# Supplementary material for: Network analysis of the social and demographic influences on name choice within the UK (1838-2016)
Source: PLoS One. 2018 Oct 31;13(10):e0205759. doi: 10.1371/journal.pone.0205759 (PMC6209202; doi:10.1371/journal.pone.0205759)
Supplement: S1 Table — (XLSX) [file pone.0205759.s002.xlsx]

## Sheet: Table S1
Table S1. Typographical changes made to the BMD corpus of names.
Typographical errors in the BMD corpus were manually corrected if the name as transcribed is unpronounceable (for instance, Wlliam instead of William), or if there is unambiguous character inversion (Geroge instead of George) or duplication (Aaaron instead of Aaron). Names were unaltered if they could plausibly be considered a rare spelling variant (for instance, Barbera [7 records] as a variant …
Name as given in the data	Corrected name	No. of corrections made
Wm	William	781
Pheobe	Phoebe	417
Elizth	Elizabeth	376
Mable	Mabel	357
Shiela	Sheila	353
Thos	Thomas	314
Shelia	Sheila	271
Geroge	George	238
Phobe	Phoebe	231
Jospeh	Joseph	229
Florance	Florence	213
Byrom	Byron	193
Geo	George	180
Lousia	Louisa	178
Magaret	Margaret	169
Margeret	Margaret	164
Janes	James	162
Gertude	Gertrude	154
Jno	John	150
Hariet	Harriet	147
Eliabeth	Elizabeth	147
Elizabth	Elizabeth	143
Willian	William	139
Andree	Andrew	127
Hebert	Herbert	121
Trebor	Trevor	115
Thoams	Thomas	114
Anastatia	Anastasia	112
Fredk	Frederick	111
Cecila	Cecilia	107
Wlliam	William	101
Eizabeth	Elizabeth	96
Willaim	William	96
Kieth	Keith	92
Elizbaeth	Elizabeth	89
Elizaebth	Elizabeth	86
Margaet	Margaret	86
Richd	Richard	85
Wiiliam	William	84
Athur	Arthur	83
Arhtur	Arthur	83
Wifred	Wilfred	82
Hnery	Henry	81
Willliam	William	79
Maragret	Margaret	79
Leoanrd	Leonard	78
Elzabeth	Elizabeth	71
Thersa	Theresa	71
Christoper	Christopher	71
Pharoah	Pharaoh	70
Ellizabeth	Elizabeth	70
Ephriam	Ephraim	70
Lelsie	Leslie	69
Robt	Robert	68
Jacquline	Jacqueline	68
Geoge	George	67
Willm	William	67
Banjamin	Benjamin	67
Margt	Margaret	65
Ricahrd	Richard	64
Absolam	Absalom	63
Benajmin	Benjamin	63
Voilet	Violet	63
Margart	Margaret	61
Chalres	Charles	59
Georges	George	57
Thoms	Thomas	57
Joesph	Joseph	56
Agustus	Augustus	56
Liliam	Lilian	56
Chrisopher	Christopher	56
Sarh	Sarah	54
Lional	Lionel	53
Adrain	Adrian	52
Carline	Caroline	52
Hermine	Hermione	52
Jacqualine	Jacqueline	51
Elizabeh	Elizabeth	51
Wiliiam	William	51
Chistopher	Christopher	50
Dorthy	Dorothy	49
Dvid	David	48
Galdys	Gladys	48
Isreal	Israel	48
Gladwys	Gwladys	47
Maragaret	Margaret	47
Jerimiah	Jeremiah	47
Lewellyn	Llewellyn	46
Elziabeth	Elizabeth	46
Lorriane	Lorraine	45
Susn	Susan	44
Mararet	Margaret	44
Edwrad	Edward	42
Arhur	Arthur	42
Amalia	Amelia	41
Fredeick	Frederick	41
Joanthan	Jonathan	41
Mry	Mary	41
Alizon	Alison	40
Willilam	William	40
Emliy	Emily	40
Srah	Sarah	39
Lousie	Louise	38
Corneluis	Cornelius	38
Elizaeth	Elizabeth	38
Lawence	Lawrence	38
Aseneth	Asenath	38
Ernist	Ernest	38
Elixabeth	Elizabeth	38
Frderick	Frederick	38
Aann	Ann	38
Franics	Francis	37
Matlida	Matilda	37
Alicja	Alicia	37
Saml	Samuel	37
Josph	Joseph	37
Christpher	Christopher	36
Jesper	Jasper	36
Glady	Gladys	36
Abert	Albert	36
Cahrles	Charles	36
Trever	Trevor	36
Anthoney	Anthony	36
Gladwen	Gladwin	35
Emly	Emily	35
Imogene	Imogen	35
Williamh	William	34
Henreitta	Henrietta	33
Gorge	George	33
Johm	John	32
Thoma	Thomas	32
Amenda	Amanda	32
Christoher	Christopher	31
Eilzabeth	Elizabeth	31
Jennefer	Jennifer	30
Particia	Patricia	30
Kennth	Kenneth	30
Georffrey	Geoffrey	29
Beartrice	Beatrice	29
Johnw	John	29
Chrles	Charles	29
Wiilliam	William	29
Sanuel	Samuel	29
Carolin	Caroline	29
Arthue	Arthur	29
Cliford	Clifford	29
Sussanah	Susannah	28
Ceclia	Cecilia	28
Benjamen	Benjamin	28
Afred	Alfred	28
Glayds	Gladys	28
Cartherine	Catherine	27
Ehtel	Ethel	27
Dorathy	Dorothy	27
&	(none)	27
Michela	Michaela	27
Floence	Florence	27
Geirge	George	27
Saraha	Sarah	27
Shannan	Shannon	27
Kayliegh	Kayleigh	26
Jamesw	James	26
Jacqeline	Jacqueline	26
Dororthy	Dorothy	26
Mrgaret	Margaret	26
Saarah	Sarah	26
Catheirne	Catherine	25
Pamala	Pamela	25
Wlater	Walter	25
Sandria	Sandra	25
Elizebeth	Elizabeth	25
Barabara	Barbara	24
Edwrd	Edward	23
Georgew	George	23
Sarahj	Sarah	23
Steuart	Stuart	23
Benjaman	Benjamin	23
Gwaldys	Gwladys	23
Letice	Lettice	23
Jsoeph	Joseph	22
Ichael	Michael	21
Betrice	Beatrice	20
Betram	Bertram	20
Alfrd	Alfred	20
Alcie	Alice	19
Aice	Alice	19
Chritopher	Christopher	18
Sephen	Stephen	18
Millicnet	Millicent	17
Magan	Megan	17
Sabastian	Sebastian	17
Hazle	Hazel	17
Aadam	Adam	16
Tthomas	Thomas	15
Faithfull	Faithful	14
Benneth	Kenneth	14
Wifrid	Wilfred	14
Micael	Michael	14
Staurt	Stuart	13
Jullien	Julien	13
Gererd	Gerard	12
Aanthony	Anthony	12
Eedward	Edward	12
Eelizabeth	Elizabeth	12
Neol	Neil	12
Frences	Frances	12
Ameila	Amelia	12
Sturat	Stuart	11
Magery	Margery	11
Ropbert	Robert	11
Daneil	Daniel	11
Josepheph	Joseph	10
Rchard	Richard	10
Charlette	Charlotte	10
Fraces	Frances	10
Smuel	Samuel	10
Alce	Alice	10
Rebeeca	Rebecca	10
Dougles	Douglas	10
Natham	Nathan	10
Phililp	Phillip	9
Ssarah	Sarah	9
Hephsibah	Hephzibah	9
Maegaret	Margaret	9
Johnt	John	9
Johjn	John	9
Jogn	John	9
Eilliam	William	9
Jacquleine	Jacqueline	9
Beatric	Beatrice	9
Benjimin	Benjamin	9
Easther	Esther	9
Margarte	Margaret	9
Brittannia	Britannia	9
Sheilla	Sheila	9
Roberet	Robert	9
Louuise	Louise	9
Johnc	John	9
Clauda	Claudia	9
Matthewj	Matthew	9
Sydeny	Sydney	9
Hjohn	John	9
Costance	Constance	8
Margarert	Margaret	8
Machaela	Michaela	8
Doulgas	Douglas	8
Charolotte	Charlotte	8
Margartet	Margaret	8
Aurther	Arthur	8
Imeldia	Imelda	8
Patritia	Patricia	8
Ffrances	Frances	8
Emlie	Emilie	8
Robrt	Robert	8
Alaistair	Alistair	8
Hephzibath	Hephzibah	8
Ezekel	Ezekiel	8
Cadwaleder	Cadwalader	8
Chritine	Christine	8
Mattew	Matthew	8
Roebrt	Robert	8
Elizabeeth	Elizabeth	8
Jatne	Jayne	8
Leonord	Leonard	7
Pual	Paul	7
Phiip	Philip	7
Batrice	Beatrice	7
Loouise	Louise	7
Cilfford	Clifford	7
Emlia	Emilia	7
Victora	Victoria	7
Vicotr	Victor	6
Framcis	Francis	6
Christhoper	Christopher	6
Elizabethh	Elizabeth	6
Caeser	Caesar	6
Lames	James	6
Liisa	Lisa	6
Birgitte	Brigitte	6
Gertraude	Gertrude	6
Gergtrude	Gertrude	6
Wwalter	Walter	6
Vivtor	Victor	5
Cconstance	Constance	5
Aanne	Anne	5
Achibald	Archibald	5
Thoedore	Theodore	5
Sstephen	Stephen	5
Jamesr	James	5
Cahterine	Catherine	5
Hunphrey	Humprhey	4
Cathereine	Catherine	4
Jjane	Jane	4
Fread	Fred	4
Carroline	Caroline	4
Conelia	Cornelia	4
Jonatham	Jonathan	4
Aalice	Alice	4
Ernesst	Ernest	4
Annne	Anne	4
Fredeerick	Frederick	4
Waltere	Walter	4
Aleander	Alexander	4
Edwardj	Edward	4
Jamesd	James	4
Anthiny	Anthony	4
Veronca	Veronica	3
Dorothry	Dorothy	3
Emiliy	Emily	3
Emilu	Emily	3
Benajamin	Benjamin	3
Fieldhosue	Fieldhouse	3
Emilye	Emily	3
Bartholamew	Bartholomew	3
Dionysuis	Dionysius	3
Cathernie	Catherine	3
Hnry	Henry	3
Benyamin	Benjamin	3
Lyydia	Lydia	3
Joyhn	John	3
Chorlotte	Charlotte	3
Ashleyr	Ashley	3
Davidd	David	3
Benjain	Benjamin	3
Charloatte	Charlotte	3
Doeothy	Dorothy	3
Charllote	Charlotte	3
Grase	Grace	3
Jsephine	Josephine	3
Verinoca	Veronica	3
Benjamln	Benjamin	3
Victoriaj	Victoria	3
Emilyh	Emily	3
Davidf	David	3
Benjiamin	Benjamin	3
Doroyhy	Dorothy	3
Charlottee	Charlotte	3
Benjaminn	Benjamin	3
Derborah	Deborah	3
Veronoca	Veronica	3
Heneritta	Henrietta	3
Willuiam	William	2
Albertw	Albert	2
Amrgaret	Margaret	2
Stephent	Stephen	2
Stephern	Stephen	2
Mmaria	Maria	2
Christopherp	Christopher	2
Esthet	Esther	2
Thomasg	Thomas	2
Patrck	Patrick	2
Albertv	Albert	2
Penelpoe	Penelope	2
Josrph	Joseph	2
Geerald	Gerald	2
Mmartin	Martin	2
Juidith	Judith	2
Stepheni	Stephen	2
Stepheno	Stephen	2
Steptimus	Septimus	2
Aan	Ann	2
Douglasj	Douglas	2
Stepgen	Stephen	2
Davidp	David	2
Efward	Edward	2
Yuong	Young	2
Williamg	William	2
Debotah	Deborah	2
Edwardh	Edward	2
Williamr	William	2
Julice	Julie	2
Paukl	Paul	2
Dsvid	David	2
Joshsua	Joshua	2
Edwardt	Edward	2
Ssmith	Smith	2
Stanaley	Stanley	2
Joseohine	Josephine	2
Dawna	Dawn	2
Suasan	Susan	2
Sstuart	Stuart	2
Thoamsine	Thomasine	2
Thgomas	Thomas	2
Thomasb	Thomas	2
Stephenj	Stephen	2
Stephenm	Stephen	2
Jioseph	Joseph	2
Deboeah	Deborah	2
Staanley	Stanley	2
Eliszabeth	Elizabeth	2
Ssydney	Syndey	2
Dawnl	Dawn	2
Jusstine	Justine	2
Andreea	Andrea	2
Yvevette	Yvette	2
Frecerick	Frederick	2
Davidr	David	2
Dorotht	Dorothy	2
Deanb	Dean	2
Deboragh	Deborah	2
Edwarda	Edward	2
Brdget	Bridget	2
Primose	Primrose	2
Dorotyh	Dorothy	2
Dorothym	Dorothy	2
Amnie	Annie	2
Lsa	Lisa	2
Mmay	May	2
Elizabeyh	Elizabeth	2
Sstanley	Stanley	2
Deborab	Deborah	2
Dorolthy	Dorothy	2
Thnomas	Thomas	2
Mmonique	Monique	2
Suasnna	Susanna	2
Tmothy	Timothy	2
Emmly	Emily	2
Strephanie	Stephanie	2
Dougla	Douglas	2
Emilyv	Emily	2
Wnedy	Wendy	2
Dorothya	Dorothy	2
Queeenie	Queenie	2
Sophaia	Sophia	2
Tresure	Treasure	2
Yypres	Ypres	2
Eliozabeth	Elizabeth	2
Patticia	Patricia	2
Agns	Agnes	2
Edwardc	Edward	2
Freceric	Frederic	2
Deanm	Dean	2
Patiricia	Patricia	2
Elizaa	Eliza	2
Bridgeta	Bridget	2
Williamf	William	2
Lenneth	Kenneth	2
Elizzbeth	Elizabeth	2
Bertramc	Bertram	2
Wtnne	Wynne	2
Donaald	Donald	2
Elizabteh	Elizabeth	2
Dorothyr	Dorothy	2
Vicotria	Victoria	1
(pamela)	Pamela	1
Victorna	Victoria	1
Maqrtin	Martin	1
Constamnce	Constance	1
Ssptimus	Septimus	1
Phoepe	Phoebe	1
Dawm	Dawn	1
Herberrt	Herbert	1
Eesther	Esther	1
Henry'	Henry	1
Eliziabeth	Elizabeth	1
Aaaron	Aaron	1
Ruthh	Ruth	1
Stevphen	Stephen	1
Georrfrey	Geoffrey	1
Herbertr	Herbert	1
Eolizabeth	Elizabeth	1
(betty)	Betty	1
Nmarie	Marie	1
Conrnelius	Cornelius	1
Scotyt	Scotty	1
Herbertq	Herbert	1
(elizabeth)	Elizabeth	1
Gertarude	Gertrude	1
Winefreed	Winifred	1
Herbertb	Herbert	1
Ddouglas	Douglas	1
Hayleyl	Hayley	1
Sdyney	Syndey	1
Elizsabeth	Elizabeth	1
Margasret	Margaret	1
Winisome	Winsome	1
Nnelizabeth	Elizabeth	1
Sshepherd	Shepherd	1
Raymoond	Raymond	1
Patirica	Patricia	1
Dawnn	Dawn	1
Tgomas	Thomas	1
Ethran	Ethan	1
Chrisatiana	Christiana	1
Wliliam	William	1
Henryj	Henry	1
Winifredd	Winifred	1
Russellj	Russell	1
Steplhen	Stephen	1
Hepsiba	Hepzibah	1
Victoroa	Victoria	1
Henryr	Henry	1
Conraed	Conrad	1
(girl)edith	Edith	1
Em'ly	Emily	1
Elizabetyh	Elizabeth	1
Dorotthy	Dorothy	1
Scottg	Scott	1
Henryc	Henry	1
Patk	Patrick	1
Mmildred	Mildred	1
Hephzbah	Hephzibah	1
Lcy	Lucy	1
Daisny	Daisy	1
Margarurite	Marguerite	1
Winifrecl	Winifred	1
Ggladys	Gladys	1
Deries(male)	Deries	1
Winefret	Winifred	1
Hepzaba	Hephzibah	1
Ssefton	Sefton	1
(robert)	Robert	1
Gordfrey	Godfrey	1
Regnld	Reginald	1
Winifredw	Winifred	1
Dorpothy	Dorothy	1
Ivenhoe	Ivanhoe	1
Gertrudeh	Gertrude	1
Herculas	Hercules	1
Gertald	Gerald	1
Normanj	Norman	1
Herbern	Herbert	1
Nlgel	Nigel	1
Elizthabeth	Elizabeth	1
Henryf	Henry	1
Elizasbeth	Elizabeth	1
Winiftred	Winifred	1
Veromica	Veronica	1
Dawnm	Dawn	1
Doulglas	Douglas	1
Phoerbe	Phoebe	1
Ssylvester	Sylvester	1
Dorotny	Dorothy	1
Hayleyj	Hayley	1
Sdamuel	Samuel	1
Sdavid	David	1
Vicvoria	Victoria	1
Goorge	George	1
Wndsor	Windsor	1
Waqlter	Walter	1
Gerrldine	Geraldine	1
Henryp	Henry	1
Margaarett	Margaret	1
Vivtoria	Victoria	1
Gorege	George	1
Vicrtoria	Victoria	1
Nmaggie	Maggie	1
Hephzybah	Hephzibah	1
Henryl	Henry	1
Victiria	Victoria	1
Sstewart	Stewart	1
Harvet	Harvey	1
Rdaymond	Raymond	1
Wlm	William	1
Stepphen	Stephen	1
Vicyor	Victor	1
Winifrred	Winifred	1
Winifredc	Winifred	1
(sainsbury)	Sainsbury	1
Sanantha	Samantha	1
Reginadl	Reginald	1
Chruchill	Churchill	1
Elizaveth	Elizabeth	1
Herbertc	Herbert	1
Herclules	Hercules	1
Sscott	Scott	1
Wiillie	Willie	1
Margfaret	Margaret	1
Sqquires	Squires	1
Patriicia	Patricia	1
Elizabety	Elizabeth	1
Jck	Jack	1
Magraret	Margaret	1
Vidtoria	Victoria	1
Elizaqbeth	Elizabeth	1
Dioysius	Dionysius	1
Charlotee	Charlotte	1
Elizebth	Elizabeth	1
Winifread	Winifred	1
Margeart	Margaret	1
Patirck	Patrick	1
Henryx	Henry	1
Jdward	Edward	1
(loren	Loren	1
Chris'r	Christopher	1
Heplizibah	Hephzibah	1
Ylusuf	Yusuf	1
Margarewt	Margaret	1
Dortohy	Dorothy	1
Prudnece	Prudence	1
Mary)	Mary	1
Hephzibeh	Hephzibah	1
Winifrad	Winifred	1
Nnmary	Mary	1
Herbhrt	Herbert	1
Sepncer	Spencer	1
Ggorge	George	1
Dorthoy	Dorothy	1
Patrifck	Patrick	1
Adniel	Daniel	1
Victorla	Victoria	1
Herbertl	Herbert	1
Aathony	Anthony	1
Scottr	Scott	1
Redinald	Reginald	1
Stepnanie	Stephanie	1
Patriia	Patricia	1
Constancce	Constance	1
Davuid	David	1
Anold	Arnold	1
Hariold	Harold	1
Ssuan	Susan	1
Adndrew	Andrew	1
Gerthrude	Gertrude	1
Prcy	Percy	1
Victpr	Victor	1
Henryw	Henry	1
Elizabett	Elizabeth	1
Iornmonger	Ironmonger	1
Hepszibah	Hepzibah	1
Hephziba	Hephzibah	1
Gerrtrude	Gertrude	1
Esssther	Esther	1
Emily)	Emily	1
Davdi	David	1
Hepsibeh	Hepzibah	1
Elizr	Eliza	1
Wjlliam	William	1
Margaget	Margaret	1
Ssimpson	Simpson	1
Herbetr	Herbert	1
Gladysv	Gladys	1
Haroldl	Harold	1
Gordpn	Gordon	1
Pentelope	Penelope	1
Jcob	Jacob	1
Verononica	Veronica	1
Wllm	William	1
Margagret	Margaret	1
Jopseh	Joseph	1
Nmargaret	Margaret	1
(kenneth)	Kenneth	1
Jaacqueline	Jacqueline	1
Ssteven	Steven	1
Katherinej	Katherine	1
Douglasa	Douglas	1
Sarahi	Sarah	1
Anngela	Angela	1
Edmd	Edmund	1
Rachaelh	Rachael	1
Ssidney	Sidney	1
Tfrank	Frank	1
Ruport	Rupert	1
Ggerald	Gerald	1
Ptrick	Patrick	1
Cartgerine	Catherine	1
Margarget	Margaret	1
Nmartyn	Martyn	1
Elkizabeth	Elizabeth	1
Sisdney	Sidney	1
Victotria	Victoria	1
Gertrudee	Gertrude	1
Maaary	Mary	1
Total		14969
