# Supplementary material for: Network analysis of the social and demographic influences on name choice within the UK (1838-2016)
Source: PLoS One. 2018 Oct 31;13(10):e0205759. doi: 10.1371/journal.pone.0205759 (PMC6209202; doi:10.1371/journal.pone.0205759)
Supplement: S2 Table — (XLSX) [file pone.0205759.s003.xlsx]

## Sheet: Table S2
Table S2. Records excluded from the BMD corpus as they are unrecognisable as a complete name.
Entry in the 'name' field	No. of occurrences
(boy)	42497
(girl)	33628
Un-named	3329
(un-named)	2381
Of	1851
Child	1574
De	1472
Son	1435
St	1257
Ll	1105
(male)	953
Male	797
Female	649
Boy	613
(female)	592
Daughter	589
Girl	501
No	452
Le	412
Mc	392
Daur	369
Hy	337
(blank)	273
(unknown)	230
Ed	221
Ap	208
La	191
(no	185
Ae	172
Bi	161
Dau	155
Am	142
Em	142
Ea	136
Mm	131
Ma	127
Wh	119
Blank	119
Al	117
Ab	115
El	107
(son	107
Aw	102
Da	97
Me	93
Eb	92
Ah	91
Eh	90
An	90
Man	89
Er	89
As	87
Ee	84
Mck	83
Di	80
Mcd	79
Es	79
Ew	76
Jh	75
Ec	74
Ja	70
Hc	69
Ac	69
Hw	68
Jm	67
Aa	67
Rd	67
Jw	67
Mcl	64
(daughter	64
Hs	63
Ws	63
Hh	62
Hb	62
Eg	62
Wb	61
Wa	61
Ml	61
Wr	60
Mb	59
Js	59
Jr	59
Hr	58
We	57
Aj	57
Hg	56
Ch	55
((girl))	55
Ej	54
Fw	54
Mcc	53
Jc	52
Ar	52
Wg	52
(unnamed)	50
Mw	50
Du	50
Ms	50
Ho	49
Wp	49
Jb	47
Ul	47
Ww	47
He	47
Sm	46
Je	45
Wc	44
Ep	41
Hp	41
Th	41
(a	39
Ef	38
Wf	38
Ha	37
Gm	37
Hl	37
Wl	36
Wd	36
Hj	35
Et	34
Gh	34
Rb	33
(boy)son	33
Fb	33
Wj	33
(boy	31
Rc	31
Mr	31
Ce	31
Sa	31
Jk	31
Fh	31
Ht	30
(girl)daughter	29
Wt	29
(none)	28
Fm	28
Jf	27
Fg	27
Ge	27
Hd	26
((boy))	26
(daug	26
Se	26
Hf	26
Lc	25
Jl	25
Mt	24
Mn	24
Jd	21
(girl	18
Jj	18
Fp	17
Cr	17
Gt	17
Im	17
Vm	17
Gr	17
Bj	17
Mci	17
Gc	17
Mv	17
Mca	17
Sj	17
Ct	13
Hi	12
Fd	12
Cn	12
A-m	12
Tm	12
Ek	12
Mcb	12
Jn	12
Ih	12
Dw	12
Ui	12
(msle)	12
Ao	12
Re-reg	12
Ev	12
Sg	11
Bt	11
Tl	11
Bw	11
Dd	11
Td	11
Pc	11
Rl	11
Tp	11
Pb	11
Eth	11
Pl	11
Vb	11
Tb	11
Fk	10
Rv	9
Eo	9
Sr	9
Rk	9
Dc	9
Ld	9
I'	9
Pr	9
Pg	9
Pf	9
Hk	9
Ay	9
Dl	9
Kl	9
Wv	8
Ie	8
(not	8
Vl	8
Rn	8
Ib	8
Pw	8
Jnr	8
Macd	8
Gv	8
Ln	8
Tc	8
Nd	8
(illegible)	8
Lp	7
Sd	7
???	7
Gn	7
Cv	7
Gj	7
Vr	7
Nk	7
Wi	7
Bf	7
Gk	7
Vg	7
Df	7
Bg	7
Dg	7
Ri	7
Naa	7
Fv	7
Kb	7
Stj	7
Db	7
Nj	7
((boy)	6
Ft	6
Lt	6
Gg	6
Anon	6
D'a	6
Is	6
Iw	6
Ke	6
Km	6
Ck	6
Ig	6
Ir	6
Vs	5
W'	5
Deceased	5
Pd	5
Sk	5
Stc	5
??	5
Br	5
Ow	5
Sp	5
Ve	5
A-l	5
Vf	5
Undetermined	4
(girl))	4
Wat	4
-may	4
Sze	4
Hmb	3
Nh	3
Mcs	3
Vt	3
Kh	3
Ste	3
Oc	3
M-l	3
Kk	3
Nf	3
(baby)	3
(girl)dau	3
-grace	3
Pn	3
Bte	3
Kj	3
Iv	3
Wy	3
M'	3
Oj	3
Os	3
Imc	2
A'	2
-leigh	2
Ua	2
(dau	2
Vp	2
O'm	2
(gender	2
(son)	2
Oy	2
Mcv	2
Ip	2
A-j	2
Mnn	2
-tenger	2
O'n	2
Ims	2
-skye	2
Kd	2
R'	2
Eq	2
Ot	2
P'	2
Swh	2
Unknown	2
Yj	2
Mgf	2
Ue	2
-dawn	2
Nl	2
Pwk	2
[re-reg]	2
W'm	2
Ob	2
B-y	2
Wq	2
Posthumus	2
Jbs	2
Amv	2
Ol	2
Posthumous	2
Mcj	2
B'	2
Nr	2
Bu	2
Ans	2
Dn	2
Uz	2
Ank	2
Yb	2
Aaa	2
Fq	2
Jwc	2
(infant)	2
Ghc	2
(torn	2
S-j	2
L'	2
Py	2
Bk	2
Jvy	2
Wgp	1
(baby	1
Wiw	1
Cnn	1
Wfm	1
-----------	1
(child)	1
Clk	1
Wjj	1
Hch	1
Registered	1
(girl)(	1
-carol	1
-louise	1
Undetermined'	1
Yn	1
Hcs	1
Yme	1
(boy)(twins	1
Kn	1
H'y	1
Cjs	1
Wgt	1
Wjf	1
M-t	1
Wo'h	1
Lbl	1
(b	1
M-a	1
(gril)	1
Wde	1
(new	1
Phoebe?	1
(boy)-	1
Whs	1
Rdg	1
(meale)	1
Tn	1
Cjh	1
Zvi	1
Ruth(watts)	1
Wcw	1
-mary	1
Alfred(albert)	1
Jsl	1
Wcj	1
-anne	1
Cms	1
(boy))	1
Cma	1
John?	1
Em(boy)na	1
---------	1
(adopted)	1
(girl)ie	1
(illegible)ander	1
(girl)ington	1
Re-registered	1
Ymc	1
(boy)(	1
Rcp	1
Yc	1
Ja(illegible)	1
[girl]	1
Lnn	1
Clh	1
Hbs	1
Kjc	1
Sanderman?	1
Erj	1
Cjc	1
(or	1
O'r	1
Cheers?	1
Gerald(jerrold)	1
(girk)	1
-soon	1
-marie	1
Wdf	1
O'g	1
Hbd	1
E-----(girl)	1
O'l	1
(undetermined)	1
-st	1
(gilr)	1
P(illegible)	1
E???	1
(duag	1
Dhl	1
V-e	1
Lct	1
(girl)?	1
Hrd	1
(male	1
-anion	1
(boy)-no	1
Harry(haigh)	1
Rbh	1
--------	1
(sorry	1
Erk	1
Wbp	1
Vce	1
(girl)ing	1
-jane	1
(girl)and	1
Edl	1
(nil)	1
Alston?	1
Rbt	1
Wdd	1
Macg	1
Vbm	1
-pieter	1
Lo(illegible)	1
Clu	1
Total	107374
