# Supplementary material for: Network analysis of the social and demographic influences on name choice within the UK (1838-2016)
Source: PLoS One. 2018 Oct 31;13(10):e0205759. doi: 10.1371/journal.pone.0205759 (PMC6209202; doi:10.1371/journal.pone.0205759)
Supplement: S3 Table — (XLSX) [file pone.0205759.s004.xlsx]

## Sheet: Table S3
Table S3. Rank order of forenames in the BMD corpus, by number of registered births per year.
Note that names with an equal number of registered births are listed alphabetically.
	1838	1839	1840	1841	1842	1843	1844	1845	1846	1847	1848	1849	1850	1851	1852	1853	1854	1855	1856	1857	1858	1859	1860	1861	1862	1863	1864	1865	1866	1867	1868	1869	1870	1871	1872	1873	1874	1875	1876	1877	1878	1879	1880	1881	1882	1883	1884	1885	1886
1	Mary (10095)	Mary (10487)	Mary (10387)	Mary (10429)	Mary (10435)	Mary (10469)	Mary (10951)	Mary (11438)	Mary (11718)	Mary (11269)	Mary (11677)	Mary (12123)	Mary (12561)	Mary (13261)	Mary (13500)	Mary (13524)	Mary (13971)	Mary (14121)	Mary (14320)	Mary (14328)	Mary (14083)	Mary (14641)	Mary (15024)	Mary (14991)	Mary (15121)	Mary (14946)	Mary (15076)	Mary (14798)	Mary (14863)	Mary (15081)	Mary (15446)	Mary (14734)	Mary (14689)	Mary (14953)	Mary (15098)	Mary (14844)	Mary (15422)	Mary (15122)	Mary (15451)	John (15612)	John (15360)	John (14532)	John (14254)	John (14361)	John (14261)	John (13989)	John (14133)	John (13658)	John (13629)
2	John (9938)	John (10412)	John (10301)	John (10225)	John (10064)	John (10188)	John (10529)	John (10644)	John (11267)	John (10525)	John (10752)	John (11182)	John (11671)	John (12143)	John (12396)	John (12442)	John (12863)	John (12830)	John (12942)	John (13149)	John (12456)	John (13127)	John (13478)	John (13521)	John (13623)	John (13536)	John (13571)	John (13678)	John (13908)	John (14320)	John (14363)	John (13908)	John (13976)	John (14348)	John (14659)	John (14638)	John (15147)	John (15093)	John (15370)	Mary (15322)	Mary (14838)	Mary (13882)	Mary (13325)	Mary (13293)	Mary (13248)	Mary (12588)	William (12613)	William (12358)	William (12194)
3	William (8551)	William (8936)	William (8819)	William (8928)	William (8826)	William (9011)	William (9427)	William (9322)	William (10042)	William (9228)	William (9760)	William (9991)	William (10359)	William (10575)	William (10666)	William (10784)	William (11206)	William (10697)	William (10999)	William (10984)	William (10586)	William (11373)	William (11386)	William (11410)	William (11436)	William (11264)	William (11292)	William (11435)	William (11681)	William (11623)	William (12094)	William (11524)	William (11802)	William (12047)	William (12411)	William (12296)	William (12919)	William (12639)	William (13143)	William (13570)	William (13275)	William (12612)	William (12348)	William (12441)	William (12585)	William (12339)	Mary (12302)	Mary (12060)	Mary (11684)
4	Thomas (6348)	Elizabeth (6713)	Elizabeth (6595)	Elizabeth (6633)	Elizabeth (6510)	Thomas (6518)	Elizabeth (6950)	Elizabeth (6840)	Elizabeth (7216)	Elizabeth (6806)	Elizabeth (6922)	Thomas (7139)	Elizabeth (7637)	Elizabeth (7537)	Elizabeth (7897)	Elizabeth (7913)	Elizabeth (7898)	Elizabeth (7935)	Elizabeth (7829)	Elizabeth (7763)	Elizabeth (7664)	Elizabeth (7926)	Elizabeth (7871)	Elizabeth (8108)	Elizabeth (8042)	Elizabeth (8042)	Elizabeth (7958)	Elizabeth (7914)	Elizabeth (7953)	Elizabeth (7975)	Elizabeth (8275)	Thomas (7789)	Elizabeth (7994)	Elizabeth (8027)	Elizabeth (8048)	James (8077)	James (8308)	James (8400)	Thomas (8337)	James (8553)	Thomas (8573)	James (8039)	Thomas (7915)	James (7996)	James (8169)	James (7935)	Thomas (7942)	Thomas (7716)	James (7659)
5	Elizabeth (6342)	Thomas (6531)	Thomas (6537)	Thomas (6625)	Thomas (6378)	Elizabeth (6431)	Thomas (6667)	Thomas (6792)	Thomas (7103)	Thomas (6473)	Thomas (6779)	Elizabeth (6973)	Thomas (7303)	Thomas (7475)	Thomas (7661)	Thomas (7590)	Thomas (7498)	Thomas (7545)	Thomas (7720)	Thomas (7540)	Thomas (7457)	Sarah (7747)	Thomas (7679)	Thomas (7592)	Sarah (7700)	Thomas (7607)	Sarah (7629)	Thomas (7538)	Thomas (7608)	Thomas (7767)	James (7993)	Elizabeth (7747)	James (7691)	James (7868)	Thomas (8016)	Thomas (7920)	Elizabeth (8282)	Thomas (8214)	James (8336)	Thomas (8533)	James (8544)	Thomas (7975)	James (7895)	Thomas (7837)	Thomas (7892)	Thomas (7578)	James (7938)	James (7688)	Thomas (7522)
6	James (5750)	James (6009)	Sarah (6004)	Sarah (5949)	Sarah (5992)	Sarah (6063)	Sarah (6252)	Sarah (6411)	Sarah (6876)	Sarah (6272)	Sarah (6482)	Sarah (6822)	Sarah (6815)	Sarah (7161)	Sarah (7407)	James (7056)	Sarah (7452)	Sarah (7424)	Sarah (7504)	Sarah (7397)	Sarah (7367)	Thomas (7524)	Sarah (7631)	Sarah (7534)	Thomas (7602)	Sarah (7544)	Thomas (7557)	Sarah (7529)	James (7576)	James (7636)	Sarah (7935)	James (7621)	Thomas (7588)	Thomas (7793)	James (7985)	Elizabeth (7908)	Thomas (8152)	Elizabeth (8074)	Elizabeth (8198)	Elizabeth (8103)	Elizabeth (8100)	Elizabeth (7597)	Elizabeth (7404)	Elizabeth (7359)	Elizabeth (7399)	Elizabeth (7193)	Elizabeth (6972)	Elizabeth (6777)	Elizabeth (6739)
7	Sarah (5503)	Sarah (5866)	James (5952)	James (5901)	James (5775)	James (5916)	James (6147)	James (6209)	James (6587)	James (6202)	James (6073)	James (6406)	James (6696)	James (6904)	James (7126)	Sarah (6957)	James (7213)	James (7079)	James (7113)	James (7207)	James (6856)	James (7183)	James (7111)	James (7505)	James (7496)	James (7413)	James (7333)	James (7363)	Sarah (7531)	Sarah (7550)	Thomas (7902)	Sarah (7428)	Sarah (7383)	Sarah (7640)	Sarah (7639)	Sarah (7661)	Sarah (7965)	Sarah (7661)	Sarah (7709)	Sarah (7786)	Sarah (7058)	Sarah (6753)	Sarah (6425)	George (6547)	George (6543)	George (6401)	George (6560)	George (6429)	George (6270)
8	Ann (4703)	Ann (4923)	Ann (4797)	Ann (4839)	Ann (4609)	Ann (4621)	Ann (4776)	Ann (4652)	Ann (4907)	Ann (4618)	Ann (4585)	Ann (4519)	Ann (4932)	Ann (4863)	Ann (4753)	Ann (4721)	Ann (4833)	Ann (4767)	Ann (4562)	George (4452)	George (4582)	George (4687)	George (4719)	George (4750)	George (4848)	George (4976)	George (4982)	George (5070)	George (5046)	George (5044)	George (5392)	George (5398)	George (5400)	George (5601)	George (5620)	George (5758)	George (6454)	George (6287)	George (6547)	George (6647)	George (6617)	George (6474)	George (6360)	Sarah (6411)	Sarah (6353)	Sarah (5910)	Sarah (5898)	Sarah (5670)	Sarah (5582)
9	Jane (3637)	Jane (3764)	Jane (3574)	Jane (3658)	Jane (3521)	Jane (3555)	George (3718)	George (3781)	Joseph (4060)	Joseph (3634)	George (3918)	Joseph (3863)	George (4121)	Joseph (4232)	Joseph (4213)	George (4255)	George (4470)	George (4434)	George (4457)	Ann (4400)	Ann (4207)	Ann (4392)	Ann (4330)	Joseph (4369)	Joseph (4475)	Joseph (4316)	Joseph (4344)	Joseph (4351)	Joseph (4565)	Joseph (4548)	Joseph (4739)	Joseph (4543)	Joseph (4551)	Joseph (4726)	Joseph (4922)	Joseph (4939)	Joseph (5083)	Joseph (5129)	Joseph (5194)	Joseph (5319)	Joseph (5086)	Alice (4901)	Joseph (4920)	Joseph (4962)	Joseph (4957)	Joseph (4877)	Annie (5166)	Annie (5093)	Annie (5434)
10	Joseph (3349)	Joseph (3457)	Joseph (3537)	Joseph (3478)	Joseph (3459)	George (3550)	Joseph (3657)	Joseph (3770)	George (3917)	George (3555)	Joseph (3699)	George (3811)	Joseph (3860)	George (4065)	George (4168)	Joseph (4194)	Joseph (4230)	Joseph (4192)	Joseph (4078)	Joseph (4179)	Joseph (4122)	Joseph (4342)	Joseph (4317)	Ann (4171)	Ann (4329)	Ann (4104)	Ann (4012)	Ann (3871)	Ann (3954)	Margaret (3963)	Margaret (4112)	Margaret (3993)	Margaret (4017)	Margaret (4197)	Margaret (4323)	Margaret (4392)	Margaret (4395)	Margaret (4456)	Margaret (4640)	Margaret (4757)	Alice (4699)	Joseph (4884)	Alice (4847)	Annie (4727)	Annie (4907)	Annie (4838)	Joseph (4922)	Joseph (4761)	Joseph (4733)
11	George (3337)	George (3282)	George (3355)	George (3455)	George (3363)	Joseph (3509)	Jane (3484)	Jane (3658)	Jane (3735)	Jane (3403)	Jane (3492)	Jane (3475)	Jane (3468)	Jane (3789)	Jane (3640)	Jane (3503)	Jane (3607)	Jane (3480)	Jane (3386)	Jane (3482)	Jane (3349)	Margaret (3453)	Margaret (3391)	Margaret (3526)	Margaret (3569)	Margaret (3594)	Margaret (3794)	Margaret (3664)	Margaret (3673)	Ann (3726)	Ann (3854)	Alice (3739)	Alice (3695)	Alice (3899)	Alice (3925)	Alice (3980)	Alice (4271)	Alice (4262)	Alice (4412)	Alice (4467)	Margaret (4644)	Margaret (4566)	Annie (4504)	Alice (4614)	Alice (4616)	Margaret (4422)	Alice (4593)	Alice (4425)	Alice (4439)
12	Henry (2430)	Hannah (2538)	Henry (2560)	Henry (2709)	Henry (2585)	Hannah (2565)	Henry (2857)	Henry (2632)	Henry (2794)	Henry (2666)	Henry (2676)	Henry (2703)	Henry (2761)	Henry (2817)	Margaret (2945)	Margaret (2951)	Margaret (3059)	Margaret (3115)	Margaret (3309)	Margaret (3196)	Margaret (3118)	Jane (3288)	Jane (3342)	Jane (3327)	Alice (3453)	Alice (3584)	Alice (3413)	Alice (3400)	Alice (3401)	Alice (3518)	Alice (3764)	Ann (3573)	Ann (3503)	Ann (3444)	Annie (3464)	Annie (3702)	Annie (3899)	Annie (3891)	Annie (4223)	Annie (4458)	Annie (4585)	Annie (4536)	Margaret (4397)	Margaret (4506)	Margaret (4519)	Alice (4409)	Margaret (4355)	Margaret (4310)	Margaret (4240)
13	Hannah (2319)	Henry (2501)	Hannah (2471)	Hannah (2440)	Hannah (2465)	Henry (2550)	Hannah (2654)	Hannah (2561)	Ellen (2614)	Hannah (2458)	Hannah (2456)	Hannah (2542)	Hannah (2689)	Margaret (2775)	Henry (2932)	Henry (2825)	Henry (2942)	Henry (2853)	Henry (2908)	Henry (2944)	Alice (2853)	Alice (2962)	Alice (3030)	Alice (3066)	Jane (3268)	Jane (3222)	Jane (3347)	Jane (3323)	Jane (3159)	Jane (3220)	Jane (3311)	Jane (3353)	Jane (3223)	Annie (3241)	Ann (3304)	Charles (3280)	Charles (3389)	Charles (3534)	Charles (3462)	Charles (3712)	Charles (3648)	Arthur (3708)	Arthur (3614)	Arthur (3672)	Arthur (3860)	Arthur (3813)	Florence (3909)	Arthur (3865)	Arthur (3940)
14	Margaret (2284)	Margaret (2300)	Margaret (2350)	Ellen (2253)	Margaret (2197)	Margaret (2334)	Margaret (2430)	Margaret (2482)	Hannah (2575)	Ellen (2402)	Margaret (2424)	Ellen (2528)	Margaret (2677)	Hannah (2655)	Hannah (2825)	Ellen (2696)	Ellen (2790)	Ellen (2817)	Alice (2794)	Ellen (2773)	Henry (2784)	Henry (2928)	Henry (2839)	Henry (2918)	Henry (2926)	Henry (2901)	Henry (2914)	Henry (2858)	Ellen (2869)	Ellen (2929)	Ellen (3077)	Charles (2967)	Charles (3206)	Jane (3218)	Charles (3254)	Ann (3209)	Ann (3296)	Jane (3233)	Arthur (3311)	Arthur (3564)	Arthur (3624)	Charles (3578)	Charles (3548)	Charles (3482)	Charles (3511)	Florence (3507)	Arthur (3868)	Florence (3717)	Florence (3778)
15	Robert (2221)	Robert (2261)	Ellen (2260)	Margaret (2245)	Ellen (2129)	Ellen (2262)	Ellen (2426)	Ellen (2412)	Margaret (2553)	Margaret (2324)	Ellen (2413)	Margaret (2469)	Ellen (2654)	Ellen (2622)	Ellen (2728)	Hannah (2657)	Hannah (2787)	Alice (2669)	Ellen (2783)	Alice (2754)	Ellen (2640)	Ellen (2812)	Ellen (2764)	Ellen (2812)	Ellen (2837)	Ellen (2760)	Charles (2771)	Robert (2835)	Charles (2775)	Charles (2879)	Charles (3007)	Ellen (2919)	Annie (3087)	Charles (3138)	Jane (3201)	Jane (3200)	Jane (3282)	Ellen (3186)	Jane (3291)	Ellen (3372)	Ellen (3316)	Ellen (3272)	Robert (3189)	Robert (3297)	Florence (3447)	Charles (3452)	Charles (3532)	Charles (3534)	Charles (3469)
16	Ellen (2098)	Ellen (2228)	Robert (2213)	Robert (2180)	Robert (2096)	Robert (2174)	Robert (2271)	Robert (2261)	Robert (2292)	Robert (2208)	Robert (2342)	Robert (2362)	Robert (2390)	Alice (2480)	Robert (2578)	Alice (2573)	Alice (2626)	Hannah (2545)	Hannah (2660)	Robert (2483)	Robert (2495)	Charles (2598)	Robert (2726)	Charles (2655)	Charles (2717)	Robert (2748)	Ellen (2750)	Ellen (2826)	Henry (2769)	Henry (2857)	Henry (2968)	Annie (2912)	Ellen (2919)	Ellen (2928)	Arthur (3132)	Arthur (3086)	Ellen (3198)	Arthur (3184)	Robert (3260)	Jane (3342)	Robert (3304)	Robert (3124)	Florence (3180)	Edith (3288)	Edith (3364)	Edith (3256)	Edith (3490)	Edith (3343)	Edith (3445)
17	Richard (1808)	Samuel (1933)	Samuel (1885)	Richard (1840)	Samuel (1990)	Samuel (1928)	Alice (2169)	Alice (2193)	Alice (2213)	Alice (2099)	Alice (2189)	Alice (2269)	Alice (2367)	Robert (2467)	Alice (2509)	Robert (2492)	Robert (2555)	Robert (2524)	Robert (2635)	Charles (2465)	Charles (2434)	Hannah (2579)	Charles (2689)	Robert (2621)	Robert (2701)	Charles (2665)	Robert (2729)	Charles (2719)	Robert (2740)	Robert (2805)	Robert (2945)	Robert (2900)	Robert (2894)	Robert (2905)	Robert (3108)	Ellen (3069)	Robert (3162)	Ann (3168)	Ellen (3245)	Robert (3320)	Jane (3278)	Jane (3013)	Ellen (3156)	Ellen (3176)	Robert (3301)	Robert (3192)	Robert (3278)	Robert (3267)	Ellen (3208)
18	Samuel (1712)	Alice (1775)	Alice (1855)	Eliza (1824)	Emma (1908)	Alice (1922)	Samuel (2029)	Samuel (2010)	Samuel (2145)	Emma (2033)	Emma (2071)	Emma (2161)	Samuel (2150)	Samuel (2233)	Charles (2305)	Charles (2244)	Charles (2386)	Charles (2366)	Charles (2418)	Hannah (2442)	Hannah (2414)	Robert (2578)	Hannah (2536)	Hannah (2415)	Hannah (2584)	Hannah (2397)	Hannah (2440)	Hannah (2411)	Hannah (2388)	Annie (2527)	Annie (2770)	Henry (2852)	Henry (2707)	Henry (2759)	Ellen (2967)	Robert (2979)	Arthur (3051)	Robert (3044)	Ann (3158)	Henry (3026)	Florence (3091)	Edith (2947)	Edith (3113)	Florence (3095)	Ellen (3161)	Ellen (3137)	Ellen (3196)	Ellen (3164)	Robert (3116)
19	Eliza (1689)	Richard (1752)	Eliza (1822)	Samuel (1822)	Eliza (1830)	Eliza (1817)	Emma (2008)	Richard (1925)	Emma (2056)	Samuel (2000)	Samuel (2014)	Charles (2079)	Emma (2118)	Charles (2201)	Emma (2243)	Samuel (2149)	Martha (2274)	Emma (2204)	Emma (2336)	Martha (2276)	Martha (2141)	Martha (2271)	Martha (2267)	Samuel (2249)	Samuel (2375)	Edward (2310)	Samuel (2382)	Edward (2276)	Annie (2385)	Edward (2355)	Hannah (2402)	Martha (2331)	Arthur (2466)	Arthur (2712)	Henry (2836)	Henry (2781)	Henry (2916)	Henry (2988)	Henry (2929)	Ann (2986)	Henry (3043)	Henry (2912)	Jane (2965)	Jane (2829)	Jane (2923)	Albert (2678)	Harry (2954)	Harry (2956)	Harry (3089)
20	Alice (1668)	Martha (1733)	Richard (1784)	Emma (1779)	Alice (1797)	Emma (1799)	Charles (1872)	Emma (1900)	Eliza (2031)	Martha (1906)	Charles (1979)	Samuel (2063)	Charles (2088)	Martha (2156)	Martha (2204)	Emma (2144)	Emma (2244)	Martha (2192)	Martha (2143)	Emma (2161)	Emma (2133)	Samuel (2233)	Samuel (2224)	Emma (2244)	Martha (2343)	Emma (2248)	Martha (2333)	Samuel (2261)	Martha (2308)	Hannah (2311)	Martha (2369)	Arthur (2305)	Martha (2275)	Samuel (2392)	Samuel (2389)	Martha (2489)	Emily (2542)	Samuel (2519)	Emily (2724)	Florence (2917)	Edith (2968)	Florence (2909)	Henry (2703)	Henry (2746)	Henry (2755)	Henry (2665)	Jane (2845)	Albert (2874)	Albert (2976)
21	Martha (1668)	Charles (1698)	Martha (1748)	Charles (1758)	Richard (1773)	Richard (1746)	Richard (1860)	Eliza (1894)	Martha (1982)	Charles (1867)	Martha (1924)	Martha (2036)	Martha (2020)	Emma (2132)	Samuel (2191)	Martha (2076)	Eliza (2220)	Samuel (2132)	Richard (2104)	Samuel (2118)	Samuel (2078)	Emma (2216)	Emma (2160)	Martha (2180)	Emma (2300)	Martha (2239)	Emma (2257)	Martha (2242)	Emma (2225)	Martha (2306)	Arthur (2346)	Samuel (2238)	Emma (2240)	Martha (2324)	Martha (2327)	Emily (2390)	Samuel (2515)	Emily (2437)	Florence (2585)	Edith (2811)	Ann (2965)	Ann (2691)	Ann (2626)	Harry (2620)	Albert (2718)	Jane (2657)	Albert (2839)	Henry (2694)	Ethel (2939)
22	Edward (1568)	Eliza (1696)	Charles (1734)	Alice (1734)	Charles (1752)	Martha (1735)	Martha (1851)	Charles (1839)	Charles (1968)	Eliza (1827)	Eliza (1867)	Eliza (1916)	Eliza (1992)	Eliza (2021)	Eliza (2076)	Richard (2067)	Samuel (2157)	Eliza (2046)	Eliza (2103)	Eliza (2095)	Eliza (2038)	Eliza (2147)	Richard (2081)	Eliza (2130)	Edward (2156)	Samuel (2226)	Edward (2189)	Annie (2182)	Samuel (2210)	Emma (2247)	Samuel (2301)	Edward (2163)	Samuel (2230)	Emily (2289)	Richard (2293)	Samuel (2370)	Martha (2470)	Edward (2368)	Edith (2572)	Emily (2640)	Albert (2605)	Albert (2615)	Albert (2539)	Albert (2574)	Harry (2568)	Harry (2649)	Henry (2769)	Ethel (2669)	Henry (2722)
23	Charles (1528)	Emma (1685)	Emma (1716)	Martha (1723)	Edward (1745)	Charles (1717)	Eliza (1797)	Martha (1775)	Richard (1957)	Edward (1790)	Edward (1814)	Richard (1845)	Edward (1963)	Richard (1990)	Edward (2034)	Eliza (2045)	Richard (2113)	Richard (2020)	Samuel (2097)	Richard (2063)	Richard (2017)	Edward (2080)	Eliza (2076)	Richard (2101)	Eliza (2071)	Richard (2120)	Richard (2100)	Emma (2167)	Edward (2133)	Samuel (2218)	Edward (2291)	Hannah (2141)	Hannah (2208)	Hannah (2277)	Emily (2289)	Hannah (2327)	Edward (2415)	Martha (2359)	Samuel (2469)	Martha (2545)	Ada (2513)	Emily (2444)	Harry (2492)	Ann (2506)	Ann (2516)	Herbert (2451)	Ernest (2579)	Jane (2659)	Jane (2661)
24	Emma (1487)	Edward (1667)	Edward (1575)	Edward (1682)	Martha (1707)	Edward (1697)	Edward (1768)	Edward (1731)	Edward (1943)	Richard (1782)	Richard (1779)	Edward (1839)	Richard (1948)	Edward (1955)	Richard (1975)	Edward (1938)	Edward (2022)	Edward (1985)	Edward (2064)	Edward (2036)	Edward (1893)	Richard (2075)	Edward (2036)	Edward (2014)	Richard (2046)	Eliza (2044)	Eliza (2031)	Eliza (2123)	Richard (2114)	Eliza (2087)	Emma (2248)	Emma (2139)	Emily (2205)	Emma (2247)	Edward (2195)	Edward (2303)	Richard (2315)	Richard (2346)	Martha (2458)	Ada (2502)	Emily (2465)	Edward (2441)	Ada (2477)	Ada (2460)	Herbert (2507)	Emily (2351)	Ethel (2575)	Herbert (2572)	Herbert (2500)
25	David (808)	Maria (883)	Maria (832)	David (823)	David (817)	David (810)	Alfred (875)	Alfred (941)	Harriet (1004)	Alfred (937)	Alfred (983)	Alfred (1082)	Alfred (1207)	Alfred (1212)	Alfred (1254)	Alfred (1247)	Alfred (1362)	Emily (1394)	Alfred (1457)	Emily (1513)	Emily (1611)	Emily (1657)	Emily (1716)	Emily (1771)	Emily (1900)	Albert (1842)	Annie (1988)	Richard (2082)	Eliza (2076)	Arthur (2082)	Richard (2176)	Richard (2090)	Edward (2199)	Richard (2202)	Albert (2187)	Richard (2227)	Hannah (2298)	Ada (2315)	Edward (2455)	Samuel (2489)	Richard (2465)	Ada (2427)	Emily (2439)	Emily (2444)	Ada (2455)	Ernest (2330)	Frederick (2459)	Ernest (2511)	Ernest (2478)
26	Maria (787)	David (804)	David (816)	Harriet (808)	Maria (811)	Catherine (798)	David (817)	Harriet (907)	Alfred (1003)	Harriet (906)	Harriet (919)	Harriet (963)	Catherine (984)	Catherine (1068)	Emily (1221)	Emily (1160)	Emily (1273)	Alfred (1374)	Emily (1349)	Alfred (1454)	Alfred (1447)	Alfred (1548)	Alfred (1553)	Alfred (1611)	Alfred (1752)	Alfred (1840)	Emily (1935)	Arthur (1978)	Emily (2024)	Emily (2081)	Emily (2108)	Emily (2071)	Richard (2148)	Edward (2170)	Emma (2150)	Emma (2199)	Emma (2291)	Emma (2291)	Richard (2426)	Edward (2463)	Edward (2449)	Harry (2392)	Herbert (2424)	Edward (2401)	Frederick (2417)	Frederick (2300)	Herbert (2433)	Edward (2398)	Edward (2355)
27	Catherine (750)	Catherine (774)	Catherine (762)	Maria (803)	Harriet (782)	Harriet (795)	Maria (816)	David (870)	David (926)	Catherine (821)	Maria (849)	Emily (906)	Emily (983)	Harriet (1050)	Harriet (1070)	Catherine (1120)	Catherine (1128)	Harriet (1160)	Catherine (1109)	Catherine (1208)	Frederick (1430)	Frederick (1486)	Frederick (1443)	Frederick (1488)	Annie (1671)	Emily (1825)	Albert (1814)	Emily (1954)	Arthur (1904)	Richard (2068)	Eliza (2077)	Eliza (1948)	Eliza (2073)	Eliza (2022)	Hannah (2150)	Ada (2141)	Ada (2213)	Albert (2281)	Albert (2351)	Albert (2437)	Harry (2374)	Samuel (2367)	Edward (2357)	Herbert (2364)	Emily (2406)	Ada (2288)	Ada (2385)	Frederick (2330)	Frederick (2321)
28	Harriet (666)	Harriet (713)	Harriet (746)	Benjamin (717)	Catherine (657)	Maria (795)	Harriet (812)	Maria (867)	Maria (892)	Maria (810)	David (797)	Catherine (895)	Harriet (952)	Emily (1043)	Catherine (1063)	Harriet (1111)	Harriet (1070)	Catherine (1086)	Harriet (1064)	Frederick (1081)	Catherine (1156)	Catherine (1250)	Catherine (1294)	Annie (1396)	Arthur (1502)	Annie (1735)	Arthur (1806)	Alfred (1679)	Alfred (1734)	Alfred (1765)	Alfred (1982)	Alfred (1859)	Albert (1942)	Albert (2013)	Eliza (2102)	Frederick (2084)	Albert (2209)	Edith (2243)	Emma (2313)	Richard (2385)	Martha (2365)	Richard (2308)	Martha (2332)	Frederick (2267)	Edward (2403)	Edward (2253)	Edward (2362)	Ada (2312)	Emily (2235)
29	Benjamin (615)	Benjamin (628)	Benjamin (665)	Alfred (694)	Alfred (651)	Alfred (736)	Catherine (754)	Catherine (756)	Catherine (866)	David (776)	Catherine (782)	David (859)	Maria (901)	Maria (929)	Maria (937)	David (927)	Maria (940)	Frederick (971)	Frederick (1057)	Walter (1037)	Harriet (1043)	Arthur (1125)	Arthur (1157)	Catherine (1359)	Frederick (1465)	Arthur (1632)	Alfred (1696)	Albert (1576)	Albert (1698)	Albert (1754)	Albert (1855)	Albert (1780)	Frederick (1940)	Frederick (1945)	Frederick (2015)	Albert (2032)	Eliza (2153)	Hannah (2234)	Alfred (2310)	Harry (2363)	Frederick (2340)	Frederick (2280)	Richard (2272)	Samuel (2246)	Ernest (2387)	Ann (2245)	Samuel (2299)	Emily (2300)	Richard (2235)
30	Betty (535)	Peter (582)	Alfred (638)	Catherine (683)	Benjamin (614)	Benjamin (658)	Benjamin (677)	Benjamin (686)	Benjamin (718)	Emily (664)	Emily (763)	Maria (836)	David (810)	David (922)	David (876)	Maria (892)	David (920)	David (912)	David (913)	Harriet (1027)	Arthur (993)	Harriet (1080)	Annie (1127)	Arthur (1343)	Catherine (1435)	Frederick (1412)	Frederick (1461)	Frederick (1514)	Frederick (1559)	Frederick (1637)	Frederick (1680)	Ada (1759)	Alfred (1903)	Ada (1884)	Alfred (1967)	Alfred (1992)	Edith (2125)	Frederick (2186)	Hannah (2301)	Frederick (2316)	Samuel (2339)	Walter (2267)	Frederick (2227)	Richard (2234)	Walter (2249)	Alfred (2231)	Emily (2285)	Walter (2288)	Walter (2200)
31	Anne (528)	Alfred (553)	Peter (629)	Peter (564)	Anne (575)	Edwin (616)	Peter (615)	Edwin (623)	Emily (681)	Edwin (625)	Edwin (662)	Benjamin (690)	Benjamin (689)	Frederick (778)	Frederick (796)	Frederick (834)	Frederick (890)	Maria (871)	Maria (898)	Arthur (942)	Walter (934)	Walter (967)	Harriet (1106)	Harriet (1118)	Albert (1379)	Catherine (1327)	Catherine (1397)	Catherine (1419)	Walter (1395)	Walter (1493)	Walter (1602)	Frederick (1717)	Ada (1852)	Alfred (1838)	Ada (1903)	Eliza (1962)	Frederick (2123)	Alfred (2183)	Frederick (2228)	Hannah (2293)	Walter (2220)	Martha (2210)	Ernest (2195)	Alfred (2217)	Samuel (2241)	Richard (2223)	Richard (2275)	Alfred (2219)	Alfred (2192)
32	Peter (525)	Betty (543)	Edwin (529)	Edwin (538)	Peter (568)	Peter (564)	Edwin (595)	Peter (588)	Edwin (616)	Benjamin (623)	Benjamin (646)	Frederick (680)	Frederick (656)	Benjamin (744)	Arthur (721)	Arthur (750)	Arthur (763)	Arthur (857)	Walter (875)	David (888)	David (880)	Annie (944)	Walter (1057)	Walter (1100)	Walter (1205)	Harriet (1224)	Walter (1309)	Walter (1353)	Catherine (1394)	Catherine (1403)	Ada (1498)	Walter (1673)	Walter (1689)	Walter (1773)	Walter (1868)	Walter (1874)	Alfred (2101)	Harry (2163)	Harry (2226)	Emma (2272)	Hannah (2180)	Alfred (2163)	Samuel (2177)	Walter (2200)	Alfred (2201)	Ethel (2191)	Walter (2200)	Richard (2177)	Samuel (2180)
33	Alfred (470)	Anne (526)	Betty (505)	Anne (511)	Edwin (564)	Anne (538)	Frederick (519)	Emily (554)	Peter (608)	Frederick (620)	Frederick (638)	Fanny (633)	Edwin (647)	Edwin (690)	Fanny (688)	Benjamin (705)	Benjamin (738)	Fanny (780)	Arthur (843)	Fanny (825)	Maria (836)	David (944)	David (896)	David (946)	Harriet (1173)	Walter (1153)	Harriet (1158)	Ada (1177)	Ada (1329)	Ada (1322)	Catherine (1451)	Harry (1358)	Harry (1426)	Harry (1543)	Edith (1611)	Edith (1846)	Walter (1963)	Florence (2112)	Ada (2206)	Alfred (2222)	Alfred (2146)	Ernest (2110)	Walter (2176)	Ernest (2153)	Martha (2179)	Samuel (2174)	Ann (2118)	Samuel (2175)	Ada (2143)
34	Edwin (452)	Edwin (515)	Anne (470)	Louisa (502)	Esther (493)	Emily (517)	Anne (510)	Frederick (549)	Frederick (586)	Peter (545)	Louisa (559)	Edwin (607)	Fanny (601)	Fanny (674)	Benjamin (685)	Peter (653)	Louisa (690)	Walter (760)	Fanny (785)	Maria (822)	Annie (805)	Maria (892)	Maria (879)	Maria (863)	Clara (905)	David (994)	Clara (1028)	Harriet (1158)	Clara (1166)	Clara (1275)	Clara (1362)	Clara (1350)	Catherine (1370)	Clara (1489)	Harry (1608)	Harry (1811)	Florence (1960)	Walter (2074)	Walter (2186)	Walter (2180)	Eliza (2025)	Hannah (1991)	Alfred (2137)	Martha (2083)	Richard (2170)	Walter (2138)	Alfred (2105)	Ann (2067)	Frank (1907)
35	Frances (433)	Esther (448)	Frances (452)	Betty (485)	Betty (473)	Frederick (505)	Esther (504)	Esther (545)	Esther (521)	Anne (522)	Peter (539)	Peter (599)	Anne (599)	Louisa (637)	Louisa (661)	Fanny (652)	Fanny (686)	Peter (717)	Louisa (705)	Louisa (746)	Louisa (763)	Fanny (818)	Fanny (789)	Albert (807)	David (901)	Clara (969)	David (1005)	Clara (1074)	Harriet (1102)	Harry (1247)	Harry (1254)	Catherine (1280)	Clara (1345)	Edith (1481)	Florence (1515)	Florence (1681)	Harry (1901)	Eliza (2038)	Eliza (2102)	Eliza (2100)	Ernest (2006)	Eliza (1909)	Hannah (1926)	Hannah (1888)	Ethel (1962)	Martha (1971)	Martha (1885)	Martha (1986)	Martha (1903)
36	Esther (407)	Charlotte (437)	Esther (441)	Esther (467)	Frances (442)	Charlotte (471)	Emily (500)	Anne (513)	Anne (512)	Fanny (512)	Fanny (538)	Louisa (593)	Peter (598)	Peter (610)	Edwin (636)	Louisa (625)	Walter (670)	Louisa (707)	Benjamin (687)	Benjamin (721)	Fanny (699)	Louisa (782)	Louisa (772)	Clara (806)	Louisa (846)	Ada (891)	Harry (913)	Harry (990)	Harry (1094)	Harriet (1171)	Harriet (1228)	Harriet (1226)	Edith (1287)	Catherine (1418)	Clara (1472)	Clara (1518)	Clara (1517)	Clara (1590)	Herbert (1768)	Ernest (1934)	Herbert (1921)	Herbert (1890)	Eliza (1749)	Eliza (1786)	Hannah (1859)	Hannah (1684)	Frank (1827)	Fred (1877)	Ann (1887)
37	Isaac (396)	Frances (432)	Charlotte (425)	Charlotte (449)	Emily (441)	Louisa (451)	Charlotte (481)	Frances (510)	Louisa (506)	Louisa (512)	Anne (512)	Anne (574)	Louisa (576)	Anne (591)	Peter (621)	Edwin (615)	Peter (629)	Benjamin (674)	Edwin (661)	Annie (716)	Benjamin (672)	Anne (705)	Clara (736)	Fanny (792)	Maria (844)	Maria (870)	Ada (905)	David (936)	David (938)	David (977)	Herbert (1042)	Herbert (1098)	Herbert (1285)	Florence (1310)	Herbert (1438)	Catherine (1365)	Herbert (1514)	Ernest (1524)	Ernest (1711)	Herbert (1877)	Emma (1833)	Emma (1790)	Emma (1685)	Ethel (1780)	Emma (1745)	Eliza (1677)	Fred (1764)	Frank (1818)	Lily (1875)
38	Charlotte (379)	Isaac (424)	Francis (418)	Isaac (422)	Louisa (428)	Isaac (447)	Betty (477)	Charlotte (501)	Fanny (493)	Esther (489)	Charlotte (486)	Esther (516)	Frances (566)	Arthur (552)	Walter (573)	Walter (580)	Edwin (610)	Edwin (611)	Anne (643)	Anne (671)	Anne (665)	Clara (677)	Peter (702)	Louisa (748)	Fanny (788)	Fanny (823)	Louisa (844)	Louisa (931)	Louisa (877)	Herbert (912)	Edith (1003)	Edith (1035)	Harriet (1258)	Herbert (1301)	Catherine (1390)	Herbert (1362)	Catherine (1497)	Catherine (1515)	Clara (1705)	Clara (1754)	Clara (1797)	Clara (1654)	Clara (1677)	Emma (1721)	Eliza (1720)	Emma (1656)	Hannah (1729)	Hannah (1690)	Fred (1861)
39	Nancy (374)	Frederick (419)	Frederick (416)	Caroline (419)	Frederick (424)	Betty (440)	Frances (471)	Louisa (493)	Frances (493)	Caroline (440)	Frances (481)	Frances (495)	Charlotte (531)	Frances (547)	Charlotte (566)	Esther (544)	Anne (595)	Anne (610)	Peter (634)	Peter (623)	Albert (614)	Peter (657)	Benjamin (682)	Agnes (689)	Anne (733)	Louisa (823)	Maria (836)	Fanny (823)	Herbert (870)	Louisa (903)	David (990)	Ernest (962)	Florence (1206)	Harriet (1280)	Harriet (1263)	Harriet (1359)	Harriet (1421)	Herbert (1507)	Catherine (1590)	Catherine (1690)	Catherine (1587)	Catherine (1596)	Fred (1597)	Clara (1678)	Fred (1653)	Frank (1640)	Lily (1692)	Lily (1612)	Hannah (1651)
40	Louisa (372)	Nancy (395)	Caroline (409)	Frances (419)	Charlotte (421)	Esther (435)	Louisa (466)	Fanny (486)	Charlotte (488)	Frances (425)	Esther (472)	Charlotte (482)	Esther (523)	Charlotte (532)	Anne (548)	Isabella (541)	Esther (575)	Esther (566)	Annie (627)	Edwin (622)	Edwin (594)	Benjamin (653)	Anne (675)	Anne (666)	Ada (729)	Harry (763)	Fanny (822)	Anne (818)	Maria (856)	Edith (869)	Louisa (966)	David (955)	David (1037)	Louisa (1243)	Louisa (1195)	Louisa (1134)	Ernest (1359)	Harriet (1472)	Harriet (1523)	Harriet (1447)	Fred (1536)	Frank (1522)	Ethel (1559)	Fred (1611)	Clara (1632)	Fred (1624)	Emma (1663)	Gertrude (1565)	Gertrude (1592)
41	Caroline (362)	Caroline (383)	Louisa (409)	Frederick (398)	Caroline (416)	Caroline (428)	Fanny (452)	Betty (483)	Francis (449)	Charlotte (422)	Caroline (407)	Caroline (441)	Arthur (515)	Walter (530)	Esther (536)	Anne (521)	Frances (573)	Frances (552)	Esther (606)	Frances (573)	Peter (591)	Albert (633)	Edwin (645)	Edwin (661)	Harry (723)	Anne (757)	Anne (802)	Maria (797)	Fanny (822)	Fanny (835)	Florence (920)	Florence (928)	Louisa (978)	David (1058)	David (1041)	Ernest (1122)	Fred (1163)	Frank (1314)	Fred (1340)	Fred (1445)	Frank (1496)	Fred (1497)	Catherine (1554)	Frank (1605)	Frank (1626)	Lily (1535)	Eliza (1631)	Emma (1560)	Emma (1549)
42	Frederick (361)	Isabella (376)	Fanny (406)	Francis (397)	Isaac (413)	Frances (414)	Caroline (443)	Francis (456)	Isaac (442)	Francis (406)	Betty (396)	Francis (435)	Isabella (443)	Caroline (502)	Frances (521)	Frances (501)	Charlotte (555)	Charlotte (532)	Frances (565)	Albert (568)	Clara (581)	Edwin (600)	Albert (641)	Harry (652)	Peter (685)	Agnes (704)	Agnes (716)	Herbert (776)	Anne (808)	Maria (833)	Fanny (911)	Louisa (917)	Frank (908)	Fred (983)	Fred (1023)	Fred (1110)	David (1153)	Fred (1213)	Frank (1334)	Frank (1356)	Harriet (1374)	Harriet (1326)	Frank (1516)	Catherine (1591)	Catherine (1501)	Catherine (1518)	Gertrude (1591)	Eliza (1526)	Eliza (1518)
43	Francis (351)	Daniel (367)	Emily (380)	Fanny (394)	Fanny (409)	Fanny (401)	Francis (431)	Caroline (426)	Caroline (435)	Isabella (397)	Susannah (383)	Lucy (398)	Caroline (441)	Esther (499)	Francis (473)	Francis (493)	Francis (499)	Isabella (505)	Charlotte (555)	Agnes (563)	Frances (561)	Frances (598)	Esther (618)	Esther (627)	Benjamin (678)	Edwin (693)	Herbert (706)	Agnes (733)	Agnes (790)	Anne (814)	Agnes (842)	Agnes (889)	Agnes (884)	Ernest (971)	Ernest (1020)	David (1061)	Frank (1142)	David (1194)	David (1220)	David (1226)	David (1155)	Ethel (1217)	Harriet (1334)	Gertrude (1301)	Lily (1427)	Clara (1513)	Clara (1548)	Clara (1508)	Harold (1482)
44	Susannah (340)	Francis (367)	Isaac (369)	Nancy (384)	Nancy (376)	Francis (353)	Isaac (421)	Nancy (392)	Betty (431)	Betty (388)	Isaac (382)	Nancy (396)	Francis (437)	Francis (481)	Isabella (473)	Agnes (463)	Isabella (490)	Caroline (500)	Agnes (541)	Esther (556)	Esther (547)	Esther (592)	Frances (595)	Peter (626)	Agnes (670)	Peter (683)	Benjamin (688)	Benjamin (682)	Edith (788)	Agnes (784)	Fred (819)	Fred (871)	Fred (882)	Frank (933)	Frank (980)	Frank (1035)	Louisa (1132)	Louisa (1132)	Louisa (1166)	Agnes (1178)	Agnes (1113)	Agnes (1208)	Gertrude (1282)	Harriet (1291)	Gertrude (1423)	Gertrude (1497)	Catherine (1397)	Catherine (1479)	Beatrice (1449)
45	Hugh (334)	Fanny (362)	Daniel (350)	Emily (375)	Susannah (352)	Nancy (348)	Isabella (421)	Isaac (381)	Isabella (431)	Nancy (383)	Francis (380)	Isaac (392)	Walter (422)	Agnes (461)	Caroline (462)	Charlotte (451)	Caroline (478)	Francis (492)	Clara (516)	Charlotte (546)	Agnes (533)	Charlotte (570)	Harry (581)	Benjamin (625)	Edwin (634)	Benjamin (672)	Edwin (648)	Edwin (658)	Benjamin (714)	Fred (743)	Frank (815)	Fanny (857)	Fanny (848)	Agnes (876)	Agnes (926)	Agnes (979)	Agnes (1027)	Agnes (1025)	Agnes (1099)	Louisa (1177)	Louisa (1080)	Gertrude (1173)	Agnes (1159)	Lily (1225)	Harriet (1313)	Bertha (1221)	Bertha (1252)	Beatrice (1468)	Catherine (1385)
46	Isabella (332)	Louisa (346)	Nancy (336)	Daniel (356)	Francis (344)	Isabella (338)	Nancy (369)	Isabella (377)	Daniel (397)	Susannah (375)	Isabella (380)	Walter (392)	Isaac (395)	Isabella (455)	Lucy (439)	Caroline (445)	Agnes (466)	Annie (483)	Lucy (499)	Clara (514)	Charlotte (514)	Agnes (566)	Francis (574)	Ada (606)	Esther (619)	Frances (641)	Frances (640)	Francis (647)	Frank (692)	Benjamin (717)	Maria (814)	Maria (788)	Ernest (832)	Maria (856)	Fanny (851)	Fanny (858)	Fanny (886)	Maria (877)	Frances (887)	Gertrude (982)	Gertrude (1067)	David (1156)	Lily (1131)	David (1154)	Agnes (1139)	Harriet (1172)	Harriet (1234)	Harold (1357)	Clara (1375)
47	Daniel (320)	Hugh (332)	Isabella (334)	Isabella (356)	Daniel (338)	Daniel (324)	Susannah (354)	Daniel (367)	Susannah (393)	Isaac (357)	Walter (364)	Betty (388)	Betty (383)	Isaac (423)	Agnes (429)	Lucy (421)	Lucy (435)	Agnes (473)	Francis (491)	Isabella (491)	Francis (504)	Francis (566)	Agnes (570)	Frances (587)	Frances (600)	Francis (612)	Esther (638)	Peter (641)	Peter (686)	Florence (700)	Anne (784)	Frank (782)	Maria (824)	Fanny (835)	Maria (835)	Maria (834)	Maria (871)	Fanny (872)	Maria (884)	Frances (935)	Ethel (1037)	Louisa (1033)	Louisa (1065)	Agnes (1100)	David (1113)	David (1111)	Beatrice (1227)	Bertha (1236)	Bertha (1264)
48	Fanny (317)	Susannah (327)	Susannah (327)	Susannah (327)	Isabella (335)	Susannah (319)	Daniel (341)	Lucy (331)	Nancy (386)	Daniel (340)	Daniel (338)	Susannah (383)	Nancy (382)	Susannah (408)	Daniel (412)	Susannah (394)	Albert (431)	Albert (456)	Albert (484)	Francis (483)	Lucy (469)	Isabella (538)	Lucy (529)	Isabella (565)	Isabella (580)	Herbert (606)	Peter (634)	Edith (629)	Fred (682)	Frances (700)	Benjamin (713)	Anne (742)	Lucy (719)	Frances (727)	Lucy (797)	Lucy (780)	Frances (817)	Lucy (847)	Fanny (883)	Lucy (899)	Lily (953)	Bertha (1021)	David (1062)	Bertha (1097)	Bertha (1106)	Agnes (1108)	Harold (1214)	Agnes (1209)	Harriet (1120)
49	Emily (282)	Emily (309)	Hugh (309)	Lucy (301)	Hugh (324)	Lucy (316)	Lucy (328)	Susannah (327)	Lucy (343)	Agnes (327)	Nancy (333)	Isabella (376)	Agnes (375)	Lucy (401)	Isaac (407)	Nancy (370)	Susannah (401)	Lucy (456)	Isabella (470)	Lucy (458)	Isabella (464)	Lucy (506)	Ada (518)	Lucy (544)	Francis (578)	Lucy (606)	Francis (631)	Frank (624)	Lucy (658)	Lucy (698)	Peter (706)	Peter (702)	Anne (718)	Lucy (725)	Frances (791)	Frances (779)	Lucy (814)	Frances (840)	Gertrude (874)	Fanny (895)	Bertha (950)	Lily (1005)	Bertha (1030)	Louisa (985)	Beatrice (1068)	Beatrice (1083)	Agnes (1201)	Harriet (1152)	Agnes (1111)
50	Abraham (281)	Rebecca (275)	Lucy (286)	Hugh (269)	Lucy (311)	Hugh (300)	Hugh (324)	Agnes (314)	Agnes (334)	Amelia (323)	Lucy (325)	Daniel (355)	Lucy (356)	Betty (393)	Nancy (399)	Isaac (356)	Annie (392)	Clara (399)	Caroline (461)	Caroline (427)	Caroline (423)	Harry (505)	Charlotte (512)	Francis (535)	Herbert (556)	Esther (580)	Frank (602)	Frances (622)	Edwin (655)	Frank (695)	Frances (692)	Frances (698)	Esther (702)	Benjamin (713)	Benjamin (750)	Benjamin (723)	Benjamin (754)	Benjamin (759)	Lucy (863)	Bertha (881)	Frances (883)	Frances (874)	Frances (899)	Beatrice (932)	Louisa (1006)	Harold (1079)	David (1143)	David (1002)	David (1101)
51	Lucy (277)	Catharine (273)	Abraham (280)	Catharine (263)	Rachel (268)	Amelia (293)	Agnes (297)	Hugh (298)	Walter (322)	Walter (315)	Hugh (319)	Agnes (328)	Daniel (355)	Nancy (389)	Betty (359)	Amelia (351)	Daniel (391)	Daniel (397)	Susannah (428)	Harry (427)	Harry (416)	Frank (461)	Isabella (499)	Charlotte (528)	Lucy (555)	Frank (557)	Charlotte (600)	Lucy (620)	Esther (644)	Francis (667)	Edwin (685)	Lucy (696)	Frances (693)	Edwin (694)	Peter (734)	Esther (721)	Esther (738)	Francis (756)	Francis (824)	Maria (870)	Fanny (860)	Lucy (871)	Beatrice (860)	Lucy (904)	Frances (931)	Minnie (967)	Minnie (942)	Minnie (978)	Lilian (1072)
52	Catharine (274)	Lucy (267)	Rachel (269)	Abraham (258)	Catharine (267)	Abraham (285)	Rebecca (294)	Rachel (297)	Amelia (306)	Lucy (314)	Agnes (313)	Rachel (325)	Susannah (348)	Amelia (369)	Susannah (350)	Daniel (347)	Isaac (389)	Isaac (395)	Daniel (389)	Susannah (393)	Isaac (381)	Caroline (449)	Frank (452)	Frank (485)	Charlotte (549)	Charlotte (543)	Lucy (590)	Fred (616)	Francis (637)	Edwin (663)	Lucy (676)	Benjamin (682)	Kate (668)	Francis (658)	Esther (692)	Francis (669)	Peter (702)	Gertrude (752)	Bertha (789)	Francis (857)	Lucy (847)	Francis (820)	Lucy (859)	Frances (894)	Harold (919)	Louisa (951)	Louisa (910)	Frances (970)	Maud (984)
53	Rebecca (249)	Abraham (260)	Albert (266)	Rachel (257)	Rebecca (255)	Rachel (248)	Rachel (281)	Abraham (286)	Hugh (304)	Arthur (272)	Amelia (304)	Amelia (317)	Amelia (323)	Daniel (334)	Michael (349)	Albert (346)	Nancy (377)	Betsy (363)	Isaac (381)	Michael (383)	Frank (369)	Ada (436)	Caroline (440)	Herbert (472)	Frank (514)	Isabella (523)	Fred (555)	Esther (607)	Florence (634)	Esther (657)	Esther (668)	Edwin (663)	Peter (667)	Charlotte (656)	Francis (690)	Peter (655)	Francis (689)	Esther (739)	Kate (757)	Esther (799)	Maria (816)	Maria (805)	Amy (826)	Amy (884)	Maud (904)	Amy (910)	Frances (907)	Maud (946)	Nellie (975)
54	Matilda (243)	Michael (248)	Rebecca (264)	Rebecca (257)	Abraham (254)	Rebecca (246)	Abraham (274)	Rebecca (279)	Rebecca (299)	Hugh (269)	Arthur (302)	Arthur (301)	Rachel (296)	Rachel (333)	Amelia (339)	Hugh (342)	Michael (347)	Susannah (363)	Amelia (368)	Nancy (370)	Tom (369)	Susannah (416)	Herbert (429)	Betsy (432)	Fred (459)	Fred (503)	Edith (544)	Charlotte (582)	Frances (630)	Peter (653)	Charlotte (640)	Francis (634)	Benjamin (658)	Esther (655)	Kate (653)	Kate (645)	Edwin (680)	Charlotte (729)	Benjamin (742)	Amy (781)	Esther (815)	Maud (798)	Minnie (810)	Minnie (847)	Amy (895)	Frances (909)	Lilian (897)	Louisa (918)	Minnie (971)
55	Ruth (240)	Ruth (241)	Catharine (262)	Agnes (256)	Ruth (249)	Walter (241)	Arthur (269)	Arthur (278)	Rachel (290)	Rachel (268)	Rachel (290)	Hugh (298)	Betsy (295)	Albert (328)	Albert (326)	Rachel (336)	Amelia (341)	Nancy (362)	Betsy (362)	Tom (370)	Amelia (367)	Isaac (413)	Susannah (425)	Michael (423)	Tom (436)	Edith (475)	Isabella (523)	Florence (564)	Charlotte (583)	Charlotte (575)	Ernest (624)	Esther (611)	Edwin (644)	Anne (651)	Charlotte (649)	Charlotte (615)	Charlotte (669)	Edwin (684)	Esther (727)	Ethel (766)	Francis (782)	Fanny (794)	Maud (802)	Maud (836)	Lucy (880)	Maud (898)	Maud (888)	Lilian (903)	Mabel (917)
56	Rachel (238)	Edmund (232)	Agnes (246)	Amelia (234)	Amelia (242)	Catharine (236)	Amelia (263)	Amelia (273)	Ruth (285)	Abraham (259)	Betsy (274)	Betsy (297)	Hugh (292)	Betsy (317)	Betsy (326)	Michael (326)	Hugh (339)	Hugh (343)	Nancy (358)	Isaac (366)	Betsy (367)	Michael (407)	Daniel (407)	Susannah (415)	Betsy (407)	Amelia (472)	Florence (512)	Isabella (502)	Isabella (516)	Kate (541)	Francis (608)	Kate (575)	Francis (643)	Kate (640)	Anne (647)	Anne (602)	Gertrude (667)	Peter (682)	Peter (723)	Minnie (747)	Amy (774)	Minnie (788)	Maria (784)	Francis (826)	Francis (842)	Francis (829)	Amy (874)	Lucy (891)	Amy (893)
57	Michael (226)	Matilda (229)	Amelia (243)	Ruth (228)	Jonathan (229)	Agnes (222)	Catharine (258)	Betsy (272)	Arthur (283)	Rebecca (258)	Abraham (260)	Rebecca (273)	Abraham (286)	Abraham (307)	Rachel (319)	Betty (322)	Betty (335)	Betty (322)	Michael (349)	Daniel (365)	Susannah (347)	Betsy (396)	Isaac (407)	Daniel (413)	Nancy (396)	Tom (453)	Kate (476)	Kate (471)	Kate (514)	Isabella (540)	Isabella (540)	Charlotte (558)	Charlotte (557)	Peter (637)	Edwin (626)	Edwin (601)	Kate (665)	Kate (670)	Edwin (690)	Benjamin (741)	Minnie (773)	Esther (785)	Francis (782)	Harold (823)	Minnie (838)	Lilian (803)	Lucy (830)	Amy (869)	Frances (891)
58	Edmund (225)	Rachel (229)	Ruth (243)	Jonathan (225)	Agnes (227)	Ruth (218)	Betsy (252)	Catharine (252)	Abraham (279)	Betsy (244)	Catharine (256)	Ruth (267)	Michael (283)	Michael (305)	Hugh (302)	Betsy (314)	Rachel (333)	Michael (314)	Hugh (347)	Amelia (364)	Ada (344)	Herbert (394)	Nancy (395)	Amelia (401)	Michael (394)	Caroline (448)	Caroline (447)	Amelia (438)	Tom (494)	Tom (518)	Kate (532)	Isabella (552)	Isabella (518)	Isabella (587)	Isabella (561)	Isabella (594)	Minnie (660)	Bertha (646)	Charlotte (687)	Kate (741)	Charlotte (755)	Amy (742)	Fanny (732)	Maria (780)	Percy (788)	Lucy (782)	Francis (822)	Nellie (842)	Louisa (891)
59	Susanna (221)	Agnes (226)	Jonathan (239)	Michael (218)	Michael (212)	Grace (216)	Ruth (249)	Walter (251)	Betsy (264)	Ruth (242)	Matilda (243)	Abraham (256)	Rebecca (277)	Hugh (302)	Rebecca (298)	Annie (293)	Betsy (330)	Rachel (314)	Tom (341)	Herbert (356)	Nancy (344)	Daniel (382)	Amelia (390)	Isaac (400)	Amelia (393)	Kate (421)	Betsy (442)	Tom (427)	Amelia (469)	Ernest (490)	Tom (497)	Tom (489)	Tom (506)	Minnie (505)	Tom (556)	Minnie (578)	Bertha (649)	Minnie (631)	Ethel (686)	Charlotte (726)	Kate (755)	Beatrice (715)	Harold (725)	Lilian (757)	Lilian (769)	Percy (746)	Mabel (804)	Francis (838)	Lucy (851)
60	Amelia (212)	Jonathan (226)	Susanna (233)	Susanna (217)	Arthur (201)	Matilda (215)	Matilda (246)	Edmund (242)	Matilda (264)	Matilda (236)	Edmund (240)	Eleanor (241)	Albert (273)	Ruth (289)	Ruth (283)	Catharine (288)	Clara (322)	Amelia (313)	Frank (338)	Betsy (353)	Daniel (342)	Nancy (378)	Tom (390)	Caroline (391)	Daniel (392)	Betsy (413)	Amelia (429)	Caroline (416)	Michael (425)	Amelia (477)	Betsy (463)	Amelia (459)	Amelia (489)	Amy (503)	Lilly (548)	Tom (565)	Amy (611)	Amy (601)	Minnie (685)	Peter (724)	Peter (751)	Benjamin (687)	Benjamin (712)	Fanny (725)	Mabel (746)	Mabel (740)	Percy (781)	Mabel (812)	Percy (843)
61	Agnes (206)	Betsy (222)	Matilda (222)	Edmund (216)	Matilda (198)	Susanna (215)	Walter (236)	Ruth (234)	Catharine (259)	Catharine (229)	Rebecca (240)	Albert (239)	Catharine (271)	Rebecca (277)	Catharine (279)	Rebecca (276)	Tom (313)	Tom (308)	Harry (326)	Frank (339)	Michael (341)	Tom (378)	Betsy (379)	Tom (389)	Caroline (390)	Susannah (411)	Tom (429)	Isaac (416)	Betsy (418)	Betsy (475)	Amelia (452)	Susannah (439)	Amy (465)	Tom (493)	Gertrude (545)	Bertha (555)	Isabella (611)	Tom (588)	Amy (649)	Lily (716)	Benjamin (729)	Edwin (674)	Esther (702)	Esther (706)	Esther (735)	Jessie (710)	Nellie (761)	Percy (791)	Francis (804)
62	Grace (202)	Amelia (221)	Sophia (221)	Matilda (215)	Susanna (198)	Jonathan (213)	Susanna (228)	Eleanor (233)	Susanna (236)	Albert (219)	Ruth (233)	Edmund (230)	Matilda (263)	Matilda (273)	Matilda (269)	Clara (275)	Selina (295)	Catharine (304)	Rachel (320)	Hugh (308)	Hugh (331)	Amelia (366)	Michael (368)	Fred (387)	Edith (387)	Isaac (401)	Susannah (428)	Susannah (412)	Ernest (411)	Michael (425)	Caroline (437)	Betsy (433)	Betsy (447)	Caroline (466)	Bertha (536)	Amy (540)	Tom (577)	Isabella (573)	Tom (642)	Edwin (681)	Beatrice (721)	Charlotte (670)	Edwin (673)	Kate (690)	Peter (721)	Fanny (698)	Fanny (722)	Jessie (741)	Elsie (792)
63	Jonathan (194)	Ralph (199)	Matthew (214)	Betsy (214)	Edmund (197)	Arthur (211)	Edmund (220)	Susanna (230)	Matthew (231)	Jonathan (217)	Eleanor (231)	Michael (227)	Edmund (254)	Catharine (250)	Selina (250)	Ruth (267)	Matilda (282)	Eleanor (281)	Eleanor (309)	Rachel (306)	Herbert (324)	Fred (333)	Fred (361)	Hugh (381)	Susannah (387)	Daniel (392)	Daniel (419)	Betsy (410)	Hugh (393)	Susannah (421)	Michael (428)	Amy (429)	Minnie (435)	Amelia (458)	Minnie (524)	Gertrude (538)	Anne (566)	Anne (568)	Isabella (611)	Isabella (641)	Maud (702)	Peter (668)	Charlotte (672)	Percy (690)	Maria (715)	Tom (686)	Jessie (700)	Maria (700)	Jessie (778)
64	Joshua (185)	Stephen (197)	Betsy (209)	Joshua (208)	Eleanor (197)	Betsy (203)	Matthew (219)	Matilda (215)	Selina (225)	Sophia (217)	Susanna (230)	Selina (215)	Ruth (252)	Matthew (243)	Eleanor (249)	Eleanor (252)	Frank (280)	Harry (275)	Julia (276)	Patrick (296)	Rachel (311)	Kate (331)	Rachel (360)	Nancy (356)	Kate (380)	Michael (389)	Isaac (394)	Daniel (401)	Susannah (392)	Caroline (408)	Susannah (418)	Caroline (426)	Caroline (430)	Lilly (454)	Amy (499)	Lilly (507)	Lilly (538)	Ethel (551)	Lily (586)	Beatrice (609)	Edwin (663)	Kate (640)	Kate (663)	Benjamin (678)	Fanny (707)	Esther (682)	Kate (679)	Fanny (676)	May (694)
65	Betsy (180)	Susanna (197)	Ralph (207)	Sophia (204)	Joshua (195)	Joshua (203)	Joshua (211)	Grace (214)	Edmund (223)	Edmund (207)	Albert (222)	Matthew (214)	Eleanor (250)	Edmund (239)	Annie (248)	Abraham (251)	Rebecca (278)	Rebecca (275)	Betty (275)	Ada (295)	Patrick (297)	Eleanor (327)	Patrick (359)	Rachel (352)	Isaac (379)	Rachel (367)	Hugh (390)	Michael (377)	Caroline (388)	Patrick (398)	Eleanor (416)	Eleanor (417)	Bertha (422)	Bertha (452)	Amelia (479)	Amelia (503)	Amelia (534)	Amelia (523)	Amelia (533)	Eleanor (590)	Tom (599)	Harold (625)	Peter (631)	Mabel (666)	Kate (671)	Edwin (681)	Peter (673)	Peter (664)	Esther (671)
66	Matthew (174)	Matthew (194)	Arthur (200)	Grace (203)	Grace (193)	Sophia (199)	Selina (210)	Sophia (207)	Sophia (221)	Selina (204)	Sophia (214)	Catharine (213)	Selina (235)	Eleanor (237)	Abraham (243)	Matilda (249)	Catharine (266)	Matilda (272)	Rebecca (266)	Rebecca (285)	Betty (275)	Hugh (325)	Hugh (336)	Patrick (342)	Hugh (372)	Florence (365)	Michael (380)	Hugh (365)	Eleanor (375)	Daniel (394)	Amy (415)	Daniel (411)	Eleanor (411)	Betsy (449)	Hugh (450)	Caroline (488)	Caroline (481)	Eleanor (486)	Eleanor (531)	Maud (567)	Isabella (583)	Tom (597)	Tom (607)	Peter (656)	Benjamin (651)	Maria (667)	Esther (666)	Benjamin (636)	Tom (667)
67	Owen (172)	Grace (192)	Owen (198)	Matthew (203)	Betsy (191)	Owen (195)	Jonathan (204)	Selina (205)	Albert (214)	Eleanor (200)	Matthew (210)	Jonathan (210)	Matthew (221)	Selina (235)	Julia (230)	Julia (243)	Ruth (266)	Frank (270)	Ruth (265)	Matilda (277)	Ruth (275)	Patrick (322)	Kate (307)	Edith (332)	Patrick (345)	Patrick (364)	Patrick (371)	Eleanor (355)	Isaac (375)	Isaac (386)	Hugh (406)	Patrick (406)	Lilly (406)	Gertrude (436)	Caroline (445)	Susannah (487)	Betsy (472)	Caroline (474)	Anne (523)	Tom (564)	Harold (576)	Isabella (583)	Percy (605)	Edwin (637)	Tom (644)	Benjamin (663)	Edwin (651)	Esther (635)	Fanny (664)
68	Evan (166)	Eleanor (186)	Stephen (195)	Arthur (202)	Ralph (191)	Matthew (194)	Sophia (203)	Albert (201)	Jonathan (213)	Matthew (200)	Michael (210)	Owen (208)	Sophia (217)	Tom (232)	Clara (225)	Tom (239)	Eleanor (259)	Abraham (262)	Selina (263)	Eleanor (276)	Catharine (267)	Rachel (306)	Ruth (290)	Florence (321)	Rachel (329)	Hugh (333)	Rachel (350)	Rachel (351)	Daniel (364)	Amy (381)	Minnie (396)	Minnie (399)	Gertrude (405)	Eleanor (431)	Eleanor (440)	Betsy (479)	Eleanor (469)	Betsy (468)	Beatrice (522)	Amelia (547)	Amelia (569)	Rose (574)	Lilian (601)	Charlotte (633)	Jessie (643)	Kate (651)	Maria (628)	Kate (625)	Rose (660)
69	Ralph (166)	Joshua (178)	Joshua (194)	Ralph (187)	Lydia (189)	Edmund (186)	Ralph (201)	Matthew (197)	Eleanor (212)	Joshua (197)	Owen (208)	Grace (206)	Grace (207)	Sophia (224)	Edmund (225)	Matthew (238)	Abraham (252)	Edmund (256)	Catharine (252)	Abraham (275)	Rebecca (265)	Ruth (301)	Rebecca (284)	Kate (307)	Florence (319)	Eleanor (323)	Ruth (328)	Amy (329)	Patrick (361)	Hugh (365)	Isaac (388)	Hugh (396)	Hugh (401)	Hugh (417)	Susannah (438)	Eleanor (457)	Isaac (454)	Beatrice (462)	Rose (514)	Jessie (535)	Eleanor (563)	Percy (571)	Isabella (593)	Tom (631)	Edwin (636)	Nellie (647)	May (625)	Charlotte (618)	Kate (653)
70	Sophia (166)	Selina (177)	Edmund (188)	Walter (183)	Matthew (188)	Michael (182)	Owen (198)	Joshua (196)	Michael (209)	Grace (195)	Selina (202)	Matilda (206)	Julia (200)	Owen (219)	Matthew (219)	Frank (236)	Herbert (237)	Ruth (251)	Herbert (251)	Selina (269)	Edith (252)	Matilda (285)	Eleanor (281)	Ruth (300)	Ruth (305)	Nancy (312)	Nancy (320)	Patrick (324)	Ruth (331)	Rachel (355)	Patrick (385)	Michael (388)	Susannah (383)	Susannah (415)	Betsy (433)	Isaac (418)	Hugh (446)	Lily (457)	Hugh (497)	Harold (491)	Lilian (550)	Eleanor (558)	Jessie (589)	Jessie (624)	Nellie (628)	Rose (642)	Tom (620)	Elsie (616)	Benjamin (632)
71	Arthur (165)	Owen (171)	Eleanor (187)	Albert (176)	Albert (187)	Albert (175)	Grace (195)	Michael (188)	Joshua (202)	Susanna (193)	Grace (199)	Ralph (198)	Stephen (190)	Clara (212)	Frank (211)	Edmund (232)	Matthew (235)	Matthew (247)	Abraham (250)	Betty (265)	Matilda (250)	Rebecca (276)	Edith (273)	Eleanor (291)	Eleanor (290)	Ruth (298)	Eleanor (319)	Ernest (310)	Rachel (315)	Minnie (339)	Daniel (376)	Ruth (388)	Rachel (382)	Jessie (382)	Isaac (393)	Hugh (417)	Daniel (440)	Daniel (456)	Jessie (490)	Rose (489)	Rose (542)	Jessie (556)	Eleanor (585)	Isabella (612)	Charlotte (612)	Peter (641)	Benjamin (610)	Edwin (615)	Peter (609)
72	Eleanor (164)	Walter (170)	Michael (185)	Eleanor (170)	Selina (186)	Eleanor (175)	Albert (188)	Ralph (180)	Grace (196)	Michael (189)	Jonathan (195)	Sophia (198)	Clara (188)	Lydia (209)	Grace (208)	Patrick (228)	Harry (234)	Herbert (244)	Matilda (248)	Catharine (255)	Kate (246)	Betty (268)	Julia (262)	Rebecca (288)	Matilda (290)	Selina (292)	Amy (277)	Nancy (304)	Amy (289)	Eleanor (331)	Bertha (357)	Bertha (383)	Daniel (381)	Daniel (379)	Patrick (389)	Daniel (415)	Susannah (434)	Rose (445)	Caroline (481)	Percy (471)	Jessie (537)	Lilian (535)	Mabel (577)	Rose (575)	Isabella (609)	Charlotte (623)	Rose (605)	Tom (612)	Maria (606)
73	Harriett (155)	Harriett (168)	Grace (171)	Stephen (169)	Harriett (175)	Selina (175)	Eleanor (186)	Stephen (176)	Stephen (192)	Owen (176)	Julia (181)	Susanna (192)	Evan (187)	Jonathan (208)	Sophia (207)	Selina (215)	Julia (226)	Selina (240)	Florence (246)	Ruth (247)	Fred (245)	Edith (268)	Matilda (261)	Matilda (283)	Betty (284)	Matilda (287)	Matilda (264)	Ruth (300)	Nancy (288)	Ruth (329)	Rachel (354)	Isaac (377)	Isaac (363)	Patrick (379)	Daniel (382)	Rose (405)	Ethel (433)	Jessie (430)	Maud (474)	Caroline (470)	Percy (512)	Mabel (523)	Rose (563)	Eleanor (557)	Rose (597)	Eleanor (538)	Charlotte (595)	May (591)	Edwin (590)
74	Stephen (155)	Sophia (168)	Harriett (168)	Evan (166)	Evan (174)	Evan (172)	Stephen (181)	Lydia (174)	Ralph (189)	Julia (171)	Ralph (178)	Julia (187)	Owen (186)	Ralph (207)	Jonathan (202)	Grace (214)	Grace (223)	Patrick (233)	Kate (237)	Edmund (243)	Abraham (242)	Abraham (264)	Betty (260)	Selina (282)	Selina (274)	Rebecca (277)	Rebecca (260)	Rebecca (284)	Selina (286)	Nancy (316)	Ruth (352)	Rachel (329)	Jessie (362)	Isaac (377)	Rose (378)	Jessie (389)	Jessie (433)	Hugh (426)	Daniel (470)	Anne (469)	Mabel (480)	Amelia (493)	Amelia (514)	Amelia (516)	Eleanor (562)	Isabella (533)	Eleanor (564)	Rose (591)	Eleanor (569)
75	Lydia (147)	Evan (167)	Lydia (159)	Owen (166)	Owen (172)	Ralph (170)	Lydia (174)	Owen (174)	Julia (188)	Ralph (166)	Stephen (165)	Lydia (186)	Lydia (182)	Grace (206)	Owen (199)	Owen (206)	Edmund (219)	Julia (228)	Patrick (237)	Florence (229)	Julia (241)	Julia (259)	Abraham (255)	Grace (256)	Rebecca (269)	Julia (275)	Grace (259)	Matilda (282)	Rebecca (284)	Bertha (305)	Nancy (337)	Jessie (311)	Michael (343)	Michael (376)	Rachel (356)	Rachel (361)	Rose (411)	Maud (417)	Susannah (464)	Ruth (461)	Anne (477)	Caroline (452)	Hugh (454)	May (441)	Amelia (482)	May (494)	Elsie (557)	Isabella (578)	Isabella (561)
76	Mark (143)	Lydia (165)	Walter (158)	Lydia (162)	Walter (172)	Lydia (164)	Enoch (163)	Evan (159)	Owen (176)	Lydia (160)	Tom (165)	Stephen (177)	Tom (181)	Susanna (201)	Tom (198)	Sophia (205)	Sophia (217)	Grace (212)	Sophia (237)	Fred (228)	Selina (234)	Selina (247)	Selina (254)	Julia (251)	Abraham (266)	Amy (256)	Julia (256)	Julia (268)	Grace (274)	Jessie (296)	Jessie (322)	Nancy (311)	Ruth (332)	Rachel (363)	Jessie (345)	Ruth (356)	Beatrice (410)	Lilly (413)	Isaac (463)	Hugh (451)	Hugh (473)	Anne (451)	Ruth (436)	Hugh (439)	May (473)	Amelia (470)	Isabella (546)	Eleanor (573)	Charlotte (552)
77	Walter (143)	Mark (147)	Selina (153)	Harriett (161)	Stephen (166)	Stephen (164)	Michael (158)	Jonathan (159)	Evan (164)	Stephen (152)	Lydia (160)	Joshua (170)	Ralph (178)	Julia (197)	Herbert (195)	Herbert (202)	Owen (216)	Lydia (202)	Ada (225)	Julia (224)	Edmund (231)	Florence (241)	Florence (239)	Betty (238)	Bridget (260)	Abraham (252)	Ernest (252)	Selina (268)	Matilda (271)	Rose (296)	Rebecca (322)	Gertrude (304)	Rose (327)	Rose (362)	Ruth (337)	Michael (351)	Rachel (383)	Susannah (400)	Betsy (461)	Lilian (437)	Susannah (457)	Hugh (448)	Caroline (399)	Nellie (430)	Ruth (442)	Hugh (454)	Amelia (480)	Leonard (497)	Leonard (524)
78	Selina (129)	Arthur (146)	Evan (151)	Selina (148)	Sophia (156)	Christopher (150)	Susan (153)	Julia (149)	Lydia (158)	Mark (146)	Joshua (159)	Clara (169)	Susanna (178)	Joshua (194)	Ralph (194)	Jonathan (202)	Patrick (211)	Phoebe (199)	Matthew (225)	Kate (221)	Eleanor (231)	Catharine (236)	Edmund (232)	Matthew (228)	Matthew (256)	Ernest (248)	Matthew (243)	Bridget (256)	Minnie (258)	Rebecca (294)	Matilda (313)	Lilly (300)	Patrick (316)	Ruth (324)	Michael (327)	Patrick (339)	Patrick (377)	Ruth (398)	Harold (437)	Susannah (434)	Betsy (451)	Ruth (422)	Laura (392)	Ruth (430)	Hugh (432)	Ruth (434)	Maggie (480)	Maggie (475)	Maggie (516)
79	Andrew (128)	Enoch (146)	Christopher (133)	Ellin (141)	Mark (140)	Harriett (145)	Julia (151)	Mark (143)	Enoch (153)	Ellin (144)	Evan (151)	Phoebe (163)	Jonathan (174)	Susan (189)	Joshua (191)	Joshua (200)	Joshua (209)	Sophia (199)	Phoebe (224)	Matthew (220)	Grace (229)	Owen (230)	Grace (229)	Abraham (227)	Julia (254)	Grace (247)	Selina (239)	Abraham (243)	Edmund (256)	Bridget (284)	Julia (310)	Selina (294)	Selina (302)	Nancy (310)	Maud (308)	Nancy (326)	Ruth (367)	Isaac (397)	Ruth (436)	Isaac (433)	Ruth (447)	Laura (412)	Anne (389)	Caroline (423)	Maggie (427)	Lizzie (432)	Leonard (472)	Amelia (455)	Hilda (503)
80	Christopher (127)	Bridget (136)	Andrew (132)	Christopher (130)	Julia (139)	Susan (141)	Andrew (150)	Harriett (139)	Ellin (150)	Phoebe (143)	Phoebe (151)	Tom (162)	Frank (173)	Frank (183)	Patrick (191)	Stephen (193)	Phoebe (202)	Ada (198)	Edmund (219)	Lydia (213)	Matthew (216)	Edmund (226)	Matthew (228)	Bridget (222)	Grace (234)	Bridget (240)	Bridget (238)	Matthew (240)	Julia (246)	Matilda (284)	Gertrude (306)	Rose (275)	Nancy (301)	Selina (298)	Matilda (303)	Ethel (322)	Maud (351)	Michael (388)	Rachel (425)	Betsy (423)	Caroline (445)	Daniel (411)	Daniel (386)	Susannah (416)	Leonard (423)	Leonard (411)	Ruth (453)	Eva (440)	Lizzie (476)
81	Patrick (124)	Christopher (130)	Enoch (131)	Susan (130)	Enoch (138)	Mark (140)	Evan (148)	Moses (133)	Moses (149)	Evan (138)	Enoch (140)	Ellin (158)	Ellin (163)	Stephen (179)	Stephen (185)	Harry (186)	Ralph (193)	Owen (188)	Owen (212)	Owen (212)	Florence (214)	Grace (225)	Bridget (224)	Owen (220)	Owen (232)	Matthew (234)	Stephen (224)	Lydia (227)	Bridget (242)	Selina (281)	Selina (289)	Rebecca (269)	Rebecca (301)	Laura (286)	Nancy (298)	Beatrice (313)	Michael (336)	Rachel (373)	Percy (396)	Daniel (419)	Daniel (402)	Betsy (398)	Nellie (377)	Laura (404)	Caroline (408)	Laura (410)	Hugh (441)	Hugh (439)	Eva (452)
82	Enoch (123)	Andrew (128)	Mark (126)	Julia (129)	Susan (134)	Ellin (132)	Mark (138)	Phoebe (133)	Phoebe (149)	Christopher (136)	Mark (136)	Susan (150)	Herbert (163)	Annie (174)	Lydia (182)	Ada (185)	Bridget (190)	Ralph (188)	Ralph (205)	Sophia (210)	Owen (214)	Lydia (224)	Owen (214)	Edmund (206)	Ernest (226)	Owen (231)	Alexander (220)	Bertha (220)	Matthew (241)	Julia (270)	Grace (270)	Matilda (267)	Matilda (270)	Matilda (285)	Beatrice (297)	Matilda (301)	Selina (325)	Patrick (360)	Lilly (393)	Rachel (400)	Michael (402)	Susannah (394)	Rachel (366)	Daniel (402)	Laura (405)	Caroline (407)	Daniel (415)	Hilda (437)	Ruth (449)
83	Susan (122)	Betsey (122)	Julia (119)	Mark (125)	Andrew (128)	Andrew (123)	Phoebe (136)	Enoch (132)	Mark (144)	Tom (136)	Alexander (134)	Enoch (148)	Joshua (162)	Evan (165)	Susanna (180)	Lydia (181)	Lydia (183)	Bridget (186)	Jonathan (202)	Grace (209)	Bridget (193)	Matthew (222)	Lydia (207)	Lydia (203)	Edmund (219)	Edmund (230)	Abraham (217)	Edmund (220)	Bertha (240)	Grace (252)	Rose (256)	Grace (257)	Grace (268)	Grace (272)	Selina (293)	Selina (295)	Matilda (316)	Percy (343)	Michael (374)	Michael (396)	Patrick (396)	Lizzie (349)	Betsy (351)	Lizzie (374)	Susannah (404)	Maggie (403)	Lizzie (415)	Ruth (434)	Hugh (446)
84	Bridget (111)	Alexander (118)	Priscilla (119)	Enoch (124)	Christopher (118)	Elijah (120)	Christopher (135)	Christopher (131)	Alexander (139)	Andrew (134)	Ellin (133)	Evan (147)	Andrew (152)	Patrick (165)	Phoebe (176)	Ralph (173)	Stephen (181)	Henrietta (183)	Edith (200)	Ralph (202)	Ralph (192)	Ralph (212)	Ralph (207)	Catharine (195)	Amy (218)	Catharine (209)	Owen (217)	Jessie (218)	Laura (234)	Matthew (234)	Lilly (255)	Julia (257)	Lydia (256)	Julia (272)	Grace (286)	Rebecca (293)	Nancy (307)	Rebecca (328)	Laura (371)	Patrick (373)	Isaac (395)	Rachel (349)	Susannah (345)	Isaac (365)	Isaac (388)	Eva (394)	Eva (396)	Lizzie (423)	Winifred (423)
85	Jacob (108)	Jacob (115)	Job (118)	Betsey (123)	Betsey (115)	Job (118)	Harriett (134)	Andrew (129)	Susan (139)	Susan (128)	Frank (131)	Frank (144)	Enoch (146)	Bridget (163)	Evan (162)	Susanna (172)	Alexander (180)	Kate (183)	Joshua (193)	Joshua (197)	Jonathan (189)	Sophia (210)	Catharine (201)	Sophia (192)	Evan (214)	Jessie (199)	Rose (207)	Phoebe (214)	Catharine (227)	Laura (228)	Laura (248)	Laura (236)	Laura (252)	Rebecca (254)	Julia (282)	Laura (288)	Rebecca (307)	Harold (316)	Patrick (365)	Mabel (367)	Rachel (391)	Patrick (340)	Eva (328)	Grace (354)	Daniel (370)	Daniel (392)	Laura (390)	Laura (409)	Amelia (405)
86	Elijah (106)	Elijah (113)	Phoebe (118)	Andrew (116)	Ellin (110)	Julia (116)	Moses (124)	Susan (126)	Christopher (137)	Bridget (125)	Christopher (130)	Bridget (142)	Mark (145)	Herbert (162)	Susan (160)	Bridget (171)	Ada (179)	Jonathan (181)	Lydia (193)	Susan (190)	Sophia (188)	Phoebe (203)	Susan (199)	Susan (191)	Sophia (207)	Sophia (197)	Lydia (206)	Grace (213)	Susan (227)	Abraham (224)	Lydia (246)	Owen (232)	Julia (241)	Ralph (244)	Rebecca (279)	Maud (286)	Laura (296)	Nancy (310)	Lilian (361)	Rebecca (346)	Laura (361)	Michael (336)	Isaac (328)	Anne (352)	Betsy (369)	Elsie (391)	Caroline (388)	Caroline (405)	Laura (380)
87	Moses (104)	Ellin (112)	Betsey (109)	Phoebe (116)	Phoebe (110)	Betsey (114)	Betsey (121)	Clara (123)	Andrew (134)	Enoch (121)	Herbert (129)	Mark (141)	Susan (143)	Mark (151)	Harry (156)	Phoebe (159)	Kate (176)	Evan (177)	Grace (191)	Edith (187)	Susan (185)	Bridget (199)	Phoebe (193)	Henrietta (188)	Ralph (202)	Ralph (196)	Ralph (204)	Catharine (205)	Owen (224)	Ralph (217)	Abraham (240)	Susan (230)	Abraham (239)	Lydia (240)	Lydia (269)	Grace (278)	Grace (289)	Laura (299)	Rebecca (345)	Laura (345)	Lizzie (342)	Nellie (331)	Lizzie (328)	Eva (350)	Lizzie (363)	Betsy (365)	Hilda (374)	Daniel (397)	Daniel (365)
88	Alexander (102)	Susan (111)	Bridget (108)	Alexander (114)	Job (109)	Moses (114)	Eli (120)	Alexander (120)	Job (131)	Jesse (121)	Susan (125)	Alexander (133)	Annie (141)	Alexander (148)	Christopher (155)	Enoch (158)	Evan (173)	Enoch (176)	Fred (190)	Bridget (181)	Lydia (181)	Henrietta (199)	Sophia (191)	Joshua (187)	Lydia (201)	Lydia (195)	Susan (203)	Betty (204)	Jessie (219)	Owen (216)	Bridget (240)	Edmund (229)	Edmund (238)	Abraham (239)	Laura (261)	Lydia (265)	Lilian (287)	Grace (295)	Grace (335)	Lilly (334)	Grace (312)	Grace (330)	Leonard (324)	Maggie (346)	Rachel (363)	Susannah (349)	Betsy (367)	Susannah (363)	Sidney (365)
89	Anna (101)	Phoebe (108)	Ellin (107)	Jacob (113)	Alexander (104)	Enoch (113)	Job (117)	Job (120)	Betsey (129)	Harriett (120)	Clara (124)	Christopher (133)	Eli (137)	Phoebe (145)	Alexander (150)	Evan (152)	Jonathan (170)	Stephen (175)	Bridget (177)	Henrietta (179)	Stephen (181)	Stephen (191)	Stephen (186)	Phoebe (187)	Susan (197)	Betty (192)	Catharine (201)	Owen (201)	Rose (215)	Gertrude (215)	Edmund (233)	Bridget (226)	Matthew (234)	Edmund (233)	Ethel (259)	Matthew (247)	Percy (287)	Matilda (295)	Nancy (309)	Grace (330)	Matilda (310)	Eva (321)	May (320)	Patrick (345)	Grace (356)	Grace (345)	Susannah (366)	Rachel (359)	Grace (360)
90	Ellin (99)	Moses (101)	Susan (107)	Elijah (108)	Moses (103)	Alexander (111)	Jacob (115)	Tom (120)	Jacob (125)	Frank (119)	Betsey (123)	Herbert (127)	Christopher (135)	Andrew (143)	Andrew (150)	Mark (152)	Susan (164)	Susan (170)	Susan (176)	Jonathan (178)	Phoebe (168)	Evan (184)	Rose (183)	Ralph (182)	Joshua (195)	Evan (190)	Henrietta (199)	Henrietta (197)	Abraham (203)	Henrietta (211)	Owen (232)	Lydia (222)	Susan (233)	Bridget (231)	Edmund (256)	Lizzie (234)	Lily (285)	Selina (291)	Lizzie (293)	Lizzie (318)	Alexander (301)	Isaac (313)	Michael (311)	Betsy (344)	Patrick (350)	Winifred (342)	Sydney (366)	Winifred (348)	Caroline (357)
91	Phoebe (98)	Eli (100)	Moses (100)	Josiah (106)	Elijah (101)	Priscilla (110)	Elijah (110)	Betsey (114)	Tom (125)	Betsey (118)	Anna (122)	Elijah (121)	Harriett (132)	Enoch (142)	Enoch (149)	Susan (150)	Edith (158)	Alexander (169)	Stephen (172)	Evan (174)	Mark (166)	Alexander (181)	Jonathan (180)	Christopher (181)	Henrietta (191)	Susan (187)	Edmund (198)	Laura (195)	Ralph (197)	Evan (209)	Matthew (223)	Matthew (216)	Bridget (229)	Lizzie (231)	Lilian (243)	Alexander (233)	Harold (284)	Lilian (287)	Alexander (291)	Matilda (315)	Selina (301)	Rebecca (300)	Patrick (303)	Alexander (337)	Eva (347)	Rachel (326)	Rachel (355)	Grace (332)	Isaac (354)
92	Job (96)	Aaron (99)	Anna (99)	Job (99)	Jacob (94)	Phoebe (107)	Ellin (109)	Elijah (114)	Elijah (124)	Alexander (117)	Eli (121)	Andrew (120)	Moses (132)	Betsey (140)	Bridget (146)	Andrew (148)	Susanna (157)	Joshua (168)	Christopher (165)	Harriett (174)	Joshua (161)	Susan (174)	Evan (175)	Stephen (175)	Stephen (191)	Alexander (186)	Phoebe (197)	Alexander (191)	Lydia (195)	Alexander (208)	Susan (219)	Abraham (210)	Owen (229)	Owen (227)	Alexander (241)	Abraham (230)	Lizzie (284)	Lydia (286)	Mabel (287)	Lydia (311)	Rebecca (295)	Leonard (294)	Grace (299)	Leonard (336)	Elsie (340)	Isaac (319)	Winifred (348)	Sydney (329)	Rachel (353)
93	Adam (95)	Job (99)	Jacob (97)	Moses (98)	Eli (93)	Anna (105)	Herbert (109)	Priscilla (114)	Priscilla (122)	Priscilla (114)	Andrew (117)	Betsey (118)	Phoebe (127)	Christopher (139)	Betsey (137)	Christopher (138)	Mark (142)	Susanna (168)	Evan (160)	Stephen (167)	Andrew (157)	Andrew (162)	Joshua (169)	Jonathan (174)	Catharine (182)	Rose (185)	Bertha (196)	Stephen (189)	Henrietta (192)	Sophia (203)	Alexander (214)	Stephen (208)	Ralph (223)	Beatrice (220)	Lizzie (241)	Julia (230)	Lydia (257)	Alexander (285)	Selina (282)	Selina (298)	Eva (286)	Maggie (293)	Maggie (292)	Michael (336)	Winifred (328)	Anne (314)	Sidney (341)	Sidney (320)	Susannah (348)
94	Betsey (93)	Helen (96)	Dorothy (96)	Anna (95)	Herbert (92)	Jesse (101)	Adam (105)	Eli (109)	Harriett (121)	Clara (107)	Bridget (116)	Anna (117)	Betsey (126)	Harriett (136)	Mark (134)	Betsey (137)	Andrew (139)	Edith (157)	Henrietta (155)	Alexander (164)	Enoch (151)	Joshua (162)	Christopher (161)	Amy (170)	Phoebe (174)	Andrew (180)	Joshua (192)	Susan (189)	Stephen (189)	Edmund (202)	Evan (210)	Henrietta (193)	Henrietta (217)	Matthew (219)	Owen (233)	Harold (229)	Abraham (252)	Julia (277)	Julia (274)	Alexander (295)	Nancy (285)	Matilda (286)	Matilda (277)	Rachel (334)	Anne (315)	Michael (313)	Grace (325)	Betsy (319)	Sydney (346)
95	Helen (92)	Anna (93)	Elijah (96)	Priscilla (92)	Josiah (91)	Eli (99)	Priscilla (102)	Jacob (109)	Jesse (121)	Anna (106)	Jesse (115)	Priscilla (116)	Harry (125)	Ellin (135)	Ada (133)	Kate (129)	Ellin (134)	Christopher (155)	Harriett (151)	Christopher (164)	Evan (151)	Jonathan (156)	Ernest (160)	Alexander (164)	Laura (167)	Henrietta (179)	Sophia (192)	Minnie (187)	Alexander (187)	Betty (199)	Henrietta (207)	Ralph (193)	Alexander (214)	Maud (219)	Abraham (230)	Ralph (229)	Edmund (250)	Matthew (266)	Matilda (274)	Phoebe (283)	Nellie (284)	Alexander (279)	Selina (275)	Willie (297)	Selina (304)	Patrick (304)	Patrick (323)	Violet (317)	Violet (316)
96	Julia (91)	Patrick (93)	Alexander (93)	Helen (90)	Dorothy (89)	Dorothy (98)	Tom (98)	Josiah (107)	Herbert (114)	Jacob (106)	Moses (109)	Annie (114)	Bridget (119)	Harry (126)	Henrietta (130)	Henrietta (127)	Enoch (132)	Mark (155)	Alexander (147)	Phoebe (163)	Alexander (143)	Christopher (152)	Amy (159)	Andrew (164)	Alexander (164)	Laura (178)	Evan (189)	Rose (187)	Sophia (185)	Lydia (198)	Sophia (204)	Evan (192)	Phoebe (206)	Stephen (214)	Henrietta (224)	Owen (227)	Matthew (250)	Lizzie (264)	Henrietta (272)	Nancy (280)	Phoebe (274)	Owen (278)	Rebecca (273)	Selina (295)	Michael (303)	Willie (303)	Isaac (313)	Alexander (298)	Betsy (309)
97	Josiah (89)	Josiah (90)	Eli (91)	Jesse (90)	Adam (85)	Phebe (98)	Josiah (96)	Herbert (102)	Clara (111)	Job (101)	Helen (107)	Job (112)	Jacob (116)	Moses (122)	Jesse (129)	Alexander (125)	Betsey (126)	Andrew (151)	Enoch (144)	Mark (155)	Henrietta (143)	Harriett (152)	Harriett (159)	Ernest (160)	Jessie (160)	Enoch (174)	Betty (183)	Evan (186)	Christopher (183)	Susan (195)	Ralph (200)	Alexander (191)	Betty (201)	Susan (214)	Matthew (223)	Christopher (223)	Henrietta (247)	Owen (250)	Lydia (267)	Willie (272)	Lydia (272)	Selina (266)	Willie (271)	Winifred (293)	Alexander (300)	Hilda (297)	Lillie (307)	Isaac (298)	Dora (299)
98	Priscilla (88)	Julia (90)	Jesse (83)	Adam (81)	Ellis (84)	Herbert (97)	Aaron (95)	Anna (101)	Josiah (110)	Moses (100)	Elijah (104)	Harriett (110)	Alexander (115)	Priscilla (122)	Harriett (125)	Eli (122)	Moses (125)	Fred (141)	Mark (141)	Enoch (151)	Ellin (139)	Enoch (150)	Henrietta (158)	Evan (158)	Jonathan (159)	Stephen (174)	Laura (181)	Ralph (185)	Gertrude (183)	Andrew (193)	Phoebe (195)	Lizzie (186)	Sophia (200)	Ethel (212)	Phoebe (222)	Edmund (223)	Susan (241)	Ralph (243)	Susan (258)	Maggie (260)	Owen (263)	Willie (262)	Ralph (265)	Rebecca (283)	Matilda (291)	Alexander (294)	Willie (296)	Michael (295)	Lillie (288)
99	Jeremiah (81)	Jesse (81)	Josiah (80)	Eli (81)	Anna (83)	Jacob (96)	Bridget (94)	Bridget (100)	Anna (108)	Eli (94)	Harriett (98)	Jacob (107)	Anna (112)	Kate (117)	Josiah (125)	Moses (121)	Christopher (124)	Alma (136)	Susanna (139)	Lavinia (148)	Harriett (139)	Rose (147)	Laura (155)	Enoch (157)	Enoch (155)	Christopher (168)	Andrew (180)	Joshua (171)	Phoebe (183)	Catharine (190)	Stephen (193)	Sam (171)	Evan (198)	Phoebe (208)	Bridget (213)	Lily (222)	Ralph (240)	Mabel (241)	Phoebe (254)	Matthew (255)	Lilly (262)	Nancy (259)	Winifred (256)	Elsie (274)	Rebecca (286)	Sydney (291)	Edgar (294)	Wilfred (292)	Alexander (285)
100	Dinah (79)	Christiana (80)	Patrick (80)	Bridget (80)	Priscilla (82)	Josiah (91)	Alexander (93)	Helen (100)	Eli (103)	Elijah (91)	Job (96)	Moses (105)	Elijah (108)	Josiah (114)	Eli (120)	Lavinia (118)	Job (124)	Priscilla (134)	Andrew (135)	Martin (146)	Amy (138)	Jessie (146)	Andrew (154)	Rose (156)	Rose (152)	Jonathan (168)	Jessie (179)	Lavinia (171)	Betty (180)	Phoebe (184)	Catharine (185)	Sophia (171)	Stephen (194)	Percy (206)	Susan (213)	Henrietta (218)	Alexander (238)	Edmund (236)	Edmund (251)	Eva (252)	May (260)	Phoebe (257)	Owen (255)	Sidney (270)	Sydney (272)	Rebecca (283)	Alexander (283)	Rebecca (287)	Phoebe (285)
101	Harriot (78)	Griffith (80)	Phebe (80)	Jemima (80)	Griffith (80)	Tom (91)	Anna (92)	Jemima (97)	Phebe (100)	Herbert (91)	Jacob (95)	Ellis (101)	Jesse (108)	Henrietta (113)	Priscilla (120)	Anna (117)	Anna (123)	Ellin (131)	Rose (122)	Andrew (142)	Christopher (137)	Amy (140)	Priscilla (147)	Martin (154)	Christopher (149)	Joshua (167)	Christopher (178)	Gertrude (169)	Enoch (173)	Jonathan (182)	Christopher (180)	Beatrice (169)	Christopher (193)	Alexander (200)	Stephen (211)	Lilian (217)	Bridget (233)	Phoebe (233)	Owen (251)	Winifred (251)	Maggie (258)	Julia (252)	Nancy (250)	Sydney (259)	Lydia (269)	Edgar (280)	Anne (278)	Anne (281)	Selina (281)
102	Jesse (77)	Phebe (80)	Jeremiah (78)	Phebe (78)	Phebe (79)	Adam (87)	Jesse (92)	Adam (96)	Bridget (98)	Helen (90)	Priscilla (95)	Helen (100)	Dinah (100)	Anna (111)	Martin (117)	Edith (116)	Priscilla (122)	Eli (126)	Eli (119)	Priscilla (142)	Rose (136)	Lavinia (134)	Enoch (144)	Mark (153)	Martin (146)	Lavinia (166)	Harriett (174)	Sophia (168)	Andrew (171)	Stephen (178)	Betty (178)	Betty (169)	Maud (189)	Henrietta (199)	Ralph (210)	Percy (217)	Owen (233)	Abraham (231)	Bridget (248)	Henrietta (246)	Ralph (257)	May (243)	Alexander (247)	Owen (258)	Willie (268)	Wilfred (262)	Michael (276)	Willie (276)	Edgar (279)
103	Timothy (77)	Dorothy (78)	Philip (77)	Abel (77)	Jesse (78)	Bridget (86)	Ellis (91)	Ellin (95)	Patrick (97)	Josiah (88)	Henrietta (85)	Jesse (99)	Henrietta (99)	Eli (110)	Ellin (114)	Jesse (115)	Fred (121)	Betsey (123)	Jesse (118)	Susanna (142)	Martin (134)	Mark (131)	Alexander (142)	Jessie (147)	Andrew (144)	Phoebe (166)	Sam (151)	Andrew (165)	Harriett (167)	Lizzie (176)	Joshua (178)	Lavinia (168)	Lizzie (185)	Harold (195)	Harold (195)	Stephen (207)	Julia (231)	Henrietta (228)	Andrew (247)	Julia (246)	Matthew (245)	Lydia (242)	Phoebe (243)	Matthew (252)	Sidney (261)	Selina (258)	Violet (272)	Lydia (273)	Willie (278)
104	Eli (76)	Priscilla (78)	Reuben (76)	Herbert (76)	Tom (78)	Helen (86)	Henrietta (90)	Dinah (92)	Helen (94)	Patrick (87)	Rose (85)	Lewis (98)	Patrick (96)	Job (110)	Moses (108)	Harriett (113)	Lavinia (121)	Lavinia (123)	Moses (117)	Ernest (127)	Susanna (122)	Martin (130)	Frederic (141)	Lavinia (144)	Bertha (137)	Mark (160)	Mark (149)	Harriett (156)	Mark (164)	Lilly (173)	Willie (174)	Christopher (167)	Percy (184)	Christopher (191)	Sam (193)	Susan (201)	Willie (229)	Bridget (227)	Matthew (242)	Christopher (244)	Julia (243)	Henrietta (235)	Susan (239)	Lydia (249)	Edgar (259)	Lydia (257)	Phoebe (268)	Ralph (272)	Wilfred (276)
105	Griffith (76)	Albert (76)	Frederic (75)	Patrick (75)	Helen (77)	Jemima (81)	Levi (89)	Patrick (92)	Philip (93)	Griffith (81)	Harry (84)	Eli (94)	Josiah (95)	Jacob (106)	Anna (104)	Elijah (112)	Martin (121)	Moses (115)	Anna (116)	Moses (126)	Eli (120)	Ernest (129)	Jessie (139)	Harriett (142)	Lavinia (134)	Bertha (159)	Martin (149)	Jonathan (155)	Evan (163)	Joshua (166)	Sam (173)	Catharine (165)	Ethel (182)	Lilian (190)	Sophia (191)	Sophia (195)	Phoebe (222)	Sam (227)	Abraham (236)	Abraham (236)	Susan (240)	Winifred (235)	Matthew (236)	Henrietta (242)	Ralph (257)	Sidney (251)	Wilfred (256)	Edgar (271)	Reginald (267)
106	Herbert (76)	Levi (76)	Jemima (75)	Dorothy (73)	Reuben (77)	Clara (79)	Lewis (89)	Jesse (90)	Henrietta (92)	Levi (80)	Philip (84)	Josiah (94)	Lewis (93)	Jesse (104)	Helen (104)	Josiah (112)	Henrietta (120)	Anna (111)	Priscilla (116)	Eli (122)	Jesse (119)	Ellin (127)	Sam (135)	Sam (140)	Priscilla (134)	Sam (151)	Jonathan (148)	Enoch (154)	Joshua (162)	Martin (165)	Andrew (172)	Mark (165)	Beatrice (178)	Joshua (183)	Andrew (189)	Bridget (194)	Mabel (221)	Stephen (226)	Stephen (227)	Ralph (236)	Leonard (235)	Ralph (232)	Lydia (233)	Nancy (240)	Matthew (248)	Phoebe (249)	Rebecca (254)	Phoebe (264)	Michael (264)
107	Lewis (76)	Dinah (75)	Luke (75)	Ellis (73)	Dinah (75)	Levi (78)	Clara (85)	Frederic (83)	Frank (88)	Henrietta (78)	Frederic (83)	Griffith (93)	Rose (91)	Elijah (103)	Kate (104)	Martin (111)	Jacob (115)	Lewis (110)	Betsey (114)	Jessie (117)	Anna (117)	Priscilla (125)	Lavinia (134)	Priscilla (128)	Mark (132)	Priscilla (150)	Lavinia (147)	Christopher (153)	Jonathan (161)	Lavinia (164)	Enoch (170)	Andrew (163)	Willie (176)	Sophia (183)	Lavinia (189)	Phoebe (188)	Evan (219)	Willie (222)	Christopher (221)	Evan (233)	Stephen (232)	Susan (232)	Sam (233)	Hilda (237)	Violet (242)	Ralph (245)	Selina (251)	Dora (263)	Patrick (264)
108	Phebe (75)	Timothy (74)	Herbert (74)	Griffith (73)	Bridget (73)	Reuben (76)	Dorothy (83)	Griffith (82)	Reuben (85)	Phebe (78)	Annie (82)	Henrietta (93)	Adam (88)	Helen (102)	Job (103)	Priscilla (111)	Jesse (114)	Jesse (109)	Job (110)	Lewis (116)	Elijah (117)	Susanna (125)	Mark (129)	Susanna (127)	Ellin (131)	Martin (145)	Minnie (137)	Priscilla (147)	Sam (160)	Christopher (160)	Jonathan (170)	Joshua (161)	Sam (174)	Evan (180)	Percy (187)	Lavinia (184)	Andrew (217)	Andrew (213)	Evan (220)	Bridget (231)	Wilfred (231)	Wilfred (232)	Sidney (232)	Ralph (231)	Hilda (241)	Matilda (237)	Lydia (250)	Lillie (263)	Eveline (257)
109	Lawrence (71)	Ellis (73)	Clara (72)	Henrietta (72)	Henrietta (71)	Dinah (75)	Helen (82)	Ellis (81)	Aaron (82)	Jemima (76)	Josiah (82)	Harry (91)	Helen (88)	Edith (96)	Elijah (101)	Ellin (106)	Elijah (108)	Florence (108)	Frederic (109)	Frederic (113)	Lavinia (116)	Elijah (123)	Susanna (129)	Laura (126)	Sam (130)	Jesse (141)	Ellin (132)	Sam (145)	Priscilla (146)	Beatrice (159)	Lizzie (164)	Maud (159)	Harold (172)	Willie (180)	Evan (181)	Sam (184)	Sam (217)	Susan (210)	Sam (216)	Edmund (230)	Andrew (230)	Edmund (225)	Elsie (231)	Edmund (226)	Dora (239)	Matthew (237)	Matilda (245)	Dorothy (256)	Dorothy (253)
110	Nathaniel (70)	Harriot (72)	Henrietta (69)	Jeremiah (72)	Jeremiah (71)	Jeremiah (75)	Jemima (82)	Frank (81)	Griffith (82)	Dinah (74)	Lewis (82)	Patrick (90)	Levi (87)	Frederic (93)	Jacob (101)	Job (106)	Helen (107)	Martin (108)	Martin (106)	Anna (112)	Jessie (115)	Sam (117)	Jesse (128)	Frederic (125)	Harriett (127)	Harriett (128)	Enoch (129)	Willie (141)	Lavinia (142)	Sam (154)	Percy (149)	Willie (158)	Andrew (170)	Andrew (179)	Christopher (178)	Andrew (179)	Stephen (205)	Christopher (195)	Ralph (212)	Andrew (227)	Henrietta (228)	Stephen (224)	Julia (231)	Matilda (226)	Nancy (239)	Owen (234)	Owen (244)	Patrick (253)	Rebecca (253)
111	Aaron (68)	Jemima (72)	Dinah (67)	Levi (72)	Jabez (70)	Frederic (73)	Nanny (82)	Levi (78)	Dorothy (81)	Jeremiah (74)	Patrick (82)	Aaron (82)	Priscilla (87)	Rose (90)	Jemima (100)	Rose (104)	Eli (102)	Harriett (104)	Jacob (105)	Rose (112)	Priscilla (115)	Jesse (114)	Job (128)	Ellin (121)	Susanna (126)	Ellin (121)	Jesse (125)	Jesse (135)	Helen (138)	Willie (151)	Mark (144)	Percy (156)	Lavinia (167)	Enoch (178)	Catharine (174)	Mark (177)	Christopher (182)	Winifred (192)	Leonard (209)	Owen (223)	Willie (224)	Matthew (223)	Edmund (228)	Phoebe (222)	Wilfred (239)	Lillie (233)	Dorothy (241)	Selina (252)	Lydia (252)
112	Clara (67)	Rachael (71)	Amos (65)	Lewis (70)	Frederic (68)	Lewis (73)	Dinah (80)	Philip (75)	Frederic (79)	Lewis (74)	Reuben (78)	Levi (78)	Kate (86)	Philip (88)	Lewis (98)	Jacob (102)	Harriett (102)	Job (104)	Lavinia (105)	Philip (111)	Frederic (114)	Job (112)	Martin (123)	Moses (116)	Gertrude (123)	Minnie (114)	Eli (121)	Lewis (134)	Lizzie (136)	Lewis (146)	Beatrice (143)	Jesse (155)	Catharine (159)	Sam (172)	Willie (172)	Eva (171)	Janet (182)	Joshua (189)	Winifred (208)	Susan (220)	Winifred (224)	Sidney (223)	Wilfred (227)	Edgar (220)	Owen (238)	Dora (226)	Dora (240)	Matilda (247)	Anne (250)
113	Ellis (65)	Herbert (70)	Ellis (65)	Aaron (68)	Luke (68)	Patrick (72)	Reuben (77)	Henrietta (73)	Luke (79)	Frederic (72)	Dinah (77)	Philip (78)	Job (83)	Dinah (87)	Edith (96)	Frederic (96)	Frederic (101)	Philip (100)	Jemima (97)	Ellin (109)	Ernest (111)	Eli (108)	Eli (116)	Jesse (114)	Eli (120)	Susanna (113)	Beatrice (117)	Martin (133)	Helena (132)	Enoch (144)	Helena (143)	Phoebe (150)	Jonathan (159)	Lavinia (166)	Lily (167)	Mabel (170)	Winifred (177)	Evan (187)	Maggie (207)	Leonard (219)	Bridget (223)	Edgar (221)	Henrietta (221)	Janet (218)	Edmund (236)	Helen (224)	Ralph (240)	Eveline (243)	Horace (249)
114	Jemima (65)	Lawrence (67)	Griffith (65)	Amos (64)	Patrick (65)	Frank (69)	Phebe (75)	Reuben (71)	Dinah (78)	Harry (72)	Jemima (76)	Adam (77)	Phebe (82)	Jemima (87)	Fred (96)	Helen (95)	Josiah (101)	Rose (100)	Elijah (95)	Job (109)	Jacob (110)	Frederic (108)	Philip (115)	Job (111)	Ellis (116)	Eli (107)	Gertrude (117)	Mark (131)	Willie (132)	Mark (141)	Priscilla (140)	Jonathan (147)	Enoch (156)	Priscilla (149)	Janet (165)	Enoch (169)	Sophia (175)	Leonard (182)	Willie (203)	Stephen (219)	Janet (219)	Bridget (218)	Andrew (219)	Dora (216)	Henrietta (236)	Janet (219)	Eveline (234)	Owen (240)	Olive (245)
115	Levi (65)	Philip (64)	Adam (64)	Clara (64)	Levi (64)	Griffith (69)	Luke (72)	Lewis (70)	Ellis (77)	Adam (70)	Levi (73)	Kate (77)	Ada (80)	Jeremiah (87)	Dinah (93)	Philip (95)	Lewis (96)	Josiah (99)	Lewis (95)	Jesse (108)	Philip (108)	Laura (106)	Moses (108)	Josiah (107)	Moses (116)	Ellis (105)	Lewis (116)	Joe (117)	Martin (130)	Harriett (140)	Martin (137)	Janet (146)	Joshua (154)	Jonathan (148)	Mabel (159)	Evan (165)	Jonathan (171)	Jesse (180)	Janet (199)	Nellie (217)	Evan (214)	Christopher (218)	Stephen (217)	Evan (213)	Phoebe (235)	Edmund (214)	Abraham (228)	Christopher (238)	Gladys (243)
116	Philip (64)	Jeremiah (63)	Helen (64)	Emanuel (62)	Lewis (62)	Luke (69)	Patrick (71)	Aaron (69)	Levi (77)	Kate (70)	Phebe (73)	Frederic (76)	Jemima (80)	Lewis (87)	Adam (92)	Adam (94)	Rosanna (95)	Jacob (98)	Amy (92)	Ellis (101)	Laura (106)	Dorothy (103)	Phebe (108)	Philip (107)	Jesse (113)	Frederic (104)	Rosanna (116)	Job (116)	Jesse (129)	Jesse (137)	Jesse (133)	Ethel (143)	Mark (151)	Betty (147)	Betty (157)	Joshua (164)	Lavinia (168)	Sophia (177)	Nellie (198)	Helen (212)	Christopher (211)	Abraham (216)	Janet (216)	Julia (208)	Julia (233)	Reginald (211)	Edmund (228)	Janet (238)	Wilfrid (241)
117	Reuben (63)	Nanny (63)	Jabez (64)	Harriot (62)	Philip (62)	Ellis (68)	Griffith (69)	Phebe (68)	Lewis (76)	Aaron (69)	Ellis (72)	Jemima (76)	Dorothy (79)	Phebe (86)	Rosanna (91)	Jemima (90)	Dinah (94)	Frederic (96)	Laura (91)	Elijah (100)	Moses (100)	Lewis (103)	Elijah (105)	Elijah (106)	Frederic (109)	Josiah (103)	Susanna (116)	Susanna (116)	Lilly (126)	Lily (136)	Lavinia (132)	Priscilla (139)	Lilian (147)	Martin (140)	Enoch (152)	Willie (164)	Joshua (160)	Eva (169)	Sophia (196)	Sam (211)	Edmund (210)	Evan (211)	Christopher (210)	Andrew (207)	Susan (231)	Christopher (209)	Stephen (228)	Reginald (228)	Ralph (237)
118	Dorothy (62)	Reuben (63)	Lewis (64)	Reuben (62)	Emanuel (61)	Henrietta (64)	Philip (67)	Dorothy (67)	Harry (75)	Christiana (68)	Adam (71)	Edith (74)	Griffith (77)	Ada (82)	Rose (89)	Lewis (90)	Adam (92)	Elijah (95)	Dorothy (90)	Betsey (99)	Betsey (99)	Rosanna (100)	Helen (105)	Eli (105)	Philip (106)	Lewis (102)	Priscilla (115)	Philip (115)	Lewis (122)	Priscilla (134)	Lewis (132)	Enoch (136)	Rosa (140)	Catharine (139)	Martin (152)	Leah (160)	Leonard (158)	Sidney (165)	May (191)	Janet (210)	Edgar (205)	Sydney (209)	Hilda (205)	Christopher (204)	Andrew (228)	Henrietta (209)	Matthew (226)	Henrietta (226)	Helen (234)
119	Henrietta (62)	Nathan (62)	Martin (64)	Tom (61)	Noah (61)	Simeon (63)	Rachael (67)	Rachael (66)	Adam (74)	Jabez (68)	Aaron (70)	Phebe (74)	Martin (77)	Ellis (81)	Philip (86)	Reuben (89)	Philip (92)	Dinah (93)	Ellis (90)	Rosanna (96)	Josiah (96)	Bertha (99)	Jacob (105)	Lewis (101)	Job (105)	Moses (102)	Elijah (114)	Elijah (111)	Eli (120)	Helen (121)	Philip (131)	Lily (136)	Janet (136)	Janet (133)	Jonathan (151)	Janet (158)	Jesse (154)	Jonathan (163)	Joshua (178)	Wilfred (199)	Sidney (199)	Andrew (208)	Sydney (203)	Wilfred (203)	Christopher (226)	Stephen (209)	Henrietta (223)	Edmund (225)	Matilda (232)
120	Luke (57)	Henrietta (61)	Timothy (64)	Frederic (60)	Nathan (59)	Timothy (62)	Rhoda (67)	Amos (63)	Jemima (73)	Rhoda (68)	Dorothy (69)	Christiana (73)	Philip (77)	Aaron (79)	Reuben (83)	Dinah (88)	Aaron (88)	Dorothy (89)	Josiah (90)	Jacob (95)	Sam (96)	Joe (99)	Lewis (101)	Ellis (100)	Elijah (104)	Anna (100)	Josiah (110)	Eli (110)	Rosa (119)	Elijah (119)	Rosa (130)	Martin (135)	Lily (136)	Rosa (131)	Jesse (150)	Sidney (155)	Edgar (153)	Janet (159)	Enoch (176)	Sidney (197)	Abraham (197)	Sam (203)	Edgar (202)	Stephen (202)	Janet (219)	Julia (208)	Horace (221)	Wilfrid (225)	Christopher (231)
121	Christiana (56)	Martin (61)	Harriot (63)	Philip (60)	Amos (58)	Nanny (61)	Timothy (67)	Nathan (63)	Timothy (68)	Dorothy (67)	Jeremiah (68)	Reuben (73)	Reuben (77)	Griffith (79)	Anthony (80)	Rosanna (86)	Rose (87)	Sam (89)	Adam (88)	Sam (93)	Job (94)	Josiah (99)	Ellis (99)	Helen (97)	Lewis (102)	Philip (98)	Phebe (107)	Rosa (110)	Josiah (118)	Eli (118)	Ethel (129)	Harold (134)	Leonard (129)	Lily (130)	Joshua (148)	Betty (153)	Eva (153)	Helen (158)	Eva (176)	May (193)	Sam (194)	Lilly (201)	Bridget (200)	Susan (201)	Lillie (218)	Violet (207)	Nancy (219)	Horace (223)	Owen (225)
122	Simeon (56)	Lewis (59)	Rachael (62)	Lavinia (59)	Clara (58)	Squire (61)	Jabez (66)	Rhoda (63)	Jeremiah (62)	Reuben (67)	Martin (68)	Lavinia (72)	Aaron (76)	Dorothy (78)	Lavinia (79)	Ellis (84)	Levi (83)	Laura (87)	Ellin (86)	Josiah (91)	Lewis (90)	Anna (98)	Anna (95)	Jacob (94)	Helen (99)	Beatrice (97)	Helen (105)	Lilly (108)	Elijah (116)	Rosa (118)	Harold (125)	Lilian (131)	Jesse (128)	Mabel (130)	Rosa (147)	Rosanna (147)	Helen (153)	Maggie (156)	Sidney (176)	Leah (182)	Leah (191)	Helen (199)	Abraham (188)	Bridget (200)	Reginald (216)	Nancy (204)	Janet (212)	Helen (218)	Edmund (223)
123	Jonas (55)	Adam (58)	Levi (61)	Luke (59)	Jemima (58)	Aaron (57)	Jeremiah (66)	Rose (62)	Martin (62)	Rose (67)	Rosanna (66)	Jeremiah (71)	Frederic (74)	Lavinia (76)	Ellis (78)	Fred (84)	Dorothy (81)	Jeremiah (86)	Jessie (86)	Laura (91)	Rosanna (87)	Betsey (96)	Ellin (95)	Joe (94)	Rosanna (98)	Gertrude (97)	Frederic (104)	Ellin (106)	Beatrice (114)	Maud (117)	Maud (125)	Harriett (129)	Phebe (127)	Mark (130)	Mark (142)	Leonard (146)	Lewis (152)	Enoch (155)	Lavinia (170)	Sophia (181)	Sydney (184)	Janet (181)	Helen (188)	Leah (192)	Helena (215)	Eveline (202)	Christopher (207)	Matthew (213)	Stephen (221)
124	Rosanna (55)	Luke (58)	Rosanna (59)	Rhoda (59)	Timothy (58)	Cornelius (55)	Frederic (65)	Cornelius (61)	Rachael (62)	Luke (65)	Timothy (66)	Jabez (69)	Luke (72)	Adam (75)	Dorothy (75)	Aaron (79)	Amos (80)	Reuben (86)	Sam (85)	Adam (90)	Helen (85)	Helen (96)	Josiah (94)	Adam (93)	Minnie (96)	Rhoda (97)	Janet (103)	Helen (106)	Moses (110)	Janet (114)	Eli (124)	Rosa (127)	Lewis (126)	Eva (129)	Lewis (137)	Priscilla (145)	Leah (151)	Leah (153)	Jesse (168)	Edgar (174)	Lewis (172)	Jesse (177)	Lillie (187)	Helen (190)	Helen (212)	Evan (197)	Andrew (203)	Florrie (209)	Janet (220)
125	Victoria (53)	Simeon (56)	Lawrence (58)	Rosanna (59)	Rosanna (57)	Christiana (54)	Rose (63)	Timothy (61)	Christiana (61)	Ellis (64)	Christiana (65)	Dorothy (67)	Edith (70)	Luke (74)	Oliver (75)	Phebe (79)	Florence (79)	Helen (85)	Ernest (82)	Griffith (90)	Jemima (85)	Jemima (95)	Bertha (88)	Christiana (92)	Lawrence (95)	Sidney (97)	Teresa (101)	Lizzie (106)	Susanna (108)	Joe (114)	Harriett (122)	Eva (123)	Winifred (124)	Rosanna (128)	Leonard (135)	Helen (143)	Mark (147)	Rosanna (152)	Helen (167)	Sydney (168)	Helen (171)	Dora (174)	Dora (185)	Sam (189)	Abraham (201)	Dorothy (194)	Olive (200)	Nancy (207)	Sam (219)
126	Abel (51)	Jonas (55)	Aaron (57)	Dinah (58)	Abel (56)	Nathaniel (54)	Squire (62)	Christiana (60)	Nanny (61)	Philip (64)	Lavinia (65)	Rhoda (67)	Ellis (70)	Rosanna (74)	Rhoda (75)	Sam (77)	Ellis (78)	Rosanna (84)	Philip (80)	Amy (89)	Dorothy (83)	Reuben (94)	Griffith (87)	Bertha (91)	Anna (94)	Helen (96)	Willie (101)	Frederic (104)	Frederic (106)	Harold (111)	Helen (121)	Philip (122)	Priscilla (123)	Helen (127)	Helena (132)	Jonathan (143)	Harriett (144)	Lavinia (148)	Jonathan (167)	Lavinia (162)	Jonathan (165)	Leah (173)	Sophia (184)	Abraham (177)	Stephen (198)	Philip (186)	Wilfrid (196)	Daisy (205)	Norman (217)
127	Rachael (51)	Rhoda (55)	Noah (56)	Cornelius (57)	Christiana (56)	Philip (54)	Emanuel (61)	Lavinia (58)	Cornelius (60)	Edith (61)	Jabez (64)	Leah (66)	Rosanna (69)	Levi (73)	Lawrence (74)	Timothy (75)	Griffith (78)	Amy (82)	Helen (79)	Joe (89)	Joe (81)	Philip (91)	Joe (87)	Gertrude (90)	Jacob (93)	Job (93)	Philip (99)	Rosanna (101)	Sidney (104)	Miriam (111)	Eva (120)	Rosanna (120)	Eva (121)	Jesse (127)	Helen (131)	Jesse (140)	Maggie (142)	Lewis (147)	Wilfred (167)	Flora (160)	Lillie (164)	Lewis (172)	Lilly (182)	Reginald (176)	Leah (197)	Andrew (184)	Lewis (195)	Bessie (204)	Bessie (215)
128	Roger (51)	Rosanna (55)	Christiana (55)	Jabez (57)	Leah (56)	Rachael (54)	Martin (61)	Harriot (56)	Rose (60)	Amos (60)	Kate (61)	Rose (65)	Christiana (64)	Rhoda (71)	Amos (72)	Griffith (74)	Timothy (78)	Ellis (82)	Janet (79)	Helen (87)	Adam (80)	Moses (83)	Reuben (86)	Luke (89)	Janet (93)	Rosanna (93)	Rosa (99)	Helena (100)	Jacob (99)	Josiah (108)	Janet (117)	Leah (119)	Martin (121)	Winifred (126)	Sidney (131)	Helena (138)	Miriam (142)	May (145)	Edgar (163)	Joshua (155)	Helena (161)	Elsie (165)	Evan (181)	Lewis (171)	Bridget (194)	Miriam (184)	Leah (194)	Julia (201)	Constance (212)
129	Jabez (50)	Clara (54)	Cornelius (52)	Timothy (57)	Lawrence (55)	Rosanna (54)	Leah (59)	Jeremiah (56)	Noah (59)	Anthony (60)	Simeon (61)	Fred (62)	Jabez (64)	Amos (70)	Luke (72)	Laura (74)	Jemima (75)	Griffith (78)	Levi (78)	Timothy (79)	Reuben (79)	Sidney (82)	Dorothy (84)	Rosanna (88)	Josiah (91)	Adelaide (90)	Dorothy (97)	Josiah (100)	Joe (97)	Helena (107)	Lilian (117)	Lewis (119)	Philip (120)	Lewis (121)	Priscilla (130)	Harriett (133)	Priscilla (141)	Priscilla (140)	Leah (163)	Rhoda (153)	Rosa (156)	Lavinia (159)	Dorothy (171)	Dorothy (170)	Lewis (192)	Olive (184)	Julia (193)	Andrew (199)	Henrietta (211)
130	Squire (50)	Frederic (54)	Jonas (52)	Rachael (56)	Nanny (54)	Anthony (53)	Amos (58)	Leah (55)	Abel (57)	Lawrence (60)	Edith (60)	Luke (62)	Jonas (64)	Jabez (70)	Sam (72)	Levi (74)	Leah (74)	Luke (77)	Reuben (78)	Lawrence (77)	Ellis (78)	Christiana (81)	Rosanna (83)	Anna (85)	Sidney (91)	Jacob (89)	Ellis (97)	Amos (98)	Percy (97)	Sidney (107)	Josiah (116)	Helen (118)	Harriett (119)	Joe (120)	Miriam (129)	Lewis (133)	Martin (140)	Mark (138)	Lewis (160)	Jonathan (149)	Sophia (155)	Jonathan (156)	Reginald (165)	Lilly (169)	Miriam (185)	Abraham (183)	Reginald (189)	Evan (199)	Leah (211)
131	Amos (49)	Jabez (54)	Nanny (51)	Frank (55)	Frank (53)	Isaiah (53)	Simeon (58)	Rosanna (55)	Lawrence (57)	Nathan (59)	Anthony (59)	Dinah (60)	Leah (64)	Martin (70)	Timothy (71)	Anthony (73)	Laura (73)	Jessie (71)	Lawrence (76)	Reuben (77)	Aaron (77)	Ellis (79)	Jemima (82)	Eva (85)	Phebe (90)	Janet (89)	Job (97)	Anna (98)	Eva (96)	Moses (106)	Sidney (115)	Leonard (114)	Sidney (119)	Leonard (118)	Josiah (126)	Rosa (133)	Rosa (140)	Miriam (136)	Rosa (149)	Dora (143)	Lavinia (154)	Mark (156)	Helena (164)	Horace (168)	Olive (185)	Bridget (183)	Susan (188)	Leah (199)	Marion (205)
132	Cornelius (48)	Lavinia (54)	Tom (51)	Nathaniel (53)	Jonas (53)	Jabez (53)	Jonas (57)	Simeon (55)	Nathan (57)	Simeon (59)	Cornelius (56)	Martin (60)	Roger (63)	Timothy (70)	Aaron (68)	Dorothy (73)	Phebe (73)	Lawrence (71)	Griffith (74)	Jemima (76)	Rhoda (76)	Gertrude (78)	Timothy (82)	Betsey (82)	Adam (89)	Phebe (89)	Lizzie (97)	Maud (96)	Rhoda (95)	Lilian (103)	Susanna (113)	Joe (113)	Eli (118)	Miriam (118)	Leah (125)	Rhoda (127)	Enoch (138)	Nellie (136)	Helena (144)	Philip (143)	Miriam (153)	Reginald (156)	Leah (164)	Miriam (166)	Sam (185)	Bessie (182)	Evan (186)	Olive (199)	Philip (204)
133	Elisabeth (48)	Noah (52)	Elias (49)	Cathrine (52)	Roger (53)	Rhoda (53)	Harriot (56)	Lawrence (54)	Amos (56)	Timothy (58)	Nathan (56)	Noah (59)	Isaiah (60)	Reuben (69)	Levi (67)	Jeremiah (72)	Reuben (72)	Christiana (70)	Rhoda (74)	Dorothy (73)	Teresa (75)	Janet (77)	Dinah (80)	Dinah (82)	Jemima (87)	Rosa (89)	Anna (96)	Griffith (95)	Ellis (94)	Percy (101)	Joe (107)	Rhoda (113)	Helen (118)	Philip (117)	Eva (124)	Winifred (126)	Sidney (136)	Joe (135)	Martin (143)	Mark (142)	Mark (151)	Sophia (156)	Lavinia (160)	Eveline (164)	Eveline (184)	Horace (180)	Lawrence (181)	Stephen (196)	Florrie (202)
134	Nanny (48)	Sally (52)	Emanuel (49)	Leah (52)	Squire (53)	Leah (52)	Anthony (55)	Luke (54)	Rosanna (56)	Annie (57)	Noah (56)	Timothy (58)	Lavinia (60)	Christiana (65)	Phebe (67)	Amos (71)	Squire (72)	Jemima (70)	Christiana (73)	Rhoda (73)	Levi (74)	Jacob (76)	Janet (80)	Anthony (81)	Joe (83)	Lizzie (88)	Moses (96)	Moses (95)	Harold (93)	Rosanna (101)	Moses (106)	Sidney (107)	Rhoda (117)	Leah (115)	Winifred (122)	Martin (120)	Joe (134)	Wilfred (135)	Miriam (140)	Lewis (141)	Philip (151)	Nelly (153)	Philip (160)	Bessie (159)	Dorothy (176)	Sam (178)	Daisy (178)	Susan (194)	Abraham (197)
135	Noah (48)	Emanuel (50)	Gwen (49)	Anthony (50)	Aaron (52)	Lawrence (51)	Lawrence (55)	Nanny (52)	Simeon (55)	Noah (54)	Lawrence (55)	Nathan (57)	Amos (59)	Fred (64)	Christiana (65)	Christiana (70)	Christiana (71)	Adam (69)	Luke (73)	Jeremiah (72)	Timothy (70)	Phebe (76)	Teresa (80)	Sidney (79)	Betsey (80)	Griffith (87)	Lilly (90)	Beatrice (94)	Janet (93)	Adelaide (100)	Elijah (100)	Helena (106)	Mabel (116)	Eli (112)	Maggie (117)	Catharine (118)	Betty (129)	Helena (134)	Philip (140)	Lillie (140)	Dora (149)	Miriam (152)	Jesse (159)	Philip (159)	Jonathan (176)	Susan (168)	Bessie (177)	Gladys (193)	Daisy (197)
136	Rose (47)	Leah (50)	Roger (48)	Elias (50)	Isaiah (51)	Amos (50)	Frank (54)	Roger (52)	Squire (55)	Rachael (53)	Griffith (54)	Ada (56)	Jeremiah (59)	Laura (63)	Frederic (65)	Rhoda (70)	Lawrence (71)	Rhoda (68)	Rosanna (73)	Dinah (71)	Dinah (69)	Anthony (75)	Betsey (79)	Griffith (78)	Griffith (80)	Betsey (86)	Rhoda (90)	Rhoda (94)	Lily (93)	Phebe (98)	Leonard (99)	Eli (104)	Rosanna (113)	Louise (112)	Harriett (115)	Joe (118)	Philip (129)	Philip (130)	Betty (136)	Rosa (139)	Enoch (148)	Lillie (151)	Joshua (154)	Joshua (153)	Horace (174)	Lewis (167)	Helen (177)	Sam (190)	Nelly (195)
137	Frederic (46)	Roger (50)	Anthony (47)	Oliver (49)	Cornelius (50)	Harriot (50)	Sally (51)	Squire (52)	Jonas (54)	Squire (52)	Amos (52)	Roger (55)	Cornelius (58)	Squire (62)	Griffith (65)	Abel (65)	Cornelius (70)	Levi (67)	Dinah (72)	Amos (70)	Griffith (69)	Rhoda (75)	Aaron (78)	Jemima (78)	Rosa (80)	Elijah (86)	Eva (84)	Jacob (93)	Maud (92)	Frederic (96)	Lily (99)	Miriam (103)	Helena (109)	Sidney (111)	Elijah (112)	Miriam (117)	Nellie (125)	Rosa (127)	Lawrence (134)	Helena (138)	Joe (146)	Priscilla (151)	Lewis (153)	Nelly (153)	Bessie (172)	Constance (163)	Sam (176)	Gordon (183)	Matthew (192)
138	Hester (45)	Nathaniel (47)	Nathaniel (47)	Roger (49)	Rose (50)	Rose (50)	Christiana (50)	Anthony (50)	Anthony (53)	Roger (49)	Leah (52)	Anthony (53)	Rhoda (58)	Nanny (61)	Laura (64)	Ernest (65)	Janet (67)	Timothy (67)	Sidney (68)	Levi (69)	Squire (69)	Adam (74)	Anthony (75)	Rosa (77)	Dorothy (77)	Joe (83)	Griffith (84)	Janet (92)	Reuben (92)	Ellis (95)	Rosanna (95)	Ellis (102)	Elijah (108)	Harriett (109)	Joe (108)	Eli (113)	Sydney (125)	Edgar (124)	Sydney (134)	Martin (138)	Joshua (146)	Hilda (150)	Theresa (150)	Jesse (152)	Constance (170)	Leah (159)	Miriam (168)	Abraham (182)	Julia (190)
139	Leah (44)	Abel (46)	Simeon (46)	Lawrence (48)	Harriot (49)	Jonas (49)	Elias (50)	Jabez (50)	Harriot (53)	Martin (48)	Abel (50)	Lawrence (53)	Abel (57)	Anthony (60)	Leah (63)	Lawrence (65)	Jessie (66)	Joe (66)	Timothy (68)	Rosa (69)	Anthony (68)	Dinah (74)	Rhoda (74)	Aaron (75)	Adelaide (76)	Dinah (81)	Joe (84)	Adam (90)	Miriam (91)	Leonard (95)	Anna (94)	Moses (102)	Leah (108)	Edgar (107)	Rhoda (108)	Elijah (111)	Rosanna (122)	Lawrence (124)	Elijah (132)	Miriam (137)	Jesse (145)	Enoch (149)	Miriam (149)	Violet (152)	Joshua (167)	Stanley (158)	Marion (167)	Constance (182)	Stanley (189)
140	Anthony (43)	Gwen (46)	Nicholas (45)	Nathan (48)	Rachael (49)	Roger (48)	Nathan (50)	Emanuel (49)	Jabez (53)	Nathaniel (48)	Luke (50)	Rosanna (53)	Nathan (57)	Jonas (60)	Janet (62)	Luke (65)	Joe (66)	Aaron (65)	Eva (66)	Squire (69)	Christiana (68)	Griffith (73)	Sidney (74)	Janet (75)	Rhoda (76)	Dorothy (81)	Miriam (84)	Ellis (90)	Dorothy (89)	Christiana (94)	Anthony (93)	Elijah (101)	Joe (106)	Moses (105)	Rosanna (105)	Moses (111)	Elijah (118)	Dorothy (122)	Mark (132)	Eli (136)	Rhoda (144)	Louis (149)	Marion (148)	Constance (151)	Lavinia (165)	Wilfrid (156)	Bridget (166)	Bridget (181)	Andrew (187)
141	Isaiah (43)	Mercy (46)	Leah (44)	Ellinor (47)	Simeon (46)	Nathan (46)	Isaiah (49)	Kate (49)	Nathaniel (53)	Sidney (48)	Roger (50)	Simeon (53)	Timothy (55)	Roger (59)	Squire (62)	Amy (63)	Sam (66)	Janet (65)	Phebe (66)	Leah (68)	Simeon (67)	Oliver (68)	Amos (73)	Levi (75)	Anthony (75)	Reuben (81)	Sidney (84)	Teresa (90)	Philip (89)	Dorothy (93)	Rhoda (93)	Anna (94)	Frederic (105)	Ellis (104)	Phebe (99)	Lawrence (109)	Rhoda (118)	Sydney (121)	Flora (131)	Priscilla (136)	Reginald (140)	Martin (147)	Eveline (147)	Sophia (151)	Evan (163)	Nelly (154)	Constance (165)	Miriam (177)	Nancy (187)
142	Miriam (43)	Amos (45)	Nathan (44)	Martin (47)	Nicholas (45)	Ephraim (43)	Miriam (49)	Isaiah (48)	Roger (51)	Cornelius (47)	Isaiah (49)	Squire (53)	Anthony (54)	Simeon (59)	Amy (60)	Squire (63)	Rhoda (65)	Phebe (65)	Aaron (64)	Christiana (67)	Miriam (64)	Lawrence (67)	Eva (73)	Rhoda (74)	Leah (75)	Helena (80)	Betsey (83)	Levi (89)	Phebe (86)	Griffith (90)	Lawrence (92)	Lawrence (94)	Reuben (104)	Elijah (103)	Eli (98)	Dorothy (108)	May (114)	Martin (120)	Joe (131)	Rosanna (136)	Martin (137)	Violet (147)	Bessie (142)	Marion (149)	Philip (161)	Norman (154)	Nelly (162)	Nelly (177)	Miriam (183)
143	Tom (43)	Isaiah (45)	Isaiah (43)	Miriam (46)	Rhoda (45)	Noah (43)	Rosanna (49)	Jonas (48)	Ada (50)	Isaiah (46)	Nicholas (49)	Amos (52)	Sam (53)	Abel (58)	Jeremiah (60)	Eva (55)	Amy (63)	Anthony (64)	Jeremiah (64)	Phebe (67)	Roger (64)	Timothy (67)	Levi (73)	Lawrence (73)	Harold (74)	Adam (79)	Harold (83)	Miriam (87)	Rosanna (86)	Reuben (90)	Adelaide (91)	Mabel (94)	Josiah (98)	Helena (103)	Lawrence (98)	Josiah (107)	Moses (114)	Rhoda (119)	Rosanna (131)	Joe (135)	Nelly (137)	Philip (143)	Joe (140)	Lillie (148)	Jesse (159)	Jesse (153)	Lavinia (161)	Jesse (171)	Bertie (177)
144	Martin (42)	Cornelius (44)	Paul (43)	Noah (46)	Lavinia (44)	Sally (43)	Cornelius (48)	Nicholas (48)	Isaiah (50)	Lavinia (46)	Emanuel (48)	Nathaniel (52)	Mercy (51)	Leah (56)	Nathan (60)	Isaiah (55)	Jabez (62)	Squire (63)	Leah (63)	Sidney (67)	Jabez (62)	Jeremiah (64)	Luke (73)	Leonard (73)	Miriam (74)	Jemima (79)	Lawrence (83)	Lily (86)	Ellin (82)	Leah (88)	Griffith (91)	Winifred (94)	Miriam (98)	Blanche (102)	Moses (98)	Edgar (105)	Eli (113)	Polly (117)	Rhoda (130)	Enoch (134)	Ellis (136)	Rosa (141)	Flora (138)	Norman (144)	Rhoda (157)	Marion (153)	Norman (161)	Rhoda (168)	Jesse (177)
145	Nathan (42)	Anthony (43)	Rowland (43)	Christiana (45)	Sally (43)	Ellinor (42)	Mercy (48)	Noah (47)	Leah (50)	Ephraim (45)	Rhoda (47)	Abel (51)	Noah (51)	Nathan (56)	Nathaniel (60)	Jabez (55)	Roger (61)	Leah (62)	Oliver (62)	Janet (62)	Lawrence (62)	Levi (64)	Adam (72)	Phebe (73)	Dinah (72)	Lawrence (78)	Levi (82)	Dorothy (85)	Leonard (82)	Philip (87)	Levi (89)	Susanna (91)	Lawrence (97)	Lawrence (102)	Flora (97)	Polly (103)	Blanche (112)	Flora (113)	Priscilla (124)	Lawrence (134)	Flora (134)	Horace (138)	Olive (138)	Helena (143)	Nelly (153)	Daisy (152)	Florrie (160)	Bertie (166)	Ida (176)
146	Paul (42)	Elias (43)	Elisabeth (42)	Rose (45)	Elias (42)	Mercy (42)	Lavinia (46)	Sally (47)	Kate (49)	Jonas (45)	Elias (46)	Amy (51)	Squire (51)	Teresa (55)	Jabez (59)	Nanny (55)	Anthony (59)	Amos (61)	Adelaide (61)	Aaron (60)	Sidney (61)	Adelaide (63)	Gertrude (72)	Dorothy (70)	Helena (72)	Squire (77)	Adam (81)	Percy (85)	Teresa (82)	Lawrence (86)	Christiana (86)	Jacob (90)	Moses (97)	Griffith (101)	Griffith (97)	Maggie (100)	Phebe (109)	Theresa (109)	Eli (123)	Jesse (130)	Lawrence (132)	Helena (135)	Horace (134)	Lavinia (142)	Mark (151)	Florrie (151)	Jesse (156)	Marion (158)	Lawrence (174)
147	Emanuel (41)	Frank (42)	Harriott (42)	Simeon (45)	Gwen (41)	Deborah (41)	Harry (44)	Ada (46)	Emanuel (47)	Laura (44)	Ada (45)	Jonas (50)	Simeon (50)	Lawrence (54)	Sidney (59)	Oliver (55)	Luke (57)	Oliver (60)	Joe (60)	Luke (60)	Jeremiah (60)	Leah (63)	Lawrence (66)	Helena (69)	Aaron (69)	Levi (76)	Jacob (81)	Reuben (84)	Anna (81)	Susanna (86)	Polly (85)	Josiah (90)	Ellis (96)	Phebe (100)	Polly (96)	Nellie (99)	Flora (108)	Betty (107)	Dora (120)	Reginald (130)	Rosanna (132)	Lawrence (135)	Martin (133)	Mark (141)	Rosa (147)	Joshua (150)	Stanley (156)	Philip (156)	Susan (174)
148	Nicholas (41)	Barbara (41)	Leonard (42)	Nicholas (44)	Solomon (41)	Martin (41)	Oliver (44)	Oliver (46)	Mercy (47)	Elias (43)	Harriot (45)	Nanny (47)	Lawrence (49)	Oliver (54)	Nanny (57)	Nathaniel (54)	Miriam (56)	Ernest (58)	Anthony (59)	Anthony (59)	Leonard (60)	Rosa (63)	Leonard (66)	Jabez (69)	Amos (68)	Christiana (75)	Jemima (79)	Eva (83)	Jemima (81)	Jemima (84)	Amos (84)	Griffith (89)	Anthony (94)	Jacob (96)	Philip (95)	Reuben (98)	Dorothy (107)	Ellis (107)	Marion (119)	Blanche (126)	Dorothy (131)	Rhoda (135)	Violet (132)	Martin (141)	Sophia (147)	Lilly (150)	Martin (155)	Lavinia (152)	Evan (168)
149	Harriott (40)	Ellenor (40)	Rhoda (41)	Prudence (44)	Mercy (40)	Morris (41)	Abel (43)	Nathaniel (45)	Rhoda (47)	Rosanna (43)	Mercy (45)	Solomon (46)	Amy (48)	Amy (53)	Cornelius (56)	Teresa (54)	Ernest (54)	Simeon (58)	Isaiah (59)	Oliver (58)	Adelaide (56)	Miriam (62)	Squire (66)	Teresa (69)	Reuben (68)	Luke (75)	Oliver (77)	Lawrence (83)	Leah (81)	Eva (83)	Ellis (84)	Reuben (88)	Griffith (94)	Reuben (95)	Blanche (94)	Phebe (97)	Griffith (106)	Dora (104)	Bessie (115)	Hilda (125)	Bessie (127)	Marion (133)	Mark (130)	Enoch (140)	Joe (146)	Martin (149)	Mark (154)	Norman (151)	Bridget (164)
150	Cathrine (38)	Elisabeth (39)	Lavinia (38)	Squire (44)	Ephraim (39)	Prudence (41)	Annie (43)	Amy (44)	Solomon (47)	Sally (43)	Rowland (44)	Laura (45)	Elias (48)	Isaiah (53)	Abel (54)	Elinor (53)	Jeremiah (54)	Roger (57)	Squire (59)	Jabez (56)	Bertha (56)	Squire (62)	Isaiah (63)	Abel (68)	Leonard (67)	Miriam (73)	Amos (76)	Leonard (83)	Christiana (78)	Polly (82)	Leah (84)	Job (87)	Job (92)	Rhoda (95)	Ellis (92)	Philip (97)	Wilfred (106)	Eli (104)	Polly (115)	Horace (124)	Blanche (125)	Dorothy (130)	Nelly (129)	Flora (140)	Lawrence (146)	Blanche (146)	Rhoda (154)	Blanche (148)	Arnold (160)
151	Elias (38)	Nicholas (38)	Rosannah (38)	Nanny (43)	Allen (38)	Abel (40)	Noah (43)	Elias (44)	Ambrose (46)	Gwen (42)	Squire (43)	Oliver (45)	Oliver (48)	Jessie (53)	Simeon (54)	Mercy (52)	Eva (52)	Noah (55)	Jabez (58)	Bertha (55)	Eva (56)	Aaron (60)	Miriam (60)	Minnie (68)	Levi (67)	Lilly (72)	Reuben (76)	Phebe (82)	Georgina (78)	Anna (81)	Aaron (83)	Levi (87)	Adelaide (90)	Josiah (94)	Wilfred (90)	Ellis (96)	Helena (105)	Blanche (103)	Dorothy (114)	Betty (123)	Priscilla (125)	Eveline (129)	Rhoda (128)	Jonathan (140)	Lilly (146)	Lawrence (144)	Helena (152)	Lawrence (146)	Lewis (159)
152	Ellinor (38)	Paul (38)	Simon (38)	Isaiah (41)	Anthony (38)	Nicholas (40)	Roger (43)	Harry (44)	Amy (46)	Rosannah (41)	Ernest (42)	Emanuel (44)	Sidney (48)	Nathaniel (50)	Isaiah (52)	Simeon (52)	Jonas (52)	Jonas (54)	Alma (54)	Cornelius (55)	Georgina (56)	Jabez (60)	Adelaide (59)	Leah (66)	Oliver (67)	Amos (71)	Helena (75)	Jemima (81)	Levi (77)	Ellin (81)	Luke (82)	Adelaide (86)	Anna (89)	Dorothy (93)	Theresa (88)	Flora (96)	Josiah (105)	Catharine (103)	Reuben (110)	Moses (120)	Bernard (123)	Joshua (126)	Enoch (126)	Polly (138)	Martin (143)	Sophia (144)	Ida (152)	Lewis (145)	Bernard (153)
153	Lavinia (36)	Jenny (37)	Cathrine (37)	Rosannah (41)	Harriott (38)	Lavinia (39)	Nathaniel (42)	Abel (43)	Oliver (45)	Leah (40)	Nanny (42)	Morris (44)	Jessie (47)	Adelaide (49)	Noah (52)	Noah (51)	Rosa (51)	Cornelius (53)	Nathan (54)	Roger (55)	Helena (54)	Teresa (60)	Roger (59)	Reuben (65)	Eva (66)	Teresa (71)	Maud (75)	Sidney (80)	Job (75)	Jacob (80)	Reuben (82)	Anthony (86)	Edgar (88)	Maggie (93)	Susanna (86)	May (96)	Polly (105)	Lillie (103)	Ellis (109)	Polly (120)	Horace (123)	Bessie (122)	Lawrence (125)	Louis (137)	Norman (143)	Helena (143)	Sophia (148)	Enoch (142)	Lavinia (150)
154	Mercy (36)	Oliver (37)	Frank (37)	Jonas (40)	Harry (38)	Elias (38)	Nicholas (42)	Martin (42)	Elias (44)	Mercy (40)	Nathaniel (42)	Rachael (44)	Ephraim (46)	Mercy (48)	Rowland (52)	Rowland (50)	Nanny (50)	Nathan (53)	Abel (53)	Nathan (54)	Janet (54)	Helena (59)	Rosa (59)	Roger (65)	Rowland (66)	Leonard (67)	Aaron (74)	Adelaide (79)	Dinah (73)	Job (80)	Frederic (81)	Edgar (81)	Dorothy (87)	Adelaide (92)	Job (85)	Wilfred (94)	Lawrence (100)	Moses (103)	Blanche (107)	Josiah (118)	Hilda (121)	Bernard (121)	Norman (122)	Stanley (135)	Bernard (142)	Lavinia (142)	Bernard (146)	Sophia (142)	Archibald (149)
155	Ellenor (35)	Tom (37)	Sidney (37)	Gwen (38)	Rosannah (37)	Gwen (38)	Deborah (41)	Annie (41)	Lavinia (44)	Nicholas (40)	Amy (41)	Elias (43)	Fred (46)	Rosa (48)	Elias (51)	Bernard (49)	Noah (49)	Sidney (53)	Rosa (52)	Teresa (54)	Luke (54)	Luke (59)	Christiana (57)	Timothy (65)	Christiana (64)	Willie (66)	Adelaide (74)	Polly (79)	Griffith (72)	Rhoda (78)	Job (81)	Phebe (81)	Polly (85)	Frederic (92)	May (85)	Marion (92)	Catharine (97)	Nelly (103)	Nelly (107)	Theresa (115)	Theresa (121)	Rosanna (121)	Louis (121)	Rhoda (133)	Rosanna (141)	Rosa (141)	Polly (146)	Bernard (138)	Enoch (149)
156	Sally (35)	Ambrose (36)	Sally (36)	Sally (38)	Paul (36)	Rowland (38)	Gwen (41)	Prudence (40)	Morris (44)	Nanny (39)	Solomon (41)	Isaiah (41)	Harriot (46)	Cornelius (46)	Ernest (51)	Jessie (49)	Sidney (48)	Rosa (51)	Amos (51)	Adelaide (53)	Gertrude (53)	Rowland (59)	Jeremiah (57)	Squire (64)	Georgina (64)	Leah (65)	Leonard (73)	Harold (77)	Lilian (72)	Ethel (77)	Mabel (81)	Dora (76)	Jacob (84)	Flora (91)	Edgar (84)	Bernard (91)	Ellis (97)	Elijah (99)	Moses (106)	Nelly (114)	Betty (119)	Betty (119)	Priscilla (121)	Priscilla (131)	Marion (139)	Mark (139)	Enoch (144)	Helena (138)	Helena (149)
157	Albert (34)	Simon (36)	Ephraim (35)	Simon (37)	Sampson (36)	Allen (36)	Maryann (41)	Rosannah (40)	Annie (43)	Prudence (39)	Jonas (40)	Janet (41)	Nanny (44)	Ebenezer (46)	Jonas (51)	Janet (47)	Leonard (47)	Eva (49)	Cornelius (51)	Nathaniel (52)	Rosa (53)	Simeon (57)	Leah (57)	Amos (63)	Willie (64)	Oliver (63)	Leah (72)	Leah (77)	Lawrence (71)	Teresa (77)	Miriam (81)	Georgina (75)	Flora (83)	Polly (91)	Roger (84)	Job (90)	Reginald (95)	Reginald (98)	Harriett (105)	Reuben (112)	Violet (118)	Blanche (117)	Jonathan (120)	Olive (130)	Theresa (135)	Rhoda (139)	Bertram (142)	Ida (138)	Rhoda (148)
158	Morris (33)	Harriott (35)	Oliver (35)	Morris (36)	Morris (35)	Emanuel (36)	Rosannah (41)	Mercy (39)	Rowland (43)	Miriam (38)	Oliver (40)	Mercy (41)	Paul (44)	Elias (46)	Jessie (50)	Joe (47)	Paul (47)	Georgina (49)	Jonas (51)	Noah (50)	Phebe (52)	Cornelius (55)	Noah (56)	Ellinor (62)	Cornelius (61)	Lilian (62)	Anthony (71)	Georgina (74)	Adam (70)	Luke (76)	Jacob (80)	Aaron (74)	Susanna (83)	Levi (87)	Anna (83)	Susanna (89)	Susanna (94)	Harriett (97)	Reginald (104)	Jacob (110)	Georgina (111)	Flora (117)	Rosa (120)	Joe (121)	Polly (129)	Bertram (133)	Blanche (140)	Archibald (137)	Gilbert (143)
159	Theresa (33)	Rose (35)	Seth (35)	Hester (35)	Oliver (35)	Laura (36)	Ada (40)	Solomon (38)	Edith (40)	Sam (38)	Sidney (39)	Barbara (40)	Barbara (43)	Nicholas (46)	Mercy (50)	Miriam (47)	Mercy (46)	Mercy (49)	Noah (51)	Isaiah (49)	Jonas (51)	Eva (54)	Oliver (56)	Adelaide (60)	Luke (59)	Aaron (61)	Nathan (70)	Aaron (72)	Adelaide (70)	Mabel (76)	Dorothy (79)	Jemima (74)	Wilfred (82)	Susanna (85)	Reuben (83)	Jacob (88)	Theresa (94)	Constance (96)	Violet (103)	Violet (107)	Eli (109)	Joe (117)	Stanley (119)	Lawrence (121)	Flora (126)	Flora (133)	Bertie (137)	Gilbert (137)	Sophia (140)
160	Abigail (32)	Squire (35)	Abel (34)	Paul (35)	Rowland (35)	Paul (36)	Solomon (40)	Jessie (37)	Nicholas (37)	Abel (37)	Laura (38)	Cornelius (40)	Emanuel (43)	Joe (45)	Ellinor (48)	Nicholas (47)	Nathan (46)	Bertha (48)	Simeon (51)	Miriam (49)	Noah (50)	Isaiah (54)	Ben (55)	Miriam (60)	Polly (59)	Alexandra (61)	Georgina (69)	Christiana (71)	Betsey (69)	Edgar (75)	Winifred (79)	Polly (74)	Georgina (81)	Wilfred (84)	Adam (82)	Reginald (83)	Marion (93)	Josiah (94)	Horace (102)	Marion (106)	Eveline (109)	Theresa (115)	Constance (116)	Arnold (120)	Stanley (124)	Polly (133)	Theresa (137)	Jonathan (131)	Bertram (138)
161	Jenny (32)	Ephraim (34)	Ellinor (34)	Sidney (35)	Ellinor (33)	Ambrose (35)	Hester (39)	Rowland (36)	Rosannah (36)	Ada (37)	Paul (38)	Leonard (40)	Laura (42)	Harriot (44)	Roger (48)	Elias (46)	Adelaide (45)	Isaiah (48)	Roger (50)	Ben (48)	Leah (49)	Nathan (54)	Abel (54)	Oliver (59)	Squire (59)	Rowland (61)	Ben (68)	Lilian (71)	Edgar (69)	Adam (74)	Edgar (78)	Dinah (73)	Levi (80)	Georgina (81)	Adelaide (82)	Griffith (82)	Dora (92)	Violet (93)	Job (100)	Dorothy (103)	Oliver (109)	Archibald (110)	Josiah (114)	Eli (119)	Bertie (119)	Archibald (132)	Archibald (135)	Stanley (131)	Cecil (138)
162	Mathew (32)	Miriam (34)	Rose (34)	Harriott (34)	Martin (33)	Theresa (35)	Edith (37)	Hester (35)	Seth (36)	Allen (37)	Sam (37)	Sidney (40)	Miriam (40)	Prudence (44)	Rosa (48)	Florence (46)	Georgina (45)	Leonard (48)	Dennis (49)	Leonard (48)	Winefred (49)	Amos (52)	Jabez (54)	Lizzie (56)	Timothy (59)	Cornelius (60)	Luke (67)	Dinah (70)	Ethel (69)	Anthony (74)	Jemima (78)	Constance (71)	Blanche (79)	Theresa (81)	Bernard (81)	Sydney (82)	Oliver (92)	Susanna (91)	Josiah (100)	Louis (102)	Elijah (108)	Ellis (110)	Archibald (111)	Josiah (117)	Enoch (117)	Jonathan (131)	Philip (134)	Flora (130)	Nora (137)
163	Rowland (32)	Dennis (33)	Harry (33)	Naomi (34)	Elisabeth (32)	Harry (34)	Sidney (37)	Allen (34)	Sidney (36)	Deborah (37)	Hiram (36)	Rosannah (39)	Nathaniel (40)	Barbara (43)	Miriam (45)	Roger (46)	Nathaniel (45)	Teresa (48)	Leonard (47)	Georgina (47)	Elinor (48)	Noah (52)	Nathan (54)	Simeon (55)	Roger (57)	Eva (60)	Dinah (66)	Roger (70)	Mabel (67)	Oliver (74)	Georgina (75)	Dorothy (71)	Christiana (79)	Constance (79)	Jacob (81)	Adelaide (81)	Jemima (91)	Griffith (90)	Jacob (99)	Bessie (101)	Moses (108)	Reuben (103)	Blanche (111)	Rosa (116)	Marian (116)	Rosanna (128)	Lilly (131)	Theresa (128)	Blanche (134)
164	Jennet (31)	Harry (33)	Mercy (32)	Leonard (33)	Hester (32)	Wright (34)	Allen (36)	Deborah (34)	Simon (36)	Seth (36)	Joe (36)	Ephraim (38)	Teresa (40)	Gwen (43)	Edna (44)	Ellinor (45)	Teresa (45)	Abel (46)	Miriam (46)	Jonas (47)	Amos (47)	Ben (51)	Ellinor (53)	Nathan (54)	Maud (56)	Maud (60)	Polly (66)	Anthony (69)	Blanche (65)	Amos (72)	Phebe (72)	Ben (70)	Adam (76)	Sydney (77)	Levi (81)	Blanche (79)	Levi (90)	Bernard (88)	Theresa (98)	Ellis (100)	Marion (105)	Olive (102)	Georgina (108)	Theresa (116)	Bertram (115)	Enoch (127)	Joshua (129)	Priscilla (126)	Polly (134)
165	Prudence (31)	Ellinor (32)	Prudence (32)	Miles (33)	Laura (32)	Harriott (33)	Ambrose (35)	Teresa (34)	Judith (35)	Harriot (35)	Leonard (36)	Ernest (38)	Georgiana (38)	Janet (43)	Joe (43)	Leah (45)	Abel (44)	Jabez (45)	Rowland (46)	Paul (47)	Nathan (47)	Elinor (50)	Nicholas (53)	Willie (54)	Beatrice (54)	Timothy (60)	Constance (64)	Ethel (67)	Cornelius (64)	Levi (72)	Squire (72)	Frederic (69)	Violet (72)	Amos (76)	Ellin (79)	Horace (79)	Adelaide (89)	Reuben (88)	Bernard (97)	Archibald (98)	Constance (104)	Eli (101)	Rosanna (108)	Bernard (110)	Wilfrid (115)	Bernard (125)	Rosa (126)	Bertram (123)	Jonathan (130)
166	Ebenezer (30)	Humphrey (32)	Ambrose (31)	Jennet (32)	Miriam (32)	Hester (33)	Harriott (35)	Gwen (33)	Miles (35)	Oliver (35)	Morris (36)	Sam (38)	Prudence (38)	Miriam (43)	Rachael (42)	Ephraim (44)	Alma (44)	Nathaniel (45)	Barbara (45)	Abel (46)	Isaiah (46)	Nicholas (49)	Helena (52)	Georgina (52)	Lizzie (54)	Harold (58)	Abel (63)	Luke (67)	Roger (63)	Winifred (71)	Ellin (68)	Flora (68)	Maude (70)	Jemima (76)	Luke (78)	Levi (79)	Job (83)	Jacob (86)	Amos (96)	Oliver (98)	Josiah (104)	Georgina (100)	Bernard (104)	Rowland (107)	Priscilla (113)	Theresa (120)	Cecil (123)	Joshua (122)	Martin (129)
167	Humphrey (30)	Rosannah (32)	Morris (31)	Mercy (32)	Ada (31)	Humphrey (33)	Humphrey (35)	Humphrey (33)	Miriam (35)	Solomon (35)	Ezra (35)	Jessie (37)	Israel (37)	Noah (43)	Wright (41)	Gwen (44)	Letitia (44)	Miriam (44)	Bertha (45)	Hester (46)	Nathaniel (46)	Roger (48)	Allen (49)	Jeremiah (52)	Teresa (54)	Anthony (57)	Christiana (63)	Blanche (65)	Amos (62)	Georgina (69)	Edna (67)	Wilfred (68)	Jemima (69)	Reginald (76)	Sydney (77)	Dora (78)	Reuben (82)	Adam (85)	Lillie (96)	Elsie (96)	Archibald (100)	Constance (99)	Oliver (99)	Blanche (106)	Daisy (111)	Georgina (117)	Jonathan (122)	Louis (122)	Priscilla (129)
168	Oliver (30)	Solomon (32)	Solomon (31)	Caleb (31)	Nathaniel (31)	Oliver (33)	Kate (35)	Sam (33)	Sally (35)	Amy (33)	Miriam (35)	Gwen (36)	Morris (37)	Rowland (43)	Allen (40)	Nathan (44)	Elias (43)	Ellinor (42)	Georgina (45)	Gertrude (45)	Abel (45)	Georgina (46)	Jonas (49)	Nathaniel (48)	Bernard (52)	Edgar (57)	Isaiah (62)	Noah (65)	Oliver (62)	Edna (67)	Flora (67)	Louis (67)	Edna (67)	Adam (75)	Dora (76)	Jemima (78)	Ben (81)	Georgina (84)	Olive (95)	Harriett (96)	Elsie (100)	Polly (99)	Ellis (96)	Ida (106)	Blanche (110)	Gilbert (117)	Gladys (121)	Martin (121)	Theresa (128)
169	Peggy (30)	Giles (31)	Deborah (30)	Israel (31)	Sidney (31)	Margery (32)	Leonard (35)	Ellinor (32)	Gwen (34)	Morris (33)	Rosannah (35)	Miriam (36)	Leonard (36)	Sam (43)	Ambrose (40)	Sidney (44)	Prudence (43)	Paul (42)	Nathaniel (45)	Rowland (45)	Cornelius (45)	Mercy (46)	Simeon (49)	Beatrice (47)	Jabez (51)	Percy (57)	Timothy (62)	Oliver (64)	Aaron (61)	Ben (64)	Roger (67)	Edna (63)	Louis (67)	Christiana (75)	Dorothy (75)	Theresa (78)	Frederic (81)	Phebe (84)	Hilda (94)	Olive (96)	Adelaide (98)	Griffith (98)	Griffith (95)	Archibald (104)	Ellis (110)	Bertie (114)	Isabel (119)	Mark (118)	Hubert (124)
170	Solomon (30)	Hester (30)	Hester (30)	Giles (30)	Ambrose (30)	Maryann (32)	Prudence (35)	Miles (32)	Harriott (34)	Paul (33)	Gwen (33)	Elisabeth (35)	Rosa (36)	Ephraim (41)	Georgiana (40)	Cornelius (43)	Isaiah (42)	Humphrey (41)	Rachael (45)	Elinor (44)	Barbara (44)	Miles (46)	Dennis (48)	Mercy (47)	Mercy (51)	Polly (56)	Percy (61)	Betsey (62)	Ben (61)	Cornelius (63)	Adam (66)	Ellin (63)	Maggie (67)	Marion (75)	Edna (75)	Nelly (77)	Marian (80)	Bessie (82)	Christiana (93)	Constance (95)	Stanley (97)	Josiah (98)	Reuben (95)	Marian (104)	Evelyn (110)	Joe (113)	Priscilla (118)	Evelyn (115)	Ellis (122)
171	Edna (29)	Miles (30)	Humphrey (30)	Humphrey (30)	Deborah (30)	Rosannah (32)	Simon (35)	Patience (32)	Hester (34)	Emanuel (31)	Rosa (33)	Paul (35)	Joe (35)	Sidney (41)	Gwen (40)	Jonas (41)	Rowland (42)	Letitia (41)	Gertrude (43)	Mercy (44)	Oliver (43)	Abel (45)	Rowland (48)	Barbara (46)	Ben (50)	Simeon (56)	Cornelius (59)	Winifred (62)	Eda (59)	Eda (62)	Teresa (66)	Theresa (63)	Sydney (66)	Nelly (75)	Oliver (75)	Bessie (76)	Jacob (79)	Louis (80)	Isabel (93)	Elijah (95)	Griffith (96)	Rowland (98)	Eli (94)	Oliver (104)	Georgina (109)	Priscilla (113)	Georgina (114)	Arnold (114)	Mark (122)
172	Ephraim (29)	Morris (30)	Lettice (30)	Judith (30)	Prudence (30)	Sidney (32)	Morris (34)	Joe (31)	Humphrey (34)	Hester (31)	Allen (32)	Adelaide (34)	Rowland (35)	Morris (40)	Nicholas (40)	Letitia (41)	Ephraim (41)	Nicholas (41)	Mercy (43)	Cecily (43)	Mercy (42)	Letitia (45)	Cornelius (47)	Cornelius (46)	Lilly (50)	Jeremiah (55)	Winifred (59)	Abel (60)	Polly (58)	Squire (62)	Oliver (65)	Allen (62)	Marion (65)	Louis (73)	Louis (74)	Christiana (76)	Nelly (79)	Christiana (79)	Catharine (91)	Adelaide (91)	Reuben (96)	Elijah (96)	Polly (92)	Reuben (103)	Edna (108)	Moses (108)	Adelaide (112)	Rosanna (113)	Evelyn (121)
173	Rhoda (29)	Sidney (30)	Squire (30)	Ephraim (29)	Annie (29)	Ada (31)	Rowland (33)	Israel (30)	Laura (34)	Leonard (31)	Ebenezer (32)	Ambrose (34)	Letitia (34)	Paul (40)	Sabina (40)	Solomon (41)	Oliver (41)	Ben (40)	Nanny (43)	Morris (43)	Nanny (42)	Prudence (44)	Mercy (47)	Lilly (46)	Noah (50)	Roger (55)	Jeremiah (58)	Sydney (58)	Anthony (57)	Aaron (61)	Dinah (62)	Oliver (61)	Oliver (65)	Teresa (73)	Nellie (74)	Rowland (76)	Bessie (77)	Olive (79)	Louis (91)	Levi (91)	Olive (91)	Moses (93)	Gilbert (91)	Wilfrid (103)	Rowland (107)	Nora (108)	Nora (109)	Georgina (112)	Flora (119)
174	Rosannah (29)	Deborah (29)	Elinor (29)	Jenny (29)	Humphrey (29)	Amy (31)	Patience (32)	Judith (30)	Patience (34)	Ambrose (30)	Jessie (32)	Rowland (34)	Nicholas (34)	Bernard (39)	Ephraim (39)	Adelaide (40)	Ambrose (40)	Deborah (40)	Elias (42)	Rachael (43)	Rowland (42)	Barbara (43)	Marion (46)	Jonas (45)	Percy (50)	Isaiah (54)	Winefred (54)	Bernard (57)	Edna (57)	Timothy (61)	Isabel (62)	Amos (60)	Aaron (63)	Isabel (71)	Jemima (73)	Edna (75)	Violet (77)	Archibald (78)	Ida (90)	Bernard (89)	Polly (90)	Oliver (92)	Isabel (91)	Rosanna (102)	Arnold (105)	Gladys (107)	Arnold (107)	Polly (112)	Lilly (119)
175	Seth (29)	Margery (29)	Janet (29)	Laura (29)	Leonard (29)	Diana (31)	Ephraim (31)	Miriam (30)	Paul (34)	Barbara (30)	Rachael (32)	Harriot (33)	Sally (34)	Maryann (39)	Georgina (39)	Morris (40)	Honor (40)	Emanuel (40)	Ephraim (42)	Simeon (43)	Marion (40)	Winefred (43)	Minnie (46)	Ben (43)	Marian (49)	Dennis (53)	Bernard (53)	Jabez (57)	Letitia (56)	Noah (59)	Timothy (61)	Christiana (59)	Ellin (63)	Job (71)	Marion (73)	Anna (74)	Timothy (76)	Jemima (78)	Griffith (89)	Eveline (89)	Isabel (88)	Jacob (91)	Bertram (90)	Bertie (100)	Moses (105)	Louis (105)	Ellis (106)	Cecil (111)	Isabel (118)
176	Sidney (29)	Amy (28)	Judith (29)	Diana (28)	Sabina (29)	Elisabeth (31)	Hiram (31)	Seth (30)	Teresa (33)	Ebenezer (30)	Teresa (32)	Hester (33)	Solomon (34)	Solomon (39)	Winifred (39)	Hester (38)	Simeon (40)	Gwen (40)	Wright (42)	Eva (42)	Nicholas (40)	Ambrose (42)	Nathaniel (46)	Bernard (43)	Jeremiah (48)	Jabez (53)	Simeon (53)	Cornelius (56)	Squire (55)	Isaiah (58)	Cornelius (60)	Jeremiah (59)	Luke (63)	Ben (70)	Georgina (72)	Isabel (74)	Isabel (75)	Ben (77)	Marian (89)	Griffith (87)	Rowland (88)	Norman (86)	Elijah (89)	Betty (98)	Reuben (105)	Arnold (104)	Joe (106)	Lilly (111)	Louis (118)
177	Winifred (29)	Elinor (28)	Patience (29)	Seth (28)	Cathrine (28)	Simon (31)	Jenny (31)	Simon (30)	Diana (31)	Joe (30)	Ambrose (31)	Miles (33)	Caleb (33)	Ernest (38)	Florence (38)	Prudence (38)	Bertha (39)	Rosannah (40)	Deborah (41)	Ezra (41)	Ben (38)	Edna (42)	Harold (45)	Edgar (42)	Nathan (48)	Elias (52)	Marion (52)	Squire (56)	Jeremiah (54)	Barbara (57)	Sydney (60)	Luke (59)	Theresa (62)	Anna (69)	Louise (72)	Aaron (73)	Amos (74)	Levi (77)	Adelaide (87)	Catharine (85)	Eda (86)	Gilbert (85)	Ida (89)	Ellis (98)	Archibald (104)	Ellis (103)	Elijah (105)	Joe (109)	Joe (116)
178	Barbara (28)	Israel (28)	Edith (28)	Solomon (28)	Elinor (28)	Israel (30)	Ellinor (30)	Ephraim (29)	Ebenezer (31)	Letitia (30)	Hester (31)	Sally (32)	Hester (33)	Leonard (38)	Hester (38)	Rosa (38)	Elinor (38)	Helena (38)	Solomon (41)	Elias (40)	Ellinor (38)	Leonard (42)	Elinor (44)	Marion (41)	Isaiah (47)	Marion (52)	Nathaniel (51)	Ben (55)	Rowland (53)	Winefred (57)	Blanche (59)	Adam (58)	Noah (61)	Anthony (67)	Amos (70)	Amos (73)	Constance (73)	Marion (77)	Georgina (87)	Susanna (85)	Jacob (85)	Isabel (85)	Arnold (86)	Adelaide (94)	Nora (101)	Hubert (101)	Gilbert (105)	Moses (109)	Lena (113)
179	Deborah (28)	Leonard (28)	Margery (28)	Thirza (28)	Israel (28)	Joe (30)	Paul (30)	Theresa (29)	Israel (31)	Patience (30)	Patience (31)	Joe (31)	Janet (32)	Seth (38)	Emanuel (37)	Ezra (37)	Miles (38)	Nanny (38)	Ellinor (40)	Ephraim (40)	Ephraim (38)	Bernard (41)	Georgina (44)	Seth (41)	Louis (47)	Ben (50)	Jabez (50)	Isaiah (55)	Timothy (53)	Blanche (56)	Eda (59)	Sydney (58)	Eda (60)	Rowland (67)	Aaron (68)	Frederic (72)	Georgina (73)	Isabel (76)	Constance (85)	Georgina (83)	Levi (85)	Percival (85)	Rowland (86)	Daisy (94)	Percival (100)	Betty (99)	Louis (104)	Rosa (106)	Florry (111)
180	Gwen (28)	Mally (28)	Miriam (28)	Ebenezer (27)	Jenny (28)	Judith (29)	Sam (30)	Abigail (28)	Prudence (31)	Teresa (30)	Caleb (30)	Winifred (31)	Ernest (31)	Florence (37)	Seth (37)	Leonard (37)	Theresa (38)	Adelaide (37)	Hester (40)	Letitia (40)	Allen (37)	Jonas (41)	Prudence (44)	Winifred (41)	Paul (47)	Morris (49)	Noah (50)	Mercy (55)	Winifred (53)	Marion (56)	Marion (59)	Teresa (58)	Marian (59)	Squire (65)	Anthony (68)	Violet (72)	Aaron (72)	Marian (76)	Jemima (85)	Christiana (82)	Louis (83)	Stanley (84)	Maude (85)	Elijah (93)	Betty (99)	Cecil (99)	Marian (104)	Lena (105)	Georgina (110)
181	Dennis (27)	Cathrine (26)	Peggy (28)	Edna (27)	Teresa (28)	Peggy (29)	Teresa (30)	Ambrose (28)	Ephraim (30)	Caleb (29)	Janet (30)	Dennis (30)	Ambrose (30)	Rachael (37)	Adelaide (36)	Miles (36)	Allen (37)	Clement (37)	Teresa (40)	Barbara (39)	Dennis (37)	Wright (41)	Bernard (43)	Ambrose (40)	Constance (46)	Rosina (48)	Rowland (50)	Nathan (55)	Abel (51)	Nathaniel (56)	Isaiah (58)	Roger (57)	Olive (59)	Bessie (63)	Bessie (68)	Constance (71)	Christiana (72)	Adelaide (75)	Susanna (83)	Jemima (82)	Nora (82)	Ida (82)	Moses (85)	Jacob (93)	Elijah (99)	Griffith (99)	Percival (104)	Marian (105)	Joshua (110)
182	Simon (27)	Ada (25)	Sampson (27)	Peggy (27)	Edna (27)	Solomon (29)	Diana (28)	Ebenezer (28)	Georgiana (30)	Dennis (29)	Olive (30)	Nicholas (30)	Ben (30)	Ezra (36)	Deborah (36)	Paul (36)	Rosannah (37)	Elinor (36)	Winifred (40)	Honor (39)	Elias (37)	Allen (39)	Seth (43)	Elias (40)	Simeon (46)	Winefred (48)	Sydney (50)	Jeremiah (54)	Barbara (51)	Roger (56)	Morris (58)	Timothy (57)	Timothy (59)	Edna (62)	Christiana (68)	Squire (70)	Hilda (71)	Horace (75)	Eveline (81)	Gilbert (79)	Norman (82)	Adelaide (81)	Wilfrid (85)	Moses (93)	Adelaide (98)	Ida (98)	Evelyn (102)	Elijah (104)	Oliver (110)
183	Ambrose (25)	Bernard (25)	Jennet (26)	Allen (26)	Horatio (27)	Sampson (28)	Edna (28)	Edith (28)	Janet (30)	Harriott (29)	Sally (30)	Patience (30)	Ebenezer (30)	Ellinor (35)	Paul (36)	Dennis (35)	Barbara (35)	Barbara (35)	Allen (39)	Prudence (39)	Miles (37)	Dennis (39)	Constance (42)	Georgiana (40)	Abel (44)	Georgina (46)	Lilian (49)	Edgar (51)	Marion (51)	Rowland (54)	Theresa (58)	Betsey (56)	Ben (58)	Luke (62)	Constance (68)	Timothy (70)	Louis (71)	Job (75)	Adam (80)	Stanley (79)	Marian (81)	Arnold (80)	Bertie (83)	Bertram (92)	Florrie (98)	Percival (97)	Moses (102)	Hubert (100)	Norah (109)
184	Elisha (25)	Diana (25)	Teresa (26)	Barbara (26)	Hartley (26)	Edith (27)	Elisabeth (28)	Morris (28)	Leonard (30)	Hiram (29)	Abigail (28)	Rosa (30)	Hartley (30)	Emanuel (35)	Dennis (35)	Isabel (34)	Emanuel (35)	Harriot (35)	Gwen (39)	Ambrose (38)	Honor (36)	Elias (39)	Georgiana (42)	Miles (40)	Georgiana (44)	Nathan (46)	Barbara (48)	Eda (50)	Simeon (51)	Simeon (54)	Ben (57)	Noah (56)	Dora (58)	Prudence (62)	Nelly (68)	Anthony (69)	Anthony (70)	Hilda (74)	Maude (80)	Evelyn (78)	Edna (80)	Bertram (79)	Daisy (83)	Georgina (89)	Louis (98)	Lena (95)	Rowland (102)	Eli (98)	Rosa (108)
185	Ezra (25)	Patience (25)	Victoria (26)	Edith (26)	Maryann (26)	Edna (27)	Israel (28)	Leonard (27)	Letitia (30)	Abigail (28)	Barbara (28)	Prudence (29)	Theresa (30)	Wright (35)	Teresa (35)	Barbara (33)	Nicholas (35)	Smith (35)	Helena (39)	Helena (38)	Ambrose (35)	Nathaniel (39)	Honor (42)	Harold (39)	Pamela (44)	Jonas (45)	Cecily (48)	Rowland (50)	Jonas (50)	Bernard (53)	Jeremiah (57)	Bernard (55)	May (58)	May (60)	Reginald (68)	Ben (67)	Horace (69)	Amos (73)	Elsie (79)	Luke (78)	Ben (78)	Marian (76)	Cecil (81)	Griffith (88)	Oliver (97)	Marian (95)	Hubert (100)	Nora (98)	Adelaide (107)
186	Frank (25)	Rowland (25)	Winifred (26)	Wright (26)	Wright (26)	Hartley (27)	Naomi (28)	Paul (27)	Margery (30)	Diana (28)	Humphrey (28)	Seth (29)	Wright (30)	Helena (34)	Barbara (34)	Deborah (33)	Solomon (35)	Morris (34)	Olive (39)	Nicholas (38)	Georgiana (35)	Sabina (39)	Rosannah (42)	Hartley (39)	Elias (42)	Abel (44)	Edgar (48)	Timothy (50)	Luke (50)	Betsey (52)	Rowland (56)	Eda (55)	Bessie (57)	Noah (60)	Teresa (68)	Dinah (67)	Olive (68)	Rowland (70)	Oliver (78)	Marian (78)	Harriett (77)	Nora (76)	Cecilia (81)	Isabel (88)	Isabel (95)	Josiah (94)	Flora (99)	Oliver (98)	Marian (102)
187	Thirza (25)	Uriah (25)	Ada (25)	Deborah (25)	Janet (25)	Patience (27)	Seth (28)	Sampson (27)	Rosa (30)	Fred (28)	Miles (28)	Teresa (29)	Adelaide (29)	Theresa (34)	Leonard (34)	Seth (33)	Hester (34)	Sabina (34)	Paul (38)	Ebenezer (37)	Minnie (35)	Edgar (38)	Isabel (41)	Isaiah (39)	Edna (41)	Bernard (44)	Morris (47)	Simeon (49)	Winefred (50)	Constance (51)	Elias (55)	Isaiah (55)	Isabel (57)	Bernard (59)	Eda (67)	Georgina (67)	Bernard (67)	Eveline (69)	Anna (77)	Christina (77)	Gilbert (76)	Amos (75)	Betty (80)	Nora (88)	Gilbert (94)	Eli (93)	Rosanna (96)	Josiah (97)	Reuben (98)
188	Hiram (24)	Naomi (24)	Ebenezer (25)	Elisabeth (25)	Judith (25)	Bernard (26)	Wright (28)	Barbara (26)	Deborah (29)	Jessie (28)	Deborah (27)	Wright (29)	Allen (29)	Georgiana (31)	Honor (33)	Ambrose (32)	Humphrey (34)	Allen (33)	Thirza (38)	Rosannah (37)	Olive (35)	Ezra (38)	Emmanuel (40)	Marian (39)	Jonas (41)	Constance (43)	Theresa (47)	Constance (48)	Sydney (49)	Jeremiah (51)	Marian (55)	Squire (55)	Betsey (56)	Oliver (58)	Timothy (67)	Louise (67)	Luke (67)	Edna (68)	Anthony (77)	Rowland (77)	Percival (76)	Levi (75)	Harriett (79)	Evelyn (87)	Ida (94)	Reuben (93)	Griffith (94)	Rowland (97)	Rowland (97)
189	Israel (24)	Peggy (24)	Georgiana (25)	Georgiana (25)	Olive (25)	Miles (26)	Ben (27)	Laura (26)	Hiram (28)	Rowland (28)	Ephraim (27)	Olive (28)	Rosannah (29)	Winifred (31)	Solomon (33)	Olive (32)	Morris (34)	Ephraim (33)	Ben (37)	Allen (36)	Paul (35)	Nanny (38)	Ephraim (40)	Polly (39)	Letitia (41)	Ellinor (42)	Ambrose (46)	Louis (48)	Isaiah (47)	Jabez (50)	Betsey (54)	Bessie (53)	Constance (56)	Dora (57)	Frederic (66)	Olive (67)	Stanley (67)	Evelyn (68)	Stanley (74)	Adam (75)	Adam (74)	Edna (74)	Levi (79)	Gilbert (84)	Norah (91)	Oliver (92)	Lena (94)	Reuben (95)	Elijah (95)
190	Judith (24)	Thirza (24)	Israel (25)	Janet (25)	Amy (24)	Winifred (26)	Amy (26)	Peggy (26)	Jessie (28)	Theresa (28)	Hartley (27)	Ebenezer (27)	Jenny (28)	Georgina (30)	Bernard (32)	Pamela (32)	Wright (34)	Gertrude (33)	Georgiana (37)	Bernard (36)	Edna (34)	Ellinor (37)	Gwen (40)	Rosannah (39)	Nicholas (41)	Seth (42)	Mercy (46)	Marian (48)	Prudence (47)	Nathan (50)	Dora (54)	Cornelius (53)	Reginald (56)	Dinah (56)	Rosina (66)	Oliver (65)	Gilbert (65)	Nathan (67)	Aaron (70)	Amos (75)	Cecil (73)	Evelyn (74)	Ben (78)	Hubert (81)	Christina (90)	Rowland (91)	Reuben (93)	Ellis (93)	Clifford (94)
191	Kezia (24)	Janet (23)	Jenny (25)	Maryann (25)	Barbara (24)	Caleb (25)	Barbara (26)	Diana (25)	Ellinor (27)	Hartley (27)	Seth (27)	Letitia (27)	Kezia (28)	Hester (30)	Emmanuel (31)	Wright (32)	Ben (33)	Elias (32)	Isabel (37)	Ellinor (36)	Emanuel (34)	Paul (37)	Wright (40)	Rowland (39)	Theresa (41)	Sydney (42)	Roger (46)	Isabel (47)	Flora (45)	Nicholas (50)	Bessie (53)	Nathan (53)	Roger (54)	Eda (56)	Squire (66)	Roger (65)	Squire (65)	Anthony (66)	Levi (70)	Anthony (75)	Job (72)	Florry (74)	Marian (78)	Florry (80)	Griffith (90)	Elijah (90)	Norah (92)	Jacob (93)	Jacob (91)
192	Patience (24)	Judith (23)	Allen (24)	Sam (25)	Ebenezer (24)	Leonard (25)	Ebenezer (26)	Elisabeth (25)	Fred (27)	Margery (27)	Simon (27)	Pamela (26)	Pamela (28)	Abigail (29)	Letitia (31)	Abigail (31)	Georgiana (33)	Ambrose (31)	Louis (37)	Isabel (36)	Emmeline (34)	Rosannah (37)	Winefred (39)	Wright (39)	Nathaniel (40)	Nathaniel (41)	Eda (45)	Nathaniel (45)	Nathan (45)	Sydney (50)	Noah (53)	Paul (53)	Amos (53)	Violet (56)	Cornelius (65)	Rosina (65)	Cornelius (64)	Ida (66)	Charlie (68)	Ben (74)	Anthony (70)	Eda (71)	Percival (78)	Lena (78)	Cecil (89)	Evelyn (90)	Clifford (88)	Isabel (92)	Rosanna (91)
193	Harry (23)	Kate (23)	Laura (24)	Theresa (25)	Georgiana (24)	Hiram (24)	Ezra (26)	Lettice (25)	Sabina (27)	Wright (27)	Thirza (27)	Diana (25)	Abigail (27)	Ambrose (29)	Simon (31)	Allen (31)	Bernard (32)	Emmanuel (31)	Miles (37)	Olive (35)	Seth (34)	Ebenezer (36)	Miles (38)	Emanuel (38)	Isabel (39)	Noah (41)	Prudence (45)	Bessie (44)	Nicholas (45)	Bessie (49)	Paul (52)	Nelly (52)	Isaiah (53)	Ellin (55)	Eveline (63)	Luke (64)	Adam (63)	Isaiah (66)	Phebe (68)	Isabel (74)	Oswald (70)	Hetty (71)	Amos (77)	Percival (77)	Ben (88)	Christina (89)	Kathleen (87)	Oswald (91)	Cyril (89)
194	Margery (23)	Phillip (23)	Mathew (24)	Hiram (24)	Jennet (24)	Miriam (24)	Janet (26)	Amanda (24)	Sam (27)	Georgiana (26)	Wright (27)	Edna (25)	Deborah (27)	Dennis (29)	Thirza (31)	Evangeline (31)	Ellinor (32)	Prudence (31)	Nicholas (36)	Sydney (35)	Angelina (32)	Harold (35)	Percy (38)	Paul (38)	Dennis (38)	Allen (39)	Squire (45)	Dennis (43)	Isabel (44)	Isabel (48)	Simeon (52)	Barbara (51)	Rowland (53)	Hilda (55)	Isabel (63)	Ellin (62)	Archibald (62)	Frederic (65)	Rowland (67)	Job (74)	Arnold (69)	Barbara (70)	Job (77)	Cecil (76)	Eli (88)	Isabel (89)	Edna (86)	Percival (91)	Griffith (87)
195	Naomi (23)	Prudence (23)	Bernard (23)	Mathew (24)	Patience (24)	Annie (23)	Miles (26)	Margery (24)	Wright (27)	Ernest (25)	Fred (26)	Florence (25)	Florence (27)	Humphrey (29)	Elinor (30)	Hiram (31)	Hartley (32)	Solomon (31)	Sydney (36)	Dennis (34)	Beatrice (32)	Minnie (35)	Solomon (37)	Percy (38)	Edgar (38)	Georgiana (39)	Allen (44)	Mabel (43)	Archibald (43)	Marian (48)	Gwen (50)	Blanche (51)	Teresa (53)	Lillian (55)	Rowland (62)	Marian (61)	Edna (62)	Lillian (65)	Edna (66)	Ida (71)	Jemima (69)	Christina (70)	Charlie (76)	Florrie (76)	Lena (87)	Millicent (89)	Florry (86)	Millicent (90)	Kathleen (87)
196	Sampson (23)	Ebenezer (22)	Dan (23)	Teresa (24)	Sam (24)	Ben (23)	Phillip (26)	Maryann (24)	Caleb (26)	Ezra (25)	Israel (26)	Humphrey (25)	Seth (27)	Kezia (29)	Ezra (30)	Maryann (31)	Margery (32)	Theresa (31)	Bernard (35)	Angelina (33)	Hester (32)	Hester (34)	Hester (36)	Prudence (38)	Ezra (38)	Theresa (39)	Letitia (44)	Olive (43)	Gwen (43)	May (48)	Prudence (50)	Elias (49)	Barbara (52)	Nathan (55)	Violet (62)	Ida (60)	Ellin (62)	Luke (65)	Gilbert (65)	Hubert (70)	Phebe (69)	Jemima (70)	Jacob (76)	Levi (76)	Hubert (85)	Adelaide (85)	Oliver (86)	Clifford (88)	Percival (87)
197	Wright (23)	Ezra (22)	Hartley (23)	Ada (23)	Winifred (24)	Letitia (23)	Sampson (26)	Sidney (24)	Barbara (25)	Miles (25)	Jenny (26)	Israel (25)	Annis (26)	Miles (29)	Kezia (30)	Rosina (31)	Sampson (32)	Winifred (31)	Prudence (35)	Emanuel (33)	Isabel (32)	Rosina (34)	Marian (36)	Winefred (38)	Morris (38)	Wright (39)	Rosannah (44)	Wilfred (43)	Elias (42)	Theresa (48)	Louis (49)	Marian (49)	Dinah (52)	Timothy (55)	Abel (61)	Oswald (60)	Roger (62)	Anna (64)	Barbara (64)	Arnold (69)	Aaron (68)	Luke (70)	Nora (76)	Rosina (76)	Josiah (82)	Florry (85)	Lottie (82)	Florry (87)	Eli (83)
198	Zillah (23)	Lettice (22)	Abigail (22)	Adelaide (23)	Diana (23)	Barbara (22)	Giles (24)	Uriah (24)	Edna (25)	Simon (25)	Sabina (26)	Jennet (25)	Edna (26)	Rosina (29)	Morris (29)	Bertha (30)	Abigail (31)	Wright (31)	Rosina (35)	Eunice (33)	Kezia (32)	Georgiana (33)	Nanny (36)	Angelina (37)	Seth (38)	Edna (38)	Rosina (44)	Edna (42)	Jabez (42)	Seth (47)	Nathan (48)	Morris (49)	Morris (52)	Cornelius (54)	Ben (61)	Cornelius (59)	Anna (61)	Elsie (62)	Letitia (64)	Roger (69)	Amos (68)	Susanna (70)	Hubert (75)	Edna (73)	Levi (79)	Jacob (81)	Millicent (76)	Griffith (87)	Charlie (81)
199	Diana (22)	Victoria (22)	Clement (22)	Ambrose (23)	Edmond (23)	Cathrine (22)	Isabel (23)	Dennis (23)	Ezra (25)	Dan (24)	Georgiana (25)	Theresa (25)	Ellenor (26)	Hartley (28)	Prudence (29)	Honor (30)	Caleb (31)	Angelina (30)	Ambrose (34)	Georgiana (33)	Solomon (32)	Honor (33)	Winifred (36)	Constance (37)	Winefred (38)	Lily (38)	Blanche (43)	Gwen (42)	Ambrose (41)	Allen (46)	Barbara (47)	Rosina (49)	Nathan (52)	Isaiah (54)	Marian (60)	Isaiah (59)	Eda (61)	Stanley (62)	Louise (64)	Edna (66)	Bertie (68)	Rosina (69)	Phebe (75)	Adam (71)	Gladys (78)	Levi (81)	Job (75)	Norah (85)	Edna (81)
200	Teresa (21)	Hartley (21)	Elisha (22)	Ellenor (23)	Kate (23)	Georgiana (22)	Laura (23)	Harriott (23)	Joe (24)	Maryann (24)	Annis (24)	Elisha (24)	Humphrey (26)	Honor (28)	Judith (28)	Rosannah (30)	Dan (31)	Edna (30)	Ebenezer (34)	Caleb (32)	Ebenezer (31)	Olive (33)	Gilbert (35)	Ephraim (37)	Ellinor (37)	Ethel (37)	Edna (43)	Paul (42)	Noah (41)	Dan (46)	Constance (47)	Evelyn (48)	Squire (52)	Nicholas (54)	Nathan (59)	Lillian (59)	Nathan (60)	Timothy (62)	Eda (63)	Barbara (65)	Catharine (68)	Louise (68)	Adelaide (74)	Charlie (69)	Jacob (77)	Norah (79)	Mildred (75)	Adelaide (83)	Maurice (80)
201	Uriah (21)	Jennet (21)	Phillip (22)	Feargus (23)	Mathew (23)	Sam (22)	Letitia (23)	Wright (23)	Maryann (24)	Sampson (24)	Dennis (24)	Ellinor (24)	Miles (26)	Isabel (28)	Maryann (28)	Smith (30)	Emmeline (31)	Israel (30)	Abigail (33)	Sabina (32)	Hartley (31)	Sampson (33)	Lilly (35)	Morris (37)	Emmanuel (37)	Paul (37)	Lois (43)	Marion (41)	Theresa (41)	Dinah (46)	Wilfred (47)	Ida (48)	Nelly (51)	Roger (53)	Letitia (57)	Louis (59)	Rowland (60)	Oliver (61)	Archibald (62)	Oswald (65)	Cornelius (68)	Harriett (66)	Rosina (73)	Job (69)	Amos (76)	Teresa (79)	Cyril (74)	Job (81)	Mildred (79)
202	Margret (20)	Letitia (21)	Thirza (22)	Kezia (23)	Miles (23)	Fredrick (21)	Margery (23)	Cathrine (22)	Naomi (24)	Humphrey (23)	Judith (24)	Georgiana (24)	Rosina (26)	Olive (28)	Theresa (28)	Ebenezer (29)	Marion (31)	Kezia (30)	Emanuel (33)	Emmeline (31)	Louis (31)	Seth (33)	Maryann (35)	Nanny (37)	Lilian (37)	Rosannah (37)	Seth (43)	Prudence (41)	Wilfred (41)	Ellinor (46)	Deborah (45)	Maude (48)	Bernard (49)	Aaron (52)	Horace (56)	Teresa (59)	Percival (59)	Roger (61)	Cornelius (62)	Cornelius (64)	Ida (68)	Hubert (66)	Florry (72)	Teresa (69)	Anthony (75)	Edna (76)	Christina (73)	Charlie (79)	Josiah (78)
203	Pamela (20)	Mathew (21)	Barbara (21)	Fergus (22)	Simon (23)	Giles (21)	Theresa (23)	Elinor (22)	Sydney (24)	Smith (23)	Prudence (24)	Hartley (24)	Uriah (26)	Pamela (28)	Caleb (27)	Harriot (29)	Winifred (31)	Maryann (30)	Emmanuel (33)	Margery (31)	Emmanuel (30)	Abigail (31)	Thirza (35)	Emmanuel (36)	Marion (37)	Louis (36)	Ethel (42)	Adeline (40)	Dora (40)	Emmeline (44)	Letitia (45)	Nathaniel (48)	Cornelius (49)	Adeline (52)	Prudence (56)	Nathaniel (58)	Charlie (57)	Rosina (61)	Lillian (62)	Daisy (64)	Millicent (68)	Teresa (66)	Lena (72)	Amos (67)	Job (73)	Anthony (75)	Eli (73)	Mildred (78)	Barbara (76)
204	Ada (19)	Theresa (21)	Diana (21)	Isabel (22)	Dennis (22)	Jessie (21)	Winifred (23)	Fred (22)	Theresa (24)	Wilson (23)	Lettice (23)	Jenny (24)	Ellinor (25)	Sampson (28)	Israel (27)	Naomi (29)	Clement (30)	Rowland (30)	Maurice (33)	Miles (31)	Letitia (30)	Emanuel (30)	Ambrose (34)	Letitia (36)	Prudence (37)	Mercy (36)	Lily (42)	Barbara (40)	Georgiana (40)	Elias (43)	May (45)	Lois (47)	Elias (49)	Marian (52)	Cecilia (55)	Rosannah (58)	Eveline (56)	Louise (60)	Noah (62)	Nathan (64)	Frederic (67)	Catharine (64)	Carrie (70)	Anthony (67)	Maude (72)	Charlie (73)	Betty (72)	Ben (77)	Ben (76)
205	Amy (19)	Annie (20)	Joel (21)	Amy (21)	Edith (22)	Mathew (21)	Lettice (22)	Georgiana (22)	Abigail (23)	Elisabeth (22)	Maryann (23)	Sampson (24)	Ezra (25)	Angelina (27)	Rosannah (27)	Patience (29)	Ebenezer (30)	Ezra (29)	Ezra (32)	Minnie (31)	Winifred (30)	Isabel (30)	Barbara (34)	Wilson (36)	Ephraim (36)	Nicholas (36)	Dennis (40)	Emanuel (40)	May (40)	Eunice (43)	Rosina (45)	Reginald (47)	Lois (47)	Rosina (52)	Barbara (54)	Adam (57)	Rosannah (56)	Eda (59)	Prudence (62)	Charlie (63)	Christina (66)	Maude (63)	Catharine (70)	Ben (67)	Teresa (72)	Lottie (72)	Josiah (71)	Jenny (77)	Moses (75)
206	Caleb (19)	Allen (19)	Letitia (21)	Harry (21)	Feargus (22)	Uriah (21)	Mally (22)	Janet (22)	Allen (23)	Giles (22)	Elinor (22)	Smith (24)	Margery (25)	Caleb (27)	Diana (26)	Sabina (29)	Harriot (30)	Georgiana (29)	Israel (32)	Solomon (31)	Bernard (29)	Marian (30)	Beatrice (34)	Isabel (35)	Barbara (35)	Rachael (36)	Elias (40)	Ezra (40)	Louis (39)	Jonas (43)	Clement (44)	Horace (46)	Ambrose (46)	Ida (51)	Nicholas (54)	Nathan (57)	Barbara (55)	Elias (59)	Christina (61)	Frederic (63)	Rosina (66)	Job (62)	Edna (69)	Lois (67)	Florry (71)	Ben (71)	Amos (70)	Edna (75)	Roger (75)
207	Clarissa (19)	Edith (19)	Wright (21)	Lettice (21)	Mira (22)	Elisha (20)	Rosa (22)	Jenny (22)	Jennet (23)	Israel (22)	Horatio (22)	Ben (23)	Olive (25)	Marian (27)	Horatio (26)	Georgina (28)	Isabel (30)	Honor (29)	Letitia (32)	Wright (31)	Caleb (29)	Marion (30)	Edna (34)	Dennis (34)	Humphrey (35)	Winifred (36)	Marian (39)	Jonas (40)	Mercy (39)	Clement (41)	Rosannah (44)	Marion (46)	Horace (46)	Jabez (50)	Noah (53)	Eda (55)	Lillian (55)	Gilbert (59)	Nathaniel (61)	Phebe (63)	Bertram (65)	Oswald (62)	Evelyn (67)	Aaron (66)	Kathleen (69)	Maude (71)	Ella (70)	Kathleen (74)	Muriel (74)
208	Edith (19)	Laura (19)	Adelaide (20)	Patience (21)	Abigail (21)	Kezia (20)	Cathrine (21)	Kezia (22)	Winifred (23)	Lettice (22)	Theresa (22)	Georgina (23)	Rachael (25)	Sabina (27)	Isabel (26)	Angelina (27)	Seth (30)	Winefred (29)	Caleb (31)	Beatrice (30)	Gwen (29)	Percy (30)	Judith (34)	Edna (34)	Olive (35)	Eunice (35)	Paul (39)	Rosannah (40)	Morris (39)	Mercy (41)	Nathaniel (43)	Isabel (45)	Jabez (46)	Nellie (50)	Jabez (52)	Hilda (55)	Morris (55)	Noah (59)	Squire (61)	Aaron (62)	Cicely (65)	Anthony (61)	Hetty (67)	Christiana (66)	Cicely (68)	Cecilia (69)	Aaron (69)	Carrie (72)	Morris (73)
209	Edmond (19)	Maryann (19)	Amy (20)	Rowland (21)	Ben (21)	Rosa (20)	Joel (21)	Robinson (22)	Ben (22)	Olive (22)	Bertha (21)	Margery (23)	Bernard (24)	Allen (26)	Jenny (26)	Caleb (27)	Dennis (29)	Eunice (28)	Emmeline (31)	Humphrey (30)	Harold (29)	Solomon (30)	Lizzie (34)	Flora (34)	Rosannah (35)	Fredrick (35)	Adeline (38)	Theresa (40)	Nathaniel (39)	Abel (40)	Bernard (42)	Letitia (45)	Nicholas (46)	Barbara (49)	Jeremiah (52)	Barbara (54)	Noah (55)	Bertram (58)	Ben (60)	Dinah (62)	Evelyn (65)	Dinah (61)	Timothy (67)	Christina (65)	Barbara (67)	Jenny (68)	Jacob (69)	Cecilia (72)	Anthony (71)
210	Isabel (19)	Wright (19)	Dennis (20)	Elisha (20)	Ezra (21)	Sabina (20)	Judith (21)	Rosa (22)	Annis (21)	Rosa (22)	Diana (21)	Wilson (23)	Georgina (24)	Ben (26)	Miles (26)	Cecily (27)	Helena (29)	Rachael (28)	Harriot (31)	Rosina (30)	Morris (29)	Beatrice (29)	Rachael (34)	Maud (34)	Allen (34)	Emmeline (34)	Clement (38)	Wright (39)	Rosina (39)	Morris (40)	Gilbert (42)	Nicholas (45)	Abel (45)	Betsey (49)	Maude (52)	Jeremiah (54)	Teresa (55)	Paul (58)	Percival (60)	Eda (62)	Jeremiah (65)	Elias (61)	Nathan (66)	Anna (64)	Hetty (66)	Oswald (68)	Muriel (69)	Hetty (72)	Douglas (71)
211	Janet (19)	Archibald (18)	Feargus (20)	Letitia (20)	Faith (21)	Seth (20)	Pamela (21)	Annis (21)	Ernest (21)	Winifred (22)	Margery (21)	Giles (22)	Lettice (24)	Elinor (26)	Olive (26)	Edna (27)	Horatio (29)	Rosina (28)	Honor (31)	Theresa (30)	Sampson (29)	Ephraim (29)	Simon (34)	Theresa (34)	Ambrose (34)	Honor (34)	Miles (38)	Humphrey (38)	Bernard (38)	Ambrose (39)	Olive (42)	Charley (44)	Clement (45)	Gwen (48)	Olive (52)	Archibald (50)	Louise (54)	Ellin (57)	Roger (59)	Nathaniel (62)	Susanna (65)	Lena (61)	Oswald (66)	Cornelius (63)	Mildred (66)	Clifford (66)	Charlie (68)	Maurice (70)	Roland (71)
212	Joanna (19)	Elisha (18)	Isabel (20)	Marianne (20)	Hiram (21)	Theophilus (20)	Peggy (21)	Elisha (21)	Mira (21)	Isabel (21)	Phillip (21)	Hiram (22)	Patience (24)	Hiram (26)	Pamela (26)	Georgiana (27)	Israel (29)	Seth (28)	Edna (30)	Augusta (29)	Theresa (29)	Hartley (29)	Archibald (33)	Simon (33)	Nanny (34)	Horatio (34)	Bessie (37)	Lizzy (38)	Rosannah (38)	Archibald (39)	Winefred (42)	Gilbert (44)	Dennis (45)	Abel (47)	Dennis (51)	Noah (49)	Oswald (54)	Squire (57)	Rosina (59)	Anna (60)	Roger (64)	Maurice (61)	Christina (64)	Eda (62)	Allen (65)	Dinah (64)	Anthony (66)	Barbara (69)	Rosina (71)
213	Phillip (19)	Hiram (18)	Maryann (20)	Sabina (20)	Naomi (21)	Wilson (20)	Caleb (20)	Winifred (21)	Amanda (20)	Jenny (21)	Sampson (21)	Maryann (22)	Simon (24)	Marianne (26)	Sampson (26)	Gertrude (27)	Judith (29)	Simon (28)	Kezia (30)	Edna (29)	Thirza (29)	Kezia (29)	Edgar (33)	Allen (32)	Sabina (34)	Isabel (34)	Solomon (37)	Dora (37)	Seth (38)	Maggie (39)	Archibald (41)	Olive (44)	Ida (45)	Allen (47)	Dinah (51)	Ambrose (47)	Isaiah (53)	Charlie (56)	Bertram (58)	Cecil (60)	Lillian (63)	Cecil (60)	Roger (63)	Dinah (61)	Roger (64)	Job (64)	Ben (66)	Lottie (69)	Amos (70)
214	Silas (19)	Isabel (18)	Olive (19)	Edmond (19)	Phillip (21)	Abigail (19)	Elisha (20)	Ezra (20)	Bernard (20)	Mally (21)	Agness (20)	Abigail (21)	Maryann (23)	Clement (25)	Wilson (26)	Hartley (27)	Marian (29)	Isabel (27)	Rosannah (30)	Hartley (29)	Abigail (28)	Morris (29)	Emanuel (33)	Honor (32)	Caleb (33)	Letitia (34)	Georgiana (36)	Emmeline (37)	Marian (37)	Olive (39)	Violet (41)	Prudence (44)	Jonas (45)	Elias (47)	Ida (51)	Dennis (47)	Nathaniel (53)	Aaron (55)	Cecil (58)	Florry (60)	Christiana (62)	Eunice (60)	Adam (62)	Ella (61)	Adam (63)	Carrie (63)	Hetty (66)	Amos (67)	Christina (70)
215	Adelaide (18)	Marianne (18)	Caleb (18)	Ezra (19)	Caleb (20)	Ellenor (19)	Emila (20)	Hiram (20)	Cicely (20)	Bernard (20)	Clement (20)	Adah (21)	Phillip (23)	Edgar (25)	Adeline (25)	Joanna (27)	Simon (29)	Naomi (27)	Seth (30)	Louis (29)	Deborah (28)	Rachael (29)	Emmeline (33)	Louis (32)	Simon (33)	May (34)	Nicholas (36)	Seth (37)	Ephraim (36)	Paul (39)	Abel (40)	May (43)	Rosina (45)	Simeon (47)	Lillian (51)	Maude (47)	Rosina (53)	Abel (55)	Nicholas (58)	Isaiah (60)	Hubert (62)	Frederic (60)	Susanna (62)	Hetty (61)	Luke (62)	Christiana (63)	Christiana (65)	Cicely (67)	Hetty (70)
216	Annie (18)	Rosa (18)	Joanna (18)	Kate (19)	Rosa (20)	Georgina (19)	Joe (20)	Isabel (20)	Elisha (20)	Rosetta (20)	Kezia (20)	Allen (21)	Winifred (23)	Bertha (24)	Ben (25)	Emmeline (26)	Deborah (28)	Zillah (27)	Marion (29)	Marion (29)	Lizzy (28)	Theresa (29)	Letitia (33)	Sampson (32)	Wright (33)	Ephraim (33)	Olive (36)	Ambrose (36)	Eunice (36)	Dennis (38)	Cecilia (40)	Mercy (43)	Oswald (44)	Wright (47)	Archibald (50)	Emmeline (46)	Allen (52)	Dinah (55)	Arnold (57)	Norman (59)	Luke (62)	Adam (59)	Louise (60)	Allen (60)	Maurice (60)	Douglas (63)	Maude (65)	Margery (67)	Oswald (69)
217	Arabella (18)	Sampson (18)	Mally (18)	Sampson (19)	Uriah (20)	Kate (19)	Olive (20)	Jennet (20)	Ellenor (20)	Thirza (20)	Winifred (20)	Caleb (21)	Gwen (22)	Edna (24)	Dan (25)	Helena (26)	Ezra (28)	Dennis (26)	Sampson (29)	Lois (28)	Sydney (28)	Emmanuel (28)	Willie (33)	Gilbert (31)	Ethel (32)	Olive (33)	Jonas (35)	Elias (36)	Miles (36)	Horace (37)	Jabez (40)	Rosetta (43)	Prudence (44)	Ambrose (46)	Morris (49)	Prudence (46)	Cecilia (52)	Prudence (55)	Evelyn (57)	Percival (59)	Nathan (62)	Cornelius (59)	Anna (59)	Barbara (60)	Morris (60)	Kathleen (63)	Eunice (63)	Muriel (67)	Cicely (68)
218	Georgiana (18)	Smith (18)	Miles (18)	Abigail (18)	Letitia (19)	Lot (19)	Thirza (20)	Letitia (20)	Giles (20)	Uriah (20)	Ellenor (19)	Deborah (21)	Sampson (22)	Elisha (24)	Emmeline (25)	Horatio (26)	Rachael (28)	Emmeline (26)	Simon (29)	Nanny (28)	Wright (28)	Humphrey (28)	Elias (32)	Gwen (31)	Honor (32)	Ezra (32)	Ephraim (34)	Kezia (36)	Violet (36)	Prudence (37)	Kezia (40)	Stanley (43)	Jeremiah (43)	Stanley (45)	Charley (48)	Allen (45)	Ambrose (51)	Simeon (54)	Hubert (57)	Prudence (59)	Dinah (61)	Lillian (59)	Nicholas (59)	Lillian (60)	Oswald (60)	Amos (62)	Jenny (63)	Cyril (66)	Jenny (68)
219	Joel (18)	Georgiana (17)	Rosa (18)	Dennis (18)	Thirza (19)	Mally (19)	Uriah (20)	Olive (20)	Mathew (20)	Augustus (19)	Florence (19)	Naomi (21)	Thirza (22)	Israel (24)	Lettice (25)	Sally (26)	Sally (28)	Horatio (26)	Elinor (28)	Joel (27)	Ezra (27)	Wilson (28)	Maud (32)	Olive (31)	Solomon (32)	Hartley (32)	Isabel (34)	Miles (36)	Bessie (35)	Gilbert (36)	Miles (40)	Abel (42)	Stanley (43)	Archibald (43)	Isaiah (48)	Christina (45)	Arnold (51)	Solomon (54)	Timothy (56)	Ellin (58)	Barbara (59)	Phebe (59)	Christiana (58)	Millicent (60)	Squire (60)	Maurice (61)	Maurice (63)	Levi (66)	Eunice (67)
220	Matthias (18)	Joel (17)	Elleanor (17)	Ellinn (18)	Wilson (19)	Teresa (19)	Adah (19)	Silas (20)	Rosina (20)	Edmond (19)	Naomi (19)	Peggy (21)	Amanda (21)	Jennet (24)	Marian (25)	Annis (25)	Emmanuel (27)	Sampson (26)	Maryann (28)	Seth (27)	Lettice (27)	Constance (27)	Ethel (31)	Sydney (31)	Wilson (32)	Nanny (32)	May (34)	Nicholas (36)	Hiram (35)	Letitia (35)	Allen (39)	Archibald (42)	Cicely (42)	Gilbert (43)	Oswald (48)	Letitia (45)	Dinah (51)	Nathaniel (53)	Adeline (55)	Elias (57)	Isaiah (59)	Allen (58)	Elias (57)	Oswald (60)	Charlie (59)	Morris (61)	Carrie (62)	Gerald (65)	Millicent (67)
221	Allen (17)	Rosina (17)	Ezra (17)	Horatio (18)	Adelaide (18)	Olive (18)	Annis (19)	Cyrus (19)	Thirza (20)	Edna (19)	Robinson (19)	Bernard (20)	Angelina (21)	Jenny (24)	Amanda (24)	Ben (25)	Sabina (27)	Bernard (25)	Angelina (27)	Winefred (27)	Lois (27)	Eunice (27)	Morris (31)	Cecily (30)	Winifred (32)	Barbara (31)	Kezia (33)	Rosetta (36)	Wright (35)	Louis (35)	Ephraim (38)	Jabez (42)	Allen (41)	Jeremiah (43)	Nathaniel (47)	Rosetta (45)	Elias (51)	Morris (52)	Eunice (55)	Emmeline (57)	Florry (57)	Anna (58)	Eda (56)	Carrie (59)	Jenny (59)	Muriel (61)	Douglas (62)	Louie (65)	Betty (66)
222	Bernard (17)	Seth (17)	Kezia (17)	Jessie (18)	Clement (18)	Phillip (18)	Dennis (19)	Faith (19)	Dorcas (19)	Janet (19)	Arabella (18)	Helena (20)	Helena (21)	Letitia (24)	Eunice (24)	Emanuel (25)	Winefred (27)	Ebenezer (25)	Marian (27)	Constance (26)	Margery (27)	Lizzie (27)	Rosina (31)	Dan (30)	Hartley (31)	Eda (31)	Naomi (33)	Violet (36)	Cecily (34)	Rosannah (35)	Oswald (38)	Maggie (42)	Gwen (41)	Morris (43)	Elias (45)	Stanley (45)	Evelyn (51)	Rosannah (52)	Allen (54)	Lillian (57)	Lois (57)	Charlie (57)	Prudence (56)	Luke (59)	Roland (59)	Letitia (60)	Lillian (62)	Morris (65)	Carrie (65)
223	Cicely (17)	Winifred (17)	Sam (17)	Joanna (18)	Ellinn (18)	Robinson (18)	Georgiana (19)	Hartley (19)	Mally (19)	Mathew (19)	Bernard (18)	Isabel (20)	Jennet (21)	Patience (24)	Marion (24)	Sampson (25)	Angelina (26)	Judith (25)	Naomi (27)	Gwen (26)	Prudence (27)	Louis (27)	Theresa (31)	Margery (30)	Angelina (30)	Emmanuel (31)	Gwen (32)	Winefred (36)	Olive (34)	Dora (34)	Seth (38)	Simeon (42)	Letitia (41)	Nathaniel (43)	Hilda (45)	Clement (44)	Jabez (51)	Allen (51)	Charley (54)	Louise (57)	Timothy (57)	Christiana (57)	Luke (55)	Letitia (58)	Carrie (58)	Mildred (60)	Roger (62)	Allen (63)	Clarence (64)
224	Elinor (17)	Caleb (16)	Augustus (16)	Robinson (18)	Joel (18)	Thirza (18)	Hartley (19)	Marianne (19)	Olive (19)	Oswald (19)	Ellinor (18)	Johnson (20)	Judith (21)	Simon (24)	Naomi (24)	Edgar (24)	Evangeline (26)	Louis (25)	Wilson (27)	Harriott (26)	Rachael (27)	Caleb (26)	Ezra (30)	Naomi (30)	Deborah (30)	Ida (31)	Louis (32)	Smith (35)	Paul (34)	Emmanuel (34)	Dennis (37)	Violet (41)	Solomon (41)	Rosetta (43)	Rosannah (45)	Elias (44)	Lois (50)	Charley (51)	Dinah (54)	Nicholas (57)	Clement (56)	Daisy (57)	Jemima (54)	Cecilia (57)	Cecilia (58)	Cyril (59)	Teresa (62)	Charley (63)	Levi (64)
225	Giles (17)	Edna (16)	Faith (16)	Major (17)	Lettice (18)	Clement (17)	Robinson (19)	Mathew (19)	Peggy (19)	Peggy (19)	Faith (18)	Lettice (20)	Maurice (21)	Augusta (23)	Sally (24)	Simon (24)	Olive (26)	Marian (25)	Edgar (26)	Lilly (26)	Rosina (27)	Horatio (26)	Kezia (30)	Pamela (30)	Horatio (30)	Israel (31)	Gilbert (31)	Angelina (34)	Constance (33)	Georgiana (34)	Emmeline (37)	Ambrose (40)	Gilbert (40)	Horace (42)	Allen (44)	Eveline (43)	Rosetta (49)	Cornelius (51)	Luke (54)	Nora (56)	Letitia (56)	Ben (56)	Mildred (54)	Jemima (57)	Christiana (58)	Hetty (59)	Vincent (62)	Rosina (62)	Margery (63)
226	Maryann (17)	Eunice (16)	Giles (16)	Olive (17)	Margery (18)	Dan (17)	Mathew (18)	Mira (19)	Phillip (19)	Archibald (18)	Pamela (18)	Phillip (20)	Wilson (21)	Maurice (23)	Abigail (23)	Winifred (24)	Pamela (26)	Miles (25)	Sabina (26)	Simon (26)	Dan (25)	Josephine (26)	Angelina (29)	Patience (30)	Sydney (30)	Ambrose (30)	Honor (31)	Morris (34)	Lillian (33)	Hiram (34)	Mercy (37)	Emmanuel (40)	Ephraim (39)	Jonas (42)	Elsie (44)	Gilbert (43)	Charley (48)	Maude (51)	Morris (54)	Paul (56)	Allen (55)	Florrie (56)	Millicent (54)	Louise (57)	Cyril (58)	Roland (59)	Morris (61)	Betty (59)	Allan (62)
227	Miles (17)	Joanna (16)	Rosetta (16)	Oswald (17)	Rosetta (18)	Ezra (17)	Sabina (18)	Naomi (19)	Robinson (19)	Joel (18)	Rosina (18)	Robinson (20)	Fredrick (20)	Naomi (23)	Hiram (23)	Fredrick (23)	Cecily (25)	Sally (25)	Annis (25)	Smith (26)	Edgar (25)	Lettice (26)	Hiram (29)	Nicholas (29)	Violet (30)	Caleb (30)	Sabina (31)	Solomon (34)	Solomon (33)	Rosina (34)	Nicholas (37)	Rosannah (40)	Eveline (39)	Olive (42)	Simeon (44)	Mercy (43)	Christina (48)	Percival (51)	Nora (54)	Noah (55)	Lena (55)	Bertie (55)	Noah (54)	Norah (57)	Frederic (58)	Cicely (58)	Rosina (60)	Cornelius (59)	Gordon (62)
228	Robinson (17)	Kitty (16)	Sabina (16)	Smith (17)	Seth (18)	Jenny (17)	Adelaide (17)	Smith (19)	Adelaide (18)	Judith (18)	Tabitha (18)	Simon (20)	Honor (20)	Smith (23)	Jessy (23)	Margery (23)	Edna (25)	Thirza (25)	Austin (25)	Clement (25)	Humphrey (25)	Maud (26)	Lilian (29)	Noah (29)	Clement (29)	Marian (30)	Wilfred (31)	Allen (33)	Adeline (32)	Sampson (34)	Jonas (36)	Rowland (39)	Hilda (39)	Eunice (41)	Evelyn (42)	Morris (43)	Ida (48)	Cecilia (50)	Betsey (52)	Simeon (55)	Morris (55)	Nicholas (55)	Paul (54)	Roger (57)	Millicent (58)	Rosina (58)	Adam (59)	Douglas (59)	Allen (61)
229	Selena (17)	Robinson (16)	Tabitha (16)	Uriah (17)	Theophilus (18)	Lettice (17)	Enos (17)	Tamar (19)	Clement (18)	Maurice (18)	Ben (17)	Bessy (19)	Sabina (20)	Tamar (23)	Louis (23)	May (23)	Lettice (25)	Abigail (24)	Harold (25)	Dan (25)	Joel (25)	Winifred (26)	Paul (29)	Blanche (28)	Abigail (28)	Reginald (30)	Wright (31)	Ephraim (33)	Deborah (32)	Simon (34)	Reginald (36)	Abigail (38)	Nathaniel (39)	Lois (41)	Stanley (42)	Paul (43)	Maude (48)	Teresa (50)	Frederic (52)	Norah (54)	Nicholas (55)	Morris (54)	Teresa (54)	Squire (57)	Adeline (56)	Jemima (57)	Allen (59)	Maude (59)	Cecilia (61)
230	Zachariah (17)	Sabina (16)	Theresa (16)	Archibald (16)	Annis (17)	Marianne (17)	Fred (17)	Thirza (19)	Dan (18)	Naomi (18)	Elisha (17)	Dan (19)	Sydney (20)	Amanda (22)	Margery (23)	Silas (23)	Marianne (25)	Margery (24)	Horatio (25)	Deborah (25)	Polly (25)	Angelina (25)	Ebenezer (28)	Ezra (28)	Elinor (28)	Hester (29)	Deborah (30)	Eunice (33)	Ellinor (32)	Emanuel (33)	Solomon (36)	Cecilia (38)	Adeline (38)	Rosannah (41)	Cicely (41)	Betsey (42)	Abel (45)	Arnold (49)	Florry (51)	Bertram (53)	Maude (54)	Aaron (53)	Jeremiah (52)	Susanna (56)	Anna (55)	Allen (56)	Luke (59)	Teresa (59)	Lottie (61)
231	Agness (16)	Teresa (16)	Annis (15)	Cicely (16)	Giles (17)	Archibald (16)	Jennet (17)	Joel (18)	Hartley (18)	Adelaide (17)	Helena (17)	Jonah (19)	Dennis (19)	Dan (22)	Rosina (23)	Wilson (23)	Patience (25)	Pamela (24)	Minnie (25)	Lettice (25)	Smith (25)	Archibald (25)	Louis (28)	Ebenezer (27)	Gwen (28)	Margery (29)	Emanuel (30)	Georgiana (33)	Lois (32)	Gwen (33)	Georgiana (35)	Ephraim (38)	Cecilia (38)	Emmanuel (39)	Charlie (40)	Charley (42)	Simeon (45)	Dennis (49)	Simeon (50)	Jabez (53)	Maurice (54)	Cicely (53)	Cyril (51)	Eunice (55)	Cornelius (55)	Squire (56)	Ambrose (58)	Anthony (57)	Louie (60)
232	Annis (16)	Dan (15)	Arabella (15)	Felix (16)	Isabel (17)	Cicely (16)	Jessie (17)	Arabella (17)	Helena (18)	Annis (17)	Joel (17)	Maurice (19)	Jonah (19)	Marion (22)	Angelina (22)	Amanda (22)	Rosina (25)	Caleb (23)	Winefred (25)	Thirza (25)	Wilfred (25)	Gwen (25)	Margery (28)	Johanna (27)	Mabel (28)	Miles (29)	Emmanuel (30)	May (33)	Rachael (32)	Reginald (33)	Wilson (35)	Hubert (38)	Georgiana (38)	Clement (38)	Christina (40)	Jabez (42)	Cecil (44)	Maurice (48)	Oswald (49)	Squire (53)	Louise (53)	Wilfrid (53)	Jenny (51)	Frederic (55)	Rosetta (55)	Aaron (55)	Clarence (58)	Ella (57)	Aaron (59)
233	Faith (16)	Kezia (15)	Bartholomew (15)	Joe (16)	Joe (17)	Ebenezer (16)	Kezia (17)	Bernard (17)	Isabel (18)	Helena (17)	Mira (17)	Rosina (19)	Mathew (19)	Rosannah (22)	Augusta (22)	Diana (22)	Gertrude (24)	Marion (23)	Cecily (24)	Wilson (25)	Eunice (24)	Naomi (25)	Sampson (28)	Kezia (27)	Miles (28)	Angelina (28)	Oswald (30)	Oswald (33)	Reginald (32)	Wilfred (33)	Wright (35)	Oswald (38)	Lillian (38)	Georgiana (38)	Paul (40)	Arnold (41)	Prudence (44)	Norman (48)	Cecilia (48)	Vincent (53)	Teresa (53)	Adeline (52)	Allen (50)	Mildred (55)	Rosina (55)	Allan (55)	Josephine (58)	Roger (57)	Cornelius (59)
234	Honor (16)	Lois (15)	Cecilia (15)	Mally (16)	Jonah (17)	Horatio (16)	Silas (17)	Cicely (17)	Kezia (18)	Katherine (17)	Silas (17)	Faith (18)	Clement (18)	Thirza (22)	Gertrude (22)	Harold (22)	Gwen (24)	Dan (22)	Clement (24)	Abigail (24)	Lizzie (24)	Thirza (25)	Adah (27)	Smith (27)	Amanda (27)	Archibald (28)	Adah (28)	Reginald (33)	Wilson (32)	Wright (33)	Ambrose (34)	Adeline (37)	Rosannah (38)	Deborah (37)	Emmanuel (39)	Cecilia (41)	Clement (43)	Mercy (46)	Ellin (48)	Timothy (52)	Anna (52)	Ellin (51)	Anthony (50)	Jenny (54)	Susanna (55)	Cornelius (55)	Barbara (56)	Christina (56)	Ella (59)
235	Joe (16)	Margret (15)	Ellenor (15)	Rosa (16)	Fredrick (16)	Isabel (16)	Walker (17)	Lowry (17)	Uriah (18)	Robinson (17)	Smith (17)	Joanna (18)	Dan (18)	Johnson (21)	Harriot (22)	Israel (22)	Wilson (24)	Maurice (22)	Constance (24)	Alma (24)	Marian (24)	Adah (24)	Augustus (27)	Solomon (27)	Maurice (27)	Bessie (28)	Harriot (28)	Abigail (32)	Allen (31)	Ebenezer (32)	Angelina (34)	Dennis (37)	Winefred (38)	Eveline (37)	Jonas (39)	Charlie (41)	Hubert (43)	Ambrose (45)	Jeremiah (48)	Adeline (51)	Carrie (52)	Squire (51)	Cornelius (50)	Muriel (54)	Timothy (55)	Florie (55)	Cecilia (55)	Eunice (56)	Job (59)
236	Kitty (16)	Olive (15)	Kate (15)	Wilson (16)	Harrison (16)	Joel (16)	Abigail (16)	Mally (17)	Eunice (17)	Ben (16)	Uriah (17)	Joel (18)	Harriott (18)	Jonah (21)	Helena (22)	Joel (22)	Edgar (23)	Olive (22)	Eugenie (24)	Emmanuel (24)	Mira (24)	Lilly (24)	Polly (27)	Annis (26)	Phillis (27)	Blanche (28)	Angelina (27)	Emmanuel (32)	Jim (31)	Flora (32)	Margery (34)	Gwen (36)	Archibald (37)	Letitia (37)	Cecil (38)	Hubert (41)	Jeremiah (43)	Cecil (45)	Ella (47)	Carrie (51)	Charlie (51)	Roger (50)	Dinah (50)	Nathan (54)	Clifford (54)	Barbara (54)	Dinah (55)	Lillian (56)	Florie (58)
237	Leonard (16)	Theophilus (15)	Lois (15)	Annie (15)	Kezia (16)	Naomi (16)	Archibald (16)	Sydney (17)	Eve (17)	Cecilia (16)	Adah (16)	Kezia (18)	Adah (17)	Lettice (21)	Humphrey (22)	Louis (22)	Hiram (23)	Phillis (22)	Percy (24)	Harold (24)	Rosannah (24)	Maurice (24)	Reginald (27)	Deborah (26)	Rachael (27)	Clement (28)	Dan (27)	Honor (32)	Lizzy (31)	Naomi (32)	Thirza (34)	Sabina (35)	Charley (37)	Cecil (36)	Arnold (37)	Naomi (41)	Letitia (43)	Clement (45)	Jabez (47)	Cecilia (51)	Daisy (51)	Solomon (50)	Frederic (50)	Phebe (54)	Eda (54)	Margery (54)	Isaiah (55)	Prudence (56)	Howard (58)
238	Phillis (16)	Violet (15)	Lowry (15)	Dan (15)	Mally (16)	Augustus (15)	Cecilia (16)	Absalom (16)	Felix (17)	Elisha (16)	Angelina (16)	Lees (18)	Allan (17)	Lois (21)	Smith (22)	Thirza (22)	Louis (23)	Robinson (22)	Theresa (24)	Joanna (24)	Annis (23)	Pamela (24)	Sally (27)	Ethel (26)	Rosina (27)	Deborah (28)	Dora (27)	Adah (31)	Maggie (31)	Oswald (31)	Ellinor (33)	Nanny (34)	Evelyn (37)	Emmeline (36)	Clement (37)	Nicholas (41)	Lillie (42)	Jabez (45)	Bertie (46)	Cicely (51)	Ellin (51)	Clement (49)	Norah (50)	Ellin (53)	Ambrose (53)	Nicholas (54)	Jemima (55)	Marie (55)	Christiana (56)
239	Ben (14)	Abigail (14)	Phillis (15)	Eunice (15)	Tabitha (16)	Bessy (15)	Gilbert (16)	Augustus (16)	Phillis (17)	Florence (16)	Edna (16)	Oswald (18)	Bertha (17)	Peggy (21)	Ebenezer (21)	Marian (21)	Lois (22)	Archibald (21)	Amanda (23)	Naomi (24)	Constance (23)	Patience (24)	Sabina (26)	Hester (26)	Sampson (27)	Gwen (28)	Ellinor (27)	Ellinor (31)	Emmanuel (30)	Violet (31)	Eveline (33)	Seth (33)	Nellie (37)	Ephraim (36)	Wright (37)	Abel (40)	Jenny (41)	Jeremiah (45)	Cicely (46)	Clement (51)	Ambrose (50)	Letitia (49)	Squire (50)	Gladys (53)	Dinah (53)	Anna (53)	Myra (55)	Clarence (54)	Isaiah (56)
240	Hartley (14)	Annis (14)	Silas (15)	Faith (15)	Zachariah (16)	Elinor (15)	Lois (16)	Caleb (16)	Archibald (16)	Joanna (16)	Eunice (16)	Sabina (18)	Horatio (17)	Rosetta (21)	Harold (21)	Phillip (21)	Phillis (22)	Augusta (21)	Hartley (23)	Annis (23)	Pamela (23)	Adeline (23)	Smith (26)	Rachael (26)	Austin (26)	Smith (28)	Eunice (27)	Ebenezer (30)	Honor (30)	Lois (30)	Lois (33)	Eveline (32)	Paul (37)	Evelyn (36)	Lillie (36)	Jonas (40)	Miles (41)	Nicholas (44)	Mercy (46)	Allen (50)	Cecilia (49)	Norah (49)	Cicely (49)	Catharine (52)	Jemima (53)	Eunice (53)	Oswald (55)	Eda (54)	Clement (55)
241	Laura (14)	Arabella (14)	Uriah (15)	Hartley (15)	Archibald (15)	Matthias (15)	Zachariah (16)	Dan (16)	Faith (16)	Kezia (16)	Jennet (16)	Thirza (18)	Louis (17)	Theophilus (21)	Phillis (21)	Phillis (21)	Sydney (22)	Elisha (21)	Lettice (23)	Faith (23)	Sabina (23)	Dan (23)	Sydney (26)	Rosina (26)	Charley (26)	Wilfred (28)	Horace (27)	Hartley (30)	Charley (29)	Vincent (30)	Maude (33)	Winefred (32)	Wilson (37)	Miles (36)	Lois (36)	Simeon (40)	Norman (41)	Austin (43)	Nathan (46)	Emmanuel (50)	Hetty (48)	Rosetta (49)	Florrie (49)	Nicholas (52)	Laurence (53)	Adeline (52)	Timothy (55)	Lois (54)	Luke (55)
242	Maurice (14)	Bessy (14)	Annie (14)	Honor (15)	Marianne (15)	Adelaide (14)	Bessy (15)	Ellenor (16)	Jenny (16)	Sabina (16)	Joanna (16)	Amanda (17)	Naomi (17)	Uriah (21)	Bertha (20)	Archibald (20)	Harriott (21)	Harriott (21)	Morris (23)	Israel (23)	Blanche (22)	Emmeline (23)	Augusta (25)	Austin (25)	Eda (26)	Augusta (27)	Ida (27)	Letitia (30)	Clement (29)	Ephraim (29)	Nelly (33)	Cicely (31)	Christina (36)	Sampson (36)	Myra (36)	Adeline (39)	Paul (41)	Christina (43)	Paul (46)	Abel (49)	Kathleen (48)	Simeon (48)	Letitia (49)	Adeline (51)	Douglas (52)	Catharine (52)	Clement (54)	Luke (54)	Maude (54)
243	Pryce (14)	Clarissa (14)	Cicely (14)	Joel (15)	Peggy (15)	Annis (14)	Edmond (15)	Giles (16)	Sampson (16)	Selena (16)	Louis (16)	Annis (17)	Silas (17)	Walker (21)	Edgar (20)	Dan (20)	Mira (21)	Hester (21)	Uriah (23)	Polly (23)	Cecilia (22)	Oswald (23)	Dora (25)	Elinor (25)	Emmeline (26)	Austin (27)	Nanny (27)	Horatio (29)	Ezra (29)	Horatio (29)	Humphrey (32)	Emmeline (31)	Mercy (36)	Lillie (35)	Adeline (35)	Lois (38)	Seth (41)	Lois (43)	Rosannah (46)	Maude (49)	Paul (48)	Howard (47)	Austin (48)	Cicely (51)	Letitia (52)	Lillian (52)	Louise (54)	Susanna (54)	Lois (53)
244	Rosa (14)	Clement (14)	Edmond (14)	Margery (15)	Phillis (15)	Hezekiah (14)	Georgina (15)	Horatio (16)	Smith (16)	Amanda (15)	Marianne (16)	Augusta (17)	Theophilus (17)	Absalom (20)	Felix (20)	Eunice (20)	Naomi (21)	Joel (21)	Adeline (22)	Reginald (23)	Horatio (22)	Rosetta (23)	Eunice (25)	Humphrey (25)	Eunice (26)	Harriot (27)	Sampson (27)	Rosina (29)	Horace (29)	Sabina (29)	Austin (31)	Clement (30)	Seth (36)	Humphrey (34)	Austin (35)	Georgiana (36)	Wright (41)	Wright (43)	Rosetta (46)	Jeremiah (48)	Simeon (48)	Isaiah (47)	Clement (48)	Kathleen (51)	Nathan (52)	Eda (51)	Cornelius (53)	Louise (53)	Randolph (53)
245	Bessy (13)	Horatio (14)	Edna (14)	Marian (15)	Stanley (15)	Keziah (14)	Levina (15)	Phillip (16)	Cathrine (15)	Angelina (15)	Septimus (16)	Lois (17)	Arabella (16)	Deborah (20)	Lois (20)	Gilbert (20)	Price (21)	Lettice (21)	Reginald (22)	Arabella (22)	Naomi (22)	Sally (23)	Harriot (25)	Lizzy (25)	Thirza (26)	Hiram (27)	Smith (27)	Simon (29)	Horatio (29)	Angelina (28)	Ebenezer (31)	Deborah (30)	Simeon (36)	Maurice (34)	Betsey (35)	Lillie (36)	Adeline (40)	Letitia (42)	Maurice (44)	Roland (48)	Eunice (47)	Mildred (47)	Lois (48)	Clarence (50)	Phebe (52)	Isaiah (51)	Phebe (53)	Roland (53)	Vincent (53)
246	Cecilia (13)	Jonah (14)	Ellinn (14)	Mira (15)	Theresa (15)	Lois (14)	Maurice (15)	Price (16)	Dennis (15)	Augusta (15)	Walker (16)	Marian (17)	Elinor (16)	Enos (20)	Patience (20)	Humphrey (20)	Robinson (21)	Lois (21)	Silas (22)	Clarissa (22)	Wilson (22)	Arabella (22)	Pamela (25)	Reginald (25)	Blanche (25)	Horace (27)	Ezra (26)	Archibald (28)	Sampson (29)	Maude (28)	Horace (31)	Hilda (30)	Ebenezer (35)	Percival (34)	Gilbert (35)	Maurice (36)	Cicely (40)	Cicely (41)	Mildred (44)	Rosina (48)	Norah (47)	Timothy (47)	Ellin (47)	Isaiah (50)	Allan (51)	Charley (50)	Anna (52)	Vincent (53)	Adam (52)
247	Georgina (13)	Maurice (14)	Emila (14)	Phillip (15)	Bernard (14)	Arabella (13)	Sydney (15)	Septimus (16)	Georgina (15)	Ellenor (15)	Amanda (15)	Phillis (17)	Eve (16)	Gilbert (20)	Zillah (20)	Marion (20)	Septimus (21)	Marianne (21)	Smith (22)	Giles (22)	Augustus (21)	Deborah (22)	Rosetta (25)	Abigail (24)	Emanuel (25)	Humphrey (27)	Flora (26)	Cecily (28)	Smith (29)	Solomon (28)	Rosetta (31)	Humphrey (30)	Emmanuel (35)	Sabina (34)	Mercy (35)	Percival (36)	Elsie (40)	Ephraim (40)	Solomon (44)	Teresa (48)	Vincent (47)	Ambrose (46)	Kathleen (47)	Austin (49)	Catharine (51)	Ella (50)	Eda (52)	Wallace (53)	Gerald (52)
248	Hellen (13)	May (14)	Ernest (14)	Rebekah (15)	Elenor (14)	Emila (13)	Augusta (14)	Adah (15)	Jonah (15)	Jonah (15)	Cyrus (15)	Silas (17)	Harrison (16)	Phillip (20)	Arabella (19)	Oswald (20)	Hezekiah (20)	Maud (21)	Harriott (21)	Hiram (22)	Bessy (21)	Joel (22)	Abigail (24)	Archibald (24)	Kezia (25)	Lois (26)	Israel (26)	Clement (28)	Thirza (29)	Austin (27)	Stanley (31)	Dan (29)	Percival (33)	Seth (34)	Rosetta (35)	Seth (35)	Eunice (40)	Norah (40)	Ambrose (43)	Ephraim (47)	Prudence (46)	Millicent (45)	Miles (47)	Douglas (49)	Eunice (51)	Harriett (50)	Cicely (51)	Allan (52)	Victor (52)
249	Marian (13)	Tamar (14)	Jessie (14)	Rosetta (15)	Elisha (14)	Nehemiah (13)	Bernard (14)	Cecilia (15)	Lois (15)	Marian (15)	Edmond (15)	Uriah (17)	Isabel (16)	Annis (19)	Jonah (19)	Rachael (20)	Joel (20)	Wilson (21)	Patience (21)	Pamela (22)	Clement (21)	Amanda (21)	Caleb (24)	Bessie (24)	Lily (25)	Mabel (26)	Phillis (26)	Flora (28)	Abigail (28)	Smith (27)	Ida (30)	Jim (29)	Miles (32)	Angelina (33)	Israel (34)	Ella (34)	Ezra (40)	Barbara (39)	Clement (43)	Letitia (47)	Squire (46)	Nathan (45)	Morris (47)	Maude (49)	Paul (51)	Roger (50)	Frederic (51)	Clement (52)	Irene (51)
250	Matty (13)	Wilkinson (14)	Kitty (14)	Sydney (15)	Georgina (14)	Pamela (13)	Kitty (14)	Edna (15)	Maurice (15)	Susanah (15)	Felix (15)	Cicely (16)	Joel (16)	Augustus (19)	Mathew (19)	Augusta (19)	Kezia (20)	Edgar (20)	Tamar (21)	Patience (22)	Hiram (21)	Annis (21)	Dan (24)	Clement (24)	Rosetta (25)	Violet (26)	Simon (26)	Allan (27)	Evelyn (28)	Wilson (27)	Sabina (30)	Jonas (29)	Myra (32)	Christina (33)	Solomon (34)	Elsie (34)	Ella (39)	Deborah (39)	Emmeline (43)	Morris (47)	Adeline (45)	Gwen (44)	Isaiah (46)	Paul (48)	Wallace (51)	Noah (49)	Howard (50)	Josephine (52)	Ivy (51)
251	Rosina (13)	Ben (13)	Margret (14)	Winifred (15)	Lois (14)	Augusta (12)	Lot (14)	Gilbert (15)	Tamar (15)	Bertha (14)	Gertrude (15)	Edgar (16)	Levina (16)	Emmanuel (19)	Maurice (19)	Lettice (19)	Tamar (20)	Hartley (20)	Juliana (20)	Sampson (22)	Simon (21)	Cecily (21)	Israel (24)	Diana (24)	Adeline (24)	Wilson (26)	Abigail (25)	Jim (27)	Gilbert (28)	Cecilia (26)	Adeline (29)	Christina (28)	Sabina (32)	Mercy (33)	Humphrey (33)	Eunice (34)	Myra (39)	Hubert (39)	Isaiah (43)	Rosetta (47)	Florrie (45)	Jeremiah (44)	Myra (46)	Prudence (48)	Charley (50)	Paul (49)	Jennie (49)	Aaron (50)	Prudence (51)
252	Sabina (13)	Enos (13)	Maurice (14)	Augusta (14)	Oswald (14)	Bertha (12)	Marianne (14)	Louis (15)	Adah (14)	Edgar (14)	Gilbert (15)	Eunice (16)	Reginald (16)	Horatio (19)	Robinson (19)	Lois (19)	Eunice (19)	Theophilus (20)	Miranda (20)	Adeline (21)	Adeline (20)	Dora (21)	Lizzy (24)	Lilian (24)	Archibald (24)	Flora (25)	Caleb (25)	Maurice (27)	Lavina (28)	Christina (26)	Christina (29)	Israel (28)	Smith (32)	Simon (33)	Maurice (33)	Evelyn (34)	Bertram (37)	Israel (39)	Lena (43)	Ambrose (45)	Noah (45)	Kathleen (44)	Solomon (46)	Rosetta (48)	Noah (50)	Abel (48)	Roland (49)	Adam (50)	Harriett (50)
253	Septimus (13)	Lot (13)	Naomi (14)	Eve (14)	Pamela (14)	Ernest (12)	Smith (14)	Maurice (15)	Emila (14)	Ellinor (14)	Isabel (15)	Ezra (16)	Titus (16)	Joel (19)	Absalom (18)	Septimus (19)	Uriah (19)	Annis (19)	Pamela (20)	Kezia (21)	Arabella (20)	Lizzy (21)	Lois (24)	Augusta (23)	Israel (24)	Gilbert (25)	Emmeline (25)	Wilson (27)	Rosetta (28)	Honora (26)	Ezra (29)	Miles (28)	Eunice (31)	Solomon (33)	Caleb (32)	Millicent (34)	Lizzy (37)	Seth (39)	Millicent (43)	Dennis (44)	Charley (43)	Noah (44)	Vincent (46)	Cyril (47)	Vincent (50)	Clarence (48)	Susanna (49)	Anna (50)	Letitia (50)
254	Tamar (13)	Major (13)	Pamela (14)	Fredrick (14)	Rosina (14)	Gilbert (12)	Wiliam (14)	Phillis (15)	Lettice (14)	Faith (14)	Letitia (15)	Harriott (16)	Absalom (15)	Margery (19)	Eve (18)	Tamar (19)	Archibald (18)	Eugenie (19)	Phillip (20)	Amanda (20)	Archibald (20)	Phillis (21)	Adeline (23)	Fredrick (23)	Margery (24)	Rosetta (25)	Humphrey (25)	Cecilia (26)	Emmeline (27)	Humphrey (26)	Lizzy (29)	Eunice (27)	Maurice (31)	Austin (32)	Emmeline (32)	Cicely (33)	Nora (36)	Emmanuel (38)	Deborah (42)	Hetty (43)	Mercy (43)	Jenny (43)	Ambrose (45)	Howard (47)	Josephine (49)	Laurence (48)	Allan (48)	Harriett (50)	Paul (50)
255	Dorcas (12)	Rosetta (13)	Rosina (14)	Lot (14)	Thompson (14)	Jennet (12)	Wilson (14)	Rosetta (15)	Lot (14)	Pamela (14)	Myra (15)	Honor (16)	Zillah (15)	Myra (19)	Jennet (18)	Clement (18)	Augusta (18)	Hiram (19)	Rosetta (20)	Blanche (20)	Cecily (20)	Simon (21)	Amanda (23)	Oswald (23)	Naomi (24)	Thirza (25)	Reginald (25)	Deborah (26)	Hartley (27)	Maurice (26)	Emmanuel (28)	Katherine (27)	Pamela (31)	Elsie (32)	Norman (32)	Emmanuel (33)	Solomon (35)	Eunice (38)	Lois (42)	Eunice (42)	Abel (42)	Paul (43)	Maurice (44)	Morris (47)	Lois (49)	Phebe (48)	Levi (48)	Ambrose (49)	Teresa (50)
256	Emely (12)	Septimus (13)	Angelina (13)	Matthias (14)	Agness (13)	Keturah (12)	Zillah (14)	Rosina (15)	Lowry (14)	Silas (14)	Adelaide (14)	Horatio (16)	Denis (14)	Sally (19)	Tamar (18)	Harrison (18)	Austin (18)	Johnson (19)	Archibald (19)	Edgar (20)	Fredrick (20)	Sydney (21)	Clement (23)	Phillip (23)	Augusta (23)	Adeline (24)	Cecilia (24)	Hiram (26)	Maude (27)	Nelly (26)	Honor (28)	Lizzy (27)	Wright (31)	Lizzy (32)	Smith (32)	Josephine (33)	Betsey (34)	Naomi (38)	Norman (42)	Lois (42)	Betsey (42)	Prudence (43)	Rosetta (44)	Rosannah (47)	Clement (48)	Adam (47)	Nicholas (48)	Jemima (49)	Frederic (49)
257	Letitia (12)	Wilson (13)	Enock (13)	Zachariah (14)	Dan (13)	Levina (12)	Absalom (13)	Sabina (15)	Marianne (14)	Zachariah (14)	Bessy (14)	Mathew (16)	Diana (14)	Wilson (19)	Adah (17)	Jennet (18)	Blanche (18)	Oswald (19)	Augusta (19)	Harriot (20)	Lilly (20)	Alan (20)	Jim (23)	Rosetta (23)	Cecily (23)	Celia (24)	Ebenezer (24)	Israel (26)	Maurice (26)	Adeline (25)	Maggie (28)	Maurice (27)	Angelina (30)	Margery (32)	Eunice (31)	Myra (33)	Ephraim (34)	Adeline (37)	Wright (42)	Rosannah (42)	Elias (42)	Cecilia (42)	Adeline (43)	Vincent (47)	Ella (48)	Ambrose (47)	Austin (46)	Nathan (49)	Timothy (49)
258	Lowry (12)	Adelaide (12)	Fergus (13)	Annis (13)	Fergus (13)	Llewelyn (12)	Cicely (13)	Wilson (15)	Matty (14)	Adah (13)	Cecilia (14)	Theophilus (16)	Edgar (14)	Arabella (18)	Fredrick (17)	Kezia (18)	Jenny (18)	Sydney (19)	Clarissa (19)	May (20)	Annice (19)	Augusta (20)	Mabel (23)	Violet (23)	Hiram (23)	Elinor (24)	Giles (24)	Nanny (26)	Simon (26)	Deborah (25)	Caleb (27)	Phillis (27)	Ezra (30)	Maude (32)	Hubert (31)	Norah (33)	Hetty (34)	Bertie (37)	Humphrey (41)	Bertie (40)	Jabez (42)	Emmanuel (42)	Barbara (43)	Emmeline (46)	Muriel (48)	Clement (47)	Florie (46)	Noah (49)	Rosetta (48)
259	Abram (11)	Bella (12)	Georgina (13)	Asenath (13)	Honor (13)	Penelope (12)	Faith (13)	Archibald (14)	Susanah (14)	Jennet (13)	Harriott (14)	Bertha (15)	Elisabeth (14)	Bessy (18)	Giles (17)	Maurice (18)	Jonah (18)	Uriah (19)	Hiram (19)	Rosetta (20)	Joanna (19)	Bessy (20)	Olive (23)	Adeline (22)	Horace (23)	Myra (24)	Hiram (24)	Patience (26)	Stanley (26)	Kezia (25)	Dan (27)	Emanuel (26)	Abigail (29)	Cecilia (31)	Lizzy (31)	Dan (32)	Lena (34)	Emmeline (36)	Miles (40)	Charley (40)	Jenny (42)	Emmeline (42)	Charley (43)	Jabez (46)	Harriett (47)	Effie (47)	Laurence (46)	Paul (49)	Dennis (47)
260	Absalom (11)	Dorcas (12)	Johnson (13)	Ben (13)	Keziah (13)	Phillis (12)	Honor (13)	Augusta (14)	Walker (14)	Johnson (13)	Jessy (14)	Harold (15)	Mally (14)	Edmond (18)	Hamlet (17)	Mira (18)	Maurice (18)	Blanche (18)	Humphrey (19)	Sally (20)	Judith (19)	Enos (20)	Hartley (22)	Harriot (22)	Lizzy (23)	Prudence (24)	Rosetta (24)	Thirza (26)	Amanda (25)	Lizzy (25)	Hartley (27)	Horatio (26)	Israel (29)	Harvey (31)	Seth (31)	Jenny (32)	Millicent (34)	Oswald (36)	Norah (40)	Kathleen (40)	Mildred (42)	Myra (42)	Simon (43)	Timothy (46)	Lillian (47)	Ellin (47)	Nathaniel (46)	Squire (49)	Lionel (47)
261	Archibald (11)	Faith (12)	Levina (13)	Georgina (13)	Levina (13)	Selena (12)	Jasper (13)	Bertha (14)	Wilson (14)	Levina (13)	Kitty (14)	Louis (15)	Marian (14)	Robinson (18)	Hartley (17)	Miranda (18)	May (18)	Cecilia (18)	Josephine (19)	Winifred (20)	Maurice (19)	Giles (20)	Humphrey (22)	Ida (22)	Lois (23)	Sabina (24)	Sally (24)	Caleb (25)	Dan (25)	Miles (25)	Nanny (27)	Simon (26)	Lizzy (29)	Israel (31)	Ambrose (30)	Lizzy (32)	Jonas (33)	Vincent (36)	Abel (39)	Lena (40)	Nathaniel (42)	Rosannah (42)	Aaron (42)	Ambrose (45)	Louise (46)	Luke (47)	Adeline (45)	Dinah (48)	Wallace (47)
262	Bella (11)	Georgina (12)	Price (13)	Harrison (13)	Louis (13)	Sydney (12)	Jonah (13)	Edgar (14)	Abram (13)	Marion (13)	Lot (14)	Mira (15)	Robinson (14)	Selena (18)	Sydney (17)	Winefred (18)	Rosetta (18)	Gilbert (18)	Judith (19)	Archibald (19)	Robinson (19)	Joanna (20)	Lily (22)	Josephine (22)	Wilfred (23)	Adah (23)	Stanley (24)	Elinor (25)	Dennis (25)	Nanny (25)	Sampson (27)	Solomon (26)	Charlie (28)	Oswald (31)	Lena (30)	Miles (32)	Annis (32)	Clarence (35)	Margery (39)	Millicent (40)	Solomon (42)	Carrie (41)	Emmanuel (42)	Charley (45)	Margery (46)	Nathan (47)	Emmeline (45)	Frederic (48)	Effie (46)
263	Dan (11)	Pamela (12)	Robinson (13)	Hesther (13)	Price (13)	Tabitha (12)	Matthias (13)	Gertrude (14)	Absalom (13)	Titus (13)	Mathew (14)	Sydney (15)	Rosetta (14)	Adah (17)	Tabitha (17)	Arabella (17)	Smith (18)	Harold (18)	Lavina (19)	Horace (19)	Ethel (18)	Margery (20)	Wilfred (22)	Myra (22)	Bessie (22)	Amanda (23)	Thirza (24)	Gilbert (25)	Josephine (25)	Fredrick (24)	Emanuel (26)	Arnold (25)	Honor (28)	Pamela (31)	Miles (30)	Solomon (32)	Austin (32)	Millicent (35)	Elias (38)	Myra (40)	Wright (42)	Nathaniel (41)	Lillian (42)	Naomi (45)	Nicholas (46)	Prudence (47)	Gordon (45)	Timothy (48)	Nathan (46)
264	Emelia (11)	Salina (12)	Smith (13)	Johnson (13)	Robinson (13)	Valentine (12)	Phillis (13)	Hezekiah (14)	Arabella (13)	Austin (12)	Tamar (14)	Angelina (14)	Selena (14)	Agness (17)	Abram (16)	Giles (17)	Thirza (18)	Johanna (18)	Margery (19)	Maurice (19)	Flora (18)	Theophilus (20)	Cecilia (21)	Dora (21)	Christina (22)	Dan (23)	Violet (24)	Sampson (25)	Patience (25)	Patience (24)	Evelyn (26)	Hester (25)	Humphrey (28)	Paul (31)	Patience (30)	Thirza (32)	Dennis (32)	Betsey (34)	Vincent (38)	Wright (40)	Ella (41)	Vincent (40)	Roland (42)	Roland (45)	Effie (45)	Vincent (47)	Prudence (45)	Victor (48)	Noah (45)
265	Ester (11)	Sam (12)	Sydney (13)	Jonah (13)	Sydney (13)	Zachariah (12)	Rosina (13)	Jonah (14)	Bertha (13)	Cicely (12)	Absalom (13)	Augustus (14)	Cecilia (13)	Giles (17)	Annis (16)	Melinda (17)	Zillah (18)	May (18)	Elisha (18)	Percy (19)	Gilbert (18)	Bessie (19)	Charley (21)	Emmeline (21)	Dan (22)	Dora (23)	Elinor (23)	Lois (24)	Angelina (24)	Cecily (23)	Fredrick (26)	Joanna (25)	Jim (28)	Wallace (31)	Ephraim (29)	Wright (32)	Marie (32)	Emanuel (34)	Lionel (37)	Betsey (39)	Emmeline (40)	Austin (39)	Rupert (42)	Josephine (44)	Emmanuel (45)	Wallace (47)	Solomon (45)	Solomon (47)	Rupert (45)
266	Fredrick (11)	Susanah (12)	Bessey (12)	Margarett (13)	Violet (13)	Absalom (11)	Septimus (13)	Kitty (14)	Elinor (13)	Emila (12)	Archibald (13)	Edmond (14)	Cicely (13)	Matthias (17)	Clement (16)	Theresa (17)	Cecilia (17)	Mira (18)	Emilia (18)	Phillis (19)	Giles (18)	Blanche (19)	Deborah (21)	Hiram (21)	Emilia (22)	Enos (22)	Hester (23)	Tamar (24)	Augustus (24)	Margery (23)	Smith (26)	Price (25)	Naomi (28)	Charley (30)	Ezra (29)	Cecil (31)	Nicholas (32)	Mildred (34)	Myra (37)	Deborah (38)	Rosetta (40)	Ella (38)	Alma (41)	Maurice (44)	Solomon (44)	Lionel (46)	Wallace (45)	Howard (46)	Ambrose (44)
267	Hephzibah (11)	Cicely (11)	Elenor (12)	Maurice (13)	Augusta (12)	Adah (11)	Tamar (13)	Pamela (14)	Esau (13)	Enos (12)	Augusta (13)	Eve (14)	Clarissa (13)	Mira (17)	Constance (16)	Constance (16)	Celia (17)	Patience (18)	Enos (18)	Arnold (18)	Josephine (18)	Harriot (19)	Horace (21)	Lois (21)	Gilbert (22)	Naomi (22)	Mabel (23)	Llewelyn (23)	Caleb (24)	Pamela (23)	Zillah (26)	Smith (25)	Rachael (28)	Charlie (29)	Josephine (29)	Israel (30)	Hartley (31)	Ella (33)	Hetty (36)	Naomi (38)	Clifford (39)	Wright (38)	Victor (41)	Clement (43)	Gerald (43)	Louie (46)	Blanch (44)	Simeon (46)	Austin (44)
268	Horatio (11)	Joe (11)	Felix (12)	Pamela (13)	Bella (12)	Cecilia (11)	Ellenor (12)	Angelina (13)	Gertrude (13)	Honor (12)	Augustus (13)	Gilbert (14)	Elisha (13)	Oswald (16)	Faith (16)	Elisabeth (16)	Constance (17)	Percy (18)	Eunice (18)	Cecilia (18)	Patience (18)	Hubert (19)	Matthias (21)	Millicent (21)	Jim (22)	Sampson (22)	Margery (23)	Charley (22)	Clarissa (24)	Phillis (23)	Cicely (25)	Charlie (24)	Sampson (28)	Dennis (29)	Katherine (29)	Jim (30)	Luther (31)	Katie (33)	Dennis (35)	Austin (37)	Cyril (39)	Abel (37)	Abel (40)	Harriett (43)	Nathaniel (43)	Austin (45)	Rosetta (44)	Christiana (44)	Josephine (44)
269	Keziah (11)	Matthias (11)	Gilbert (12)	Price (13)	Ernest (12)	Edgar (11)	Hezekiah (12)	Clement (13)	Hezekiah (13)	Juliana (12)	Dan (13)	Greenwood (14)	Gertrude (13)	Wilkinson (16)	Phillip (16)	Horace (16)	Emilia (17)	Rosetta (18)	Gilbert (18)	Felix (18)	Percy (18)	Johanna (19)	Naomi (21)	Sabina (21)	Tamar (22)	Annice (21)	Theophilus (23)	Evelyn (22)	Emanuel (24)	Rachael (23)	Hubert (25)	Millicent (24)	Lillie (27)	Hartley (29)	Millicent (29)	Pamela (30)	Mercy (31)	Nora (33)	Ebenezer (35)	Maurice (37)	Effie (39)	Allan (37)	Muriel (40)	Nathaniel (43)	Abel (42)	Josephine (44)	Donald (43)	Jeremiah (44)	Marie (44)
270	Laurence (11)	Phillis (11)	Hiram (12)	Tabitha (13)	Eunice (12)	Elenor (11)	Horatio (12)	Esau (13)	Marian (13)	Matthias (12)	Elenor (13)	Judith (14)	Giles (13)	Archibald (15)	Uriah (16)	Josephine (16)	Johnson (17)	Bessy (17)	Lois (18)	Jim (18)	Phillis (18)	Robinson (19)	Oswald (21)	Adah (20)	Ebenezer (21)	Cecil (21)	Vincent (23)	Giles (22)	Harriot (24)	Cecil (22)	Jenny (25)	Myra (24)	Ella (26)	Honora (29)	Naomi (29)	Simon (29)	Emmanuel (30)	Rosetta (33)	Jenny (35)	Miles (37)	Ephraim (39)	Clarence (37)	Emmeline (39)	Noah (43)	Austin (42)	Lois (44)	Effie (43)	Ellin (43)	Nathaniel (44)
271	Price (11)	Rebekah (11)	Horatio (12)	Victoria (13)	Hargreaves (12)	Eve (11)	Lowry (12)	Eunice (13)	Mirah (13)	Rosina (12)	Elisabeth (13)	Marianne (14)	Lot (13)	Cicely (15)	Walker (16)	Llewelyn (16)	Laurence (17)	Cecily (17)	Marianne (18)	Walker (18)	Rosetta (18)	Tamar (19)	Wilson (21)	Elisha (20)	Hester (21)	Cecilia (21)	Charley (22)	Harriot (22)	Nelly (24)	Charlie (22)	Josephine (25)	Nellie (24)	Hartley (26)	Naomi (29)	Sabina (29)	Wilson (29)	Emmeline (30)	Ezra (32)	Josephine (35)	Wilson (37)	Margery (39)	Jabez (37)	Howard (39)	Rupert (42)	Clarence (41)	Timothy (44)	Elias (43)	Rosannah (43)	Jennie (43)
272	Smith (11)	Zachariah (11)	Jonah (12)	Arabella (12)	Jessie (12)	Gabriel (11)	Oswald (12)	Joanna (13)	Oswald (13)	Shadrach (12)	Rosetta (13)	Marry (14)	Marianne (13)	Diana (15)	Cecilia (15)	Marianne (16)	Maryann (17)	Constance (17)	Maud (18)	Zillah (18)	Alan (17)	Violet (19)	Bessie (20)	Eunice (20)	Joel (21)	Cecily (21)	Maurice (22)	Hester (22)	Oswald (24)	Elisha (22)	Robinson (25)	Wright (24)	Josephine (26)	Norah (29)	Thirza (29)	Hartley (28)	Harvey (30)	Harvey (32)	Dan (34)	Israel (36)	Simon (39)	Roland (37)	Jabez (39)	Phillis (40)	Elias (40)	Dennis (43)	Paul (43)	Abel (42)	Lillian (43)
273	Walker (11)	Cecilia (10)	Lot (12)	Austin (12)	Lot (12)	May (11)	Tabitha (12)	Jonathon (13)	Price (13)	Tamar (12)	Vincent (13)	Archibald (13)	Marion (13)	Llewelyn (15)	Enos (15)	Robinson (16)	Silas (17)	Hamlet (17)	Phillis (18)	Annice (17)	Allan (17)	Austin (18)	Horatio (20)	Horace (20)	May (21)	Johanna (21)	Rachael (22)	Jonah (22)	Ella (23)	Ezra (22)	Hilda (24)	Emila (23)	Louise (26)	Arnold (28)	Vincent (29)	Lena (28)	Humphrey (30)	Jonas (32)	Emmanuel (34)	Jenny (36)	Jonas (38)	Betsey (36)	Lottie (39)	Simeon (40)	Ellin (40)	Susanna (43)	Ephraim (42)	Adeline (41)	Nicholas (43)
274	Wilson (11)	Elleanor (10)	Margarett (12)	Dorcas (12)	Mariah (12)	Roseannah (11)	Violet (12)	Levina (13)	Roseanna (13)	Zillah (12)	Wilson (13)	Josephine (13)	Myra (13)	Silas (15)	Joel (15)	Violet (16)	Bessy (16)	Tabitha (17)	Price (18)	Diana (17)	Amanda (17)	Cecilia (18)	May (20)	Jim (20)	Arabella (20)	Robinson (21)	Uriah (22)	Pamela (22)	Fredrick (23)	Hartley (22)	Lillian (24)	Leonora (23)	Margery (26)	Emanuel (28)	Deborah (28)	Vincent (28)	Johanna (30)	Lena (32)	Johanna (34)	Lionel (36)	Lottie (38)	Charley (36)	Allan (38)	Dennis (39)	Ephraim (40)	Solomon (42)	Louie (42)	Austin (41)	Clarissa (42)
275	Angelina (10)	Emely (10)	Marmaduke (12)	Edgar (12)	Matthias (12)	Shadrach (11)	Elenor (11)	Lois (13)	Rosetta (13)	Allan (11)	Zillah (13)	Levina (13)	Septimus (13)	Winefred (15)	Katherine (15)	Blanche (15)	Diana (16)	Theodore (17)	Arabella (17)	Enos (17)	Augusta (17)	Clarissa (18)	Mira (20)	Judith (20)	Cecilia (20)	Zachariah (21)	Bessy (21)	Annice (21)	Humphrey (23)	Josephine (22)	Naomi (24)	Septimus (23)	Norman (26)	Horatio (28)	Gwen (28)	Annis (27)	Norah (30)	Margery (32)	Naomi (33)	Solomon (36)	Annis (37)	Gerald (36)	Ella (38)	Effie (39)	Gwen (40)	Humphrey (41)	Seth (42)	Jabez (41)	Emmanuel (42)
276	Austin (10)	Gilbert (10)	Mira (12)	Elenor (12)	Matty (12)	Walker (11)	Joanna (11)	Matthias (13)	Salina (13)	Ashton (11)	Celia (12)	Mally (13)	Violet (13)	Zachariah (15)	Mira (15)	Celia (15)	Theophilus (16)	Adeline (16)	Bartholomew (17)	Josephine (17)	Elisha (17)	Gilbert (18)	Patience (20)	Laurence (20)	Harriot (20)	Charley (20)	Hartley (21)	Augustus (21)	Kezia (23)	Rosetta (22)	Silas (24)	Angelina (22)	Clarence (25)	Jenny (28)	Jim (28)	Gwen (27)	Ebenezer (29)	Myra (32)	Seth (33)	Thirza (36)	Roland (37)	Lionel (36)	Donald (37)	Gerald (39)	Lottie (39)	Irene (41)	Simeon (42)	Lionel (41)	Laurence (42)
277	Enos (10)	Hellen (10)	Walker (12)	Elinor (12)	Smith (12)	Amanda (10)	Johnson (11)	Tabitha (13)	Agness (12)	Elenor (11)	Edgar (12)	Vincent (13)	Walker (13)	Dora (14)	Silas (15)	Elisha (15)	Titus (16)	Annice (16)	Cecilia (17)	Mathew (17)	Harriot (17)	Ida (18)	Robinson (20)	Lettice (20)	Hubert (20)	Emanuel (20)	Maude (21)	Eveline (21)	Margery (23)	Tamar (22)	Arnold (23)	Arabella (22)	Jenny (25)	Luther (28)	Ella (27)	Humphrey (27)	Naomi (29)	Annis (31)	Jim (32)	Wallace (36)	Humphrey (36)	Celia (35)	Eunice (37)	Lionel (39)	Mercy (39)	Rosetta (41)	Honora (41)	Randolph (41)	Louise (42)
278	Gideon (10)	Honor (10)	Zillah (12)	Elleanor (12)	Victoria (12)	Bessey (10)	Llewelyn (11)	Theophilus (13)	Cyrus (12)	Feargus (11)	Enos (12)	Zachariah (13)	Abram (12)	Fredrick (14)	Theophilus (15)	Emmanuel (15)	Adeline (15)	Arabella (16)	Jim (17)	Robinson (17)	Jim (17)	Lois (18)	Violet (20)	Matthias (20)	Jonah (20)	Harrison (20)	Phillip (21)	Horace (21)	Sabina (23)	Abigail (21)	Celia (23)	Cecil (22)	Simon (25)	Millicent (28)	Robinson (27)	Johanna (27)	Sampson (29)	Caleb (31)	Jonas (32)	Clarence (35)	Miles (36)	Lottie (35)	Nathaniel (37)	Louie (39)	Howard (38)	Ephraim (40)	Jeremiah (41)	Catharine (40)	Myra (42)
279	Hamlet (10)	Ishmael (10)	Agness (11)	Enos (12)	Wilkinson (12)	Dorcas (10)	Louis (11)	Ben (12)	Enos (12)	Georgina (11)	Georgina (12)	Austin (12)	Bartholomew (12)	Judith (14)	Archibald (14)	Faith (15)	Amanda (15)	Augustus (16)	Kitty (17)	Silas (17)	Mabel (17)	Miranda (18)	Alma (19)	May (20)	Josephine (20)	Jim (20)	Wilson (21)	Jessy (21)	Cecilia (22)	Annis (21)	Honora (23)	Clarissa (22)	Austin (24)	Carrie (27)	Celia (26)	Phillis (27)	Simon (29)	Gwen (31)	Robinson (32)	Ella (35)	Rosannah (36)	Wallace (35)	Rosannah (37)	Betsey (38)	Phillis (37)	Frederic (40)	Phillis (41)	Dennis (40)	Alma (41)
280	Hargreaves (10)	Jannet (10)	Amanda (11)	Ernest (12)	Angelina (11)	Faith (10)	Nehemiah (11)	Florence (12)	Fergus (12)	Gertrude (11)	Giles (12)	Clement (12)	Charity (12)	Louis (14)	Lees (14)	Hezekiah (15)	Faith (15)	Enos (16)	Mira (17)	Wilfred (17)	Sally (17)	Polly (18)	Blanche (19)	Robinson (20)	Margret (20)	Kezia (20)	Zillah (21)	Lillie (21)	Elinor (22)	Evelyn (21)	Maurice (23)	Ebenezer (22)	Emmeline (24)	Cicely (27)	Ebenezer (26)	Amanda (26)	Thirza (29)	Simon (31)	Smith (32)	Humphrey (35)	Wallace (36)	Blanch (34)	Effie (36)	Ephraim (38)	Prudence (37)	Louise (40)	Raymond (41)	Isaiah (40)	Blanch (41)
281	Jasper (10)	Johanna (10)	Hezekiah (11)	Lowry (12)	Clarissa (11)	Hargreaves (10)	Price (11)	Hargreaves (12)	Hargreaves (12)	Gilbert (11)	Johnson (12)	Elenor (12)	Enos (12)	Mathew (14)	Winefred (14)	Johnson (15)	Giles (15)	Evangeline (16)	Robinson (17)	Celia (16)	Dora (16)	Smith (18)	Cecily (19)	Tamar (20)	Smith (20)	Lilley (20)	Archibald (20)	Sabina (21)	Eveline (22)	Harriot (21)	Zachariah (23)	Ezra (22)	Hester (24)	Rachael (27)	Hiram (26)	Deborah (26)	Allan (28)	Allan (30)	Teresa (32)	Margery (35)	Muriel (35)	Cyril (34)	Gerald (36)	Laurence (38)	Rosannah (37)	Nathaniel (40)	Rosannah (41)	Llewelyn (40)	Israel (41)
282	Jonah (10)	Juliana (10)	Honor (11)	Roseanna (12)	Ellenor (11)	Harrison (10)	Theophilus (11)	Jackson (12)	Honor (12)	Harrison (11)	Josephine (12)	Elinor (12)	Eunice (12)	Stanley (14)	Worthy (14)	Marya (15)	Katherine (15)	Evelina (16)	Theophilus (17)	Emilia (16)	Horace (16)	Christina (17)	Celia (19)	Augustus (19)	Adah (19)	Lillian (20)	Austin (20)	Victoria (21)	Laurence (22)	Harvey (21)	Amanda (22)	Louise (22)	Hubert (24)	Augusta (26)	Jenny (26)	Emanuel (26)	Dan (28)	Lizzy (30)	Abigail (31)	Jonas (34)	Clarence (34)	Effie (34)	Louie (36)	Margery (38)	Seth (37)	Oscar (40)	Deborah (40)	Letitia (39)	Simeon (41)
283	Lois (10)	Marian (10)	Lees (11)	Violet (12)	Godfrey (11)	Janet (10)	Amanda (10)	Marian (12)	Joel (12)	Hezekiah (11)	Levina (12)	Emely (12)	Faith (12)	Vincent (14)	Allan (13)	Peggy (15)	Adah (14)	Flora (16)	Wilfred (17)	Lizzie (16)	Jessy (16)	Clement (17)	Diana (19)	Caleb (19)	Annis (19)	Maurice (20)	Eveline (20)	Augusta (20)	Lilley (22)	Honor (21)	Charley (22)	Robinson (22)	Katherine (24)	Dan (26)	Kezia (26)	Ephraim (26)	Georgiana (28)	Phillis (30)	Austin (31)	Llewelyn (34)	Hartley (34)	Laurence (34)	Seth (36)	Seth (38)	Wright (37)	Howard (39)	Harriett (40)	Myra (39)	Anna (40)
284	Major (10)	Marmaduke (10)	Marianne (11)	Bernard (11)	Jasper (11)	Joanna (10)	Ashworth (10)	Nelson (12)	Johnson (12)	Jennett (11)	Lois (12)	Felix (12)	Felix (12)	Hezekiah (13)	Austin (13)	Tabitha (15)	Johanna (14)	Jonah (16)	Zachariah (17)	Marian (16)	Katherine (16)	Horace (17)	Enos (19)	Cecilia (19)	Augustus (19)	Phillis (20)	Johanna (20)	Christina (20)	Lillie (22)	Israel (21)	Eunice (22)	Thirza (22)	Kezia (24)	Ella (26)	Percival (26)	Llewelyn (26)	Horatio (28)	Wilson (30)	Ephraim (31)	Mildred (34)	Sampson (34)	Lois (34)	Gwen (35)	Solomon (38)	Aaron (36)	Gerald (38)	Irene (40)	Effie (38)	Catharine (40)
285	Marianne (10)	Mira (10)	Rueben (11)	Denis (11)	Kitty (11)	Johnson (10)	Bertha (10)	Victoria (12)	Kitty (12)	Keziah (11)	Matthias (12)	Jessy (12)	Gilbert (12)	Katherine (13)	Cecily (13)	Zachariah (15)	Julius (14)	Katherine (16)	Celia (16)	Mira (16)	Llewelyn (16)	Judith (17)	Ida (19)	Faith (18)	Dora (19)	Victoria (20)	Ella (19)	Ida (20)	Nanny (22)	Stanley (21)	Israel (22)	Wilson (22)	Nanny (24)	Kezia (26)	Simon (26)	Miranda (26)	Winefred (28)	Dan (29)	Georgiana (31)	Enos (33)	Emmanuel (33)	Dennis (33)	Humphrey (35)	Victor (38)	Alma (36)	Katie (38)	Letitia (40)	Irene (38)	Denis (40)
286	May (10)	Selena (10)	Septimus (11)	Hamlet (11)	Maurice (11)	Kitty (10)	Clarissa (10)	Bessy (11)	Lees (12)	Lowry (11)	Peggy (12)	Johanna (12)	Hervey (12)	Miranda (13)	Gilbert (13)	Zillah (15)	Nelson (14)	Wilkinson (16)	Dan (16)	Phillip (16)	Mally (16)	Walker (17)	Maurice (19)	Israel (18)	Nelson (19)	Zillah (20)	Hubert (19)	Phillis (20)	Victor (22)	Charley (20)	Orlando (22)	Annis (21)	Nora (24)	Thirza (26)	Wilson (26)	Norman (26)	Abigail (27)	Jim (29)	Honora (31)	Mercy (33)	Gwen (33)	Jim (33)	Josephine (35)	Abel (37)	Isaiah (36)	Myra (38)	Lois (40)	Ivy (38)	Jemima (40)
287	Olive (10)	Thurston (10)	Absalom (10)	Juliana (11)	Absalom (10)	Maurice (10)	Cyrus (10)	Elenor (11)	Matthias (12)	Marianne (11)	Samson (12)	Tabitha (12)	Hiram (12)	Phillis (13)	Harrison (13)	Cecilia (14)	Violet (14)	Jenny (15)	Emila (16)	Adah (15)	Phillip (16)	Arnold (16)	Myra (19)	Lavina (18)	Reginald (19)	Abigail (19)	Jim (19)	Robinson (20)	Jenny (21)	Clarissa (20)	Phillis (22)	Kezia (21)	Phillis (24)	Ellinor (25)	Allan (25)	Patience (26)	Bertie (27)	Johanna (29)	Annis (30)	Abigail (32)	Jim (33)	Katie (33)	Simeon (35)	Clifford (37)	Emmeline (35)	Rosannah (38)	Marie (40)	Johanna (38)	Jeremiah (40)
288	Sam (10)	Agness (9)	Archibald (10)	Louesa (11)	Adah (10)	Mira (10)	Dan (10)	Emila (11)	Morgan (12)	Myra (11)	Sydney (12)	Absalom (11)	Katherine (12)	Price (13)	Joanna (13)	Dorcas (14)	Wilfred (14)	Millicent (15)	Horace (16)	Austin (15)	Bessie (15)	Elisha (16)	Phillip (19)	Lily (18)	Annice (18)	Augustus (19)	Joel (19)	Vincent (20)	Price (21)	Elinor (20)	Simon (22)	Lillian (21)	Rosetta (24)	Myra (25)	Georgiana (25)	Sabina (26)	Florry (27)	Lionel (29)	Carrie (30)	Annis (32)	Thirza (33)	Mercy (33)	Dennis (34)	Humphrey (37)	Lionel (35)	Simeon (38)	Squire (40)	Rosetta (38)	Llewelyn (40)
289	Valentine (10)	Amanda (9)	Ben (10)	Selena (11)	Amanda (10)	Septimus (10)	Doctor (10)	Fredrick (11)	Pamelia (12)	Phillip (11)	Violet (12)	Arabella (11)	Kitty (12)	Theodore (13)	Johanna (13)	Enos (14)	Absalom (13)	Nelson (15)	Joanna (16)	Dora (15)	Celia (15)	Ella (16)	Phillis (19)	Mira (18)	Colin (18)	Ebenezer (19)	Lillian (19)	Austin (19)	Allan (20)	Hester (20)	Abigail (21)	Margery (21)	Cecil (23)	Winefred (25)	Hetty (25)	Austin (25)	Gwen (27)	Miles (29)	Pamela (30)	Ezra (32)	Llewelyn (32)	Seth (33)	Betsey (33)	Wilson (37)	Rupert (35)	Elias (37)	Ivy (39)	Florie (37)	Rosannah (40)
290	Amanda (9)	Bartholomew (9)	Christian (10)	Silas (11)	Bertha (10)	Silas (10)	Elinor (10)	Matty (11)	Rosamond (12)	Randolph (11)	Christina (11)	Cecilia (11)	Matthias (12)	Titus (13)	Johnson (13)	Honora (14)	Annis (13)	Phillip (15)	Lizzie (16)	Evangeline (15)	Charley (15)	Fredrick (16)	Tamar (19)	Evelyn (17)	Giles (18)	Evelyn (19)	Patience (19)	Elisha (19)	Ebenezer (20)	Hilda (20)	Augusta (21)	Allan (20)	Dan (23)	Johanna (24)	Honor (25)	Katherine (25)	Israel (27)	Sabina (29)	Zillah (30)	Jim (32)	Seth (32)	Clarissa (32)	Douglas (33)	Allan (36)	Donald (34)	Emmeline (37)	Katie (39)	Oscar (36)	Susanna (40)
291	Aron (9)	Bessey (9)	Enos (10)	Theophilus (11)	Bessey (10)	Ashton (9)	Eunice (10)	Salina (11)	Silvester (12)	Adeline (10)	Doctor (11)	Clarissa (11)	Nehemiah (12)	Victoria (13)	Lot (13)	Jenny (14)	Arabella (13)	Silas (15)	Sally (16)	Flora (15)	Harriott (15)	Hiram (16)	Theophilus (19)	Horatio (17)	Joanna (18)	Giles (19)	Walker (19)	Lincoln (19)	Faith (20)	Ida (20)	Harvey (21)	Clarence (20)	Emanuel (23)	Lena (24)	Lionel (25)	Nora (25)	Maurice (27)	Violetta (29)	Angelina (29)	Celia (31)	Celia (31)	Margery (32)	Jonas (33)	Lottie (36)	Jabez (34)	Annis (36)	Abel (38)	Raymond (36)	Charley (39)
292	Christian (9)	Emila (9)	Harriette (10)	Adeline (10)	Cecilia (10)	Celia (9)	Godfrey (10)	Watson (11)	Watson (12)	Arabella (10)	Ezekiel (11)	Emmanuel (11)	Peggy (12)	Cecilia (12)	Marya (13)	Katherine (14)	Cathrine (13)	Silvester (15)	Allan (15)	Fredrick (15)	Israel (15)	Israel (16)	Hubert (18)	Llewelyn (17)	Katherine (18)	Jonah (19)	Allan (18)	Mira (19)	Ida (20)	Jim (20)	Hester (21)	Denis (20)	Llewelyn (22)	Wilson (24)	Bertie (24)	Sampson (25)	Mildred (27)	Wallace (29)	Clarence (29)	Katherine (31)	Gerald (31)	Alma (31)	Sabina (33)	Miles (36)	Johanna (34)	Emmanuel (36)	Ellin (38)	Elias (35)	Dinah (39)
293	Clement (9)	Enock (9)	Matty (10)	Angelina (10)	Felix (10)	Christianna (9)	Rosetta (10)	Zillah (11)	Zachariah (12)	Elinor (10)	Fredrick (11)	Fredrick (11)	Theodore (12)	Emmeline (12)	Morgan (13)	Mally (14)	Clarissa (13)	Absalom (14)	Dora (15)	Honora (15)	Maud (15)	Jennet (16)	Johanna (18)	Miranda (17)	Lettice (18)	Lizzy (19)	Arabella (18)	Naomi (19)	Norman (20)	Lillian (20)	Annis (20)	Ella (20)	Millicent (22)	Caleb (23)	Harvey (24)	Ezra (24)	Sabina (27)	Carrie (28)	Howard (29)	Leonora (31)	Leonora (31)	Denis (31)	Clifford (32)	Jeremiah (35)	Louie (34)	Colin (35)	Margery (38)	Emmeline (35)	Ellin (39)
294	Comfort (9)	Eve (9)	Nehemiah (10)	Celia (10)	Harold (10)	Dennis (9)	Arabella (9)	Edmond (10)	Austin (11)	Felix (10)	Gabriel (11)	Gabriel (11)	Augustus (11)	Esau (12)	Reginald (13)	Olivia (14)	Elisha (13)	Adah (14)	Johanna (15)	Horatio (15)	Septimus (15)	Katherine (16)	Nelson (18)	Willey (17)	Zillah (18)	Price (19)	Celia (18)	Norman (19)	Pamela (20)	Major (20)	Cecil (20)	Eve (20)	Caleb (21)	Ebenezer (23)	Lettice (24)	Gerald (24)	Clarissa (25)	Florry (28)	Katherine (29)	Allan (30)	Lionel (31)	Ebenezer (31)	Deborah (32)	Donald (34)	Oscar (34)	Donald (35)	Wilson (38)	Gwen (35)	Emmeline (39)
295	Elleanor (9)	Hezekiah (9)	Oswald (10)	Ishmael (10)	Johnson (10)	Doctor (9)	Asenath (9)	Enos (10)	Gilbert (11)	Lister (10)	Greenwood (11)	Marion (11)	Austin (11)	Eunice (12)	Rosetta (13)	Uriah (14)	Eve (13)	Amanda (14)	Oswald (15)	Katherine (15)	Adah (14)	Phillip (16)	Silas (18)	Annice (16)	Elisha (17)	Simon (19)	Hezekiah (18)	Septimus (19)	Phillip (20)	Miranda (20)	Jim (20)	Giles (20)	Clarissa (21)	Norman (23)	Margery (24)	Kathleen (24)	Denis (25)	Humphrey (28)	Clarissa (28)	Gwen (30)	Myra (31)	Hartley (31)	Blanch (31)	Elias (34)	Betsey (33)	Israel (35)	Alan (37)	Mercy (35)	Kenneth (39)
296	Ezekiel (9)	Jackson (9)	Watkin (10)	Jackson (10)	Septimus (10)	Edmond (9)	Augustus (9)	Ernest (10)	Horatio (11)	Lot (10)	Lavina (11)	Selena (11)	Constance (11)	Eve (12)	Agness (12)	Walker (14)	Horace (13)	Felix (14)	Violet (15)	Zachariah (15)	Arnold (14)	Septimus (16)	Zillah (18)	Clarissa (16)	Fredrick (17)	Vincent (19)	Jonah (18)	Amanda (18)	Phillis (20)	Phillip (20)	Johanna (20)	Hartley (20)	Norah (21)	Phillip (23)	Miranda (24)	Allan (23)	Victoria (25)	Kathleen (28)	Daisy (28)	Phillip (30)	Allan (30)	Llewelyn (31)	Clarence (31)	Emmanuel (34)	Honora (33)	Marie (35)	Madeline (37)	Phillis (35)	Adeline (38)
297	Gilbert (9)	Jessie (9)	Zachariah (10)	June (10)	Vincent (10)	Eunice (9)	Emely (9)	Honor (10)	Jackson (11)	Louis (10)	Mally (11)	Titus (11)	Jennett (11)	Gertrude (12)	Blanche (12)	Absalom (13)	Josephine (13)	Ida (14)	Walker (15)	Eveline (14)	Evangeline (14)	Silas (16)	Absalom (17)	Eda (16)	Ida (17)	Annis (18)	Josephine (18)	Annis (18)	Annice (19)	Augusta (19)	Luther (20)	Honora (20)	Robinson (21)	Tamar (23)	Nanny (24)	Caleb (23)	Angelina (24)	Angelina (27)	Katie (28)	Sabina (30)	Blanch (30)	Douglas (30)	Hester (31)	Wallace (34)	Jeremiah (33)	Rupert (35)	Nathan (37)	Clarissa (34)	Hartley (38)
298	Jessie (9)	Llewelyn (9)	Allan (9)	Kitty (10)	Walker (10)	Fred (9)	Emmanuel (9)	Johnson (10)	Orlando (11)	May (10)	Marian (11)	Adeline (10)	Marshall (11)	Hamlet (12)	Elisha (12)	Cyrus (13)	Juliana (13)	Myra (14)	Adah (14)	Jenny (14)	Eve (14)	Thompson (16)	Annis (17)	Enos (16)	Judith (17)	Charlie (18)	Luther (18)	Charlie (18)	Israel (19)	Eveline (19)	Pamela (20)	Johanna (20)	Arnold (20)	Allan (22)	Sampson (24)	Harvey (23)	Deborah (24)	Hartley (27)	Muriel (28)	Seth (30)	Douglas (30)	Jonas (30)	Leonora (31)	Harvey (33)	Myra (33)	Simon (35)	Rupert (37)	Claude (34)	Leslie (38)
299	Kate (9)	Lowry (9)	Bella (9)	Ruben (10)	Watson (10)	Jasper (9)	Eve (9)	Josephine (10)	Selena (11)	Mira (10)	Nelson (11)	Allan (10)	May (11)	Harold (12)	Lavina (12)	Felix (13)	Millicent (13)	Rupert (14)	Christina (14)	Judith (14)	Eveline (14)	Augustus (15)	Flora (17)	Jennet (16)	Phillip (17)	Elisha (18)	Victor (18)	Dan (18)	Theophilus (19)	Hubert (19)	Price (20)	Lettice (20)	Bartholomew (20)	Blanch (22)	Angelina (23)	Horatio (23)	Hiram (24)	Hetty (27)	Sabina (28)	Florrie (29)	Kezia (30)	Lotty (30)	Margery (31)	Myra (33)	Jonas (32)	Madeline (34)	Vernon (37)	Geoffrey (34)	Abel (37)
300	Mira (9)	Nehemiah (9)	Bertha (9)	Theodore (10)	Arabella (9)	Juliana (9)	Felix (9)	Marion (10)	Angelina (10)	Nelson (10)	Price (11)	Dora (10)	Miranda (11)	Mally (12)	Mally (12)	Hamlet (13)	Olivia (13)	Walker (14)	Ellenor (14)	Marmaduke (14)	Evelyn (14)	Bartholomew (15)	Fredrick (17)	Marshall (16)	Victoria (17)	Katherine (18)	Annice (17)	Faith (18)	Watson (19)	Joanna (19)	Vincent (20)	Llewelyn (20)	Deborah (20)	Ezra (22)	Annis (23)	Smith (23)	Jonah (24)	Honora (27)	Thirza (28)	Harvey (29)	Marie (30)	Marie (30)	Jim (30)	Thirza (33)	Marie (32)	Denis (33)	Harvey (36)	Granville (34)	Donald (37)
301	Nehemiah (9)	Tamer (9)	Ezekiel (9)	Zillah (10)	Edgar (9)	Levinia (9)	Mathias (9)	Pamelia (10)	Bessy (10)	Phillis (10)	Selena (11)	Ellenor (10)	Oswald (11)	Millicent (12)	Matthias (12)	Jessy (13)	Oswald (13)	Wilfred (14)	Joel (14)	Melinda (14)	Hezekiah (14)	Charley (15)	Marmaduke (17)	Melinda (16)	Walker (17)	Llewelyn (18)	Christina (17)	Honora (18)	Zillah (19)	Millicent (19)	Cecily (19)	Mathew (20)	Dick (20)	Honor (22)	Kathleen (23)	Victoria (23)	Smith (24)	Josephine (27)	Wilson (28)	Honora (29)	Abigail (29)	Amanda (29)	Lionel (30)	Blanch (31)	Victor (32)	Hartley (33)	Lionel (36)	Madeline (34)	Celia (36)
302	Silvester (9)	Allan (8)	Hamlet (9)	Abram (9)	Enos (9)	Marian (9)	Matty (9)	Rees (10)	Edgar (10)	Reginald (10)	Clementina (10)	Gertrude (10)	Stanley (11)	Sydney (12)	Miranda (12)	Judith (13)	Peggy (13)	Zachariah (14)	Llewelyn (14)	Price (14)	Matthias (14)	Flora (15)	Sarahann (17)	Phillis (16)	Johanna (16)	Maude (18)	Jenny (17)	Maggie (18)	Jessy (18)	Eve (18)	Charlie (19)	Mildred (20)	Elisha (20)	Nanny (22)	Nora (23)	Violetta (23)	Tamar (24)	Clarissa (26)	Gwen (27)	Josephine (29)	Dan (29)	Deborah (29)	Madeline (30)	Leonora (31)	Ezra (31)	Seth (33)	Noah (36)	Marguerite (34)	Eda (36)
303	Augusta (8)	Ashton (8)	Hargreaves (9)	Cecilia (9)	Eve (9)	Price (9)	Mira (9)	Roseanna (10)	Ely (10)	Roseanna (10)	Eve (10)	Harrison (10)	Tabitha (11)	Wilfred (12)	Wallace (12)	Lot (13)	Reginald (13)	Diana (13)	Randolph (14)	Uriah (14)	Oswald (14)	Jim (15)	Arabella (16)	Sally (16)	Myra (16)	Solomon (18)	Lilley (17)	Margery (18)	Joanna (18)	Handel (18)	Clarissa (19)	Naomi (20)	Harvey (20)	Violetta (22)	Norah (23)	Bertram (22)	Violetta (24)	Thirza (26)	Hiram (27)	Sampson (29)	Denis (29)	Harvey (29)	Mercy (30)	Alma (30)	Flory (31)	Alma (32)	Randolph (36)	Eric (33)	Katherine (36)
304	Elenor (8)	Bertha (8)	Jessey (9)	Cyrus (9)	Hellen (9)	Titus (9)	Rufus (9)	Valentine (10)	Godfrey (10)	Salina (10)	Flora (10)	Hezekiah (10)	Wilfred (11)	Adeline (11)	Augustus (11)	Paulina (13)	Vincent (13)	Eve (13)	Wallace (14)	Jonah (13)	Uriah (14)	Theodore (15)	Honora (16)	Septimus (16)	Patience (16)	Wallace (18)	Morgan (17)	Maude (18)	Miranda (18)	Jenny (18)	Hiram (19)	Nora (20)	Hiram (20)	Hiram (21)	Abigail (22)	Leonora (22)	Augustus (23)	Victor (25)	Sampson (27)	Angelina (28)	Dennis (29)	Josephine (29)	Naomi (30)	Augusta (30)	Jim (31)	Geoffrey (32)	Sabina (36)	Gwendoline (33)	Squire (36)
305	Emmanuel (8)	Cadwalader (8)	Jonathon (9)	Emmanuel (9)	Lucretia (9)	Angelina (8)	Selena (9)	Violet (10)	Harvey (10)	Septimus (10)	Gideon (10)	Lot (10)	Adeline (10)	Cecily (11)	Bartholomew (11)	Rosetta (13)	Violetta (13)	Greenwood (13)	Augustus (13)	Maryann (13)	Willie (14)	Uriah (15)	Jennet (16)	Victoria (16)	Sally (16)	Hubert (17)	Fredrick (16)	Nelly (18)	Percival (18)	Joel (18)	Joel (19)	Percival (20)	Patience (20)	Hubert (21)	Bertram (22)	Margery (22)	Llewelyn (23)	Celia (24)	Denis (26)	Blanch (28)	Honora (29)	Muriel (29)	Wallace (30)	Denis (30)	Leonora (31)	Mercy (32)	Victor (36)	Harvey (33)	Elias (35)
306	Enock (8)	Elenor (8)	Julius (9)	Fred (9)	May (9)	Bella (8)	Valentine (9)	Walker (10)	Jasper (10)	Vincent (10)	Jonah (10)	Lowry (10)	Bessy (10)	Celia (11)	Cicely (11)	Adeline (12)	Watson (13)	Hezekiah (13)	Bessy (13)	Miranda (13)	Zillah (14)	Zillah (15)	Vincent (16)	Walker (16)	Theophilus (16)	Lot (17)	Handel (16)	Phillip (18)	Robinson (18)	Lettice (18)	Walker (19)	Victoria (20)	Vincent (20)	Katherine (21)	Carrie (22)	Phillip (22)	Phillis (23)	Florrie (24)	Florrie (26)	Cyril (28)	Horatio (29)	Rupert (29)	Wright (30)	Johanna (30)	Naomi (31)	Naomi (32)	Emmanuel (35)	Jennie (33)	Geoffrey (34)
307	Eunice (8)	Elin (8)	Obadiah (9)	Gilbert (9)	Rupert (9)	Charity (8)	Victoria (9)	Wilkinson (10)	Louis (10)	Agness (9)	Keziah (10)	Matthias (10)	Cathrine (10)	Dorcas (11)	Clementina (11)	Alan (12)	Zachariah (13)	Joanna (13)	Eugene (13)	Pierce (13)	Alma (13)	Absalom (14)	Annice (15)	Wallace (16)	Vincent (16)	Millicent (17)	Harvey (16)	Silas (18)	Alan (17)	Lot (18)	Clarence (18)	Annice (19)	Willy (20)	Phillis (21)	Clifford (22)	Winefred (22)	Rachael (23)	Katherine (24)	Lottie (26)	Simon (28)	Llewellyn (29)	Augustus (28)	Claud (29)	Katherine (30)	Simon (31)	Ruby (32)	Jabez (35)	Leo (33)	Jim (34)
308	Gertrude (8)	Felix (8)	Rebekah (9)	Hezekiah (9)	Silas (9)	Clarissa (8)	Watson (9)	Adelaide (9)	May (10)	Cathrine (9)	Marion (10)	May (10)	Dorcas (10)	Kitty (11)	Dorcas (11)	Franklin (12)	Alan (12)	Kitty (13)	Eve (13)	Bridgett (12)	Austin (13)	Alma (14)	Austin (15)	Wilfred (16)	Bessy (15)	Septimus (17)	Leonora (16)	Wallace (18)	Austin (17)	Thirza (18)	Matthias (18)	Caleb (19)	Bertram (19)	Price (21)	Emanuel (22)	Faith (21)	Wallace (23)	Lottie (24)	Matthias (26)	Alma (27)	Major (29)	Clifford (28)	Ephraim (29)	Lotty (30)	Humphrey (30)	Clarissa (31)	Catharine (34)	Rupert (33)	Raymond (34)
309	Hezekiah (8)	Harriette (8)	Rubin (9)	Louis (9)	Titus (9)	Enos (8)	Wilkinson (9)	Clementina (9)	Rufus (10)	Clement (9)	Oswald (10)	Price (10)	Edmond (10)	Levina (11)	Emely (11)	Hubert (12)	Augustus (12)	Mathew (13)	Faith (13)	Drusilla (12)	Honora (13)	Annice (14)	Elisha (15)	Amanda (15)	Eveline (15)	Serena (17)	Pamela (16)	Felix (17)	Cecil (17)	Violetta (18)	Myra (18)	Elisha (19)	Ellinor (19)	Roland (21)	Hartley (22)	Hetty (21)	Carrie (22)	Rupert (24)	Silas (26)	Amanda (27)	Phillis (29)	Emanuel (28)	Gladys (29)	Margaretta (30)	Miles (30)	Jim (31)	Charley (34)	Vernon (33)	Wilson (34)
310	Jonathon (8)	Jasper (8)	Silvester (9)	Phillis (9)	Virtue (9)	Esau (8)	Abram (8)	Dorcas (9)	Soloman (10)	Emeline (9)	Shadrach (10)	Rufus (10)	Elenor (10)	Nelson (11)	Eva (11)	Kitty (12)	Flora (12)	Polly (13)	Fredrick (13)	Jennet (12)	Ida (13)	Ethel (14)	Felix (15)	Cicely (15)	Lillian (15)	Stanley (17)	Arnold (15)	Harvey (17)	Elisha (17)	Amanda (17)	Theophilus (18)	Harvey (19)	Eve (19)	Bertram (20)	Johanna (22)	Jessy (21)	Douglas (22)	Ebenezer (23)	Simon (26)	Denis (27)	Victor (29)	Horatio (28)	Israel (29)	Vernon (30)	Vernon (30)	Betsey (30)	Colin (34)	Ephraim (32)	Phillis (33)
311	Juliana (8)	Keziah (8)	Theophilus (9)	Rice (9)	Watkin (9)	Ezekiel (8)	Ashton (8)	Felix (9)	Spencer (10)	Emmeline (9)	Titus (10)	Septimus (10)	Elleanor (10)	Orlando (11)	Major (11)	Millicent (12)	Gilbert (12)	Price (13)	Hezekiah (13)	Johnson (12)	Jonah (13)	Eveline (14)	Joel (15)	Dick (15)	Luther (15)	Theodore (17)	Augusta (15)	Hubert (17)	Giles (17)	Arnold (17)	Thompson (18)	Hiram (19)	Honora (19)	Clarence (20)	Septimus (22)	Robinson (21)	Honor (22)	Gerald (23)	Winefred (26)	Madeline (27)	Wilson (29)	Madeline (28)	Wilson (29)	Clarissa (29)	Celia (29)	Blanch (30)	Dennis (34)	Sylvia (32)	Vernon (33)
312	June (8)	Levina (8)	Titus (9)	Rupert (9)	Abram (8)	Feargus (8)	Bartholomew (8)	Hamlet (9)	Victoria (10)	Hephzibah (9)	Valentine (10)	Silvester (10)	Emmanuel (10)	Cathrine (10)	Oswald (11)	Myra (12)	Jennet (12)	Agness (12)	Jennet (13)	Lot (12)	Lot (13)	Faith (14)	Lettice (15)	Giles (15)	Septimus (15)	Honora (16)	Blanch (15)	Josephine (17)	Harvey (17)	Luther (17)	Victoria (18)	Honor (19)	Johanna (19)	Faith (20)	Winefred (22)	Abigail (20)	Howard (22)	Howard (23)	Horatio (25)	Muriel (27)	Deborah (28)	Simon (28)	Ebenezer (28)	Katie (29)	Dan (29)	Ivy (30)	Llewelyn (34)	Alma (31)	Clarice (32)
313	Lettice (8)	Lord (8)	Augusta (8)	Salina (9)	Bessy (8)	Hephzibah (8)	Bessey (8)	Jennett (9)	Watkin (10)	Hervey (9)	Zachariah (10)	Susey (10)	Hephzibah (10)	Charity (10)	Percy (11)	Susanah (12)	Jim (12)	Alan (12)	May (13)	Luther (12)	Myra (13)	Harrison (14)	Miranda (15)	Joel (15)	Bartholomew (14)	Jenny (16)	Colin (15)	Katherine (17)	Mira (17)	Melinda (17)	Violetta (18)	Norman (19)	Major (19)	Jim (20)	Augusta (21)	Asa (20)	Lilley (22)	Jenny (23)	Lizzy (25)	Victor (27)	Georgiana (28)	Thirza (28)	Violetta (28)	Llewellyn (29)	Florie (29)	Luther (30)	Claud (33)	Annis (31)	Marjorie (32)
314	Levina (8)	Mariah (8)	Bessy (8)	Samual (9)	Emmanuel (8)	Hesther (8)	Cadwalader (8)	Julius (9)	Wilkinson (10)	Ruben (9)	Bartholomew (9)	Violet (10)	Jim (10)	Christina (10)	Rebekah (11)	Thompson (12)	Joanna (12)	Celia (12)	Nelson (13)	Marshall (12)	Olivia (13)	Jenny (14)	Roland (15)	Katherine (15)	Lot (14)	Joel (16)	Diana (15)	Lillian (17)	Naomi (17)	Price (17)	Watson (18)	Pamela (19)	Marshall (19)	Marie (20)	Augustus (21)	Bertie (20)	Margery (22)	Joel (23)	Llewellyn (25)	Clarissa (26)	Josephine (28)	Walker (27)	Clarissa (27)	Clarice (28)	Gwendoline (29)	Phillis (30)	Denis (33)	Blanch (31)	Miles (32)
315	Lot (8)	Price (8)	Clarissa (8)	Titus (9)	Ezekiel (8)	Juliet (8)	Charity (8)	Keziah (9)	Augusta (9)	Susey (9)	Dorcas (9)	Watson (10)	Johnson (10)	Clarissa (10)	Septimus (11)	Tryphena (12)	Mally (12)	Clarissa (12)	Theodore (13)	Millicent (12)	Price (13)	Jonah (14)	Tabitha (15)	Mabel (15)	Miranda (14)	Laurence (16)	Elisha (15)	Rachael (17)	Silvester (17)	Robinson (17)	Bertram (17)	Patience (19)	Allan (18)	Nora (20)	Dan (21)	Diana (20)	Miranda (22)	Kezia (23)	Marie (25)	Dan (26)	Oscar (28)	Dan (26)	Johanna (27)	Deborah (28)	Lotty (29)	Victor (30)	Gerald (33)	Clarice (30)	Naomi (32)
316	Ormerod (8)	Silas (8)	Edgar (8)	Wilkinson (9)	Gilbert (8)	June (8)	Christian (8)	Lot (9)	Augustus (9)	Theodore (9)	Fanney (9)	Dorcas (9)	Price (10)	Elenor (10)	Serena (11)	Wilfred (12)	Marshall (12)	Fredrick (12)	Vincent (13)	Percival (12)	Reginald (13)	Julius (14)	Titus (15)	Percival (15)	Oswald (14)	Lavina (16)	Horatio (15)	Tabitha (17)	Vincent (17)	Adah (16)	Diana (17)	Sampson (19)	Amanda (18)	Patience (20)	Phillip (21)	Ebenezer (20)	Zillah (22)	Llewelyn (23)	Phillis (25)	Llewellyn (26)	Ebenezer (27)	Johanna (26)	Katie (27)	Florie (28)	Raymond (29)	Wilson (30)	Lotty (33)	Colin (30)	Thirza (32)
317	Rees (8)	Silvester (8)	Emmanuel (8)	Absalom (8)	Hezekiah (8)	Lavina (8)	Clement (8)	Ormerod (9)	Blanche (9)	Theophilus (9)	Hamlet (9)	Enos (9)	Smith (10)	Emiley (10)	Bessy (10)	Adah (11)	Percy (12)	Harrison (12)	Bella (12)	Tamar (12)	Tabitha (13)	Lilian (14)	Willey (15)	Stanley (15)	Robinson (14)	Matthias (16)	Lillie (15)	Theophilus (17)	Violetta (17)	Arabella (16)	Ella (17)	Blanch (18)	Annis (18)	Septimus (20)	Amanda (20)	Handel (20)	Amanda (21)	Smith (23)	Cyril (24)	Lotty (26)	Israel (27)	Llewellyn (26)	Marie (27)	Alan (27)	Annis (28)	Archie (29)	Israel (32)	Deborah (30)	Colin (31)
318	Samson (8)	Susey (8)	Eve (8)	Agness (8)	Horace (8)	Louis (8)	Clementina (8)	Oswald (9)	Cecilia (9)	Watkin (9)	Hargreaves (9)	Ezekiel (9)	Augusta (9)	Flora (10)	Cordelia (10)	Cathrine (11)	Randolph (12)	Inkerman (12)	Blanche (12)	Titus (12)	Theophilus (13)	Mabel (14)	Allan (14)	Theodore (15)	Stanley (14)	Patience (16)	Lizzy (15)	Arabella (16)	Celia (16)	Augustus (16)	Enos (17)	Elsie (18)	Arabella (18)	Smith (20)	Clarissa (20)	Laurence (20)	Celia (21)	Zillah (23)	Kathleen (24)	Walker (26)	Johanna (27)	Luther (26)	Thirza (27)	Israel (27)	Garnet (28)	Jabez (29)	Johanna (32)	Ebenezer (30)	Granville (31)
319	Simpson (8)	Tabitha (8)	Godfrey (8)	Amanda (8)	June (8)	Margarett (8)	Cuthbert (8)	Stanley (9)	Edmond (9)	Absalom (8)	Jackson (9)	Flora (9)	Beatrice (9)	Joanna (10)	Dora (10)	Clarissa (11)	Rupert (12)	Jennet (12)	Cadwaladr (12)	Victoria (12)	Walker (13)	Matthias (14)	Bessy (14)	Arabella (14)	Theodore (14)	Uriah (16)	Marianne (15)	Bartholomew (16)	Christina (16)	Caleb (16)	Harrison (17)	Georgiana (18)	Augusta (18)	Vincent (20)	Diana (20)	Nanny (20)	Diana (21)	Abigail (22)	Leonora (24)	Donald (25)	Sabina (27)	Miles (26)	Ezra (26)	Pamela (27)	Katie (28)	Jennie (29)	Archie (31)	Wilson (30)	Leonora (31)
320	Theodore (8)	Theodore (8)	Hellen (8)	Bartholomew (8)	Levinia (8)	Morgan (8)	Fanney (8)	Sylvia (9)	Elisabeth (9)	Alicia (8)	Jennett (9)	Gideon (9)	Harold (9)	Marmaduke (10)	Emilia (10)	Dora (11)	Serena (12)	Jim (12)	Cecil (12)	Elisha (11)	Wallace (13)	Wilfred (14)	Lavina (14)	Charley (14)	Titus (14)	Annette (15)	Matthias (15)	Clarence (16)	Hedley (16)	Enos (16)	Louise (17)	Llewellyn (18)	Augustus (18)	Hetty (19)	Nelson (20)	Oscar (20)	Emanuel (21)	Douglas (22)	Lotty (24)	Victoria (25)	Smith (27)	Naomi (26)	Harvey (26)	Sabina (27)	Llewelyn (28)	Thirza (29)	Gwen (31)	Alan (29)	Oscar (31)
321	Vincent (8)	Watkin (8)	Jarvis (8)	Bertha (8)	Llewelyn (8)	Oswald (8)	Franklin (8)	Titus (9)	Florence (9)	Bartholomew (8)	Major (9)	Katherine (9)	Laurence (9)	Olivia (10)	Jasper (10)	Harriott (11)	Allan (11)	Juliana (12)	Gabriel (12)	Eve (11)	Zachariah (13)	Diana (13)	Leonora (14)	Joanna (14)	Charity (13)	Arabella (15)	Melinda (15)	Clarissa (16)	Hester (16)	Myra (16)	Marie (17)	Phillip (18)	Cecily (18)	Jessy (19)	Rachael (20)	Victor (20)	Joel (21)	Faith (22)	Miranda (24)	Ebenezer (24)	Alma (26)	Sampson (26)	Honora (26)	Annis (26)	Simeon (28)	Duncan (28)	Hartley (31)	Caleb (29)	Gwladys (30)
322	Wilkinson (8)	Zillah (8)	Joe (8)	Comfort (8)	Margarett (8)	Paulina (8)	Gabriel (8)	Agness (8)	Hephzibah (9)	Clarissa (8)	May (9)	Major (9)	Llewelyn (9)	Penelope (10)	Josephine (10)	Susey (11)	Dora (11)	Llewelyn (12)	Harvey (12)	Franklin (11)	Cicely (12)	Esau (13)	Marianne (14)	Johnson (14)	Denis (13)	Bartholomew (15)	Mildred (15)	Hedley (16)	Hubert (16)	Nora (16)	Millicent (17)	Augustus (17)	Denis (18)	Amanda (18)	Annetta (19)	Angelina (19)	Kezia (21)	Honor (22)	Price (24)	Hiram (24)	Ezra (26)	Donald (25)	Oscar (26)	Hartley (26)	Jennie (27)	Gwendoline (28)	Thirza (31)	Katherine (29)	Honora (30)
323	Alicia (7)	Abram (7)	Selena (8)	Ezekiel (8)	Miranda (8)	Rees (8)	Gideon (8)	Augustine (8)	Keturah (9)	Denis (8)	Mitchell (9)	Miranda (9)	Marmaduke (9)	Percy (10)	Juliana (10)	Sydney (11)	Dorcas (11)	Marshall (12)	Hubert (12)	Hezekiah (11)	Havelock (12)	Felix (13)	Septimus (14)	Julius (14)	Flora (13)	Johnson (15)	Nelly (15)	Johanna (16)	Jonah (16)	Percival (16)	Miranda (17)	Cecily (17)	Fredrick (18)	Annis (18)	Denis (19)	Mildred (19)	Pamela (21)	Nanny (22)	Rupert (24)	Johanna (24)	Raymond (26)	Honora (25)	Phillis (26)	Irene (26)	Madeline (27)	Leonora (28)	Katherine (30)	Nathaniel (29)	Johanna (30)
324	Charity (7)	Augusta (7)	Wilson (8)	Harriette (8)	Nehemiah (8)	Reubin (8)	Juliana (8)	Austin (8)	Keziah (9)	Dorcas (8)	Obadiah (9)	Myra (9)	Percy (9)	Reginald (10)	Kitty (10)	Theophilus (11)	Felix (11)	Miranda (12)	Katherine (12)	Ida (11)	Lilian (12)	Llewelyn (13)	Silvester (14)	Maurice (14)	Harriott (13)	Judith (15)	Titus (15)	Millicent (16)	Llewelyn (16)	Titus (16)	Nellie (17)	Elinor (17)	Horatio (18)	Denis (18)	Honora (19)	Pauline (19)	Phillip (21)	Rachael (22)	Amanda (23)	Patience (24)	Austin (25)	Robinson (25)	Celia (25)	Jonas (26)	Dennis (26)	Llewelyn (28)	Betsey (29)	Betsey (28)	Eric (29)
325	Esau (7)	Christina (7)	Abner (7)	Jenney (8)	Samson (8)	Silvester (8)	Keziah (8)	Charity (8)	Levina (9)	Evelyn (8)	Phillis (9)	Nehemiah (9)	Silvester (9)	Tabitha (10)	Llewelyn (10)	Titus (11)	Fredrick (11)	Reginald (12)	Lizzy (12)	Johanna (11)	Melinda (12)	Myra (13)	Watkin (14)	Silas (14)	Maude (13)	Oswald (15)	Victoria (15)	Stanley (16)	Luther (16)	Victoria (16)	Wallace (17)	Ellinor (17)	Joel (18)	Giles (18)	Joel (19)	Rachael (19)	Roland (21)	Winefred (22)	Joel (23)	Tamar (24)	Clarissa (25)	Sabina (25)	Dan (25)	Kezia (26)	Jeffrey (26)	Sabina (28)	Clarice (29)	Denis (28)	Gwen (29)
326	Felix (7)	Emmanuel (7)	Charity (7)	Lionel (8)	Valentine (8)	Smith (8)	Lister (8)	Emmanuel (8)	Marion (9)	Greenwood (8)	Zechariah (9)	Rebekah (9)	Valentine (9)	Thompson (10)	Myra (10)	Watson (11)	Harold (11)	Tamar (12)	Lot (12)	Lily (11)	Theodore (12)	Reginald (13)	Christina (13)	Thirza (14)	Millicent (13)	Selena (15)	Wilhelmina (15)	Victor (16)	Marshall (16)	Clarence (15)	Allan (16)	Hedley (17)	Llewellyn (18)	Joel (18)	Luther (19)	Roland (19)	Donald (20)	Amanda (21)	Violetta (23)	Bella (23)	Freddy (25)	Caleb (24)	Faith (25)	Basil (25)	Blanch (25)	Alan (27)	Ezra (29)	Hester (28)	Harvey (29)
327	Gabriel (7)	Esau (7)	Emely (7)	Llewelyn (8)	Zillah (8)	Tamar (8)	Marian (8)	Georgina (8)	Olivia (9)	Hamlet (8)	Alban (8)	Walker (9)	Watkin (9)	Violet (10)	Price (10)	Bessy (10)	Kitty (11)	Thompson (12)	Mabel (12)	Madeline (11)	Vincent (12)	Stanley (13)	Drusilla (13)	Willy (14)	Mira (13)	Sylvia (15)	Alan (14)	Ellenor (15)	Tamar (16)	Colin (15)	Augustus (16)	Jenny (17)	Luther (18)	Josephine (18)	Pamela (19)	Alma (18)	Ellinor (20)	Annetta (21)	Augustus (22)	Faith (23)	Hiram (25)	Claud (24)	Kezia (25)	Ezra (25)	Clarissa (25)	Amanda (27)	Horatio (29)	Marjorie (28)	Katie (29)
328	Harriette (7)	Feargus (7)	Eunice (7)	Mariah (8)	Allan (7)	Theodore (8)	Marion (8)	Harvey (8)	Septimus (9)	Hargreaves (8)	Beatrice (8)	Wilkinson (9)	Ashton (8)	Annice (9)	Thompson (10)	Emilia (10)	Lavina (11)	Vincent (12)	Marshall (12)	Matthias (11)	Violet (12)	Tabitha (13)	Llewelyn (13)	Abram (13)	Olivia (13)	Adela (14)	Amanda (14)	Enos (15)	Wallace (16)	Ella (15)	Gerald (16)	Laurence (17)	Roland (18)	Lettice (18)	Phillis (19)	Arabella (18)	Jennet (20)	Arabella (21)	Gerald (22)	Sylvia (23)	Howard (25)	Humphrey (24)	Alan (24)	Jim (25)	Harvey (25)	Eric (27)	Celia (28)	Nicholas (28)	Vera (29)
329	Harvey (7)	Fredrick (7)	Fredrick (7)	Marshall (8)	Ashton (7)	Victoria (8)	Marmaduke (8)	Jessey (8)	Stanley (9)	Hellen (8)	Charity (8)	Zillah (9)	Cecily (8)	Charley (9)	Violet (10)	Ester (10)	Lot (11)	Abram (11)	Melinda (12)	Vincent (11)	Wiliam (12)	Willey (13)	Major (13)	Celia (13)	Uriah (13)	Clarence (14)	Annis (14)	Harrison (15)	Adah (15)	Howard (15)	Giles (16)	Silvester (17)	Tamar (18)	Robinson (18)	Tamar (19)	Carrie (18)	Katherine (20)	Augustus (21)	Harvey (22)	Violetta (23)	Katherine (25)	Lizzy (24)	Hiram (24)	Llewelyn (25)	Hiram (25)	Leo (27)	Clarissa (28)	Archie (27)	Violetta (29)
330	Jeffrey (7)	Greenwood (7)	Greenwood (7)	Rosina (8)	Barnaby (7)	Vincent (8)	May (8)	Johanna (8)	Susey (9)	Horatio (8)	Cicely (8)	Arnold (8)	Ezekiel (8)	Constance (9)	Walton (10)	Eve (10)	Margaretta (11)	Beatrice (11)	Millicent (12)	Will (11)	Absalom (11)	Willie (13)	Melinda (13)	Harrison (13)	Allan (12)	Cuthbert (14)	Augustus (14)	Howard (15)	Eve (15)	Jessy (15)	Hetty (16)	Vincent (17)	Victoria (18)	Abigail (17)	Bella (18)	Celia (18)	Robinson (20)	Lotty (21)	Israel (22)	Caleb (22)	Caleb (24)	Miranda (24)	Irene (24)	Madeline (25)	Major (25)	Wright (27)	Gwendoline (28)	Honora (27)	Annis (28)
331	Johnathan (7)	Janetta (7)	Harrison (7)	Septimus (8)	Bartholomew (7)	Bartholomew (7)	Obadiah (8)	Major (8)	Tabitha (9)	Kitty (8)	Feargus (8)	Bartholomew (8)	Flora (8)	Emely (9)	Wilfred (10)	Keturah (10)	Melinda (11)	Cyrus (11)	Watkin (12)	Alan (10)	Ella (11)	Cecil (12)	Millicent (13)	Hedley (13)	Cecil (12)	Ella (14)	Enos (14)	Lena (15)	Harrison (15)	Johanna (15)	Llewelyn (16)	Amanda (16)	Violetta (18)	Bessy (17)	Clarence (18)	Douglas (18)	Vincent (20)	Marie (21)	Madeline (22)	Diana (22)	Claude (24)	Nanny (24)	Katherine (24)	Mercy (25)	Violetta (25)	Zillah (27)	Humphrey (28)	Jonas (27)	Betsey (28)
332	Lees (7)	Josephus (7)	Jeffrey (7)	Silvester (8)	Buckley (7)	Emmanuel (7)	Parker (8)	Margret (8)	Adela (8)	Morgan (8)	Harrison (8)	Celia (8)	Gabriel (8)	Felix (9)	Wilkinson (10)	Lavina (10)	Miranda (11)	Emilia (11)	Watson (12)	Augustus (10)	Emilia (11)	Emila (12)	Norah (13)	Jasper (13)	Dorcas (12)	Felix (14)	Millicent (14)	Lettice (15)	Honora (15)	Lillie (15)	Major (16)	Austin (16)	Douglas (17)	Elisha (17)	Margaretta (18)	Elisabeth (18)	Arabella (19)	Patience (21)	Nanny (22)	Douglas (22)	Diana (24)	Smith (24)	Pamela (24)	Violetta (25)	Colin (24)	Clarice (26)	Sybil (28)	Laurence (27)	Claud (28)
333	Lucretia (7)	Louis (7)	Jennett (7)	Susanah (8)	Cadwaladr (7)	Felix (7)	Penelope (8)	May (8)	Adeline (8)	Obadiah (8)	Honora (8)	Doctor (8)	Greenwood (8)	Jeffrey (9)	Alan (9)	Lawrance (10)	Morgan (11)	Gabriel (11)	Abram (11)	Christina (10)	Eugenie (11)	Eve (12)	Peggy (13)	Jonah (13)	Ezekiel (12)	Josephine (14)	Myra (14)	Matthias (15)	Jennet (15)	Mathew (15)	Melinda (16)	Dick (16)	Jessy (17)	Hester (17)	Mildred (18)	Ellinor (18)	Blanch (19)	Blanch (20)	Theodore (22)	Effie (22)	Leo (24)	Vernon (24)	Sampson (24)	Abigail (24)	Deborah (24)	Claud (26)	Wilhelmina (28)	Naomi (27)	Etty (28)
334	Morgan (7)	Louise (7)	Keziah (7)	Thompson (8)	Celia (7)	Florence (7)	Pierce (8)	Percival (8)	Clarissa (8)	Price (8)	Llewelyn (8)	Godfrey (8)	Hezekiah (8)	Jennett (9)	Annice (9)	Mathew (10)	Phillip (11)	Howard (11)	Alan (11)	Cuthbert (10)	Faith (11)	Jack (12)	Price (13)	Lillian (13)	Felix (12)	Major (14)	Silas (14)	Watson (15)	Joel (15)	Mildred (15)	Norman (16)	Josephine (16)	Mildred (17)	Jonah (17)	Pauline (18)	Florry (18)	Etty (19)	Georgiana (20)	Zachariah (22)	Gerald (22)	Phillip (24)	Violetta (24)	Sylvia (24)	Celia (24)	Ruby (24)	Claude (26)	Alma (27)	Pollie (27)	Wright (28)
335	Rodger (7)	Nelson (7)	Laurence (7)	Walker (8)	Cicely (7)	Helena (7)	Ratcliffe (8)	Spencer (8)	Cuthbert (8)	Sydney (8)	Marshall (8)	Hargreaves (8)	Horace (8)	Josephine (9)	Augustine (9)	Melina (10)	Zechariah (11)	Lot (11)	Charley (11)	Denis (10)	Godfrey (11)	Lavina (12)	Stanley (13)	Norman (13)	Hamlet (12)	Margaretta (14)	Absalom (13)	Zillah (15)	Katherine (15)	Norman (15)	Phillip (16)	Lavina (16)	Minna (17)	Lilley (17)	Selena (18)	Godfrey (18)	Kathleen (19)	Horatio (20)	Bella (21)	Hester (22)	Amanda (23)	Wilson (24)	Clarice (23)	Leo (24)	Sabina (24)	Harvey (26)	Annis (27)	Ruby (27)	Harris (27)
336	Roseanna (7)	Rees (7)	Llewelyn (7)	Ashton (7)	Clementina (7)	Honor (7)	Theodore (8)	Theodore (8)	Drusilla (8)	Tabitha (8)	Maurice (8)	Hephzibah (8)	Howard (8)	Juliana (9)	Cathrine (9)	Obadiah (10)	Cain (10)	Melinda (11)	Diana (11)	Edmond (10)	Harrison (11)	Lees (12)	Theodore (13)	Silvester (13)	Harrison (12)	Mathew (14)	Ashton (13)	Alan (14)	Myra (15)	Walker (15)	Tamar (16)	Luther (16)	Miranda (17)	Llewelyn (17)	Elisha (17)	Honora (18)	Leonora (19)	Luther (20)	Phillip (21)	Howard (22)	Donald (23)	Bessy (23)	Denis (23)	Angelina (23)	Sampson (24)	Honora (26)	Harris (27)	Thirza (27)	Leo (27)
337	Rosetta (7)	Spencer (7)	Lucinda (7)	Bella (7)	Danial (7)	Horace (7)	Worthy (8)	Thompson (8)	Elenor (8)	Thompson (8)	Phineas (8)	Jasper (8)	Iram (8)	Katharine (9)	Christina (9)	Orlando (10)	Clementina (10)	Nehemiah (11)	Ezekiel (11)	Esau (10)	Jasper (11)	May (12)	Uriah (13)	Theophilus (13)	Hezekiah (12)	Pamela (14)	Bartholomew (13)	Emilia (14)	Septimus (15)	Zillah (15)	Alma (15)	Miranda (16)	Nelson (17)	Major (17)	Enos (17)	Lionel (18)	Nanny (19)	Miranda (20)	Allan (20)	Lizzy (22)	Laurence (23)	Ephraim (23)	Robinson (23)	Claud (23)	Zillah (24)	Jeremiah (26)	Miles (27)	Violetta (27)	Ruby (27)
338	Violet (7)	Valentine (7)	Mathias (7)	Christian (7)	Denis (7)	Jackson (7)	Allan (7)	Zachariah (8)	Greenwood (8)	Walker (8)	Pryce (8)	Juliana (8)	Ishmael (8)	Lees (9)	Clarissa (9)	Percy (10)	Cordelia (10)	Olivia (11)	Felix (11)	Gilbert (10)	Jennet (11)	Melinda (12)	Walker (13)	Zachariah (13)	Jennet (12)	Phillip (14)	Clarissa (13)	Eve (14)	Augusta (14)	Dick (14)	Arabella (15)	Rupert (16)	Silas (17)	Miranda (17)	Jessy (17)	Marie (18)	Rupert (19)	Oscar (20)	Alma (20)	Luther (22)	Pamela (23)	Ezra (23)	Victoria (23)	Herman (23)	Guy (23)	Lotty (26)	Naomi (27)	Amanda (26)	Silas (27)
339	Watkin (7)	Angelina (6)	Roseanna (7)	Christianna (7)	Dina (7)	Jonah (7)	Angelina (7)	Abner (7)	Gregory (8)	Abram (7)	Rufus (8)	Keziah (8)	Jackson (8)	Lister (9)	Cyrus (9)	Reginald (10)	Harrison (10)	Rufus (11)	Giles (11)	Godfrey (10)	Jenny (11)	Millicent (12)	Wallace (13)	Zillah (13)	Jenny (12)	Harvey (13)	Cuthbert (13)	Laurence (14)	Blanch (14)	Giles (14)	Colin (15)	Walker (16)	Annice (16)	Zillah (17)	Llewellyn (17)	Walker (18)	Augusta (18)	Phillip (20)	Caleb (20)	Georgiana (21)	Rupert (23)	Harrison (23)	Lotty (22)	Kenneth (23)	Hartley (23)	Raymond (26)	Oscar (27)	Floris (26)	Victoria (27)
340	Whitaker (7)	Augustus (6)	Rupert (7)	Drusilla (7)	Dorcas (7)	Katherine (7)	Bella (7)	Abram (7)	Joanna (8)	Bessy (7)	Theophilus (8)	Lavina (8)	Jessy (8)	Marshall (9)	Douglas (9)	Thomasine (10)	Lizzy (10)	Selena (11)	Greenwood (11)	Harrison (10)	Johanna (11)	Mira (12)	Cicely (12)	Alan (12)	Keziah (12)	Lettice (13)	Dick (13)	Lavina (14)	Charlie (14)	Judith (14)	Elinor (15)	Bertram (15)	Diana (16)	Adah (16)	Rupert (17)	Blanch (17)	Caleb (18)	Robinson (20)	Celia (20)	Lottie (21)	Violetta (23)	Israel (23)	Luther (22)	Marie (23)	Leo (23)	Smith (26)	Ruby (27)	Flory (26)	Walker (27)
341	Wilfred (7)	Christian (6)	Samson (7)	Emely (7)	Fred (7)	Lucretia (7)	Celia (7)	Asenath (7)	Jonathon (8)	Charity (7)	Victoria (8)	Luther (8)	Josephine (8)	Matty (9)	Gabriel (9)	Allan (9)	Mabel (10)	Septimus (11)	Ishmael (11)	Hubert (10)	May (11)	Silvester (12)	Clarissa (12)	Alma (12)	Lavina (12)	Marshall (13)	Dorcas (13)	Leonora (14)	Howard (14)	Leonora (14)	Jackson (15)	Harriot (15)	Howard (16)	Augustus (16)	Victoria (17)	Hester (17)	Daisy (18)	Roland (20)	Effie (20)	Phillis (21)	Augustus (22)	Louie (23)	Tamar (22)	Raymond (23)	Thirza (23)	Hiram (25)	Eric (26)	Humphrey (26)	Abigail (26)
342	Worthy (7)	Eden (6)	Susanah (7)	Emila (7)	Greenwood (7)	Major (7)	Cordelia (7)	Flora (7)	Juliana (8)	Donald (7)	Wilfred (8)	Stanley (8)	Maud (8)	Nehemiah (9)	Godfrey (9)	Annice (9)	Major (10)	Serena (11)	Jonah (11)	Julius (10)	Miranda (11)	Victoria (12)	Dick (12)	Christina (12)	Leonora (12)	Silas (13)	Edmond (13)	Lilias (14)	Mathew (14)	Lilley (14)	Jonah (15)	Harrison (15)	Lena (16)	Clementina (16)	Evangeline (16)	Joel (17)	Eve (18)	Silas (20)	Oscar (20)	Alberta (20)	Harvey (22)	Septimus (23)	Vernon (22)	Sampson (23)	Wilson (23)	Johanna (25)	Flory (26)	Wright (26)	Doris (26)
343	Amey (6)	Edmond (6)	Tamar (7)	Enock (7)	Harriette (7)	Matty (7)	Edgar (7)	Gabriel (7)	June (8)	Esau (7)	Bentley (7)	Susanah (8)	Meredith (8)	Rodger (9)	Honora (9)	Augustus (9)	Polly (10)	Stanley (11)	Julius (11)	Lancelot (10)	Nelson (11)	Willy (12)	Edmond (12)	Ellenor (12)	Llewelyn (12)	Thompson (13)	Eve (13)	Lilley (14)	Millicent (14)	Matthias (14)	Lillie (15)	Hetty (15)	Sally (16)	Felix (16)	Faith (16)	Jonah (17)	Jim (18)	Bartholomew (19)	Septimus (20)	Augustus (20)	Louie (22)	Marguerite (22)	Annis (21)	Sylvia (23)	Alan (22)	Leslie (25)	Geoffrey (26)	Claud (25)	Hester (26)
344	Barbary (6)	Elija (6)	Tryphena (7)	Gabriel (7)	Jennett (7)	Mildred (7)	Emelia (7)	Godfrey (7)	Lavina (8)	Fergus (7)	Brian (7)	Sutcliffe (8)	Olivia (8)	Samson (9)	Horace (9)	Beatrice (9)	Rufus (10)	Titus (11)	Laurence (11)	Laurence (10)	Selena (11)	Agness (11)	Evelyn (12)	Hamlet (12)	Melinda (12)	Walker (13)	Evelyn (13)	Mildred (14)	Selena (14)	Nellie (14)	Norah (15)	Jessy (15)	Septimus (16)	Kathleen (16)	Judith (16)	Silas (17)	Josephine (18)	Diana (19)	Harrison (19)	Clifford (20)	Margaretta (22)	Phillis (22)	Claude (21)	Theodore (23)	Amanda (22)	Margaretta (25)	Jack (26)	Donald (25)	Humphrey (26)
345	Bartholomew (6)	Ezekiel (6)	Valentine (7)	Gertrude (7)	Jonathon (7)	Reginald (7)	Ernest (7)	Melissa (7)	Llewellyn (8)	Fielding (7)	Clarissa (7)	Theodore (8)	Riley (8)	Septimus (9)	Hubert (9)	Charity (9)	Selena (10)	Ashton (10)	Mathew (11)	Lilian (10)	Stanley (11)	Allan (11)	Franklin (12)	Jenny (12)	Orlando (12)	Alberta (12)	Howard (13)	Myra (14)	Silas (14)	Victor (14)	Uriah (15)	Jonah (15)	Thirza (16)	Nelson (16)	Laurence (16)	Spencer (17)	Lettice (18)	Harrison (19)	Hester (19)	Colin (20)	Naomi (22)	Raymond (22)	Geoffrey (21)	Ebenezer (22)	Claud (22)	Miles (25)	Jim (26)	Doris (25)	Ronald (26)
346	Bessey (6)	Flora (6)	Vincent (7)	Godfrey (7)	Juliet (7)	Rosamond (7)	Esau (7)	Mitchell (7)	Llewelyn (8)	Fredrick (7)	Ella (7)	Wallace (8)	Rupert (8)	Serena (9)	Keziah (9)	Clementina (9)	Stanley (10)	Charley (10)	Samson (11)	Lizzy (10)	Clarissa (10)	Clementina (11)	Greenwood (12)	Lees (12)	Peggy (12)	Ashton (12)	Jennet (13)	Selena (14)	Victoria (14)	Abram (13)	Effie (14)	Kathleen (15)	Victor (16)	Victor (16)	Louie (16)	Willy (17)	Lionel (18)	Hiram (19)	Hezekiah (19)	Hartley (20)	Hester (21)	Katherine (21)	Horatio (21)	Gwen (22)	Denis (22)	Augustus (24)	Leopold (26)	Guy (25)	Sabina (26)
347	Bryan (6)	Fredric (6)	Violet (7)	Grimshaw (7)	Lees (7)	Rosetta (7)	Fredrick (7)	Susey (7)	Major (8)	Jasper (7)	Elleanor (7)	Wilfred (8)	Thompson (8)	Watson (9)	Leonora (9)	Cuthbert (9)	Susey (10)	Christina (10)	Septimus (11)	Mabel (10)	Clementina (10)	Colin (11)	Hamlet (12)	Mally (12)	Selena (12)	Bessy (12)	Laurence (13)	Uriah (14)	Alberta (13)	Absalom (13)	Elisha (14)	Minna (15)	Wilhelmina (16)	Alberta (15)	Maggy (16)	Augusta (16)	Minna (18)	Septimus (19)	Jessy (19)	Horatio (20)	Joel (21)	Margaretta (21)	Laurence (21)	Harris (22)	Eric (22)	Cuthbert (24)	Wright (26)	Jim (25)	Solomon (26)
348	Cuthbert (6)	Gertrude (6)	Watson (7)	Hargreaves (7)	Louise (7)	Rosina (7)	Hargreaves (7)	Vincent (7)	Reubin (8)	Josephine (7)	Emely (7)	Adolphus (7)	Tryphena (8)	Alan (8)	Marianne (9)	Edmond (9)	Abram (9)	Georgerge (10)	Stanley (11)	Myra (10)	Colin (10)	Denis (11)	Harriott (12)	Vincent (12)	Absalom (11)	Emilia (12)	Lettice (13)	Walker (14)	Arabella (13)	Alberta (13)	Jeffrey (14)	Selena (15)	Kathleen (15)	Effie (15)	Major (16)	Augustus (16)	Nelson (18)	Tamar (19)	Llewelyn (19)	Jessy (20)	Lizzy (21)	Zillah (21)	Leo (21)	Oscar (22)	Faith (22)	Ezra (24)	Ebenezer (25)	Llewellyn (25)	Horatio (25)
349	Doctor (6)	Hargreaves (6)	Zephaniah (7)	Harold (7)	Loury (7)	Samson (7)	Harrison (7)	Alban (6)	Ruben (8)	Juliet (7)	Emmanuel (7)	Agness (7)	Zachariah (8)	Cecil (8)	Marmaduke (9)	Emeline (9)	Asa (9)	Josephine (10)	Titus (11)	Olivia (10)	Cordelia (10)	Eda (11)	Hezekiah (12)	Bartholomew (11)	Alan (11)	Eveline (12)	Lionel (13)	Wilmot (14)	Cuthbert (13)	Annette (13)	Joanna (14)	Tamar (15)	Phillip (15)	Gerald (15)	Price (16)	Colin (16)	Silvester (18)	Augusta (18)	Pryce (19)	Joel (20)	Septimus (21)	Annice (20)	Llewelyn (21)	Phillip (22)	Granville (22)	Gordon (24)	Gertie (25)	Lotty (25)	Jonas (25)
350	Easter (6)	Howard (6)	Abram (6)	Hellen (7)	Mathias (7)	Susey (7)	Jeffrey (7)	Allan (6)	Tryphena (8)	June (7)	Esau (7)	Asenath (7)	Adela (7)	Cordelia (8)	Pierce (9)	Eveline (9)	Ashton (9)	Lilly (10)	Victoria (11)	Peggy (10)	Cuthbert (10)	Emilia (11)	Jonah (12)	Charlie (11)	Asa (11)	Godfrey (12)	Maggie (13)	Bessy (13)	Edmond (13)	Annice (13)	Katherine (14)	Uriah (15)	Price (15)	Laurence (15)	Titus (16)	Cuthbert (16)	Alberta (17)	Effie (18)	Annetta (18)	Oscar (20)	Vernon (21)	Enos (20)	Miranda (21)	Ruby (22)	Ivy (22)	Gwladys (24)	Granville (25)	Miles (25)	Madeline (25)
351	Emila (6)	Jamima (6)	Buckley (6)	Jasper (7)	Penelope (7)	Wilfred (7)	Nelson (7)	Barnard (6)	Violet (8)	Lambert (7)	Fergus (7)	Bella (7)	Annabella (7)	Ellenor (8)	Rufus (9)	Hargreaves (9)	Cyrus (9)	Mally (10)	Absalom (10)	Selena (10)	Denis (10)	Ezekiel (11)	Juliana (12)	Dorcas (11)	Clarence (11)	Hedley (12)	Nelson (13)	Ella (13)	Enos (13)	Edmond (13)	Laurence (14)	Wiliam (15)	Elsie (14)	Margaretta (15)	Victor (16)	Cyril (16)	Asa (17)	Felix (18)	Bartholomew (18)	Rachael (20)	Wilfrid (21)	Leonora (20)	Raymond (21)	Colin (21)	Johnson (22)	Jonas (24)	Leo (25)	Simon (25)	Margaretta (25)
352	Grimshaw (6)	Johannah (6)	Celia (6)	Keziah (7)	Pryce (7)	Wilkinson (7)	Pryce (7)	Bartholomew (6)	Worthy (8)	Lavina (7)	Harold (7)	Bessey (7)	Archibald (7)	Evelina (8)	Vincent (9)	Jasper (9)	Ella (9)	Maude (10)	Dick (10)	Sylvia (10)	Ellenor (10)	Hedley (11)	Kitty (12)	Eugenie (11)	Clarissa (11)	Joanna (12)	Newton (13)	Fredrick (13)	Felix (13)	Faith (13)	Nora (14)	Zachariah (15)	Enos (14)	Mildred (15)	Wilhelmina (16)	Effie (16)	Effie (17)	Giles (18)	Blanch (18)	Raymond (20)	Wiliam (21)	Lettice (20)	Archie (20)	Etty (21)	Katherine (22)	Sylvia (24)	Leonora (25)	Jack (24)	Myfanwy (25)
353	Harrison (6)	Johnson (6)	Celina (6)	Lois (7)	Rees (7)	Abram (6)	Roseannah (7)	Buckley (6)	Zillah (8)	Levinia (7)	Harriette (7)	Blanche (7)	Arnold (7)	Gabriel (8)	Watkin (9)	Jim (9)	Heber (9)	Peggy (10)	Edmond (10)	Tabitha (10)	Hedley (10)	Hezekiah (11)	Laurence (12)	Eveline (11)	Diana (11)	Orlando (12)	Willy (13)	Godfrey (13)	Hezekiah (13)	Felix (13)	Patience (14)	Zillah (15)	Harrison (14)	Minna (15)	Willy (16)	Harrison (16)	Fredrick (17)	Jessy (18)	Elisabeth (18)	Rupert (20)	Abram (20)	Pamela (20)	Augusta (20)	Geoffrey (21)	Claude (21)	Vernon (24)	Patience (25)	Leslie (24)	Pollie (25)
354	Jannet (6)	Lister (6)	Christina (6)	Obadiah (7)	Silvester (7)	Agness (6)	Salina (7)	Cecily (6)	Aquila (7)	Llewelyn (7)	Hellen (7)	Charity (7)	Blanche (7)	Hargreaves (8)	Zachariah (9)	Major (9)	Honora (9)	Rhodes (10)	Harrison (10)	Theophilus (10)	Juliana (10)	Lucretia (11)	Lot (12)	Greenwood (11)	Dick (11)	Roland (12)	Alberta (12)	Jennett (13)	Johanna (13)	Godfrey (13)	Rachael (14)	Augusta (14)	Laurence (14)	Rupert (15)	Zillah (16)	Howard (16)	Harrison (17)	Major (18)	Kezia (18)	Silas (20)	Adela (20)	Theodore (20)	Caleb (20)	Pauline (21)	Elisha (21)	Bartholomew (23)	Zillah (25)	Ronald (24)	Stella (25)
355	Jemimah (6)	Lloyd (6)	Clementina (6)	Olivia (7)	Susanah (7)	Constance (6)	Titus (7)	Cordelia (6)	Ashton (7)	Lois (7)	Hezekiah (7)	Cordelia (7)	Celia (7)	Harvey (8)	Aquila (8)	Price (9)	Jessy (9)	Victoria (10)	Honora (10)	Watson (10)	Marianne (10)	Mally (11)	Zachariah (12)	Honora (11)	Ella (11)	Absalom (11)	Annette (12)	Joanna (13)	Lionel (13)	Llewelyn (13)	Titus (14)	Bessy (14)	Rosamond (14)	Absalom (14)	Horatio (15)	Kezia (16)	Honora (17)	Pamela (18)	Laurence (18)	Smith (20)	Angelina (20)	Victor (20)	Emanuel (20)	Simon (21)	Gwladys (21)	Flory (23)	Amanda (24)	Seth (24)	Alan (24)
356	Lambert (6)	Margarett (6)	Cyrus (6)	Reginald (7)	Theodosia (7)	Fergus (6)	Washington (7)	Foster (6)	Beatrice (7)	Marie (7)	Howard (7)	Emeline (7)	Christina (7)	Honora (8)	Asenath (8)	Sylvia (9)	Orlando (9)	Austin (9)	Jenny (10)	Abner (9)	Millicent (10)	Rupert (11)	Aquila (11)	Howard (11)	Enos (11)	Bridgett (11)	Brian (12)	Luther (13)	Lot (13)	Mira (13)	Wilhelmina (14)	Fredrick (14)	Vernon (14)	Annice (14)	Johnson (15)	Lilley (16)	Laurence (17)	Pauline (18)	Roland (18)	Wilfrid (20)	Luther (20)	Angelina (19)	Fredrick (20)	Amanda (20)	Horatio (21)	Guy (23)	Caleb (24)	Augustus (23)	Ewart (24)
357	Lloyd (6)	Obadiah (6)	Doctor (6)	Silvanus (7)	Arnold (6)	Gertrude (6)	Watkin (7)	Gideon (6)	Celia (7)	Melicent (7)	Laurence (7)	Enock (7)	Eden (7)	Horace (8)	Beatrice (8)	Victoria (9)	Samson (9)	Cadwaladr (9)	Jessy (10)	Alicia (9)	Norman (10)	Dick (10)	Bartholomew (11)	Jackson (11)	Gabriel (11)	Denis (11)	Cicely (12)	Nora (13)	Melinda (13)	Norah (13)	Absalom (13)	Silas (14)	Wallace (14)	Cecily (14)	Jonah (15)	Major (16)	Major (17)	Price (18)	Victor (18)	Augusta (19)	Silvester (20)	Annis (19)	Llewellyn (20)	Dan (20)	Irene (21)	Vera (23)	Kezia (24)	Celia (23)	Ezra (24)
358	Louise (6)	Percy (6)	Elin (6)	Watson (7)	Brian (6)	Harriette (6)	Adolphus (6)	Greenwood (6)	Charity (7)	Olivia (7)	Lucretia (7)	Esau (7)	Emiley (7)	Hubert (8)	Bella (8)	Adolphus (8)	Silvester (9)	Cicely (9)	Matthias (10)	Bartholomew (9)	Pryce (10)	Dorcas (10)	Giles (11)	Louise (11)	Honora (11)	Doctor (11)	Honora (12)	Rupert (13)	Mildred (13)	Theodore (13)	Annice (13)	Virginia (14)	Zillah (14)	Celia (14)	Minna (15)	Margaretta (16)	Victor (17)	Sampson (18)	Augusta (17)	Bessy (19)	Cuthbert (19)	Augusta (19)	Pauline (20)	Jennie (20)	Israel (21)	Wilhelmina (23)	Marjorie (24)	Katie (23)	Jabez (24)
359	Maranda (6)	Pryce (6)	Emelia (6)	Wiliam (7)	Cadwalader (6)	Hellen (6)	Agness (6)	Hervey (6)	Denis (7)	Pryce (7)	Morgan (7)	Hamlet (7)	Hamlet (7)	Jim (8)	Comfort (8)	Austin (8)	Theodore (9)	Constantine (9)	Myra (10)	Bessy (9)	Silas (10)	Drusilla (10)	Harrison (11)	Luther (11)	Laurence (11)	Jessy (11)	Joanna (12)	Celia (12)	Nellie (13)	Uriah (13)	Bridgett (13)	Watkin (14)	Franklin (13)	Clarissa (14)	Roland (15)	Price (16)	Walker (17)	Walker (18)	Elisha (17)	Claude (19)	Felix (19)	Claude (19)	Phillip (20)	Linda (20)	Kenneth (21)	Abigail (22)	Evelina (23)	Kezia (23)	Mercy (24)
360	Mariah (6)	Ratcliffe (6)	Emeline (6)	Worthy (7)	Drusilla (6)	Iram (6)	Christina (6)	Hilton (6)	Flora (7)	Randle (7)	Olivia (7)	Horace (7)	Hubert (7)	Laurence (8)	Dick (8)	Christina (8)	Thompson (9)	Dick (9)	Peggy (10)	Charley (9)	Victoria (10)	Harvey (10)	Harvey (11)	Thompson (11)	Major (11)	Katharine (11)	Johnson (12)	Diana (12)	Nelson (13)	Watson (13)	Dick (13)	Absalom (13)	Hetty (13)	Clifford (14)	Silvester (15)	Wallace (16)	Wilson (17)	Denis (17)	Ezra (17)	Handel (19)	Kenneth (19)	Sylvia (19)	Septimus (20)	Rachael (20)	Leslie (21)	Angelina (22)	Mercy (23)	Phebe (23)	Phyllis (24)
361	Nelson (6)	Vernon (6)	Gertrude (6)	Abner (6)	Emila (6)	Marinda (6)	Donald (6)	Ishmael (6)	Gabriel (7)	Rice (7)	Roseanna (7)	Hubert (7)	Julius (7)	Lavina (8)	Ezekiel (8)	Duncan (8)	Tryphena (9)	Dora (9)	Pryce (10)	Elenor (9)	Violetta (10)	Jeffrey (10)	Jasper (11)	Tryphena (11)	Margaretta (11)	Miranda (11)	Roland (12)	Elsie (12)	Roland (13)	Zachariah (13)	Emila (13)	Adela (13)	Jeffrey (13)	Joanna (14)	Walker (15)	Alberta (15)	Clifford (16)	Dick (17)	Joanna (17)	Margaretta (19)	Lotty (19)	Colin (18)	Smith (20)	Wright (20)	Luther (21)	Dan (22)	Alberta (22)	Phyllis (23)	Zillah (24)
362	Obadiah (6)	Vincent (6)	Helena (6)	Annabella (6)	Emilia (6)	Marion (6)	Drusilla (6)	Jervis (6)	Hamlet (7)	Richmal (7)	Ruben (7)	Jannet (7)	Kay (7)	Lowry (8)	Harvey (8)	Evelina (8)	Victoria (9)	Dorcas (9)	Sutcliffe (10)	Maud (9)	Wilkinson (10)	Kitty (10)	Jessy (11)	Uriah (11)	Marianne (11)	Percival (11)	Spencer (12)	Jenny (12)	Walker (13)	Asa (12)	Horatio (13)	Duncan (13)	Johnson (13)	Llewellyn (14)	Zachariah (15)	Clarence (15)	Enos (16)	Enos (17)	Lettice (17)	Matthias (19)	Miranda (19)	Etty (18)	Abigail (19)	Bartholomew (19)	Milton (21)	Harrison (22)	Guy (22)	Wilhelmina (23)	Deborah (23)
363	Olivia (6)	Walker (6)	Howard (6)	Augustus (6)	Esau (6)	Miranda (6)	Emiley (6)	Katherine (6)	Jennett (7)	Samson (7)	Rupert (7)	Jennett (7)	Keziah (7)	Morgan (8)	Hephzibah (8)	Flora (8)	Young (9)	Emeline (9)	Thompson (10)	Nehemiah (9)	Christina (9)	Laurence (10)	Lilley (11)	Valentine (11)	Matthias (11)	Pryce (11)	Asa (11)	Marmaduke (12)	Absalom (12)	Bartholomew (12)	Leonora (13)	Enos (13)	Leonora (13)	Melinda (14)	Arabella (14)	Clifford (15)	Faith (16)	Evangeline (17)	Mathew (17)	Miranda (19)	Alan (18)	Faith (18)	Granville (19)	Bella (19)	Sylvia (21)	Hedley (22)	Leslie (22)	Ezra (22)	Gwendoline (23)
364	Oswald (6)	Zechariah (6)	Johannah (6)	Barnard (6)	Fanney (6)	Pamelia (6)	Emmeline (6)	Lambert (6)	Jessey (7)	Silvester (7)	Susanah (7)	Laurence (7)	Lavina (7)	Paulina (8)	Hezekiah (8)	Gabriel (8)	Agness (8)	Ezekiel (9)	Violetta (10)	Nelson (9)	Dorcas (9)	Lily (10)	Norman (11)	Violetta (11)	Zachariah (11)	Silvester (11)	Charlie (11)	Marshall (12)	Arnold (12)	Bertram (12)	Minna (13)	Felix (13)	Lilley (13)	Oscar (14)	Bartholomew (14)	Marshall (15)	Margaretta (16)	Johnson (17)	Millie (17)	Nanny (19)	Eve (18)	Florie (18)	Linda (19)	Hester (19)	Godfrey (20)	Hester (22)	Marguerite (22)	Major (22)	Marguerite (23)
365	Penelope (6)	Adah (5)	Juliana (6)	Bathsheba (6)	Felicia (6)	Pricilla (6)	Florence (6)	Lee (6)	Jessy (7)	Victoria (7)	Sylvia (7)	Leonora (7)	Lois (7)	Randolph (8)	Ishmael (8)	Harriette (8)	Annice (8)	Franklin (9)	Wilhelmina (10)	Oswald (9)	Emila (9)	Luther (10)	Orlando (11)	Watkin (11)	Alicia (10)	Theophilus (11)	Elisabeth (11)	Miranda (12)	Bessy (12)	Blanch (12)	Pauline (13)	Freddy (13)	Lot (13)	Theodore (14)	Carry (14)	Abram (14)	Mathew (16)	Maggy (17)	Nelson (17)	Price (19)	Harrison (18)	Godfrey (18)	Marguerite (19)	Hiram (19)	Jessy (20)	Kenneth (22)	Olivia (22)	Hartley (21)	Milton (23)
366	Pricilla (6)	Adeline (5)	Katharine (6)	Christina (6)	Foster (6)	Rebekah (6)	Fredric (6)	Marmaduke (6)	Katharine (7)	Arnold (6)	Wallace (7)	Mathias (7)	Morgan (7)	Rufus (8)	Jackson (8)	Ishmael (8)	Charley (8)	Giles (9)	Adela (9)	Roland (9)	Enos (9)	Olivia (10)	Thompson (11)	Watson (11)	Alma (10)	Wilhelmina (11)	Emeline (11)	Percival (12)	Clarence (12)	Bridgett (12)	Roland (13)	Howard (13)	Mathew (13)	Vernon (14)	Claude (14)	Bessy (14)	Matthias (16)	Nelson (17)	Rosana (17)	Etty (18)	Honor (18)	Gwendoline (18)	Myfanwy (19)	Honora (19)	Kezia (20)	Llewellyn (22)	Pamela (22)	Jessy (21)	Simon (23)
367	Ruben (6)	Aron (5)	Lavina (6)	Dianna (6)	Gertrude (6)	Riley (6)	Hamlet (6)	Maryanne (6)	Lambert (7)	Bella (6)	Whitaker (7)	Mitchell (7)	Phillis (7)	Silvester (8)	Jeffry (8)	Jackson (8)	Christina (8)	Haworth (9)	Annice (9)	Septimus (9)	Felix (9)	Price (10)	Wiliam (11)	Adela (10)	Cadwaladr (10)	Willy (11)	Faith (11)	Spencer (12)	Douglas (12)	Celia (12)	Septimus (13)	Jennet (13)	Rupert (13)	Wilmot (14)	Douglas (14)	Dick (14)	Bartholomew (15)	Wilfrid (17)	Victoria (17)	Hezekiah (18)	Madeline (18)	Mathew (18)	Nanny (19)	Luther (19)	Marshall (20)	Sampson (22)	Abigail (21)	Kenneth (21)	Theodore (23)
368	Susanah (6)	Austin (5)	Lee (6)	Fanney (6)	Harvey (6)	Roseanna (6)	Harvey (6)	Miranda (6)	Levinia (7)	Cecil (6)	Wilkinson (7)	Morgan (7)	Pryce (7)	Susanah (8)	Jim (8)	Jonah (8)	Ellenor (8)	Honora (9)	Clementina (9)	Susey (9)	Harvey (9)	Pryce (10)	Alan (10)	Allan (10)	Celia (10)	Agness (10)	Hamlet (11)	Wilhelmina (12)	Emeline (12)	Clifford (12)	Willy (13)	Joel (13)	Theodore (13)	Bertie (13)	Etty (14)	Donald (14)	Bessy (15)	Wilhelmina (17)	Wallace (17)	Irene (18)	Nanny (18)	Patience (18)	Ruby (19)	Matthias (19)	Patience (20)	Theodore (22)	Joel (21)	Millie (21)	Ephraim (22)
369	Susey (6)	Bryan (5)	Lister (6)	Hephzibah (6)	Ishmael (6)	Ruben (6)	Helena (6)	Morgan (6)	Milly (7)	Christina (6)	Zilpha (7)	Obadiah (7)	Rees (7)	Tryphena (8)	May (8)	Juliana (8)	Euphemia (8)	Joyce (9)	Emelia (9)	Tryphena (9)	Hephzibah (9)	Watson (10)	Bethia (10)	Ashton (10)	Cuthbert (10)	Arnold (10)	Jasper (11)	Willy (12)	Lettice (12)	Diana (12)	Adah (12)	Lena (13)	Absalom (12)	Cyrus (13)	Evelina (14)	Hiram (14)	Clarence (15)	Adelina (16)	Wilhelmina (17)	Katie (18)	Osman (18)	Abram (17)	Zillah (19)	Robinson (19)	Smith (20)	Augusta (21)	Jonas (21)	Olivia (21)	Smith (22)
370	Sydney (6)	Buckley (5)	Louis (6)	Iram (6)	Jamima (6)	Spencer (6)	Hellen (6)	Nathanial (6)	Parker (7)	Constance (6)	Allan (6)	Percival (7)	Rodger (7)	Austin (7)	Millicent (8)	Keziah (8)	Godfrey (8)	Margaretta (9)	Emeline (9)	Wallace (9)	Hubert (9)	Wiliam (10)	Blanch (10)	Cecil (10)	Cyrus (10)	Christina (10)	Jennett (11)	Abner (11)	Lilias (12)	Harrison (12)	Asa (12)	Lilley (13)	Claude (12)	Enos (13)	Fredrick (14)	Linda (14)	Colin (15)	Bessy (16)	Clarice (16)	Laurence (18)	Sylvia (18)	Alan (17)	Angelina (18)	Septimus (19)	Victoria (20)	Katherine (21)	Kenneth (21)	Septimus (21)	Sybil (22)
371	Tabitha (6)	Charlott (5)	Major (6)	Jeffrey (6)	Jessy (6)	Susanah (6)	Jennett (6)	Newton (6)	Rupert (7)	Cordelia (6)	Arnold (6)	Pryce (7)	Shadrach (7)	Dominic (7)	Peggy (8)	Lambert (8)	Jonathon (8)	Matthias (9)	Hamlet (9)	Watkin (9)	Ishmael (9)	Zachariah (10)	Clarence (10)	Clementina (10)	Drusilla (10)	Clarissa (10)	Judith (11)	Absalom (11)	Louise (12)	Katherine (12)	Bartholomew (12)	Lot (13)	Clifford (12)	Eve (13)	Keturah (14)	Lotty (14)	Cyril (15)	Christine (16)	Claude (16)	Malcolm (18)	Theophilus (18)	Carry (17)	Florie (18)	Silas (19)	Abigail (19)	Linda (21)	Myfanwy (21)	Freddy (20)	Claude (21)
372	Abner (5)	Christianna (5)	Mariah (6)	Jim (6)	Jethro (6)	Tamer (6)	Jessey (6)	Priestley (6)	Samson (7)	Doctor (6)	Bella (6)	Rice (7)	Tamar (7)	Faith (7)	Pryce (8)	Laurence (8)	Kathleen (8)	Susey (9)	Hargreaves (9)	Absalom (8)	Jackson (9)	Bertram (9)	Doctor (10)	Doctor (10)	Eve (10)	Colin (10)	Juliet (11)	Cecil (11)	Marie (12)	Keturah (12)	Bertie (12)	Pryce (13)	Cyril (12)	Evelina (13)	Llewelyn (14)	Mathew (14)	Euphemia (15)	Cordelia (16)	Diana (16)	Pamela (18)	Annetta (17)	Diana (17)	Gwendoline (18)	Zillah (19)	Augusta (19)	Septimus (21)	Pauline (21)	Leonora (20)	Dick (21)
373	Allan (5)	Constance (5)	Nancey (6)	Lavina (6)	Joanna (6)	Watson (6)	Jonathon (6)	Reginald (6)	Silas (7)	Dora (6)	Buckley (6)	Roseanna (7)	Wallace (7)	Foster (7)	Randolph (8)	Lizzy (8)	Luther (8)	Allan (8)	Johnson (9)	Allan (8)	Joyce (9)	Bryan (9)	Hedley (10)	Ella (10)	Evelyn (10)	Ellenor (10)	Lees (11)	Cicely (11)	Sally (12)	Lena (12)	Bessy (12)	Spencer (13)	Eugenia (12)	Harriot (13)	Mira (14)	Nelson (14)	Evelina (15)	Elisabeth (16)	Donald (16)	Silvester (18)	Annice (17)	Giles (17)	Hedley (18)	Augustus (18)	Augustus (19)	Caleb (20)	Phyllis (21)	Noel (20)	Flory (21)
374	Aquilla (5)	Cuthbert (5)	Pierce (6)	Lawrance (6)	Keturah (6)	Zillah (6)	Josephine (6)	Ruben (6)	Theophilus (7)	Emilia (6)	Comfort (6)	Rosetta (7)	Watson (7)	Gregory (7)	Silvester (8)	Marshall (8)	Mitchell (8)	Arnold (8)	Obadiah (9)	Aquila (8)	Lancelot (9)	Cicely (9)	Katherine (10)	Emilia (10)	Howard (10)	Eugene (10)	Mira (11)	Denis (11)	Alma (11)	Marie (12)	Dorcas (12)	Theophilus (13)	Freddy (12)	Harrison (13)	Wallace (14)	Paulina (14)	Felix (15)	Joanna (16)	Freddy (16)	Augustine (17)	Bella (17)	Granville (17)	Joel (18)	Horatio (18)	Caleb (19)	Deborah (20)	Simon (21)	Sabina (20)	Lettice (21)
375	Ashton (5)	Damaris (5)	Richmal (6)	Leonora (6)	Livinia (6)	Adeline (5)	Joyce (6)	Rufus (6)	Thompson (7)	Emmily (6)	Constance (6)	Rupert (7)	Agness (6)	Harrison (7)	Stanley (8)	Oscar (8)	Ned (8)	Bartholomew (8)	Oscar (9)	Ashton (8)	Lee (9)	Cuthbert (9)	Luther (10)	Hubert (10)	Juliana (10)	Faith (10)	Miranda (11)	Donald (11)	Annis (11)	Rufus (12)	Elsie (12)	Wallace (13)	Hedley (12)	Hezekiah (13)	Watson (14)	Rufus (14)	Gerald (15)	Silvester (16)	Godfrey (16)	Freddy (17)	Dorcas (17)	Hester (17)	Matthias (18)	Malcolm (18)	Dorothea (19)	Granville (20)	Stella (21)	Emmanuel (19)	Dorothea (20)
376	Bertha (5)	Dina (5)	Rufus (6)	Levina (6)	Margaretta (6)	Allan (5)	Lloyd (6)	Samson (6)	Valentine (7)	Enock (6)	Cuthbert (6)	Soloman (7)	Ammon (6)	Hephzibah (7)	Susanah (8)	Riley (8)	Rees (8)	Bessie (8)	Percival (9)	Bertram (8)	Madeline (9)	Ellenor (9)	Mally (10)	Ishmael (10)	Lillie (10)	Howard (10)	Price (11)	Emeline (11)	Asa (11)	Sally (12)	Judith (12)	Adah (12)	Jeanie (12)	Howard (13)	Alberta (13)	Sylvia (14)	Hargreaves (15)	Alan (15)	Luther (16)	Major (17)	Geoffrey (17)	Jennie (17)	Robina (18)	Marguerite (18)	Evelina (19)	Horatio (20)	Augustus (20)	Etty (19)	Duncan (20)
377	Bridgit (5)	Eber (5)	Salina (6)	Levinia (6)	Marian (6)	Austin (5)	Major (6)	Samual (6)	Wallace (7)	Eunice (6)	Drusilla (6)	Sylvia (7)	Asenath (6)	Howard (7)	Tryphena (8)	Wilhelmina (8)	Tabitha (8)	Clementina (8)	Polly (9)	Bessie (8)	Orlando (9)	Evelina (9)	Mathew (10)	Jonathon (10)	Marshall (10)	Luther (10)	Robinson (11)	Jackson (11)	Bartholomew (11)	Selena (12)	Lettice (12)	Celia (12)	Lionel (12)	Irvine (13)	Alma (13)	Terence (14)	Hester (15)	Cyril (15)	Marshall (16)	Milton (17)	Giles (17)	Olivia (17)	Ronald (18)	Olivia (18)	Geoffrey (19)	Annetta (19)	Claude (20)	Walker (19)	Ebenezer (20)
378	Catharina (5)	Edgar (5)	Shadrach (6)	Lloyd (6)	Obadiah (6)	Barnabas (5)	Mariah (6)	Selena (6)	Walton (7)	Evans (6)	Duncan (6)	Tamar (7)	Bathsheba (6)	Jessey (7)	Atkinson (7)	Abram (7)	Wiliam (8)	Doctor (8)	Susey (9)	Blanch (8)	Rupert (9)	Greenwood (9)	Morgan (10)	Kitty (10)	Nelly (10)	Mira (10)	Septimus (11)	Jennet (11)	Dick (11)	Theophilus (12)	Lilley (12)	Gerald (12)	Marie (12)	Marianne (13)	Effie (13)	Watkin (14)	Jessy (15)	Donald (15)	Olivia (16)	Rosana (17)	Matthias (17)	Oscar (17)	Watson (18)	Sybil (18)	Llewellyn (19)	Gwen (19)	Eugenia (20)	Augusta (18)	Luther (20)
379	Celena (5)	Ester (5)	Tamer (6)	Marmaduke (6)	Olivia (6)	Cadwalader (5)	Meshach (6)	Soloman (6)	Wilfred (7)	Flora (6)	Eden (6)	Valentine (7)	Buckley (6)	Jessy (7)	Bessey (7)	Alicia (7)	Worthy (8)	Edmond (8)	Tabitha (9)	Cicely (8)	Shadrach (9)	Hamlet (9)	Rupert (10)	Leonora (10)	Pauline (10)	Nehemiah (10)	Tamar (11)	Kitty (11)	Donald (11)	Ashton (11)	Lionel (12)	Jeffrey (12)	Orlando (12)	Matthias (13)	Ellinor (13)	Wilhelmina (14)	Louie (15)	Elisha (15)	Orlando (16)	Spencer (17)	Milton (17)	Rachael (17)	Ettie (17)	Alberta (17)	Price (19)	Pamela (19)	Linda (20)	Dan (18)	Nelson (20)
380	Christina (5)	Felicia (5)	Zechariah (6)	Matty (6)	Pierce (6)	Cecily (5)	Myra (6)	Temperance (6)	Asa (6)	Harold (6)	Emila (6)	Abram (6)	Cain (6)	Johanna (7)	Celia (7)	Augustine (7)	Annette (7)	Emiley (8)	Valentine (9)	Emelia (8)	Susanah (9)	Jackson (9)	Spencer (10)	Llewellyn (10)	Percival (10)	Nelson (10)	Theodore (11)	Mally (11)	Drusilla (11)	Bessy (11)	Lloyd (12)	Juliana (12)	Riley (12)	Uriah (13)	Harrison (13)	Zillah (14)	Oscar (15)	Handel (15)	Patience (16)	Theodore (17)	Rennie (17)	Sybil (17)	Etty (17)	Bertrand (17)	Rufus (19)	Randolph (19)	Luther (20)	Diana (18)	Archie (19)
381	Cyrus (5)	Ferdinand (5)	Alicia (5)	Morgan (6)	Roseannah (6)	Christina (5)	Olivia (6)	Walton (6)	Asenath (6)	Jackson (6)	Emiley (6)	Annette (6)	Carolina (6)	Lancelot (7)	Charley (7)	Bathsheba (7)	Bartholomew (7)	Euphemia (8)	Zillah (9)	Eugenie (8)	Theodosia (9)	Julian (9)	Wilkinson (10)	Lucinda (10)	Price (10)	Tamar (10)	Ursula (11)	Margaretta (11)	Godfrey (11)	Carrie (11)	Percival (12)	Lees (12)	Rosalie (12)	Watson (13)	Mathew (13)	Honor (13)	Patience (15)	Jennet (15)	Rachael (16)	Uriah (17)	Ronald (17)	Alberta (16)	Georgiana (17)	Cuthbert (17)	Spencer (19)	Ronald (19)	Ronald (20)	Evelina (18)	Caleb (19)
382	Delilah (5)	Harriat (5)	Ashworth (5)	Nehemiah (6)	Sinah (6)	Cicily (5)	Richmond (6)	Worthy (6)	Ashworth (6)	Jessey (6)	Eugene (6)	Cathrine (6)	Delilah (6)	Levinia (7)	Drusilla (7)	Bennett (7)	Duncan (7)	Harriette (8)	Beatrice (8)	Evelyn (8)	Tryphena (9)	Lister (9)	Adolphus (9)	Major (10)	Silvester (10)	Titus (10)	Wallace (11)	Norah (11)	Kitty (11)	Doctor (11)	Sally (12)	Marie (12)	Silvester (12)	Zachariah (13)	Orlando (13)	Jeffrey (13)	Uriah (15)	Laurence (15)	Doctor (15)	Winefred (17)	Wilhelmina (17)	Eric (16)	Hartley (17)	Diana (17)	Alberta (18)	Victoria (19)	Abram (19)	Handel (18)	Cuthbert (19)
383	Drusilla (5)	Helena (5)	Austin (5)	Penelope (6)	Washington (6)	Cuthbert (5)	Roberts (6)	Bessey (5)	Bella (6)	Jonathon (6)	Felicia (6)	Drusilla (6)	Dick (6)	Lot (7)	Flora (7)	Cicely (7)	Edmond (7)	Hephzibah (8)	Brian (8)	Gideon (8)	Bartholomew (8)	Marianne (9)	Asa (9)	Marianne (10)	Tabitha (10)	Tryphena (10)	Alma (10)	Orlando (11)	Major (11)	Elisa (11)	Theodore (12)	Norah (12)	Alan (11)	Arabella (12)	Oscar (13)	Lottie (13)	Wilmot (15)	Leonora (15)	Honor (15)	Annetta (16)	Arabella (16)	Eugenia (16)	Jennet (17)	Elisha (17)	Carry (18)	Evelina (18)	Augusta (19)	Milly (18)	Ivor (19)
384	Ely (5)	Holland (5)	Bethia (5)	Roberts (6)	Willoughby (6)	Delilah (5)	Roseanna (6)	Cadwaladr (5)	Booth (6)	Julius (6)	Godfrey (6)	Eden (6)	Doctor (6)	Obadiah (7)	Harriette (7)	Cordelia (7)	Emeline (7)	Jessy (8)	Colin (8)	Greenwood (8)	Bentley (8)	Mathew (9)	Cecil (9)	Mathew (10)	Violetta (10)	Will (10)	Clementina (10)	Sally (11)	Marianne (11)	Gideon (11)	Abram (11)	Violetta (12)	Carry (11)	Carry (12)	Silas (13)	Matthias (13)	Zachariah (15)	Sylvia (15)	Julius (15)	Bertrand (16)	Colin (16)	Georgiana (16)	Lettice (17)	Faith (17)	Ebenezer (18)	Hezekiah (18)	Gwladys (19)	Myfanwy (18)	Jack (19)
385	Emeline (5)	Jabus (5)	Dorcas (5)	Rosamond (6)	Winefred (6)	Dianah (5)	Silvester (6)	Celia (5)	Cecily (6)	Keturah (6)	Gregory (6)	Fanney (6)	Edwards (6)	Phineas (7)	Juliet (7)	Doctor (7)	Emiley (7)	Julian (8)	Ella (8)	Hamlet (8)	Cecil (8)	Norah (9)	Clementina (9)	Nelson (10)	Wallace (10)	Abram (9)	Doctor (10)	Thompson (11)	Matthias (11)	Hamlet (11)	Cadwaladr (11)	Wilhelmina (12)	Celia (11)	Cyril (12)	Tabitha (13)	Melinda (13)	Cecily (14)	Theophilus (15)	Linda (15)	Cuthbert (16)	Emanuel (16)	Gladys (16)	Lizzy (17)	Milly (17)	Linda (18)	Jessy (18)	Herman (19)	Nelson (18)	Lotty (19)
386	Emilia (5)	Jeffrey (5)	Edwards (5)	Saul (6)	Abner (5)	Dina (5)	Susanah (6)	Clarinda (5)	Delia (6)	Nehemiah (6)	Honor (6)	Harriette (6)	Emelia (6)	Rees (7)	Levina (7)	Drusilla (7)	Enos (7)	Keziah (8)	Euphemia (8)	Hargreaves (8)	Charlie (8)	Obadiah (9)	Cyrus (9)	Paulina (10)	Watson (10)	Alan (9)	Ellenor (10)	Zachariah (11)	Norah (11)	Lilias (11)	Eve (11)	Alan (11)	Donald (11)	Godfrey (12)	Alicia (12)	Orlando (13)	Harris (14)	Annette (14)	Major (15)	Emanuel (16)	Evelina (16)	Irene (16)	Margaretta (17)	Nanny (17)	Malcolm (18)	Joel (18)	Llewellyn (19)	Rachael (18)	Millie (19)
387	Ernest (5)	Jenney (5)	Esau (5)	Shadrach (6)	Adeline (5)	Drusilla (5)	Susey (6)	Clarissa (5)	Dina (6)	Newton (6)	Jannet (6)	Harvey (6)	Emeline (6)	Rupert (7)	Luther (7)	Ellenor (7)	Greenwood (7)	Laurence (8)	Gustavus (8)	Harvey (8)	Cyrus (8)	Orlando (9)	Dorcas (9)	Wilhelmina (10)	Annette (9)	Asenath (9)	Hargreaves (10)	Eugene (10)	Zachariah (11)	Madeline (11)	Faith (11)	Asa (11)	Effie (11)	Jennet (12)	Cecily (12)	Uriah (13)	Herman (14)	Cuthbert (14)	Margaretta (15)	Giles (16)	Florie (16)	Joel (16)	Patience (17)	Patience (17)	Milly (18)	Kezia (18)	Sampson (19)	Silas (18)	Handel (18)
388	Geoffrey (5)	Jervis (5)	Felicia (5)	Stanley (6)	Adolphus (5)	Ellice (5)	Susy (6)	Cuthbert (5)	Dora (6)	Pamelia (6)	Jasper (6)	Holden (6)	Emilia (6)	Valentine (7)	Margaretta (7)	Greenwood (7)	Harriette (7)	Lizzy (8)	Ida (8)	Hedley (8)	Diana (8)	Peggy (9)	Eda (9)	Annette (9)	Arnold (9)	Carry (9)	Jessy (10)	Hamlet (10)	Denis (10)	Marianne (11)	Felix (11)	Carrie (11)	Felix (11)	Judith (12)	Hedley (12)	Valentine (13)	Jeffrey (14)	Ellinor (14)	Milly (15)	Herman (16)	Jennie (16)	Lees (16)	Silas (17)	Victoria (17)	Myfanwy (18)	Marguerite (18)	Septimus (19)	Sybil (18)	Herman (18)
389	Godfrey (5)	Jessey (5)	Foster (5)	Susey (6)	Agatha (5)	Evelyn (5)	Thurston (6)	Easter (5)	Duncan (6)	Penelope (6)	Lambert (6)	Honora (6)	Emmala (6)	Worthy (7)	Melinda (7)	Jarvis (7)	Harvey (7)	Luther (8)	Jackson (8)	Jackson (8)	Drusilla (8)	Sutcliffe (9)	Ella (9)	Bessy (9)	Brian (9)	Douglas (9)	Katherine (10)	Hargreaves (10)	Diana (10)	Minna (11)	Jennet (11)	Clementina (11)	Godfrey (11)	Lionel (12)	Hester (12)	Absalom (12)	Joanna (14)	Florie (14)	Pauline (15)	Marie (16)	Joanna (16)	Orlando (16)	Walker (17)	Zachariah (17)	Bartholomew (17)	Marjorie (18)	Sylvia (19)	Angelina (17)	Kezia (18)
390	Hanah (5)	Josephine (5)	Franklin (5)	Thurston (6)	Amon (5)	Flora (5)	Walton (6)	Elleanor (5)	Emmanuel (6)	Rees (6)	Margaretta (6)	Howard (6)	Fanney (6)	Zillah (7)	Nephi (7)	Johanna (7)	Hubert (7)	Pauline (8)	Katharine (8)	Jasper (8)	Eda (8)	Valentine (9)	Emeline (9)	Clarence (9)	Clementina (9)	Evangeline (9)	Lambert (10)	Harriette (10)	Etty (10)	Pryce (11)	Lavina (11)	Cyrus (11)	Harriot (11)	Madeline (12)	Jeffrey (12)	Adah (12)	Lavina (14)	Fredrick (14)	Sylvia (15)	Nelson (16)	Lavina (16)	Ronald (16)	Anastasia (16)	Anastasia (16)	Clarice (17)	Millie (18)	Cuthbert (18)	Annetta (17)	Linda (18)
391	Hariett (5)	June (5)	Fredric (5)	Vincent (6)	Antony (5)	Gideon (5)	Wilfred (6)	Ely (5)	Ezekiel (6)	Simpson (6)	Marmaduke (6)	Ishmael (6)	Felicia (6)	Anise (6)	Obadiah (7)	Leonora (7)	Hudson (7)	Randolph (8)	Leonora (8)	Llewellyn (8)	Hargreaves (8)	Vincent (9)	Emilia (9)	Denis (9)	Evangeline (9)	Gaynor (9)	Lee (10)	Joel (10)	Ezekiel (10)	Randolph (11)	Llewellyn (11)	Eugenia (11)	Lloyd (11)	Rosamond (12)	Katharine (12)	Annetta (12)	Marianne (14)	Hezekiah (14)	Theophilus (15)	Newton (16)	Lettice (16)	Spencer (16)	Angus (16)	Caleb (16)	Cuthbert (17)	Nelson (18)	Evangeline (18)	Arabella (17)	Llewellyn (18)
392	Hubert (5)	Lavina (5)	Gabriel (5)	Watkin (6)	Augustus (5)	Godfrey (5)	Abner (5)	Emelia (5)	Feargus (6)	Spencer (6)	Penelope (6)	Jim (6)	Geoffrey (6)	Annette (6)	Olivia (7)	Lister (7)	Ida (7)	Riley (8)	Levina (8)	Louise (8)	Howard (8)	Will (9)	Esau (9)	Douglas (9)	Harvey (9)	Hargreaves (9)	Llewelyn (10)	Lambert (10)	Freddy (10)	Septimus (11)	Margaretta (11)	Franklin (11)	Louie (11)	Sally (12)	Lavina (12)	Annette (12)	Morgan (14)	Jeffrey (14)	Walker (15)	Orlando (16)	Maggy (16)	Wilhelmina (16)	Dorothea (16)	Claude (16)	Emanuel (17)	Rufus (18)	Freddy (18)	Cuthbert (17)	Marianne (18)
393	Ishmael (5)	Lees (5)	Hanah (5)	Ashworth (5)	Austin (5)	Greenwood (5)	Annette (5)	Emeline (5)	Fredrick (6)	Susy (6)	Pierce (6)	Jonathon (6)	Gideon (6)	Bethia (6)	Orlando (7)	Lizzie (7)	Ishmael (7)	Watson (8)	Lilly (8)	Lucinda (8)	Laurence (8)	Clarence (8)	Eve (9)	Elenor (9)	Jackson (9)	Jackson (9)	Lucinda (10)	Lot (10)	Handel (10)	Silas (11)	Mathew (11)	Hargreaves (11)	Melinda (11)	Susanah (12)	Matthias (12)	Cecily (12)	Rosamond (14)	Jonah (14)	Bessy (14)	Pryce (16)	Rachael (16)	Arabella (15)	Enos (16)	Dorothea (16)	Georgiana (17)	Alberta (17)	Nelson (18)	Ethelbert (17)	Rennie (18)
394	Jackson (5)	Marion (5)	Harvey (5)	Augustine (5)	Celina (5)	Hagar (5)	Beatrice (5)	Emiline (5)	Hamer (6)	Violet (6)	Randle (6)	June (6)	Hargreaves (6)	Emeline (6)	Paulina (7)	Lucretia (7)	Jeffry (7)	Wiliam (8)	Luther (8)	Mahala (8)	Lavina (8)	Douglas (8)	Joanna (9)	Eve (9)	Johnson (9)	Jennet (9)	Madeline (10)	Louise (10)	Harriott (10)	Silvester (11)	Mira (11)	Irvine (11)	Paulina (11)	Tabitha (12)	Olivia (12)	Clarissa (12)	Gabriel (13)	Lavina (14)	Clifford (14)	Septimus (16)	Valentine (16)	Euphemia (15)	Ethelbert (16)	Freddy (16)	Lizzy (17)	Celia (17)	Nina (18)	Felix (17)	Seth (18)
395	Jessey (5)	Marshall (5)	Henriette (5)	Booth (5)	Charity (5)	Ishmael (5)	Christianna (5)	Enock (5)	Hellen (6)	Watson (6)	Reginald (6)	Levinia (6)	Holland (6)	Euphemia (6)	Selena (7)	Mahala (7)	Joan (7)	Abner (7)	Madeline (8)	Major (8)	Lister (8)	Emeline (8)	Johnson (9)	Felix (9)	Lees (9)	Leonora (9)	Marmaduke (10)	Mathew (10)	Hetty (10)	Wallace (11)	Morgan (11)	Judith (11)	Randolph (11)	Alban (11)	Sally (12)	Emeline (12)	Godfrey (13)	Mathew (14)	Emanuel (14)	Vernon (16)	Zillah (16)	Felix (15)	Honor (16)	Joel (16)	Marianne (17)	Felix (17)	Noel (18)	Gwladys (17)	Silvester (18)
396	Jessy (5)	Matty (5)	Jonadab (5)	Brian (5)	Christianna (5)	Jarvis (5)	Clare (5)	Eve (5)	Honora (6)	Zilla (6)	Riley (6)	Lister (6)	Joanna (6)	Fanney (6)	Susey (7)	Minerva (7)	Levina (7)	Ammon (7)	Major (8)	Mally (8)	Llewellyn (8)	Eugene (8)	Josephine (9)	Garibaldi (9)	Lilley (9)	Lloyd (9)	Marshall (10)	Titus (10)	Hilda (10)	Allan (10)	Rosalie (11)	Julius (11)	Susanah (11)	Asa (11)	Sylvia (12)	Enos (12)	Johnson (13)	Spencer (14)	Etty (14)	Zillah (16)	Evangeline (15)	Harris (15)	Millie (16)	Myfanwy (16)	Randolph (17)	Jeffrey (17)	Rosamond (18)	Harrison (17)	Adelina (17)
397	Jethro (5)	Mene (5)	Joyce (5)	Cadwalader (5)	Constance (5)	Jeffrey (5)	Craven (5)	Fanney (5)	Hubert (6)	Alan (5)	Rosana (6)	Margret (6)	Lambert (6)	Godfrey (6)	Abner (6)	Nehemiah (7)	Llewelyn (7)	Bentley (7)	Olivia (8)	Samson (8)	Margaretta (8)	Eugenie (8)	Lucilla (9)	Godfrey (9)	Louise (9)	Louise (9)	Norah (10)	Watkin (10)	Johnson (10)	Alma (10)	Taylor (11)	Lancelot (11)	Walker (11)	Diana (11)	Uriah (12)	Etty (12)	Katie (13)	Victoria (14)	Harris (14)	Clarice (15)	Irene (15)	Kezia (15)	Nelson (16)	Price (16)	Septimus (17)	Madge (17)	Theophilus (18)	Israel (17)	Amanda (17)
398	Johnson (5)	Minerva (5)	Julian (5)	Carolina (5)	Dixon (5)	Kay (5)	Dorcas (5)	Fredric (5)	Ishmael (6)	Asa (5)	Salina (6)	Marmaduke (6)	Lawra (6)	Julian (6)	Alicia (6)	Polly (7)	Lucinda (7)	Bessey (7)	Orlando (8)	Shadrach (8)	Marshall (8)	Gabriel (8)	Milton (9)	Harriott (9)	Marie (9)	Marie (9)	Norman (10)	Wiliam (10)	Katharine (10)	Christmas (10)	Wiliam (11)	Matthias (11)	Adah (10)	Doctor (11)	Vernon (12)	Eugenia (12)	Milton (13)	Wilkinson (14)	Johnson (14)	Eve (15)	Janetta (15)	Major (15)	Olivia (16)	Una (16)	Silas (17)	Phyllis (17)	Bartholomew (17)	Patience (17)	Bella (17)
399	Joyce (5)	Morgan (5)	June (5)	Charity (5)	Easter (5)	Mahala (5)	Elleanor (5)	Gerard (5)	Joyce (6)	Augustine (5)	Silvester (6)	Marshall (6)	Lees (6)	Keturah (6)	Asa (6)	Simpson (7)	Mathew (7)	Brian (7)	Vernon (8)	Thomasine (8)	Mathew (8)	Harriott (8)	Percival (9)	Jessy (9)	Mathew (9)	Melinda (9)	Pryce (10)	Alberta (9)	Leonora (10)	Cuthbert (10)	Brian (10)	Nelson (11)	Adelina (10)	Donald (11)	Violetta (12)	Euphemia (12)	Orlando (13)	Bella (13)	Jonah (14)	Geoffrey (15)	Jessy (15)	Sara (15)	Orlando (16)	Walker (16)	Adela (16)	Basil (16)	Dick (17)	Theodore (17)	Bertrand (17)
400	Marion (5)	Phoeby (5)	Lucretia (5)	Charlott (5)	Enock (5)	Marshall (5)	Emiline (5)	Haworth (5)	Katherine (6)	Bessey (5)	Soloman (6)	Olivia (6)	Louise (6)	Leonora (6)	Ashton (6)	Spencer (7)	Matthias (7)	Colin (7)	Whitaker (8)	Thompson (8)	Minna (8)	Jasper (8)	Pierce (9)	Mitchell (9)	Mildred (9)	Olivia (9)	Rupert (10)	Cadwaladr (9)	Madeline (10)	Denis (10)	Cyrus (10)	Rachael (11)	Alma (10)	Evangeline (11)	Asa (11)	Freddy (12)	Paulina (13)	Charity (13)	Paulina (14)	Godfrey (15)	Johnson (15)	Adela (14)	Amanda (15)	Arabella (15)	Annetta (16)	Bessy (16)	Jessy (17)	Abigail (16)	Christine (17)
401	Marmaduke (5)	Pierce (5)	Manoah (5)	Clement (5)	Flora (5)	Melicent (5)	Gertrude (5)	Hephzibah (5)	Leigh (6)	Bethia (5)	Susey (6)	Ormerod (6)	Lowry (6)	Lizzy (6)	Charity (6)	Stanley (7)	Maud (7)	Cuthbert (7)	Aquila (7)	Violet (8)	Newton (8)	Major (8)	Pryce (9)	Monica (9)	Riley (9)	Sutcliffe (9)	Selena (10)	Charity (9)	Marmaduke (10)	Elsie (10)	Denis (10)	Rees (11)	Ashton (10)	Freddy (11)	Christine (11)	Giles (12)	Vernon (13)	Colin (13)	Pierce (14)	Lettice (15)	Judith (15)	Asa (14)	Arabella (15)	Archie (15)	Etty (16)	Ettie (16)	Margaretta (17)	Alberta (16)	Giles (17)
402	Maryanne (5)	Pricilla (5)	Marion (5)	Dina (5)	Florence (5)	Newton (5)	Harriette (5)	Hubert (5)	Lister (6)	Brian (5)	Tempest (6)	Parker (6)	Lucretia (6)	Lucinda (6)	Cuthbert (6)	Susy (7)	Minerva (7)	Dawson (7)	Booth (7)	Violetta (8)	Percival (8)	Margaretta (8)	Roseanna (9)	Penelope (9)	Roseanna (9)	Angelo (8)	Thurston (10)	Cordelia (9)	Milly (10)	Greenwood (10)	Donald (10)	Titus (11)	Blanch (10)	Fredrick (11)	Cuthbert (11)	Hedley (12)	Wilhelmina (13)	Daisy (13)	Tamar (14)	Linda (15)	Silas (15)	Hiram (14)	Cyrus (15)	Asa (15)	Harris (16)	Etty (16)	Pollie (17)	Bella (16)	Harrison (17)
403	Phineas (5)	Randal (5)	Marshall (5)	Dorothea (5)	Halstead (5)	Olivia (5)	Holland (5)	Jannet (5)	Mariah (6)	Cadwaladr (5)	Theodore (6)	Randolph (6)	Melicent (6)	Melinda (6)	Edmond (6)	Theodore (7)	Paulina (7)	Dominic (7)	Cordelia (7)	Whitaker (8)	Spencer (8)	Marshall (8)	Rufus (9)	Rodger (9)	Silas (9)	Asa (8)	Valentine (10)	Edmond (9)	Nora (10)	Jennet (10)	Esau (10)	Victor (11)	Cadwaladr (10)	Gabriel (11)	Duncan (11)	Hephzibah (12)	Alma (12)	Eve (13)	Abram (13)	Rennie (15)	Spencer (15)	Maretta (14)	Dick (15)	Euphemia (15)	Herman (16)	Harris (16)	Rufus (17)	Christine (16)	Lizzy (17)
404	Priestley (5)	Rechab (5)	Matthias (5)	Duncan (5)	Hanah (5)	Orlando (5)	Jannet (5)	Jasper (5)	Marmaduke (6)	Cecily (5)	Trevor (6)	Rees (6)	Newton (6)	Norman (6)	Ellenor (6)	Zilla (7)	Penelope (7)	Donald (7)	Drusilla (7)	Asher (7)	Tamar (8)	Nelson (8)	Shadrach (9)	Titus (9)	Watkin (9)	Ashworth (8)	Violetta (10)	Jonathon (9)	Peggy (10)	Kitty (10)	Etty (10)	Watson (11)	Drusilla (10)	Lavina (11)	Felix (11)	Jennet (12)	Anastasia (12)	Freddy (13)	Adelina (13)	Rosamond (15)	Adelina (14)	Phillip (14)	Evelina (15)	Felix (15)	Leopold (16)	Herman (16)	Theodore (17)	Dorothea (16)	Major (17)
405	Randle (5)	Reginald (5)	May (5)	Easter (5)	Helena (5)	Parker (5)	Juliet (5)	Joan (5)	Millicent (6)	Comfort (5)	Watson (6)	Thompson (6)	Obadiah (6)	Percival (6)	Esau (6)	Agatha (6)	Shadrach (7)	Ella (7)	Emiline (7)	Bessey (7)	Abner (7)	Pauline (8)	Susanah (9)	Wiliam (9)	Willey (9)	Charity (8)	Watson (10)	Judith (9)	Titus (10)	Linda (10)	Freddy (10)	Wilkinson (11)	Earnest (10)	Lottie (11)	Handel (11)	Madeline (12)	Annetta (12)	Godfrey (13)	Alan (13)	Thompson (15)	Augusta (14)	Price (14)	Felix (15)	Georgiana (15)	Marguerite (16)	Matthias (16)	Vera (17)	Eugenia (16)	Malcolm (17)
406	Rebekah (5)	Rhodes (5)	Minerva (5)	Eden (5)	Jackson (5)	Phineas (5)	Katherine (5)	Juliana (5)	Miranda (6)	Conrad (5)	Wilhelmina (6)	Victoria (6)	Percival (6)	Rosamond (6)	Evelyn (6)	Ammon (6)	Walker (7)	Ellenor (7)	Evangeline (7)	Cecil (7)	Abram (7)	Pearson (8)	Tryphena (9)	Abner (8)	Willy (9)	Clifford (8)	Zilpah (10)	Levina (9)	Wilhelmina (10)	Lionel (10)	Harriot (10)	Alma (10)	Evangeline (10)	Marmaduke (11)	Hargreaves (11)	Minna (12)	Giles (12)	Jackson (13)	Archie (13)	Zachariah (15)	Bartholomew (14)	Silas (14)	Gladstone (15)	Gwendoline (15)	Miranda (16)	Orlando (16)	Violetta (17)	Faith (16)	Miranda (17)
407	Roseannah (5)	Rice (5)	Mirah (5)	Elin (5)	Jubal (5)	Pierce (5)	Laurence (5)	Julianna (5)	Mirriam (6)	Cyrus (5)	Annette (5)	Virginia (6)	Pierce (6)	Spencer (6)	Franklin (6)	Anise (6)	Watkin (7)	Eveline (7)	Evelina (7)	Dorcas (7)	Alicia (7)	Taylor (8)	Victoria (9)	Annetta (8)	Cicely (8)	Cyril (8)	Alexandra (9)	Nelson (9)	Wilkinson (10)	Margaretta (10)	Howard (10)	Bartholomew (10)	Gordon (10)	Obadiah (11)	Harriot (11)	Randolph (12)	Irvine (12)	Kitty (13)	Dick (13)	Arabella (14)	Basil (14)	Silvester (14)	Letty (15)	Gwladys (15)	Phillip (16)	Rosamond (16)	Bella (16)	Hiram (16)	Orlando (17)
408	Rufus (5)	Rodger (5)	Myra (5)	Emmeline (5)	Julius (5)	Rhodes (5)	Leonora (5)	Keturah (5)	Nehemiah (6)	Dawson (5)	Austin (5)	Wiliam (6)	Susey (6)	Sylvia (6)	Greenwood (6)	Annette (6)	Wilkinson (7)	Faith (7)	Evelyn (7)	Duke (7)	Annetta (7)	Thomasine (8)	Washington (9)	Aquila (8)	Cordelia (8)	Eugenie (8)	Cecil (9)	Paulina (9)	Adela (9)	Marshall (10)	Jessy (10)	Carry (10)	Herman (10)	Valentine (11)	Ishmael (11)	Rupert (12)	Lottie (12)	Llewellyn (13)	Douglas (13)	Fredrick (14)	Drusilla (14)	Walton (14)	Malcolm (15)	Jessy (15)	Rachael (16)	Tamar (16)	Doris (16)	Horatio (16)	Sylvia (17)
409	Salley (5)	Samson (5)	Nelson (5)	Esau (5)	Katherine (5)	Richmond (5)	Levinia (5)	Lancelot (5)	Newton (6)	Ellice (5)	Bessey (5)	Zechariah (6)	Sutcliffe (6)	Thomasine (6)	Howard (6)	Antony (6)	Zilpah (7)	Ferdinand (7)	Franklin (7)	Emeline (7)	Ashworth (7)	Wallace (8)	Agness (8)	Blanch (8)	Ellenor (8)	Evelina (8)	Harrison (9)	Randolph (9)	Carry (9)	Roseanna (10)	Johnson (10)	Clifford (10)	Lambert (10)	Victoria (11)	Jonathon (11)	Septimus (12)	Lotty (12)	Matthias (13)	Faith (13)	Harrison (14)	Eric (14)	Wiliam (14)	Pryce (15)	Smith (15)	Zachariah (16)	Bella (15)	Eve (16)	Jeanie (16)	Dan (16)
410	Stewart (5)	Shepherd (5)	Olivia (5)	Geoffrey (5)	Kay (5)	Rueben (5)	Lord (5)	Lavina (5)	Obadiah (6)	Emiley (5)	Blanche (5)	Abner (5)	Victoria (6)	Walton (6)	Jo (6)	Aquila (6)	Ammon (6)	Godfrey (7)	Harriette (7)	Emila (7)	Basil (7)	Wilkinson (8)	Augustine (8)	Charity (8)	Faith (8)	Handel (8)	Hedley (9)	Rees (9)	Ellenor (9)	Rupert (10)	Lambert (10)	Diana (10)	Lettice (10)	Walker (11)	Lilley (11)	Thomasine (12)	Malcolm (12)	Theodore (13)	Florie (13)	Lilley (14)	Euphemia (14)	Abigail (13)	Sybil (15)	Eugene (14)	Bella (15)	Carry (15)	Janetta (16)	Milton (16)	Hedley (16)
411	Sylvia (5)	Simpson (5)	Percy (5)	Greenwood (5)	Lambert (5)	Rufus (5)	Louesa (5)	Levinia (5)	Ormerod (6)	Gabriel (5)	Cephas (5)	Adela (5)	Vincent (6)	Whitaker (6)	Lancelot (6)	Arnold (6)	Anise (6)	Gregory (7)	Jeffrey (7)	Eugene (7)	Claude (7)	Anastasia (7)	Charlie (8)	Comfort (8)	Franklin (8)	Harriette (8)	Lavina (9)	Riley (9)	Evelina (9)	Vernon (10)	Lancelot (10)	Faith (10)	Lotty (10)	Abram (10)	Melinda (11)	Titus (12)	Theophilus (12)	Watson (13)	Hartley (13)	Louie (14)	Faith (14)	Annetta (13)	Alberta (14)	Fredrick (14)	Duncan (15)	Dick (15)	Nanny (16)	Phillip (16)	Hiram (16)
412	Tamer (5)	Soloman (5)	Phineas (5)	Heber (5)	Laurence (5)	Salina (5)	Louise (5)	Llewelyn (5)	Pamela (6)	Gaynor (5)	Christianna (5)	Alban (5)	Wilbraham (6)	Zipporah (6)	Laurence (6)	Ashworth (6)	Arnold (6)	Honour (7)	Keturah (7)	Ezekiel (7)	Doctor (7)	Ashton (7)	Colin (8)	Cuthbert (8)	Greenwood (8)	Jarvis (8)	Lot (9)	Rufus (9)	Franklin (9)	Walton (10)	Lilias (10)	Greenwood (10)	Marianne (10)	Claude (10)	Milton (11)	Zachariah (12)	Cordelia (11)	Zachariah (13)	Maggy (13)	Terence (14)	Gladys (14)	Bella (13)	Cuthbert (14)	Jennet (14)	Euphemia (15)	Dorothea (15)	Robinson (16)	Price (16)	Hyman (16)
413	Thompson (5)	Sutcliffe (5)	Spencer (5)	Helena (5)	Lazarus (5)	Simpson (5)	Lucretia (5)	Margarett (5)	Reginald (6)	Gerrard (5)	Cordelia (5)	Alicia (5)	Wilhelmina (6)	Alicia (5)	Lilly (6)	Buckley (6)	Charity (6)	Hubert (7)	Llewellyn (7)	Jeffrey (7)	Donald (7)	Bridgett (7)	Douglas (8)	Cyrus (8)	Joyce (8)	Jennett (8)	Mally (9)	Samson (9)	Hephzibah (9)	Wilhelmina (10)	Marmaduke (10)	Johnson (10)	Milton (10)	Cuthbert (10)	Morgan (11)	Adela (11)	Duncan (11)	Alberta (12)	Malinda (13)	Duncan (13)	Granville (14)	Evelina (13)	Duncan (14)	Jonah (14)	Gordon (15)	Hector (15)	Silas (16)	Smith (16)	Ishmael (16)
414	Thurston (5)	Sylvia (5)	Stanley (5)	Holland (5)	Lemuel (5)	Sylvia (5)	Luther (5)	Marie (5)	Rice (6)	Harriette (5)	Denis (5)	Annetta (5)	Anice (5)	Aquilla (5)	Lucinda (6)	Charley (6)	Chas (6)	Jeffry (7)	Lord (7)	Julian (7)	Duncan (7)	Celia (7)	Duncan (8)	Drusilla (8)	Julius (8)	Juliana (8)	Marie (9)	Theodore (9)	Ishmael (9)	Wilkinson (10)	Mildred (10)	Lillie (10)	Selena (10)	Dick (10)	Paulina (11)	Anastasia (11)	Elisha (11)	Alma (12)	Silvester (13)	Evangeline (13)	Handel (14)	Freddy (13)	Ewart (14)	Major (14)	Lettice (15)	Lizzy (15)	Smith (16)	Tamar (16)	Jeanie (16)
415	Watson (5)	Travis (5)	Vernon (5)	Honour (5)	Lord (5)	Taylor (5)	Margarett (5)	Meredith (5)	Serena (6)	Hudson (5)	Dixon (5)	Aquila (5)	Bethia (5)	Beatrice (5)	Marie (6)	Esau (6)	Cicely (6)	Julius (7)	Mahala (7)	Juliana (7)	Emeline (7)	Clifford (7)	Ezekiel (8)	Edmond (8)	Llewellyn (8)	Lawrance (8)	Mathew (9)	Violetta (9)	Johnny (9)	Wilmot (10)	Oscar (10)	Madeline (10)	Theophilus (10)	Dorcas (10)	Wiliam (11)	Annice (11)	Ester (11)	Carl (12)	Uriah (13)	Gwendoline (13)	Melinda (14)	Geoffrey (13)	Harrison (14)	Uriah (14)	Margaretta (15)	Myfanwy (15)	Will (16)	Trevor (16)	Jeannie (16)
416	Young (5)	Violetta (5)	Wiliam (5)	Jessey (5)	Marion (5)	Thompson (5)	Marinda (5)	Meria (5)	Shadrach (6)	Ishmael (5)	Eda (5)	Beatrice (5)	Bryan (5)	Bella (5)	Melicent (6)	Ezekiel (6)	Clayton (6)	Lavina (7)	Margaretta (7)	Keturah (7)	Gabriel (7)	Cyrus (7)	Garibaldi (8)	Esau (8)	Lucinda (8)	Llewellyn (8)	Orlando (9)	Walton (9)	Llewellyn (9)	Ashworth (9)	Paulina (10)	Major (10)	Valentine (10)	Handel (10)	Absalom (10)	Charity (11)	Ezekiel (11)	Christian (12)	Vernon (13)	Harris (13)	Morgan (14)	Hephzibah (13)	Hyman (14)	Vivian (14)	Olivia (15)	Rennie (15)	Alicia (15)	Zillah (16)	Madge (16)
417	Adah (4)	Watson (5)	Zipporah (5)	Jessy (5)	Pamelia (5)	Tryphena (5)	Maryanne (5)	Myra (5)	Simpson (6)	Isiah (5)	Elihu (5)	Blanch (5)	Cecil (5)	Bettsey (5)	Mildred (6)	Fredric (6)	Denis (6)	Lees (7)	Marie (7)	Keziah (7)	Gideon (7)	Donald (7)	Harriette (8)	Foster (8)	Mally (8)	Maggie (8)	Rosehannah (9)	Alexandra (8)	Lloyd (9)	Christian (9)	Pryce (10)	Margaretta (10)	Alberta (9)	Hedley (10)	Adelina (10)	Clare (11)	Freddy (11)	Dorcas (12)	Wiliam (13)	Jennie (13)	Paulina (14)	Herman (13)	Irving (14)	Cordelia (13)	Pamela (15)	Agatha (14)	Anastasia (15)	Eugene (15)	Septimus (16)
418	Alford (4)	Wiliam (5)	Abednego (4)	Josephine (5)	Percy (5)	Violet (5)	Minerva (5)	Ned (5)	Theodore (6)	Jarvis (5)	Emmeline (5)	Cecil (5)	Cyrus (5)	Blanche (5)	Nehemiah (6)	Godfrey (6)	Drusilla (6)	Leonora (7)	Marmaduke (7)	Kitty (7)	Heber (7)	Euphemia (7)	Irwin (8)	Gabriel (8)	Marmaduke (8)	Mally (8)	Zachariah (9)	Asa (8)	Mally (9)	Comfort (9)	Riley (10)	Marshall (10)	Annetta (9)	Johnson (10)	Agatha (10)	Denis (11)	Geoffrey (11)	Duncan (12)	Adela (12)	Katharine (13)	Price (14)	Johnson (13)	Jonah (14)	Enos (13)	Rennie (15)	Annette (14)	Ellinor (15)	Irvine (15)	Spencer (16)
419	Annabella (4)	Yates (5)	Absolom (4)	Joyce (5)	Rufus (5)	Wallace (5)	Miranda (5)	Nehemiah (5)	Titus (6)	Jeffry (5)	Euphemia (5)	Cecily (5)	Dawson (5)	Bridgett (5)	Polly (6)	Harvey (6)	Emely (6)	Lily (7)	Maude (7)	Lister (7)	Isabell (7)	Evelyn (7)	Jackson (8)	Jeffrey (8)	Oscar (8)	Marianne (8)	Alethea (8)	Augustine (8)	Nehemiah (9)	Eden (9)	Selena (10)	Milton (10)	Bertie (9)	Kitty (10)	Annette (10)	Drusilla (11)	Janetta (11)	Franklin (12)	Alberta (12)	Kenneth (13)	Robinson (14)	Jonah (13)	Julius (14)	Eric (13)	Robinson (15)	Augustine (14)	Emanuel (15)	Luther (15)	Wilhelmina (16)
420	Aquila (4)	Abner (4)	Adah (4)	Julius (5)	Shadrach (5)	Zechariah (5)	Morgan (5)	Olivia (5)	Wilford (6)	Lees (5)	Geoffrey (5)	Clementina (5)	Drusilla (5)	Bryan (5)	Rueben (6)	Hephzibah (6)	Esau (6)	Marmaduke (7)	Milton (7)	Lucretia (7)	Jennett (7)	Fredric (7)	Jenny (8)	Lister (8)	Rebekah (8)	Monica (8)	Claude (8)	Bridgett (8)	Orlando (9)	Evelina (9)	Tabitha (10)	Roland (10)	Clementina (9)	Leonora (10)	Ashworth (10)	Elinor (11)	Jennie (11)	Hargreaves (12)	Arabella (12)	Melinda (13)	Sybil (14)	Kitty (13)	Monica (14)	Ethelbert (13)	Sybil (15)	Bertrand (14)	Ewart (15)	Margaretta (15)	Alberta (15)
421	Ashworth (4)	Absalom (4)	Adeline (4)	Lambert (5)	Tamer (5)	Abednego (4)	Moroni (5)	Orlando (5)	Alicia (5)	Mabel (5)	Hada (5)	Comfort (5)	Easter (5)	Cain (5)	Rupert (6)	Hodgson (6)	Eugenie (6)	Minnie (7)	Morgan (7)	Maude (7)	Katharine (7)	Gaynor (7)	Lees (8)	Milton (8)	Soloman (8)	Norah (8)	Cordelia (8)	Clifford (8)	Randolph (9)	Hetty (9)	Valentine (10)	Rosamond (10)	Etty (9)	Lloyd (10)	Basil (10)	Elisha (11)	Marshall (11)	Lloyd (12)	Asa (12)	Milly (13)	Theodore (14)	Linda (13)	Silvester (14)	Eve (13)	Tamar (15)	Cordelia (14)	Hester (15)	Monica (15)	Angelina (15)
422	Augustus (4)	Ammon (4)	Amey (4)	Lancelot (5)	Taylor (5)	Adrian (4)	Orlando (5)	Phineas (5)	Arnold (5)	Major (5)	Honour (5)	Constance (5)	Ella (5)	Clementina (5)	Sabra (6)	Jeffrey (6)	Ezekiel (6)	Ned (7)	Paulina (7)	Newton (7)	Kay (7)	Gerald (7)	Llewellyn (8)	Mina (8)	Spencer (8)	Norman (8)	Donald (8)	Colin (8)	Roseanna (9)	Ishmael (9)	Victor (10)	Thompson (10)	Eugene (9)	Lotty (10)	Blanch (10)	Eve (11)	Rennie (11)	Louie (12)	Bertrand (12)	Robinson (13)	Will (14)	Matthias (13)	Spencer (14)	Evelina (13)	Theophilus (15)	Ebenezer (14)	Hiram (15)	Pamela (15)	Annetta (15)
423	Barnaby (4)	Arnold (4)	Anastasia (4)	Lazarus (5)	Wilfred (5)	Alicia (4)	Ormerod (5)	Randolph (5)	Christianna (5)	Margarett (5)	Iram (5)	Cuthbert (5)	Emmeline (5)	Clifford (5)	Stewart (6)	Lees (6)	Franklin (6)	Newton (7)	Roseanna (7)	Rupert (7)	Kitty (7)	Handel (7)	Louise (8)	Obadiah (8)	Wilhelmina (8)	Pierce (8)	Earnest (8)	Dick (8)	Rupert (9)	Llewellyn (9)	Adolphus (9)	Wilmot (10)	Geoffrey (9)	Mathew (10)	Colin (10)	Hezekiah (11)	Silas (11)	Malcolm (12)	Dorcas (12)	Titus (13)	Elisha (13)	Milly (13)	Theophilus (14)	Giles (13)	Walker (15)	Eve (14)	Jackson (15)	Rennie (15)	Blodwen (15)
424	Barnard (4)	Ashworth (4)	Asenath (4)	Lister (5)	Worthy (5)	Ashworth (4)	Pamelia (5)	Rechab (5)	Clare (5)	Mariah (5)	Jack (5)	Cyrus (5)	Euphemia (5)	Cuthbert (5)	Thomasine (6)	Louise (6)	Gabriel (6)	Oscar (7)	Rupert (7)	Serena (7)	Lilias (7)	Harriette (7)	Marshall (8)	Olivia (8)	Abner (7)	Rosehannah (8)	Effie (8)	Drusilla (8)	Theodore (9)	Louise (9)	Alan (9)	Adelina (9)	Gladstone (9)	Orlando (10)	Cyrus (10)	Jackson (11)	Ashton (10)	Marianne (12)	Egbert (12)	Abram (12)	Hector (13)	Paulina (13)	Adelina (13)	Guy (13)	Cordelia (14)	Georgiana (14)	Malcolm (15)	Robina (15)	Dorcas (15)
425	Barnett (4)	Beatrice (4)	Ashton (4)	Louise (5)	Alan (4)	Barnaby (4)	Peers (5)	Rice (5)	Clementina (5)	Milicent (5)	Jeanette (5)	Dominick (5)	Evelyn (5)	Cyrus (5)	Valentine (6)	Maud (6)	Gerard (6)	Pryce (7)	Serena (7)	Spencer (7)	Lillian (7)	Johnson (7)	Maude (8)	Pierce (8)	Adela (7)	Rupert (8)	Evangeline (8)	Evelina (8)	Uriah (9)	Mally (9)	Blanch (9)	Alban (9)	Hephzibah (9)	Rufus (10)	Dick (10)	Judith (11)	Bella (10)	Milton (12)	Evangeline (12)	Absalom (12)	Katharine (13)	Tamar (13)	Alban (13)	Ivy (13)	Ethelbert (14)	Janetta (14)	Marshall (15)	Rosamond (15)	Faith (15)
426	Billinge (4)	Benn (4)	Bethel (4)	Luther (5)	Alexandra (4)	Beatrice (4)	Percy (5)	Roberts (5)	Craven (5)	Millicent (5)	Jethro (5)	Elanor (5)	Harriette (5)	Delia (5)	Victoria (6)	Morgan (6)	Hamlet (6)	Theodosia (7)	Silvester (7)	Stanley (7)	Milton (7)	Kathleen (7)	Newton (8)	Selena (8)	Blanch (7)	Sally (8)	Felix (8)	Gaynor (8)	Alexandra (8)	Milton (9)	Carrie (9)	Alexandra (9)	Hezekiah (9)	Samson (10)	Eve (10)	Julius (11)	Claude (10)	Minna (12)	Giles (12)	Adelina (12)	Katie (13)	Theophilus (13)	Asa (13)	Jessica (13)	Hector (14)	Patience (14)	Phillip (15)	Sampson (15)	Hettie (15)
427	Booth (4)	Bennett (4)	Blanche (4)	Malcolm (5)	Alicia (4)	Bengimin (4)	Rees (5)	Roseannah (5)	Delilah (5)	Norman (5)	Johanna (5)	Emiley (5)	Haworth (5)	Delilah (5)	Adela (5)	Pierce (6)	Haworth (6)	Thomasine (7)	Sylvia (7)	Valentine (7)	Minerva (7)	Leonora (7)	Taylor (8)	Vernon (8)	Bryan (7)	Thomasine (8)	Godfrey (8)	Gregory (8)	Annette (8)	Nehemiah (9)	Cuthbert (9)	Bertie (9)	Janetta (9)	Selena (10)	Florry (10)	Katie (11)	Cuthbert (10)	Olivia (12)	Hamlet (12)	Asa (12)	Linda (13)	Will (13)	Augustine (13)	Johnson (13)	Hester (14)	Pauline (14)	Rachael (15)	Stella (15)	Lancelot (15)
428	Bridgett (4)	Bethia (4)	Booth (4)	Margaretta (5)	Aron (4)	Booth (4)	Reubin (5)	Rupert (5)	Doctor (5)	Pamila (5)	Katherine (5)	Fergus (5)	Holmes (5)	Dick (5)	Alban (5)	Pryce (6)	Hephzibah (6)	Valentine (7)	Taylor (7)	Wilkinson (7)	Pearson (7)	Levina (7)	Watson (8)	Absalom (7)	Claude (7)	Alicia (7)	Lister (8)	Jasper (8)	Bella (8)	Nelson (9)	Gabriel (9)	Christian (9)	Jasper (9)	Silvester (10)	Gerald (10)	Maggy (11)	Esau (10)	Rosamond (12)	Handel (12)	Claud (12)	Patience (13)	Alethea (12)	Bartholomew (13)	Lancelot (13)	Marjorie (14)	Price (14)	Rennie (15)	Terence (15)	Milly (15)
429	Cadwalader (4)	Blanch (4)	Bridgett (4)	Meredith (5)	Ashworth (4)	Bryan (4)	Ruben (5)	Serena (5)	Elleanor (5)	Percy (5)	Lemuel (5)	Franklin (5)	Ida (5)	Drusilla (5)	Amphillis (5)	Randolph (6)	Katharine (6)	Walton (7)	Victor (7)	Willoughby (7)	Phineas (7)	Maryann (7)	Ashton (7)	Arnold (7)	Clifford (7)	Allan (7)	Margaretta (8)	Johnson (8)	Bryan (8)	Paulina (9)	Gladstone (9)	Cordelia (9)	Jennet (9)	Terence (10)	Giles (10)	Olivia (11)	Eugenie (10)	Terence (12)	Hephzibah (12)	Dick (12)	Rufus (13)	Augustine (12)	Carry (13)	Leslie (13)	Melinda (14)	Robinson (14)	Trevor (15)	Alicia (14)	Pamela (15)
430	Christianna (4)	Cain (4)	Bryan (4)	Minerva (5)	Barnard (4)	Cecil (4)	Sagar (5)	Silvanus (5)	Elliott (5)	Richmond (5)	Lister (5)	Geoffrey (5)	Jannet (5)	Eda (5)	Anise (5)	Rebekah (6)	Lilias (6)	Annabella (6)	Wilfrid (7)	Wilmot (7)	Randolph (7)	Maude (7)	Ashworth (7)	Asa (7)	Donald (7)	Bertram (7)	Nora (8)	Katharine (8)	Christmas (8)	Rees (9)	Handel (9)	Donald (9)	Jonah (9)	Ursula (10)	Godfrey (10)	Raymond (11)	Evangeline (10)	Uriah (12)	Malcolm (12)	Ellinor (12)	Tamar (13)	Cordelia (12)	Eric (13)	Mathew (13)	Nanny (14)	Rosalie (14)	Victoria (15)	Augustine (14)	Pauline (15)
431	Cordelia (4)	Celia (4)	Cadwalader (4)	Minna (5)	Beatrice (4)	Celina (4)	Samson (5)	Silvester (5)	Emelia (5)	Roseannah (5)	Lowry (5)	Hagar (5)	Jehu (5)	Edmondson (5)	Annette (5)	Reubin (6)	Lilly (6)	Annetta (6)	Wiliam (7)	Zilpah (7)	Samson (7)	Mildred (7)	Cora (7)	Asenath (7)	Ester (7)	Cadwaladr (7)	Olivia (8)	Keturah (8)	Cicely (8)	Roland (9)	Hargreaves (9)	Douglas (9)	Judith (9)	Wilfrid (10)	Greenwood (10)	Selena (11)	Judith (10)	Watkin (12)	Raymond (12)	Ettie (12)	Zachariah (13)	Dick (12)	Eugenia (13)	Melinda (13)	Paulina (14)	Spencer (14)	Zachariah (15)	Blodwen (14)	Sampson (15)
432	Craven (4)	Charity (4)	Christmas (4)	Percy (5)	Blanche (4)	Cephas (4)	Soloman (5)	Violetta (5)	Emiline (5)	Rosehannah (5)	Mahala (5)	Hervey (5)	Jessey (5)	Elisabeth (5)	Barnard (5)	Roberts (6)	Lord (6)	Annette (6)	Willie (7)	Abram (6)	Susey (7)	Randolph (7)	Cordelia (7)	Evangeline (7)	Fletcher (7)	Carl (7)	Rosalie (8)	Lionel (8)	Claude (8)	Tabitha (9)	Hedley (9)	Edmond (9)	Julius (9)	Wilhelmina (10)	Howard (10)	Theodore (11)	Kitty (10)	Algernon (11)	Titus (12)	Evelina (12)	Anastasia (12)	Duncan (12)	Freddy (13)	Miranda (13)	Pauline (14)	Sybil (14)	Angus (14)	Carl (14)	Augustine (14)
433	Denis (4)	Dixon (4)	Cicily (4)	Precilla (5)	Bold (4)	Clementina (4)	Thompson (5)	Watts (5)	Evelyn (5)	Tamer (5)	Margret (5)	Hudson (5)	Johanna (5)	Emelia (5)	Bethia (5)	Selena (6)	Madeline (6)	Aquila (6)	Agatha (6)	Agness (6)	Thomasine (7)	Samson (7)	Cuthbert (7)	Harvey (7)	Godfrey (7)	Claude (7)	Sutcliffe (8)	Madeline (8)	Cyrus (8)	Willy (9)	Jennett (9)	Effie (9)	Lilla (9)	Alan (9)	Marie (10)	Watson (11)	Llewellyn (10)	Anastasia (11)	Watson (12)	Hedley (12)	Aubrey (12)	Elisha (12)	Garnet (13)	Morgan (13)	Sara (14)	Violetta (14)	Dan (14)	Drusilla (14)	Barnet (14)
434	Dianah (4)	Duke (4)	Comfort (4)	Pricilla (5)	Byron (4)	Clementine (4)	Zacharias (5)	Wilbraham (5)	Ferdinand (5)	Valentine (5)	Melicent (5)	Jarvis (5)	Joice (5)	Emilia (5)	Bryan (5)	Shadrach (6)	Marmaduke (6)	Asenath (6)	Alicia (6)	Alban (6)	Thompson (7)	Selena (7)	Delia (7)	Hephzibah (7)	Hargreaves (7)	Comfort (7)	Tabitha (8)	Major (8)	Dorcas (8)	Alan (8)	Joyce (9)	Ellenor (9)	Linda (9)	Alicia (9)	Marshall (10)	Wilkinson (11)	Madeline (10)	Clifford (11)	Willy (12)	Joanna (12)	Bessy (12)	Foster (12)	Giles (13)	Nelson (13)	Stella (14)	Anastasia (13)	Diana (14)	Gertie (14)	Enos (14)
435	Eleazar (4)	Duncan (4)	Cornelious (4)	Randle (5)	Cecelia (4)	Comfort (4)	Zilla (5)	Young (5)	Hagar (5)	Virginia (5)	Minna (5)	Jehu (5)	Julian (5)	Eugene (5)	Cephas (5)	Silvester (6)	Minnie (6)	Ashworth (6)	Angus (6)	Asa (6)	Wilhelmina (7)	Spencer (7)	Denis (7)	Hezekiah (7)	Jasper (7)	Cyrus (7)	Thompson (8)	Pryce (8)	Emilia (8)	Anise (8)	Kathleen (9)	Evelina (9)	Morgan (9)	Bartholomew (9)	Muriel (10)	Alexandra (10)	Milly (10)	Hyman (11)	Agatha (11)	Lot (12)	Carry (12)	Leopold (12)	Guy (13)	Nina (13)	Theodore (14)	Eugenia (13)	Dorothea (14)	Hedley (14)	Ettie (14)
436	Elianor (4)	Edmondson (4)	Cuthbert (4)	Rechab (5)	Christian (4)	Cordelia (4)	Angus (4)	Adela (4)	Harold (5)	Yates (5)	Orlando (5)	Jemmima (5)	Juliana (5)	Eveline (5)	Christian (5)	Sutcliffe (6)	Myra (6)	Cecil (6)	Annetta (6)	Bella (6)	Willey (7)	Stella (7)	Ely (7)	Jannet (7)	Jonathon (7)	Diana (7)	Wiliam (8)	Rebekah (8)	Euphemia (8)	Bob (8)	Keziah (9)	Ezekiel (9)	Nina (9)	Bessey (9)	Pryce (10)	Alicia (10)	Minerva (10)	Keturah (11)	Geoffrey (11)	Marianne (12)	Enos (12)	Melinda (12)	Hezekiah (13)	Pollie (13)	Wilhelmina (14)	Freddy (13)	Duncan (14)	Joel (14)	Eve (14)
437	Ellianor (4)	Eleazer (4)	Denis (4)	Rodger (5)	Christina (4)	Cyrus (4)	Annetta (4)	Admiral (4)	Harrison (5)	Agatha (4)	Pearson (5)	Jeremy (5)	Juliet (5)	Evelyn (5)	Delia (5)	Wallace (6)	Obadiah (6)	Cephas (6)	Annette (6)	Cordelia (6)	Willoughby (7)	Tryphena (7)	Eugenie (7)	Juliana (7)	Lambert (7)	Dorcas (7)	Zechariah (8)	Rosalie (8)	Hargreaves (8)	Brian (8)	Lot (9)	Handel (9)	Pryce (9)	Charity (9)	Sybil (10)	Carry (10)	Myfanwy (10)	Lettice (11)	Guy (11)	Nehemiah (12)	Etty (12)	Nelson (12)	Jeffrey (13)	Robina (13)	Angelina (13)	Godfrey (13)	Felix (14)	Judith (14)	Hezekiah (14)
438	Emmeline (4)	Ely (4)	Dianah (4)	Rosena (5)	Clifford (4)	Douglas (4)	Antony (4)	Alicia (4)	Honour (5)	Albin (4)	Rice (5)	Josephus (5)	Leigh (5)	Ferdinand (5)	Duncan (5)	Washington (6)	Oscar (6)	Chas (6)	Bridgett (6)	Dick (6)	Wilmot (7)	Vernon (7)	Evangeline (7)	Kathleen (7)	Lawrance (7)	Eden (7)	Carry (7)	Sara (8)	Harriette (8)	Cyrus (8)	Nelson (9)	Katharine (9)	Rufus (9)	Ishmael (9)	Terence (10)	Doctor (10)	Price (10)	Lilley (11)	Gwendoline (11)	Rees (12)	Harris (12)	Rufus (12)	Judith (13)	Theodora (13)	Basil (13)	Hettie (13)	Lizzy (14)	Lancelot (14)	Julius (14)
439	Fanney (4)	Ernest (4)	Dianna (4)	Serena (5)	Cuthbert (4)	Duncan (4)	Aron (4)	Ammon (4)	Ira (5)	Alethea (4)	Richmal (5)	Laban (5)	Lemuel (5)	Franklin (5)	Dyson (5)	Williams (6)	Rebekah (6)	Christian (6)	Buckley (6)	Doctor (6)	Adela (6)	Zechariah (7)	Evelina (7)	Lilley (7)	Lena (7)	Esau (7)	Charity (7)	Sylvia (8)	Jeffrey (8)	Dorcas (8)	Rupert (9)	Lambert (9)	Sabrina (9)	Jeffrey (9)	Theophilus (10)	Eugene (10)	Rufus (10)	Margaretta (11)	Hedley (11)	Robina (12)	Heber (12)	Valentine (12)	Kenneth (13)	Watson (13)	Bertrand (13)	Hyman (13)	Lloyd (14)	Lizzy (14)	Olivia (14)
440	Flora (4)	Fergus (4)	Donald (4)	Sutcliffe (5)	Cyrus (4)	Dyson (4)	Bathsheba (4)	Barton (4)	Issachar (5)	Ashworth (4)	Rodger (5)	Lambert (5)	Levinia (5)	Friend (5)	Elleanor (5)	Willoughby (6)	Rice (6)	Drusilla (6)	Cuthbert (6)	Donald (6)	Annette (6)	Zipporah (7)	Fanney (7)	Lillie (7)	Marcus (7)	Eve (7)	Clarence (7)	Tryphena (8)	Jethro (8)	Esau (8)	Silvester (9)	Lilias (9)	Tabitha (9)	Julius (9)	Ashton (9)	Greenwood (10)	Septimus (10)	Melinda (11)	Kenneth (11)	Sara (12)	Jonah (12)	Victoria (12)	Milton (13)	Wilhelmina (13)	Carl (13)	Johnson (13)	Milly (14)	Marshall (14)	Patience (14)
441	Handel (4)	Florence (4)	Dorothea (4)	Sylvia (5)	Dick (4)	Elihu (4)	Buckley (4)	Bella (4)	Lucinda (5)	Beatrice (4)	Rosamond (5)	Leigh (5)	Mariah (5)	Handel (5)	Ester (5)	Abner (5)	Sara (6)	Emelia (6)	Dorcas (6)	Ellenor (6)	Barnard (6)	Annetta (6)	Gabriel (7)	Lionel (7)	Norah (7)	Hamlet (7)	Clayton (7)	Vernon (8)	Jonathon (8)	Evangeline (8)	Adelina (8)	Lionel (9)	Thompson (9)	Katharine (9)	Charity (9)	Janetta (10)	Theodore (10)	Monica (11)	Lancelot (11)	Sybil (12)	Lancelot (12)	Winefred (12)	Rachael (13)	Adela (12)	Dick (13)	Leon (13)	Milton (14)	Matthias (14)	Rosalie (14)
442	Hanna (4)	Georgianna (4)	Ely (4)	Tamar (5)	Eleazer (4)	Ely (4)	Cain (4)	Brian (4)	Maranda (5)	Booth (4)	Spencer (5)	Lloyd (5)	Marry (5)	Harriott (5)	Eugene (5)	Adela (5)	Taylor (6)	Emiline (6)	Emiley (6)	Emilie (6)	Blanch (6)	Annette (6)	Gervase (7)	Lot (7)	Roland (7)	Harriott (7)	Clifford (7)	Williams (8)	Judith (8)	Foster (8)	Alexandra (8)	Lord (9)	Adela (8)	Lot (9)	Comfort (9)	Katharine (10)	Wilfrid (10)	Orlando (11)	Marmaduke (11)	Valentine (12)	Minna (12)	Clarice (11)	Randolph (13)	Christian (12)	Enos (13)	Mathew (13)	Miranda (14)	Nanny (14)	Stuart (14)
443	Heber (4)	Gustavus (4)	Emm (4)	Taylor (5)	Elleanor (4)	Emiline (4)	Cecil (4)	Bridgett (4)	Marcus (5)	Bridgett (4)	Tamer (5)	Malinda (5)	Maryanne (5)	Hellen (5)	Ferdinand (5)	Ashton (5)	Valentine (6)	Esau (6)	Eugenia (6)	Emiline (6)	Brian (6)	Aquila (6)	Hargreaves (7)	Mahala (7)	Rosehannah (7)	Hezekiah (7)	Cyril (7)	Young (8)	Mina (8)	Gabriel (8)	Annetta (8)	Marianne (9)	Anastasia (8)	Maggy (9)	Cyril (9)	Lavina (10)	Dorcas (9)	Raymond (11)	Milton (11)	Watson (12)	Rosamond (12)	Cuthbert (11)	Watkin (13)	Duncan (12)	Ettie (13)	Minna (13)	Walker (14)	Pauline (14)	Bartholomew (13)
444	Henery (4)	Hagar (4)	Fanney (4)	Terence (5)	Emelia (4)	Enock (4)	Cecily (4)	Brook (4)	Marie (5)	Cain (4)	Watkin (5)	Marcus (5)	Mira (5)	Honour (5)	Hada (5)	Brian (5)	Wallace (6)	Gustavus (6)	Friend (6)	Ethel (6)	Charity (6)	Asa (6)	Hephzibah (7)	Pearson (7)	Rupert (7)	Johnny (7)	Cyrus (7)	Adela (7)	Morgan (8)	Katie (8)	Aquila (8)	Melinda (9)	Augustine (8)	Pryce (9)	Drusilla (9)	Llewellyn (10)	Florrie (9)	Rufus (11)	Minna (11)	Wiliam (12)	Titus (12)	Dorcas (11)	Abram (12)	Gerard (12)	Felix (13)	Miranda (13)	Basil (13)	Samson (14)	Basil (13)
445	Howard (4)	Harvey (4)	Gideon (4)	Wesley (5)	Emely (4)	Eugene (4)	Cephas (4)	Clifford (4)	Marinda (5)	Celia (4)	Abram (4)	Margarett (5)	Nelson (5)	Houghton (5)	Handel (5)	Bryan (5)	Alban (5)	Handel (6)	Handel (6)	Friend (6)	Clarence (6)	Blanch (6)	Howard (7)	Peggy (7)	Sara (7)	Joyce (7)	Dawson (7)	Alma (7)	Olivia (8)	Keziah (8)	Belinda (8)	Randle (9)	Carrie (8)	Roseanna (9)	Egbert (9)	Lloyd (10)	Guy (9)	Tabitha (11)	Rennie (11)	Alan (11)	Walker (12)	Edmond (11)	Christine (12)	Godfrey (12)	Giles (13)	Nanny (13)	Elisha (13)	Stewart (14)	Diana (13)
446	Howarth (4)	Haworth (4)	Hamer (4)	Wilfred (5)	Emmily (4)	Euphemia (4)	Collin (4)	Comfort (4)	Mason (5)	Cephas (4)	Adela (4)	Marie (5)	Ormerod (5)	Ida (5)	Harriott (5)	Cecil (5)	Antony (5)	Hargreaves (6)	Hervey (6)	Howarth (6)	Dominic (6)	Cadwaladr (6)	Julius (7)	Phineas (7)	Sybil (7)	Lilias (7)	Denis (7)	Blanch (7)	Oscar (8)	Laurence (8)	Carry (8)	Rufus (9)	Colin (8)	Serena (9)	Franklin (9)	Montague (10)	Handel (9)	Wiliam (11)	Sybil (11)	Aloysius (11)	Willy (12)	Eve (11)	Dominic (12)	Handel (12)	Harrison (13)	Valentine (13)	Etty (13)	Vera (14)	Emanuel (13)
447	Howel (4)	Henery (4)	Harold (4)	Winefred (5)	Ester (4)	Ezekiah (4)	Comfort (4)	Craven (4)	Mathias (5)	Christian (4)	Alethea (4)	Minerva (5)	Paulina (5)	Jerry (5)	Ida (5)	Cephas (5)	Ashworth (5)	Herman (6)	Howard (6)	June (6)	Emilie (6)	Christmas (6)	Katharine (7)	Price (7)	Wiliam (7)	Lister (7)	Dominic (7)	Carry (7)	Rees (8)	Lavina (8)	Charity (8)	Tabitha (9)	Cordelia (8)	Sylvia (9)	Freddy (9)	Muriel (10)	Ishmael (9)	Alicia (10)	Terence (11)	Cordelia (11)	Absalom (11)	Flory (11)	Elisabeth (12)	Leon (12)	Lambert (13)	Adela (12)	Joyce (13)	Agatha (13)	Geraldine (13)
448	Iram (4)	Hephzibah (4)	Hilton (4)	Allice (4)	Evelyn (4)	Foster (4)	Constance (4)	Dina (4)	Melicent (5)	Cicily (4)	Ambrosine (4)	Monica (5)	Precilla (5)	Joan (5)	Jamima (5)	Christian (5)	Bessey (5)	Horace (6)	Jennett (6)	Lavina (6)	Esau (6)	Clare (6)	Kathleen (7)	Rees (7)	Will (7)	Lord (7)	Dorah (7)	Christian (7)	Sylvia (8)	Levina (8)	Clementina (8)	Anastasia (8)	Doctor (8)	Theophilus (9)	Geoffrey (9)	Pryce (10)	Katharine (9)	Archie (10)	Alicia (10)	Cyrus (11)	Alberta (11)	Guy (11)	Eve (12)	Malinda (12)	Marmaduke (13)	Annice (12)	Lettice (13)	Carry (13)	Gertie (13)
449	Jennett (4)	Hindle (4)	Howel (4)	Amphillis (4)	Fletcher (4)	Harold (4)	Dixon (4)	Dorothea (4)	Myra (5)	Cuthbert (4)	Amey (4)	Nelson (5)	Randle (5)	Jonathon (5)	Josias (5)	Clare (5)	Bessie (5)	Katharine (6)	Jethro (6)	Lionel (6)	Ezekiel (6)	Clarinda (6)	Kay (7)	Rosehannah (7)	Willis (7)	Marmaduke (7)	Emilia (7)	Claude (7)	Thornton (8)	Lincoln (8)	Clifford (8)	Annette (8)	Elinor (8)	Willey (9)	Hagar (9)	Rosalie (10)	Keturah (9)	Bertrand (10)	Ashworth (10)	Dominic (11)	Godfrey (11)	Hedley (11)	Flory (12)	Milton (12)	Matthias (13)	Aubrey (12)	Monica (13)	Elma (13)	Guy (13)
450	Jenney (4)	Honora (4)	Iram (4)	Aquila (4)	Friend (4)	Harvey (4)	Eden (4)	Emely (4)	Penelope (5)	Delilah (4)	Annetta (4)	Paulina (5)	Raymond (5)	Josias (5)	Joyce (5)	Craven (5)	Booth (5)	Keturah (6)	Lancelot (6)	Llewelyn (6)	Franklin (6)	Claude (6)	Lister (7)	Rufus (7)	Zilpah (7)	Mildred (7)	Freddy (7)	Clementina (7)	Willey (8)	Malinda (8)	Cordelia (8)	Aquila (8)	Esau (8)	Willy (9)	Hephzibah (9)	Samson (10)	Keziah (9)	Cecily (10)	Aubrey (10)	Dorcas (11)	Hyman (11)	Hezekiah (11)	Handel (12)	Monica (12)	Millie (13)	Christine (12)	Price (13)	Emanuel (13)	Hector (13)
451	Jerry (4)	Jeffery (4)	Isiah (4)	Benedicta (4)	Gibson (4)	Holmes (4)	Ella (4)	Emiley (4)	Phineas (5)	Dolly (4)	Asenath (4)	Pickles (5)	Rebekah (5)	Julius (5)	Julian (5)	Dick (5)	Bridgett (5)	Levina (6)	Lee (6)	Marianne (6)	Hamlet (6)	Comfort (6)	Margaretta (7)	Turner (7)	Abram (6)	Morgan (7)	Garibaldi (7)	Cuthbert (7)	Zipporah (8)	Olivia (8)	Dominic (8)	Ashton (8)	Ethelbert (8)	Adela (8)	Jennet (9)	Tabitha (10)	Lambert (9)	Claude (10)	Colin (10)	Elisabeth (11)	Lloyd (11)	Ishmael (11)	Harris (12)	Orlando (12)	Monica (13)	Eugene (12)	Samson (13)	Eve (13)	Joel (13)
452	Johanna (4)	Jehu (4)	Jabus (4)	Bessy (4)	Gideon (4)	Honora (4)	Ema (4)	Emmaline (4)	Preston (5)	Drusilla (4)	Ashworth (4)	Rosehannah (5)	Rice (5)	Lloyd (5)	Lawrance (5)	Emila (5)	Cecil (5)	Lucinda (6)	Lister (6)	Marie (6)	Lord (6)	Craven (6)	Mildred (7)	Agness (6)	Agness (6)	Nelly (7)	Hephzibah (7)	Cyrus (7)	Abner (7)	Pauline (8)	Edmond (8)	Bella (8)	Ezekiel (8)	Cecelia (8)	Joyce (9)	Tamar (10)	Lilias (9)	Clementina (10)	Cuthbert (10)	Emilie (11)	Marianne (11)	Jeffrey (11)	Lancelot (12)	Stella (12)	Nelson (13)	Euphemia (12)	Silvester (13)	Georgiana (13)	Mona (13)
453	Julius (4)	Jessy (4)	Jamima (4)	Cain (4)	Hamer (4)	Jannet (4)	Emeline (4)	Emmeline (4)	Pryce (5)	Eden (4)	Bridgett (4)	Rosena (5)	Rosamond (5)	Lorenzo (5)	Lister (5)	Eugenia (5)	Comfort (5)	Mabel (6)	Louise (6)	Matty (6)	Major (6)	Edmond (6)	Nehemiah (7)	Algernon (6)	Alonzo (6)	Obadiah (7)	Jeffrey (7)	Effie (7)	Abram (7)	Penelope (8)	Ellenor (8)	Gladstone (8)	Faith (8)	Cephas (8)	Lambert (9)	Theophilus (10)	Linda (9)	Drusilla (10)	Dominic (10)	Florie (11)	Marshall (11)	Marianne (11)	Maggy (12)	Veronica (12)	Noel (13)	Ewart (12)	Wiliam (13)	Giles (13)	Noel (13)
454	Katherine (4)	Jonathon (4)	Jasper (4)	Charlotta (4)	Holdsworth (4)	Jennett (4)	Enock (4)	Ester (4)	Randle (5)	Elleanor (4)	Cecily (4)	Salina (5)	Sylvester (5)	Lucretia (5)	Llewellyn (5)	Evelyn (5)	Conrad (5)	Morgan (6)	Malcolm (6)	Mitchell (6)	Marcus (6)	Emelia (6)	Oscar (7)	Aloysius (6)	Anise (6)	Peggy (7)	Johnny (7)	Esau (7)	Agatha (7)	Susanah (8)	Eugenie (8)	Gordon (8)	Giles (8)	Colin (8)	Leonora (9)	Alan (9)	Lister (9)	Esau (10)	Duncan (10)	Guy (11)	Myfanwy (11)	Milton (11)	Major (12)	Watkin (12)	Ronald (13)	Faith (12)	Agatha (12)	Greenwood (13)	Robina (13)
455	Lavina (4)	Judy (4)	Jefsey (4)	Christmas (4)	Honora (4)	Johnathan (4)	Ester (4)	Ezekiel (4)	Randolph (5)	Emmanuel (4)	Donald (4)	Shadrach (5)	Thomasin (5)	Mahala (5)	Lowry (5)	Fenton (5)	Craven (5)	Obadiah (6)	Mally (6)	Norah (6)	Margarett (6)	Fanney (6)	Paulina (7)	Ammon (6)	Asher (6)	Raymond (7)	Joyce (7)	Eugenie (7)	Annetta (7)	Wiliam (8)	Euphemia (8)	Harriette (8)	Ishmael (8)	Cordelia (8)	Lotty (9)	Asenath (9)	Lot (9)	Ethelbert (10)	Ellinor (10)	Honor (11)	Ned (11)	Pierce (11)	Marshall (12)	Annetta (11)	Trevor (13)	Honor (12)	Angelina (12)	Hettie (13)	Robinson (13)
456	Lidia (4)	Katharine (4)	Jenney (4)	Clarinda (4)	Howard (4)	Jonnet (4)	Ezekiel (4)	Faithful (4)	Rees (5)	Euphemia (4)	Dora (4)	Shepherd (5)	Wilkinson (5)	Major (5)	Lucilla (5)	Fielding (5)	Eden (5)	Orlando (6)	Minerva (6)	Octavius (6)	Marmaduke (6)	Fenton (6)	Pauline (7)	Ashworth (6)	Bridgett (6)	Rufus (7)	Katharine (7)	Ezekiel (7)	Bridgett (7)	Alexandra (7)	Ezekiel (8)	Herman (8)	Jackson (8)	Dixon (8)	Meredith (9)	Bella (9)	Olivia (9)	Euphemia (10)	Enos (10)	Janetta (11)	Nelson (11)	Ruby (11)	Melinda (12)	Carl (11)	Agatha (12)	Irvin (12)	Augustine (12)	Malcolm (13)	Tamar (13)
457	Llewelyn (4)	Katherine (4)	Jethro (4)	Clarissa (4)	Isabello (4)	Josephine (4)	Feargus (4)	Foulds (4)	Stephenson (5)	Farnham (4)	Drucilla (4)	Silvanus (5)	Wilmot (5)	Malley (5)	Minerva (5)	Friend (5)	Emelia (5)	Pierce (6)	Newton (6)	Oscar (6)	Mathias (6)	Ferdinand (6)	Penelope (7)	Bridgett (6)	Duncan (6)	Russell (7)	Kitty (7)	Gabriel (7)	Colin (7)	Annetta (7)	Friend (8)	Jackson (8)	Madeline (8)	Douglas (8)	Riley (9)	Daisy (9)	Rees (9)	Granville (10)	Felix (10)	Jeanie (11)	Uriah (11)	Titus (11)	Theodore (12)	Christine (11)	Diana (12)	Irvine (12)	Daisey (12)	Miranda (13)	Will (13)
458	Louis (4)	Kay (4)	Johnathan (4)	Constance (4)	Jannet (4)	Josias (4)	Fletcher (4)	Gerrard (4)	Sutcliffe (5)	Felicia (4)	Easter (4)	Spencer (5)	Winefred (5)	Margaretta (5)	Norman (5)	Gerard (5)	Hamilton (5)	Richardson (6)	Penelope (6)	Pauline (6)	Meredith (6)	Franklin (6)	Rees (7)	Cadwaladr (6)	Elenor (6)	Susanah (7)	Lemuel (7)	Granville (7)	Cordelia (7)	Archie (7)	Godfrey (8)	Jasper (8)	Milly (8)	Edmond (8)	Sabrina (9)	Fredrick (9)	Sylvia (9)	Hester (10)	Hanson (10)	Jonah (11)	Claud (10)	Trevor (11)	Zachariah (12)	Ewart (11)	Eve (12)	Lavina (12)	Dominic (12)	Spencer (13)	Alban (12)
459	Mally (4)	Lee (4)	Joice (4)	Constantine (4)	Johanna (4)	Keren (4)	Foster (4)	Gregory (4)	Thomasine (5)	Foster (4)	Eleazer (4)	Susy (5)	Abner (4)	Mariah (5)	Ormerod (5)	Howard (5)	Irvin (5)	Sugden (6)	Randle (6)	Pryce (6)	Monica (6)	Heber (6)	Selena (7)	Cain (6)	Evelina (6)	Susy (7)	Llewellyn (7)	Hezekiah (7)	Cyril (7)	Cordelia (7)	Hamlet (8)	Katie (8)	Mina (8)	Eugenie (8)	Stuart (9)	Gabriel (9)	Terence (9)	Ishmael (10)	Hargreaves (10)	Malinda (11)	Cora (10)	Watson (11)	Augustus (11)	Foster (11)	Hedley (12)	Lettice (12)	Eugene (12)	Abram (12)	Alicia (12)
460	Manoah (4)	Lionel (4)	Josephine (4)	Emelia (4)	Jonadab (4)	Lambert (4)	Gomer (4)	Harriette (4)	Violetta (5)	Franklin (4)	Emeline (4)	Tobias (5)	Albion (4)	Minerva (5)	Oscar (5)	Immanuel (5)	Jannet (5)	Sutcliffe (6)	Rufus (6)	Randolph (6)	Ophelia (6)	Herman (6)	Susey (7)	Donald (6)	Gerald (6)	Tim (7)	Lucretia (7)	Johnny (7)	Duncan (7)	Delia (7)	Hezekiah (8)	Kitty (8)	Obadiah (8)	Geoffrey (8)	Theodore (9)	Granville (9)	Thompson (9)	Lancelot (10)	Herman (10)	Mathew (11)	Gwladys (10)	Absalom (10)	Bessy (11)	Harrison (11)	Hyman (12)	Major (12)	Faith (12)	Basil (12)	Arabella (12)
461	Marcus (4)	Luther (4)	Josias (4)	Emmaline (4)	Josephine (4)	Laurence (4)	Harold (4)	Hellen (4)	Virtue (5)	Grimshaw (4)	Emilia (4)	Tryphena (5)	Alicia (4)	Mirah (5)	Richardson (5)	Jeffry (5)	Jasper (5)	Sylvia (6)	Selena (6)	Riley (6)	Pamelia (6)	Honora (6)	Terence (7)	Hagar (6)	Gregory (6)	Trevor (7)	Maranda (7)	Joyce (7)	Earnest (7)	Dominic (7)	Ishmael (8)	Mira (8)	Oscar (8)	Irene (8)	Watkin (9)	Hilton (9)	Titus (9)	Lilias (10)	Hyman (10)	Paulina (11)	Hargreaves (10)	Anastasia (10)	Colin (11)	Joanna (11)	Joel (12)	Malcolm (12)	Gabriel (12)	Bessy (12)	Augustus (12)
462	Melinda (4)	Meredith (4)	Katherine (4)	Erasmus (4)	Josias (4)	Lees (4)	Hephzibah (4)	Henriette (4)	Wilhelmina (5)	Hanson (4)	Fenton (4)	Turner (5)	Angela (4)	Mitchell (5)	Roseanna (5)	Josephus (5)	Jeanette (5)	Virginia (6)	Worthy (6)	Simpson (6)	Parker (6)	Howard (6)	Vernon (7)	Hellen (6)	Grimshaw (6)	Watkin (7)	Milton (7)	Julius (7)	Effie (7)	Duncan (7)	Juliana (8)	Orlando (8)	Randal (8)	Jackson (8)	Wilfrid (9)	Lancelot (9)	Wilkinson (9)	Lot (10)	Irvine (10)	Ronald (11)	Hezekiah (10)	Basil (10)	Cordelia (11)	Lavina (11)	Neville (12)	Mona (12)	Harrison (12)	Dick (12)	Cordelia (12)
463	Miranda (4)	Milley (4)	Lambert (4)	Florence (4)	Kenneth (4)	Lewisa (4)	Hope (4)	Holden (4)	Wiliam (5)	Harriat (4)	Franklin (4)	Watkin (5)	Aquila (4)	Parker (5)	Samson (5)	Julius (5)	Joyce (5)	Wallace (6)	Zechariah (6)	Sutcliffe (6)	Paulina (6)	Jeffry (6)	Walton (7)	Irwin (6)	Handel (6)	Young (7)	Paulina (7)	Kay (7)	Esau (7)	Dyson (7)	Kitty (8)	Paulina (8)	Samson (8)	Keziah (8)	Wilkinson (9)	Lettice (9)	Willy (9)	Madeline (10)	Jackson (10)	Samson (11)	Jeffrey (10)	Delia (10)	Gerard (11)	Lees (11)	Orlando (12)	Pollie (12)	Hedley (12)	Emmie (12)	Freddy (12)
464	Molly (4)	Milly (4)	Leonora (4)	Foster (4)	Lloyd (4)	Lord (4)	Horace (4)	Honora (4)	Abednego (4)	Hubert (4)	Gerrard (4)	Wesley (5)	Asa (4)	Pryce (5)	Shadrach (5)	June (5)	Lowry (5)	Watkin (6)	Admiral (5)	Taylor (6)	Pauline (6)	Joyce (6)	Willy (7)	Jeffry (6)	Herman (6)	Abner (6)	Penelope (7)	Lucretia (7)	Gaynor (7)	Ezekiel (7)	Lees (8)	Sybil (8)	Spencer (8)	Lilias (8)	Adela (8)	Levina (9)	Zilpah (9)	Myfanwy (10)	Jeffrey (10)	Wilhelmina (11)	Keziah (10)	Dominic (10)	Jessy (11)	Leopold (11)	Rosamond (12)	Rees (12)	Hephzibah (12)	Enos (12)	Godfrey (12)
465	Parker (4)	Miria (4)	Lomas (4)	Haworth (4)	Louesa (4)	Loury (4)	Hubert (4)	Honour (4)	Agatha (4)	Jack (4)	Hanah (4)	Whitaker (5)	Ashworth (4)	Randal (5)	Susy (5)	Lancelot (5)	Mahala (5)	Zilpah (6)	Agness (5)	Vernon (6)	Teddy (6)	Juliana (6)	Abner (6)	Joyce (6)	Jeffry (6)	Alma (6)	Percival (7)	Manasseh (7)	Hamlet (7)	Ferdinand (7)	Malcolm (8)	Theodore (8)	Wiliam (8)	Marshall (8)	Alan (8)	Lilias (9)	Adolphus (8)	Sally (10)	Jennie (10)	Adah (10)	Leslie (10)	Eugene (10)	Johnson (11)	Marjorie (11)	Absalom (11)	Silas (12)	Hezekiah (12)	Ewart (12)	Jeffrey (12)
466	Precilla (4)	Mitchell (4)	Malinda (4)	Honora (4)	Lowry (4)	Lowry (4)	Ignatius (4)	Howarth (4)	Albin (4)	Jannet (4)	Handel (4)	Wilmot (5)	Beckett (4)	Raymond (5)	Sylvia (5)	Lily (5)	Marie (5)	Adela (5)	Anastasia (5)	Yates (6)	Terence (6)	Katharine (6)	Alethea (6)	Julian (6)	Jethro (6)	Amey (6)	Randolph (7)	Marie (7)	Jasper (7)	Franklin (7)	Newton (8)	Trevor (8)	Wilkinson (8)	Olivia (8)	Annabella (8)	Lot (9)	Alicia (8)	Sara (10)	Lavina (10)	Angus (10)	Millie (10)	Franklin (10)	Lucretia (11)	Millie (11)	Annette (11)	Algernon (11)	Irvin (12)	Garnet (12)	Magdalen (12)
467	Rebeccah (4)	Nathanial (4)	Marsden (4)	Howel (4)	Lucinda (4)	Margret (4)	Ishmael (4)	Ira (4)	Albion (4)	Jeffrey (4)	Harris (4)	Worthy (5)	Bella (4)	Richmond (5)	Theodore (5)	Lucilla (5)	Melina (5)	Adolphus (5)	Anise (5)	Zechariah (6)	Titus (6)	Kay (6)	Alphonso (6)	Juliet (6)	Kitty (6)	Booth (6)	Riley (7)	Milton (7)	Joyce (7)	Freddy (7)	Peggy (8)	Vernon (8)	Zachariah (8)	Pauline (8)	Bessy (8)	Marmaduke (9)	Ashworth (8)	Titus (10)	Leopold (10)	Annette (10)	Robina (10)	Ivor (10)	Marianne (11)	Randolph (11)	Archie (11)	Arabella (11)	Jeanette (12)	Harris (12)	Matthias (12)
468	Reginald (4)	Nelly (4)	Melinda (4)	Hubert (4)	Major (4)	Mariah (4)	Jackson (4)	Janetta (4)	Annette (4)	Jem (4)	Haworth (4)	Agusta (4)	Bessey (4)	Roseanna (5)	Theodosia (5)	Mabel (5)	Meredith (5)	Antony (5)	Arnold (5)	Adela (5)	Watson (6)	Keturah (6)	Anise (6)	Katharine (6)	Lelia (6)	Brian (6)	Tamer (7)	Minerva (7)	Kay (7)	Gerald (7)	Spencer (8)	Alberta (7)	Abner (7)	Randolph (8)	Bob (8)	Pierce (9)	Cadwaladr (8)	Valentine (10)	Lilla (10)	Bartholomew (10)	Rosalie (10)	Jackson (10)	Morgan (11)	Rennie (11)	Bessy (11)	Carl (11)	Jeffrey (12)	Hector (12)	Neville (12)
469	Reubin (4)	Olivia (4)	Meriam (4)	Ira (4)	Margret (4)	Ned (4)	Jessy (4)	Jeffrey (4)	Augustin (4)	Jessy (4)	Jared (4)	Amey (4)	Bill (4)	Ruben (5)	Ursula (5)	Manasseh (5)	Monica (5)	Asa (5)	Ashworth (5)	Alford (5)	Willy (6)	Lilias (6)	Asenath (6)	Lilias (6)	Leopold (6)	Cain (6)	Walton (7)	Nellie (7)	Lena (7)	Henriette (7)	Vernon (8)	Aloysius (7)	Abram (7)	Ronald (8)	Christian (8)	Robina (9)	Cyrus (8)	Absalom (9)	Melinda (10)	Basil (10)	Victoria (10)	Janetta (10)	Rennie (11)	Ronald (11)	Delia (11)	Elisha (11)	Joanna (12)	Herman (12)	Nina (12)
470	Soloman (4)	Ormerod (4)	Millicent (4)	Issabella (4)	Marth (4)	Pearson (4)	Johanna (4)	Jemina (4)	Augustine (4)	Jim (4)	Jeffrey (4)	Anson (4)	Bridgett (4)	Rueben (5)	Virtue (5)	Marie (5)	Nehemiah (5)	Bridgett (5)	Bessey (5)	Ashworth (5)	Alban (5)	Lillie (6)	Christian (6)	Madeline (6)	Lina (6)	Cicely (6)	Watkin (7)	Olivia (7)	Leopold (7)	Hephzibah (7)	Watkin (8)	Annabella (7)	Alban (7)	Silas (8)	Clementina (8)	Silvester (9)	Doctor (8)	Annice (9)	Tabitha (10)	Carry (10)	Wilmot (10)	Joanna (10)	Roderick (11)	Rosalind (11)	Eugene (11)	Gertie (11)	Jonah (12)	Janie (12)	Pierce (12)
471	Spencer (4)	Pamelia (4)	Mona (4)	Jennett (4)	Melissa (4)	Pharaoh (4)	Johnathan (4)	Jerry (4)	Barnard (4)	Jo (4)	Jervis (4)	Arther (4)	Christian (4)	Salina (5)	Watson (5)	Matthias (5)	Ormerod (5)	Clarence (5)	Bethia (5)	Benson (5)	Anise (5)	Linda (6)	Crispin (6)	Marcus (6)	Linda (6)	Clarinda (6)	Wilmot (7)	Peggy (7)	Obadiah (7)	Irvine (7)	Adela (7)	Brian (7)	Asa (7)	Zipporah (8)	Donald (8)	Vernon (9)	Dorothea (8)	Aubrey (9)	Theodora (10)	Christine (10)	Winefred (10)	Julius (10)	Rosamond (11)	Tabitha (11)	Freddy (11)	Ignatius (11)	Julius (12)	Jessica (12)	Rachael (12)
472	Susy (4)	Paulina (4)	Morgan (4)	Joannah (4)	Meredith (4)	Pryce (4)	Josias (4)	Jessy (4)	Bartholomew (4)	Joice (4)	Jessey (4)	Ashton (4)	Clementina (4)	Sutcliffe (5)	West (5)	Meredith (5)	Parker (5)	Duncan (5)	Cephas (5)	Brian (5)	Aquila (5)	Lionel (6)	Eden (6)	Marmaduke (6)	Madeline (6)	Clementina (6)	Abner (6)	Price (7)	Phineas (7)	Jasper (7)	Anise (7)	Claude (7)	Bessy (7)	Annetta (7)	Ethelbert (8)	Angus (8)	Elisabeth (8)	Bennett (9)	Thompson (10)	Egbert (10)	Adolphus (9)	Keziah (10)	Tryphena (11)	Tamar (11)	Fredrick (11)	Jasper (11)	Letty (12)	Linda (12)	Terence (12)
473	Terence (4)	Raymond (4)	Pamelia (4)	Johanna (4)	Millicent (4)	Rebeccah (4)	Katharine (4)	Johannah (4)	Bessey (4)	Joyce (4)	Jowett (4)	Atkinson (4)	Clifford (4)	Violetta (5)	Whitaker (5)	Nimrod (5)	Phinehas (5)	Emila (5)	Cicely (5)	Brook (5)	Asa (5)	Lot (6)	Eleanora (6)	Maude (6)	Mitchell (6)	Cooper (6)	Anise (6)	Randal (7)	Pryce (7)	Johnson (7)	Annette (7)	Craven (7)	Bridgett (7)	Annette (7)	Eugene (8)	Cordelia (8)	Florie (8)	Cyrus (9)	Trevor (10)	Euphemia (10)	Angelo (9)	Lancelot (10)	Veronica (11)	Theophilus (11)	Gerty (11)	Jeannie (11)	Mona (12)	Malinda (12)	Theodora (12)
474	Theophilus (4)	Richmond (4)	Paulina (4)	Jonadab (4)	Mordecai (4)	Rice (4)	Kay (4)	Jonathen (4)	Bettsey (4)	Katharine (4)	Juliana (4)	Bannister (4)	Cordelia (4)	Wallace (5)	Wiliam (5)	Ormerod (5)	Pierce (5)	Emmaline (5)	Clarence (5)	Buckley (5)	Ashton (5)	Lucinda (6)	Emelia (6)	Meredith (6)	Newton (6)	Delilah (6)	Annetta (6)	Rhodes (7)	Rhodes (7)	Juliana (7)	Asenath (7)	Cuthbert (7)	Cyrus (7)	Augustine (7)	Eustace (8)	Cyrus (8)	Hedley (8)	Doctor (9)	Wilfrid (10)	Eustace (10)	Angus (9)	Lemuel (10)	Wilhelmina (11)	Trevor (11)	Honor (11)	Jonah (11)	Nesta (12)	Mona (12)	Agatha (11)
475	Titus (4)	Roberts (4)	Pauline (4)	Julian (4)	Nathanael (4)	Rosena (4)	Lambert (4)	Josias (4)	Bramley (4)	Kathleen (4)	Lionel (4)	Bill (4)	Craven (4)	Wiliam (5)	Abednego (4)	Pauline (5)	Roseanna (5)	Ethel (5)	Denis (5)	Cadwaladr (5)	Bessey (5)	Meredith (6)	Eugene (6)	Mildred (6)	Norman (6)	Dominick (6)	Bertram (6)	Sharp (7)	Rosehannah (7)	Katharine (7)	Augustine (7)	Drusilla (7)	Edmond (7)	Bella (7)	Granville (8)	Dorah (8)	Hephzibah (8)	Eugenia (9)	Alethea (9)	Ezekiel (10)	Archie (9)	Leo (10)	Annabella (10)	Will (11)	Irvine (11)	Judith (11)	Tamar (12)	Orlando (12)	Clare (11)
476	Turner (4)	Roseannah (4)	Pearson (4)	Juliet (4)	Rebekah (4)	Sandy (4)	Lees (4)	Lees (4)	Bryan (4)	Lee (4)	Louise (4)	Booth (4)	Dora (4)	Zechariah (5)	Adelina (4)	Rees (5)	Ruben (5)	Ethelbert (5)	Douglas (5)	Clare (5)	Bill (5)	Nehemiah (6)	Euphemia (6)	Morgan (6)	Ormerod (6)	Earnest (6)	Bessey (6)	Valentine (7)	Rufus (7)	Lambert (7)	Cecelia (7)	Earnest (7)	Emilie (7)	Eber (7)	Hamlet (8)	Dorothea (8)	Joyce (8)	Evelina (9)	Annice (9)	Granville (10)	Clarice (9)	Lloyd (10)	Annice (10)	Carry (10)	Janetta (11)	Lambert (11)	Vivian (12)	Rosie (12)	Egbert (11)
477	Violetta (4)	Rupert (4)	Precilla (4)	Keturah (4)	Reubin (4)	Sinah (4)	Leigh (4)	Lister (4)	Buckley (4)	Leigh (4)	Lucinda (4)	Bridgett (4)	Douglas (4)	Zilpha (5)	Agatha (4)	Rosena (5)	Rushton (5)	Foster (5)	Elenor (5)	Colonel (5)	Bridgett (5)	Newton (6)	Faith (6)	Nehemiah (6)	Phineas (6)	Eber (6)	Bridgett (6)	Alphonsus (6)	Taylor (7)	Lancelot (7)	Claude (7)	Eden (7)	Evelina (7)	Egbert (7)	Harris (8)	Duncan (8)	Lees (8)	Ezekiel (9)	Ashton (9)	Jackson (10)	Cordelia (9)	Maggy (10)	Bella (10)	Clementina (10)	Jeanie (11)	Lancelot (11)	Adelina (11)	Rufus (12)	Elma (11)
478	Wiliam (4)	Sara (4)	Prescilla (4)	Laurence (4)	Roberts (4)	Soloman (4)	Lemuel (4)	Lloyd (4)	Cadwalader (4)	Lloyd (4)	Mabel (4)	Cadwaladr (4)	Dyson (4)	Abner (4)	Alonzo (4)	Rupert (5)	Simpson (5)	Fredric (5)	Emely (5)	Douglas (5)	Collin (5)	Norman (6)	Godfrey (6)	Nora (6)	Randolph (6)	Edmondson (6)	Clare (6)	Ashton (6)	Thomasine (7)	Lina (7)	Doctor (7)	Euphemia (7)	Gerald (7)	Elinor (7)	Hezekiah (8)	Ettie (8)	Leslie (8)	Greenwood (9)	Barnet (9)	Johnson (10)	Elisabeth (9)	Monica (10)	Drusilla (10)	Delia (10)	Jessica (11)	Lucinda (11)	Bessy (11)	Absalom (11)	Evelina (11)
479	Zilpah (4)	Selino (4)	Pryce (4)	Lee (4)	Rodger (4)	Virtue (4)	Lillias (4)	Mabel (4)	Cephas (4)	Lsaac (4)	Marsden (4)	Cain (4)	Elkanah (4)	Adolphus (4)	Annetta (4)	Serena (5)	Spencer (5)	Harris (5)	Esau (5)	Egbert (5)	Comfort (5)	Ormerod (6)	Henriette (6)	Norah (6)	Rees (6)	Emeline (6)	Comfort (6)	Barnard (6)	Thompson (7)	Lloyd (7)	Douglas (7)	Geraldine (7)	Greenwood (7)	Eugenia (7)	Janetta (8)	Evangeline (8)	Maggy (8)	Hephzibah (9)	Clementina (9)	Kezia (10)	Felicia (9)	Noble (10)	Eugenie (10)	Edmond (10)	Joyce (11)	Milly (11)	Carl (11)	Alban (11)	Gabriel (11)
480	Affrilda (3)	Shadrach (4)	Randle (4)	Livinia (4)	Rosena (4)	Watkin (4)	Lionel (4)	Magdalen (4)	Charlott (4)	Lucretia (4)	Matty (4)	Charley (4)	Esau (4)	Allan (4)	Arnold (4)	Theodosia (5)	Tamer (5)	Heber (5)	Felicia (5)	Enock (5)	Douglas (5)	Penelope (6)	Joan (6)	Oscar (6)	Rice (6)	Evans (6)	Dorothea (6)	Benson (6)	Tryphena (7)	Montague (7)	Drusilla (7)	Gwendoline (7)	Gregory (7)	Euphemia (7)	Jennie (8)	Evelina (8)	Marcus (8)	Jasper (9)	Cordelia (9)	Marshall (10)	Guy (9)	Pauline (10)	Euphemia (10)	Emanuel (10)	Pollie (11)	Montague (11)	Carry (11)	Aloysius (11)	Georgiana (11)
481	Albin (3)	Shem (4)	Ratcliffe (4)	Lord (4)	Sabra (4)	Whitaker (4)	Lucinda (4)	Marshall (4)	Clarinda (4)	Magdalene (4)	Melinda (4)	Christian (4)	Ester (4)	Ammon (4)	Ashworth (4)	Thomash (5)	Vernon (5)	Ishmael (5)	Ferdinand (5)	Evelina (5)	Eden (5)	Philis (6)	Johnny (6)	Parker (6)	Robina (6)	Ezekiel (6)	Duncan (6)	Brook (6)	Ursula (7)	Morgan (7)	Duncan (7)	Johnny (7)	Hargreaves (7)	Florry (7)	Joanna (8)	Hagar (8)	Maretta (8)	Judith (9)	Dorothea (9)	Monica (10)	Gwendoline (9)	Rennie (10)	Gwladys (10)	Emmie (10)	Stewart (11)	Nina (11)	Drusilla (11)	Archer (11)	Gladstone (11)
482	Algernon (3)	Sydney (4)	Rees (4)	Louiza (4)	Selena (4)	Wilbraham (4)	Marshall (4)	Melicent (4)	Colonel (4)	Mahala (4)	Nehemiah (4)	Christianna (4)	Evelina (4)	Anastasia (4)	Barnet (4)	Thornton (5)	Walton (5)	Jean (5)	Geoffrey (5)	Fenton (5)	Ely (5)	Phineas (6)	Joyce (6)	Roland (6)	Samson (6)	Foster (6)	Emelia (6)	Bruce (6)	Walton (7)	Oscar (7)	Earnest (7)	Lee (7)	Harriette (7)	Geraldine (7)	Katie (8)	Hargreaves (8)	Marmaduke (8)	Julian (9)	Eustace (9)	Morgan (10)	Hedley (9)	Samson (10)	Irvine (10)	Ettie (10)	Terence (11)	Stella (11)	Euphemia (11)	Cecily (11)	Janey (11)
483	Allice (3)	Terence (4)	Richmond (4)	Loury (4)	Spencer (4)	Wiliam (4)	Meredith (4)	Milley (4)	Constance (4)	Marshall (4)	Oates (4)	Christina (4)	Gaynor (4)	Archer (4)	Blanch (4)	Valentine (5)	Zilla (5)	Jennett (5)	Gerald (5)	Ferdinand (5)	Enock (5)	Susanah (6)	Keturah (6)	Rosamond (6)	Thompson (6)	Franklin (6)	Emilie (6)	Cecelia (6)	Wiliam (7)	Riley (7)	Eden (7)	Leopold (7)	Joanna (7)	Gideon (7)	Kenneth (8)	Harris (8)	Muriel (8)	Milicent (9)	Evelina (9)	Myfanwy (10)	Herman (9)	Veronica (10)	Jeanie (10)	Eveleen (10)	Valentine (11)	Uriah (11)	Fredrick (11)	Doctor (11)	Jasper (11)
484	Annas (3)	Theodosia (4)	Riley (4)	Lucilla (4)	Tamar (4)	Winefred (4)	Millicent (4)	Minerva (4)	Dawson (4)	Matty (4)	Ormerod (4)	Clayton (4)	Georgianna (4)	Arnold (4)	Booth (4)	Vincent (5)	Abner (4)	Jerry (5)	Godfrey (5)	Fletcher (5)	Eugene (5)	Sylvia (6)	Lena (6)	Roseanna (6)	Tryphena (6)	Gideon (6)	Eugene (6)	Cicily (6)	Willy (7)	Theodora (7)	Emilie (7)	Malcolm (7)	Johnny (7)	Guy (7)	Lilias (8)	Joanna (8)	Nehemiah (8)	Pierce (9)	Ishmael (9)	Pauline (10)	Jackson (9)	Vivian (10)	Jessica (10)	Flory (10)	Vera (11)	Watkin (11)	Giles (11)	Duncan (11)	Lazarus (11)
485	Arnold (3)	Thompson (4)	Rodger (4)	Marcus (4)	Thomasin (4)	Abagail (3)	Norman (4)	Mirah (4)	Donald (4)	Melinda (4)	Randolph (4)	Clifford (4)	Godfrey (4)	Asa (4)	Byron (4)	Violetta (5)	Adela (4)	Josh (5)	Hagar (5)	Gabriel (5)	Fenton (5)	Violetta (6)	Lillie (6)	Samson (6)	Valentine (6)	Granville (6)	Eustace (6)	Delilah (6)	Aquila (6)	Willey (7)	Enock (7)	Marguerite (7)	Katharine (7)	Hamlet (7)	Lloyd (8)	Juliana (8)	Newton (8)	Sabrina (9)	Judith (9)	Randolph (10)	Jasper (9)	Agatha (9)	Katharine (10)	Hedley (10)	Will (11)	Abram (10)	Godfrey (11)	Euphemia (11)	Phebe (11)
486	Asa (3)	Titus (4)	Rosamond (4)	Mirriam (4)	Whitaker (4)	Alan (3)	Pearson (4)	Noble (4)	Ebenezar (4)	Miranda (4)	Raymond (4)	Delilah (4)	Gregory (4)	Atkinson (4)	Cain (4)	Walton (5)	Algernon (4)	Lambert (5)	Hephzibah (5)	Granville (5)	Fletcher (5)	Young (6)	Lord (6)	Simpson (6)	Zechariah (6)	Gregory (6)	Evelina (6)	Dominic (6)	Brian (6)	Zechariah (7)	Ester (7)	Newton (7)	Lucinda (7)	Harris (7)	Madeline (8)	Lister (8)	Penelope (8)	Thompson (9)	Keziah (9)	Ursula (10)	Jennet (9)	Alban (9)	Marcus (10)	Hezekiah (10)	Annice (10)	Angus (10)	Hettie (11)	Gerty (11)	Samson (11)
487	Asenath (3)	Ward (4)	Ruben (4)	Monica (4)	Young (4)	Alithea (3)	Phineas (4)	Norman (4)	Eleanora (4)	Mitchell (4)	Salome (4)	Diannah (4)	Hagar (4)	Barton (4)	Cecil (4)	Watkin (5)	Alicia (4)	Lazarus (5)	Jack (5)	Hagar (5)	Graham (5)	Zilpah (6)	Marie (6)	Soloman (6)	Ashton (5)	Gustavus (6)	Foster (6)	Douglas (6)	Carrie (6)	Alonzo (6)	Eugenia (7)	Olivia (7)	Lucretia (7)	Herman (7)	Milly (8)	Luther (8)	Pryce (8)	Will (9)	Lambert (9)	Veronica (10)	Jennett (9)	Cora (9)	Marmaduke (10)	Jeanie (10)	Blodwen (10)	Barnet (10)	Honor (11)	Godfrey (11)	Valentine (11)
488	Athalia (3)	Worthy (4)	Sinah (4)	Myra (4)	Zacharias (4)	Allice (3)	Phyllis (4)	Oates (4)	Elihu (4)	Oates (4)	Shepherd (4)	Dominic (4)	Handel (4)	Bentley (4)	Christmas (4)	Wesley (5)	Alioe (4)	Lelia (5)	Jannet (5)	Hamilton (5)	Gregory (5)	Adolphus (5)	Mitchell (6)	Tabitha (6)	Augustine (5)	Jasper (6)	Gabriel (6)	Earnest (6)	Clare (6)	Catherin (6)	Evangeline (7)	Pauline (7)	Mahala (7)	Hervey (7)	Pierce (8)	Mally (8)	Robina (8)	Annabella (8)	Lees (9)	Wilkinson (10)	Jethro (9)	Doctor (9)	Mathew (10)	Jeffrey (10)	Christian (10)	Blodwen (10)	Katharine (11)	Gwendolen (11)	Veronica (11)
489	Barzillai (3)	Zilpah (4)	Soloman (4)	Ormerod (4)	Zilpha (4)	Angus (3)	Raymond (4)	Obadiah (4)	Emela (4)	Ormerod (4)	Silvanus (4)	Donald (4)	Howarth (4)	Bessie (4)	Constantine (4)	Wilkinson (5)	Alonzo (4)	Lilian (5)	Jasper (5)	Handel (5)	Herman (5)	Alford (5)	Obadiah (6)	Theodosia (6)	Carrie (5)	Jeffrey (6)	Greenwood (6)	Elenor (6)	Clifford (6)	Clarinda (6)	Gideon (7)	Randolph (7)	Penelope (7)	Ignatius (7)	Rosalie (8)	Milton (8)	Spencer (8)	Clarice (8)	Lloyd (9)	Will (10)	Lambert (9)	Ethelbert (9)	Mona (10)	Lettice (10)	Clarinda (10)	Cora (10)	Matthias (11)	Hargreaves (11)	Vivian (11)
490	Bathia (3)	Adelina (3)	Stephenson (4)	Pamelia (4)	Absolom (3)	Anson (3)	Rebekah (4)	Parker (4)	Enock (4)	Pearson (4)	Susy (4)	Easter (4)	Jasper (4)	Bramley (4)	Dina (4)	Alban (4)	Anson (4)	Lilla (5)	June (5)	Harris (5)	Hindle (5)	Allison (5)	Parker (6)	Thurston (6)	Christmas (5)	Kathleen (6)	Herman (6)	Emilie (6)	Craven (6)	Clementina (6)	Greenwood (7)	Rennie (7)	Sara (7)	Jessica (7)	Rufus (8)	Mina (8)	Sybil (8)	Cora (8)	Maretta (9)	Adela (9)	Lilias (9)	Eustace (9)	Noel (10)	Letty (10)	Cora (10)	Daisey (10)	Mina (11)	Julius (11)	Watkin (11)
491	Bethia (3)	Allison (3)	Susey (4)	Phoeby (4)	Alban (3)	Aquila (3)	Reginald (4)	Parkinson (4)	Ester (4)	Percival (4)	Theodosia (4)	Elihu (4)	Jeffrey (4)	Brian (4)	Dixon (4)	Albion (4)	Asenath (4)	Lizzie (5)	Kay (5)	Heber (5)	Holland (5)	Asenath (5)	Randolph (6)	Wesley (6)	Cicily (5)	Kay (6)	Hilton (6)	Etty (6)	Crossley (6)	Crossley (6)	Harris (7)	Robina (7)	Sylvester (7)	Katie (7)	Thompson (8)	Morgan (8)	Tabitha (8)	Etty (8)	Mina (9)	Dorothea (9)	Lilley (9)	Evangeline (9)	Rufus (10)	Lizzy (10)	Dominic (10)	Delia (10)	Rhodes (11)	Lettice (11)	Wiliam (11)
492	Bettsy (3)	Annabella (3)	Susy (4)	Pryce (4)	Allice (3)	Atkinson (3)	Riley (4)	Paulina (4)	Felicia (4)	Philis (4)	Walton (4)	Elizah (4)	Joannah (4)	Cecelia (4)	Doctor (4)	Alonzo (4)	Atherton (4)	Lloyd (5)	Lorenzo (5)	Hephzibah (5)	Jack (5)	Ashworth (5)	Rebekah (6)	Williamson (6)	Comfort (5)	Kitty (6)	Isabell (6)	Evangeline (6)	Delia (6)	Dixon (6)	Hephzibah (7)	Shadrach (7)	Sylvia (7)	Leopold (7)	Valentine (8)	Nina (8)	Abram (7)	Geoffrey (8)	Myfanwy (9)	Elisha (9)	Nina (9)	Gordon (9)	Vivian (10)	Marianne (10)	Dorcas (10)	Diana (10)	Robina (11)	Marjory (11)	Angus (10)
493	Brian (3)	Asa (3)	Sylvia (4)	Richmal (4)	Alphonso (3)	Augustine (3)	Roland (4)	Phoeby (4)	Fletcher (4)	Robina (4)	Wiliam (4)	Elleanor (4)	Jude (4)	Christian (4)	Eden (4)	Aloysius (4)	Atkinson (4)	Lucretia (5)	Lucinda (5)	Howard (5)	Johnson (5)	Basil (5)	Roderick (6)	Young (6)	Edmond (5)	Lancelot (6)	Ishmael (6)	Fletcher (6)	Eber (6)	Douglas (6)	Jemmima (7)	Susanah (7)	Tamer (7)	Louie (7)	Wilmot (8)	Pearson (8)	Agatha (7)	Jennie (8)	Obadiah (9)	Eugenia (9)	Pauline (9)	Gwladys (9)	Winefred (10)	Paulina (10)	Drusilla (10)	Emanuel (10)	Rosalie (11)	Nina (11)	Augusta (10)
494	Cadwaladr (3)	Asenath (3)	Temperance (4)	Rubin (4)	Amey (3)	Barnard (3)	Rosamond (4)	Pierce (4)	Georgeana (4)	Rodger (4)	Willoughby (4)	Emila (4)	Kathleen (4)	Clare (4)	Elkanah (4)	Annabella (4)	Augustine (4)	Mahala (5)	Lucretia (5)	Ira (5)	Keziah (5)	Bathsheba (5)	Salome (6)	Alicia (5)	Emiline (5)	Lees (6)	Jem (6)	Gerald (6)	Edwina (6)	Earnest (6)	Katharine (7)	Sylvia (7)	Trevor (7)	Lucinda (7)	Algernon (7)	Rosamond (8)	Alan (7)	Lees (8)	Randolph (9)	Felix (9)	Pryce (9)	Handel (9)	Adela (9)	Rees (10)	Elliott (10)	Enos (10)	Rudolph (11)	Stuart (11)	Berty (10)
495	Celia (3)	Avis (3)	Tempest (4)	Samson (4)	Annette (3)	Bethia (3)	Rupert (4)	Pryse (4)	Grimshaw (4)	Rufus (4)	Wilmot (4)	Emiline (4)	Lawson (4)	Comfort (4)	Foster (4)	Archibold (4)	Beatrice (4)	Major (5)	Marcella (5)	Jennett (5)	Lemuel (5)	Bethia (5)	Sargent (6)	Atkinson (5)	Euphemia (5)	Lena (6)	Julius (6)	Harriott (6)	Emelia (6)	Easter (6)	Lincoln (7)	Valentine (7)	Agatha (6)	Marcus (7)	Anastasia (7)	Sybil (8)	Annabella (7)	Levina (8)	Samson (9)	Franklin (9)	Rees (9)	Honor (9)	Ashworth (9)	Rufus (10)	Eugenia (10)	Ethelbert (10)	Spencer (11)	Uriah (11)	Elisha (10)
496	Cephas (3)	Barnabas (3)	Theodore (4)	Simion (4)	Asenath (3)	Brian (3)	Sara (4)	Ratcliffe (4)	Hanah (4)	Rupert (4)	Worthy (4)	Emmeline (4)	Lilly (4)	Craven (4)	Gaynor (4)	Asa (4)	Benson (4)	Marcus (5)	Mariah (5)	Joannah (5)	Lewin (5)	Bob (5)	Silvanus (6)	Augustine (5)	Eustace (5)	Leopold (6)	Kathleen (6)	Heber (6)	Emely (6)	Ellenor (6)	Lord (7)	Willoughby (7)	Algernon (6)	Paulina (7)	Cadwaladr (7)	Theodosia (8)	Barton (7)	Linda (8)	Shadrach (9)	Gwladys (9)	Tryphena (9)	Jack (9)	Basil (9)	Sara (10)	Gertie (10)	Ezekiel (10)	Stewart (11)	Ursula (11)	Eugene (10)
497	Cicily (3)	Barnard (3)	Theodosia (4)	Soloman (4)	Atkinson (3)	Carus (3)	Sebastian (4)	Rhodes (4)	Harriette (4)	Saul (4)	Young (4)	Ferdinand (4)	Llewellyn (4)	Dawson (4)	Georgeh (4)	Barnabas (4)	Bethia (4)	Nora (5)	Mitchell (5)	Jonathon (5)	Lily (5)	Carmi (5)	Simpson (6)	Bella (5)	Felicia (5)	Marcus (6)	Lawrance (6)	Hephzibah (6)	Enock (6)	Emilie (6)	Lucinda (7)	Willy (7)	Alicia (6)	Pierce (7)	Clare (7)	Trevor (8)	Benson (7)	Marmaduke (8)	Walton (9)	Ishmael (9)	Vera (9)	Jeanie (9)	Christian (9)	Silvester (10)	Handel (10)	Gabriel (10)	Thompson (11)	Victoria (11)	Eugenia (10)
498	Clementina (3)	Bathsheba (3)	Thornton (4)	Stella (4)	Augustine (3)	Cassandra (3)	Sibyl (4)	Riley (4)	Heber (4)	Sebra (4)	Abner (3)	Fountain (4)	Lloyd (4)	Dina (4)	Gerald (4)	Bessie (4)	Christian (4)	Norman (5)	Pricilla (5)	Joyce (5)	Lionel (5)	Cephas (5)	Victor (6)	Bessey (5)	Gideon (5)	Parker (6)	Linda (6)	Illingworth (6)	Evangeline (6)	Emiline (6)	Madeline (7)	Algernon (6)	Brook (6)	Raymond (7)	Clarice (7)	Will (8)	Carl (7)	Milly (8)	Abner (8)	Judith (9)	Watson (9)	Jessy (9)	Clementina (9)	Stewart (10)	Jonah (10)	Garnett (10)	Uriah (11)	Anastasia (10)	Euphemia (10)
499	Clifford (3)	Belinda (3)	Wilkinson (4)	Susann (4)	Barbary (3)	Charlott (3)	Stanley (4)	Rodger (4)	Howell (4)	Susann (4)	Adaline (3)	Howel (4)	Lsaac (4)	Duncan (4)	Gerard (4)	Bramley (4)	Clarence (4)	Ormerod (5)	Raymond (5)	Katharine (5)	Lucinda (5)	Charity (5)	Violetta (6)	Bill (5)	Hagar (5)	Riley (6)	Louise (6)	Kathleen (6)	Ferdinand (6)	Eugenie (6)	Maggy (7)	Alicia (6)	Christian (6)	Rhodes (7)	Clarinda (7)	Wilmot (8)	Carry (7)	Ned (8)	Absalom (8)	Kitty (9)	Algernon (8)	Kenneth (9)	Daisey (9)	Taylor (10)	Judith (10)	Gerty (10)	Valentine (11)	Angus (10)	Felix (10)
500	Cyril (3)	Booth (3)	Willoughby (4)	Theodosia (4)	Becket (3)	Christian (3)	Sylvia (4)	Rosann (4)	Ignatius (4)	Temperance (4)	Adolphus (3)	Iram (4)	Luther (4)	Eber (4)	Grimshaw (4)	Brook (4)	Clarinda (4)	Pamelia (5)	Reubin (5)	Laban (5)	Luther (5)	Clementine (5)	Wentworth (6)	Clarinda (5)	Hamilton (5)	Rosalie (6)	Milly (6)	Keziah (6)	Gladstone (6)	Fenton (6)	Margret (7)	Annetta (6)	Christine (6)	Richmond (7)	Cordelia (7)	Adolphus (7)	Cephas (7)	Paulina (8)	Basil (8)	Melita (9)	Annette (8)	Lavina (9)	Delia (9)	Titus (10)	Keziah (10)	Jessica (10)	Veronica (11)	Bertrand (10)	Fredrick (10)
501	Davis (3)	Brian (3)	Winefred (4)	Thursa (4)	Bettsey (3)	Conrad (3)	Theodosia (4)	Rosehannah (4)	Iram (4)	Theodosia (4)	Albin (3)	Jeffery (4)	Madeline (4)	Elija (4)	Hagar (4)	Clarence (4)	Cooper (4)	Parker (5)	Rosamund (5)	Lees (5)	Malcolm (5)	Dominic (5)	Will (6)	Clifford (5)	Hanora (5)	Roseanna (6)	Mina (6)	Lee (6)	Hagar (6)	Fredric (6)	Marinda (7)	Christmas (6)	Cuthbert (6)	Thompson (7)	Dorcas (7)	Alethea (7)	Christine (7)	Pryce (8)	Carry (8)	Minerva (9)	Asenath (8)	Leslie (9)	Diana (9)	Ursula (10)	Lancelot (10)	Nesta (10)	Watson (11)	Dorcas (10)	Honor (10)
502	Dina (3)	Brierley (3)	Worthy (4)	Valentine (4)	Bettsy (3)	Cooper (3)	Thomasine (4)	Sinah (4)	Isabell (4)	Wesley (4)	Annabella (3)	Jeffrey (4)	Mahalah (4)	Ella (4)	Hargreaves (4)	Clifford (4)	Cuthbert (4)	Pearson (5)	Rowena (5)	Leonora (5)	Marsden (5)	Earnest (5)	Abram (5)	Colin (5)	Harriette (5)	Shadrach (6)	Ophelia (6)	Lees (6)	Heber (6)	Gregory (6)	Marshall (7)	Claud (6)	Dorcas (6)	Thurston (7)	Elinor (7)	Ashton (7)	Clarice (7)	Randolph (8)	Charity (8)	Olivia (9)	Augustine (8)	Lister (9)	Eden (9)	Willy (10)	Lavina (10)	Phillip (10)	Wesley (11)	Elisha (10)	Ignatius (10)
503	Edgar (3)	Cecil (3)	Zara (4)	Whitaker (4)	Boaz (3)	Cora (3)	Vincent (4)	Sylvester (4)	Issabella (4)	Wilfred (4)	Aquila (3)	Jessey (4)	Malinda (4)	Fielding (4)	Hellen (4)	Dawson (4)	Doctor (4)	Randle (5)	Shadrach (5)	Lilley (5)	Maude (5)	Edwards (5)	Agatha (5)	Cordelia (5)	Hedley (5)	Victor (6)	Oscar (6)	Lister (6)	Honour (6)	Hedley (6)	Nehemiah (7)	Colin (6)	Duncan (6)	Tryphena (7)	Ezekiel (7)	Augustine (7)	Dick (7)	Rennie (8)	Clarinda (8)	Tabitha (9)	Claudia (8)	Mahala (9)	Eugene (9)	Absalom (9)	Letty (10)	Robina (10)	Absalom (10)	Evangeline (10)	Irving (10)
504	Edman (3)	Comfort (3)	Zilla (4)	Willoughby (4)	Bridgett (3)	Craven (3)	Virtue (4)	Tamer (4)	Jo (4)	Wiliam (4)	Barbary (3)	Julian (4)	Maranda (4)	Granville (4)	Holden (4)	Dominic (4)	Edwd (4)	Rice (5)	Simpson (5)	Lowry (5)	Mildred (5)	Friend (5)	Algernon (5)	Delilah (5)	Hervey (5)	Watson (6)	Robina (6)	Llewellyn (6)	Juliana (6)	Holden (6)	Rufus (7)	Delia (6)	Eber (6)	Wallis (7)	Gabriel (7)	Bartholomew (7)	Earnest (7)	Selena (8)	Comfort (8)	Theodora (9)	Comfort (8)	Marshall (9)	Eustace (9)	Alethea (9)	Madge (10)	Rosie (10)	Blodwen (10)	Graham (10)	Jessica (10)
505	Elkanah (3)	Cordelia (3)	Ackroyd (3)	Zaccheus (4)	Bryan (3)	Denis (3)	Wallace (4)	Terence (4)	Joan (4)	Worthy (4)	Bengamin (3)	Katharine (4)	Margarett (4)	Guy (4)	Hudson (4)	Dominick (4)	Egbert (4)	Richmond (5)	Spencer (5)	Marsden (5)	Mitchell (5)	Godfrey (5)	Alicia (5)	Dixon (5)	Holdsworth (5)	Williams (6)	Rufus (6)	Malcolm (6)	Lawrance (6)	Isabell (6)	Tamer (7)	Eber (6)	Emeline (6)	Walton (7)	Gordon (7)	Dorcas (7)	Eden (7)	Silvanus (8)	Eber (8)	Theophilus (9)	Cyrus (8)	Minna (9)	Godfrey (9)	Annette (9)	Malinda (10)	Sally (10)	Cyrus (10)	Gwilym (10)	Judith (10)
506	Emmaline (3)	Cornelia (3)	Adelina (3)	Zipporah (4)	Calvin (3)	Dianna (3)	Williams (4)	Theodosia (4)	Joannah (4)	Abednego (3)	Bennett (3)	Kay (4)	Mirah (4)	Holden (4)	Ingham (4)	Duke (4)	Ellice (4)	Roland (5)	Susy (5)	Minerva (5)	Morgan (5)	Hamilton (5)	Anastasia (5)	Eden (5)	Iram (5)	Agatha (5)	Silvester (6)	Marianne (6)	Lucretia (6)	Jackson (6)	Tryphena (7)	Edmondson (6)	Florry (6)	Watkin (7)	Guy (7)	Egbert (7)	Egbert (7)	Tryphena (8)	Emmie (8)	Algernon (8)	Dick (8)	Montague (9)	Gordon (9)	Blodwen (9)	Montague (10)	Sophie (10)	Dudley (10)	Ina (10)	Marshall (10)
507	Emmily (3)	Crossley (3)	Agar (3)	Able (3)	Carolina (3)	Dixon (3)	Young (4)	Thurstan (4)	Laurence (4)	Adela (3)	Blanch (3)	Lancelot (4)	Nathanael (4)	Howarth (4)	Iram (4)	Eda (4)	Emila (4)	Susanah (5)	Theodosia (5)	Morgan (5)	Ned (5)	Hargreaves (5)	Annette (5)	Edmondson (5)	Jeffrey (5)	Alban (5)	Susanah (6)	Melinda (6)	Margaretta (6)	Jennett (6)	Virginia (7)	Egerton (6)	Gabriel (6)	Adelina (6)	Jackson (7)	Enock (7)	Emeline (7)	Vernon (8)	Eugenia (8)	Barker (8)	Duncan (8)	Myfanwy (9)	Hephzibah (9)	Doctor (9)	Pierce (10)	Tabitha (10)	Enos (10)	Janetta (10)	Mathew (10)
508	Eneas (3)	Cyrus (3)	Agatha (3)	Albina (3)	Catherina (3)	Eden (3)	Abigal (3)	Trevor (4)	Lemuel (4)	Alban (3)	Booth (3)	Lazarus (4)	Octavius (4)	Illingworth (4)	Jack (4)	Elenor (4)	Etty (4)	Tamer (5)	Thurston (5)	Norman (5)	Obadiah (5)	Haworth (5)	Barnard (5)	Elena (5)	Jennett (5)	Allison (5)	Theodora (6)	Oscar (6)	Marina (6)	Jonah (6)	Wilfrid (7)	Emelia (6)	Guy (6)	Alma (6)	Jasper (7)	Eugenie (7)	Eric (7)	Claud (7)	Felicia (8)	Clementina (8)	Fergus (8)	Noel (9)	Irwin (9)	Elisabeth (9)	Pryce (10)	Watson (10)	Johnson (10)	Joanna (10)	Melinda (10)
509	Eve (3)	Denis (3)	Alan (3)	Alicia (3)	Cecily (3)	Edny (3)	Adeline (3)	Vernon (4)	Lloyd (4)	Alford (3)	Cathrine (3)	Lemuel (4)	Orlando (4)	Ingham (4)	Jas (4)	Elliott (4)	Eugene (4)	Taylor (5)	Willam (5)	Orlando (5)	Oscar (5)	Hephzibah (5)	Belinda (5)	Elisabeth (5)	Johnny (5)	Alonzo (5)	Tryphena (6)	Pamelia (6)	Milton (6)	Julius (6)	Abner (6)	Emeline (6)	Hagar (6)	Anastasia (6)	Juliana (7)	Felix (7)	Ettie (7)	Dorothea (7)	Hector (8)	Delia (8)	Flory (8)	Patty (9)	Janetta (9)	Evangeline (9)	Robina (10)	Adelina (9)	Julian (10)	Johnson (10)	Nanny (10)
510	Felicia (3)	Dora (3)	Angela (3)	Barnett (3)	Charlott (3)	Elisa (3)	Agatha (3)	Washington (4)	Lord (4)	Alonzo (3)	Christmas (3)	Lionel (4)	Parker (4)	Iram (4)	Jeffrey (4)	Emmaline (4)	Eugenia (4)	Violet (5)	Adalaide (4)	Priestley (5)	Peggy (5)	Ishmael (5)	Benson (5)	Emiline (5)	Keturah (5)	Aloysius (5)	Vernon (6)	Penelope (6)	Minie (6)	June (6)	Alberta (6)	Esau (6)	Irvine (6)	Asenath (6)	Keziah (7)	Gordon (7)	Eugenia (7)	Edmond (7)	Irene (8)	Drusilla (8)	Gordon (8)	Pollie (9)	Jennie (9)	Garfield (9)	Samson (10)	Alexandra (9)	Lancelot (10)	Jonah (10)	Newton (10)
511	Fergus (3)	Egerton (3)	Arnold (3)	Beatrice (3)	Christabella (3)	Ella (3)	Alicia (3)	Watkin (4)	Mahala (4)	Angela (3)	Clarinda (3)	Llewellyn (4)	Pauline (4)	Jamima (4)	Jehu (4)	Erasmus (4)	Eveline (4)	Wellington (5)	Angela (4)	Randle (5)	Penelope (5)	Jannet (5)	Bessey (5)	Etty (5)	Lilias (5)	Anise (5)	Wilkinson (6)	Pierce (6)	Paulina (6)	Lucretia (6)	Archie (6)	Felicia (6)	Jos (6)	Asher (6)	Lee (7)	Harriot (7)	Eustace (7)	Ettie (7)	Jasper (8)	Eugenie (8)	Greenwood (8)	Riley (9)	Lavina (9)	Granville (9)	Taylor (10)	Buckley (9)	Lees (10)	Keziah (10)	Russell (10)
512	Fletcher (3)	Elisa (3)	Barney (3)	Bennett (3)	Clare (3)	Elleanor (3)	Anastasia (3)	Whittaker (4)	Margaretta (4)	Annette (3)	Collin (3)	Llewelyn (4)	Phineas (4)	Janetta (4)	Jennett (4)	Foster (4)	Evelyn (4)	Wilhelmina (5)	Antony (4)	Ratcliffe (5)	Pharaoh (5)	Jason (5)	Brian (5)	Eugene (5)	Lionel (5)	Annetta (5)	Willey (6)	Roland (6)	Pauline (6)	Malcolm (6)	Brook (6)	Friend (6)	Jowett (6)	Atkinson (6)	Leopold (7)	Harriott (7)	Fredy (7)	Eugenie (7)	Jennett (8)	Gideon (8)	Hephzibah (8)	Robina (9)	Lees (9)	Greenwood (9)	Vivian (10)	Clare (9)	Lister (10)	Lambert (10)	Stewart (10)
513	Florence (3)	Eliz (3)	Bathsheba (3)	Bettsy (3)	Cooper (3)	Emelia (3)	Aquila (3)	Wilhelmina (4)	Margret (4)	Banister (3)	Dianah (3)	Mariah (4)	Polly (4)	Jeremy (4)	Jerry (4)	Gaynor (4)	Felicia (4)	Willey (5)	Aquilla (4)	Rees (5)	Ratcliffe (5)	Jessy (5)	Cadwaladr (5)	Evelina (5)	Lister (5)	Atkinson (5)	Zilpha (6)	Rosamund (6)	Rosamond (6)	Obadiah (6)	Cornelia (6)	Godfrey (6)	Keturah (6)	Caradog (6)	Lottie (7)	Heber (7)	Ignatius (7)	Fletcher (7)	Kitty (8)	Harriot (8)	Jessica (8)	Rosamond (9)	Leopold (9)	Hagar (9)	Watson (10)	Dominic (9)	Major (10)	Madge (10)	Tabitha (10)
514	Freeman (3)	Ellinn (3)	Beatrice (3)	Bold (3)	Cordelia (3)	Emely (3)	Arnold (3)	Winefred (4)	Maud (4)	Barcroft (3)	Dolly (3)	Maude (4)	Pricilla (4)	Joyce (4)	Jervis (4)	Gregory (4)	Festus (4)	Willie (5)	Asa (4)	Shepherd (5)	Rebekah (5)	Johnathan (5)	Celina (5)	Ezekiel (5)	Maggie (5)	Barker (5)	Abram (5)	Roseanna (6)	Ruthetta (6)	Orlando (6)	Cyril (6)	Granville (6)	Lavina (6)	Christmas (6)	Marianne (7)	Hermann (7)	Irwin (7)	Foster (7)	Lilley (8)	Hephzibah (8)	Julius (8)	Stella (9)	Leslie (9)	Honor (9)	Wilkinson (10)	Dorcas (9)	Melinda (10)	Marianne (10)	Una (10)
515	Gibson (3)	Emelia (3)	Bennet (3)	Camilla (3)	Crispin (3)	Emiley (3)	Asa (3)	Yates (4)	Monica (4)	Barnet (3)	Douglas (3)	Mildred (4)	Randolph (4)	Lambert (4)	Jessey (4)	Hindle (4)	Firth (4)	Wilmot (5)	Asenath (4)	Silvester (5)	Robina (5)	Keziah (5)	Charity (5)	Frederica (5)	Maryann (5)	Belinda (5)	Alicia (5)	Susanah (6)	Samson (6)	Pierce (6)	Dawson (6)	Hamlet (6)	Lilias (6)	Duncan (6)	Myfanwy (7)	Jennie (7)	Johnny (7)	Gwendoline (7)	Lucinda (8)	Hettie (8)	Keturah (8)	Sylvester (9)	Pollie (9)	Ina (9)	Wilmot (10)	Eustace (9)	Stuart (10)	Robinson (10)	Wilmot (10)
516	Greenwood (3)	Emilia (3)	Bradford (3)	Cassandra (3)	Delilah (3)	Emmeline (3)	Augustine (3)	Zilla (4)	Napoleon (4)	Benson (3)	Elkanah (3)	Mitchel (4)	Roberts (4)	Latitia (4)	Jones (4)	Honour (4)	Foster (4)	Zechariah (5)	Ashton (4)	Temperance (5)	Roderick (5)	Lawrance (5)	Christmas (5)	Friend (5)	Meretta (5)	Bennett (5)	Alonzo (5)	Thomasine (6)	Soloman (6)	Rosehannah (6)	Dominick (6)	Haworth (6)	Lister (6)	Esau (6)	Rees (7)	Johnson (7)	Julius (7)	Hector (7)	Mona (8)	Hyman (8)	Lazarus (8)	Willis (9)	Trevor (9)	Jackson (9)	Abram (9)	Fredrick (9)	Ted (10)	Rudolph (10)	Annice (9)
517	Gregory (3)	Esaw (3)	Brian (3)	Celina (3)	Dianah (3)	Ester (3)	Austin (3)	Agatha (3)	Pamella (4)	Bethiah (3)	Elvira (3)	Moroni (4)	Roland (4)	Lawrance (4)	Josephus (4)	Issac (4)	Friend (4)	Zipporah (5)	Augustine (4)	Theodosia (5)	Roland (5)	Lilley (5)	Clare (5)	Handel (5)	Meshach (5)	Bryan (5)	Annabella (5)	Will (6)	Susy (6)	Spencer (6)	Evelina (6)	Hephzibah (6)	Malcolm (6)	Ethelbert (6)	Samson (7)	Louie (7)	Leopold (7)	Hedley (7)	Monica (8)	Jennet (8)	Malcolm (8)	Algernon (8)	Uriah (9)	Judith (9)	Adolphus (9)	Giles (9)	Tryphena (10)	Silvester (10)	Archer (9)
518	Gwenn (3)	Etty (3)	Catharina (3)	Christipher (3)	Dickinson (3)	Fanney (3)	Barbary (3)	Alick (3)	Pamila (4)	Blanch (3)	Emela (3)	Ned (4)	Rosana (4)	Lazarus (4)	Kay (4)	Jannet (4)	Gaynor (4)	Albion (4)	Belinda (4)	Virginia (5)	Rowena (5)	Madeline (5)	Comfort (5)	Heber (5)	Mina (5)	Buckley (5)	Asenath (5)	Adelina (5)	Tabitha (6)	Susy (6)	Hector (6)	Hezekiah (6)	Margaretta (6)	Etty (6)	Taylor (7)	Lucilla (7)	Lloyd (7)	Hermann (7)	Rosaline (8)	Lavina (8)	Mathew (8)	Angela (8)	Walton (9)	Julius (9)	Algernon (9)	Gwilym (9)	Ursula (10)	Theophilus (10)	Ashton (9)
519	Hamilton (3)	Fanney (3)	Cecelia (3)	Clare (3)	Doctor (3)	Felicia (3)	Barnard (3)	Amphillis (3)	Parkinson (4)	Buckley (3)	Emelia (3)	Norah (4)	Ruben (4)	Llewellyn (4)	Ketura (4)	Jason (4)	Gent (4)	Amey (4)	Blanch (4)	Walton (5)	Rufus (5)	Ned (5)	Dawson (5)	Hope (5)	Minerva (5)	Christian (5)	Bryan (5)	Arnold (5)	Terence (6)	Thompson (6)	Herman (6)	Jennett (6)	Marmaduke (6)	Eugene (6)	Tryphena (7)	Lucretia (7)	Lucinda (7)	Irvine (7)	Sally (8)	Lees (8)	Max (8)	Annette (8)	Wiliam (9)	Katharine (9)	Angela (9)	Hervey (9)	Wilmot (10)	Una (10)	Bert (9)
520	Harold (3)	Franklin (3)	Christianna (3)	Cordelia (3)	Dominic (3)	Ferdinand (3)	Benson (3)	Angela (3)	Paulina (4)	Cadwalader (3)	Ester (3)	Obed (4)	Samson (4)	Lomax (4)	Keturah (4)	Jean (4)	Gregory (4)	Anise (4)	Camilla (4)	Agatha (4)	Saul (5)	Nora (5)	Dixon (5)	Jennett (5)	Morgan (5)	Clare (5)	Cadwaladr (5)	Bathsheba (5)	Vernon (6)	Thornton (6)	Jonathon (6)	Keziah (6)	Matthias (6)	Eustace (6)	Abram (6)	Milly (7)	Malinda (7)	Joyce (7)	Stuart (8)	Leo (8)	Mona (8)	Archie (8)	Will (9)	Lilias (9)	Arabella (9)	Howell (9)	Alban (9)	Valentine (10)	Cora (9)
521	Harriat (3)	Fred (3)	Clary (3)	Dick (3)	Druscilla (3)	Fielding (3)	Bentley (3)	Aquilla (3)	Pierce (4)	Christianna (3)	Eveline (3)	Pricilla (4)	Sara (4)	Luther (4)	Lambert (4)	Jonathon (4)	Hellen (4)	Barnard (4)	Cate (4)	Aloysius (4)	Silvester (5)	Norris (5)	Dominic (5)	Josephus (5)	Nehemiah (5)	Craven (5)	Christian (5)	Bella (5)	Watkin (6)	Williams (6)	Leigh (6)	Letty (6)	Mitchell (6)	Ezekiel (6)	Adah (6)	Penelope (7)	Marguerite (7)	Juliana (7)	Sutcliffe (8)	Lister (8)	Monica (8)	Carl (8)	Aubrey (8)	Minna (9)	Asa (9)	Jack (9)	Annabella (9)	Zachariah (10)	Daisey (9)
522	Harriatt (3)	Gabriel (3)	Crispin (3)	Dionysius (3)	Ednah (3)	Fletcher (3)	Blanche (3)	Asa (3)	Randall (4)	Clare (3)	Faithful (3)	Radcliffe (4)	Shadrack (4)	Mabel (4)	Lee (4)	Joyce (4)	Henriette (4)	Beckett (4)	Charity (4)	Anise (4)	Sylvester (5)	Oscar (5)	Elena (5)	Keturah (5)	Nora (5)	Dick (5)	Dianah (5)	Bertram (5)	Willis (6)	Willoughby (6)	Lena (6)	Lister (6)	Nehemiah (6)	Foster (6)	Angela (6)	Ross (7)	Max (7)	Katharine (7)	Warren (8)	Lorenzo (8)	Noel (8)	Cyrus (8)	Bentley (8)	Nehemiah (9)	Clementina (9)	Jeanette (9)	Annetta (9)	Adela (9)	Elliott (9)
523	Haworth (3)	Gerard (3)	Dora (3)	Dora (3)	Edwards (3)	Franklin (3)	Bridgett (3)	Asher (3)	Raymond (4)	Clementina (3)	Fletcher (3)	Reginald (4)	Sinah (4)	Madeline (4)	Lilla (4)	Juliet (4)	Holmes (4)	Bella (4)	Charlie (4)	Asenath (4)	Thornton (5)	Pierce (5)	Ellenor (5)	Lambert (5)	Obadiah (5)	Donald (5)	Douglas (5)	Buckley (5)	Zechariah (6)	Zilpha (6)	Lucilla (6)	Lucilla (6)	Olivia (6)	Franklin (6)	Augustine (6)	Rudolph (7)	Melinda (7)	Lambert (7)	Wilmot (8)	Lucinda (8)	Olivia (8)	Emilie (8)	Carl (8)	Pierce (9)	Doris (9)	Katharine (9)	Audrey (9)	Adelina (9)	Emmie (9)
524	Henriette (3)	Gideon (3)	Dorah (3)	Eber (3)	Elihu (3)	Geoffrey (3)	Bryan (3)	Ashton (3)	Rebekah (4)	Croasdale (3)	Francess (3)	Richmond (4)	Stuart (4)	Malinda (4)	Lizzy (4)	Kathleen (4)	Howarth (4)	Bob (4)	Christian (4)	Atkinson (4)	Valentine (5)	Randal (5)	Emmaline (5)	Lawrance (5)	Paulina (5)	Easter (5)	Drusilla (5)	Colonel (5)	Aloysius (5)	Alban (5)	Mahala (6)	Malinda (6)	Richmond (6)	Gaynor (6)	Doctor (6)	Sally (7)	Millie (7)	Letty (7)	Augustine (7)	Maggy (8)	Randolph (8)	Heber (8)	Cora (8)	Spencer (9)	Ellinor (9)	Melinda (9)	Claudia (9)	Annice (9)	Enid (9)
525	Hervey (3)	Godfrey (3)	Douglas (3)	Editha (3)	Elliott (3)	Georgianna (3)	Cadwaladr (3)	Azubah (3)	Roland (4)	Demas (3)	Freeman (3)	Rodger (4)	Susana (4)	Margarett (4)	Lloyd (4)	Kay (4)	Ignatius (4)	Booth (4)	Comfort (4)	Augustine (4)	Will (5)	Rees (5)	Evans (5)	Lena (5)	Raymond (5)	Elenor (5)	Elsie (5)	Doctor (5)	Angela (5)	Alicia (5)	Mally (6)	Mally (6)	Susy (6)	Hargreaves (6)	Enid (6)	Susey (7)	Raymond (7)	Lister (7)	Cadwaladr (7)	Maretta (8)	Riley (8)	Hilton (8)	Elisha (8)	Stuart (9)	Emmie (9)	Minerva (9)	Emmie (9)	Asa (9)	Ezekiel (9)
526	Hieron (3)	Goodman (3)	Drucilla (3)	Edmondson (3)	Ely (3)	Gomer (3)	Celena (3)	Benson (3)	Rosanah (4)	Dianna (3)	Gathorne (3)	Sagar (4)	Susanah (4)	May (4)	Madeline (4)	Lee (4)	Ira (4)	Charity (4)	Constantine (4)	Azariah (4)	Zacariah (5)	Richmond (5)	Eveline (5)	Levina (5)	Richardson (5)	Elsie (5)	Eugenie (5)	Dorcas (5)	Annabella (5)	Anastasia (5)	Mariam (6)	Marcella (6)	Sutcliffe (6)	Haworth (6)	Esau (6)	Thompson (7)	Sally (7)	Lucinda (7)	Cathrine (7)	Millie (8)	Rosana (8)	Holland (8)	Ezekiel (8)	Valentine (9)	Eugenie (9)	Noel (9)	Ettie (9)	Bartholomew (9)	Franklin (9)
527	Honora (3)	Gregory (3)	Duncan (3)	Elija (3)	Emiley (3)	Hamlett (3)	Charley (3)	Blackburn (3)	Rosehannah (4)	Duncan (3)	Gaynor (3)	Samson (4)	Virtue (4)	Melicent (4)	Marshall (4)	Lilly (4)	Jackson (4)	Collin (4)	Crispin (4)	Barker (4)	Zilpah (5)	Rufus (5)	Firth (5)	Linda (5)	Roberts (5)	Emelia (5)	Euphemia (5)	Dyson (5)	Ashton (5)	Angus (5)	Mitchell (6)	Maryann (6)	Terence (6)	Howarth (6)	Flory (6)	Thurston (7)	Selena (7)	Lucretia (7)	Cecily (7)	Osman (8)	Sara (8)	Hyman (8)	Gerty (8)	Winnie (9)	Franklin (9)	Olga (9)	Hector (9)	Bruce (9)	Gwendolen (9)
528	Humphry (3)	Hamlet (3)	Easter (3)	Ella (3)	Emmeline (3)	Hanson (3)	Charlott (3)	Bob (3)	Rosella (4)	Eda (3)	Georgena (3)	Sinah (4)	Walton (4)	Norah (4)	Maud (4)	Lorenzo (4)	Janette (4)	Comfort (4)	Cyrus (4)	Barnard (4)	Annabella (4)	Shadrach (5)	Gerald (5)	Margaretta (5)	Sagar (5)	Eustace (5)	Ferdinand (5)	Eleazer (5)	Augustine (5)	Augustine (5)	Monica (6)	Milly (6)	Titus (6)	Jasper (6)	Foster (6)	Travis (7)	Taylor (7)	Mally (7)	Christabel (7)	Pierce (8)	Stella (8)	Irvine (8)	Greenwood (8)	Abram (8)	Hephzibah (9)	Phineas (9)	Howel (9)	Clare (9)	Hamlet (9)
529	Jamima (3)	Hampson (3)	Elanor (3)	Ellener (3)	Eugene (3)	Haworth (3)	Clarkson (3)	Booth (3)	Rueben (4)	Elam (3)	Gerald (3)	Steven (4)	Worthy (4)	Peninnah (4)	Melina (4)	Malissa (4)	Jean (4)	Cordelia (4)	Daug (4)	Bennett (4)	Antony (4)	Terence (5)	Greaves (5)	Minna (5)	Shadrach (5)	Fanney (5)	Franklin (5)	Fenton (5)	Barnard (5)	Bessey (5)	Nina (6)	Minerva (6)	Watson (6)	Jeanie (6)	Friend (6)	Tryphena (7)	Theodora (7)	Maretta (7)	Claud (7)	Sally (8)	Tabitha (8)	Janey (8)	Heber (8)	Adelina (8)	Hezekiah (9)	Pryce (9)	Irvine (9)	Cora (9)	Hargreaves (9)
530	Jenkin (3)	Harold (3)	Eleazar (3)	Emmily (3)	Fielding (3)	Heber (3)	Cora (3)	Bridgit (3)	Seymour (4)	Elicia (3)	Harriat (3)	Taylor (4)	Yates (4)	Reubin (4)	Meshach (4)	Marcella (4)	Josh (4)	Douglas (4)	Doctor (4)	Booth (4)	Asenath (4)	Titus (5)	Handel (5)	Mirah (5)	Shepherd (5)	Felicia (5)	Friend (5)	Fergus (5)	Benson (5)	Cadwaladr (5)	Obadiah (6)	Morgan (6)	Will (6)	Juliet (6)	Gerrard (6)	Alban (6)	Tryphena (7)	Marshall (7)	Drusilla (7)	Stead (8)	Wesley (8)	Jasper (8)	Herman (8)	Alexandra (8)	Howell (9)	Randal (9)	Keziah (9)	Fannie (9)	Ira (9)
531	Jeremy (3)	Harrison (3)	Elen (3)	Euphemia (3)	Firth (3)	Henery (3)	Cornelia (3)	Brierley (3)	Sylvia (4)	Emela (3)	Heber (3)	Thomasine (4)	Young (4)	Richardson (4)	Mina (4)	Mariah (4)	Kay (4)	Edmondson (4)	Donald (4)	Charity (4)	Augustine (4)	Washington (5)	Infant (5)	Newton (5)	Sinah (5)	Greenwood (5)	Gregory (5)	Franklin (5)	Bentley (5)	Cain (5)	Olivia (6)	Mortimer (6)	Williams (6)	Lambert (6)	Hyman (6)	Ashley (6)	Watkin (7)	Mira (7)	Dudley (7)	Trevor (8)	Wilkinson (8)	Jennet (8)	Ivy (8)	Angus (8)	Joanna (9)	Silvester (9)	Lavina (9)	Ferdinand (9)	Jean (9)
532	Joab (3)	Honour (3)	Elizah (3)	Ferdinando (3)	Fleming (3)	Hilton (3)	Dawson (3)	Bryan (3)	Tamer (4)	Emely (3)	Hephzibah (3)	Tim (4)	Zechariah (4)	Rosalie (4)	Nelson (4)	Matty (4)	Lazarus (4)	Eleanora (4)	Duke (4)	Charlott (4)	Benson (4)	Abram (4)	Ishmael (5)	Nina (5)	Susey (5)	Harris (5)	Hagar (5)	Frederica (5)	Buckley (5)	Charity (5)	Phineas (6)	Morton (6)	Willis (6)	Letty (6)	Jannet (6)	Ashworth (6)	Adah (6)	Morgan (7)	Eden (7)	Agness (7)	Alethea (7)	Judith (8)	Jack (8)	Asenath (8)	Katharine (9)	Stuart (9)	Lilley (9)	Hezekiah (9)	Jeanette (9)
533	Jonothan (3)	Horace (3)	Elvina (3)	Fielding (3)	Francess (3)	Hindle (3)	Denis (3)	Cadwalader (3)	Theodosia (4)	Emiline (3)	Hindle (3)	Travis (4)	Zipporah (4)	Rosana (4)	Nimrod (4)	Minna (4)	Lees (4)	Eleazer (4)	Duncan (4)	Christmas (4)	Burton (4)	Adaline (4)	Kershaw (5)	Orlando (5)	Terence (5)	Havelock (5)	Hanah (5)	Gerrard (5)	Cadwaladr (5)	Cicely (5)	Pierce (6)	Pierce (6)	Zilpah (6)	Lilla (6)	Johnny (6)	Aubrey (6)	Adela (6)	Muriel (7)	Elinor (7)	Anastasia (7)	Alicia (7)	Lot (8)	Jasper (8)	Aubrey (8)	Lees (9)	Susie (9)	Marjory (9)	Jackson (9)	Joanna (9)
534	Josephus (3)	Howel (3)	Emilia (3)	Friend (3)	Fredric (3)	Hubert (3)	Dianna (3)	Carolina (3)	Thurston (4)	Emilly (3)	Holden (3)	Walta (4)	Abia (3)	Rosella (4)	Nora (4)	Montague (4)	Leigh (4)	Elenor (4)	Eda (4)	Craven (4)	Calvin (4)	Alban (4)	Keziah (5)	Randal (5)	Ursula (5)	Hephzibah (5)	Haworth (5)	Greenwood (5)	Charity (5)	Clare (5)	Raymond (6)	Raymond (6)	Zilpha (6)	Mally (6)	Lot (6)	Basil (6)	Adelina (6)	Nehemiah (7)	Emilie (7)	Angelo (7)	Asa (7)	Malcolm (8)	Kitty (8)	Barnet (8)	Phyllis (9)	Theodora (9)	Millie (9)	Jasper (9)	Keziah (9)
535	Julian (3)	Humphreys (3)	Ermina (3)	Gerrard (3)	Freeman (3)	Ingham (3)	Dina (3)	Cassandra (3)	Tobias (4)	Ester (3)	Horace (3)	Wilhelmina (4)	Agatha (3)	Russell (4)	Orson (4)	Nelson (4)	Levinia (4)	Elleanor (4)	Eden (4)	Delia (4)	Christian (4)	Algernon (4)	Lancelot (5)	Randle (5)	Walton (5)	Hilda (5)	Heber (5)	Handel (5)	Clementina (5)	Clarice (5)	Rees (6)	Sally (6)	Zipporah (6)	Milly (6)	Lucilla (6)	Bridgett (6)	Aloysius (6)	Newton (7)	Ethelbert (7)	Annabella (7)	Atkinson (7)	Roderick (8)	Lilley (8)	Cecelia (8)	Rosalind (9)	Trevor (9)	Paulina (9)	Jeffrey (9)	Lloyd (9)
536	Julie (3)	Iram (3)	Ester (3)	Gideon (3)	Hanora (3)	Isacc (3)	Dyson (3)	Charlott (3)	Ward (4)	Eustace (3)	Howell (3)	Will (4)	Alan (3)	Shadrach (4)	Pearson (4)	Nephi (4)	Lister (4)	Ester (4)	Elisabeth (4)	Dyson (4)	Clare (4)	Alicia (4)	Levinia (5)	Rebekah (5)	Whitaker (5)	Irwin (5)	Henriette (5)	Haworth (5)	Cornelia (5)	Cora (5)	Rosamond (6)	Sara (6)	Adalaide (5)	Morgan (6)	Marcella (6)	Cadwaladr (6)	Annette (6)	Otto (7)	Ettie (7)	Ashton (7)	Bennett (7)	Sally (8)	Lucilla (8)	Clare (8)	Silvester (9)	Walker (9)	Theodora (9)	Lloyd (9)	Marjory (9)
537	Kay (3)	Issac (3)	Ezekiah (3)	Goodwin (3)	Hardman (3)	Issabella (3)	Edwards (3)	Christian (3)	Wellesley (4)	Eve (3)	Ida (3)	Williams (4)	Alexina (3)	Simpson (4)	Raymond (4)	Newton (4)	Lizzie (4)	Eugenia (4)	Elleanor (4)	Eber (4)	Clementine (4)	Aloysius (4)	Lilias (5)	Rice (5)	Williams (5)	Ishmael (5)	Isiah (5)	Hellen (5)	Davis (5)	Delilah (5)	Roseanna (6)	Serena (6)	Alick (5)	Muriel (6)	Marguerite (6)	Charlesworth (6)	Asenath (6)	Pollie (7)	Euphemia (7)	Bessey (7)	Bethel (7)	Uriah (8)	Max (8)	Dick (8)	Walton (9)	Wesley (9)	Wilkinson (9)	Lucinda (9)	Max (9)
538	Keturah (3)	Jas (3)	Ferdinand (3)	Hagar (3)	Haworth (3)	Jemimah (3)	Elkanah (3)	Christianna (3)	Young (4)	Ezekiel (3)	Immanuel (3)	Yates (4)	Alonzo (3)	Soloman (4)	Rees (4)	Ophelia (4)	Louise (4)	Evelyn (4)	Ely (4)	Eda (4)	Dawson (4)	Amey (4)	Lucas (5)	Roderick (5)	Angela (4)	Jeffry (5)	Jackson (5)	Honour (5)	Dawson (5)	Donald (5)	Simpson (6)	Shem (6)	Alonzo (5)	Newton (6)	Minerva (6)	Christmas (6)	Atkinson (6)	Walton (7)	Franklin (7)	Cecily (7)	Burton (7)	Ursula (8)	Milicent (8)	Earnest (8)	Watkin (9)	Will (9)	Alexandra (8)	Marcus (9)	Minerva (9)
539	Laban (3)	Jebas (3)	Firth (3)	Harvey (3)	Hesther (3)	Jemmima (3)	Ellison (3)	Christmas (3)	Alan (3)	Fletcher (3)	Isabell (3)	Zaccheus (4)	Annette (3)	Tamer (4)	Rice (4)	Orson (4)	Manasseh (4)	Fletcher (4)	Evans (4)	Edmondson (4)	Drucilla (4)	Annabella (4)	Lucretia (5)	Rosan (5)	Anita (4)	Keturah (5)	Janey (5)	Jarvis (5)	Doctor (5)	Drusilla (5)	Stuart (6)	Taylor (6)	Aloysius (5)	Rees (6)	Nehemiah (6)	Clarice (6)	Aubrey (6)	Willy (7)	Gabriel (7)	Clare (7)	Christine (7)	Wellington (8)	Nina (8)	Eden (8)	Wesley (9)	Zachariah (9)	Annette (8)	Minna (9)	Monica (9)
540	Laurance (3)	Jim (3)	Fred (3)	Heather (3)	Holden (3)	Jessy (3)	Emmaline (3)	Clayton (3)	Allan (3)	Fredirick (3)	Ismael (3)	Alan (3)	Augustine (3)	Theodosia (4)	Richmond (4)	Penelope (4)	Matty (4)	Gaynor (4)	Fanney (4)	Egerton (4)	Earnest (4)	Bella (4)	Marcus (5)	Sargent (5)	Annetta (4)	Lenora (5)	Jeffry (5)	Juliet (5)	Dominic (5)	Effie (5)	Susanah (6)	Theodosia (6)	Anise (5)	Rosalie (6)	Noble (6)	Claude (6)	Augustine (6)	Winnifred (7)	Gerard (7)	Dudley (7)	Dawson (7)	Adrian (7)	Parker (8)	Egbert (8)	Adelina (8)	Alban (8)	Annice (8)	Paulina (9)	Nesta (9)
541	Lawton (3)	Joah (3)	Friend (3)	Holmes (3)	Honour (3)	Jethro (3)	Ephiram (3)	Colonel (3)	Ambrosine (3)	Geoffrey (3)	Izabella (3)	Albion (3)	Barton (3)	Ursula (4)	Riley (4)	Percival (4)	Nanoy (4)	Georgianna (4)	Fenton (4)	Ella (4)	Edmond (4)	Brian (4)	Margarett (5)	Spencer (5)	Anson (4)	Levina (5)	Jethro (5)	Laban (5)	Dominick (5)	Egbert (5)	Sylvia (6)	Ursula (6)	Antony (5)	Rosan (6)	Penelope (6)	Collin (6)	Barker (6)	Adrian (6)	Granville (7)	Ethelbert (7)	Dorothea (7)	Alicia (7)	Price (8)	Eugenia (8)	Aloysius (8)	Alf (8)	Asa (8)	Russell (9)	Osborne (9)
542	Lee (3)	Johnathan (3)	Genny (3)	Horace (3)	Horatia (3)	Joice (3)	Evelyn (3)	Constance (3)	Amphillis (3)	Georgianna (3)	Jeffry (3)	Alonza (3)	Bateson (3)	Vernon (4)	Rosena (4)	Rice (4)	Neville (4)	Hamilton (4)	Gideon (4)	Elleanor (4)	Elenor (4)	Charlie (4)	Mariam (5)	Susy (5)	Asenath (4)	Lillie (5)	Juliana (5)	Lizzey (5)	Elisabeth (5)	Elizbth (5)	Terence (6)	Will (6)	Aquilla (5)	Rosehannah (6)	Prince (6)	Earnest (6)	Brian (6)	Albina (6)	Greenwood (7)	Heber (7)	Eber (7)	Barnet (7)	Rees (8)	Fannie (8)	Cecily (8)	Clementina (8)	Ashton (8)	Sylvester (9)	Phillip (9)
543	Levy (3)	Josias (3)	Griffiths (3)	Ida (3)	Howel (3)	Jonathon (3)	Felicia (3)	Cooper (3)	Asher (3)	Godfrey (3)	Jehu (3)	Alonzo (3)	Bennett (3)	Watkin (4)	Ruben (4)	Roseanna (4)	Newsome (4)	Heaton (4)	Hanah (4)	Emely (4)	Ellice (4)	Christian (4)	Marth (5)	Sutcliffe (5)	Barnard (4)	Lionel (5)	Kenneth (5)	Mathilda (5)	Elsie (5)	Emilia (5)	Wesley (6)	Williams (6)	Charity (5)	Ross (6)	Randolph (6)	Etheline (6)	Bryan (6)	Alexandra (6)	Harriette (7)	Hermann (7)	Egerton (7)	Bertrand (7)	Rosalind (8)	Felicia (8)	Christine (8)	Doctor (8)	Aubrey (8)	Theodora (9)	Price (9)
544	Lister (3)	Jubal (3)	Hamilton (3)	Ingham (3)	Ignatius (3)	Jones (3)	Fergus (3)	Crispin (3)	Barbary (3)	Hampson (3)	Jemmima (3)	Alphonso (3)	Brian (3)	Willam (4)	Silvanus (4)	Rueben (4)	Nimrod (4)	Hellen (4)	Hanna (4)	Emley (4)	Eugenia (4)	Cicily (4)	Mina (5)	Whittaker (5)	Basil (4)	Lucinda (5)	Kershaw (5)	Minna (5)	Emmily (5)	Eugene (5)	Will (6)	Abram (5)	Collin (5)	Sabra (6)	Raymond (6)	Eustace (6)	Charity (6)	Angus (6)	Howell (7)	Ina (7)	Ellinor (7)	Booth (7)	Stella (8)	Frederica (8)	Comfort (8)	Doris (8)	Barnet (8)	Tryphena (9)	Rosalind (9)
545	Lomas (3)	Jude (3)	Hephzibah (3)	Isiah (3)	Iram (3)	Jordan (3)	Fielding (3)	Davis (3)	Bennett (3)	Hanah (3)	Johannah (3)	Amphillis (3)	Brierley (3)	Abram (3)	Sinah (4)	Rufus (4)	Noble (4)	Hodgson (4)	Hanson (4)	Ephrain (4)	Eustace (4)	Clotilda (4)	Ned (5)	Wilkinson (5)	Bessey (4)	Mariam (5)	Keturah (5)	Ned (5)	Fergus (5)	Freeman (5)	Wilmot (6)	Adeliza (5)	Dawson (5)	Shepherd (6)	Robina (6)	Fergus (6)	Dominic (6)	Ashton (6)	Ignatius (7)	Johnny (7)	Foster (7)	Cecily (7)	Stewart (8)	Gabriel (8)	Cornelia (8)	Egbert (8)	Cadwaladr (8)	Walton (9)	Trevor (9)
546	Mabel (3)	Julian (3)	Hodgson (3)	Jabes (3)	Isabelle (3)	Juda (3)	Flora (3)	Dawson (3)	Bold (3)	Hanna (3)	Jonathon (3)	Annabella (3)	Bruce (3)	Acquilla (3)	Stella (4)	Salley (4)	Nora (4)	Hugo (4)	Heber (4)	Fanney (4)	Evelina (4)	Constantine (4)	Noble (5)	Will (5)	Bramwell (4)	Meredith (5)	Lawson (5)	Ormerod (5)	Friend (5)	Gaynor (5)	Zilpah (6)	Adolphus (5)	Denton (5)	Sinah (6)	Sabra (6)	Franklin (6)	Eleanora (6)	Ashworth (6)	Irving (7)	Jonathon (7)	Gabriel (7)	Clementina (7)	Tabitha (8)	Gerty (8)	Dudley (8)	Hamlet (8)	Christian (8)	Wesley (9)	Uriah (9)
547	Mary-anne (3)	Lambert (3)	Holmes (3)	Jamima (3)	Isiah (3)	Julius (3)	Gaynor (3)	Denis (3)	Bradley (3)	Hardy (3)	Jordan (3)	Aquilla (3)	Cadwaladr (3)	Adela (3)	Sutcliffe (4)	Samson (4)	Norman (4)	Jack (4)	Hudson (4)	Fielden (4)	Ferdinand (4)	Davis (4)	Olivia (5)	Zechariah (5)	Bright (4)	Milton (5)	Leopold (5)	Rodger (5)	Gordon (5)	Geoffrey (5)	Anastasia (5)	Alonzo (5)	Dominick (5)	Spencer (6)	Sara (6)	Hellen (6)	Elenor (6)	Augustine (6)	Janetta (7)	Joyce (7)	Hervey (7)	Crispin (7)	Thompson (8)	Gordon (8)	Edmond (8)	Ivor (8)	Christine (8)	Will (9)	Adela (8)
548	Mathias (3)	Lancelot (3)	Isabell (3)	Jarvis (3)	Issac (3)	Lazarus (3)	Geoffrey (3)	Dianna (3)	Campbell (3)	Harvey (3)	Josephus (3)	Ashworth (3)	Cephas (3)	Alonzo (3)	Talbot (4)	Sebra (4)	Preston (4)	Jackson (4)	Iram (4)	Freeman (4)	Fielding (4)	Dawson (4)	Ormerod (5)	Zilpah (5)	Brook (4)	Mina (5)	Levina (5)	Seymour (5)	Greenwood (5)	Gerard (5)	Annabella (5)	Anice (5)	Dudley (5)	Stella (6)	Tamer (6)	Herman (6)	Fergus (6)	Cassandra (6)	Jeanie (7)	Keziah (7)	Howarth (7)	Daisey (7)	Titus (8)	Honoria (8)	Elenor (8)	Janie (8)	Eber (8)	Alec (8)	Alphonso (8)
549	Melicent (3)	Laurence (3)	Jabesh (3)	Jean (3)	Jabes (3)	Lee (3)	Gerald (3)	Dixon (3)	Carolina (3)	Hatfield (3)	Joyce (3)	Augustine (3)	Charley (3)	Angela (3)	Tamer (4)	Tamer (4)	Priestley (4)	Jarvis (4)	Isabelle (4)	Gervase (4)	Foster (4)	Dean (4)	Pearson (5)	Adelaid (4)	Charlie (4)	Mitchell (5)	Lilla (5)	Silvester (5)	Harris (5)	Gustavus (5)	Annas (5)	Augustin (5)	Emmaline (5)	Sybil (6)	Thomasine (6)	Hindle (6)	Franklin (6)	Cephas (6)	Jennet (7)	Leigh (7)	Idwal (7)	Dorothea (7)	Una (8)	Howell (8)	Elisabeth (8)	Jos (8)	Gerty (8)	Annette (8)	Aubrey (8)
550	Milicent (3)	Lazarus (3)	Jackson (3)	Jeffery (3)	Janetta (3)	Leicester (3)	Greenwood (3)	Doctor (3)	Celena (3)	Hilton (3)	Julius (3)	Bathsheba (3)	Christianna (3)	Aquila (3)	Titus (4)	Ursula (4)	Richmond (4)	Jeffrey (4)	Jeremy (4)	Gledhill (4)	Friend (4)	Duncan (4)	Randle (5)	Agatha (4)	Clarinda (4)	Myfanwy (5)	Lucilla (5)	Simpson (5)	Hellen (5)	Hermann (5)	Ashworth (5)	Bridgett (5)	Euphemia (5)	Titus (6)	Virginia (6)	Jasper (6)	Geraldine (6)	Eber (6)	Katharine (7)	Lloyd (7)	Jeanie (7)	Drusilla (7)	Absalom (7)	Hyman (8)	Ferdinand (8)	Keturah (8)	Gregory (8)	Aubrey (8)	Bentley (8)
551	Milley (3)	Lea (3)	Janetta (3)	Joan (3)	Jeffrey (3)	Leigh (3)	Hamilton (3)	Dora (3)	Celina (3)	Hindle (3)	Katharine (3)	Belinda (3)	Christmas (3)	Asenath (3)	Violetta (4)	Virtue (4)	Roberts (4)	Jenet (4)	Jessey (4)	Guy (4)	Gerard (4)	Eden (4)	Robina (5)	Anastasia (4)	Dina (4)	Myles (5)	Major (5)	Susey (5)	Hilton (5)	Jannett (5)	Bella (5)	Bruce (5)	Ewart (5)	Worthy (6)	Will (6)	Jeanie (6)	Hervey (6)	Emilie (6)	Keturah (7)	Mona (7)	Johnny (7)	Ewart (7)	Algernon (7)	Idwal (8)	Garfield (8)	Lazarus (8)	Handel (8)	Christmas (8)	Brian (8)
552	Milly (3)	Levinia (3)	Jehu (3)	Jobe (3)	Jemina (3)	Levy (3)	Hanah (3)	Douglas (3)	Charlot (3)	Horace (3)	Lees (3)	Bethia (3)	Clarence (3)	Ashworth (3)	Williams (4)	Zilpah (4)	Rueben (4)	Johnathan (4)	Joah (4)	Hanson (4)	Greenwood (4)	Elenor (4)	Rosalie (5)	Annabella (4)	Dominic (4)	Napoleon (5)	Malcolm (5)	Sylvester (5)	Holland (5)	Jeffrey (5)	Celina (5)	Byron (5)	Felicia (5)	Alexandra (5)	Adolphus (5)	Jess (6)	Hezekiah (6)	Ester (6)	Lilias (7)	Parker (7)	Joyce (7)	Fredrick (7)	Alicia (7)	Jack (8)	Gerard (8)	Leopold (8)	Hervey (8)	Clarinda (8)	Carl (8)
553	Milton (3)	Levy (3)	Jessy (3)	Joice (3)	Jemmima (3)	Lionel (3)	Handel (3)	Drusilla (3)	Christian (3)	Howard (3)	Leonora (3)	Bramley (3)	Clark (3)	Barker (3)	Young (4)	Adelina (3)	Thomasin (4)	Jonathon (4)	Joan (4)	Harper (4)	Harriette (4)	Emiline (4)	Rosamond (5)	Barnard (4)	Earnest (4)	Newton (5)	Marcus (5)	Theodora (5)	Hudson (5)	Juliet (5)	Christian (5)	Carl (5)	Hamer (5)	Antonio (5)	Alphonsus (5)	Jonothan (6)	Hilton (6)	Gerard (6)	Lord (7)	Penelope (7)	Lauretta (7)	Freeman (7)	Alick (7)	Janetta (8)	Gwilym (8)	Marjory (8)	Hyman (8)	Daisey (8)	Cyrus (8)
554	Mitchell (3)	Lewin (3)	Joash (3)	Katherine (3)	Jenney (3)	Lloyd (3)	Hanna (3)	Duckworth (3)	Clifford (3)	Humphry (3)	Levinia (3)	Brian (3)	Comfort (3)	Barnabas (3)	Adeliza (3)	Adeliza (3)	Washington (4)	Kerenhappuch (4)	Jonathon (4)	Harriette (4)	Heneretta (4)	Enock (4)	Rosan (5)	Bedelia (4)	Eber (4)	Nora (5)	Melina (5)	Ward (5)	Irwin (5)	Kathleen (5)	Christmas (5)	Carolina (5)	Handel (5)	Aquila (5)	Annice (5)	Julian (6)	Illingworth (6)	Hagar (6)	Lucretia (7)	Phineas (7)	Lee (7)	Gabriel (7)	Angelo (7)	Jasper (8)	Hamlet (8)	Marks (8)	Ishmael (8)	Delia (8)	Eustace (8)
555	Myra (3)	Lucilla (3)	Johanna (3)	Kerenhappuch (3)	Jim (3)	Louesa (3)	Hannath (3)	Duncan (3)	Cordelia (3)	Ida (3)	Lidia (3)	Brown (3)	Cooper (3)	Barnard (3)	Algernon (3)	Admiral (3)	Wilhelmina (4)	Leigh (4)	Keziah (4)	Haworth (4)	Heyworth (4)	Ethelbert (4)	Silvia (5)	Brian (4)	Eden (4)	Pearson (5)	Minie (5)	Webster (5)	Jackson (5)	Lee (5)	Clayton (5)	Cecelia (5)	Harris (5)	Ashworth (5)	Asenath (5)	Keturah (6)	Ingham (6)	Hamlet (6)	Milicent (7)	Roberta (7)	Leigh (7)	Garnet (7)	Annette (7)	Johnny (8)	Hettie (8)	Marshall (8)	Janey (8)	Dixon (8)	Evangeline (8)
556	Nathanael (3)	Margaretta (3)	Julianna (3)	Lees (3)	Joice (3)	Louise (3)	Hanson (3)	Eber (3)	Crispin (3)	Ingham (3)	Livinia (3)	Bryan (3)	Davis (3)	Barnet (3)	Barzillai (3)	Ainsworth (3)	Will (4)	Lionel (4)	Lilian (4)	Herman (4)	Hilton (4)	Evangeline (4)	Theodosia (5)	Broughton (4)	Editha (4)	Prince (5)	Minna (5)	Wilbraham (5)	Jeffry (5)	Leila (5)	Colonel (5)	Cephas (5)	Hellen (5)	Bob (5)	Asher (5)	Kitty (6)	Ivy (6)	Harris (6)	Penelope (7)	Rufus (7)	Letty (7)	Gerard (7)	Bertrand (7)	Keziah (8)	Irvin (8)	Milton (8)	Jennet (8)	Ellinor (8)	Foster (8)
557	Nelly (3)	Marha (3)	Keturah (3)	Lettuce (3)	Jordan (3)	Love (3)	Haworth (3)	Eden (3)	Douglas (3)	Jabus (3)	Lizzy (3)	Carolina (3)	Dianah (3)	Bartholomew (3)	Bathsheba (3)	Albin (3)	Willey (4)	Lister (4)	Lilias (4)	Hilton (4)	Holden (4)	Fannie (4)	Thomasine (5)	Bryan (4)	Edwina (4)	Rebekah (5)	Nina (5)	Abram (4)	Jennett (5)	Leo (5)	Cora (5)	Charity (5)	Hermann (5)	Christian (5)	August (5)	Lilla (6)	Jethro (6)	Haworth (6)	Rees (7)	Serena (7)	Lina (7)	Gerty (7)	Berty (7)	Kitty (8)	Irwin (8)	Mina (8)	Jennett (8)	Fergus (8)	Garnet (8)
558	Noble (3)	Maryanne (3)	Lawrance (3)	Lucinda (3)	Joyce (3)	Malcolm (3)	Honora (3)	Egbert (3)	Eden (3)	Jame (3)	Luisa (3)	Cassandra (3)	Dina (3)	Bengamin (3)	Benson (3)	Alcimus (3)	Wilmot (4)	Llewellyn (4)	Lillie (4)	Honour (4)	Hope (4)	Felicia (4)	Thornton (5)	Buckley (4)	Elisa (4)	Rees (5)	Parker (5)	Alban (4)	Jennie (5)	Leopold (5)	Dixon (5)	Comfort (5)	Howel (5)	Christine (5)	Barker (5)	Lizzey (6)	Kenneth (6)	Hellen (6)	Sara (7)	Stella (7)	Malinda (7)	Gladstone (7)	Dorcas (7)	Lee (8)	Jasper (8)	Newton (8)	Lot (8)	Gabriel (8)	Gwilym (8)
559	Norman (3)	Meriah (3)	Lazarus (3)	Malley (3)	Judah (3)	Manuel (3)	Howarth (3)	Eleazar (3)	Elen (3)	Jamima (3)	Madeline (3)	Cephas (3)	Dixon (3)	Bennett (3)	Bradshaw (3)	Algernon (3)	Zaccheus (4)	Lord (4)	Lloyd (4)	Illingworth (4)	Hudson (4)	Fletcher (4)	Thurston (5)	Celina (4)	Emelia (4)	Ronald (5)	Phineas (5)	Alonzo (4)	Jeremy (5)	Levy (5)	Elenor (5)	Cyril (5)	Hugo (5)	Clare (5)	Bethel (5)	Lucinda (6)	Laban (6)	Honoria (6)	Spencer (7)	Sutcliffe (7)	Marguerite (7)	Hagar (7)	Eber (7)	Lister (8)	Lazarus (8)	Norris (8)	Maggy (8)	Hyman (8)	Hermon (8)
560	Pamelia (3)	Meshach (3)	Levinia (3)	May (3)	Juliana (3)	Mar (3)	Howel (3)	Elizah (3)	Ellison (3)	Janette (3)	Malinda (3)	Clarinda (3)	Drucilla (3)	Bessey (3)	Bridgit (3)	Amphillis (3)	Zephaniah (4)	Lorenzo (4)	Lowry (4)	Iram (4)	Iram (4)	Hagar (4)	Turner (5)	Clayton (4)	Emiley (4)	Rosalind (5)	Raymond (5)	Anastasia (4)	Joan (5)	Lilla (5)	Emeline (5)	Daisy (5)	Jessica (5)	Clarinda (5)	Booth (5)	Malcolm (6)	Lancelot (6)	Ignatius (6)	Stella (7)	Watkin (7)	Milly (7)	Hargreaves (7)	Ellinor (7)	Maggy (8)	Lilias (8)	Olivia (8)	Malinda (8)	Irwin (8)	Irvine (8)
561	Percival (3)	Myra (3)	Lidia (3)	Melicent (3)	Lancelot (3)	Marmaduke (3)	Hudson (3)	Elkanah (3)	Emeline (3)	Jerry (3)	Manasseh (3)	Claude (3)	Duncan (3)	Blanch (3)	Brierley (3)	Anastasia (3)	Adelina (3)	Louise (4)	Lucilla (4)	Irving (4)	Jarvis (4)	Hanora (4)	Wesley (5)	Clotilda (4)	Ethelbert (4)	Roseannah (5)	Rebekah (5)	Annabella (4)	Johann (5)	Lottie (5)	Emiline (5)	Dixon (5)	Jethro (5)	Cora (5)	Buckley (5)	Marguerite (6)	Lemuel (6)	Ivor (6)	Valentine (7)	Alban (6)	Montague (7)	Jeanette (7)	Elliott (7)	Marcus (8)	Lucilla (8)	Sylvester (8)	Mathew (8)	Lee (8)	Jessy (8)
562	Pheby (3)	Orlando (3)	Lionel (3)	Melissa (3)	Lavina (3)	Melissa (3)	Isabell (3)	Euphemia (3)	Emely (3)	Jervis (3)	Manoah (3)	Constant (3)	Earl (3)	Booth (3)	Buckley (3)	Annetta (3)	Adeliza (3)	Lowry (4)	Marinda (4)	Irwin (4)	Jason (4)	Henery (4)	Williams (5)	Constantine (4)	Etty (4)	Tabitha (5)	Rees (5)	Archer (4)	Julius (5)	Louie (5)	Ernestine (5)	Emilie (5)	Jonathon (5)	Crossley (5)	Cathrine (5)	Marianne (6)	Lilla (6)	Ivy (6)	Adah (6)	Albina (6)	Olga (7)	Katharine (7)	Emrys (7)	Marmaduke (8)	Mona (8)	Taylor (8)	Morgan (8)	Lilias (8)	Katharine (8)
563	Phinehas (3)	Pearson (3)	Lonsdale (3)	Meshach (3)	Leonora (3)	Meshach (3)	Isabello (3)	Ezekiah (3)	Emmeline (3)	Johannah (3)	Maranda (3)	Constantine (3)	Ebenezar (3)	Brierley (3)	Calvin (3)	Annm (3)	Agar (3)	Lucilla (4)	Mildred (4)	Jean (4)	Jeffery (4)	Henriette (4)	Wilmot (5)	Cornelia (4)	Eugenia (4)	Violetta (5)	Rodger (5)	Asenath (4)	Kathleen (5)	Maggy (5)	Etta (5)	Etty (5)	Juliana (5)	Dominic (5)	Cecelia (5)	Millie (6)	Mally (6)	Jeanie (6)	Anastasia (6)	Alethea (6)	Orlando (7)	Lee (7)	Enid (7)	Mina (8)	Nina (8)	Theophilus (8)	Nehemiah (8)	Melinda (8)	Lambert (8)
564	Pierce (3)	Penelope (3)	Lucas (3)	Mildred (3)	Lidia (3)	Miah (3)	Jannett (3)	Georgeana (3)	Emmily (3)	Laurence (3)	Marie (3)	Cooper (3)	Elenora (3)	Brigham (3)	Cecelia (3)	Asenath (3)	Allison (3)	Malinda (4)	Minna (4)	Jeffry (4)	Jethro (4)	Hesther (4)	Zechariah (5)	Craven (4)	Everard (4)	Walton (5)	Roseann (5)	Ashworth (4)	Lambert (5)	Mahala (5)	Fenton (5)	Eugene (5)	Lee (5)	Dorah (5)	Cicily (5)	Nehemiah (6)	Ned (6)	Johnny (6)	Angus (6)	Alicia (6)	Peggy (7)	Lilias (7)	Fergus (7)	Riley (8)	Rees (8)	Ursula (8)	Olga (8)	Pierce (8)	Maggy (8)
565	Rebeca (3)	Pheby (3)	Mahala (3)	Milicent (3)	Lilias (3)	Milicent (3)	Jenney (3)	Hagar (3)	Eugene (3)	Lawrance (3)	Marrion (3)	Denis (3)	Elizah (3)	Brook (3)	Clare (3)	Asher (3)	Angela (3)	Marsden (4)	Ned (4)	Jessy (4)	Joah (4)	Hilda (4)	Adelade (4)	Dawson (4)	Freddy (4)	Willey (5)	Roseanna (5)	Augustin (4)	Lee (5)	Mariam (5)	Fergus (5)	Florry (5)	Leila (5)	Drusilla (5)	Clementine (5)	Patty (6)	Pauline (6)	Julius (6)	Anise (6)	Allison (6)	Pierce (7)	Malinda (7)	Franklin (7)	Roderick (8)	Rosalie (8)	Winefred (8)	Pattie (8)	Rees (8)	Mahala (8)
566	Rice (3)	Pheoby (3)	Marcus (3)	Millicent (3)	Lionel (3)	Myra (3)	Jervis (3)	Hamer (3)	Evelina (3)	Leila (3)	Maryanne (3)	Dianah (3)	Emila (3)	Buckley (3)	Claude (3)	Atkinson (3)	Annetta (3)	Norah (4)	Nehemiah (4)	Jethro (4)	Josephus (4)	Infant (4)	Alban (4)	Delia (4)	Garibaldi (4)	Willis (5)	Sabrina (5)	Barker (4)	Lees (5)	Meredith (5)	Foster (5)	Grimshaw (5)	Letty (5)	Edmondson (5)	Cora (5)	Rees (6)	Pierce (6)	Lauretta (6)	Belinda (6)	Alonzo (6)	Pollie (7)	Mina (7)	Geraldine (7)	Sibyl (8)	Tabitha (8)	Alec (7)	Pryce (8)	Rosalind (8)	Marcus (8)
567	Riley (3)	Prince (3)	Maryanne (3)	Nanney (3)	Llewellyn (3)	Nelson (3)	Jessiah (3)	Handel (3)	Frederica (3)	Livinia (3)	Mathias (3)	Dick (3)	Emmett (3)	Cadwaladr (3)	Cornelia (3)	Auguste (3)	Aquila (3)	Paulina (4)	Neil (4)	Joan (4)	Josh (4)	Jeffery (4)	Alonzo (4)	Dorah (4)	Gaynor (4)	Zilpah (5)	Sara (5)	Basil (4)	Lemuel (5)	Mina (5)	Fred-k (5)	Hope (5)	Levina (5)	Eleazer (5)	Cornelia (5)	Simpson (6)	Rhodes (6)	Lee (6)	Clive (6)	Angela (6)	Rosabella (7)	Mitchell (7)	Hagar (7)	Terence (8)	Theodora (8)	Alicia (7)	Rebekah (8)	Roy (8)	Marks (8)
568	Robina (3)	Randle (3)	Mason (3)	Nelly (3)	Lonsdale (3)	Nephi (3)	Jimmy (3)	Harrison (3)	Fredirick (3)	Llewellyn (3)	Maude (3)	Dickey (3)	Emmily (3)	Caesar (3)	Denis (3)	Bairstow (3)	Avis (3)	Percival (4)	Nelly (4)	Johannah (4)	Keturah (4)	Jennett (4)	Ammon (4)	Dorothea (4)	Georgena (4)	Adelina (4)	Serena (5)	Bessey (4)	Lincoln (5)	Ned (5)	Gaynor (5)	Ignatius (5)	Lorenzo (5)	Elizabethe (5)	Daisy (5)	Sophie (6)	Sabrina (6)	Leo (6)	Edmond (6)	Annice (6)	Rosaline (7)	Mona (7)	Ishmael (7)	Thomasine (8)	Titus (8)	Annabella (7)	Rosalind (8)	Tabitha (8)	Norris (8)
569	Rubin (3)	Raphael (3)	Melissa (3)	Nelson (3)	Marshall (3)	Octavius (3)	Judy (3)	Heber (3)	Georgianna (3)	Lora (3)	Melissa (3)	Dionysius (3)	Eugene (3)	Cephas (3)	Dianah (3)	Barnard (3)	Bathsheba (3)	Pricilla (4)	Norah (4)	Kathleen (4)	Lambert (4)	Joah (4)	Barton (4)	Druscilla (4)	Hanson (4)	Adolphus (4)	Sylvia (5)	Brierley (4)	Lord (5)	Newton (5)	Geoffrey (5)	Janetta (5)	Marcus (5)	Ellenor (5)	Delia (5)	Susy (6)	Trevor (6)	Leon (6)	Elise (6)	Asenath (6)	Rudolph (7)	Morgan (7)	Joanna (7)	Wesley (8)	Willoughby (8)	Bruce (7)	Rosie (8)	Veronica (8)	Paulina (8)
570	Rupert (3)	Richardson (3)	Miranda (3)	Newton (3)	Micah (3)	Ollie (3)	Julian (3)	Helena (3)	Geraldine (3)	Lord (3)	Melville (3)	Dorah (3)	Everett (3)	Charlotta (3)	Dominick (3)	Barnett (3)	Bella (3)	Raglan (4)	Pauline (4)	Kay (4)	Lees (4)	Johnny (4)	Bella (4)	Egerton (4)	Heber (4)	Algernon (4)	Taylor (5)	Captain (4)	Lucilla (5)	Phineas (5)	Geraldine (5)	Jervis (5)	Maryann (5)	Ettie (5)	Dominic (5)	Sylvester (6)	Valentine (6)	Leopold (6)	Esau (6)	Ashworth (6)	Serena (7)	Newton (7)	Lambert (7)	Adolphus (7)	Winefred (8)	Cecily (7)	Alec (7)	Alethea (7)	Rosie (8)
571	Sabra (3)	Riley (3)	Napoleon (3)	Norman (3)	Milly (3)	Oscar (3)	Lazarus (3)	Hindle (3)	Gerrard (3)	Malvina (3)	Norman (3)	Drucilla (3)	Fountain (3)	Christianna (3)	Earnest (3)	Bartholomew (3)	Bennett (3)	Roderick (4)	Pickles (4)	Lambert (4)	Lilia (4)	Juliet (4)	Bethel (4)	Elleanor (4)	Hephzibah (4)	Ambrosine (4)	Thornton (5)	Carrie (4)	Marks (5)	Raymond (5)	Gerard (5)	Julian (5)	Meredith (5)	Ferdinand (5)	Earnest (5)	Taylor (6)	Ward (6)	Mahala (6)	Etta (6)	Aubrey (6)	Stuart (7)	Obadiah (7)	Lawson (7)	Charity (7)	Agness (7)	Comfort (7)	Algernon (7)	Audrey (7)	Ross (8)
572	Silvanus (3)	Rubin (3)	Nelly (3)	Oscar (3)	Monica (3)	Randle (3)	Livinia (3)	Horace (3)	Gibson (3)	Maranda (3)	Orlanda (3)	Edwards (3)	Franklin (3)	Christmas (3)	Easter (3)	Bathia (3)	Bowman (3)	Shadrach (4)	Rebekah (4)	Lee (4)	Lilley (4)	June (4)	Bob (4)	Elsie (4)	Howell (4)	Angela (4)	Williams (5)	Cassandra (4)	Maryann (5)	Rodger (5)	Haworth (5)	Lauretta (5)	Milicent (5)	Friend (5)	Edmond (5)	Wesley (6)	Whittaker (6)	Noel (6)	Eugene (6)	Bryan (6)	Susy (7)	Pryce (7)	Lilias (7)	Egerton (7)	Anastasia (7)	Conrad (7)	Aloysius (7)	Bell (7)	Rufus (8)
573	Stuart (3)	Sabra (3)	Ormerod (3)	Parker (3)	Morgan (3)	Randolph (3)	Lucas (3)	Irvin (3)	Gideon (3)	Marcus (3)	Parker (3)	Elisa (3)	Gomer (3)	Constantine (3)	Eber (3)	Bentley (3)	Bridgit (3)	Sharp (4)	Rhodes (4)	Levina (4)	Lillias (4)	Lawson (4)	Bridgett (4)	Emeline (4)	Ishmael (4)	Ashley (4)	Adeliza (4)	Catherin (4)	Muriel (5)	Rosalie (5)	Hellen (5)	Lottie (5)	Norris (5)	Greenwood (5)	Eleanora (5)	Wilfrid (6)	Wilbraham (6)	Norris (6)	Eugenie (6)	Christian (6)	Taylor (7)	Rebekah (7)	Lot (7)	Elliott (7)	Barnet (7)	Dawson (7)	Archer (7)	Brian (7)	Seymour (8)
574	Suzzannah (3)	Samual (3)	Oscar (3)	Paulina (3)	Mormon (3)	Richardson (3)	Malcolm (3)	Issabella (3)	Guy (3)	Margaretta (3)	Paulina (3)	Ella (3)	Goodman (3)	Cornelia (3)	Egerton (3)	Bethia (3)	Brigham (3)	Spencer (4)	Richmond (4)	Levy (4)	Lorenzo (4)	Lee (4)	Bryan (4)	Erasmus (4)	Jack (4)	August (4)	Agatha (4)	Clare (4)	Newton (5)	Roseannah (5)	Isiah (5)	Marha (5)	Ormerod (5)	Gregory (5)	Ellenor (5)	Winnifred (6)	Will (6)	Rebekah (6)	Eve (6)	Conrad (6)	Trevor (7)	Rosalind (7)	Maretta (7)	Enid (7)	Burton (7)	Earl (7)	Bert (7)	Dominic (7)	Sylvester (8)
575	Tamor (3)	Serena (3)	Penelope (3)	Pearson (3)	Napoleon (3)	Richmal (3)	Manoah (3)	Jabaz (3)	Handel (3)	Marmaduke (3)	Prescilla (3)	Ely (3)	Haigh (3)	Cyril (3)	Eleazer (3)	Bill (3)	Catherina (3)	Susy (4)	Riley (4)	Lilla (4)	Marcia (4)	Lilla (4)	Cain (4)	Euphemia (4)	Jannet (4)	Basil (4)	Aloysius (4)	Cobden (4)	Ophelia (5)	Rowena (5)	Jack (5)	Marmaduke (5)	Pamelia (5)	Harrop (5)	Elliott (5)	Agatha (5)	Absalom (5)	Russell (6)	Ezekiel (6)	Craven (6)	Turner (7)	Stewart (7)	Milly (7)	Ezekiel (7)	Eber (7)	Edmond (7)	Beryl (7)	Earl (7)	Turner (8)
576	Thursa (3)	Shadrack (3)	Pheby (3)	Pierce (3)	Nephi (3)	Rodger (3)	Margaretta (3)	Jabes (3)	Hanna (3)	Meshach (3)	Rees (3)	Emela (3)	Halstead (3)	Damaris (3)	Elenor (3)	Blanch (3)	Christianna (3)	Tryphena (4)	Roland (4)	Lucilla (4)	Marina (4)	Llewellyn (4)	Cephas (4)	Felicia (4)	Jarvis (4)	Bentley (4)	Anabella (4)	Comfort (4)	Ormerod (5)	Sandy (5)	Jasper (5)	Meretta (5)	Parker (5)	Hettie (5)	Emeline (5)	Albina (5)	Albin (5)	Salome (6)	Foster (6)	Earnest (6)	Ursula (7)	Thurston (7)	Mina (7)	Ferdinand (7)	Eveleen (7)	Eileen (7)	Cecily (7)	Eden (7)	Vida (8)
577	Tim (3)	Sidonia (3)	Phoeby (3)	Randolph (3)	Orlando (3)	Rosy (3)	Margret (3)	Jarvis (3)	Hector (3)	Mildred (3)	Rosehannah (3)	Emilie (3)	Hamer (3)	Doctor (3)	Ellener (3)	Booth (3)	Christine (3)	Turner (4)	Sargent (4)	Marcus (4)	Pierce (4)	Lloyd (4)	Christianna (4)	Franklin (4)	Jason (4)	Bessey (4)	Anita (4)	Courtenay (4)	Randle (5)	Shepherd (5)	Joan (5)	Millie (5)	Pauline (5)	Hyman (5)	Eugenia (5)	Aquila (5)	Alexandra (5)	Stella (6)	Gordon (6)	Elija (6)	Veronica (7)	Una (7)	Olga (7)	Gertie (7)	Ezekiel (7)	Ellinor (7)	Elliott (7)	Egbert (7)	Winefred (8)
578	Travis (3)	Stanley (3)	Rheuben (3)	Rees (3)	Ormerod (3)	Rupert (3)	Melicent (3)	Jason (3)	Hodgson (3)	Milley (3)	Rothwell (3)	Emmett (3)	Hanson (3)	Donald (3)	Emeline (3)	Cadwaladr (3)	Christmas (3)	Violetta (4)	Sheba (4)	Margaretta (4)	Rees (4)	Lord (4)	Conrad (4)	Gaynor (4)	Jeremy (4)	Blanch (4)	Antony (4)	Dixon (4)	Ratcliffe (5)	Taylor (5)	Johnny (5)	Myfanwy (5)	Peggy (5)	Jannet (5)	Ferdinand (5)	Benson (5)	Algernon (5)	Stuart (6)	Harriot (6)	Elinor (6)	Vivian (7)	Watkin (7)	Rosey (7)	Hermann (7)	Fannie (7)	Eugenie (7)	Elvina (7)	Ellenor (7)	Alick (7)
579	Ursula (3)	Stead (3)	Roda (3)	Rhode (3)	Oscar (3)	Sabra (3)	Melinda (3)	Jean (3)	Holden (3)	Mills (3)	Sabrina (3)	Ester (3)	Harriat (3)	Douglas (3)	Emila (3)	Carolina (3)	Clark (3)	Ward (4)	Terence (4)	Mathias (4)	Rhodes (4)	Louise (4)	Earnest (4)	Gerald (4)	Jessy (4)	Bob (4)	Ashworth (4)	Drucilla (4)	Rennie (5)	Tempest (5)	Juliet (5)	Obadiah (5)	Rosalia (5)	Jean (5)	Fielding (5)	Bernice (5)	Ambrosine (5)	Susy (6)	Haworth (6)	Elvina (6)	Zilpha (7)	Wilbraham (7)	Ross (7)	Irving (7)	Gwendolen (7)	Evaline (7)	Eustace (7)	Eugenie (7)	Alison (7)
580	Virtue (3)	Susana (3)	Salome (3)	Richardson (3)	Parker (3)	Samual (3)	Mirah (3)	Jehu (3)	Holland (3)	Mirriam (3)	Sagar (3)	Ethel (3)	Harvey (3)	Drucilla (3)	Emilie (3)	Cassandra (3)	Colin (3)	Washington (4)	Thomasine (4)	Mina (4)	Ruben (4)	Mahala (4)	Elanor (4)	Graham (4)	Laurance (4)	Byron (4)	Augustine (4)	Duncan (4)	Sara (5)	Turner (5)	Julius (5)	Ophelia (5)	Rosehannah (5)	Julian (5)	Fletcher (5)	Burton (5)	Angus (5)	Sybil (6)	Hervey (6)	Esau (6)	Abner (6)	Ainsworth (6)	Roy (7)	Lambert (7)	Hargreaves (7)	Evangeline (7)	Fannie (7)	Frederica (7)	Annette (7)
581	Williamson (3)	Sylvester (3)	Sandford (3)	Roderick (3)	Percival (3)	Schofield (3)	Mitchell (3)	Jeremia (3)	Hope (3)	Molly (3)	Sarahann (3)	Evelyn (3)	Hellen (3)	Dudley (3)	Emmott (3)	Catherina (3)	Cyril (3)	Whitaker (4)	Tryphena (4)	Ophelia (4)	Serena (4)	Marcus (4)	Eleazer (4)	Hampson (4)	Lee (4)	Charlott (4)	Bella (4)	Eden (4)	Seymour (5)	Ursula (5)	Keturah (5)	Ormerod (5)	Simpson (5)	Levina (5)	Hamilton (5)	Clementine (5)	Annice (5)	Tobias (6)	Jarvis (6)	Ethelwyn (6)	Alonzo (6)	Bartholomew (6)	Russell (7)	Laurie (7)	Hervey (7)	Felicia (7)	Friend (7)	Gladstone (7)	Bell (7)
582	Winefred (3)	Thamar (3)	Saul (3)	Rueben (3)	Pheby (3)	Shadrack (3)	Nancey (3)	Jethro (3)	Howard (3)	Nimrod (3)	Sebina (3)	Farnham (3)	Helliwell (3)	Duke (3)	Erasmus (3)	Celena (3)	Darby (3)	Wilbraham (4)	Ursula (4)	Parker (4)	Sharp (4)	Mariah (4)	Emila (4)	Harriette (4)	Leon (4)	Cordelia (4)	Benson (4)	Ferdinand (4)	Shepherd (5)	Valentine (5)	Leo (5)	Osborne (5)	Sinah (5)	Linda (5)	Hammond (5)	Comfort (5)	Aquila (5)	Ursula (6)	Julian (6)	Etta (6)	Aloysius (6)	Bethel (6)	Terence (7)	Lemuel (7)	Ivor (7)	Garnet (7)	Gaynor (7)	Honor (7)	Bessy (7)
583	Yates (3)	Thomasin (3)	Saville (3)	Rufus (3)	Phineas (3)	Shepherd (3)	Napoleon (3)	Jim (3)	Jabesh (3)	Nora (3)	Stanley (3)	Farrell (3)	Henery (3)	Easter (3)	Friend (3)	Clarinda (3)	Delia (3)	Allice (3)	Walton (4)	Pearson (4)	Shepherd (4)	Marmaduke (4)	Emilie (4)	Harris (4)	Lettitia (4)	Davies (4)	Besse (4)	Freddy (4)	Spencer (5)	Virtue (5)	Leslie (5)	Otho (5)	Stewart (5)	Lucilla (5)	Hanson (5)	Delilah (5)	Bob (5)	Veronica (6)	Juliet (6)	Ewart (6)	Aquila (6)	Blodwen (6)	Wallis (7)	Lot (7)	Jack (7)	Graham (7)	Georgiana (7)	Ignatius (7)	Bruce (7)
584	Zepporah (3)	Trevor (3)	Serena (3)	Rusina (3)	Pickering (3)	Stanley (3)	Nimrod (3)	Joice (3)	Jannet (3)	Oratio (3)	Susann (3)	Feargus (3)	Hepzibah (3)	Eleanora (3)	Gathorne (3)	Donald (3)	Dina (3)	Allison (3)	Willoughby (4)	Penelope (4)	Stuart (4)	Matty (4)	Emmma (4)	Herman (4)	Levina (4)	Delia (4)	Bob (4)	General (4)	Sylvester (5)	Whittaker (5)	Linda (5)	Peggy (5)	Thurstan (5)	Mira (5)	Heber (5)	Dominic (5)	Bruce (5)	Wesley (6)	Laban (6)	Flory (6)	Ashton (6)	Bruce (6)	Annetta (6)	Maretta (7)	Jean (7)	Hargreaves (7)	Hargreaves (7)	Ivor (7)	Eber (7)
585	Zilla (3)	Turner (3)	Shaw (3)	Schofield (3)	Precilla (3)	Susana (3)	Obediah (3)	Jon (3)	Jarvis (3)	Parley (3)	Sutcliffe (3)	Fenton (3)	Hercules (3)	Elen (3)	Geoffrey (3)	Dorothea (3)	Dominic (3)	Angela (3)	Willy (4)	Pharaoh (4)	Sylvia (4)	Minerva (4)	Geoffrey (4)	Hetty (4)	Lilla (4)	Denton (4)	Briget (4)	Geoffrey (4)	Tamer (5)	Abner (4)	Lister (5)	Phineas (5)	Ursula (5)	Mortimer (5)	Hellen (5)	Edmond (5)	Caradoc (5)	Young (6)	Lazarus (6)	Ira (6)	Barker (6)	Eden (6)	Archer (6)	Mariam (7)	Keturah (7)	Idwal (7)	Hermann (7)	Janey (7)	Emilie (7)
586	Abednego (2)	Urias (3)	Simpson (3)	Shadrack (3)	Pricilla (3)	Sutcliffe (3)	Octavia (3)	Josephus (3)	Jason (3)	Phyllis (3)	Tattersall (3)	Fletcher (3)	Hilton (3)	Elisa (3)	Gibson (3)	Dyson (3)	Dominick (3)	Archibold (3)	Zipporah (4)	Rebekah (4)	Theodora (4)	Minny (4)	Geraldine (4)	Hilton (4)	Lora (4)	Dominic (4)	Camelia (4)	Grimshaw (4)	Wellington (5)	Adolphus (4)	Louie (5)	Roderick (5)	Ward (5)	Nina (5)	Hermann (5)	Eleanora (5)	Clare (5)	Zilpah (6)	Leslie (6)	Irvin (6)	Barnett (6)	Egbert (6)	Bennett (6)	Marshall (7)	Lemuel (7)	Jeanie (7)	Hope (7)	Jeanette (7)	Eugenie (7)
587	Able (2)	Ursula (3)	Susann (3)	Simpson (3)	Racheal (3)	Thurston (3)	Octavius (3)	Joyce (3)	Jean (3)	Pierce (3)	Thamer (3)	Foster (3)	Honnor (3)	Elleanor (3)	Gregory (3)	Easter (3)	Donald (3)	Asher (3)	Abi (3)	Rhodes (4)	Thurston (4)	Mitchell (4)	Gideon (4)	Jack (4)	Mahala (4)	Dorah (4)	Camilla (4)	Hall (4)	Wilfrid (5)	Albina (4)	Lucas (5)	Rodger (5)	Watkin (5)	Penelope (5)	Hervey (5)	Ellenor (5)	Conrad (5)	Zilpha (6)	Levina (6)	Irvine (6)	Brenda (6)	Elisabeth (6)	Bob (6)	Montague (7)	Lord (7)	Joanna (7)	Ignatius (7)	Katharine (7)	Felicia (7)
588	Absalam (2)	Wallis (3)	Terence (3)	Spencer (3)	Randal (3)	Uri (3)	Parthena (3)	Jubal (3)	Jesiah (3)	Raymond (3)	Thornton (3)	Fredric (3)	Honora (3)	Ellison (3)	Hannahm (3)	Eden (3)	Duke (3)	Atkinson (3)	Abner (3)	Rice (4)	Washington (4)	Monica (4)	Gregory (4)	Janett (4)	Malcolm (4)	Druscilla (4)	Cassandra (4)	Hampson (4)	Willam (5)	Alick (4)	Lucretia (5)	Rosalie (5)	Wesley (5)	Prince (5)	Holden (5)	Emmie (5)	Craven (5)	Abner (5)	Lillias (6)	Jeffrey (6)	Carl (6)	Ettie (6)	Bruce (6)	Myer (7)	Lorenzo (7)	Johnny (7)	Ivor (7)	Kitty (7)	Flossie (7)
589	Achsah (2)	Whittaker (3)	Thompson (3)	Susy (3)	Raymond (3)	Violetta (3)	Pharaoh (3)	Julian (3)	Jim (3)	Regina (3)	Thurza (3)	Gathorne (3)	Honoria (3)	Elvia (3)	Harris (3)	Edwd (3)	Eber (3)	Augustine (3)	Achsah (3)	Richmond (4)	Watkin (4)	Morton (4)	Grimshaw (4)	Jerry (4)	Mariam (4)	Drusilla (4)	Craven (4)	Hanora (4)	Wilmot (5)	Alphonso (4)	Marcella (5)	Rudolph (5)	Wilmot (5)	Rebekah (5)	Irvine (5)	Ezekiel (5)	Delia (5)	Adela (5)	Lister (6)	Leslie (6)	Clementina (6)	Eugenie (6)	Bryan (6)	Noel (7)	Lot (7)	Keziah (7)	Janie (7)	Lauretta (7)	Gerty (7)
590	Adaline (2)	Williams (3)	Thurston (3)	Sylvanus (3)	Rebeccah (3)	Wesley (3)	Phinehas (3)	Juliet (3)	Johanna (3)	Reubin (3)	Travis (3)	Gaynor (3)	Honour (3)	Ely (3)	Haworth (3)	Eleazer (3)	Eda (3)	Avis (3)	Ackroyd (3)	Robina (4)	Adelaid (3)	Napoleon (4)	Guy (4)	Joan (4)	Marks (4)	Dyson (4)	Eden (4)	Hanson (4)	Young (5)	Alphonsus (4)	Marianne (5)	Sabrina (5)	Young (5)	Rennie (5)	Isacc (5)	Fenton (5)	Delilah (5)	Adolphus (5)	Louie (6)	Letty (6)	Daisey (6)	Fergus (6)	Christabel (6)	Parker (7)	Maggy (7)	Lawson (7)	Jasper (7)	Lavina (7)	Graham (7)
591	Adeline (2)	Young (3)	Trevor (3)	Unice (3)	Reginald (3)	Willam (3)	Precilla (3)	Katharine (3)	Josephus (3)	Riley (3)	Violetta (3)	Gervase (3)	Hughes (3)	Emila (3)	Heber (3)	Elisa (3)	Edwards (3)	Azubah (3)	Adolphus (3)	Roseanna (4)	Adolphus (3)	Octavius (4)	Hamilton (4)	Johnathan (4)	Meredith (4)	Ellenora (4)	Elenor (4)	Hardy (4)	Adaline (4)	Angela (4)	Milly (5)	Sharp (5)	Zechariah (5)	Riley (5)	Jeanette (5)	Ferdinand (5)	Dudley (5)	Agness (5)	Marcus (6)	Mally (6)	Dixon (6)	Fielding (6)	Clare (6)	Pattie (7)	Malachi (7)	Lees (7)	Jeanie (7)	Leopold (7)	Hephzibah (7)
592	Agar (2)	Zaccheus (3)	Trifena (3)	Ursula (3)	Rice (3)	Williams (3)	Prince (3)	Kenrick (3)	Josh (3)	Rlchard (3)	Virtue (3)	Gregory (3)	Ira (3)	Emmaline (3)	Henriette (3)	Ella (3)	Edwina (3)	Barnaby (3)	Albina (3)	Rufus (4)	Agness (3)	Percival (4)	Hanora (4)	Julianna (4)	Milton (4)	Emile (4)	Emelina (4)	Herman (4)	Admiral (4)	Beda (4)	Minie (5)	Soloman (5)	Alphonsus (4)	Roberta (5)	Jessica (5)	Florie (5)	Dyson (5)	Alban (5)	Nehemiah (6)	Mina (6)	Doctor (6)	Fletcher (6)	Comfort (6)	Phyllis (7)	Marcus (7)	Letty (7)	Jeannette (7)	Lilla (7)	Janie (7)
593	Alan (2)	Abednego (2)	Tristram (3)	Violetta (3)	Riley (3)	Winnifred (3)	Radcliffe (3)	Laurence (3)	Julian (3)	Rogers (3)	Watts (3)	Hamilton (3)	Irwin (3)	Emmott (3)	Hodgson (3)	Elliot (3)	Egerton (3)	Bennett (3)	Algernon (3)	Sabrina (4)	Alford (3)	Ramsden (4)	Haworth (4)	Kay (4)	Pickles (4)	Emilie (4)	Ester (4)	Hetty (4)	Adolph (4)	Bella (4)	Ned (5)	Thornton (5)	Amplias (4)	Rodger (5)	Joan (5)	Florrie (5)	Eber (5)	Alonzo (5)	Nettie (6)	Montague (6)	Edmond (6)	Frederica (6)	Edmond (6)	Rebekah (7)	Mathew (7)	Lilla (7)	Juliana (7)	Lucilla (7)	Kitty (7)
594	Albion (2)	Abiah (2)	Walmsley (3)	Wallace (3)	Rothwell (3)	Wrigley (3)	Rhode (3)	Lavinnia (3)	Lawrance (3)	Ronald (3)	Wilford (3)	Hanah (3)	Isabell (3)	Enock (3)	Honoria (3)	Emelia (3)	Elleanor (3)	Bertram (3)	Alonzo (3)	Silvanus (4)	Algernon (3)	Ratcliffe (4)	Henery (4)	Kenneth (4)	Pricilla (4)	Emmela (4)	Evans (4)	Hilda (4)	Agness (4)	Bennett (4)	Penelope (5)	Walton (5)	Angus (4)	Sabrina (5)	Julius (5)	Foster (5)	Ellenor (5)	Aloysius (5)	Nina (6)	Noel (6)	Ethelbert (6)	Friend (6)	Egerton (6)	Rosalia (7)	Minerva (7)	Lot (7)	Kitty (7)	Marcella (7)	Lavina (7)
595	Alfrid (2)	Abigal (2)	Wesley (3)	Warren (3)	Ruben (3)	Young (3)	Rhodes (3)	Lazarus (3)	Lazarus (3)	Rosamond (3)	Will (3)	Hanson (3)	Isiah (3)	Esmeralda (3)	Hugo (3)	Emely (3)	Emilie (3)	Bill (3)	Ammon (3)	Soloman (4)	Amey (3)	Rebekah (4)	Hilda (4)	Keziah (4)	Priestley (4)	Enock (4)	Fannie (4)	Honer (4)	Anabella (4)	Benson (4)	Randolph (5)	Whittaker (5)	Annabella (4)	Sargent (5)	Kay (5)	Friend (5)	Enid (5)	Asa (5)	Phineas (6)	Obadiah (6)	Ettie (6)	Gwilym (6)	Emilie (6)	Rosey (7)	Nehemiah (7)	Maretta (7)	Lazarus (7)	Marmaduke (7)	Lucinda (7)
596	Alley (2)	Agar (2)	Whitaker (3)	Wellington (3)	Rubin (3)	Zephaniah (3)	Rosehannah (3)	Lea (3)	Lea (3)	Rosana (3)	Zilla (3)	Harris (3)	Jabes (3)	Etty (3)	Ino (3)	Eugene (3)	Emilla (3)	Blackburn (3)	Amphillis (3)	Stewart (4)	Ammon (3)	Rosamond (4)	Ira (4)	Lea (4)	Pryce (4)	Ester (4)	Geoffrey (4)	Hope (4)	Anise (4)	Bertie (4)	Rosehannah (5)	Wilbraham (5)	Annas (4)	Schofield (5)	Kitty (5)	Halstead (5)	Ethelbert (5)	Asenath (5)	Robina (6)	Ophelia (6)	Eugenia (6)	Harriette (6)	Evangeline (6)	Rudolph (7)	Norris (7)	Max (7)	Lucretia (7)	Mathew (7)	Lucretia (7)
597	Allison (2)	Ainsworth (2)	Wilbraham (3)	Wharton (3)	Salome (3)	Abner (2)	Rosena (3)	Lettuce (3)	Leonora (3)	Sabrina (3)	Zilpah (3)	Heber (3)	Janetta (3)	Eva (3)	Ira (3)	Evaline (3)	Emmala (3)	Brigham (3)	Annabella (3)	Terence (4)	Anastasia (3)	Rosan (4)	Isabell (4)	Lemuel (4)	Rosaline (4)	Etty (4)	Gerald (4)	Hyman (4)	Anita (4)	Bethia (4)	Rosette (5)	Willis (5)	Annette (4)	Shaw (5)	Lawson (5)	Honorah (5)	Eugene (5)	Basil (5)	Ronald (6)	Pattie (6)	Eustace (6)	Jean (6)	Everett (6)	Selena (7)	Osborne (7)	Morgan (7)	Madge (7)	Montague (7)	Morgan (7)
598	Ammon (2)	Albin (2)	Will (3)	Wilbraham (3)	Serena (3)	Absolom (2)	Rueben (3)	Lewin (3)	Letticia (3)	Sagar (3)	Abdiel (2)	Hellen (3)	Jarvis (3)	Fergus (3)	Irwin (3)	Evangelina (3)	Ernestine (3)	Bryan (3)	Anson (3)	Theodore (4)	Angela (3)	Rueben (4)	Jannet (4)	Leopold (4)	Rosana (4)	Ferdinand (4)	Gerard (4)	Ignatius (4)	Annia (4)	Birtha (4)	Rudolph (5)	Winnie (5)	Antonia (4)	Soloman (5)	Lees (5)	Hudson (5)	Everard (5)	Bryan (5)	Rosamond (6)	Peggy (6)	Ewart (6)	Jethro (6)	Felicia (6)	Susie (7)	Pattie (7)	Pierce (7)	Meredith (7)	Pryce (7)	Myers (7)
599	Ammy (2)	Albina (2)	Young (3)	Wilhelmina (3)	Shepherd (3)	Agatha (2)	Sabra (3)	Lionel (3)	Livinia (3)	Samual (3)	Abigal (2)	Hodgson (3)	Jason (3)	Fletcher (3)	Isiah (3)	Ferdinand (3)	Evelina (3)	Buckley (3)	Augustin (3)	Thom (4)	Avis (3)	Sara (4)	Jeffrey (4)	Lilla (4)	Rosena (4)	Fergus (4)	Gordon (4)	Ingram (4)	Annita (4)	Buckley (4)	Turner (5)	Winnifred (5)	Bedelia (4)	Trevor (5)	Leon (5)	Ignatius (5)	Garnet (5)	Captain (5)	Sabrina (6)	Pharaoh (6)	Ezekiel (6)	Laban (6)	Ferdinand (6)	Vera (7)	Riley (7)	Rachael (7)	Norris (7)	Roderick (7)	Ormonde (7)
600	Ana (2)	Alford (2)	Zilpha (3)	Will (3)	Shirza (3)	Ainley (2)	Sandford (3)	Llewellyn (3)	Louise (3)	Sandford (3)	Absolom (2)	Honour (3)	Jeremy (3)	Gainor (3)	Janee (3)	Frederica (3)	Everard (3)	Cain (3)	Barnabas (3)	Turner (4)	Barzillai (3)	Scholes (4)	Jeffry (4)	Lillias (4)	Rushton (4)	Gabriel (4)	Harriott (4)	Ira (4)	Asenath (4)	Burton (4)	Walton (5)	Young (5)	Bennett (4)	Wiliam (5)	Letty (5)	Ina (5)	Gaynor (5)	Carey (5)	Shepherd (6)	Pollie (6)	Franklin (6)	Lambert (6)	Freddie (6)	Wilmot (7)	Roberta (7)	Rosalind (7)	Penelope (7)	Thornton (7)	Pattie (7)
601	Anastasia (2)	Algernon (2)	Abagail (2)	Willia (3)	Simpson (3)	Albin (2)	Shadrach (3)	Lord (3)	Louiza (3)	Sara (3)	Adale (2)	Isabell (3)	Jethro (3)	Geoffrey (3)	Jeremy (3)	Gathorne (3)	Fergus (3)	Cara (3)	Barnard (3)	Urias (4)	Brook (3)	Seymour (4)	Jemmy (4)	Livinia (4)	Serena (4)	Garibaldi (4)	Helene (4)	Irvin (4)	Ashworth (4)	Carl (4)	Willis (5)	Zilpah (5)	Bentley (4)	Will (5)	Levina (5)	Ira (5)	Greenwood (5)	Carry (5)	Simpson (6)	Roseanna (6)	Gerty (6)	Leone (6)	Gertie (6)	Winefred (7)	Sally (7)	Rosaline (7)	Pierce (7)	Vivian (7)	Penelope (7)
602	Ane (2)	Alley (2)	Abigal (2)	Wilmot (3)	Soloman (3)	Allison (2)	Shadrack (3)	Louiza (3)	Lovina (3)	Sharp (3)	Adelade (2)	Jackson (3)	Jo (3)	Gerald (3)	Jerome (3)	Georgee (3)	Fletcher (3)	Caterine (3)	Beaumont (3)	Victor (4)	Bryan (3)	Temperance (4)	Jennett (4)	Lucilla (4)	Simpson (4)	Goodman (4)	Hetty (4)	Ishmael (4)	Belinda (4)	Claude (4)	Alathea (4)	Agatha (4)	Booth (4)	Willis (5)	Lilla (5)	Irene (5)	Hamlet (5)	Cathrine (5)	Thomasine (6)	Russell (6)	Gladstone (6)	Lilla (6)	Gregory (6)	Abner (6)	Sephora (7)	Sara (7)	Rees (7)	Watkin (7)	Philomena (7)
603	Annah (2)	Allice (2)	Abijah (2)	Winnifred (3)	Susy (3)	Alpheus (2)	Silvanus (3)	Lucretia (3)	Lucilla (3)	Silvanus (3)	Ahaham (2)	Jean (3)	Johannah (3)	Gervase (3)	Johannah (3)	Gideon (3)	Georgianna (3)	Cicily (3)	Bennett (3)	Washington (4)	Cadwaladr (3)	Theodosia (4)	Jethro (4)	Magdalen (4)	Slater (4)	Hagar (4)	Holmes (4)	Jack (4)	Bennett (4)	Druscilla (4)	Alban (4)	Agness (4)	Brian (4)	Agatha (4)	Lincoln (5)	Ishmael (5)	Harriot (5)	Dixon (5)	Tryphena (6)	Thurston (6)	Hagar (6)	Lord (6)	Gwilym (6)	Agatha (6)	Uriah (7)	Selena (7)	Sara (7)	Watson (7)	Pryce (7)
604	Anson (2)	Ananias (2)	Adela (2)	Young (3)	Tamor (3)	Amina (2)	Simpson (3)	Malley (3)	Lucretia (3)	Soloman (3)	Aimey (2)	Jeanet (3)	Jonathon (3)	Glover (3)	Joice (3)	Guy (3)	Gerald (3)	Claude (3)	Benson (3)	Wilhelmina (4)	Cecillia (3)	Tobias (4)	Joannah (4)	Magdalene (4)	Stead (4)	Hellen (4)	Ignatius (4)	Jannet (4)	Bertram (4)	Duke (4)	Alicia (4)	Alick (4)	Cain (4)	Algernon (4)	Lucretia (5)	Jeanette (5)	Harriott (5)	Dominic (5)	Vivian (6)	Tryphena (6)	Harriott (6)	Marks (6)	Haydn (6)	Alban (6)	Abner (6)	Simpson (7)	Simpson (7)	Wilmot (7)	Roderick (7)
605	Arthar (2)	Anastasia (2)	Admiral (2)	Zechariah (3)	Theodore (3)	Amphillis (2)	Spencer (3)	Maranda (3)	Malcolm (3)	Stanley (3)	Alan (2)	Jemmy (3)	Joyce (3)	Graham (3)	Jonadab (3)	Hagar (3)	Gerrard (3)	Clifford (3)	Bertram (3)	Wiliam (4)	Celena (3)	Veronica (4)	Johannah (4)	Malcolm (4)	Stewart (4)	Holland (4)	Jarvis (4)	Jas (4)	Bob (4)	Elena (4)	Allison (4)	Alonza (4)	Clarice (4)	Angela (4)	Malcolm (5)	Jeannie (5)	Hirst (5)	Elliott (5)	Watkin (6)	Walton (6)	Helene (6)	Meredith (6)	Jonathon (6)	Alison (6)	Alf (6)	Terence (7)	Sylvester (7)	Zipporah (7)	Rosaline (7)
606	Asher (2)	Annette (2)	Adolphus (2)	Abednego (2)	Thurston (3)	Anderton (2)	Stansfield (3)	Marcus (3)	Manasseh (3)	Stuart (3)	Albion (2)	Jennette (3)	Jubal (3)	Gronwy (3)	Katharine (3)	Haley (3)	Gervase (3)	Craven (3)	Bessie (3)	Willie (4)	Cephas (3)	Victor (4)	Jonathon (4)	Malinda (4)	Sylvia (4)	Howell (4)	Jonathon (4)	Jean (4)	Booth (4)	Emeline (4)	Alonzo (4)	Alphonsus (4)	Clayton (4)	Anie (4)	Milicent (5)	Jerry (5)	Howell (5)	Eugene (5)	Will (6)	Willy (6)	Ira (6)	Mirah (6)	Lee (6)	Angela (6)	Anita (6)	Willis (7)	Tabitha (7)	Abner (6)	Sally (7)
607	Athaliah (2)	Anstice (2)	Ainsworth (2)	Adela (2)	Travis (3)	Anice (2)	Stella (3)	Mariah (3)	Manuel (3)	Sushannah (3)	Alcimus (2)	Jervis (3)	Kendall (3)	Hanson (3)	Kathleen (3)	Hamer (3)	Goodman (3)	Cyril (3)	Burton (3)	Worthy (4)	Claudia (3)	Walton (4)	Jonothan (4)	Margret (4)	Tamer (4)	Ignatius (4)	Jonothan (4)	Jeffrey (4)	Brook (4)	Emmaline (4)	Alphonso (4)	Althea (4)	Daisy (4)	Annabella (4)	Mina (5)	Jonathon (5)	Ina (5)	Eustace (5)	Yetta (6)	Bennett (5)	Irvin (6)	Nehemiah (6)	Lincoln (6)	August (6)	Annabella (6)	Wilton (7)	Terence (7)	Adah (6)	Salome (7)
608	Ayliffe (2)	Apollos (2)	Alban (2)	Adelina (2)	Urania (3)	Anise (2)	Sylvanus (3)	Marsden (3)	Marrianne (3)	Sylvia (3)	Althea (2)	Jonothan (3)	Lancelot (3)	Harris (3)	Kenrick (3)	Hamilton (3)	Hagar (3)	Daug (3)	Byron (3)	Zilla (4)	Clemence (3)	Watkin (4)	Julian (4)	Mariana (4)	Taylor (4)	Irvin (4)	Julian (4)	Jeffry (4)	Bruce (4)	Emmily (4)	Angelo (4)	Amina (4)	Davies (4)	Arthyr (4)	Newton (5)	Joyce (5)	Irene (5)	Ezekiah (5)	Alexandra (5)	Bruce (5)	Ishmael (6)	Norris (6)	Lloyd (6)	Augustine (6)	Archer (6)	Adolphus (6)	Theodosia (7)	Albany (6)	Sara (7)
609	Barnabas (2)	Aquila (2)	Alfrid (2)	Adolphus (2)	Uri (3)	Annett (2)	Taylor (3)	Mene (3)	Marsden (3)	Thomasin (3)	Ambler (2)	Julius (3)	Lea (3)	Haworth (3)	Kerenhappuch (3)	Hannas (3)	Halstead (3)	Davis (3)	Catharina (3)	Abijah (3)	Clifford (3)	Whitaker (4)	Katie (4)	Marie (4)	Thurston (4)	Jean (4)	Lauretta (4)	Jethro (4)	Carey (4)	Etty (4)	Angus (4)	Angus (4)	Delia (4)	Aubrey (4)	Nina (5)	Keziah (5)	Ivor (5)	Fenton (5)	Aloysius (5)	Byron (5)	Jeanette (6)	Parker (6)	Magdalen (6)	Bessy (6)	Ashton (6)	Alethea (6)	Willis (7)	Alf (6)	Theophilus (7)
610	Bathsheba (2)	Archer (2)	Allice (2)	Alan (2)	Varley (3)	Annice (2)	Thurstan (3)	Meshach (3)	Melinda (3)	Tim (3)	Amina (2)	Justin (3)	Leonora (3)	Hector (3)	Kossuth (3)	Harris (3)	Hanson (3)	Dean (3)	Cecelia (3)	Ailse (3)	Cooper (3)	Williams (4)	Kenneth (4)	Mason (4)	Travis (4)	Jemmima (4)	Leigh (4)	Josephus (4)	Carl (4)	Felicia (4)	Anson (4)	Anise (4)	Dominic (4)	Barnet (4)	Osmond (5)	Lambert (5)	Jeanie (5)	Ferdinand (5)	Alphonso (5)	Cadwaladr (5)	Julian (6)	Randal (6)	Melissa (6)	Christmas (6)	Ashworth (6)	Aloysius (6)	Winefred (7)	Algernon (6)	Thomasina (7)
611	Baxter (2)	Atkinson (2)	Anah (2)	Aley (2)	Vernon (3)	Antony (2)	Violetta (3)	Mildred (3)	Melissa (3)	Travis (3)	Amphillis (2)	Kathleen (3)	Letticia (3)	Herman (3)	Laban (3)	Heber (3)	Hargreaves (3)	Delilah (3)	Cecile (3)	Ainsworth (3)	Craven (3)	Yates (4)	Lambert (4)	Mathias (4)	Trevor (4)	Jephthah (4)	Leila (4)	Juliana (4)	Cecelia (4)	Fergus (4)	Archer (4)	Aquilla (4)	Eden (4)	Baron (4)	Rice (5)	Lees (5)	Lawton (5)	Flory (5)	Angela (5)	Camilla (5)	Juliana (6)	Randolph (6)	Montague (6)	Claudia (6)	Bennett (6)	Angelo (6)	Adolphus (6)	Alphonso (6)	Titus (7)
612	Belinda (2)	Azariah (2)	Anis (2)	Allan (2)	Williams (3)	Archer (2)	West (3)	Miram (3)	Mildred (3)	Virtue (3)	Andalusia (2)	Kitty (3)	Livinia (3)	Holmes (3)	Lazarus (3)	Hellen (3)	Hervey (3)	Dina (3)	Charlton (3)	Albina (3)	Crossley (3)	Adela (3)	Lauretta (4)	Matty (4)	Turner (4)	Jethro (4)	Lilias (4)	Julie (4)	Charlott (4)	Fielding (4)	Basil (4)	Archer (4)	Elenor (4)	Barton (4)	Rosehannah (5)	Leopold (5)	Lazarus (5)	Frederica (5)	Annabella (5)	Captain (5)	Kershaw (6)	Rudolph (6)	Myer (6)	Clementine (6)	Brian (6)	Archer (6)	Adrian (6)	Angela (6)	Ursula (7)
613	Benson (2)	Barnett (2)	Annabella (2)	Amey (2)	Williamson (3)	Asa (2)	Zechariah (3)	Montague (3)	Minerva (3)	Wallace (3)	Anette (2)	Lawrance (3)	Lizey (3)	Horsfall (3)	Lea (3)	Helliwell (3)	Holden (3)	Dionysius (3)	Clifford (3)	Amphillis (3)	Delilah (3)	Adele (3)	Lee (4)	Milicent (4)	Uri (4)	Josuah (4)	Lina (4)	Katie (4)	Christian (4)	Firth (4)	Briggs (4)	Aubrey (4)	Elihu (4)	Beckett (4)	Schofield (5)	Leslie (5)	Leo (5)	Guy (5)	Annette (5)	Carlotta (5)	Lilla (6)	Stuart (6)	Paulina (6)	Clive (6)	Catherina (6)	Asa (6)	Albion (6)	Bedelia (6)	Wesley (7)
614	Berry (2)	Barzillai (2)	Annah (2)	Amilia (2)	Wilmot (3)	Aubrey (2)	Zelia (3)	Myrah (3)	Nelson (3)	Walton (3)	Angelena (2)	Lenard (3)	Lord (3)	Howel (3)	Levinia (3)	Henretta (3)	Homer (3)	Dudley (3)	Collin (3)	Anastasia (3)	Dixon (3)	Alathea (3)	Lemuel (4)	Noble (4)	Vanda (4)	Julius (4)	Lincoln (4)	Kenneth (4)	Clarinda (4)	Goodman (4)	Clare (4)	Augustine (4)	Elliott (4)	Bennet (4)	Serenna (5)	Lorenzo (5)	Lina (5)	Hanson (5)	Asenath (5)	Carolina (5)	Lister (6)	Sutcliffe (6)	Rebekah (6)	Dawson (6)	Elvina (6)	Audrey (6)	Alison (6)	Bob (6)	Wilbraham (7)
615	Bertwell (2)	Basil (2)	Annes (2)	Aminda (2)	Winnifred (3)	Avis (2)	Zipporah (3)	Nancey (3)	Nimrod (3)	Wellington (3)	Annice (2)	Lillah (3)	Love (3)	Hyram (3)	Lionel (3)	Henri (3)	Honoria (3)	Eda (3)	Crossley (3)	Anderson (3)	Druscilla (3)	Albin (3)	Madeline (4)	Pamelia (4)	Victor (4)	Keziah (4)	Lizze (4)	Lawrance (4)	Comfort (4)	Gordon (4)	Claudia (4)	Barker (4)	Ferdinand (4)	Bennett (4)	Spencer (5)	Malinda (5)	Lorenzo (5)	Harriette (5)	Briggs (5)	Cecile (5)	Lord (6)	Tabitha (6)	Richmond (6)	Drusilla (6)	Eustace (6)	Berty (6)	Alun (6)	Ceridwen (6)	Yetta (7)
616	Bethiah (2)	Beatrix (2)	Annette (2)	Ammon (2)	Wood (3)	Bannister (2)	Abednego (2)	Oscar (3)	Oates (3)	Wentworth (3)	Anyon (2)	Livinia (3)	Lucilla (3)	Ignatius (3)	Loftus (3)	Herman (3)	Honour (3)	Ely (3)	Darby (3)	Annabella (3)	Ednah (3)	Albon (3)	Margret (4)	Pickles (4)	Wentworth (4)	Lambert (4)	Mahala (4)	Lazarus (4)	Constantine (4)	Hector (4)	Comfort (4)	Basil (4)	Forester (4)	Bentley (4)	Veronica (5)	Marcella (5)	Magdalen (5)	Ira (5)	Carey (5)	Chas (5)	Lorenzo (6)	Taylor (6)	Sally (6)	Elinor (6)	Evangeline (6)	Cadwaladr (6)	Anita (6)	Charity (6)	Abram (6)
617	Bettey (2)	Becca (2)	Aquila (2)	Anis (2)	Zaccheus (3)	Barrett (2)	Abednigo (2)	Ozias (3)	Obediah (3)	Wilkinson (3)	Archer (2)	Lord (3)	Manasseh (3)	Immanuel (3)	Lord (3)	Honer (3)	Howel (3)	Emely (3)	Dominick (3)	Annetta (3)	Elena (3)	Alethea (3)	Melicent (4)	Priestley (4)	West (4)	Lemuel (4)	Mirah (4)	Leopold (4)	Dickinson (4)	Howell (4)	Druscilla (4)	Bell (4)	Foster (4)	Bertrand (4)	Willey (5)	Meredith (5)	Melina (5)	Irene (5)	Cecelia (5)	Clementine (5)	Lot (6)	Terence (6)	Samson (6)	Esau (6)	Felicia (6)	Caradoc (6)	Arabella (6)	Clive (6)	Absalom (6)
618	Blanch (2)	Benson (2)	Aquilla (2)	Annas (2)	Zechariah (3)	Barton (2)	Abiathar (2)	Pamila (3)	Peers (3)	Willoughby (3)	Armitage (2)	Lovinia (3)	Marcus (3)	Jabus (3)	Lorenzo (3)	Hope (3)	Irwin (3)	Emilie (3)	Dudley (3)	Annette (3)	Eliz (3)	Alick (3)	Melissa (4)	Pryce (4)	Wilkinson (4)	Lizze (4)	Mitchell (4)	Lilla (4)	Dudley (4)	Ignatius (4)	Easter (4)	Benson (4)	Granville (4)	Bridgett (4)	Woolf (5)	Minerva (5)	Meredith (5)	Ivan (5)	Christine (5)	Cora (5)	Lucilla (6)	Theodora (6)	Sara (6)	Eugenie (6)	Frankland (6)	Claudia (6)	Ashworth (6)	Cordelia (6)	Adrian (6)
619	Blanche (2)	Bethel (2)	Ash (2)	Annetta (2)	Zephaniah (3)	Bathsheba (2)	Abigael (2)	Pearson (3)	Percival (3)	Zilpah (3)	Asher (2)	Lucretia (3)	Margaretta (3)	Jackson (3)	Mahalath (3)	Howell (3)	Jamima (3)	Ernestine (3)	Eber (3)	Archer (3)	Ellison (3)	Alison (3)	Meredith (4)	Randolph (4)	Willoughby (4)	Lucretia (4)	Obadiah (4)	Lora (4)	Editha (4)	Jannet (4)	Eber (4)	Bessey (4)	Gustav (4)	Cadwaladr (4)	Yates (5)	Monica (5)	Mina (5)	Jessica (5)	Constantine (5)	Dawson (5)	Lucinda (6)	Theodosia (6)	Seymour (6)	Evelyne (6)	Frederica (6)	Elliott (6)	Berty (6)	Cyrus (6)	Albany (6)
620	Boaz (2)	Bevan (2)	Athaliah (2)	Annice (2)	Abednego (2)	Bekah (2)	Absolom (2)	Penelope (3)	Pirce (3)	Zilpha (3)	Augustine (2)	Malachi (3)	Marie (3)	Jasper (3)	Mariah (3)	Ian (3)	Jeffrey (3)	Eugene (3)	Edwards (3)	Barbra (3)	Elvina (3)	Alonzo (3)	Milly (4)	Raymond (4)	Worthy (4)	Malachi (4)	Pauline (4)	Malinda (4)	Egerton (4)	Jenet (4)	Edwards (4)	Bob (4)	Hamlet (4)	Calvin (4)	Zipporah (5)	Otto (5)	Mira (5)	Keziah (5)	Craven (5)	Earl (5)	Lucretia (6)	Thompson (6)	Sylvester (6)	Fergus (6)	Fritz (6)	Esau (6)	Cephas (6)	Delilah (6)	Alec (6)
621	Bold (2)	Birkett (2)	Athial (2)	Annise (2)	Abell (2)	Bentley (2)	Acquilla (2)	Percy (3)	Precilla (3)	Zilpher (3)	Bailey (2)	Manasseh (3)	Mathias (3)	Jeffry (3)	Marintha (3)	Ida (3)	Jethro (3)	Frederica (3)	Effie (3)	Belinda (3)	Emelia (3)	Amon (3)	Nephi (4)	Riley (4)	Abednego (3)	Malinda (4)	Pearson (4)	Maranda (4)	Elisa (4)	Jerry (4)	Egbert (4)	Booth (4)	Hariett (4)	Carl (4)	Abner (4)	Pollie (5)	Monica (5)	Leslie (5)	Cyrus (5)	Edmond (5)	Magdalen (6)	Tim (6)	Theodosia (6)	Freeman (6)	Gabriel (6)	Fannie (6)	Charity (6)	Egerton (6)	Alethea (6)
622	Bramley (2)	Brien (2)	Augustin (2)	Apelena (2)	Abiathar (2)	Betcey (2)	Adela (2)	Phinehas (3)	Rhodes (3)	Zipporah (3)	Banister (2)	Marina (3)	Matty (3)	Jem (3)	Maryj (3)	Ira (3)	Jo (3)	Genge (3)	Eleanora (3)	Bentley (3)	Emiley (3)	Ana (3)	Peers (4)	Roberts (4)	Adelina (3)	Mathilda (4)	Peggy (4)	Marina (4)	Emilie (4)	Jethro (4)	Elinda (4)	Darcy (4)	Haworth (4)	Carolina (4)	Admiral (4)	Priestley (5)	Montague (5)	Lord (5)	Eastwood (5)	Egerton (5)	Myers (6)	Tryphena (6)	Thurston (6)	Harcourt (6)	Geraldine (6)	Firth (6)	Claribel (6)	Eileen (6)	Alex (6)
623	Briant (2)	Cecelia (2)	Augustine (2)	Arrabella (2)	Addin (2)	Betcy (2)	Adrian (2)	Phoenix (3)	Richardson (3)	Abegail (2)	Barnabas (2)	Marinda (3)	Mawson (3)	Jethro (3)	Meredith (3)	Iram (3)	Josephus (3)	Geoffrey (3)	Eliz (3)	Bethia (3)	Estelle (3)	Angela (3)	Pharaoh (4)	Roseannah (4)	Agatha (3)	Menia (4)	Pierce (4)	Martina (4)	Ester (4)	Joan (4)	Emiley (4)	Doctor (4)	Henery (4)	Cassandra (4)	Alethea (4)	Rice (5)	Mortimer (5)	Lucilla (5)	Eleanora (5)	Emmie (5)	Neil (6)	Vera (6)	Ursula (6)	Hector (6)	Gladstone (6)	Hagar (6)	Clementina (6)	Emilie (6)	Alf (6)
624	Bridge (2)	Cecily (2)	Aurelia (2)	Asa (2)	Adela (2)	Bethel (2)	Agar (2)	Precilla (3)	Robertshaw (3)	Abner (2)	Barnaby (2)	Matty (3)	Melinda (3)	Joannah (3)	Milly (3)	Irving (3)	Jowett (3)	Gerald (3)	Elkanah (3)	Bill (3)	Euphemia (3)	Annas (3)	Prescilla (4)	Rosena (4)	Alban (3)	Milicent (4)	Priestley (4)	Melissa (4)	Ethelbert (4)	Joyce (4)	Emilia (4)	Dominic (4)	Hervey (4)	Claud (4)	Alexandrina (4)	Richmond (5)	Noble (5)	Max (5)	Ellenor (5)	Felicia (5)	Obadiah (6)	Violette (6)	Valentine (6)	Hephzibah (6)	Hanson (6)	Handel (6)	Cordelia (6)	Ethelinda (6)	Algernon (6)
625	Brierley (2)	Celena (2)	Barbra (2)	Asphasia (2)	Albina (2)	Bethsheba (2)	Ails (2)	Prescilla (3)	Robina (3)	Adella (2)	Barnet (2)	Maud (3)	Milcah (3)	Josephus (3)	Minna (3)	Isabell (3)	Julian (3)	Gerard (3)	Elvina (3)	Bramwell (3)	Fanney (3)	Anson (3)	Sammy (4)	Rueben (4)	Alberta (3)	Milly (4)	Rosamond (4)	Mirah (4)	Eugenia (4)	Kay (4)	Ewart (4)	Dorcas (4)	Ignatius (4)	Claudia (4)	Anabella (4)	Samual (5)	Pearson (5)	Meredith (5)	Emil (5)	Ferdinand (5)	Sally (6)	Wesley (6)	Willy (6)	Hettie (6)	Harrie (6)	Haworth (6)	Doctor (6)	Evelyne (6)	Cadwaladr (6)
626	Brooksbank (2)	Celina (2)	Barnard (2)	Astley (2)	Alison (2)	Bettsy (2)	Alban (2)	Preston (3)	Rodger (3)	Adolphus (2)	Barnett (2)	Milicent (3)	Millicent (3)	Jude (3)	Monica (3)	Jack (3)	Keziah (3)	Gerrard (3)	Ester (3)	Campbell (3)	Farnham (3)	Armitage (3)	Samson (4)	Sabra (4)	Alexandra (3)	Minna (4)	Ruthetta (4)	Montague (4)	Fielding (4)	Kendall (4)	Fannie (4)	Dudley (4)	Ina (4)	Clementine (4)	Angelo (4)	Serena (5)	Phyllis (5)	Mina (5)	Eric (5)	Fergus (5)	Sylvester (6)	Wilmot (6)	Yates (6)	Hope (6)	Holden (6)	Haydn (6)	Edmond (6)	Ezekiel (6)	Campbell (6)
627	Buckley (2)	Chadwick (2)	Barnet (2)	Atkinson (2)	Allison (2)	Bigland (2)	Albion (2)	Pricilla (3)	Roseannah (3)	Ahab (2)	Barrett (2)	Milley (3)	Milly (3)	June (3)	Montague (3)	Janette (3)	Lambert (3)	Haida (3)	Ethel (3)	Chapman (3)	Fergus (3)	Artulus (3)	Sara (4)	Shadrach (4)	Algernon (3)	Ned (4)	Shadrach (4)	Nehemiah (4)	Freeman (4)	Launcelot (4)	Firth (4)	Eleazer (4)	Iram (4)	Comfort (4)	Angus (4)	Shadrach (5)	Rebekah (5)	Morton (5)	Fannie (5)	Fielding (5)	Terence (6)	Zachariah (6)	Zilpha (6)	Irvine (6)	Jackson (6)	Heber (6)	Egbert (6)	Felicia (6)	Carry (6)
628	Cain (2)	Charlton (2)	Basil (2)	Azubah (2)	Anabella (2)	Bithiah (2)	Alexina (2)	Randal (3)	Ross (3)	Ai (2)	Bates (2)	Milly (3)	Mitchell (3)	Kay (3)	Mortimer (3)	Jennett (3)	Lawrance (3)	Harper (3)	Etty (3)	Christian (3)	Fielden (3)	Atkinson (3)	Saville (4)	Stewart (4)	Alison (3)	Oscar (4)	Stansfield (4)	Pamila (4)	Gamaliel (4)	Lawrance (4)	Frederica (4)	Eugenie (4)	Julian (4)	Constantine (4)	Avis (4)	Stewart (5)	Rice (5)	Neil (5)	Fenton (5)	Fletcher (5)	Thompson (6)	Zilpha (6)	Abner (5)	Jeanette (6)	Jeannie (6)	Hephzibah (6)	Elise (6)	Fredrick (6)	Charity (6)
629	Catherina (2)	Christmas (2)	Bathia (2)	Barbary (2)	Anis (2)	Blanche (2)	Allice (2)	Randle (3)	Sabrina (3)	Alsemus (2)	Bathsheba (2)	Naboth (3)	Montague (3)	Laban (3)	Myers (3)	Jenney (3)	Lee (3)	Harvey (3)	Evalina (3)	Clarence (3)	Fredric (3)	Augustine (3)	Shem (4)	Stuart (4)	Alonza (3)	Pat (4)	Terence (4)	Parker (4)	Geoffrey (4)	Lees (4)	Freeman (4)	Evangeline (4)	Kitty (4)	Crispin (4)	Barnard (4)	Walton (5)	Rodger (5)	Rees (5)	Flory (5)	Foster (5)	Watkin (6)	Abner (5)	Adah (5)	Jeannie (6)	Jethro (6)	Hilton (6)	Estelle (6)	Fritz (6)	Clementina (6)
630	Celenah (2)	Cicily (2)	Benn (2)	Barbra (2)	Annabella (2)	Briggs (2)	Allison (2)	Reubin (3)	Salome (3)	Ambrosine (2)	Beckett (2)	Orlanda (3)	Ned (3)	Lea (3)	Ned (3)	Josias (3)	Lilian (3)	Hector (3)	Festus (3)	Clementina (3)	Gainor (3)	Barker (3)	Stead (4)	Susanah (4)	Alphonso (3)	Paulina (4)	Trevor (4)	Pharaoh (4)	Gibson (4)	Leigh (4)	Guy (4)	Ewart (4)	Lancelot (4)	Easter (4)	Beata (4)	Wentworth (5)	Ronald (5)	Rhodes (5)	Forester (5)	Friend (5)	Wilbraham (6)	Adelina (5)	Adolphus (5)	Juliana (6)	Jos (6)	Ira (6)	Ethelinda (6)	Gregory (6)	Comfort (6)
631	Celina (2)	Corbett (2)	Berry (2)	Barlow (2)	Annetta (2)	Brook (2)	Alonza (2)	Richmond (3)	Saul (3)	Amina (2)	Bettsy (2)	Orlando (3)	Nelly (3)	Lilley (3)	Nelly (3)	Jowett (3)	Lionel (3)	Honoria (3)	Fielding (3)	Clementine (3)	Georgianna (3)	Barnard (3)	Susy (4)	Tamer (4)	Alphonsus (3)	Pauline (4)	Veronica (4)	Randle (4)	Gustavus (4)	Lemuel (4)	Heber (4)	Firth (4)	Lazarus (4)	Edley (4)	Bennett (4)	Willoughby (5)	Rosalie (5)	Ronald (5)	Fredrick (5)	Gerard (5)	Young (6)	Albina (5)	Agatha (5)	Lilla (6)	Julius (6)	Irwin (6)	Eugenie (6)	Harriette (6)	Delia (6)
632	Celisia (2)	Cyril (2)	Bettsy (2)	Barnet (2)	Annice (2)	Brown (2)	Ambrosine (2)	Roland (3)	Schofield (3)	Amphillis (2)	Birtwistle (2)	Orpah (3)	Oates (3)	Lilly (3)	Ophelia (3)	Katharine (3)	Llewellyn (3)	Horsfall (3)	Foster (3)	Clifford (3)	Guy (3)	Barton (3)	Sylvanus (4)	Terence (4)	Althea (3)	Penelope (4)	Wallis (4)	Raymond (4)	Haigh (4)	Margarett (4)	Hilton (4)	Fletcher (4)	Lees (4)	Elena (4)	Bessey (4)	Yates (5)	Rosella (5)	Rosalie (5)	Gaynor (5)	Gerty (5)	Zilpah (6)	Alison (5)	Alethea (5)	Lucinda (6)	Lauretta (6)	Joan (6)	Ezekiel (6)	Haydn (6)	Dominic (6)
633	Charlote (2)	Dawson (2)	Biddy (2)	Baron (2)	Aquila (2)	Byron (2)	Amey (2)	Russell (3)	Selene (3)	Andrea (2)	Boaz (2)	Pamelia (3)	Ormrod (3)	Lionel (3)	Pauline (3)	Kerenhappuch (3)	Lucretia (3)	Irwin (3)	Fredric (3)	Colin (3)	Hagar (3)	Bennett (3)	Sylvia (4)	Thornton (4)	Amander (3)	Philis (4)	Wesley (4)	Richardson (4)	Hanson (4)	Marmaduke (4)	Howarth (4)	Foster (4)	Leigh (4)	Elenor (4)	Burton (4)	Zilpah (5)	Ross (5)	Rowena (5)	Gerrard (5)	Gladstone (5)	Alphonso (5)	Aloysius (5)	Angela (5)	Mahala (6)	Lillias (6)	Joyce (6)	Franklin (6)	Hephzibah (6)	Eden (6)
634	Charlott (2)	Delaiah (2)	Boaz (2)	Bennet (2)	Asa (2)	Cadwaladr (2)	Ammon (2)	Sabrina (3)	Shepherd (3)	Annabella (2)	Bold (2)	Penelope (3)	Orpah (3)	Llywelyn (3)	Peers (3)	Laban (3)	Magdalene (3)	Jasper (3)	Gale (3)	Cyrus (3)	Hamblet (3)	Benoni (3)	Tamer (4)	Travis (4)	Ammon (3)	Phinehas (4)	Whittaker (4)	Richmond (4)	Haworth (4)	Marsden (4)	Hudson (4)	Gabriel (4)	Lizze (4)	Emiline (4)	Cain (4)	Adele (4)	Samual (5)	Samson (5)	Gideon (5)	Gordon (5)	Anita (5)	Angelo (5)	Ashton (5)	Mona (6)	Lloyd (6)	Julian (6)	Frederica (6)	Hermann (6)	Egerton (6)
635	Chas (2)	Delphina (2)	Bolton (2)	Bentley (2)	Athaliah (2)	Cathe (2)	Amorous (2)	Sager (3)	Simion (3)	Annes (2)	Bramley (2)	Phineas (3)	Parnel (3)	Lord (3)	Philippa (3)	Laurance (3)	Mahalah (3)	Jeanette (3)	Galfrid (3)	Delilah (3)	Hanora (3)	Bessey (3)	Theodora (4)	Una (4)	Anastasia (3)	Randolph (4)	Adelina (3)	Rosabella (4)	Hector (4)	Mason (4)	Ignatius (4)	Gaynor (4)	Lizzey (4)	Emmily (4)	Carl (4)	Agness (4)	Schofield (5)	Shirley (5)	Gladys (5)	Harriette (5)	Annabella (5)	Angus (5)	Bessey (5)	Morton (6)	Lucretia (6)	Julius (6)	Garnet (6)	Hervey (6)	Eileen (6)
636	Clare (2)	Dionysius (2)	Bristowe (2)	Berry (2)	Augustin (2)	Chadwick (2)	Angellina (2)	Salena (3)	Stella (3)	Aquila (2)	Brook (2)	Pierce (3)	Pearce (3)	Manoah (3)	Pickles (3)	Leila (3)	Marsden (3)	Jethro (3)	Gaynor (3)	Dixon (3)	Hanson (3)	Bramwell (3)	Ursula (4)	Walton (4)	Aquilla (3)	Rhodes (4)	Adolphus (3)	Rosamond (4)	Hugo (4)	Melina (4)	Irene (4)	Geoffrey (4)	Maggy (4)	Eric (4)	Claud (4)	Algernon (4)	Stella (5)	Simpson (5)	Gomer (5)	Hector (5)	Ashworth (5)	Aubrey (5)	Blodwen (5)	Neil (6)	Mahala (6)	Kay (6)	Gerard (6)	Hope (6)	Elise (6)
637	Constance (2)	Doctor (2)	Byron (2)	Bessey (2)	Auther (2)	Charlote (2)	Annas (2)	Salome (3)	Tempest (3)	Archer (2)	Broughton (2)	Robina (3)	Philis (3)	Mason (3)	Pricilla (3)	Lemuel (3)	Marya (3)	Jo (3)	Graham (3)	Dominic (3)	Happy (3)	Buckley (3)	Valentine (4)	Washington (4)	Ashworth (3)	Roberts (4)	Alban (3)	Rosehannah (4)	Jarvis (4)	Milicent (4)	Irven (4)	Gomer (4)	Mariam (4)	Everard (4)	Darius (4)	Alonzo (4)	Tim (5)	Stead (5)	Halstead (5)	Helene (5)	Barnet (5)	Barnard (5)	Byron (5)	Noble (6)	Marjory (6)	Lloyd (6)	Gwilym (6)	Hugo (6)	Ellenor (6)
638	Curtis (2)	Dolly (2)	Carolina (2)	Bethia (2)	Bannister (2)	Charls (2)	Anson (2)	Shepherd (3)	Thomasin (3)	Atherton (2)	Brown (2)	Roda (3)	Prescilla (3)	Mathias (3)	Reece (3)	Lettitia (3)	Melissa (3)	Jos (3)	Gregory (3)	Druscilla (3)	Haworth (3)	Calvin (3)	Vanda (4)	Williams (4)	Asquith (3)	Rosamond (4)	Albertina (3)	Rowena (4)	Jemina (4)	Milly (4)	Isabell (4)	Gregory (4)	Marinda (4)	Ezekiah (4)	Dominick (4)	Ammon (4)	Una (5)	Taylor (5)	Ira (5)	Hudson (5)	Bertrand (5)	Bennett (5)	Cadwaladr (5)	Norris (6)	Minna (6)	Lucretia (6)	Irwin (6)	Jean (6)	Ellison (6)
639	Darius (2)	Dosey (2)	Catherina (2)	Bithiah (2)	Barbarah (2)	Christipher (2)	Anstiss (2)	Stella (3)	Veronica (3)	Avice (2)	Bruce (2)	Rosalie (3)	Preston (3)	Maud (3)	Rewben (3)	Levina (3)	Miah (3)	Josephus (3)	Haworth (3)	Duncan (3)	Hellen (3)	Camilla (3)	Wellington (4)	Willoughby (4)	Atkinson (3)	Seoilla (4)	Alison (3)	Rueben (4)	Jerry (4)	Noel (4)	Jas (4)	Hamilton (4)	Maxwell (4)	Fannie (4)	Eden (4)	Angela (4)	Walton (5)	Trevor (5)	Ivor (5)	Jasper (5)	Bruce (5)	Dean (5)	Cooper (5)	Olga (6)	Ned (6)	Maggy (6)	Lilias (6)	Jennet (6)	Emeline (6)
640	Debra (2)	Douglas (2)	Catherinne (2)	Bradley (2)	Barbra (2)	Clamon (2)	Anyon (2)	Susanah (3)	Wesley (3)	Barbary (2)	Bryan (2)	Rosamond (3)	Ratcliffe (3)	Melissa (3)	Rhodes (3)	Levinia (3)	Mildred (3)	Juliet (3)	Hector (3)	Earnest (3)	Hodgson (3)	Campbell (3)	Wilhelmina (4)	Wilmot (4)	Aubrey (3)	Spencer (4)	Allison (3)	Russell (4)	Johnathan (4)	Norris (4)	Jeffry (4)	Harrold (4)	Merab (4)	Felicia (4)	Eleazar (4)	Annabella (4)	Watson (5)	Whittaker (5)	Jack (5)	Julian (5)	Bryan (5)	Duella (5)	Dawson (5)	Penelope (6)	Newton (6)	Marcus (6)	Lina (6)	Lees (6)	Emlyn (6)
641	Delila (2)	Drusilla (2)	Catura (2)	Bramley (2)	Barnabas (2)	Clare (2)	Ashley (2)	Swainson (3)	Wilbraham (3)	Barlow (2)	Burgoyne (2)	Ruben (3)	Reubin (3)	Milcah (3)	Robina (3)	Lilley (3)	Mina (3)	Lee (3)	Hepzibah (3)	Elliott (3)	Holt (3)	Carry (3)	Yates (4)	Zilla (4)	Augustin (3)	Stella (4)	Alonza (3)	Sabrina (4)	Juliet (4)	Pricilla (4)	Jehu (4)	Heber (4)	Milley (4)	Gerard (4)	Elihu (4)	Antonio (4)	Willam (5)	Wilford (5)	Janie (5)	Julius (5)	Cadwaladr (5)	Edmondson (5)	Dominick (5)	Randle (6)	Parker (6)	Nehemiah (6)	Lucetta (6)	Lillias (6)	Evelyne (6)
642	Demas (2)	Dudley (2)	Cecily (2)	Bramwell (2)	Barrett (2)	Claude (2)	Aurthur (2)	Taylor (3)	Williamson (3)	Barnard (2)	Cadwalader (2)	Sebina (3)	Richardson (3)	Milley (3)	Rosamond (3)	Lillie (3)	Minna (3)	Lemuel (3)	Herman (3)	Ermina (3)	Ingham (3)	Chas (3)	Zephaniah (4)	Adaline (3)	Barnabas (3)	Stuart (4)	Ammon (3)	Sagar (4)	June (4)	Robina (4)	Jennie (4)	Hellen (4)	Millie (4)	Gibson (4)	Elisa (4)	Avis (4)	Young (5)	Zipporah (5)	Johnny (5)	Keturah (5)	Cecily (5)	Esau (5)	Eleanora (5)	Rosaline (6)	Phineas (6)	Neville (6)	Marmaduke (6)	Lister (6)	Fannie (6)
643	Dianna (2)	Edny (2)	Celena (2)	Breaks (2)	Barton (2)	Clayton (2)	Avis (2)	Theodocia (3)	Zechariah (3)	Barney (2)	Calvert (2)	Serena (3)	Richmal (3)	Milton (3)	Rosamund (3)	Loraine (3)	Myers (3)	Lilias (3)	Hetty (3)	Etty (3)	Irvine (3)	Christine (3)	Zilla (4)	Adelina (3)	Barney (3)	Sylvester (4)	Angela (3)	Salome (4)	Keturah (4)	Samson (4)	Jervis (4)	Hercules (4)	Mira (4)	Gustavus (4)	Elvira (4)	Barker (4)	Abner (4)	Abram (4)	Jonothan (5)	Lambert (5)	Christmas (5)	Ethelinda (5)	Ellenor (5)	Rosamond (6)	Rhodes (6)	Obadiah (6)	Myles (6)	Minetta (6)	Freda (6)
644	Dominick (2)	Edwards (2)	Charlton (2)	Briggs (2)	Belinda (2)	Coulson (2)	Azubah (2)	Thomasin (3)	Zephaniah (3)	Bartholemew (2)	Carolina (2)	Stuart (3)	Rosehannah (3)	Mina (3)	Sabrina (3)	Lucetta (3)	Neil (3)	Lilley (3)	Hodgson (3)	Eugenia (3)	Jas (3)	Clayton (3)	Zipporah (4)	Adolphus (3)	Belinda (3)	Theodora (4)	Aquila (3)	Sandy (4)	Leigh (4)	Sargent (4)	Jimmy (4)	Hindle (4)	Muriel (4)	Gwendoline (4)	Emilie (4)	Barton (4)	Alban (4)	Adah (4)	Juliana (5)	Lancelot (5)	Dudley (5)	Ezekiel (5)	Emile (5)	Samson (6)	Richmond (6)	Osborne (6)	Myrtle (6)	Nehemiah (6)	Frederica (6)
645	Dorothea (2)	Eleazar (2)	Clare (2)	Broome (2)	Benedict (2)	Crispin (2)	Barker (2)	Tryphena (3)	Abiathar (2)	Barzillai (2)	Cate (2)	Sylvester (3)	Ross (3)	Monica (3)	Sagar (3)	Lucinda (3)	Norah (3)	Lillian (3)	Honer (3)	Euphemia (3)	Jeffrey (3)	Colonel (3)	Adelaid (3)	Albertina (3)	Bertram (3)	Theodosia (4)	Asher (3)	Stead (4)	Lelia (4)	Saville (4)	Jos (4)	Howell (4)	Ned (4)	Hector (4)	Emmiline (4)	Bedelia (4)	Alphonso (4)	Alf (4)	Lelia (5)	Lauretta (5)	Dyson (5)	Greenwood (5)	Etta (5)	Sinah (6)	Rosalia (6)	Rosalia (6)	Ophelia (6)	Norris (6)	Heber (6)
646	Ebenezar (2)	Elkanah (2)	Clarice (2)	Bryan (2)	Bennett (2)	Cristopher (2)	Barnabas (2)	Ursula (3)	Abigal (2)	Basil (2)	Catherina (2)	Tamer (3)	Rueben (3)	Mortimer (3)	Sara (3)	Malinda (3)	Octavius (3)	Livina (3)	Honoria (3)	Festus (3)	Jeremy (3)	Cora (3)	Angelo (3)	Alford (3)	Bethia (3)	Thornton (4)	Barbra (3)	Sutcliffe (4)	Leslie (4)	Serena (4)	Katie (4)	Irene (4)	Newman (4)	Helene (4)	Euphemia (4)	Belinda (4)	Archie (4)	Angelo (4)	Lemuel (5)	Lemuel (5)	Emlyn (5)	Hamilton (5)	Gabriel (5)	Stafford (6)	Rosey (6)	Rosey (6)	Peggy (6)	Osborne (6)	Howel (6)
647	Ebenzer (2)	Ellice (2)	Constance (2)	Butler (2)	Benson (2)	Cunliffe (2)	Barnaby (2)	Wallace (3)	Abijah (2)	Bastow (2)	Cecelia (2)	Tamor (3)	Rufus (3)	Morton (3)	Simpson (3)	Margaretta (3)	Ophelia (3)	Madeline (3)	Hope (3)	Geoffrey (3)	Jesiah (3)	Cordelia (3)	Angus (3)	Alonzo (3)	Beulah (3)	Thurston (4)	Barnet (3)	Sylvanus (4)	Linda (4)	Sharp (4)	Kay (4)	Ishmael (4)	Noel (4)	Hephzibah (4)	Evaline (4)	Bennet (4)	Basil (4)	Archer (4)	Llywelyn (5)	Leopold (5)	Emmie (5)	Henri (5)	Gwendolen (5)	Theodosia (6)	Rosie (6)	Samson (6)	Reece (6)	Primrose (6)	Irvin (6)
648	Eden (2)	Elliott (2)	Cordelia (2)	Carlo (2)	Bentley (2)	Curtis (2)	Basil (2)	Webster (3)	Abner (2)	Bathsheba (2)	Cecil (2)	Thomasin (3)	Sabrina (3)	Nancey (3)	Soloman (3)	Marmaduke (3)	Osmond (3)	Malcolm (3)	Horsley (3)	Gregory (3)	Joash (3)	Cornelia (3)	Annabella (3)	Angelo (3)	Buckley (3)	Wesley (4)	Bathsheba (3)	Terence (4)	Lizzey (4)	Simpson (4)	Lavena (4)	Jean (4)	Osborne (4)	Hilton (4)	Fanney (4)	Bennett (4)	Bennett (4)	Barnet (4)	Lorenzo (5)	Llywelyn (5)	Esau (5)	Howel (5)	Hamilton (5)	Tryphena (6)	Roy (6)	Stead (6)	Roberta (6)	Randal (6)	Jackson (6)
649	Edminson (2)	Elspth (2)	Craven (2)	Catherina (2)	Bethia (2)	Damaris (2)	Beckett (2)	Wilfred (3)	Adele (2)	Beatrix (2)	Charlott (2)	Thurston (3)	Salena (3)	Nephi (3)	Stephenson (3)	Marth (3)	Ottiwell (3)	Malley (3)	Howell (3)	Hainsworth (3)	Jonathon (3)	Delilah (3)	Annetta (3)	Angus (3)	Captain (3)	Whitaker (4)	Bennet (3)	Thurston (4)	Lora (4)	Sylvia (4)	Lizzey (4)	Jonathon (4)	Otto (4)	Honorah (4)	Fannie (4)	Bentley (4)	Bessey (4)	Belinda (4)	Mally (5)	Lucie (5)	Ester (5)	Hugo (5)	Hamlet (5)	Wilton (6)	Rudolph (6)	Thompson (6)	Roderick (6)	Rosalie (6)	Janetta (6)
650	Edmondson (2)	Emala (2)	Cristopher (2)	Cecile (2)	Bethiah (2)	Dawson (2)	Belinda (2)	Abiah (2)	Adolphus (2)	Beaumont (2)	Christian (2)	Trevor (3)	Serena (3)	Nora (3)	Terence (3)	Mary-ann (3)	Pauline (3)	Manoah (3)	Immin (3)	Henriette (3)	Julie (3)	Dobson (3)	Anny (3)	Ashley (3)	Carletta (3)	Wiliam (4)	Bold (3)	Travis (4)	Maggy (4)	Theodosia (4)	Lotty (4)	Josephus (4)	Patty (4)	Hope (4)	Florrie (4)	Brian (4)	Bethel (4)	Bessey (4)	Marguerite (5)	Lucilla (5)	Ethelind (5)	Ina (5)	Hargreaves (5)	Zipporah (6)	Sabrina (6)	Veronica (6)	Silvanus (6)	Rosaline (6)	Joan (6)
651	Edner (2)	Emeline (2)	Cyras (2)	Cecily (2)	Bettey (2)	Debora (2)	Bennett (2)	Adolphus (2)	Alford (2)	Bede (2)	Cicily (2)	Ursula (3)	Shem (3)	Octavia (3)	Tertius (3)	Michel (3)	Pearson (3)	Marinda (3)	Inkerman (3)	Hepzibah (3)	Juliet (3)	Dominick (3)	Antonia (3)	Aubrey (3)	Cephas (3)	Zechariah (4)	Bracewell (3)	Turner (4)	Marinda (4)	Thurza (4)	Mariah (4)	Lawrance (4)	Pierce (4)	Howel (4)	Gwendoline (4)	Bruce (4)	Bramwell (4)	Booth (4)	Marianne (5)	Lucretia (5)	Eugene (5)	Ira (5)	Howel (5)	Adah (5)	Sylvester (6)	Vivian (6)	Thornton (6)	Sally (6)	Jonah (6)
652	Edny (2)	Emiley (2)	Dalton (2)	Chales (2)	Bielby (2)	Dick (2)	Bethia (2)	Alan (2)	Alfrid (2)	Bentley (2)	Clarence (2)	Victor (3)	Simpson (3)	Ophelia (3)	Thomasin (3)	Mildred (3)	Peers (3)	Meredith (3)	Ira (3)	Heyworth (3)	Lawson (3)	Dyson (3)	Antony (3)	Bartle (3)	Clare (3)	Zilla (4)	Buckley (3)	Wilkinson (4)	Marry (4)	Tryphena (4)	Maryann (4)	Linda (4)	Priestley (4)	Hugo (4)	Haworth (4)	Cassandra (4)	Calvin (4)	Brierley (4)	Meredith (5)	Mahala (5)	Franz (5)	Irving (5)	Irvin (5)	Adrian (5)	Thomasine (6)	Walton (6)	Walton (6)	Sibyl (6)	Joyce (6)
653	Eleanora (2)	Emmeline (2)	Danniel (2)	Colin (2)	Blyth (2)	Dominick (2)	Bettsey (2)	Allin (2)	Algernon (2)	Bess (2)	Clarkson (2)	Virtue (3)	Susann (3)	Ormerod (3)	Wentworth (3)	Milton (3)	Phineas (3)	Miah (3)	Jams (3)	Holden (3)	Leila (3)	Edmondson (3)	Athaliah (3)	Belinda (3)	Clarkson (3)	Adelaid (3)	Cain (3)	Willam (4)	Mathias (4)	Unice (4)	Mason (4)	Louie (4)	Raymond (4)	Janetta (4)	Herman (4)	Cephas (4)	Campbell (4)	Brown (4)	Morgan (5)	Marguerite (5)	Gustav (5)	Irwin (5)	Ivor (5)	Algernon (5)	Ursula (6)	Wilbraham (6)	Willoughby (6)	Stafford (6)	Kay (6)
654	Eliezer (2)	Eneas (2)	Dathan (2)	Collin (2)	Brearley (2)	Dowling (2)	Birkett (2)	Alpha (2)	Allice (2)	Bessie (2)	Clemence (2)	Walsh (3)	Tamer (3)	Oscar (3)	Wilbraham (3)	Mitchell (3)	Pryce (3)	Millison (3)	Janetta (3)	Ignatius (3)	Lelia (3)	Egbert (3)	Aubrey (3)	Benedict (3)	Collin (3)	Albin (3)	Captain (3)	Willey (4)	Maxwell (4)	Urban (4)	Meredith (4)	Lucretia (4)	Rebekah (4)	Jeannie (4)	Hindle (4)	Christian (4)	Christian (4)	Burton (4)	Myer (5)	Marks (5)	Hanson (5)	Jannet (5)	Jeannie (5)	Aloysius (5)	Veronica (6)	Wiliam (6)	Zilpah (6)	Thomasine (6)	Lees (6)
655	Elija (2)	Enis (2)	Davies (2)	Conrad (2)	Butterworth (2)	Ealoner (2)	Bold (2)	Alphonso (2)	Allin (2)	Bethel (2)	Clifford (2)	Walton (3)	Temperance (3)	Pharaoh (3)	Will (3)	Monica (3)	Rachell (3)	Mina (3)	Jem (3)	Ishmael (3)	Lena (3)	Egerton (3)	Avis (3)	Bennett (3)	Cooper (3)	Albina (3)	Carey (3)	Zechariah (4)	Melina (4)	Virginia (4)	Meshach (4)	Maggy (4)	Rice (4)	Jenet (4)	Honour (4)	Clementina (4)	Ciceley (4)	Cadwaladr (4)	Noel (5)	Marth (5)	Hettie (5)	Jarvis (5)	Joyce (5)	Alphonsus (5)	Vida (6)	Willy (6)	Albany (5)	Thompson (6)	Lilla (6)
656	Elisa (2)	Esan (2)	Dawson (2)	Craven (2)	Cathorine (2)	Easter (2)	Bramley (2)	Amon (2)	Allison (2)	Bethnel (2)	Constantine (2)	Ward (3)	Theodosia (3)	Philemon (3)	Willam (3)	Moroni (3)	Rawson (3)	Minerva (3)	Jo (3)	Issachar (3)	Leonora (3)	Elena (3)	Barnabas (3)	Bentley (3)	Dawson (3)	Albion (3)	Carl (3)	Adelade (3)	Meshach (4)	Whitaker (4)	Mortimer (4)	Marinda (4)	Ripley (4)	Jennett (4)	Irene (4)	Cora (4)	Clarinda (4)	Clarinda (4)	Parker (5)	Mortimer (5)	Hudson (5)	Jeannie (5)	Juliet (5)	Aneurin (5)	Wilbraham (6)	Abner (5)	Alick (5)	Virginia (6)	Lot (6)
657	Ella (2)	Evans (2)	Delilah (2)	Cuthbert (2)	Celena (2)	Eber (2)	Brigham (2)	Anderson (2)	Alma (2)	Bettsey (2)	Cora (2)	Wilbraham (3)	Thurston (3)	Phinehas (3)	Willoughby (3)	Myles (3)	Reubin (3)	Minna (3)	Josephus (3)	Jabes (3)	Leslie (3)	Elenoar (3)	Bathsheba (3)	Bethia (3)	Delia (3)	Alethea (3)	Carrie (3)	Agatha (3)	Milicent (4)	Will (4)	Newman (4)	Mathias (4)	Rosabella (4)	Jennie (4)	Irvin (4)	Dawson (4)	Clarrissa (4)	Claudia (4)	Philemon (5)	Nelley (5)	Irvine (5)	Jerry (5)	Lazarus (5)	Annabella (5)	Willis (6)	Absalom (5)	Alwyn (5)	Wilbraham (6)	Malinda (6)
658	Ellener (2)	Ewan (2)	Dent (2)	Damaris (2)	Cephas (2)	Eccles (2)	Byron (2)	Anice (2)	Alonzo (2)	Bigland (2)	Cornelious (2)	Wilford (3)	Ward (3)	Pricilla (3)	Zacharias (3)	Norman (3)	Rhodes (3)	Montague (3)	Juliet (3)	Jame (3)	Leve (3)	Elfrida (3)	Bennett (3)	Brook (3)	Demas (3)	Anson (3)	Cecelia (3)	Agness (3)	Millie (4)	Young (4)	Noble (4)	Milicent (4)	Rosalind (4)	Jervis (4)	Jervis (4)	Edley (4)	Claudia (4)	Clementine (4)	Pollie (5)	Nettie (5)	Irwin (5)	Jessica (5)	Lemuel (5)	Annice (5)	Yates (6)	Adah (5)	Asenath (5)	Wilkinson (6)	Marcia (6)
659	Ellick (2)	Ezekiah (2)	Dina (2)	Dauther (2)	Chadwick (2)	Edwards (2)	Carolina (2)	Apelina (2)	Alphonso (2)	Bilton (2)	Dawson (2)	Willam (3)	Wiliam (3)	Ramoth (3)	Zechariah (3)	Norris (3)	Riley (3)	Napoleon (3)	Katie (3)	Jams (3)	Lloyd (3)	Ellie (3)	Bentley (3)	Camilla (3)	Dixon (3)	Aquila (3)	Cecillia (3)	Aimee (3)	Minna (4)	Zaccheus (4)	Octavius (4)	Minetta (4)	Roseanna (4)	Jethro (4)	Johannah (4)	Egerton (4)	Comfort (4)	Comfort (4)	Rebekah (5)	Neville (5)	Issachar (5)	Johnny (5)	Lina (5)	Archer (5)	Aquila (5)	Adrian (5)	Ashley (5)	Willis (6)	Melissa (6)
660	Elvina (2)	Farnham (2)	Dionysius (2)	Davenport (2)	Charlesworth (2)	Egbert (2)	Cartwright (2)	Archer (2)	Ameria (2)	Blackburn (2)	Delilah (2)	Winefred (3)	Willis (3)	Randle (3)	Zilpha (3)	Octavius (3)	Riohard (3)	Neville (3)	Lambert (3)	Jason (3)	Lorenza (3)	Emmelina (3)	Bethiah (3)	Cephas (3)	Doctor (3)	Bannister (3)	Celina (3)	Alena (3)	Mirah (4)	Absolom (3)	Pamelia (4)	Ned (4)	Rothwell (4)	Jonathon (4)	Leigh (4)	Emilie (4)	Delphina (4)	Crispin (4)	Riley (5)	Pearson (5)	Ivy (5)	Joyce (5)	Lister (5)	Ashton (5)	Astley (5)	Ashton (5)	Bennett (5)	Wilton (6)	Nehemiah (6)
661	Ema (2)	Fearnley (2)	Dixon (2)	Dawson (2)	Charlie (2)	Egerton (2)	Cassandra (2)	Aron (2)	Ammond (2)	Bob (2)	Dina (2)	Witham (3)	Willoughby (3)	Rayner (3)	Aber (2)	Pamelia (3)	Robson (3)	Noel (3)	Lawrance (3)	Jeanette (3)	Lucetta (3)	Emmily (3)	Bill (3)	Crossley (3)	Dorah (3)	Barnard (3)	Chas (3)	Alethea (3)	Myfanwy (4)	Achsah (3)	Pricilla (4)	Newman (4)	Seymour (4)	Jos (4)	Leo (4)	Emmiline (4)	Dominick (4)	Delia (4)	Roberta (5)	Radcliffe (5)	June (5)	Leigh (5)	Lorenzo (5)	Bennett (5)	Brenda (5)	Barnard (5)	Bob (5)	Winnie (6)	Randal (6)
662	Emmaley (2)	Fitzherbert (2)	Docter (2)	Desima (2)	Chas (2)	Eilza (2)	Catron (2)	Ashworth (2)	Ana (2)	Bridgit (2)	Dorcus (2)	Zilpha (3)	Zephaniah (3)	Rhodes (3)	Achsah (2)	Pearson (3)	Rodger (3)	None (3)	Lees (3)	Jennetta (3)	Lucilla (3)	Estella (3)	Bramley (3)	Crowther (3)	Dorothea (3)	Bathsheba (3)	Claudia (3)	Alexandrina (3)	Norton (4)	Adalaide (3)	Ramsden (4)	Nina (4)	Silvanus (4)	Kenyon (4)	Leslie (4)	Esau (4)	Elanor (4)	Dominick (4)	Rosella (5)	Randal (5)	Kitty (5)	Letty (5)	Malinda (5)	Berty (5)	Cissy (5)	Belinda (5)	Brenda (5)	Adrian (5)	Randle (6)
663	Emmaly (2)	Foulds (2)	Dolly (2)	Doctor (2)	Christine (2)	Elisavietta (2)	Cecelia (2)	Atkinson (2)	Annetta (2)	Burton (2)	Dorothea (2)	Abednego (2)	Zilpha (3)	Richmal (3)	Ackroyd (2)	Pheelix (3)	Roland (3)	Penelope (3)	Levinia (3)	Jos (3)	Lucretia (3)	Evangelina (3)	Calvin (3)	Cyril (3)	Douglas (3)	Beriah (3)	Collin (3)	Algernon (3)	Peers (4)	Adela (3)	Randal (4)	Noel (4)	Snowden (4)	Keturah (4)	Levinia (4)	Evelyne (4)	Elinor (4)	Earl (4)	Sandy (5)	Rice (5)	Lemuel (5)	Lorenzo (5)	Mally (5)	Caradoc (5)	Clive (5)	Benny (5)	Christmas (5)	Alexandra (5)	Richmond (6)
[truncated: 2,722 more rows]
[truncated: 128 more columns]
