# Supplementary material for: Network analysis of the social and demographic influences on name choice within the UK (1838-2016)
Source: PLoS One. 2018 Oct 31;13(10):e0205759. doi: 10.1371/journal.pone.0205759 (PMC6209202; doi:10.1371/journal.pone.0205759)
Supplement: S4 Table — (XLSX) [file pone.0205759.s005.xlsx]

## Sheet: Table S4
Table S4. Rank order of middle names in the BMD corpus, by number of registered births per year.
Note that names with an equal number of registered births are listed alphabetically.
	1838	1839	1840	1841	1842	1843	1844	1845	1846	1847	1848	1849	1850	1851	1852	1853	1854	1855	1856	1857	1858	1859	1860	1861	1862	1863	1864	1865	1866	1867	1868	1869	1870	1871	1872	1873	1874	1875	1876	1877	1878	1879	1880	1881	1882	1883	1884	1885	1886
1	Ann (3101)	Ann (3511)	Ann (3650)	Ann (3659)	Ann (3849)	Ann (4146)	Ann (4354)	Ann (4663)	Ann (4855)	Ann (4653)	Ann (4717)	Ann (4905)	Ann (5259)	Ann (5605)	Ann (5848)	Ann (5736)	Ann (5756)	Ann (5981)	Ann (6133)	Ann (6380)	Ann (6451)	Ann (6909)	Ann (6856)	Ann (6971)	Ann (7185)	Ann (7028)	Ann (7335)	Ann (7100)	Ann (6894)	Ann (7123)	Ann (7438)	Ann (6990)	Ann (6749)	Ann (6780)	Ann (7171)	Ann (7087)	Ann (7591)	Ann (6889)	Ann (6629)	Ann (6364)	Ann (6111)	Ann (5536)	Ann (5195)	Ann (5369)	Ann (5006)	Ann (4574)	Ann (4434)	Ann (4260)	Ann (4196)
2	Jane (622)	Jane (760)	Jane (822)	Jane (911)	Jane (1007)	Jane (1125)	Jane (1248)	Jane (1375)	Jane (1539)	Jane (1540)	Jane (1698)	Jane (1753)	Jane (1993)	Jane (2129)	Jane (2317)	Jane (2322)	Jane (2519)	Jane (2490)	Jane (2704)	Jane (2780)	Jane (3001)	Jane (3107)	Jane (3233)	Jane (3163)	Jane (3326)	Jane (3369)	Jane (3475)	Jane (3595)	Jane (3543)	Jane (3679)	Jane (3795)	Jane (3477)	Jane (3485)	Jane (3637)	Jane (3813)	Jane (3652)	Jane (3979)	Jane (3631)	Jane (3549)	Henry (3504)	Henry (3446)	Henry (3080)	Henry (2982)	Henry (3033)	Jane (2800)	Henry (2696)	Henry (2699)	Henry (2678)	Henry (2633)
3	Henry (491)	Henry (575)	Henry (600)	Henry (737)	Henry (748)	Henry (859)	Henry (1013)	Henry (1069)	Henry (1196)	Henry (1147)	Henry (1315)	Henry (1365)	Henry (1550)	Henry (1667)	Henry (1727)	Henry (1778)	Henry (1991)	Henry (2040)	Henry (2124)	Henry (2332)	Henry (2388)	Henry (2629)	Henry (2745)	Henry (2583)	Henry (2775)	Henry (2720)	Henry (2887)	Henry (3036)	Henry (3034)	Henry (3259)	Henry (3375)	Henry (3189)	Henry (3200)	Henry (3383)	Henry (3466)	Henry (3341)	Henry (3781)	Henry (3600)	Henry (3458)	Jane (3468)	Jane (3153)	Jane (3025)	Jane (2853)	Jane (2860)	Henry (2766)	William (2585)	William (2427)	Elizabeth (2315)	William (2331)
4	Elizabeth (355)	Elizabeth (404)	Elizabeth (465)	Elizabeth (501)	Elizabeth (575)	Elizabeth (592)	Elizabeth (636)	Elizabeth (739)	Elizabeth (857)	Elizabeth (753)	Elizabeth (859)	Elizabeth (882)	Elizabeth (1016)	Elizabeth (1085)	Elizabeth (1113)	Elizabeth (1264)	Elizabeth (1312)	Elizabeth (1438)	Elizabeth (1459)	Ellen (1598)	William (1807)	William (1990)	William (2067)	William (2122)	William (2306)	Ellen (2293)	William (2423)	William (2539)	Elizabeth (2472)	William (2663)	William (2828)	William (2706)	William (2696)	William (2850)	Elizabeth (2991)	Elizabeth (3022)	William (3227)	Elizabeth (3162)	William (2952)	William (2987)	William (3004)	Ellen (2651)	Ellen (2659)	William (2696)	William (2591)	Ellen (2469)	Jane (2413)	William (2299)	Elizabeth (2249)
5	Anne (293)	Anne (274)	William (311)	William (374)	William (450)	William (460)	William (510)	William (529)	William (586)	William (623)	William (680)	William (750)	William (861)	William (955)	William (976)	William (1096)	William (1243)	Ellen (1279)	William (1455)	Elizabeth (1560)	Ellen (1694)	Elizabeth (1825)	Ellen (1906)	Elizabeth (1956)	Elizabeth (2179)	William (2283)	Elizabeth (2271)	Elizabeth (2493)	William (2457)	Elizabeth (2629)	Elizabeth (2810)	Elizabeth (2665)	Elizabeth (2655)	Ellen (2772)	William (2949)	William (3020)	Elizabeth (3189)	William (3106)	Ellen (2868)	Elizabeth (2898)	Elizabeth (2811)	William (2638)	Elizabeth (2509)	Ellen (2580)	Elizabeth (2541)	Jane (2440)	Ellen (2295)	Jane (2282)	Jane (2194)
6	William (258)	William (267)	Thomas (239)	Thomas (281)	Anne (301)	Thomas (350)	Ellen (389)	Thomas (450)	Ellen (523)	Ellen (516)	Ellen (614)	Ellen (614)	Ellen (774)	Ellen (874)	Ellen (949)	Ellen (1067)	Ellen (1200)	William (1258)	Ellen (1442)	William (1505)	Elizabeth (1663)	Ellen (1727)	Elizabeth (1851)	Ellen (1954)	Ellen (2080)	Elizabeth (2163)	Ellen (2176)	Ellen (2306)	Ellen (2258)	Ellen (2469)	Ellen (2674)	Ellen (2555)	Ellen (2570)	Elizabeth (2713)	Ellen (2820)	Ellen (2831)	Ellen (3130)	Ellen (2960)	Elizabeth (2841)	Ellen (2891)	Ellen (2807)	Elizabeth (2598)	William (2492)	Elizabeth (2505)	Ellen (2488)	Elizabeth (2380)	Elizabeth (2265)	Ellen (2281)	Ellen (2180)
7	Thomas (187)	Thomas (235)	Anne (221)	Ellen (270)	Thomas (299)	Ellen (333)	Thomas (356)	Ellen (439)	Thomas (480)	Thomas (504)	Thomas (540)	Thomas (599)	Thomas (690)	Thomas (706)	Thomas (791)	Thomas (887)	Thomas (916)	Thomas (985)	Thomas (1051)	Thomas (1130)	Thomas (1191)	Thomas (1395)	Thomas (1382)	Thomas (1463)	Thomas (1496)	Thomas (1512)	Thomas (1612)	Thomas (1669)	Thomas (1644)	Thomas (1717)	Thomas (1867)	Thomas (1699)	Thomas (1627)	Thomas (1686)	Thomas (1734)	Thomas (1756)	Thomas (1978)	Thomas (1845)	Thomas (1709)	Thomas (1706)	Alice (1628)	Alice (1670)	Alice (1656)	Alice (1674)	Alice (1709)	Alice (1557)	Alice (1485)	Alice (1548)	Alice (1395)
8	Ellen (161)	Ellen (205)	Ellen (218)	Anne (226)	Ellen (277)	Anne (249)	James (269)	James (291)	Edward (326)	James (324)	James (317)	Edward (372)	James (408)	Edward (427)	Edward (457)	James (518)	Edward (518)	Alice (566)	Alice (642)	Alice (712)	Alice (851)	Alice (865)	Alice (989)	Alice (1016)	Alice (1087)	Edward (1365)	Edward (1340)	Edward (1283)	Edward (1284)	Alice (1314)	Alice (1452)	Alice (1369)	Edward (1480)	Alice (1649)	Edward (1651)	Alice (1665)	Edward (1788)	Alice (1674)	Alice (1622)	Edward (1692)	Edward (1618)	Edward (1517)	Thomas (1463)	Edward (1579)	Edward (1482)	Thomas (1352)	Edward (1481)	Edward (1359)	Edward (1365)
9	James (160)	Maria (169)	James (190)	Maria (218)	Edward (236)	James (245)	Edward (241)	Edward (277)	Maria (307)	Maria (311)	Edward (304)	James (344)	Edward (372)	James (403)	James (446)	Edward (513)	James (516)	Edward (558)	Edward (566)	James (620)	Edward (692)	Edward (793)	James (705)	Edward (787)	Edward (958)	Alice (1118)	Alice (1216)	Alice (1151)	Alice (1229)	Edward (1288)	Edward (1391)	Edward (1327)	Alice (1460)	Edward (1478)	Alice (1515)	Edward (1663)	Alice (1726)	Edward (1662)	Edward (1611)	Alice (1660)	Thomas (1618)	Thomas (1410)	Edward (1462)	Thomas (1463)	Thomas (1434)	Edward (1340)	Thomas (1353)	Thomas (1273)	Mary (1248)
10	Maria (145)	John (155)	Maria (157)	James (189)	James (204)	Maria (218)	Maria (235)	Maria (271)	James (285)	Edward (277)	Maria (286)	Hannah (310)	Alice (324)	Alice (369)	Alice (416)	Alice (442)	Alice (506)	James (517)	James (537)	Edward (616)	James (652)	James (697)	Edward (704)	James (784)	James (826)	James (849)	James (904)	James (930)	James (1009)	James (1013)	James (1071)	James (1027)	James (1050)	James (1123)	James (1121)	James (1164)	James (1274)	Mary (1278)	Mary (1256)	Mary (1259)	Mary (1314)	Mary (1332)	Mary (1253)	Mary (1344)	Mary (1245)	Mary (1153)	Mary (1223)	Mary (1249)	Thomas (1230)
11	John (112)	James (149)	Edward (156)	John (163)	Maria (197)	Edward (215)	Anne (227)	John (232)	Hannah (258)	John (252)	Alice (267)	Alice (306)	Hannah (311)	Hannah (361)	Hannah (379)	Hannah (379)	Hannah (435)	Hannah (451)	Hannah (455)	Hannah (454)	Hannah (490)	Hannah (623)	Hannah (659)	Hannah (608)	Hannah (630)	Hannah (703)	Mary (735)	Mary (761)	Mary (756)	Mary (827)	Mary (911)	Mary (899)	Mary (925)	Mary (1070)	Mary (1004)	Mary (1037)	Mary (1200)	James (1204)	James (1203)	James (1136)	James (1157)	James (1122)	James (1042)	James (1065)	James (1047)	James (1051)	James (1029)	James (928)	James (943)
12	Hannah (98)	Edward (140)	John (134)	Edward (161)	John (194)	Hannah (167)	Hannah (205)	Anne (209)	John (250)	Alice (251)	John (241)	Maria (286)	Maria (310)	Maria (321)	Maria (357)	Maria (360)	Maria (421)	Maria (409)	Maria (408)	Mary (421)	Mary (440)	Mary (476)	Mary (523)	Mary (507)	Mary (612)	Mary (670)	Hannah (719)	Hannah (745)	Hannah (723)	Hannah (683)	Hannah (781)	Hannah (702)	Hannah (759)	Hannah (824)	Hannah (820)	Hannah (803)	John (870)	Hannah (874)	Hannah (780)	John (779)	John (802)	John (765)	John (784)	John (746)	John (785)	Annie (762)	John (774)	John (759)	Annie (739)
13	Mary (97)	Hannah (113)	Hannah (131)	Mary (151)	Mary (156)	John (166)	John (193)	Hannah (189)	Alice (226)	Hannah (240)	Hannah (238)	John (237)	John (300)	John (284)	John (319)	Mary (323)	Mary (376)	John (364)	Mary (356)	John (391)	Maria (422)	Maria (432)	Maria (458)	John (490)	Maria (505)	John (521)	Maria (538)	John (558)	John (597)	John (654)	John (703)	John (674)	John (659)	John (715)	John (727)	John (770)	Hannah (869)	John (815)	John (779)	Hannah (770)	Annie (721)	Annie (676)	Annie (721)	Annie (710)	Annie (777)	John (719)	Annie (753)	Annie (745)	John (733)
14	Edward (91)	George (99)	Mary (119)	Hannah (140)	Hannah (140)	Mary (164)	Mary (182)	Alice (188)	Anne (216)	Mary (203)	Mary (225)	Mary (219)	Mary (280)	Mary (264)	Mary (287)	John (322)	John (359)	Mary (354)	John (337)	Maria (381)	John (390)	John (420)	John (456)	Maria (467)	John (486)	Maria (500)	John (533)	Maria (531)	Maria (429)	Maria (443)	Maria (458)	Robert (421)	Arthur (478)	Annie (518)	Annie (571)	Annie (583)	Annie (621)	Annie (657)	Annie (631)	Annie (679)	Hannah (667)	Hannah (665)	Hannah (632)	Hannah (632)	Arthur (612)	Hannah (590)	May (564)	Arthur (552)	May (676)
15	Eliza (80)	Mary (97)	Eliza (88)	Alice (109)	Eliza (102)	Alice (116)	Alice (180)	Mary (188)	Mary (198)	Anne (160)	Anne (180)	Anne (195)	Anne (202)	Anne (229)	Anne (246)	Anne (227)	George (248)	George (226)	George (216)	George (257)	Louisa (267)	Eliza (280)	George (305)	George (320)	George (319)	Robert (328)	Robert (371)	Robert (378)	Robert (400)	George (393)	Annie (426)	Annie (418)	Annie (463)	Charles (479)	Charles (517)	Arthur (523)	Arthur (587)	Arthur (553)	George (545)	Arthur (566)	Arthur (546)	Maud (604)	Maud (556)	Arthur (568)	Hannah (580)	Arthur (553)	Arthur (554)	May (528)	Arthur (557)
16	George (65)	Alice (80)	Alice (78)	George (84)	Alice (91)	Eliza (103)	George (119)	George (116)	George (163)	Eliza (132)	George (138)	George (148)	George (181)	Charles (167)	Eliza (186)	Eliza (216)	Anne (224)	Eliza (209)	Eliza (210)	Robert (226)	Frederick (260)	George (263)	Robert (283)	Eliza (290)	Robert (302)	George (325)	Arthur (326)	Arthur (350)	Annie (359)	Robert (387)	Arthur (417)	George (402)	Robert (439)	Arthur (466)	Arthur (512)	Charles (518)	Robert (531)	George (531)	Arthur (494)	Charles (538)	George (524)	Arthur (584)	Arthur (534)	Maud (567)	May (543)	George (517)	Maud (539)	Hannah (512)	Maud (515)
17	Alice (50)	Robert (65)	Charles (77)	Louisa (76)	George (90)	George (93)	Charles (107)	Louisa (101)	Eliza (128)	George (129)	Eliza (135)	Eliza (129)	Eliza (163)	George (160)	George (166)	George (183)	Eliza (220)	Anne (203)	Anne (207)	Eliza (203)	Robert (255)	Louisa (252)	Eliza (279)	Robert (281)	Eliza (301)	Eliza (308)	George (326)	Louisa (339)	Louisa (349)	Annie (374)	George (416)	Arthur (380)	Charles (436)	George (460)	Robert (489)	Robert (490)	Ernest (514)	Charles (528)	Ernest (490)	George (513)	Ernest (515)	Ernest (538)	Ernest (502)	Ernest (502)	Maud (523)	Maud (517)	Hannah (519)	George (511)	Hannah (514)
18	Robert (50)	Charles (58)	Albert (73)	Eliza (75)	Robert (82)	Robert (92)	Eliza (95)	Robert (99)	Charles (112)	Robert (112)	Charles (124)	Robert (116)	Robert (147)	Eliza (148)	Robert (165)	Charles (178)	Robert (194)	Louisa (184)	Robert (200)	Louisa (200)	Charles (239)	Frederick (247)	Charles (268)	Louisa (266)	Louisa (286)	Louisa (298)	Emma (309)	Eliza (331)	George (330)	Arthur (338)	Robert (403)	Maria (379)	George (390)	Louisa (448)	George (467)	George (483)	George (512)	Robert (507)	Charles (489)	Ernest (509)	Charles (492)	George (463)	Charles (456)	George (477)	George (484)	May (494)	George (502)	Maud (472)	George (465)
19	Frederick (49)	Eliza (57)	George (61)	Charles (74)	Charles (71)	Charles (82)	Emma (90)	Charles (97)	Frederick (97)	Charles (105)	Robert (123)	Louisa (113)	Charles (135)	Robert (144)	Charles (145)	Robert (168)	Charles (176)	Robert (178)	Charles (178)	Charles (196)	George (234)	Robert (246)	Louisa (264)	Charles (252)	Charles (273)	Joseph (281)	Eliza (304)	George (328)	Eliza (324)	Louisa (332)	Charles (378)	Emma (373)	Maria (362)	Robert (441)	Louisa (416)	Maria (433)	Frederick (480)	Ernest (498)	Louisa (446)	Maud (472)	Maud (479)	Charles (459)	George (415)	Charles (450)	Ernest (479)	Charles (444)	Charles (459)	Charles (455)	Charles (448)
20	Joseph (48)	Emma (45)	Robert (60)	Robert (64)	Louisa (70)	Frederick (74)	Louisa (83)	Eliza (95)	Robert (96)	Frederick (97)	Louisa (109)	Charles (103)	Louisa (135)	Louisa (138)	Louisa (141)	Emma (154)	Emma (145)	Emma (176)	Joseph (175)	Joseph (196)	Eliza (214)	Charles (227)	Arthur (242)	Frederick (245)	Emma (272)	Emma (276)	Louisa (292)	Charles (324)	Charles (315)	Eliza (330)	Emma (377)	Charles (369)	Louisa (356)	Emma (395)	Maria (400)	Louisa (408)	Charles (473)	Louisa (451)	Robert (439)	Frederick (414)	Robert (474)	Robert (413)	May (392)	May (442)	Charles (457)	Ernest (424)	Robert (410)	Ernest (417)	Ernest (394)
21	Richard (47)	Frederick (44)	Frederick (49)	Frost (57)	Frederick (66)	Joseph (71)	Robert (75)	Frederick (95)	Edwin (85)	Louisa (96)	Frederick (98)	Emma (93)	Frederick (120)	Frederick (124)	Emma (140)	Frederick (152)	Arthur (142)	Charles (173)	Frederick (172)	Anne (192)	Emma (204)	Joseph (221)	Frederick (233)	Emma (238)	Arthur (257)	Albert (275)	Charles (291)	Annie (314)	Arthur (311)	Joseph (329)	Eliza (333)	Louisa (331)	Eliza (345)	Maria (393)	Emma (391)	Ernest (392)	Maria (468)	Frederick (450)	Joseph (422)	Robert (413)	Louisa (392)	Frederick (383)	Robert (386)	Robert (437)	Frederick (407)	Frederick (373)	Ernest (400)	Robert (378)	Robert (347)
22	Charles (41)	Joseph (41)	Emma (43)	Emma (56)	Joseph (61)	Emma (65)	Frederick (74)	Alfred (69)	Emma (79)	Joseph (89)	Richard (96)	Frederick (91)	Emma (115)	Emma (114)	Alfred (138)	Louisa (146)	Joseph (142)	Joseph (158)	Alfred (164)	Frederick (178)	Joseph (197)	Emma (204)	Joseph (220)	Anne (236)	Joseph (249)	Arthur (262)	Annie (286)	Emma (304)	Emma (301)	Charles (326)	Louisa (330)	Eliza (309)	Emma (340)	Eliza (345)	Joseph (375)	Emma (376)	Louisa (432)	Joseph (437)	Maria (411)	Louisa (411)	Frederick (387)	Joseph (380)	Herbert (365)	Frederick (408)	Robert (407)	Robert (371)	Frederick (373)	Herbert (360)	Gertrude (341)
23	Emma (41)	Richard (39)	Richard (43)	Frederick (54)	Richard (53)	Sarah (58)	Richard (69)	Edwin (69)	Joseph (78)	Alfred (82)	Emma (89)	Alfred (89)	Joseph (105)	Joseph (109)	Joseph (118)	Arthur (144)	Frederick (136)	Frederick (151)	Emma (164)	Richard (175)	Anne (187)	Anne (185)	Emma (214)	Arthur (208)	Annie (243)	Annie (261)	Joseph (273)	Anne (284)	Joseph (301)	Emma (316)	Herbert (327)	Richard (305)	Frederick (311)	Joseph (335)	Eliza (344)	Joseph (370)	Joseph (421)	Emma (433)	Emma (407)	Emma (402)	Herbert (386)	Louisa (377)	Frederick (355)	Joseph (404)	Herbert (378)	Louisa (348)	Gertrude (354)	Gertrude (347)	Frederick (331)
24	Edwin (37)	Smith (39)	Louisa (42)	Joseph (52)	Emma (50)	Louisa (57)	Alfred (67)	Joseph (67)	Louisa (78)	Emma (81)	Joseph (88)	Edwin (89)	Richard (104)	Richard (106)	Arthur (115)	Joseph (138)	Louisa (127)	Arthur (137)	Louisa (158)	Alfred (169)	Arthur (181)	Edwin (185)	Anne (199)	Joseph (202)	Frederick (238)	Charles (258)	Albert (263)	Joseph (275)	Frederick (265)	Frederick (287)	Frederick (306)	Joseph (300)	Joseph (310)	Herbert (333)	Richard (332)	Eliza (369)	Emma (417)	Maud (416)	Frederick (399)	Joseph (392)	Joseph (366)	Herbert (342)	Emma (342)	Herbert (368)	Louisa (357)	Gertrude (334)	Herbert (347)	Beatrice (325)	Herbert (322)
25	Sarah (37)	Samuel (38)	O'connor (42)	O'connor (52)	Smith (49)	Smith (50)	Edwin (59)	Emma (66)	Richard (70)	Edwin (67)	Alfred (76)	Joseph (89)	Alfred (101)	Edwin (105)	Frederick (111)	Edwin (127)	Edwin (125)	Alfred (129)	Richard (154)	Arthur (169)	Richard (170)	Richard (185)	Richard (194)	Annie (186)	Albert (237)	Anne (253)	Edwin (254)	Richard (265)	Alfred (258)	Herbert (272)	Joseph (300)	Ernest (282)	Herbert (300)	Ernest (322)	Maud (323)	Richard (331)	Maud (394)	Maria (414)	Maud (383)	Maria (392)	Richard (362)	Eliza (324)	Maria (342)	Emma (364)	Joseph (343)	Joseph (333)	Louisa (324)	Richard (317)	Alfred (298)
26	Smith (32)	Frances (34)	Frances (37)	Richard (45)	Edwin (45)	Richard (48)	Francis (56)	Sarah (61)	Sarah (65)	Richard (61)	Francis (62)	Samuel (81)	Edwin (81)	Alfred (101)	Richard (111)	Alfred (121)	Richard (125)	Richard (123)	Arthur (140)	Emma (156)	Alfred (163)	Alfred (179)	Annie (166)	Alfred (183)	Anne (228)	Richard (233)	Richard (234)	Frederick (249)	Richard (248)	Alfred (263)	Alfred (288)	Alfred (274)	Richard (295)	Richard (311)	Frederick (312)	Frederick (307)	Herbert (380)	Eliza (394)	Eliza (373)	Eliza (370)	Emma (355)	Maria (322)	Richard (341)	Richard (325)	Emma (339)	Richard (333)	Richard (321)	Louisa (308)	Richard (297)
27	Victoria (32)	Sarah (33)	Jones (37)	Margaret (44)	Alfred (44)	Taylor (47)	Joseph (54)	Richard (60)	Samuel (64)	Smith (58)	Edwin (60)	Richard (74)	Margaret (81)	Albert (80)	Edwin (91)	Richard (115)	Alfred (115)	Edwin (119)	Edwin (116)	Edwin (140)	Edwin (138)	Arthur (178)	Alfred (158)	Edwin (175)	Alfred (206)	Frederick (225)	Anne (233)	Herbert (247)	Herbert (245)	Richard (260)	Richard (279)	Herbert (272)	Alfred (269)	Frederick (297)	Ernest (310)	Herbert (302)	Eliza (370)	Herbert (382)	Richard (349)	Herbert (367)	Maria (351)	Richard (320)	Louisa (340)	Louisa (323)	Gertrude (327)	Herbert (323)	Albert (317)	Joseph (306)	Louisa (294)
28	Louisa (30)	Louisa (32)	Samuel (35)	Smith (44)	Sarah (42)	Alfred (45)	Sarah (52)	Smith (50)	Alfred (57)	Francis (53)	Sarah (58)	Francis (59)	Sarah (73)	Sarah (80)	Samuel (76)	Emily (88)	Agnes (85)	Samuel (86)	Margaret (99)	Samuel (112)	Emily (115)	Annie (152)	Edwin (158)	Richard (168)	Richard (206)	Edwin (222)	Alfred (232)	Albert (244)	Albert (234)	Anne (252)	Albert (278)	Frederick (265)	Ernest (266)	Alfred (277)	Alfred (309)	Edwin (298)	Alfred (351)	Richard (363)	Herbert (322)	Richard (362)	Gertrude (341)	May (319)	Joseph (333)	Gertrude (322)	Richard (326)	Emma (298)	Alfred (297)	Frederick (305)	Joseph (292)
29	Catherine (29)	Catherine (30)	Smith (35)	Taylor (43)	Frances (41)	Edwin (45)	Jones (47)	Samuel (47)	Margaret (55)	Samuel (51)	Samuel (57)	Margaret (59)	Arthur (71)	Arthur (71)	Agnes (73)	Agnes (77)	Samuel (85)	Sarah (83)	Agnes (83)	Agnes (102)	Agnes (107)	Herbert (126)	Herbert (131)	Herbert (164)	Edwin (196)	Herbert (212)	Herbert (227)	Edwin (231)	Edwin (233)	Edwin (237)	Edwin (240)	Edwin (246)	Albert (250)	Edwin (263)	Albert (296)	Maud (286)	Richard (350)	Alfred (335)	Agnes (320)	Gertrude (360)	Eliza (327)	Emma (313)	Alfred (310)	Albert (302)	Maria (313)	Emily (280)	Emma (290)	Albert (300)	Albert (291)
30	Matilda (29)	Margaret (30)	Taylor (35)	Sarah (41)	Albert (40)	Frances (44)	Samuel (47)	Jones (44)	Arthur (50)	Frances (49)	Frances (53)	Frances (56)	Smith (69)	Agnes (67)	Francis (73)	Sarah (77)	Francis (84)	Francis (82)	Herbert (81)	Annie (90)	Samuel (107)	Agnes (124)	Agnes (130)	Albert (132)	Herbert (165)	Alfred (208)	Frederick (223)	Alfred (228)	Anne (230)	Albert (229)	Anne (236)	Anne (228)	Maud (240)	Maud (257)	Herbert (295)	Alfred (267)	Albert (319)	Agnes (312)	Alfred (311)	Alfred (319)	Agnes (326)	Alfred (309)	Albert (304)	Eliza (299)	Eliza (308)	Albert (277)	Joseph (288)	Agnes (285)	Emily (281)
31	Frances (26)	Francis (29)	Joseph (33)	Francis (38)	Margaret (39)	Sophia (44)	Smith (47)	Sophia (43)	Francis (50)	Sarah (48)	Smith (51)	Sarah (56)	Frances (67)	Frances (67)	Sarah (71)	Albert (76)	Emily (83)	Margaret (80)	Sarah (79)	Emily (88)	Herbert (105)	Emily (122)	Emily (117)	Emily (128)	Agnes (151)	Emily (142)	Agnes (172)	Emily (195)	Ernest (195)	Ernest (219)	Ernest (235)	Maud (223)	Emily (229)	Albert (251)	Emily (272)	Emily (246)	Emily (301)	Albert (291)	Gertrude (297)	Emily (293)	May (319)	Gertrude (308)	Gertrude (302)	Emily (294)	Agnes (301)	Maria (271)	Agnes (269)	Alfred (282)	Emma (279)
32	Harriet (26)	Jones (29)	Sarah (33)	Edwin (37)	Francis (37)	Albert (41)	Margaret (45)	Frances (41)	Frances (48)	Catherine (46)	Amelia (48)	Catherine (47)	Agnes (62)	Margaret (64)	Margaret (68)	Margaret (76)	Margaret (83)	Walter (80)	Smith (77)	Francis (87)	Annie (102)	Samuel (117)	Albert (100)	Agnes (122)	Emily (140)	Margaret (129)	Emily (153)	Agnes (177)	Agnes (193)	Agnes (206)	Emily (202)	Emily (218)	Anne (227)	Emily (251)	Agnes (247)	Albert (243)	Agnes (297)	Edwin (287)	Albert (289)	Agnes (277)	Alfred (307)	Albert (296)	Agnes (292)	Alfred (286)	Albert (293)	Alfred (270)	Edwin (254)	Emma (278)	Beatrice (263)
33	Jones (25)	Alfred (27)	Alfred (32)	Owen (37)	Samuel (36)	Jones (41)	Frances (44)	Agnes (40)	Amelia (47)	Margaret (46)	Sophia (45)	Amelia (46)	Francis (58)	Francis (62)	Albert (65)	Samuel (76)	Sarah (76)	Agnes (79)	Samuel (75)	Herbert (84)	Frances (92)	Catherine (102)	Sarah (99)	Margaret (110)	Margaret (116)	Agnes (125)	Margaret (138)	Ernest (162)	Emily (159)	Emily (195)	Agnes (188)	Albert (215)	Edwin (222)	Anne (245)	Edwin (247)	Agnes (232)	Edwin (283)	Gertrude (283)	Edwin (280)	Edwin (275)	Edwin (270)	Edwin (283)	Eliza (280)	Maria (276)	Alfred (278)	Eliza (254)	Emily (251)	Maria (265)	Edwin (258)
34	Taylor (25)	Edwin (27)	Francis (32)	Jones (35)	Owen (35)	Margaret (41)	Sophia (42)	Margaret (40)	Sophia (46)	Harriet (43)	Margaret (44)	Eleanor (43)	Samuel (58)	Samuel (60)	Frances (64)	Francis (75)	Frances (75)	Emily (78)	Frances (72)	Walter (81)	Margaret (90)	Margaret (101)	Margaret (98)	Frances (109)	Samuel (115)	Samuel (124)	Samuel (133)	Francis (136)	Samuel (150)	Samuel (143)	Maud (178)	Agnes (194)	Agnes (218)	Agnes (239)	Anne (232)	Anne (223)	Gertrude (264)	Emily (273)	Emily (265)	May (274)	Emily (270)	Agnes (281)	Emily (259)	Agnes (266)	Emily (271)	Agnes (252)	Maria (248)	Gordon (258)	Agnes (255)
35	Francis (24)	Taylor (27)	Edwin (30)	Frances (34)	Catherine (32)	Francis (38)	Taylor (39)	Eleanor (39)	Agnes (45)	Agnes (41)	Martha (44)	Sophia (43)	Jones (51)	Sophia (53)	Emily (58)	Catherine (72)	Catherine (71)	Alma (69)	Emily (71)	Margaret (80)	Albert (88)	Francis (90)	Samuel (98)	Samuel (106)	Francis (110)	Catherine (118)	Francis (125)	Catherine (132)	Maud (137)	Catherine (140)	Samuel (172)	Francis (140)	Gertrude (179)	Gertrude (198)	Gertrude (227)	Gertrude (218)	Anne (249)	Anne (256)	Anne (208)	Albert (273)	Albert (259)	Emily (277)	Edwin (252)	Edwin (249)	Edwin (268)	Edwin (249)	Eliza (247)	Eliza (242)	Harold (241)
36	Samuel (22)	Robinson (26)	Alexander (29)	Albert (32)	Frost (32)	Agnes (36)	Catherine (36)	Arthur (37)	Smith (43)	Taylor (39)	Jackson (42)	Agnes (41)	Catherine (50)	Walter (53)	Walter (57)	Frances (61)	Walter (71)	Frances (69)	Albert (70)	Albert (75)	Sarah (83)	Walter (90)	Francis (93)	Catherine (89)	Frances (105)	Francis (116)	Ernest (123)	Samuel (131)	Margaret (131)	Maud (140)	Catherine (160)	Samuel (137)	Catherine (172)	Catherine (146)	Margaret (192)	Catherine (179)	Francis (187)	Margaret (225)	May (207)	Anne (230)	Beatrice (217)	Beatrice (217)	Beatrice (221)	Anne (201)	Beatrice (222)	Beatrice (229)	Beatrice (239)	Emily (242)	Eliza (238)
37	Owen (21)	Wilson (25)	Margaret (29)	Fergus (30)	Taylor (29)	Wilson (32)	Walter (32)	Catherine (36)	Harriet (41)	Alexander (38)	Catherine (40)	Harriet (41)	Emily (48)	Amelia (52)	Amelia (56)	Matilda (56)	Albert (64)	Smith (67)	Francis (69)	Sarah (72)	Francis (78)	Albert (88)	Eleanor (88)	Maud (87)	Catherine (99)	Maud (109)	Maud (120)	Margaret (130)	Frances (125)	Margaret (139)	Eleanor (143)	Gertrude (132)	Margaret (169)	Francis (143)	Samuel (174)	Francis (171)	Margaret (187)	May (197)	Francis (192)	Catherine (203)	Anne (204)	Margaret (203)	Anne (207)	Francis (200)	Ethel (216)	Ethel (219)	Ethel (219)	Edwin (231)	Ethel (230)
38	Amelia (19)	Owen (24)	Amelia (28)	Alfred (29)	Jones (28)	Eleanor (30)	Amelia (30)	Matilda (36)	Jones (41)	Jones (38)	Taylor (40)	Walter (41)	Albert (45)	Emily (52)	Matilda (52)	Walter (56)	Eleanor (63)	Amelia (62)	Catherine (66)	Frances (70)	Catherine (76)	Sarah (81)	Catherine (81)	Harry (86)	Ernest (97)	Alexandra (104)	Catherine (117)	Maud (130)	Catherine (116)	Francis (130)	Francis (133)	Amelia (131)	Samuel (151)	Louise (142)	Francis (172)	Samuel (168)	Samuel (174)	Francis (195)	Catherine (185)	Beatrice (202)	Margaret (198)	Anne (183)	Margaret (201)	Beatrice (191)	Margaret (204)	Margaret (197)	Harold (205)	Ethel (224)	Maria (212)
39	Robinson (19)	Sophia (23)	Jackson (28)	Matilda (29)	O'connor (28)	Samuel (30)	Matilda (30)	Emily (35)	Emily (36)	Sophia (36)	Agnes (39)	Jones (40)	Harriet (41)	Matilda (51)	Catherine (49)	Amelia (54)	Smith (58)	Catherine (62)	Eleanor (63)	Catherine (67)	Amelia (70)	Frances (79)	Amelia (74)	Sarah (86)	Maud (96)	Ernest (104)	Eleanor (108)	Frances (113)	Francis (114)	Amelia (123)	Gertrude (133)	Catherine (129)	Francis (143)	Margaret (140)	Catherine (144)	Margaret (166)	Catherine (172)	Catherine (173)	Margaret (177)	Edith (170)	Francis (190)	Catherine (162)	Ethel (172)	Ethel (184)	Francis (201)	Francis (186)	Francis (193)	Margaret (202)	Florence (178)
40	Shaw (19)	Matilda (22)	Sophia (26)	Sophia (29)	Alexander (27)	Arthur (29)	Walker (30)	Francis (35)	Taylor (36)	Emily (35)	Matilda (39)	Smith (40)	Taylor (41)	Smith (50)	Sophia (48)	Alexander (52)	Harriet (54)	Alexander (59)	Annie (59)	Eleanor (67)	Walter (69)	Sophia (76)	Ernest (73)	Ernest (82)	Sarah (87)	Amelia (101)	Frances (103)	Eleanor (105)	Gertrude (109)	Frances (117)	Margaret (132)	Margaret (129)	Harry (129)	Harry (133)	Frances (137)	Eleanor (143)	Beatrice (171)	Samuel (169)	Harry (171)	Margaret (167)	Catherine (177)	Francis (156)	Catherine (163)	Harold (184)	Catherine (174)	Harold (173)	Margaret (191)	Harold (197)	Margaret (171)
41	Caroline (18)	Martha (21)	Matilda (25)	Wilson (27)	Martha (27)	Matilda (29)	Albert (29)	Robinson (35)	Matilda (34)	Albert (34)	Arthur (37)	Matilda (39)	Sophia (40)	Eleanor (49)	Smith (47)	Taylor (51)	Taylor (54)	Albert (58)	Amelia (56)	Amelia (66)	Alexander (56)	Matilda (72)	Walter (72)	Eleanor (79)	Eleanor (85)	Sarah (101)	Gertrude (93)	Amelia (104)	Amelia (108)	Harry (117)	Frances (127)	Frances (121)	Sarah (125)	Frances (131)	Eleanor (132)	Edith (142)	Frances (162)	Beatrice (164)	Beatrice (168)	Francis (156)	Harry (173)	Florence (154)	Francis (160)	Catherine (176)	Owen (169)	Owen (163)	Harry (157)	Francis (154)	Francis (166)
42	Margaret (18)	Walker (20)	Agnes (23)	Harriet (26)	Agnes (26)	Walker (29)	Jackson (27)	Amelia (34)	Robinson (34)	Amelia (33)	Alexander (35)	Arthur (38)	Eleanor (38)	Jones (48)	Taylor (45)	Smith (49)	Amelia (53)	Herbert (55)	Matilda (54)	Smith (62)	Harriet (56)	Amelia (71)	Frances (70)	Walter (74)	Matilda (85)	Walter (99)	Walter (93)	Sarah (102)	Eleanor (101)	Sarah (107)	Harry (126)	Eleanor (119)	Eleanor (122)	Owen (126)	Owen (131)	Owen (140)	Owen (162)	Harry (157)	Frances (156)	Ethel (152)	Ethel (162)	Frances (152)	Edith (153)	Harry (172)	Florence (158)	Edith (156)	Owen (157)	Catherine (153)	Catherine (143)
43	Alexander (17)	Alexander (19)	Robinson (23)	Samuel (26)	Jackson (26)	Catherine (28)	Williams (27)	Martha (33)	Walker (33)	Arthur (32)	Eleanor (35)	Alexander (36)	Walter (38)	Martha (48)	Harriet (43)	Eleanor (47)	Wilson (51)	Harriet (54)	Sophia (51)	Martha (54)	Sophia (55)	Ernest (61)	Maud (69)	Francis (72)	Amelia (76)	Eleanor (96)	Amelia (91)	Owen (101)	Sarah (100)	Owen (104)	Sarah (126)	Harry (114)	Amelia (108)	Sarah (121)	Louise (129)	Harry (138)	May (158)	Edith (147)	Edith (149)	Amelia (148)	Eleanor (159)	Ethel (148)	Owen (152)	Owen (171)	Anne (157)	Florence (156)	Catherine (154)	Florence (138)	Harry (136)
44	Alfred (17)	Esther (18)	Catherine (22)	Emily (25)	Emily (25)	Alexander (27)	Emily (26)	Taylor (33)	Wilson (33)	Walker (32)	Emily (35)	Emily (36)	Herbert (37)	Harriet (45)	Wilson (43)	Harriet (44)	Sophia (50)	Taylor (54)	Alexander (50)	Sophia (51)	Eleanor (52)	Smith (58)	Matilda (66)	Harriet (71)	Walter (75)	Ellin (82)	Sarah (89)	Walter (97)	Harriet (98)	Eleanor (100)	Owen (122)	Walter (110)	Owen (108)	Eleanor (120)	Walter (124)	Florence (137)	Eleanor (153)	Frances (137)	Florence (138)	Frances (147)	Frances (156)	Owen (148)	Harry (148)	Margaret (168)	Harold (151)	Anne (151)	Florence (152)	Frances (138)	Owen (135)
45	Jackson (17)	Turner (18)	Fergus (22)	Agnes (24)	Isabella (25)	Harriet (25)	Agnes (24)	Jackson (31)	Jackson (32)	Eleanor (31)	Jones (35)	Edmund (32)	Alexander (36)	Catherine (44)	Annie (42)	Annie (42)	Herbert (48)	Martha (53)	Walter (49)	Owen (50)	Martha (51)	Eleanor (56)	Jones (63)	Smith (69)	Sophia (73)	Martha (75)	Harry (87)	Gertrude (93)	Owen (98)	Walter (100)	Edith (101)	Owen (108)	Florence (102)	Walter (118)	Amelia (122)	May (133)	Harry (149)	Alexander (132)	Eleanor (137)	Harry (141)	Samuel (152)	Eleanor (147)	Eleanor (146)	Edith (162)	Edith (150)	Eleanor (140)	Frances (144)	Owen (138)	Frances (134)
46	Wood (17)	Wright (18)	Frost (22)	Arthur (24)	Wilson (25)	Shaw (25)	Alexander (24)	Brown (29)	Albert (31)	Wilson (31)	Walter (35)	Charlotte (31)	Amelia (36)	Taylor (37)	Jones (38)	Herbert (42)	Martha (46)	Annie (51)	Harriet (48)	Alexander (49)	Smith (51)	Alexander (55)	David (62)	Owen (64)	Harriet (71)	Gertrude (74)	Ellin (82)	Harriet (91)	Harry (97)	Gertrude (95)	Walter (100)	Sarah (105)	Harriet (102)	Amelia (117)	Harry (121)	Beatrice (127)	Sarah (145)	Amelia (123)	Sarah (133)	Florence (137)	Florence (149)	Harry (147)	Frances (144)	Florence (156)	Eleanor (149)	Catherine (136)	Eleanor (140)	Edith (137)	Mabel (134)
47	Agnes (16)	Harriet (17)	Wilson (22)	Turner (24)	Matilda (24)	Walter (25)	Rebecca (24)	Wilson (29)	Eleanor (31)	Caroline (30)	Albert (32)	Martha (31)	Martha (35)	Isabella (36)	Martha (36)	Jones (42)	Edmund (44)	Edmund (48)	Jones (47)	Taylor (49)	Jones (49)	Harry (55)	Martha (61)	Amelia (63)	Gertrude (70)	Alexander (73)	Sophia (77)	Matilda (85)	Walter (91)	Matilda (94)	Ada (95)	Edith (98)	Edith (100)	Florence (116)	Ada (117)	Sarah (125)	Amelia (139)	Sarah (123)	Samuel (131)	Sarah (135)	Edith (148)	Louise (142)	Florence (137)	Samuel (147)	Samuel (144)	Harry (135)	Anne (138)	Harry (133)	Eleanor (133)
48	Daniel (16)	Thompson (17)	Thompson (21)	Caroline (23)	David (21)	Wood (25)	Thompson (24)	Albert (28)	Andrew (30)	Owen (30)	Harrison (29)	Wilson (31)	Wilson (35)	Edmund (35)	Walker (34)	Isabella (39)	Annie (43)	Jones (48)	Isabella (46)	Matilda (46)	Edmund (47)	Harriet (53)	Lewis (58)	Gertrude (61)	Ellin (68)	Frances (72)	David (74)	Alexander (79)	Ada (78)	Ada (87)	Amelia (88)	Florence (92)	Frances (97)	Samuel (115)	Harriet (108)	Louise (124)	Edith (133)	Florence (122)	Walter (130)	Eleanor (132)	Amelia (139)	Edith (138)	Samuel (131)	Percy (136)	Percy (141)	Samuel (132)	Edith (133)	Anne (122)	Anne (127)
49	Lloyd (16)	Walter (17)	Caroline (20)	Walker (23)	Sophia (21)	Benjamin (22)	Brown (23)	Harriet (27)	Isabella (30)	Matilda (29)	Wilson (28)	Buckley (29)	Matilda (34)	Herbert (34)	Alexander (33)	Owen (39)	Matilda (41)	Eleanor (43)	Owen (44)	Wilson (46)	Owen (47)	Owen (53)	Alexander (57)	Taylor (61)	Alexander (67)	Harry (71)	Harriet (73)	Florence (77)	David (73)	Alexander (82)	Harriet (88)	Ada (90)	Beatrice (87)	Beatrice (108)	Kate (107)	Frances (119)	Louise (133)	Owen (119)	Amelia (128)	Samuel (130)	Sarah (130)	Samuel (138)	Harold (130)	Frances (131)	Frances (140)	Frances (131)	Samuel (127)	Walter (116)	Edith (119)
50	Roberts (16)	Amelia (16)	Feargus (20)	Alexander (22)	Benjamin (20)	Lee (22)	Robinson (23)	Isabella (26)	Catherine (28)	Walter (29)	Isabella (27)	Lewis (29)	Williams (33)	Alexander (33)	Herbert (33)	Sophia (37)	Jones (40)	Matilda (42)	Wilson (44)	Florence (44)	Caroline (46)	Ellin (52)	Harry (55)	Sophia (58)	Owen (67)	Smith (69)	Owen (73)	Beatrice (75)	Kate (73)	Sophia (80)	Smith (85)	Edmund (89)	David (85)	Edith (107)	Edith (106)	Harriet (113)	Walter (133)	Walter (119)	Louise (128)	Walter (129)	Owen (127)	Harold (132)	Percy (130)	Sarah (123)	Sarah (134)	Walter (129)	Walter (123)	Eleanor (115)	Amelia (116)
51	Walker (16)	Johnson (16)	Owen (20)	Wood (22)	Harrison (20)	Thompson (22)	Wilson (23)	Benjamin (25)	Herbert (28)	Jackson (27)	Robinson (27)	Herbert (28)	Isabella (31)	Jackson (33)	Rebecca (33)	Wilson (37)	Alexander (38)	Harry (40)	Caroline (43)	Harriet (43)	Maud (46)	Jones (50)	Smith (54)	Isabella (57)	Harry (66)	Harriet (68)	Smith (72)	Edmund (74)	Edith (72)	Harriet (79)	Florence (82)	Jones (87)	Walter (85)	Ada (99)	Sarah (105)	Walter (112)	Florence (117)	Eleanor (118)	Ethel (122)	Owen (126)	Walter (127)	Percy (126)	Sarah (125)	Walter (123)	Harry (130)	Percy (127)	Percy (120)	Samuel (105)	Percy (113)
52	Williams (16)	Agnes (15)	Johnson (19)	Amelia (21)	Williams (20)	Allen (21)	Wood (23)	Walker (25)	Johnson (26)	Robinson (26)	Wright (27)	Isabella (28)	Wood (30)	Wilson (31)	Robinson (33)	Edmund (36)	Anna (38)	Isabella (40)	Grace (38)	Lewis (42)	Taylor (45)	Maud (49)	Owen (53)	Alexander (56)	Smith (61)	Edmund (66)	Matilda (71)	Ada (73)	Ellin (71)	Smith (77)	Martha (79)	Stanley (87)	Alexander (84)	Harriet (95)	Alexander (100)	Ada (109)	Alexander (116)	Louise (112)	Owen (122)	Louise (114)	Louise (125)	Walter (117)	Amelia (124)	Amelia (119)	Walter (126)	Sarah (121)	Stanley (117)	Lilian (103)	Eveline (112)
53	Arthur (15)	Booth (15)	Rebecca (19)	Feargus (21)	Ellis (19)	Jackson (21)	Wright (23)	Williams (25)	Owen (25)	Benjamin (25)	Daniel (26)	Johnson (28)	Jackson (29)	Annie (30)	Eleanor (31)	Andrew (33)	Lewis (38)	Sophia (40)	Harry (38)	Edmund (41)	Ernest (44)	Helen (45)	Harriet (52)	Andrew (55)	Edmund (57)	Jones (66)	Edmund (70)	Harry (73)	Smith (71)	Edith (76)	Matilda (75)	Harriet (85)	Matilda (82)	Edmund (87)	Beatrice (99)	Amelia (100)	Harriet (116)	Harriet (105)	Harriet (114)	Harold (106)	Harold (119)	Sarah (109)	Walter (112)	Eleanor (115)	Kate (108)	Kate (116)	Amelia (111)	Sarah (102)	Lilian (106)
54	Sophia (15)	Eleanor (15)	Walker (19)	Robinson (21)	Herbert (19)	Johnson (21)	Owen (22)	Wood (25)	Thompson (25)	Allen (24)	Rebecca (26)	Taylor (28)	Edmund (28)	David (30)	Isabella (31)	Benjamin (33)	Alma (37)	Walker (40)	Robinson (38)	Isabella (41)	Matilda (44)	Lewis (44)	Taylor (52)	Matilda (55)	Kate (56)	Matilda (66)	Jones (65)	Smith (72)	Alexander (68)	Jones (75)	Jones (73)	Beatrice (84)	Ada (79)	Kate (87)	May (99)	Kate (98)	Ada (106)	Percy (103)	Percy (114)	Ada (105)	Percy (112)	Amelia (105)	Louise (107)	Alexander (113)	Mabel (104)	Stanley (100)	Sarah (108)	Mabel (100)	Walter (104)
55	Watson (15)	Emily (15)	Walter (19)	Andrew (20)	Robinson (19)	Williams (21)	Caroline (21)	Alexander (24)	Wood (25)	Lloyd (24)	Harriet (25)	Lloyd (27)	Owen (28)	Esther (30)	Johnson (31)	Rebecca (33)	Caroline (37)	David (38)	Taylor (38)	David (40)	Isabella (42)	Edmund (43)	Ellin (50)	Wilson (55)	Isabella (54)	Owen (65)	Taylor (64)	Isabella (69)	Caroline (66)	Edmund (70)	Beatrice (69)	Lewis (78)	Jones (76)	Matilda (84)	Edmund (96)	Alexander (97)	Kate (99)	Edmund (100)	Harold (110)	Kate (104)	Ada (103)	Kate (99)	Ada (97)	Harriet (108)	Amelia (103)	Lilian (98)	Kate (106)	Stanley (98)	Kate (101)
56	Brown (14)	Wilkinson (15)	Williams (19)	Benjamin (20)	Thompson (19)	Amelia (20)	Daniel (21)	Caroline (24)	Caroline (24)	Williams (24)	Walker (25)	Albert (26)	Robinson (27)	Rebecca (30)	Andrew (30)	Walker (32)	Daniel (37)	Lewis (36)	Edmund (37)	Harry (39)	Helen (41)	David (42)	Sophia (50)	Ellin (54)	Benjamin (51)	Sophia (61)	Edith (60)	Kate (69)	Beatrice (65)	Florence (69)	Edmund (69)	Kate (75)	Kate (76)	May (83)	Florence (96)	Jones (90)	Matilda (97)	Ada (94)	Kate (106)	David (100)	Kate (103)	Harriet (96)	Mabel (93)	Stanley (104)	Harriet (101)	Amelia (95)	Mabel (106)	Willie (94)	Alexander (97)
57	Hall (14)	Andrew (14)	Wright (19)	Catherine (20)	Amelia (18)	Brown (20)	Martha (21)	Johnson (24)	Rebecca (24)	Hall (23)	Caroline (23)	Jackson (25)	Walker (27)	Owen (29)	Caroline (30)	Grace (30)	Andrew (35)	Owen (35)	Lewis (37)	Andrew (38)	Williams (40)	Andrew (41)	Edmund (49)	Jones (52)	Helen (51)	Lewis (57)	Ada (59)	Ellin (67)	Martha (65)	Isabella (69)	Caroline (65)	Matilda (74)	Edmund (75)	David (78)	Martha (88)	Matilda (89)	Edmund (91)	Patrick (91)	Matilda (91)	Harriet (97)	Harriet (102)	Edmund (94)	Kate (91)	Louise (102)	Leonard (96)	Mabel (95)	Lilian (100)	Amelia (93)	Samuel (97)
58	Johnson (14)	Daniel (14)	Arthur (18)	Buckley (19)	Eleanor (18)	Rebecca (20)	David (20)	Owen (24)	Benjamin (23)	Isabella (23)	Edmund (23)	Walker (25)	Wright (27)	Walker (29)	David (30)	Ernest (29)	Ernest (32)	Lloyd (33)	Daniel (36)	Charlotte (37)	Kate (39)	Benjamin (41)	Isabella (45)	Martha (51)	Jones (48)	Caroline (56)	Kate (58)	Jones (67)	Wilson (61)	Kate (68)	David (65)	Ellis (72)	Smith (74)	Smith (78)	Smith (86)	Edmund (81)	David (90)	Kate (89)	David (87)	Edmund (95)	David (93)	Ada (91)	Edmund (86)	Lewis (92)	Louise (96)	Ada (91)	David (98)	Eveline (93)	Gordon (95)
59	Lewis (14)	David (14)	Charlotte (18)	Johnson (19)	Harriet (18)	David (19)	Ellis (20)	Walter (24)	Alexander (22)	Lewis (22)	Esther (23)	Rebecca (24)	Caroline (25)	Williams (28)	Grace (30)	Harrison (29)	Jackson (32)	Wilson (32)	Martha (36)	Gertrude (36)	Wright (38)	Kate (41)	Ada (43)	Edmund (50)	Rebecca (47)	Edith (55)	Alexander (55)	Taylor (63)	Edmund (60)	Lewis (68)	Taylor (64)	Smith (71)	May (73)	Alexander (72)	Jones (84)	Sophia (81)	Jones (89)	Harold (84)	Ada (86)	Alexander (92)	Edmund (90)	Alexander (91)	Harriet (86)	Mabel (92)	Lilian (90)	Leonard (88)	Eveline (93)	Percy (92)	Grace (94)
60	Thompson (14)	Edmund (14)	Emily (18)	Rebecca (19)	Johnson (18)	Emily (19)	Harriet (20)	Wright (24)	Esther (22)	Davies (20)	Williams (23)	Robinson (24)	Harrison (24)	Harrison (27)	Allen (29)	Lloyd (29)	Owen (31)	Ernest (31)	Jackson (35)	Jackson (36)	Wilson (36)	Grace (40)	Andrew (41)	Florence (50)	Taylor (47)	Taylor (53)	Beatrice (55)	Andrew (60)	Sophia (60)	Beatrice (67)	Ellin (63)	Sophia (67)	Lewis (72)	Percy (71)	Matilda (82)	David (78)	Andrew (84)	Jones (84)	Stanley (83)	Isabel (90)	Smith (85)	Patrick (88)	David (85)	Kate (91)	Grace (87)	Louise (86)	Harriet (93)	Leonard (88)	David (93)
61	Wilkinson (14)	Ellis (14)	Martha (18)	Thompson (19)	Walter (18)	Roberts (19)	Arthur (18)	Ellis (23)	Harrison (22)	Wright (20)	Andrew (22)	Esther (23)	Parker (24)	Helen (27)	Helen (29)	Lewis (28)	Robinson (31)	Allen (30)	Andrew (34)	Jones (36)	Ada (35)	Isabella (40)	Kate (41)	Lewis (48)	Edith (46)	Beatrice (52)	Isabella (55)	Lewis (59)	Matilda (59)	Martha (67)	May (63)	Isabella (65)	Wilson (71)	Patrick (69)	Percy (82)	Taylor (74)	Stanley (81)	David (83)	Alexander (81)	Percy (90)	Jones (84)	Mabel (85)	Lilian (82)	Ada (88)	Willie (86)	Alexander (83)	Grace (89)	Ada (85)	Stanley (93)
62	Wilson (14)	Lees (14)	Wood (18)	Eleanor (18)	Arthur (17)	Charlotte (18)	Edwards (18)	Lewis (23)	Ellis (21)	Barker (19)	Herbert (22)	Helen (23)	Benjamin (23)	Lewis (27)	Owen (29)	Robinson (27)	Grace (30)	Ellis (30)	Helen (34)	Robinson (36)	Grace (35)	Martha (39)	Harrison (40)	Benjamin (44)	Martha (46)	Kate (52)	Martha (53)	Edith (56)	Florence (58)	Grace (63)	Lewis (62)	Martha (65)	Caroline (65)	Lewis (67)	Helen (79)	Andrew (72)	Grace (78)	Isabella (83)	Grace (81)	Isabella (84)	Willie (84)	David (84)	Willie (82)	Isabella (88)	Smith (84)	Edgar (83)	Louise (84)	Alexander (82)	Willie (93)
63	Charlotte (13)	Roberts (14)	Harriet (17)	Harrison (17)	Lewis (17)	Dawson (18)	Evans (18)	Davies (20)	Lewis (21)	Buckley (19)	Wood (22)	Williams (23)	Helen (22)	Lucy (27)	Edmund (27)	Thompson (27)	Harrison (30)	Jackson (30)	David (33)	Ernest (35)	Harry (35)	Wilson (38)	Patrick (40)	Ellis (42)	Wilson (46)	Wilson (52)	Ellis (52)	Lincoln (56)	Taylor (56)	Ellin (59)	Sophia (62)	David (62)	Percy (63)	Hugh (65)	Taylor (79)	Patrick (72)	Harold (74)	Smith (80)	Edmund (79)	Grace (83)	Alexander (83)	Lewis (83)	Grace (80)	Willie (87)	Edmund (83)	David (80)	Alexander (83)	Harriet (81)	Edmund (90)
64	Davies (13)	Shaw (14)	Victoria (17)	Lloyd (17)	Edmund (16)	Harrison (18)	Roberts (18)	Fletcher (20)	Martha (21)	Edmund (19)	Owen (21)	Andrew (21)	Roberts (22)	Benjamin (25)	Benjamin (24)	Caroline (26)	Benjamin (29)	Wood (30)	Ernest (33)	Caroline (33)	Havelock (35)	Daniel (37)	Grace (39)	David (41)	Lloyd (44)	Allen (50)	Wilson (51)	Sophia (56)	Helena (55)	Helen (58)	Percy (61)	May (61)	Stanley (63)	Wilson (65)	David (75)	Wilson (70)	Caroline (71)	Matilda (79)	Smith (78)	Smith (83)	Stanley (82)	Grace (81)	Patrick (80)	David (85)	Ada (81)	Willie (80)	Ada (81)	David (80)	Leonard (89)
65	Turner (13)	Victoria (14)	Andrew (16)	Isaac (16)	Evans (16)	Lees (18)	Buckley (17)	Hall (20)	Wright (21)	Esther (19)	Charlotte (20)	Caroline (21)	Charlotte (21)	Allen (24)	Davies (24)	Charlotte (26)	David (29)	Andrew (29)	Florence (31)	Ellis (33)	David (34)	Taylor (36)	Helen (39)	Walker (40)	Patrick (44)	David (50)	Grace (50)	David (52)	Jones (55)	May (58)	Alexander (59)	Alexander (59)	Isabella (62)	Grace (63)	Patrick (74)	Isabella (69)	Percy (71)	Ethel (78)	Patrick (77)	Edgar (82)	Patrick (81)	Lloyd (80)	Martha (79)	Edgar (83)	Alexander (80)	Eveline (78)	Leonard (80)	Grace (80)	Sarah (87)
66	Greenwood (12)	Frederic (13)	Augustus (16)	Isabella (16)	Allen (15)	Martha (18)	Eleanor (17)	Lloyd (20)	Atkinson (20)	Martha (19)	Grace (20)	David (21)	David (21)	Fletcher (24)	Esther (24)	Jackson (26)	Helen (29)	Helen (29)	Walker (31)	Kate (33)	Lloyd (34)	Peter (35)	Jackson (38)	Kate (39)	Charlotte (43)	Isabella (47)	Helen (49)	Hugh (48)	Isabella (50)	David (56)	Grace (59)	Ellin (58)	Martha (62)	Martha (63)	Grace (72)	Lloyd (69)	Sophia (70)	Lewis (75)	Isabella (74)	Mabel (75)	Grace (80)	Matilda (76)	Alexander (75)	Jones (80)	Edgar (78)	Harriet (77)	Patrick (80)	Edmund (79)	Ada (84)
67	Andrew (11)	Lewis (13)	Brown (16)	Martha (16)	Caroline (15)	Robinson (18)	Grace (17)	Rebecca (20)	Charlotte (19)	Anna (18)	Helen (20)	Harrison (21)	Johnson (21)	Grace (24)	Wright (24)	Martha (26)	Thompson (29)	Robinson (29)	Lloyd (30)	Benjamin (32)	Gertrude (33)	Ellis (33)	Rebecca (38)	Grace (37)	Ada (42)	Ada (46)	Lewis (49)	Patrick (48)	Lewis (49)	Ellis (54)	Kate (59)	Hugh (56)	Sophia (62)	Helen (62)	Lewis (72)	Lewis (68)	Martha (69)	Andrew (72)	Lewis (72)	Martha (74)	Mabel (78)	Willie (74)	Jones (73)	Leonard (76)	Helen (78)	Wilson (75)	Willie (79)	Kate (78)	Helen (83)
68	Eleanor (11)	Morris (13)	Daniel (16)	Lewis (15)	Hughes (15)	Andrew (17)	Helen (17)	Shaw (19)	David (19)	Johnson (18)	Johnson (20)	Benjamin (20)	Andrew (20)	Andrew (23)	Augustus (23)	David (25)	Isabella (28)	Brown (28)	Benjamin (29)	Esther (32)	Jackson (33)	Caroline (32)	Brown (37)	Augustus (36)	Florence (42)	Grace (46)	Victor (49)	Robinson (48)	Ellis (48)	Esther (54)	Andrew (58)	Taylor (56)	Patrick (58)	Sophia (62)	Harold (68)	Percy (66)	Patrick (67)	Stanley (71)	Martha (71)	Jones (70)	Martha (75)	Lilian (73)	Lewis (73)	Lilian (74)	Stanley (78)	Helen (74)	Winifred (77)	Helen (77)	Louise (80)
69	Emily (11)	Rebecca (13)	Clarke (15)	Walter (15)	Lloyd (15)	Hugh (17)	Lewis (17)	Daniel (18)	Davies (19)	Shaw (18)	Lewis (20)	Daniel (20)	Lucy (20)	Caroline (23)	Charlotte (23)	Helen (25)	Lloyd (27)	Augusta (27)	Harrison (27)	Patrick (31)	Ellin (32)	Esther (32)	Esther (37)	Hugh (35)	Lewis (42)	Morris (41)	Florence (47)	Wilson (48)	Patrick (48)	Wilson (54)	Wilson (55)	Gladstone (54)	Lloyd (57)	Jones (60)	Caroline (64)	Ethel (65)	Smith (67)	Wilson (69)	Helen (67)	Patrick (70)	Helen (74)	Stanley (73)	Lloyd (73)	Edmund (73)	Matilda (77)	Jones (73)	Martha (76)	Louise (73)	Ewart (79)
70	Fletcher (11)	Williams (13)	Eleanor (15)	Williams (15)	Roberts (15)	Lewis (17)	Morris (17)	Lees (18)	Helen (19)	Watson (18)	David (19)	Hugh (20)	Peter (20)	Robinson (22)	Hall (23)	Wood (25)	Walker (27)	Benjamin (27)	Rebecca (26)	Ellin (29)	Daniel (31)	Edith (31)	Wilson (37)	Morris (35)	David (40)	Robinson (41)	Peter (47)	Charlotte (47)	Grace (46)	Caroline (52)	Ellis (54)	Patrick (54)	Ellin (56)	Taylor (60)	Lloyd (63)	Martha (65)	Ellis (66)	Willie (68)	Taylor (67)	Willie (70)	Hugh (71)	Isabella (71)	Eveline (72)	Helen (73)	Jones (75)	Lloyd (71)	Lloyd (75)	Taylor (73)	Wilson (78)
71	Harrison (11)	Arthur (12)	Evans (15)	Martin (14)	Wood (15)	Wilkinson (17)	Turner (17)	Andrew (17)	Lloyd (19)	Andrew (17)	Benjamin (18)	Howard (19)	Rebecca (20)	Ellis (21)	Harrison (23)	Esther (24)	Esther (26)	Daniel (27)	Roberts (26)	Grace (29)	Johnson (30)	Gertrude (31)	Gertrude (36)	Williams (35)	Peter (40)	Benjamin (40)	Benjamin (46)	Ellis (45)	Walker (46)	Taylor (52)	Lloyd (54)	Benjamin (53)	Harold (56)	Harold (58)	Isabella (61)	Caroline (62)	Hugh (66)	Ellis (67)	Wilson (67)	Stanley (69)	Matilda (71)	Jones (71)	Hugh (72)	Winifred (72)	Eveline (74)	Reginald (65)	Rose (75)	Winifred (73)	Winifred (77)
72	Isabella (11)	Benjamin (12)	Fletcher (15)	Roberts (14)	Anna (14)	Daniel (16)	Allen (16)	Augusta (17)	Walter (19)	Augustus (17)	Hill (18)	Morris (19)	Thompson (20)	Johnson (21)	Howard (23)	Ada (23)	Allen (25)	Maud (27)	Turner (26)	Harrison (28)	Lewis (30)	Allen (30)	Augustus (34)	Wood (35)	Walker (39)	Ellis (38)	Hugh (45)	Caroline (43)	Harrison (45)	Andrew (51)	Esther (53)	Esther (48)	Andrew (52)	Caroline (56)	Sophia (59)	Ellin (61)	Helen (65)	Hugh (67)	Sophia (66)	Taylor (69)	Lewis (70)	Smith (70)	Winifred (71)	Grace (68)	Hugh (74)	Smith (65)	Isabel (71)	Edgar (72)	Victor (75)
73	Newton (11)	Charlotte (12)	Helen (15)	Allen (13)	Brown (14)	Howard (16)	Andrew (16)	Holland (17)	Watson (19)	Harrison (17)	Whitehead (18)	Turner (19)	Watson (20)	Shaw (21)	Lewis (23)	Fanny (23)	Charlotte (24)	Rebecca (27)	Allen (25)	Daniel (27)	Andrew (29)	Augusta (30)	Ellis (34)	Brown (34)	Maude (38)	Helen (38)	Caroline (44)	Martha (43)	Willie (44)	Jackson (51)	Gladstone (53)	Lloyd (48)	Grace (51)	Ellis (55)	Ellis (57)	Stanley (61)	Helena (65)	Helen (66)	Willie (65)	Ellis (66)	Edgar (69)	Hugh (69)	Smith (69)	Sophia (68)	Lloyd (73)	Grace (63)	Wilson (71)	Jones (70)	Isabel (74)
74	Wright (11)	Hugh (12)	Lees (15)	Augustus (13)	Grace (14)	Isabella (16)	Harrison (16)	David (16)	Buckley (18)	Ellis (16)	Allen (17)	Wood (19)	Anna (19)	Wright (21)	Ellis (22)	Watson (23)	Ellis (24)	Caroline (26)	Johnson (25)	Hugh (27)	Charlotte (29)	Harrison (30)	Lloyd (34)	Daniel (34)	Jackson (37)	Jackson (38)	Charlotte (43)	Walker (43)	Helen (42)	Robinson (48)	Isabella (53)	Grace (47)	Helen (51)	Esther (54)	Ellin (56)	Grace (58)	Isabella (65)	Lloyd (65)	Isabel (64)	Helen (66)	Caroline (66)	Wilson (68)	Taylor (68)	Taylor (67)	Lewis (72)	Isabella (63)	Edgar (70)	Lewis (66)	Harriet (72)
75	Anna (10)	Jackson (12)	Lewis (15)	Fletcher (13)	Helen (14)	Lloyd (16)	Booth (15)	Hill (16)	Wilkinson (18)	David (15)	Ernest (17)	Ellis (18)	Annie (19)	Buckley (20)	Roberts (22)	Daniel (22)	Gertrude (23)	Davies (26)	Buckley (24)	Maud (27)	Lucy (29)	Walker (30)	Robinson (34)	Patrick (34)	Caroline (36)	Rebecca (38)	Lloyd (43)	Helen (42)	Hugh (42)	Benjamin (47)	Charlotte (51)	Allen (44)	Allen (50)	Isabella (54)	Stanley (55)	Harold (58)	Rebecca (65)	Martha (65)	Helena (63)	Matilda (65)	Isabel (66)	Adelaide (65)	Helen (66)	Isabel (66)	David (71)	Hugh (61)	Edmund (69)	Percival (66)	Edgar (69)
76	Buckley (10)	Lee (12)	Roberts (15)	Hall (13)	Shaw (14)	Wright (16)	Charlotte (15)	Charlotte (15)	Williams (18)	Dawson (15)	Hall (17)	Matthew (18)	Booth (19)	Charlotte (20)	Thompson (22)	Williams (22)	Johnson (23)	Esther (26)	Esther (24)	Morris (27)	Brown (28)	Florence (29)	Williams (34)	Wright (34)	Ellis (36)	Andrew (37)	Patrick (43)	Lloyd (42)	Robinson (42)	Helena (47)	Robinson (51)	Morris (44)	Howard (49)	Ellin (53)	Wilson (54)	Smith (58)	Taylor (64)	Caroline (64)	Jones (59)	Winifred (64)	Lloyd (66)	Victor (65)	Isabella (65)	Patrick (65)	Winifred (68)	Taylor (61)	Isabella (69)	Victor (65)	Reginald (69)
77	David (10)	Walton (12)	Shaw (15)	Jackson (13)	Charlotte (13)	Abraham (15)	Lee (15)	Edmund (15)	Cooper (17)	Ernest (15)	Lloyd (17)	Owen (18)	Turner (19)	Daniel (20)	Wood (21)	Brown (21)	Selina (23)	Hall (26)	Lucy (24)	Watson (26)	Robinson (28)	Augustus (28)	Caroline (32)	Allen (33)	Harrison (36)	Johnson (37)	Morris (42)	Lucy (41)	Maude (41)	Harrison (46)	Harrison (49)	Percy (43)	Taylor (48)	Maude (53)	Esther (53)	Esther (56)	Edgar (62)	Grace (61)	Caroline (57)	Lewis (63)	Ellin (62)	Winifred (64)	Sophia (65)	Andrew (64)	Isabella (66)	Winifred (61)	Frank (68)	Wilson (65)	Cecil (67)
78	Richardson (10)	Wesley (12)	Catharine (14)	Vincent (13)	Dixon (13)	Fanny (15)	Augustus (14)	Harrison (15)	Fletcher (17)	Harry (15)	Davies (16)	Brown (17)	Davies (18)	Hall (20)	Buckley (20)	Harry (21)	Augusta (22)	Wilkinson (25)	Augustus (23)	Allen (25)	Benjamin (27)	Patrick (28)	Edith (32)	Robinson (33)	Thompson (36)	Charlotte (36)	Allen (41)	Morris (41)	May (41)	Maude (46)	Morris (47)	Daniel (42)	Ellis (47)	Harrison (50)	Hugh (53)	Helen (54)	Lewis (62)	Sophia (61)	Edgar (57)	Wilson (63)	Leonard (62)	Martha (63)	Stanley (65)	Lloyd (64)	Taylor (66)	Lewis (60)	Victor (68)	Andrew (63)	Ellis (65)
79	Ward (10)	Wood (12)	David (14)	Edmund (12)	Edwards (13)	Hargreaves (15)	Edmund (14)	Helen (15)	Simpson (17)	Lucy (15)	Ellis (16)	Shaw (17)	Hartley (18)	Lloyd (20)	Harry (20)	Morris (21)	Ellin (22)	Anna (23)	Charlotte (23)	Rebecca (25)	Esther (27)	Adelaide (27)	Fanny (32)	Helen (32)	Robinson (35)	Florence (36)	Daniel (41)	Rebecca (41)	Rebecca (41)	Percy (45)	Rebecca (46)	Helen (42)	Maude (47)	Andrew (49)	Maude (52)	Hugh (54)	Isabel (60)	Allen (59)	Ellis (57)	Lloyd (62)	Isabella (61)	Isabel (62)	Edgar (64)	Douglas (62)	Ellis (65)	Norman (60)	Ellis (64)	Isabel (63)	Smith (63)
80	Edmund (9)	Allen (11)	Holt (14)	Ellis (12)	Feargus (13)	Helen (15)	Esther (14)	Isaac (15)	Anna (16)	Wood (15)	Thompson (16)	Catharine (16)	Augusta (17)	Turner (20)	Lucy (20)	Booth (20)	Marshall (22)	Grace (23)	Wright (23)	Walker (25)	Morris (27)	Howard (27)	Lucy (31)	Lloyd (32)	Augustus (34)	Helena (36)	Esther (39)	Esther (40)	Lucy (40)	Howard (44)	Rose (46)	Robinson (42)	Helena (45)	Daniel (49)	Isabel (50)	Augusta (52)	Lucy (58)	Mabel (58)	Esther (57)	Benjamin (61)	Lilian (61)	Rebecca (62)	Ellis (63)	Hugh (62)	Isabel (63)	Edmund (59)	Taylor (63)	Frank (62)	Lewis (62)
81	Grace (9)	Caroline (11)	Christopher (13)	Matthew (12)	Wright (13)	Edmund (14)	Hall (14)	Newton (15)	Daniel (16)	Atkinson (14)	Augustus (15)	Evans (16)	Daniel (17)	Augusta (19)	Price (20)	Johnson (20)	Williams (22)	Kate (23)	Booth (22)	Brown (24)	Turner (27)	Lloyd (27)	Beatrice (30)	Charlotte (31)	Grace (34)	Maude (36)	Robinson (39)	Howard (40)	Charlotte (39)	Patrick (44)	Allen (45)	Wilson (42)	Willie (44)	Lloyd (49)	Lucy (50)	Rebecca (52)	Ethel (57)	Walker (56)	Lloyd (57)	Hugh (60)	Wilson (61)	Leonard (60)	Matilda (63)	Martha (62)	Patrick (62)	Ellis (59)	Hugh (62)	Lloyd (62)	Patrick (61)
82	Helen (9)	Edwards (11)	Edmund (13)	Morris (12)	Atkinson (12)	Hall (14)	Johnson (14)	Thompson (15)	Foster (16)	Booth (14)	Booth (15)	Hughes (16)	Esther (17)	Martin (19)	Wellesley (20)	Lucy (20)	Rebecca (21)	Augustus (22)	Brown (22)	Hall (24)	Edith (26)	Robinson (27)	Charlotte (30)	Harrison (31)	Andrew (33)	Walker (36)	Rebecca (37)	Allen (39)	Esther (39)	Allen (43)	Helena (45)	Walker (41)	Hugh (43)	Benjamin (48)	Adelaide (49)	Charlotte (51)	Lloyd (56)	Taylor (55)	Andrew (56)	Caroline (57)	Sophia (57)	Rose (60)	Caroline (62)	Matilda (61)	Adelaide (61)	Constance (56)	Cecil (60)	Evelyn (61)	Elsie (59)
83	Walter (9)	Harrison (11)	Frederic (13)	Richardson (12)	Hall (12)	Isaac (14)	Marshall (14)	Watson (15)	Grace (16)	Brown (14)	Evans (15)	Lees (16)	Hall (17)	Booth (18)	Daniel (19)	Allen (19)	Wright (21)	Morris (22)	Kate (22)	Helen (24)	Hall (26)	Brown (26)	Walker (30)	Johnson (30)	Williams (33)	Selina (35)	Walker (37)	Grace (39)	Andrew (38)	Hugh (40)	Howard (45)	Willie (41)	Peter (42)	Amy (45)	Benjamin (49)	Harrison (51)	Willie (56)	Leonard (54)	Leonard (56)	Amy (54)	Andrew (56)	Ellis (59)	Isabel (58)	Smith (60)	Martha (61)	Harrison (56)	Lizzie (60)	Matilda (61)	Martha (59)
84	Webster (9)	Pearson (11)	Harrison (13)	Spencer (12)	Lees (12)	Owen (14)	Mason (14)	Esther (14)	Roberts (16)	Fanny (14)	Nelson (15)	Susannah (16)	Wilkinson (17)	Brown (18)	Ellin (19)	Augustus (19)	Foster (20)	Ada (21)	Morris (22)	Davies (23)	Harrison (26)	Jackson (26)	Daniel (28)	Ada (29)	Helena (32)	Patrick (34)	Thompson (36)	Benjamin (38)	Lloyd (38)	Adelaide (39)	Patrick (44)	Caroline (40)	Augustus (41)	Lucy (44)	Peter (47)	Maude (50)	Peter (55)	Helena (52)	Hugh (54)	Lilian (54)	Amy (51)	Caroline (57)	Rebecca (55)	Ellis (59)	Rose (58)	Maude (55)	Reginald (60)	Ellis (60)	Norman (59)
85	Bennett (8)	Peter (11)	Newton (13)	Brown (11)	Martin (12)	Parker (14)	Schofield (14)	Fanny (14)	Allen (15)	Grace (14)	Hartley (14)	Watson (16)	Brown (16)	Evan (18)	Lloyd (19)	Gertrude (19)	Harry (20)	Hugh (21)	Wood (22)	Wood (23)	Roberts (26)	Johnson (26)	Johnson (28)	Beatrice (29)	Lucy (32)	Peter (34)	Wright (36)	Stephen (38)	Percy (37)	Charlotte (39)	Walker (44)	Helena (39)	Harrison (41)	Allen (43)	Helena (46)	Robinson (49)	Ellin (52)	Lucy (51)	Adelaide (53)	Esther (52)	Daniel (51)	Edgar (57)	Leonard (54)	Rebecca (58)	Sydney (57)	Isabel (54)	Douglas (58)	Isabella (60)	Taylor (59)
86	Booth (8)	Brown (10)	Turner (13)	Frederic (11)	Ashton (11)	Caroline (13)	Anna (13)	Grace (14)	Augustus (15)	Hartley (14)	Lucy (14)	Augustus (15)	Ellis (16)	Kate (18)	Shaw (19)	Matthew (19)	Helena (20)	Marshall (21)	Barker (20)	Augustus (22)	Allen (25)	Anna (25)	Peter (28)	Esther (27)	Name (32)	Augusta (33)	Howard (35)	May (37)	Adelaide (36)	Isabel (39)	Helen (43)	Lucy (39)	Benjamin (40)	Edgar (43)	Charlotte (45)	Blanche (48)	Leonard (48)	Rebecca (51)	Walker (53)	Sophia (51)	Morris (51)	Sophia (57)	Wilson (53)	Esther (56)	Wilson (56)	Caroline (53)	Helen (55)	Martha (60)	Lloyd (58)
87	Ellis (8)	Buckley (10)	Yates (13)	Hugh (11)	Bell (11)	Christopher (13)	Isaac (13)	Ward (14)	Brown (15)	Helen (14)	Marshall (14)	Michael (14)	Evans (16)	Morris (18)	Williams (19)	Wright (19)	Kate (20)	Peter (21)	Davies (20)	Hughes (22)	Fanny (24)	Morris (25)	Selina (27)	Thompson (27)	Beatrice (31)	Augustus (33)	Harrison (33)	Victor (37)	Allen (36)	Anna (38)	Johnson (42)	Harold (38)	Jackson (40)	Adelaide (42)	Harrison (45)	Helena (47)	Maude (48)	Edgar (50)	Lucy (52)	Andrew (50)	Rose (51)	Amy (56)	Adelaide (52)	Evelyn (53)	Benjamin (54)	Martha (53)	Norman (55)	Patrick (60)	Rose (58)
88	Evans (8)	Dixon (10)	Dawson (12)	Lee (11)	Bentley (11)	Frederic (13)	Isabella (13)	Allen (13)	Christopher (15)	Rebecca (14)	Stephen (14)	Wright (14)	Lewis (16)	Thompson (18)	Dixon (18)	Burton (18)	Lucy (20)	Buckley (20)	Gertrude (20)	Price (21)	Adelaide (23)	Rebecca (25)	Shaw (27)	Peter (26)	Wright (31)	Daniel (32)	Maude (33)	Wright (37)	Fanny (35)	Walker (38)	Stanley (41)	Edgar (37)	Lucy (39)	Helena (42)	Ethel (43)	Ellis (46)	Wilson (48)	Esther (50)	Rose (52)	Helena (49)	Walker (51)	Maude (56)	Rose (52)	Caroline (52)	Evelyn (54)	Rose (53)	Smith (54)	Norman (59)	Sidney (57)
89	Gibson (8)	Hill (10)	Grace (12)	Lees (11)	Booth (11)	Frost (13)	Kay (13)	Buckley (13)	Edmund (15)	Scott (14)	Dawson (13)	Yates (14)	Shaw (16)	Wood (18)	Jackson (18)	Cooper (18)	Martin (20)	Charlotte (20)	Hall (20)	Thompson (21)	Beatrice (23)	Thompson (25)	Turner (27)	Anna (25)	Daniel (30)	Esther (32)	Augustus (32)	Harrison (36)	Jackson (35)	Johnson (37)	Willie (41)	Andrew (36)	Rebecca (39)	Howard (42)	Johnson (43)	Allen (45)	Adelaide (47)	Peter (50)	Fanny (50)	Leonard (48)	Eveline (50)	Helen (55)	Andrew (51)	Maude (52)	Reginald (54)	Esther (52)	Allen (52)	Smith (59)	Bernard (55)
90	Hartley (8)	Hodgson (10)	Isaac (12)	Lucy (11)	Christopher (11)	Herbert (13)	Leigh (13)	Ellin (13)	Hughes (15)	Catharine (13)	Isaac (13)	Anna (13)	Allen (15)	Ernest (17)	Kate (18)	Green (18)	Maud (20)	Harrison (20)	Shaw (20)	Turner (21)	Peter (23)	Wood (25)	Wright (27)	Fanny (25)	Morris (30)	Hugh (32)	Johnson (32)	Johnson (36)	Johnson (35)	Daniel (35)	Hugh (40)	Howard (36)	Louise (38)	Isabel (42)	Rebecca (43)	Daniel (45)	Lawrence (47)	Amy (49)	Rebecca (48)	Robinson (48)	Winifred (50)	Taylor (55)	Ewart (51)	Wilson (52)	Andrew (53)	Rebecca (52)	Gordon (52)	Reginald (57)	Andrew (54)
91	Howard (8)	Nelson (10)	Lee (12)	Wright (11)	Daniel (11)	Hughes (13)	Parker (13)	Evans (13)	Lee (15)	Charlotte (13)	Morris (13)	Fanny (13)	Augustus (15)	Howard (17)	Peter (18)	Patrick (18)	Newton (20)	Thompson (20)	Ellis (19)	Wright (21)	Augusta (22)	Hugh (24)	Benjamin (26)	Rebecca (25)	Hugh (29)	Lloyd (32)	Andrew (30)	Daniel (35)	Amy (34)	Lloyd (35)	Harold (38)	Peter (36)	Griffith (37)	Willie (42)	Walker (43)	Isabel (45)	Benjamin (46)	Benjamin (49)	Bertha (47)	Eveline (46)	Allen (49)	Eveline (54)	Harrison (50)	Robinson (51)	Helena (52)	Andrew (51)	Caroline (51)	Cecil (56)	Hilda (54)
92	Lord (8)	Stanley (10)	Ellis (11)	Yates (11)	Dawson (11)	Leigh (13)	Wilkinson (13)	Herbert (13)	Stephen (15)	Daniel (13)	Teresa (13)	Hall (13)	Buckley (15)	Hugh (17)	Turner (18)	Dawson (17)	Hughes (19)	Turner (20)	Hugh (19)	Augusta (20)	Augustus (22)	Isaac (24)	Marshall (25)	Watson (25)	Adelaide (28)	Rose (32)	Shaw (29)	Peter (34)	Benjamin (34)	Harold (34)	Isabel (38)	Wright (36)	Morris (37)	Stanley (41)	Griffith (42)	Jackson (45)	Lilian (46)	Robinson (49)	Maude (47)	Victor (46)	Taylor (49)	Constance (53)	Lucy (49)	Amy (50)	Amy (50)	Patrick (51)	Lewis (50)	Hugh (55)	Isabella (54)
93	Price (8)	Ward (10)	Morris (11)	Augusta (10)	Esther (11)	Newton (13)	Benjamin (12)	Howard (13)	Annie (14)	Fletcher (13)	Turner (13)	Hartley (13)	Foster (15)	Davies (16)	Wilkinson (18)	Hall (17)	Julia (19)	Watson (20)	Teresa (19)	Clara (20)	Florence (22)	Lavinia (24)	Thompson (25)	Augusta (24)	Christopher (27)	Wood (32)	Augusta (28)	Wood (34)	Morris (34)	Morris (34)	Adelaide (37)	Jackson (35)	Adelaide (36)	Jackson (40)	Robinson (42)	Stephen (45)	Daniel (44)	Isabel (48)	Victor (47)	Cecil (45)	Ellis (48)	Esther (52)	Maude (49)	Ellin (49)	Sidney (50)	Lucy (50)	Jones (49)	Marion (55)	Matilda (54)
94	Rebecca (8)	Watson (10)	Scott (11)	Carter (10)	Green (11)	Scott (13)	Bennett (12)	Matthew (13)	Schofield (14)	Herbert (13)	Anthony (12)	Peter (13)	Frederic (15)	Fanny (16)	Brown (17)	Howard (17)	Shaw (19)	Williams (20)	Thompson (19)	Cooper (20)	Helena (22)	Beatrice (23)	Allen (24)	Parker (24)	Esther (27)	Harrison (29)	Brown (28)	Fanny (33)	Daniel (33)	Rebecca (34)	Louise (37)	Rebecca (35)	Amy (36)	Robinson (40)	Roberts (41)	Fanny (44)	Esther (44)	Lilian (48)	Winifred (47)	Evelyn (45)	Maude (48)	Rowland (49)	Morris (49)	Lizzie (49)	Frank (49)	Robinson (50)	Sydney (49)	Rose (52)	Muriel (54)
95	Simpson (8)	Anna (9)	Spencer (11)	Charlotte (10)	Peter (11)	Turner (13)	Davies (12)	Turner (13)	Shaw (14)	Kay (13)	Barker (12)	Roberts (13)	Harry (15)	Harry (16)	Hughes (17)	Kate (17)	Wilkinson (19)	Clark (19)	Alma (18)	Howard (20)	Howard (22)	Charlotte (23)	Hughes (24)	Percy (24)	Roberts (27)	Brown (28)	Davies (28)	Augustus (30)	Wright (33)	Rowland (34)	Anna (36)	Augusta (34)	Charlotte (36)	Williams (40)	Willie (41)	Winifred (44)	Harrison (43)	Maude (48)	Ellin (45)	Howard (45)	Harrison (47)	Andrew (48)	Allen (48)	Adelaide (48)	Lizzie (49)	Sydney (50)	Constance (48)	Sidney (52)	Douglas (53)
96	Stephenson (8)	Barton (9)	Stanley (11)	Cooper (10)	Rebecca (11)	Augustus (12)	Lees (12)	Wilkinson (13)	Susannah (14)	Morris (13)	Brown (12)	Simpson (13)	Lloyd (15)	Hughes (16)	Isaac (17)	Turner (17)	Ashton (18)	Florence (19)	Anna (18)	Isaac (20)	Lawrence (22)	Lucy (23)	Fletcher (23)	Roberts (24)	Shaw (27)	Isaac (28)	May (28)	Helena (30)	Selina (32)	Susan (34)	Benjamin (36)	Constance (34)	Esther (36)	Charlotte (39)	Edgar (40)	Adelaide (43)	Winifred (43)	Charlotte (47)	Harrison (44)	Selina (45)	Rebecca (47)	Daniel (48)	Benjamin (48)	Eveline (48)	Griffith (48)	Victor (50)	Matilda (48)	Caroline (51)	Frank (53)
97	Edwards (7)	Evans (9)	Watson (11)	David (10)	Simpson (11)	Cooper (12)	Ward (12)	Anna (12)	Turner (14)	Spencer (13)	Fletcher (12)	Spencer (13)	Scott (15)	Peter (16)	Lavinia (17)	Christopher (16)	Buckley (18)	Hill (19)	Ellin (18)	Lawrence (20)	Patrick (22)	Fanny (22)	Florence (23)	Selina (24)	Johnson (26)	Lucy (28)	Williams (28)	Hughes (30)	Griffith (31)	Evan (33)	Maude (36)	Harrison (34)	Frank (36)	Peter (39)	Rose (40)	Johnson (43)	Lee (42)	Lavinia (46)	Morris (44)	Walker (45)	Esther (46)	Percival (48)	Daniel (48)	Howard (48)	Morris (48)	Amy (48)	Sophia (48)	Helena (51)	Hugh (53)
98	Evan (7)	Grace (9)	Atkinson (10)	Esther (10)	Turner (11)	Martin (12)	Atkinson (11)	Augustus (12)	Bennett (13)	Susannah (13)	Harry (12)	Thompson (13)	Burton (14)	Selina (16)	Anna (16)	Davies (16)	Christopher (18)	Julia (19)	Howard (18)	Lucy (20)	Ellis (21)	Hall (22)	Hugh (23)	Caroline (23)	Lee (26)	Martin (28)	Hall (27)	Rowland (30)	Stanley (31)	Fanny (33)	Griffith (35)	Isabel (34)	Walker (36)	Rebecca (39)	Amy (39)	Howard (42)	Rose (42)	Wright (46)	Robinson (44)	Harrison (44)	Lizzie (45)	Reginald (48)	Jackson (48)	Norman (48)	Rebecca (48)	Josephine (48)	Andrew (47)	Lizzie (51)	Sydney (53)
99	Griffith (7)	Green (9)	Hall (10)	Evans (10)	Walker (11)	Peter (12)	Bell (11)	Booth (12)	Booth (13)	Thompson (13)	Julia (12)	Allen (12)	Grace (14)	Augustus (15)	Cooper (16)	Fletcher (16)	Fanny (18)	Lawrence (19)	Hughes (18)	Williams (20)	Martin (21)	Helena (22)	Isaac (23)	Clara (23)	Allen (25)	Williams (27)	Wilkinson (27)	Augusta (29)	Thompson (31)	Lucy (33)	Lucy (35)	Rose (34)	Augusta (34)	Stephen (38)	Andrew (39)	Peter (42)	Walker (42)	Clara (45)	Benjamin (43)	Lucy (44)	Howard (44)	Lucy (47)	Helena (47)	Peter (48)	Sophia (48)	Lizzie (47)	Marion (47)	Wilfred (50)	Lizzie (52)
100	Hodgson (7)	Helen (9)	Hartley (10)	Grace (10)	Whittaker (11)	Buckley (11)	Dawson (11)	Hartley (12)	Edwards (13)	Turner (13)	Lawrence (12)	Annie (12)	Hugh (14)	Ellin (15)	Ernest (16)	Hartley (16)	Morris (18)	Lee (19)	Maud (18)	Lloyd (19)	Rebecca (21)	Wright (22)	Teresa (23)	Lawrence (23)	Davies (25)	Stephen (26)	Edgar (26)	Harold (29)	Williams (31)	Stanley (33)	Peter (34)	Winifred (34)	Daniel (34)	Walker (38)	Hughes (39)	Edgar (41)	Selina (40)	Williams (44)	Howard (43)	Adelaide (43)	Reginald (44)	Benjamin (46)	Howard (47)	Vincent (48)	Caroline (47)	Matilda (47)	Walker (47)	Gladys (49)	Jones (51)
101	Holt (7)	Isabella (9)	Isabella (10)	Hartley (10)	Anthony (10)	Evans (11)	Herbert (11)	Pearson (12)	Hugh (13)	Christopher (12)	Moore (12)	Ashton (12)	Hughes (14)	Isaac (15)	Gertrude (16)	Peter (16)	Napier (18)	Lees (19)	Newton (18)	Teresa (19)	Walker (21)	Ada (21)	Wood (23)	Stephen (23)	Hill (25)	Watson (26)	Lawrence (26)	Isabel (29)	Leonard (30)	Griffith (32)	Thompson (34)	Augustus (33)	Edgar (33)	Augusta (37)	Mabel (39)	Mabel (41)	Williams (40)	Griffith (41)	Charlotte (42)	Ellin (43)	Victor (44)	Davies (46)	Bertha (46)	Harrison (47)	Howard (47)	Douglas (46)	Rebecca (45)	Jackson (49)	Walker (51)
102	Kay (7)	Mark (9)	Parker (10)	Haworth (10)	Fletcher (10)	Holt (11)	Lloyd (11)	Peter (12)	Peter (13)	Evans (12)	Preston (12)	Austin (12)	Lees (14)	Matthew (15)	Marshall (16)	Wilkinson (16)	Peter (18)	Edith (18)	Peter (18)	Adelaide (18)	Christopher (20)	Davies (21)	Helena (22)	Booth (22)	Booth (24)	Anna (24)	Price (26)	Thompson (29)	Hall (29)	Davies (31)	Isaac (33)	Fanny (33)	Isabel (33)	Blanche (36)	Selina (39)	Rose (41)	Allen (39)	Fanny (40)	Amy (41)	Hughes (43)	Charlotte (43)	Frank (45)	Lawrence (44)	Reginald (47)	Lucy (47)	Frank (46)	Ewart (44)	Lily (49)	Constance (50)
103	Michael (7)	Newton (9)	Schofield (10)	Helen (10)	Hodgson (10)	Kay (11)	Richardson (11)	Richardson (12)	Ashton (12)	Maud (12)	Simpson (12)	Barker (12)	Martin (14)	Rose (15)	Morris (16)	Adelaide (15)	Turner (18)	Frederic (18)	Selina (18)	Beatrice (18)	Parker (20)	Evan (21)	Hall (21)	Davies (22)	Brown (24)	Cooper (24)	Roberts (26)	Willie (29)	Davies (28)	Lawrence (31)	Lee (33)	Selina (33)	Johnson (33)	Josephine (36)	Price (38)	Amy (40)	Mabel (39)	Morris (40)	Bernard (41)	Rose (43)	Douglas (43)	Peter (44)	Reginald (44)	Sidney (47)	Allen (46)	Allen (45)	Adelaide (43)	Vincent (49)	Jackson (50)
104	Pearson (7)	Philip (9)	Simpson (10)	Parry (10)	Howard (10)	O'connor (11)	Shaw (11)	Catharine (11)	Augusta (12)	Selina (12)	Stanley (12)	Clayton (12)	Atkinson (13)	Hartley (14)	Barker (15)	Anthony (15)	Watson (18)	Johnson (18)	Augusta (17)	Isabel (18)	Stephen (20)	Evans (21)	Stanley (21)	Edith (22)	Fanny (24)	Griffith (24)	Turner (26)	Constance (28)	Evan (28)	Roberts (31)	Clara (32)	Frank (32)	Thompson (33)	Christopher (35)	Wright (38)	Benjamin (40)	Johnson (38)	Thompson (40)	Jackson (40)	Blanche (42)	Frank (43)	Vincent (44)	Cecil (43)	Ewart (46)	Percival (45)	Lily (45)	Lily (43)	Douglas (48)	Percival (50)
105	Stanley (7)	Spencer (9)	Stephen (10)	Stanley (10)	Parker (10)	Oliver (11)	Simpson (11)	Edwards (11)	Chadwick (12)	Walton (12)	Watson (12)	Davies (12)	Cooper (13)	Hill (14)	Evan (15)	Atkinson (15)	Booth (17)	Lucy (18)	Campbell (17)	Johnson (18)	Thompson (20)	Hartley (20)	Ward (21)	Evans (22)	Isaac (23)	Wright (24)	Adelaide (25)	Maude (28)	Isaac (28)	Turner (31)	Jackson (32)	Lawrence (32)	Christopher (31)	Hughes (35)	Constance (37)	Lucy (38)	Lizzie (38)	Adelaide (39)	Mabel (40)	Hartley (42)	Johnson (43)	Morris (43)	Constance (43)	Morris (46)	Constance (44)	Percival (45)	Sidney (43)	Bertram (47)	Vincent (48)
106	Susannah (7)	Stephen (9)	Allen (9)	Stephen (10)	Pearson (10)	Price (11)	Christopher (10)	Harry (11)	Holmes (12)	Augusta (11)	Anna (11)	Edith (12)	Ernest (13)	Leigh (14)	Foster (15)	Edwards (15)	Clara (17)	Rachel (18)	Fletcher (17)	Martin (18)	Anthony (19)	Roberts (20)	Augusta (20)	Howard (22)	Newton (23)	Buckley (23)	Lucy (25)	Stanley (28)	Edgar (27)	Wood (31)	Booth (31)	Maude (32)	Robinson (31)	Davies (34)	Clara (36)	Georgina (35)	Frank (37)	Harrison (39)	Daniel (39)	Rebecca (42)	Benjamin (42)	Evan (42)	Esther (43)	Victor (46)	Norman (44)	Vincent (44)	Amy (42)	Ellin (47)	Blanche (47)
107	Sutton (7)	Webster (9)	Bell (9)	Victoria (10)	Stephenson (10)	Richardson (11)	Clark (10)	Philip (11)	Howard (12)	Holt (11)	Annie (11)	Hargreaves (12)	Fanny (13)	Marshall (14)	Griffith (15)	Eva (15)	Hill (17)	Stephen (18)	Oliver (17)	Philip (18)	Evans (19)	Teresa (20)	Davies (20)	Isabel (22)	Selina (23)	Hall (23)	Percy (25)	Turner (28)	Howard (27)	Amy (30)	Evan (31)	Watson (32)	Williams (31)	Fanny (34)	Minnie (36)	Griffith (35)	Howard (37)	Reginald (39)	Augustus (38)	Maude (41)	Blanche (42)	Marion (42)	Gladstone (43)	Bertram (44)	Victor (44)	Bertha (43)	Ellin (42)	Esther (47)	Lily (46)
108	Wrigley (7)	Albert (8)	Buckley (9)	Whitehead (10)	Susannah (10)	Anna (10)	Dixon (10)	Roberts (11)	Hudson (12)	Isaac (11)	Augusta (11)	Lucy (12)	Gertrude (13)	Newton (14)	Lee (15)	Spencer (15)	Cooper (16)	Austin (17)	Schofield (17)	Shaw (18)	Wood (19)	Buckley (19)	Howard (20)	Buckley (21)	Teresa (23)	Hartley (23)	Susannah (25)	Williams (28)	Evans (26)	Augustus (30)	Selina (31)	Christopher (31)	Davies (30)	Morris (34)	Augusta (35)	Morris (35)	Jackson (37)	Augusta (38)	Frank (38)	Stephen (41)	Josephine (42)	Bertha (41)	Bertram (42)	Bernard (42)	Vincent (44)	Cecil (43)	Harrison (42)	Morris (47)	Arnold (45)
109	Yates (7)	Barker (8)	Foster (9)	Atkinson (9)	Whitehead (10)	Ashworth (10)	Griffith (10)	Anthony (10)	Martin (12)	Peter (11)	Barlow (11)	Martin (12)	Oliver (13)	Ratcliffe (14)	Martin (15)	Sutton (15)	Evans (16)	Hartley (17)	Watson (17)	Christopher (17)	Cooper (18)	Clark (19)	Stephen (20)	Maude (21)	Wood (23)	Price (23)	Helena (24)	Evan (27)	Isabel (26)	Cooper (30)	Rowland (30)	Louise (31)	Lee (30)	Johnson (33)	Augustus (35)	Davies (34)	Josephine (37)	Blanche (38)	Lawrence (38)	Allen (40)	Percival (42)	Griffith (41)	Lizzie (42)	Charlotte (42)	Ellin (43)	Morris (43)	Maude (42)	Benjamin (44)	Rowland (45)
110	Allen (6)	Bentley (8)	Herbert (9)	Booth (9)	Carter (9)	Dixon (10)	Hargreaves (10)	Bailey (10)	Matthew (12)	Rachel (11)	Cooper (11)	Oliver (12)	Stephen (13)	Adelaide (13)	Augusta (14)	Chadwick (14)	Ralph (16)	Newton (17)	Atkinson (16)	Evan (17)	Davies (18)	Frederic (19)	Anna (19)	Spencer (21)	Dean (21)	Clara (22)	Lee (24)	Jackson (27)	Lee (26)	Julia (29)	Wright (30)	Brown (30)	Blanche (29)	Griffith (32)	Anna (34)	Evan (34)	Roberts (37)	Daniel (38)	Josephine (37)	Charlotte (40)	Wright (42)	Lily (41)	Williams (42)	Constance (42)	Harrison (42)	Blanche (42)	Gladys (41)	Bernard (44)	Bertram (44)
111	Atkinson (6)	Dobson (8)	Holmes (9)	Chadwick (9)	Frederic (9)	Ellis (10)	Holmes (10)	Burton (10)	Price (12)	Sidney (11)	Hargreaves (11)	Stanley (12)	Susannah (13)	Anna (13)	Booth (14)	Ellis (14)	Hall (15)	Richardson (17)	Bell (16)	Fanny (17)	Edwards (18)	Selina (19)	Christopher (19)	Teresa (21)	Evans (21)	Howard (22)	Stanley (24)	Brown (25)	Martin (26)	Vincent (29)	Augusta (29)	Johnson (30)	Leonard (29)	Thompson (32)	Morris (34)	Leonard (34)	Blanche (36)	Jackson (38)	Evan (36)	Lawrence (40)	Adelaide (41)	Lizzie (41)	Lee (40)	Wright (42)	Jackson (42)	Daniel (42)	Helena (41)	Ewart (44)	Caroline (44)
112	Augustus (6)	Fox (8)	Lavinia (9)	Christopher (9)	Hartley (9)	Holmes (10)	Howard (10)	Chadwick (10)	Selina (12)	Anthony (10)	Lees (11)	Augusta (11)	Cook (12)	Anthony (13)	Hartley (14)	Hughes (14)	Hamilton (15)	Selina (17)	Catharine (16)	Richardson (17)	Griffith (18)	Ward (19)	Constance (19)	Turner (21)	Lydia (21)	Hughes (22)	Christopher (23)	Laura (25)	Bertha (25)	Augusta (28)	Brown (29)	Stephen (30)	Martin (29)	Victor (32)	Blanche (33)	Roberts (34)	Robinson (36)	Rose (38)	Griffith (36)	Lavinia (39)	Constance (41)	Allen (40)	Percival (40)	Lucy (41)	Maude (42)	Evelyn (42)	Charlotte (40)	Howard (44)	Evelyn (44)
113	Barker (6)	Hughes (8)	Rose (9)	Dixon (9)	Holland (9)	Kershaw (10)	Hughes (10)	Cooper (10)	Stanley (12)	Bell (10)	Martin (11)	Christopher (11)	Dawson (12)	Barker (13)	Henrietta (14)	Joshua (14)	Hugh (15)	Ward (17)	Eugenie (16)	Rowland (17)	Henrietta (18)	Wilkinson (19)	Lavinia (19)	Foster (20)	Marshall (21)	May (22)	Evans (23)	Percy (25)	Hughes (25)	Victor (28)	Hall (29)	Turner (29)	Rose (29)	Evelyn (31)	Daniel (33)	Thompson (34)	Stephen (36)	Theresa (38)	Isaac (36)	Sidney (39)	Lucy (41)	Josephine (40)	Sydney (40)	Walker (41)	Robinson (42)	Helena (42)	Josephine (40)	Maude (42)	Gladys (43)
114	Barlow (6)	Simpson (8)	Wilkinson (9)	Hargreaves (9)	Isaac (9)	Stephen (10)	Lucy (10)	Dawson (10)	Abraham (11)	Burton (10)	Peter (11)	Ernest (11)	Dean (12)	Edwards (13)	Hugh (14)	Lavinia (14)	Roberts (15)	Evans (16)	Frederic (16)	Stephen (17)	Stanley (18)	Williams (19)	Dawson (18)	Julia (20)	Ashton (20)	Rachel (22)	Isaac (23)	Roberts (25)	Stephen (25)	Willie (28)	Hamilton (29)	Bertha (28)	Josephine (28)	Lavinia (31)	Howard (33)	Willie (34)	Victor (36)	Johnson (37)	Lavinia (36)	Vincent (39)	Bertha (40)	Minnie (40)	Walker (40)	Bertha (40)	Marion (41)	Sophia (42)	Lucy (40)	Violet (42)	Marion (42)
115	Benjamin (6)	Stephens (8)	Hugh (8)	Herbert (9)	Lucy (9)	Walton (10)	Sidney (10)	Dean (10)	Clark (11)	Clayton (10)	Price (11)	Fletcher (11)	Griffith (12)	Evans (13)	Richardson (14)	Oliver (14)	Scott (15)	Foster (16)	Hartley (16)	Ada (16)	Atkinson (17)	Constance (18)	Maude (18)	Oliver (20)	Edgar (20)	Thompson (22)	Jackson (23)	Adelaide (24)	Turner (25)	Leonard (27)	Bell (28)	Buckley (28)	Anna (27)	Rose (31)	Jackson (33)	Jessie (32)	Wright (36)	Bertha (36)	Selina (36)	Bertha (38)	Turner (40)	Robinson (40)	Arnold (39)	Frank (39)	Williams (41)	Howard (41)	Robinson (40)	Johnson (41)	Morris (42)
116	Bradshaw (6)	Whitehead (8)	Hughes (8)	Holland (9)	Parry (9)	Watson (10)	Spencer (10)	Hargreaves (10)	Dawson (11)	Dixon (10)	Roberts (11)	Foster (11)	Lee (12)	Green (13)	Watson (14)	Parker (14)	Augustus (14)	Patrick (16)	Mason (16)	Edith (16)	Hugh (17)	Cooper (18)	Morris (18)	Rose (20)	Frank (20)	Adelaide (21)	Rose (23)	Anna (24)	Lavinia (24)	Spencer (27)	Daniel (28)	Hughes (28)	Constance (27)	Anna (30)	Stephen (33)	Josephine (32)	Brown (35)	Stephen (36)	Stephen (36)	Jackson (38)	Robinson (39)	Walker (40)	Bernard (39)	Jessie (39)	Wright (41)	Ellin (40)	Blanche (39)	Stephen (41)	Maude (41)
117	Clarke (6)	Atkinson (7)	Lloyd (8)	Howard (9)	Schofield (9)	Webster (10)	Stanley (10)	Hugh (10)	Frederic (11)	Julia (10)	Scott (11)	Grace (11)	Marshall (12)	Hargreaves (13)	Williamson (14)	Stewart (14)	Dawson (14)	Ralph (16)	Matthew (16)	Matthew (16)	Maude (17)	Lee (18)	Philip (18)	Hartley (19)	Hall (20)	Henrietta (21)	Selina (23)	Christopher (24)	Marshall (24)	Evans (26)	Vincent (28)	Lee (27)	Hall (27)	Bertha (30)	Williams (33)	Hughes (31)	Christopher (35)	Evans (35)	Williams (36)	Minnie (38)	Fanny (38)	Wilfred (39)	Blanche (39)	Stephen (39)	Blanche (39)	Thompson (40)	Evan (39)	Stewart (41)	Oswald (41)
118	Fanny (6)	Augustus (7)	Marshall (8)	Lamb (9)	Walton (9)	Atkinson (9)	Watson (10)	Hughes (10)	Julia (11)	Lawrence (10)	Atkinson (10)	Holmes (11)	Newton (12)	Kay (13)	Ada (13)	Carr (13)	Evan (14)	Simpson (16)	Patrick (16)	Pearson (16)	Ralph (17)	Maude (18)	Roberts (18)	Jackson (19)	Hughes (20)	Name (21)	Susan (23)	Evans (24)	Wood (24)	Isaac (26)	Christopher (27)	Leonard (27)	Scott (27)	Eva (30)	Winifred (32)	Simpson (31)	Evan (35)	Sidney (35)	Wright (36)	Augustus (37)	Helena (38)	Wright (39)	Evelyn (39)	Arnold (38)	Lawrence (39)	Roberts (39)	Howard (39)	Sydney (41)	Randolph (41)
119	Fisher (6)	Bell (7)	Nelson (8)	Leonard (9)	Andrew (8)	Banks (9)	White (10)	Kay (10)	Morris (11)	Lawton (10)	Buckley (10)	Newton (11)	Rhodes (12)	Oliver (13)	Bell (13)	Clayton (13)	Holt (14)	Thornton (16)	Ada (15)	Peter (16)	Spencer (17)	Oliver (18)	Wilkinson (18)	Lucy (19)	Lavinia (20)	Nelson (21)	Fanny (22)	Lavinia (24)	Christopher (23)	Lee (26)	Constance (27)	Martin (27)	Turner (27)	Augustus (29)	Eveline (31)	Reginald (30)	Isaac (35)	Davies (34)	Christopher (35)	Evans (37)	Wilfred (38)	Ellin (38)	Amy (38)	Brown (38)	Bertha (38)	Benjamin (37)	Johnson (39)	Blanche (40)	Sophia (41)
120	Gardner (6)	Carter (7)	Riley (8)	Moore (9)	Augustus (8)	Booth (9)	Yates (10)	Susannah (10)	Rose (11)	Marshall (10)	Foster (10)	Wilkinson (11)	Austin (11)	Rachel (13)	Frederic (13)	Newton (13)	Howard (14)	Griffith (15)	Adelaide (15)	Roberts (16)	Abraham (16)	Shaw (18)	Blanche (17)	Mason (19)	Louise (20)	Turner (21)	Isabel (22)	Priscilla (24)	Peter (23)	Watson (26)	Davies (27)	Adelaide (26)	Clara (26)	Evan (29)	Lilian (31)	Wright (30)	Reginald (35)	Howard (34)	Johnson (35)	Fanny (37)	Augustus (37)	Jackson (38)	Douglas (38)	Blanche (37)	Roberts (38)	Violet (37)	Lawrence (39)	Hilda (40)	Stephen (41)
121	Hargreaves (6)	Chadwick (7)	Vincent (8)	O'conner (9)	Carr (8)	Catharine (9)	Birch (9)	Ashworth (9)	Scott (11)	Martin (10)	Frederic (10)	Chadwick (10)	Kate (11)	Stanley (13)	Hodgson (13)	Pearson (13)	Kay (14)	Helena (15)	Dawson (15)	Booth (15)	Anna (16)	Turner (18)	Dixon (17)	Matthew (19)	Price (20)	Amy (20)	Stephen (22)	Blanche (23)	Victor (23)	Wright (26)	Leonard (27)	Amy (26)	Fanny (26)	Mabel (29)	Rowland (31)	Lilian (29)	Bertha (34)	Lizzie (34)	Lilian (35)	Lee (37)	Evelyn (37)	Martin (38)	Ellin (38)	Cecil (37)	Walker (38)	Bertram (36)	Arnold (38)	Lawrence (40)	Thompson (41)
122	Herbert (6)	Christopher (7)	Whitehead (8)	Priscilla (9)	Clark (8)	Dean (9)	Cooper (9)	Barnes (9)	Barker (10)	Michael (10)	Hugh (10)	Clement (10)	Lavinia (11)	Stephenson (13)	Ralph (13)	Rhodes (13)	Oliver (14)	Henrietta (15)	Edith (15)	Frederic (15)	Elinor (16)	Booth (17)	Lees (17)	Stanley (19)	Stephen (20)	Booth (20)	Blanche (21)	Buckley (23)	Frank (22)	Mabel (25)	Roberts (27)	Thompson (26)	Gladstone (26)	Selina (29)	Thompson (31)	Minnie (29)	Fanny (34)	Percival (34)	Sidney (35)	Lizzie (37)	Isaac (37)	Theresa (38)	Evan (38)	Evans (37)	Cecil (37)	Hilda (36)	Bertram (38)	Wright (40)	Bertha (40)
123	Holden (6)	Cook (7)	Williamson (8)	Williamson (9)	Cooper (8)	Ellin (9)	Dean (9)	Christopher (9)	Evans (10)	Price (10)	Hughes (10)	Cooper (10)	Lawrence (11)	Susan (13)	Simpson (13)	Scott (13)	Wood (14)	Howard (15)	Frank (15)	Hartley (15)	Green (16)	Foster (17)	Martin (17)	Cooper (18)	Amy (19)	Isabel (20)	Griffith (21)	Hall (23)	Laura (22)	Parker (25)	Augustus (26)	Blanche (25)	Hughes (26)	Campbell (28)	Allen (30)	Augustus (28)	Augusta (33)	Philip (34)	Blanche (34)	Frank (36)	Lavinia (36)	Blanche (37)	Josephine (38)	Garfield (37)	Esther (37)	Walker (36)	Clara (38)	Amy (39)	Esther (40)
124	Howarth (6)	Evan (7)	Anna (7)	Anna (8)	Dean (8)	Esther (9)	Fanny (9)	Franklin (9)	Franklin (10)	Richardson (10)	Leigh (10)	Edwards (10)	Matthew (11)	Watson (13)	Teresa (13)	Slater (13)	Anthony (13)	Inkerman (15)	Marshall (15)	Julia (15)	Pearson (16)	Hughes (17)	Richardson (17)	Hughes (18)	Anna (19)	Percy (20)	Hartley (21)	Martin (23)	Roberts (22)	Price (25)	Bertha (26)	Dawson (25)	Isaac (26)	Frank (28)	Bertha (30)	Turner (28)	Bernard (33)	Roberts (34)	Peter (34)	Johnson (36)	Marion (36)	Howard (37)	Minnie (38)	Hartley (37)	Ewart (37)	Bernard (35)	Elsie (38)	Constance (39)	Allen (39)
125	Hughes (6)	Hartley (7)	Augusta (7)	Bell (8)	Griffith (8)	Fletcher (9)	Fletcher (9)	Holmes (9)	Hill (10)	Wilkinson (10)	Newton (10)	Gibson (10)	Price (11)	Wilkinson (13)	Atkinson (12)	Stephen (13)	Burton (13)	Letitia (15)	Peace (15)	Maude (15)	Bennett (15)	Richardson (17)	Bertha (16)	Leonard (18)	Hargreaves (19)	Sidney (20)	Marshall (21)	Rose (23)	Rose (22)	Teresa (25)	Julia (26)	Hartley (25)	Jessie (26)	Isaac (28)	Davies (30)	Victor (28)	Clara (33)	Rowland (34)	Turner (34)	Morris (36)	Ralph (36)	Helena (36)	Peter (38)	Hilda (37)	Muriel (37)	Minnie (35)	Evelyn (37)	Sophia (39)	Griffith (39)
126	Julia (6)	Henrietta (7)	Edwards (7)	Bennett (8)	Newton (8)	Grace (9)	Frost (9)	Lee (9)	Lawrence (10)	Barlow (9)	Susanna (10)	Green (10)	Ratcliffe (11)	Dawson (12)	Dean (12)	Anna (12)	Edith (13)	Lydia (15)	Williams (15)	Yates (15)	Gibson (15)	Simpson (17)	Booth (16)	Michael (18)	Howard (19)	Blanche (19)	Rowland (21)	Victoria (23)	Rowland (22)	Ashworth (24)	Susannah (26)	Josephine (25)	Ethel (25)	Matthew (28)	Isaac (30)	Anna (27)	Constance (33)	Stewart (34)	Philip (33)	Thompson (36)	Stephen (36)	Johnson (36)	Roberts (38)	Rose (37)	Rowland (37)	Evan (34)	Hilda (37)	Arnold (38)	Josephine (39)
127	Lees (6)	Lloyd (7)	Garnett (7)	Bentley (8)	Price (8)	Hill (9)	Green (9)	Leigh (9)	Lord (10)	Chadwick (9)	Wilkinson (10)	Griffith (10)	Spencer (11)	Dixon (12)	Evans (12)	Augusta (12)	Elinor (13)	Teresa (15)	Bennett (14)	Alma (14)	Hartley (15)	Watson (17)	Evans (16)	Tom (18)	Lawrence (19)	Davies (19)	Wood (21)	Dixon (22)	Vincent (22)	Parry (24)	Hartley (25)	Mabel (25)	Evan (25)	Rachel (28)	Evans (29)	Evans (27)	Eveline (33)	Augustus (33)	Cecil (32)	Wright (36)	Evan (35)	Augustus (35)	Davies (37)	Daniel (36)	Daniel (36)	Lawrence (34)	Wilfred (37)	Lucy (38)	Wilfred (39)
128	Marshall (6)	Matthew (7)	Gibson (7)	Kay (8)	Ratcliffe (8)	Hodgson (9)	Hamilton (9)	Marshall (9)	Mason (10)	Edwards (9)	Abraham (9)	Hilton (10)	Butler (10)	Holt (12)	Frank (12)	Clara (12)	Green (13)	Wright (15)	Clark (14)	Barker (14)	Holt (15)	Christopher (16)	Frederic (16)	Ashton (17)	Matthew (19)	Lawrence (19)	Alexandra (20)	Edgar (22)	Ashton (21)	Rose (24)	Stewart (25)	Shaw (25)	Lees (25)	Rowland (28)	Martin (29)	Julia (27)	Hartley (33)	Oliver (33)	Hartley (32)	Daniel (35)	Williams (35)	Shaw (35)	Lavinia (37)	Davies (36)	Archibald (35)	Lee (34)	Benjamin (35)	Allen (37)	Benjamin (38)
129	Martha (6)	Michael (7)	Griffith (7)	Newton (8)	Richardson (8)	Matthew (9)	Hill (9)	Martin (9)	Newton (10)	Foster (9)	Anderson (9)	Hudson (10)	Christopher (10)	Lees (12)	Kay (12)	Clark (12)	Philip (13)	Bell (14)	Evan (14)	Chadwick (14)	Hughes (15)	Frank (16)	Griffith (16)	Chadwick (17)	Walton (19)	Newton (19)	Anna (20)	Frank (22)	Augustus (21)	Blanche (23)	Watson (25)	Williams (25)	Reginald (25)	Turner (27)	Theresa (29)	Lizzie (27)	Turner (33)	Winifred (33)	Reginald (32)	Evan (35)	Davies (34)	Spencer (35)	Norman (37)	Evan (36)	Lily (35)	Stephen (34)	Morris (35)	Griffith (37)	Lucy (38)
130	Martin (6)	Palmer (7)	Hardy (7)	Peter (8)	Scott (8)	Simpson (9)	Mellor (9)	Moore (9)	O'connor (10)	Hill (9)	Clark (9)	Lawrence (10)	Clayton (10)	Parry (12)	Lees (12)	Dean (12)	Webster (13)	Bradbury (14)	Fanny (14)	Marshall (14)	Marshall (15)	Matthew (16)	Hamilton (16)	Harvey (17)	Augusta (18)	Simpson (19)	Julia (20)	Lee (22)	Harold (21)	Booth (23)	Edgar (24)	Charlotte (24)	Victor (25)	Wilkinson (27)	Victor (29)	Rachel (27)	Vincent (33)	Brown (32)	Sydney (32)	Josephine (35)	Griffith (34)	Bernard (34)	Robinson (37)	Hughes (36)	Price (35)	Turner (34)	Percival (35)	Clara (36)	Williams (38)
131	Morris (6)	Ralph (7)	Hill (7)	Ruth (8)	Yates (8)	Augusta (8)	Moss (9)	Morris (9)	Richardson (10)	Leach (9)	Clement (9)	Lord (10)	Gibson (10)	Scott (12)	Maud (12)	Dixon (12)	Ada (12)	Chadwick (14)	Rose (14)	Michael (14)	Parry (15)	Morgan (16)	Hardy (16)	Philip (17)	Buckley (18)	Vincent (19)	Pearson (20)	Marion (22)	Rachel (21)	Frank (23)	Eveline (24)	Cooper (24)	Bertha (24)	Ethel (26)	Fanny (28)	Walker (27)	Davies (32)	Frank (32)	Thompson (32)	Peter (35)	Sidney (34)	Cecil (34)	Stephen (37)	Clara (35)	Josephine (34)	Isaac (33)	Vincent (35)	Elsie (36)	Fanny (37)
132	Nelson (6)	Richardson (7)	Hulme (7)	Schofield (8)	Armitage (7)	Bentley (8)	Radcliffe (9)	Simpson (9)	Yates (10)	Lee (9)	Evan (9)	Lydia (10)	Howard (10)	Victoria (12)	Moore (12)	Edith (12)	Dean (12)	Evan (14)	Susan (14)	Parker (14)	Percy (15)	Price (16)	Michael (16)	Price (17)	Constance (18)	Anthony (18)	Ward (20)	Selina (22)	Watson (21)	Hall (23)	Hughes (24)	Hall (24)	Julia (24)	Lee (26)	Hall (28)	Brown (26)	Rowland (32)	Isaac (31)	Davies (31)	Reginald (35)	Hall (32)	Lawrence (33)	Victor (37)	Isaac (35)	Violet (34)	Jackson (33)	Leopold (34)	Eva (36)	Roberts (37)
133	Parker (6)	Rose (7)	Law (7)	Stephenson (8)	Augusta (7)	Bradshaw (8)	Webster (9)	Whitehead (9)	Anthony (9)	Mason (9)	Fanny (9)	Pearson (10)	Julia (10)	Walton (12)	Newton (12)	Lawrence (12)	Dixon (12)	Gertrude (14)	Walton (14)	Ruth (14)	Rowland (15)	Stephen (16)	Parry (16)	Shaw (17)	Dixon (18)	Christopher (18)	Buckley (19)	Wilkinson (22)	Brown (20)	Simpson (23)	Josephine (24)	Lavinia (24)	Michael (24)	Sidney (26)	Pearson (28)	Evelyn (26)	Scott (32)	Josephine (31)	Lee (31)	Spencer (35)	Jackson (32)	Lee (33)	Wilfred (37)	Marian (35)	Arnold (33)	Peter (33)	Fanny (33)	Walker (36)	Stuart (37)
134	Patrick (6)	Stephenson (7)	Lawrence (7)	Susannah (8)	Baker (7)	Clarkson (8)	Abraham (8)	Abraham (8)	Bailey (9)	Moore (9)	Gertrude (9)	Ralph (10)	Kay (10)	Ward (12)	Patrick (12)	Martin (12)	Georgina (12)	Leonard (14)	Abraham (13)	Simpson (14)	Susan (15)	Ambrose (15)	Barker (15)	Susan (17)	Henrietta (18)	Fanny (18)	Frank (19)	Amy (21)	Gladstone (20)	Williams (23)	Lawrence (24)	Anna (23)	Oliver (24)	Winifred (26)	Spencer (28)	Frank (26)	Shaw (32)	Lee (31)	Martin (31)	Arnold (34)	Lee (32)	Selina (33)	Wright (37)	Minnie (35)	Charlotte (33)	Sidney (33)	Griffith (33)	Rebecca (35)	Violet (37)
135	Prichard (6)	Susanna (7)	Lucy (7)	Sutton (8)	Bradbury (7)	Clayton (8)	Ambrose (8)	Atkinson (8)	Bradley (9)	Ralph (9)	Hudson (9)	Rose (10)	Leonard (10)	Whitehead (12)	Whitehead (12)	Maud (12)	Griffith (12)	Moore (14)	Anthony (13)	Stephenson (14)	Buckley (14)	Dixon (15)	Clara (15)	Barker (16)	Mother's (18)	Lees (18)	Teresa (19)	Clara (21)	Josephine (20)	Brown (22)	Matthew (24)	Bennett (23)	Parker (24)	Hartley (25)	Cooper (27)	Rowland (26)	Watson (32)	Scott (31)	Percival (31)	Percival (34)	Vincent (32)	Sydney (33)	Frank (36)	Percival (35)	Minnie (33)	Williams (33)	Marian (33)	Evans (34)	Adelaide (36)
136	Spencer (6)	Yates (7)	Mills (7)	Ward (8)	Brierley (7)	Davies (8)	Baker (8)	Brierley (8)	Burton (9)	Roberts (9)	Josephine (9)	Schofield (10)	Massey (10)	Ada (11)	Ashton (11)	Michael (12)	Matthew (12)	Roberts (14)	Ashton (13)	Susannah (14)	Josephine (14)	Edwards (15)	Clarkson (15)	Griffith (16)	Richardson (18)	Marshall (18)	Watson (19)	Fletcher (21)	Lawrence (20)	Constance (22)	Williams (24)	Gibson (23)	Shaw (24)	Watson (25)	Douglas (27)	Scott (26)	Griffith (31)	Shaw (31)	Anna (30)	Williams (34)	Wood (32)	Bertram (32)	Hughes (34)	Theresa (35)	Bernard (32)	Clara (32)	Martin (33)	Charlotte (33)	Amy (36)
137	Stephen (6)	Ashton (6)	Nicholson (7)	Wilkinson (8)	Buckley (7)	Fisher (8)	Barker (8)	Carter (8)	Carr (9)	Rowland (9)	Kate (9)	Wild (10)	Richardson (10)	Catharine (11)	Helena (11)	Priscilla (12)	Price (12)	Abraham (13)	Bernard (13)	Abraham (13)	Julia (14)	Enoch (15)	Edwards (15)	Hall (16)	Wilkinson (18)	Parker (18)	Amy (18)	Matthew (21)	Lydia (20)	Edgar (22)	Winifred (24)	Marion (23)	Susannah (24)	Hall (24)	Parker (27)	Vernon (26)	Martin (31)	Christopher (30)	Augusta (30)	Bertram (33)	Austin (31)	Harrison (32)	Theresa (34)	Williams (35)	Hilda (32)	Oliver (32)	Olive (33)	Christopher (33)	Martin (36)
138	Susan (6)	Ashworth (6)	Parry (7)	Barker (7)	Catharine (7)	Greaves (8)	Butterworth (8)	Clarke (8)	Catharine (9)	Stanley (9)	Kay (9)	Carter (9)	Selina (10)	Frederic (11)	Jemima (11)	Ralph (12)	Atkinson (11)	Anthony (13)	Cooper (13)	Anna (13)	Knowles (14)	Hargreaves (15)	Harvey (15)	Helena (16)	Bertha (17)	Parry (18)	Bennett (18)	Parry (21)	Susannah (20)	Josephine (22)	Anthony (23)	Rachel (23)	Watson (24)	Lizzie (24)	Brown (26)	Vincent (26)	Sidney (31)	Cooper (30)	Eveline (30)	Norman (33)	Bertram (31)	Roberts (32)	Brown (33)	Allen (34)	Johnson (32)	Augustus (31)	Rowland (33)	Harrison (33)	Peter (36)
139	Williamson (6)	Augusta (6)	Ralph (7)	Bradshaw (7)	Dickinson (7)	Mellor (8)	Frederic (8)	Ernest (8)	Cobden (9)	Stephen (9)	Oliver (9)	Clara (9)	Simpson (10)	Lord (11)	Lydia (11)	Austin (11)	Barker (11)	Barker (13)	Edwards (13)	Anthony (13)	Lavinia (14)	Rose (15)	Hill (15)	Holt (16)	Hamilton (17)	Shaw (18)	Clara (18)	Ambrose (20)	Anna (19)	Scott (22)	Bernard (23)	Victor (23)	Cooper (23)	Simpson (24)	Frank (26)	Anthony (25)	Wood (31)	Douglas (30)	Hughes (29)	Brown (32)	Brown (31)	Buckley (31)	Griffith (33)	Oliver (34)	Victoria (32)	Gladys (31)	Archibald (32)	Archibald (32)	Archibald (35)
140	Albert (5)	Barlow (6)	Richardson (7)	Daniel (7)	Emmett (7)	Mills (8)	Harris (8)	Fox (8)	Dean (9)	Sutton (9)	Parker (9)	Clegg (9)	Stanley (10)	Pearson (11)	Ruth (11)	Barlow (11)	Brown (11)	Booth (13)	Gordon (13)	Bennett (13)	Richardson (14)	Susan (15)	Holt (15)	Lavinia (16)	Oliver (17)	Edgar (17)	Dixon (18)	Cooper (20)	Augusta (19)	Stephen (22)	Fanny (23)	Clara (22)	Roberts (23)	Theresa (24)	Lavinia (26)	Lavinia (25)	Marian (30)	Ellin (30)	Lizzie (29)	Davies (32)	Lily (31)	Douglas (31)	Lydia (33)	Rowland (34)	Christopher (31)	Jessie (31)	Esther (32)	Martin (32)	Daniel (35)
141	Anthony (5)	Bradshaw (6)	Ainsworth (6)	Davies (7)	Fanny (7)	Mitchell (8)	Hartley (8)	Gibson (8)	Ernest (9)	Teresa (9)	Pearson (9)	Dawson (9)	Susanna (10)	Price (11)	Constance (10)	Bell (11)	Isaac (11)	Holmes (13)	Green (13)	Burton (13)	Selina (14)	Amy (14)	Lee (15)	Lees (16)	Susannah (17)	Evans (17)	Foster (18)	Davies (20)	Booth (19)	Thompson (22)	Fletcher (23)	Frederic (22)	Ruth (23)	Tom (24)	Lawrence (26)	Marion (25)	Theresa (30)	Evan (30)	Evelyn (28)	Clara (31)	Martin (31)	Williams (31)	Marion (33)	Sydney (34)	Isaac (31)	Lavinia (31)	Ruth (32)	Wood (32)	Howard (35)
142	Ashworth (5)	Brook (6)	Ashworth (6)	Dorothy (7)	Hill (7)	Stewart (8)	Harvey (8)	Green (8)	Hall (9)	Annie (8)	Riley (9)	Ellin (9)	Adelaide (9)	Roberts (11)	Hargreaves (10)	Catharine (11)	Isabel (11)	Hudson (13)	Lawrence (13)	Edwards (13)	Shaw (14)	Dean (14)	Matthew (15)	Louise (16)	Turner (17)	Georgina (17)	Lees (18)	Henrietta (20)	Edwards (19)	Hughes (21)	Parry (23)	Griffith (22)	Selina (23)	Douglas (23)	Oswald (26)	Marshall (25)	Marion (29)	Hughes (30)	Henrietta (28)	Julia (31)	Rowland (31)	Charlotte (30)	Fanny (32)	Watson (34)	Augusta (30)	Theresa (31)	Spencer (32)	Daniel (31)	Rebecca (35)
143	Barnes (5)	Brooks (6)	Benjamin (6)	Fanny (7)	Horner (7)	Ward (8)	Hilton (8)	Harris (8)	Hartley (9)	Ashley (8)	Bailey (8)	Evan (9)	Barker (9)	Simpson (11)	Hill (10)	Ellin (11)	Parker (11)	Laura (13)	Martin (13)	Evans (13)	Teresa (14)	Marshall (14)	Spencer (15)	Richardson (16)	Abraham (16)	Julia (17)	Lowe (18)	Hope (20)	Harriett (19)	Louise (21)	Amy (22)	Julia (22)	Anthony (22)	Eveline (23)	Percival (26)	Martin (25)	Matthew (29)	Parker (30)	Brown (27)	Price (31)	Augusta (30)	Evelyn (30)	Laura (32)	Fanny (33)	Evan (30)	Wright (31)	Evans (31)	Davies (31)	Gladstone (34)
144	Barton (5)	Clayton (6)	Bennett (6)	Foster (7)	Hugh (7)	Yates (8)	Jemima (8)	Jesse (8)	Holt (9)	Ashton (8)	Bentley (8)	Gertrude (9)	Bennett (9)	Stephen (11)	Marsden (10)	Evan (11)	Rose (11)	Michael (13)	Maude (13)	Fletcher (13)	Wilkinson (14)	Vincent (14)	Adelaide (14)	Simpson (16)	Anthony (16)	Lee (17)	Spencer (18)	Leonard (20)	Lees (19)	Peter (21)	Atkinson (22)	Price (22)	Booth (22)	Foster (23)	Evan (25)	Philip (25)	Morris (29)	Constance (29)	Evans (27)	Douglas (30)	Christopher (30)	Louis (30)	Lily (32)	Helena (33)	Fanny (30)	Arnold (30)	Selina (31)	Lavinia (31)	Hartley (34)
145	Batty (5)	Cooper (6)	Carter (6)	Fox (7)	Julia (7)	Ashton (7)	Lavinia (8)	Lawrence (8)	Jemima (9)	Barnes (8)	Chapman (8)	Griffiths (9)	Carr (9)	Blanche (10)	Michael (10)	Foster (11)	Rowland (11)	Percy (13)	May (13)	Foster (13)	Bernard (13)	Webster (14)	Amy (14)	Theresa (16)	Cooper (16)	Michael (17)	Victoria (18)	Moore (20)	Lincoln (19)	Richardson (21)	Blanche (22)	Scott (22)	Hartley (22)	Lawrence (23)	Lydia (25)	Selina (25)	Percival (29)	Hall (29)	Marshall (27)	Hall (30)	Philip (30)	Price (30)	Turner (32)	Josephine (33)	Hartley (30)	Charlotte (30)	Stephen (31)	Lee (31)	Robinson (34)
146	Boulton (5)	Craven (6)	Clough (6)	Garner (7)	Kay (7)	Aspinall (7)	Lawrence (8)	Massey (8)	Lees (9)	Butler (8)	Christopher (8)	Hill (9)	Carter (9)	Clegg (10)	Peel (10)	Hugh (11)	Stanley (11)	Barlow (12)	Michael (13)	Helena (13)	Bertha (13)	Catharine (13)	Austin (14)	Yates (16)	Evan (16)	Susan (17)	Bertha (17)	Parker (20)	Parry (19)	Selina (21)	Cooper (22)	Wood (22)	Lavinia (22)	Marion (23)	Sidney (25)	Sidney (25)	Thompson (29)	Lawrence (28)	Minnie (27)	Isaac (30)	Roberts (30)	Fanny (29)	Augusta (31)	Lily (33)	Hughes (30)	Ewart (30)	Hartley (30)	Oliver (31)	Wallace (34)
147	Carter (5)	Davies (6)	Davies (6)	Griffith (7)	Lawrence (7)	Barker (7)	Lydia (8)	Nicholson (8)	Lucy (9)	Clara (8)	Clara (8)	Isaac (9)	Clark (9)	Julia (10)	Roger (10)	Nelson (11)	Stephen (11)	Carr (12)	Susannah (13)	Lee (13)	Clayton (13)	Dawson (13)	Catharine (14)	Adelaide (15)	Griffith (16)	Alberta (16)	Booth (17)	Stewart (20)	Blanche (18)	Bertha (20)	Frank (22)	Davies (21)	Morgan (22)	Minnie (23)	Bennett (24)	Watson (25)	Anna (28)	Martin (28)	Parry (27)	Rowland (30)	Atkinson (29)	Tom (29)	Llewellyn (31)	Roberts (33)	Llewellyn (30)	Fanny (30)	Roberts (30)	Robinson (31)	Dorothy (33)
148	Davis (5)	Dickinson (6)	Esther (6)	Hudson (7)	Lister (7)	Bell (7)	Matthew (8)	Parker (8)	Marshall (9)	Cooper (8)	Dixon (8)	Mason (9)	Ellin (9)	Michael (10)	Rowland (10)	Rose (11)	Teresa (11)	Cook (12)	Amy (12)	Leigh (13)	Matthew (13)	Fletcher (13)	Clayton (14)	Anthony (15)	May (16)	Harriett (16)	Dawson (17)	Susannah (20)	Buckley (18)	Chadwick (20)	Oswald (22)	Jessie (21)	Price (22)	Parker (23)	Julia (24)	Holland (24)	Douglas (28)	Evelyn (27)	Theresa (27)	Anna (29)	Hartley (29)	Arnold (28)	Martin (31)	Thompson (33)	Martin (30)	Horace (30)	Stuart (30)	Adelaide (30)	Johnson (33)
149	Dean (5)	Fanny (6)	Fox (6)	Hunt (7)	Morris (7)	Bradley (7)	Maud (8)	Rhodes (8)	Oliver (9)	Frederic (8)	Frank (8)	Nelson (9)	Everett (9)	Moore (10)	Selina (10)	Selina (11)	White (11)	Cooper (12)	Evans (12)	Ralph (13)	Newton (13)	Griffith (13)	Dorothy (14)	Burton (15)	Ruth (16)	Lydia (16)	Edwards (17)	Watson (20)	Cooper (18)	Ethel (20)	Price (22)	Lydia (21)	Spencer (22)	Roberts (23)	Laura (24)	Lawrence (24)	Evelyn (28)	Marion (27)	Abraham (26)	Buckley (29)	Hughes (29)	Isaac (28)	Rowland (31)	Griffith (32)	Stephen (30)	Augusta (29)	Augusta (29)	Evan (30)	Lavinia (33)
150	Fox (5)	Fletcher (6)	Gill (6)	Leach (7)	Moss (7)	Burton (7)	Miller (8)	Stephenson (8)	Philip (9)	Greaves (8)	Green (8)	Philip (9)	Fletcher (9)	Patrick (10)	Spencer (10)	Webster (11)	Catharine (10)	Edwards (12)	Foster (12)	Selina (13)	Price (13)	Harriett (13)	Hartley (14)	Campbell (15)	Schofield (16)	Pearson (16)	Hamilton (17)	Griffith (19)	Hartley (18)	Foster (20)	Wilkinson (22)	Newton (21)	Vincent (22)	Vincent (23)	Oliver (24)	Ruth (24)	Georgina (28)	Minnie (27)	Ashton (26)	Constance (29)	Jessie (29)	Newton (28)	Augustus (30)	Jackson (32)	Wilfred (30)	Elsie (29)	Augustus (29)	Matthew (30)	Lawrence (33)
151	Frederic (5)	Foster (6)	Greaves (6)	Leigh (7)	Susan (7)	Fergus (7)	Noble (8)	Arnold (7)	Spencer (9)	Griffith (8)	Harding (8)	Preston (9)	Henrietta (9)	Philip (10)	Stephen (10)	Armstrong (10)	Constance (10)	Ellin (12)	Helena (12)	Susanna (13)	Walton (13)	Holt (13)	Josephine (14)	Frank (15)	Watson (16)	Philip (16)	Lavinia (17)	Julia (19)	Hope (18)	Hope (20)	Henrietta (21)	Wilkinson (21)	Wright (22)	Martin (22)	Ruth (24)	Theresa (24)	Hughes (28)	Teresa (27)	Constance (26)	Griffith (29)	Oliver (29)	Oswald (28)	Charlotte (30)	Johnson (32)	Elsie (29)	Johnson (29)	Bernard (29)	Philip (30)	Theresa (33)
152	Gregory (5)	Hall (6)	Hamilton (6)	Mason (7)	Susanna (7)	Hartley (7)	Pearson (8)	Barker (7)	Ward (9)	Harriett (8)	Holt (8)	Selina (9)	May (9)	Richardson (10)	Bernard (9)	Ashton (10)	Davies (10)	Harvey (12)	Hill (12)	Clement (12)	Ashton (12)	Isabel (13)	Oliver (14)	Frederic (15)	Barker (15)	Roberts (16)	Oliver (17)	Marshall (19)	Nelson (18)	Ward (20)	Lavinia (21)	Bell (20)	Bernard (21)	Oliver (22)	Susannah (24)	Lee (23)	Julia (28)	Vaughan (27)	Hall (26)	Hamilton (29)	Peter (29)	Stephen (28)	Jessie (30)	Lawrence (31)	Oliver (29)	Marion (29)	Jackson (29)	Selina (30)	Wright (33)
153	Harding (5)	Hargreaves (6)	Hampson (6)	Parkinson (7)	Watson (7)	Henrietta (7)	Slater (8)	Barlow (7)	Wrigley (9)	Lord (8)	Lee (8)	Williamson (9)	Mitchell (9)	Stott (10)	Blanche (9)	Buckley (10)	Edwards (10)	Holland (12)	Josephine (12)	Dawson (12)	Booth (12)	Julia (13)	Rachel (14)	Hill (15)	Bernard (15)	Spencer (16)	Russell (17)	Philip (19)	Spencer (18)	Clara (19)	Martin (21)	Bernard (20)	Evans (21)	Oswald (22)	Turner (24)	Louis (23)	Lavinia (28)	Victor (27)	Marian (26)	Oliver (29)	Shaw (29)	Turner (28)	Thompson (30)	Parker (31)	Peter (29)	Muriel (29)	Minnie (29)	Jessie (29)	Charlotte (32)
154	Harriett (5)	Holmes (6)	Hardman (6)	Pearson (7)	White (7)	Holland (7)	Susannah (8)	Crowther (7)	Beckett (8)	Lydia (8)	Lord (8)	Armitage (8)	Parkinson (9)	Williamson (10)	Bradbury (9)	Carter (10)	Florence (10)	Hughes (12)	Lee (12)	Dorothy (12)	Constance (12)	Leigh (13)	Ralph (14)	Martin (15)	Catharine (15)	Victoria (16)	Barlow (16)	Scott (19)	Susan (18)	Evelyn (19)	Pearson (21)	Ewart (20)	Lawrence (21)	Clara (21)	Vincent (24)	Percival (23)	Wilfred (28)	Bernard (26)	Michael (26)	Ruth (29)	Bernard (28)	Watson (28)	Vincent (30)	Turner (31)	Stuart (29)	Victoria (29)	Muriel (29)	Peter (29)	Davies (32)
155	Hugh (5)	Howarth (6)	Hargreaves (6)	Price (7)	Wilkinson (7)	Julia (7)	Townley (8)	Douglas (7)	Bell (8)	Matthew (8)	Milner (8)	Dixon (8)	Stewart (9)	Chadwick (9)	Dawson (9)	Frederic (10)	Gibson (10)	Nelson (12)	Lees (12)	Graham (12)	Dixon (12)	Mellor (13)	Arnold (13)	May (15)	Clara (15)	Bertha (15)	Catharine (16)	Simpson (19)	Walton (18)	Gladstone (19)	Rachel (21)	Hargreaves (20)	Minnie (21)	Edwards (21)	Anthony (23)	Shaw (23)	Charlotte (27)	Bertram (26)	Shaw (26)	Turner (29)	Cecil (28)	Brown (27)	Archibald (29)	Augusta (30)	Wallace (29)	Wilfred (29)	Oliver (29)	Bertha (28)	Jessie (32)
156	Isaac (5)	Hudson (6)	Howard (6)	Rigby (7)	Adams (6)	Lucy (7)	Ainsworth (7)	Dyson (7)	Bentley (8)	O'connor (8)	Ralph (8)	Holland (8)	Williamson (9)	Christopher (9)	Gibson (9)	Georgiana (10)	Hampson (10)	Scott (12)	Louis (12)	Green (12)	Fisher (12)	Michael (13)	Dean (13)	Pearson (15)	Clark (15)	Constance (15)	Frederic (16)	Stuart (19)	Wilkinson (18)	Laura (19)	Ralph (21)	Matthew (20)	Simpson (21)	Evans (21)	Christopher (23)	Susannah (23)	Minnie (27)	Booth (26)	Booth (25)	Christopher (28)	Norman (28)	Ewart (27)	Evans (27)	Laura (30)	Wood (29)	Brown (28)	Peter (29)	Gladstone (28)	Matthew (32)
157	Lawson (5)	Hutchinson (6)	Howarth (6)	Selina (7)	Adelaide (6)	Maud (7)	Ashton (7)	Fisher (7)	Bolton (8)	Oliver (8)	Ruth (8)	Marshall (8)	Anthony (8)	Clark (9)	Green (9)	Georgina (10)	Hargreaves (10)	Spencer (12)	Mellor (12)	Hamilton (12)	Foster (12)	Nelson (13)	Elinor (13)	Scott (15)	Foster (15)	Frank (15)	Garibaldi (16)	Susan (19)	Clark (17)	Lavinia (19)	Wood (21)	Pearson (20)	Stephen (21)	Georgina (21)	Edwards (23)	Wood (23)	Augustus (26)	Georgina (26)	Clara (25)	Hilda (28)	Sydney (28)	Georgina (27)	Hartley (27)	Marion (30)	Clara (28)	Christopher (28)	Vernon (29)	Theresa (28)	Evan (31)
158	Miller (5)	Isaac (6)	Kay (6)	Shaw (7)	Astley (6)	Michael (7)	Carter (7)	Harriett (7)	Clarke (8)	Powell (8)	Shaw (8)	Parkinson (8)	Ashworth (8)	Edith (9)	Greenwood (9)	Harris (10)	Hartley (10)	Susannah (12)	Parry (12)	Holden (12)	Harriett (12)	Ralph (13)	Evan (13)	Ward (15)	Hartley (15)	Kay (15)	Hughes (16)	Ashworth (18)	Constance (17)	Morgan (19)	Frederic (20)	Vincent (20)	Winifred (21)	Laura (21)	Evelyn (23)	Abraham (22)	Cooper (26)	Jessie (26)	Hargreaves (25)	Marshall (28)	Adeline (27)	Hall (27)	Isaac (27)	Archibald (29)	Douglas (28)	Gordon (28)	Violet (29)	Turner (28)	Helena (31)
159	Nicholas (5)	Isabel (6)	Marsden (6)	Simpson (7)	Barlow (6)	Morris (7)	Catharine (7)	Hilton (7)	Clarkson (8)	Priscilla (8)	Stuart (8)	Parry (8)	Bailey (8)	Foster (9)	Griffiths (9)	Helena (10)	Hope (10)	Whitehead (12)	Price (12)	Holmes (12)	Hudson (12)	Abraham (12)	Harriett (13)	Amy (14)	Isabel (15)	Marion (15)	Louise (16)	Bertha (18)	Marian (17)	Newton (19)	Minnie (20)	Booth (19)	Abraham (20)	Leonard (21)	Henrietta (23)	Austin (22)	Gordon (26)	Laura (26)	Norman (25)	Cooper (27)	Ashton (27)	Lavinia (27)	Vernon (27)	Bell (29)	Jessie (28)	Griffith (28)	Williams (29)	Hall (27)	Hubert (31)
160	Oldham (5)	Julia (6)	Martin (6)	Walton (7)	Barnes (6)	Nicholson (7)	Dale (7)	Hodgson (7)	Elijah (8)	Bradley (7)	Thornton (8)	Richardson (8)	Bell (8)	Georgina (9)	Josiah (9)	Hulme (10)	Hudson (10)	Adelaide (11)	Rachel (12)	Lavinia (12)	Isaac (12)	Anderson (12)	Henrietta (13)	Bailey (14)	Leonard (15)	Mason (15)	Newton (16)	Frederic (18)	Matthew (17)	Stewart (19)	Parker (20)	Bright (19)	Frederic (20)	Letitia (21)	Marion (23)	Cecil (22)	Parker (26)	Spencer (26)	Roberts (25)	Gordon (27)	Ashworth (27)	Norman (27)	Parry (25)	Gladstone (29)	Selina (28)	Hall (28)	Shaw (28)	Horace (27)	Irene (31)
161	Oliver (5)	Knight (6)	Michael (6)	Watson (7)	Broadhurst (6)	Philip (7)	Elijah (7)	Hudson (7)	Fox (8)	Brierley (7)	Ward (8)	Scott (8)	Bentley (8)	Gertrude (9)	Mason (9)	Knowles (10)	Joshua (10)	Fowler (11)	Stanley (12)	Lydia (12)	Lydia (12)	Ashton (12)	Julia (13)	Bennett (14)	Michael (15)	Moore (15)	Winifred (16)	Harriett (18)	Mills (17)	Walton (19)	Ruth (20)	Cecil (19)	Marian (20)	Michael (21)	Cecil (22)	Arnold (21)	Price (26)	Buckley (25)	Rowland (25)	Oswald (27)	Edwards (27)	Oliver (27)	Selina (25)	Augustus (28)	Vernon (28)	Hartley (28)	Theresa (28)	Laura (27)	Newton (31)
162	Parkin (5)	Leonard (6)	Morgan (6)	Anthony (6)	Dale (6)	Ralph (7)	Ellin (7)	Mason (7)	Kay (8)	Emmett (7)	Austin (7)	Slater (8)	Davis (8)	Gibson (9)	Matthew (9)	Marshall (10)	Laura (10)	Frank (11)	Stephen (12)	Rose (12)	Philip (12)	Barker (12)	May (13)	Blanche (13)	Parker (15)	Oliver (15)	Constance (15)	Isaac (18)	Parker (17)	Wilkinson (19)	Wallace (20)	Dixon (19)	Matthew (20)	Percival (21)	Richardson (22)	Bertha (21)	Stewart (26)	Foster (25)	Scott (25)	Wood (27)	Thompson (27)	Archibald (26)	Watson (25)	Newton (28)	Augustus (27)	Stewart (28)	Austin (27)	Muriel (27)	Eva (30)
163	Parkinson (5)	Lucy (6)	Parkinson (6)	Butterworth (6)	Fox (6)	Ruth (7)	Holland (7)	Mellor (7)	Lawton (8)	Gibson (7)	Carter (7)	Susanna (8)	Hargreaves (8)	Griffith (9)	Nelson (9)	Parkinson (10)	Lee (10)	Mason (11)	Ward (12)	White (12)	Slater (12)	Bennett (12)	Moore (13)	Bradshaw (13)	Riley (15)	Stanley (15)	Dean (15)	Jessie (18)	Price (17)	Buckley (18)	Anderson (19)	Edwards (19)	Priscilla (20)	Atkinson (20)	Watson (22)	Christopher (21)	Michael (25)	Ruth (25)	Spencer (25)	Marion (26)	Arnold (26)	Evans (26)	Bennett (24)	Parry (28)	Theresa (27)	Wood (28)	Brown (27)	Myfanwy (27)	Ruth (30)
164	Parry (5)	Mitchell (6)	Peter (6)	Catharine (6)	Gibson (6)	Slater (7)	Kershaw (7)	Mitchell (7)	Massey (8)	Gill (7)	Catharine (7)	Whitehead (8)	Harriett (8)	Grimshaw (9)	Parry (9)	Philip (10)	Parry (10)	Maude (11)	Ambrose (11)	Wilkinson (12)	Watson (12)	Carter (12)	Nelson (13)	Dixon (13)	Rose (15)	Teresa (15)	Josephine (15)	Lawrence (18)	Ruth (17)	Douglas (18)	Carter (19)	Ethel (19)	Rowland (20)	Austin (20)	Fletcher (21)	Clara (21)	Wilkinson (25)	Vincent (25)	Tom (25)	Martin (26)	Hargreaves (26)	Hartley (26)	Dora (24)	Christopher (27)	Turner (27)	Davies (27)	Daniel (27)	Parker (27)	Gilbert (29)
165	Pryce (5)	Oliver (6)	Plant (6)	Evan (6)	Goodwin (6)	Spencer (7)	Llewellyn (7)	Oliver (7)	Parker (8)	Green (7)	Chadwick (7)	Abraham (7)	Hill (8)	Helena (9)	Preston (9)	Richardson (10)	Patrick (10)	Philip (11)	Ashworth (11)	Barlow (11)	Ambrose (11)	Clarke (12)	Price (13)	Evan (13)	Scott (15)	Wilkinson (15)	Leonard (15)	Michael (18)	Shaw (17)	Gilbert (18)	Cecil (19)	Gilbert (19)	Catharine (19)	Fletcher (20)	Josephine (21)	Graham (21)	Austin (24)	Wilkinson (25)	Vincent (25)	Newton (26)	Lawrence (26)	Lees (26)	Georgina (24)	Gilbert (27)	Davies (26)	Ruth (27)	Davies (27)	Rowland (27)	Minnie (29)
166	Riley (5)	Phillips (6)	Porter (6)	Gardner (6)	Griffiths (6)	Washington (7)	Lord (7)	Parry (7)	Riley (8)	Harding (7)	Edith (7)	Anthony (7)	Michael (8)	Hilton (9)	Schofield (9)	Roberts (10)	Richardson (10)	Price (11)	Barlow (11)	Buckley (11)	Austin (11)	Elinor (12)	Rowland (13)	Georgina (13)	Stanley (15)	Campbell (14)	Michael (15)	Newton (18)	Whitehead (17)	Harriett (18)	Foster (19)	Hill (19)	Greenwood (19)	Henrietta (20)	Leonard (21)	Hamilton (21)	Hall (24)	Bell (24)	Allen (24)	Rachel (26)	Nelson (26)	Campbell (25)	Graham (24)	Llewellyn (27)	Olive (26)	Selina (27)	Eva (27)	Thompson (27)	Olive (29)
167	Roger (5)	Rayner (6)	Radcliffe (6)	Graham (6)	Harper (6)	Williamson (7)	Martin (7)	Paul (7)	Stephenson (8)	Henrietta (7)	Gilbert (7)	Barnes (7)	Mills (8)	Morgan (9)	Stanley (9)	Rowland (10)	Susannah (10)	Russell (11)	Douglas (11)	Butler (11)	Barker (11)	Lawrence (12)	Simpson (13)	Gibson (13)	Vincent (15)	Clark (14)	Parker (15)	Price (18)	Bennett (16)	Hartley (18)	Hargreaves (19)	Minnie (19)	Susan (19)	Nelson (20)	Ralph (21)	Marian (21)	Henrietta (24)	Gilbert (24)	Georgina (24)	Shaw (26)	Theresa (26)	Clara (25)	Matthew (24)	Stewart (27)	Bertram (25)	Evans (26)	Bertha (26)	Tom (27)	Scott (29)
168	Rowley (5)	Susannah (6)	Rayner (6)	Hodgson (6)	Holden (6)	Baker (6)	Parry (7)	Phillips (7)	Teresa (8)	Howard (7)	Gregory (7)	Bell (7)	Morris (8)	Priscilla (9)	Sykes (9)	Shaw (10)	Walton (10)	Shaw (11)	Griffith (11)	Clarke (11)	Blanche (11)	Lees (12)	Stephenson (13)	Harriett (13)	Clayton (14)	Gordon (14)	Philip (15)	Spencer (18)	Catharine (16)	Kay (18)	Lydia (19)	Oliver (19)	Whitehead (19)	Newton (20)	Reginald (21)	Michael (21)	Amy (23)	Llewelyn (24)	Jessie (24)	Augusta (25)	Anna (25)	Edwards (25)	Morgan (24)	Wilfred (27)	Dorothy (25)	Kathleen (26)	Lee (26)	Vaughan (27)	Watson (29)
169	Schofield (5)	Townley (6)	Robson (6)	Holmes (6)	Hunt (6)	Barlow (6)	Patrick (7)	Ralph (7)	Theresa (8)	Kershaw (7)	Griffith (7)	Bennett (7)	Moss (8)	Thornton (9)	Victoria (9)	Susannah (10)	Whittaker (10)	Dixon (10)	Harris (11)	Dean (11)	Catharine (11)	Leonard (12)	Bell (12)	Hope (13)	Dawson (14)	Holland (14)	Ambrose (14)	Dean (17)	Cecil (16)	Lees (18)	Marion (19)	Oswald (19)	Wood (19)	Spencer (20)	Schofield (21)	Whitehead (21)	Bell (23)	Sydney (24)	Parker (24)	Edwards (25)	Cooper (25)	Gilbert (25)	Muriel (24)	Atkinson (26)	Lavinia (25)	Rowland (26)	Marshall (26)	Clifford (26)	Ashton (28)
170	Selina (5)	Whitaker (6)	Walton (6)	Hope (6)	Lee (6)	Bennett (6)	Price (7)	Spencer (7)	Brierley (7)	Moss (7)	Henrietta (7)	Burton (7)	Preston (8)	Adam (8)	Adelaide (8)	Whitehead (10)	Amy (9)	Gordon (10)	Lydia (11)	Griffith (11)	Dean (11)	Letitia (12)	Hudson (12)	Lee (13)	Fletcher (14)	Hope (14)	Clark (14)	Graham (17)	Clara (16)	Lizzie (18)	Newton (19)	Parker (19)	Bell (18)	Alberta (19)	Simpson (21)	Williams (21)	Bennett (23)	Watson (24)	Ruth (24)	Laura (25)	Minnie (25)	Hilda (25)	Price (24)	Benjamin (26)	Matthew (25)	Gilbert (25)	Wright (26)	Josephine (26)	Buckley (28)
171	Teresa (5)	Whittaker (6)	Webster (6)	King (6)	Lord (6)	Bond (6)	Riley (7)	Whittaker (7)	Chapman (7)	Newton (7)	Matthew (7)	Chapman (7)	Sidney (8)	Ashton (8)	Amy (8)	Bridget (9)	Barton (9)	Hamer (10)	Miller (11)	Harriett (11)	Frederic (11)	Louise (12)	Lawrence (12)	Marshall (13)	Graham (14)	Mother's (14)	Fletcher (14)	Hargreaves (17)	Frederic (16)	Martin (18)	Shaw (19)	Parry (19)	Foster (18)	Cooper (19)	Burton (20)	Barker (20)	Fletcher (23)	Wood (24)	Wood (24)	Ward (25)	Oswald (25)	Nelson (25)	Priscilla (24)	Marshall (26)	Oswald (25)	Ralph (25)	Horace (25)	Augusta (25)	Clara (28)
172	Vernon (5)	Ana (5)	Barker (5)	Lawrence (6)	Marshall (6)	Carter (6)	Stott (7)	Adams (6)	Gibson (7)	Ruth (7)	Maud (7)	Clarke (7)	Teresa (8)	Bradley (8)	Austin (8)	Constance (9)	Bradley (9)	Josephine (10)	Moore (11)	Harris (11)	Graham (11)	Newton (12)	Leigh (12)	Vincent (13)	Jessie (14)	Richardson (14)	Holmes (14)	Ralph (17)	Henrietta (16)	Philip (18)	Spencer (19)	Reginald (19)	Lilian (18)	Gilbert (19)	Lee (20)	Bernard (20)	Jessie (23)	Edwards (23)	Douglas (23)	Kay (24)	Scott (25)	Vernon (25)	Ruth (24)	Ralph (26)	Stewart (25)	Spencer (25)	Kathleen (25)	Austin (25)	Lee (28)
173	Wesley (5)	Boardman (5)	Bentley (5)	Letitia (6)	Middleton (6)	Clark (6)	Susan (7)	Anderson (6)	Griffith (7)	Stephenson (7)	Mitchell (7)	Dale (7)	Walmsley (8)	Christiana (8)	Benson (8)	Frank (9)	Carr (9)	Lavinia (10)	Morgan (11)	Holland (11)	Janet (11)	Parker (12)	Parker (12)	Barlow (12)	Kershaw (14)	Rowland (14)	Hope (14)	Richardson (17)	Julia (16)	Christopher (17)	Stephen (19)	Spencer (19)	Mabel (18)	Scott (19)	Louis (20)	Douglas (20)	Lees (23)	Graham (23)	Hill (23)	Parker (24)	Evans (24)	Christopher (24)	Sidney (24)	Selina (26)	Walton (25)	Dixon (24)	Lavinia (25)	Cooper (25)	Leslie (28)
174	Young (5)	Briggs (5)	Bond (5)	Marsden (6)	Miller (6)	Edwards (6)	Wrigley (7)	Beckett (6)	Haigh (7)	Thornton (7)	Parkinson (7)	Dean (7)	Walton (8)	Clarke (8)	Bradshaw (8)	Griffith (9)	Christiana (9)	Lowe (10)	Nelson (11)	Holt (11)	Joshua (11)	Priscilla (12)	Pearson (12)	Bell (12)	Lees (14)	Scott (14)	Ruth (14)	Teresa (17)	Llewelyn (16)	Edwards (17)	Theresa (19)	Austin (18)	Oswald (18)	Valentine (19)	Marshall (20)	Eveline (20)	Mason (23)	Hamilton (23)	Lily (23)	Roberts (24)	Georgina (24)	Hughes (24)	Ward (24)	Valentine (26)	Bell (24)	Gladstone (24)	Marie (25)	Hartley (25)	Marie (28)
175	Augusta (4)	Butterworth (5)	Burrows (5)	Marshall (6)	Moore (6)	Emmett (6)	Wynne (7)	Blanche (6)	Hamilton (7)	Walmsley (7)	Paul (7)	Dorothy (7)	Bernard (7)	Dean (8)	Byron (8)	Hargreaves (9)	Edwd (9)	Martin (10)	Richardson (11)	Lees (11)	Lee (11)	Rowland (12)	Percy (12)	Christopher (12)	Moore (14)	Tom (14)	Adeline (13)	Atkinson (16)	Priscilla (16)	Georgina (17)	Turner (19)	Foster (18)	Adeline (17)	Wright (19)	Scott (20)	Hargreaves (20)	Oliver (23)	Simpson (23)	Matthew (23)	Walton (24)	Parker (24)	Jessie (24)	Bell (23)	Wood (26)	Brown (24)	Hughes (24)	Parry (25)	Harvey (25)	Christopher (27)
176	Austin (4)	Clarke (5)	Clark (5)	Nelson (6)	Nelson (6)	Gilbert (6)	Young (7)	Bradshaw (6)	Harry (7)	Ward (7)	Potter (7)	Elijah (7)	Bradbury (7)	Eli (8)	Carr (8)	Henrietta (9)	Fisher (9)	Matthew (10)	Slater (11)	Parry (11)	Rose (11)	Scott (12)	Rose (12)	Cornelius (12)	Morgan (14)	Walton (14)	Alberta (13)	Bell (16)	Abraham (15)	Green (17)	Victor (19)	Marshall (18)	Barker (17)	Ambrose (18)	Shaw (20)	Matthew (20)	Priscilla (23)	Susan (23)	Newton (23)	Watson (24)	Rachel (24)	Lydia (24)	Clara (23)	Lavinia (25)	Eva (24)	Barlow (23)	Stewart (25)	Llewelyn (25)	Clifford (27)
177	Bartholomew (4)	Curtis (5)	Clarkson (5)	Peel (6)	Nicholson (6)	Haigh (6)	Anderson (6)	Brook (6)	Hodgson (7)	Webster (7)	Rhodes (7)	Fisher (7)	Edith (7)	Enoch (8)	Chadwick (8)	Holt (9)	Fletcher (9)	Parry (10)	Stewart (11)	Roger (11)	Schofield (11)	Victoria (12)	Watson (12)	Graham (12)	Mothers (14)	Willie (14)	Anderson (13)	Evelyn (16)	Atkinson (15)	Jessie (17)	Abraham (18)	Morgan (18)	Cecil (17)	Brown (18)	Stephenson (20)	Price (20)	Spencer (23)	Anthony (22)	Price (23)	Anthony (23)	Ruth (24)	Marian (24)	Hall (23)	Philip (25)	Gordon (24)	Booth (23)	Wilfrid (25)	Newton (25)	Spencer (27)
178	Bentley (4)	Dorothy (5)	Cook (5)	Rowland (6)	Peel (6)	Hampson (6)	Augusta (6)	Chapman (6)	Joshua (7)	Wesley (7)	Rose (7)	Frank (7)	Fielding (7)	Fisher (8)	Christopher (8)	Hudson (9)	Hilton (9)	Vincent (10)	Theresa (11)	Sidney (11)	Susannah (11)	Wynne (12)	Abraham (11)	Holden (12)	Nelson (14)	Abraham (13)	Anthony (13)	Foster (16)	Bailey (15)	Stuart (17)	Barker (18)	Nelson (18)	Dawson (17)	Chapman (18)	Wood (20)	Stewart (20)	Ward (23)	Cecil (22)	Austin (22)	Austin (23)	Spencer (24)	Michael (24)	Hilda (23)	Shaw (25)	Hall (24)	Hill (23)	Cyril (24)	Vernon (25)	Vernon (27)
179	Bond (4)	Edge (5)	Cooper (5)	Russell (6)	Philip (6)	Harris (6)	Barbara (6)	Clark (6)	Kate (7)	Whittaker (7)	Schofield (7)	Gilbert (7)	Florence (7)	Harding (8)	Clark (8)	Leonard (9)	Horatio (9)	Webster (10)	Washington (11)	Spencer (11)	Bailey (10)	Yates (12)	Ashworth (11)	Hudson (12)	Percy (14)	Ashworth (13)	Bailey (13)	Lord (16)	Chadwick (15)	Ambrose (16)	Dixon (18)	Rowland (18)	Dean (17)	Hargreaves (18)	Adeline (19)	Sydney (20)	Booth (22)	Lydia (22)	Bell (22)	Bernard (23)	Eva (23)	Ralph (24)	Julia (23)	Austin (24)	Lees (24)	Lydia (23)	Daisy (24)	Augustus (24)	Augusta (26)
180	Bradbury (4)	Eli (5)	Edna (5)	Teresa (6)	Rothwell (6)	Hilton (6)	Barlow (6)	Clegg (6)	Lister (7)	Winifred (7)	Spencer (7)	Gordon (7)	Greenwood (7)	Holmes (8)	Edith (8)	Mason (9)	Leonard (9)	Wynne (10)	Yates (11)	Victoria (11)	Betsy (10)	Bell (11)	Atkinson (11)	Isaac (12)	Bell (13)	Atkinson (13)	Barton (13)	Lydia (16)	Gilbert (15)	Bernard (16)	Ethel (18)	Ruth (18)	Edwards (17)	Marshall (18)	Bell (19)	Wilkinson (20)	Campbell (22)	Selina (22)	Bertram (22)	Matthew (23)	Gilbert (23)	Sidney (24)	Marshall (23)	Eva (24)	Llewelyn (24)	Nelson (23)	Gilbert (24)	Brown (24)	Clement (26)
181	Bradley (4)	Fowler (5)	Eli (5)	Travis (6)	Stanley (6)	Maude (6)	Bentley (6)	Clement (6)	Mellor (7)	Adam (6)	Susan (7)	Greenwood (7)	Hamilton (7)	Lavinia (8)	Fisher (8)	Mitchell (9)	Michael (9)	Barton (9)	Baker (10)	Vincent (11)	Briggs (10)	Georgina (11)	Bennett (11)	Rhodes (12)	Edwards (13)	Barker (13)	Bell (13)	Oliver (16)	Graham (15)	Bradshaw (16)	Lees (18)	Theresa (18)	Eveline (17)	Pearson (18)	Hartley (19)	Archibald (19)	Dixon (22)	Turner (22)	Foster (22)	Philip (23)	Marian (23)	Wood (24)	Michael (23)	Stuart (24)	Lydia (24)	Parry (23)	Gladstone (24)	Maurice (24)	Hughes (26)
182	Burgess (4)	Georgiana (5)	Elliott (5)	Adam (5)	Stephen (6)	Middleton (6)	Brooks (6)	Dixon (6)	Ogden (7)	Austin (6)	Whittaker (7)	Hamilton (7)	Haworth (7)	Lawton (8)	Fletcher (8)	Simpson (9)	Mitchell (9)	Bennett (9)	Chadwick (10)	Walton (11)	Fletcher (10)	Greenwood (11)	Cooper (11)	Rowland (12)	Harold (13)	Bell (13)	Bentley (13)	Rachel (16)	Hilton (15)	Leigh (16)	Michael (18)	Isaac (17)	Evelyn (17)	Philip (18)	Marian (19)	Ashton (19)	Eva (22)	Wilfred (22)	Ralph (22)	Simpson (23)	Marie (23)	Adeline (23)	Susannah (23)	Buckley (23)	Adeline (23)	Shaw (23)	Hall (24)	Williams (24)	Isaac (26)
183	Burton (4)	Grimshaw (5)	Gerrard (5)	Ashton (5)	Stevenson (6)	Miller (6)	Clayton (6)	Dorothy (6)	Peel (7)	Bailey (6)	Adam (6)	Harvey (7)	Heap (7)	Mason (8)	Hobson (8)	Ward (9)	Rachel (9)	Bentley (9)	Clara (10)	Amy (10)	Frank (10)	Gregory (11)	Eli (11)	Schofield (12)	Horatio (13)	Bennett (13)	Clarke (13)	Wesley (16)	Lizzie (15)	Lord (16)	Oliver (18)	Llewelyn (17)	Fletcher (17)	Shaw (18)	Matthew (19)	Campbell (19)	Marsden (22)	Anna (21)	Watson (22)	Wilkinson (23)	Valentine (23)	Bell (23)	Ashton (22)	Hamilton (23)	Bennett (23)	Adelaide (22)	Hughes (24)	Daisy (23)	Oliver (26)
184	Butterworth (4)	Harding (5)	Hague (5)	Ashworth (5)	Vaughan (6)	Pearson (6)	Duncombe (6)	Fenton (6)	Royle (7)	Baker (6)	Ainsworth (6)	Helena (7)	Helena (7)	Maud (8)	Holden (8)	Whitaker (9)	Susan (9)	Clara (9)	Clarke (10)	Catharine (10)	Hamilton (10)	Hill (11)	Harold (11)	Theodore (12)	Rowland (13)	Gibson (13)	Evan (13)	Barker (15)	Morgan (15)	Ralph (16)	Philip (18)	Sidney (17)	Georgina (17)	Susan (18)	Morgan (19)	Cooper (19)	Norman (22)	Arnold (21)	Wilfred (22)	Archibald (22)	Barker (22)	Llewelyn (23)	Austin (22)	Lee (23)	Cooper (23)	Ashworth (22)	Nelson (24)	Elias (23)	Victoria (26)
185	Christopher (4)	Harper (5)	Harris (5)	Baker (5)	Abraham (5)	Roger (6)	Evan (6)	Foster (6)	Slater (7)	Banks (6)	Barnes (6)	Holt (7)	Hodgson (7)	Mitchell (8)	Hudson (8)	Adam (8)	Sutton (9)	Constance (9)	Constance (10)	Clark (10)	Haworth (10)	Laura (11)	Hope (11)	Walton (12)	Susan (13)	Green (13)	Holland (13)	Catharine (15)	Newton (15)	Reginald (16)	Ward (18)	Teresa (17)	Hilton (17)	Ward (18)	Wilkinson (19)	Hartley (19)	Richardson (22)	Atkinson (21)	Arnold (21)	Barker (22)	Gibson (22)	Matthew (23)	Dawson (22)	Louis (23)	Hubert (23)	Bertie (22)	Christopher (23)	Fanny (23)	Hall (25)
186	Cook (4)	Heap (5)	Hellen (5)	Barnett (5)	Amy (5)	Schofield (6)	Field (6)	Frederic (6)	Washington (7)	Bentley (6)	Bell (6)	Jesse (7)	Holden (7)	Oldham (8)	Julia (8)	Anderson (8)	Ward (9)	Crossley (9)	Dyson (10)	Constance (10)	Jessie (10)	Mason (11)	Kay (11)	Whitehead (12)	Atkinson (12)	Louise (13)	Hudson (13)	Gibson (15)	Oswald (15)	Russell (16)	Evans (17)	Tom (17)	Hudson (17)	Ashton (17)	Arnold (18)	Henrietta (19)	Susannah (22)	Henrietta (21)	Bennett (21)	Bennett (22)	Lawson (22)	Morgan (23)	Edwards (22)	Matthew (23)	Marshall (23)	Dawson (22)	Dora (22)	Isaac (23)	Harrison (25)
187	Crompton (4)	Herbert (5)	Henrietta (5)	Bernard (5)	Barker (5)	Susan (6)	Fisher (6)	Griffith (6)	Webster (7)	Burgess (6)	Burgess (6)	Kate (7)	Hornby (7)	Parker (8)	Lawson (8)	Blanche (8)	Adelaide (8)	Dean (9)	Holland (10)	Frank (10)	Louise (10)	Russell (11)	Lister (11)	Wilkinson (12)	Austin (12)	Ralph (13)	Kay (13)	Hartley (15)	Simpson (15)	Shaw (16)	Janet (17)	Ashton (16)	Nelson (17)	Cecilia (17)	Booth (18)	Isaac (19)	Adeline (21)	Hill (21)	Campbell (21)	Georgina (22)	Leo (22)	Parry (23)	Oliver (22)	Spencer (23)	Michael (23)	Laura (22)	Dorothy (22)	Minnie (23)	Nellie (25)
188	Davenport (4)	Heywood (5)	Hester (5)	Clark (5)	Campbell (5)	Sykes (6)	Foster (6)	Grimshaw (6)	Young (7)	Butterworth (6)	Campbell (6)	Kay (7)	Hudson (7)	Preston (8)	Leigh (8)	Bradley (8)	Bailey (8)	Fletcher (9)	Isaac (10)	Greenwood (10)	Michael (10)	Schofield (11)	Lydia (11)	Young (12)	Bennett (12)	Ruth (13)	Marion (13)	Leigh (15)	Victoria (15)	Sidney (16)	Roger (17)	Ashworth (16)	Ashton (16)	Constance (17)	Dawson (18)	Lydia (19)	Evans (21)	Oswald (21)	Marie (21)	Marie (22)	Llewelyn (22)	Philip (23)	Rachel (22)	Cooper (22)	Newton (23)	Marshall (22)	Millicent (22)	Nellie (23)	Stewart (25)
189	Dixon (4)	Holden (5)	Hewitt (5)	Clarke (5)	Clegg (5)	Victoria (6)	Gilbert (6)	Heap (6)	Ada (6)	Clark (6)	Chambers (6)	Marsden (7)	Hunt (7)	Spencer (8)	May (8)	Briggs (8)	Frank (8)	Gibson (9)	Mitchell (10)	Josephine (10)	Percival (10)	Spencer (11)	Mark (11)	Bernard (11)	Burton (12)	Slater (13)	Martin (13)	Shaw (15)	Ashworth (14)	Abraham (15)	Victoria (17)	Evan (16)	Bailey (16)	Kay (17)	Foster (18)	Oliver (19)	Pearson (21)	Stuart (21)	Oliver (21)	Stuart (22)	Matthew (22)	Ruth (23)	Ralph (22)	Fred (22)	Ralph (23)	Martin (22)	Oswald (22)	Spencer (23)	Cyril (24)
190	Downing (4)	Holland (5)	Hodgson (5)	Clarkson (5)	Ellin (5)	Wesley (6)	Goodwin (6)	Heath (6)	Armitage (6)	Cook (6)	Dale (6)	Nicholson (7)	Isaac (7)	Stewart (8)	Mellor (8)	Brooks (8)	Gardner (8)	Haigh (9)	Nightingale (10)	Maurice (10)	Preston (10)	Tom (11)	Prince (11)	Bertha (11)	Eli (12)	Stephenson (13)	Matthew (13)	Sidney (15)	Bell (14)	Atkinson (15)	Bruce (16)	Evelyn (16)	Buckley (16)	Leigh (17)	Hill (18)	Spencer (19)	Ralph (21)	Ashworth (20)	Wilkinson (21)	Sydney (22)	Priscilla (22)	Stewart (23)	Shaw (22)	Kathleen (22)	Wilfrid (23)	Matthew (22)	Philip (22)	Cecilia (22)	Ellin (24)
191	Eaton (4)	Horatio (5)	Hurst (5)	Davis (5)	Emmet (5)	Whittaker (6)	Harry (6)	Horatio (6)	Ashworth (6)	Cornelius (6)	Ellenor (6)	Parker (7)	Josephine (7)	Sutcliffe (8)	Milner (8)	Cartwright (8)	Graham (8)	Hargreaves (9)	Ratcliffe (10)	Moore (10)	Priscilla (10)	Atkinson (10)	Stewart (11)	Clement (11)	Georgina (12)	Theresa (13)	Scott (13)	Walton (15)	Dean (14)	Cecil (15)	Buckley (16)	Fletcher (16)	Harriett (16)	Lilian (17)	Norman (18)	Bell (18)	Ruth (21)	Cecilia (20)	Archibald (20)	Theresa (22)	Stewart (22)	Aloysius (22)	Violet (22)	Richardson (22)	Buckley (22)	Price (22)	Price (22)	Cyril (22)	Gwendoline (24)
192	Esther (4)	Jonathan (5)	Hyde (5)	Dean (5)	Foster (5)	Adelaide (5)	Henrietta (6)	Jarvis (6)	Barton (6)	Dean (6)	Florence (6)	Platt (7)	Lawson (7)	Webster (8)	Parker (8)	Edgar (8)	Gray (8)	Hodgson (9)	Rees (10)	Percy (10)	Simpson (10)	Barlow (10)	Susan (11)	Constance (11)	Griffiths (12)	Amos (12)	Simpson (13)	Whitehead (15)	Hamilton (14)	Clark (15)	Chadwick (16)	Harriett (16)	Henrietta (16)	Lydia (17)	Parry (18)	Booth (18)	Foster (20)	Eveline (20)	Atkinson (20)	Graham (21)	Newton (21)	Atkinson (22)	Wallace (22)	Campbell (21)	Gladys (22)	Richardson (22)	Turner (22)	Gilbert (22)	Marshall (24)
193	Fowler (4)	Kershaw (5)	Ingham (5)	Ebenezer (5)	Georgina (5)	Anderson (5)	Holt (6)	Julia (6)	Bernard (6)	Ford (6)	Gibson (6)	Riley (7)	Leigh (7)	White (8)	Parkinson (8)	Evans (8)	Griffiths (8)	Hyde (9)	Rowland (10)	Rhodes (10)	Victoria (10)	Bernard (10)	Adam (10)	Dean (11)	Hulme (12)	Evan (12)	Walton (13)	Ashton (14)	Hill (14)	Hargreaves (15)	Clark (16)	Henrietta (16)	Parry (16)	Mason (17)	Ashworth (17)	Constance (18)	Gibson (20)	Hope (20)	Graham (20)	Lily (21)	Parry (21)	Fred (22)	Hamilton (21)	Fletcher (21)	Hamilton (22)	Scott (22)	Victoria (22)	Gwendoline (22)	Selina (24)
194	Fredrick (4)	Lord (5)	Joshua (5)	Edge (5)	Gilbert (5)	Bailey (5)	Howarth (6)	Kershaw (6)	Bury (6)	Frank (6)	Greenwood (6)	Walton (7)	Louise (7)	Yates (8)	Porter (8)	Gilbert (8)	Haigh (8)	Isaac (9)	Simpson (10)	Susan (10)	Williamson (10)	Butterworth (10)	Brooks (10)	Edwards (11)	Julia (12)	Eveline (12)	Webster (13)	Bailey (14)	Holland (14)	Llewelyn (15)	Elias (16)	Lizzie (16)	Rachel (16)	Reginald (17)	Austin (17)	Dixon (18)	Gilbert (20)	Nicholas (20)	Susannah (20)	Wallace (21)	Selina (21)	Hope (22)	Mason (21)	Georgina (21)	Richardson (22)	Watson (22)	Wood (22)	Scott (22)	Augustus (23)
195	Gilbert (4)	Marshall (5)	Kershaw (5)	Fielding (5)	Hamer (5)	Barrett (5)	Hudson (6)	Lawton (6)	Butterworth (6)	Gertrude (6)	Hadfield (6)	Atkinson (6)	Mark (7)	Ambrose (7)	Scott (8)	Hill (8)	Hardy (8)	Lister (9)	Spencer (10)	Ashworth (9)	Amy (9)	Campbell (10)	Bruce (10)	Elinor (11)	Marie (12)	Hamilton (12)	Willie (13)	Booth (14)	Jessie (14)	Michael (15)	Gibson (16)	Michael (16)	Sidney (16)	Richardson (17)	Dean (17)	Edwards (18)	Barker (19)	Price (20)	Chadwick (19)	Dawson (20)	Violet (21)	Thompson (22)	Philip (21)	Hall (21)	Shaw (22)	Wilfrid (22)	Allan (21)	Aloysius (21)	Daisy (23)
196	Gray (4)	Mason (5)	Laura (5)	Gibson (5)	Hardy (5)	Barton (5)	Hyde (6)	Leech (6)	Carter (6)	Graham (6)	Howard (6)	Bailey (6)	Mason (7)	Atkinson (7)	Sidney (8)	Horatio (8)	Holland (8)	Nightingale (9)	Christopher (9)	Atkinson (9)	Campbell (9)	Craven (10)	Carter (10)	Ford (11)	Martin (12)	Harold (12)	Young (13)	Clarke (14)	Lawson (14)	Minnie (15)	Harris (16)	Roberts (16)	Stuart (16)	Stuart (17)	Dixon (17)	Elias (18)	Hargreaves (19)	Rachel (20)	Edwards (19)	Gibson (20)	Fletcher (20)	Augusta (21)	Stewart (21)	Lydia (21)	Valentine (22)	Clifford (21)	Duncan (21)	Buckley (21)	Evans (23)
197	Green (4)	Middleton (5)	Lawton (5)	Greenwood (5)	Henrietta (5)	Bibby (5)	Latham (6)	Lister (6)	Christiana (6)	Griffiths (6)	Kirk (6)	Barber (6)	Mortimer (7)	Austin (7)	Slater (8)	Isaac (8)	Hutchinson (8)	Oswald (9)	Cook (9)	Bailey (9)	Chadwick (9)	Franklin (10)	Chadwick (10)	Jemima (11)	Mills (12)	Matthew (12)	Adam (12)	Hill (14)	Lilian (14)	Mitchell (15)	Hudson (16)	Stuart (16)	Ward (16)	Wilfred (17)	Elias (17)	Foster (18)	Leigh (19)	Wallace (20)	Elias (19)	Lydia (20)	Hamilton (20)	Austin (21)	Stuart (21)	Marie (21)	Georgina (21)	Dorothy (21)	Gwendoline (21)	Kathleen (21)	Llewelyn (23)
198	Greenhalgh (4)	Reuben (5)	Lord (5)	Hampson (5)	Hibbert (5)	Blackburn (5)	Lawton (6)	Lomax (6)	Davenport (6)	Hardman (6)	Marsden (6)	Benson (6)	Nancy (7)	Barlow (7)	Susannah (8)	Isabel (8)	Kershaw (8)	Richards (9)	Dixon (9)	Campbell (9)	Clement (9)	Hope (10)	Clement (10)	Josephine (11)	Pearson (12)	Mellor (12)	Campbell (12)	Mark (14)	Minnie (14)	Oswald (15)	Jessie (16)	Wesley (16)	Elias (15)	Bell (16)	Elliott (17)	Harris (18)	Philip (19)	Duncan (19)	Marion (19)	Parkinson (20)	Llewellyn (20)	Eva (21)	Adeline (20)	Oswald (21)	Horace (21)	Michael (21)	Jessie (21)	Michael (21)	Parker (23)
199	Harris (4)	Rowland (5)	Lydia (5)	Harriett (5)	Hirst (5)	Brookes (5)	Leonard (6)	Lucy (6)	Dorothy (6)	Hardy (6)	Ogden (6)	Booth (6)	Nelson (7)	Bennett (7)	Valentine (8)	Kay (8)	Lavinia (8)	Rose (9)	Gregson (9)	Davis (9)	Douglas (9)	Knowles (10)	Douglas (10)	Letitia (11)	Ralph (12)	Shepherd (12)	Ellinor (12)	Minnie (14)	Percival (14)	Priscilla (15)	Mabel (16)	Abraham (15)	Gordon (15)	Bernard (16)	Georgina (17)	Janet (18)	Schofield (19)	Holmes (19)	Mason (19)	Fletcher (19)	Richardson (20)	Foster (21)	Christopher (20)	Violet (21)	Kathleen (21)	Susan (21)	Louis (21)	Oswald (21)	Turner (23)
200	Haworth (4)	Slater (5)	Mason (5)	Heath (5)	Holmes (5)	Brooks (5)	Michael (6)	Lydia (6)	Fielding (6)	Helena (6)	Percy (6)	Brook (6)	Peel (7)	Carter (7)	Vincent (8)	Kenyon (8)	Louise (8)	Stanley (9)	Hilton (9)	Dixon (9)	Harvey (9)	Lowe (10)	Edgar (10)	Lydia (11)	Stevenson (12)	Ward (12)	Harold (12)	Oswald (14)	Philip (14)	Rosina (15)	Percival (16)	Arnold (15)	Gregory (15)	Buckley (16)	Lees (17)	Richardson (18)	Vernon (19)	Louis (19)	Nelson (19)	Henrietta (19)	Tom (20)	Horace (21)	Clark (20)	Wilkinson (21)	Lee (21)	Eva (20)	Mildred (21)	Paul (21)	Bertie (22)
201	Henrietta (4)	Thorp (5)	Maxwell (5)	Holden (5)	Hope (5)	Carr (5)	Nicholson (6)	Mills (6)	Gaskell (6)	Holmes (6)	Philip (6)	Clark (6)	Percy (7)	Cartwright (7)	Wade (8)	Lawton (8)	Ogden (8)	Watkin (9)	Hodgson (9)	Douglas (9)	Hill (9)	Lydia (10)	Elias (10)	Marion (11)	Ward (12)	Wilfred (12)	Hodgson (12)	Tom (14)	Ralph (14)	Vaughan (15)	Reginald (16)	Atkinson (15)	Hope (15)	Clark (16)	Lizzie (17)	Wilfred (18)	Edwards (18)	Marian (19)	Teresa (19)	Janet (19)	Hudson (19)	Marshall (21)	Elsie (20)	Abraham (20)	Louis (21)	Howarth (20)	Newton (21)	Ruth (21)	Booth (22)
202	Hewitt (4)	White (5)	Norman (5)	Hoyle (5)	Humphrey (5)	Chapman (5)	Ogden (6)	Moss (6)	Helena (6)	Horatio (6)	Richardson (6)	Collins (6)	Rose (7)	Cooke (7)	Ward (8)	Lee (8)	Parkinson (8)	Wrigley (9)	Isabel (9)	Eva (9)	Holland (9)	Marian (10)	Humphrey (10)	Moore (11)	Aloysius (11)	Arnold (11)	King (12)	Abraham (13)	Richardson (14)	Victoria (15)	Scott (16)	Douglas (15)	Janet (15)	Dean (16)	Nelson (17)	Betsy (17)	Graham (18)	Michael (19)	Wallace (19)	Louis (19)	Michael (19)	Scott (21)	Gibson (20)	Dorothy (20)	Myfanwy (21)	Irene (20)	Ralph (21)	Victoria (21)	Cooper (22)
203	Houghton (4)	Williamson (5)	Pierce (5)	Hughes (5)	Kate (5)	Cook (5)	Oliver (6)	Rigby (6)	Hervey (6)	Howarth (6)	Robson (6)	Cook (6)	Abraham (6)	Cooper (7)	Wrigley (8)	Lees (8)	Pearson (8)	Ambrose (8)	Laura (9)	Fisher (9)	Howarth (9)	Marsden (10)	Isabel (10)	Newton (11)	Ashworth (11)	Bernard (11)	Lydia (12)	Adeline (13)	Sidney (14)	Austin (14)	Sidney (16)	Haworth (15)	Lizzie (15)	Haworth (16)	Newton (17)	Clarke (17)	Hamilton (18)	Susannah (19)	Carter (18)	Mitchell (19)	Price (19)	Stuart (21)	Humphrey (20)	Duncan (20)	Simpson (21)	Marian (20)	Wallace (21)	Duncan (20)	Edwards (22)
204	Hunt (4)	Adelaide (4)	Rothwell (5)	Hunter (5)	Lea (5)	Davenport (5)	Peter (6)	Selina (6)	Isaac (6)	Hudson (6)	Ross (6)	Davenport (6)	Annis (6)	Edmondson (7)	Yates (8)	Mills (8)	Priscilla (8)	Amy (8)	Lawton (9)	Hewitt (9)	Kay (9)	Martin (10)	Katherine (10)	Ruth (11)	Baker (11)	Chadwick (11)	Marian (12)	Clark (13)	Teresa (14)	Bennett (14)	Georgina (15)	Leopold (15)	Llewellyn (15)	Hudson (16)	Philip (17)	Gibson (17)	Laura (18)	Valentine (19)	Cooper (18)	Parry (19)	Rosina (19)	Susan (21)	Johnson (20)	Gordon (20)	Susannah (21)	Myfanwy (20)	Wilkinson (21)	Hargreaves (20)	Harvey (22)
205	Joshua (4)	Amos (4)	Shepherd (5)	Ingham (5)	Louesa (5)	Davis (5)	Philip (6)	Stanley (6)	Leigh (6)	Hugh (6)	Rothwell (6)	Dobson (6)	Ashton (6)	Georgiana (7)	Abraham (7)	Morgan (8)	Stewart (8)	Ashworth (8)	Leigh (9)	Hill (9)	Leigh (9)	Ogden (10)	Leonard (10)	Slater (11)	Clarke (11)	Elliott (11)	Mason (12)	Douglas (13)	Theresa (14)	Clarke (14)	Harriett (15)	Percival (15)	Llewelyn (15)	Jessie (16)	Tom (17)	Hall (17)	Rachel (18)	Dawson (18)	Elsie (18)	Tom (19)	Stuart (19)	Ashworth (20)	Olive (20)	Martin (20)	Thompson (21)	Parker (20)	Bell (20)	Hill (20)	Price (22)
206	Kenyon (4)	Austin (4)	Slater (5)	Jacob (5)	Marsh (5)	Dickinson (5)	Ruth (6)	Stead (6)	Lowe (6)	Hughes (6)	Selina (6)	Elias (6)	Barbara (6)	Holland (7)	Arnold (7)	Schofield (8)	Theresa (8)	Atkinson (8)	Lowe (9)	Hodgson (9)	Letitia (9)	Parry (10)	Nuttall (10)	Stewart (11)	Denton (11)	Evelyn (11)	Mills (12)	Gordon (13)	Whittaker (14)	Frederic (14)	Hill (15)	Walton (15)	Marion (15)	Julia (16)	Victoria (17)	Susan (17)	Susan (18)	Harris (18)	Fred (18)	Whittaker (19)	Wallace (19)	Booth (20)	Vaughan (20)	Victoria (20)	Watson (21)	Vaughan (20)	Campbell (20)	Hubert (20)	Brown (21)
207	Knight (4)	Bailey (4)	Susannah (5)	Jeremiah (5)	Mellor (5)	Evan (5)	Thornton (6)	Stephen (6)	Marsden (6)	Jacob (6)	Susannah (6)	Franklin (6)	Bolton (6)	Isabel (7)	Bayley (7)	Sidney (8)	Thornton (8)	Brook (8)	Parker (9)	Josiah (9)	Llewelyn (9)	Paul (10)	Parkinson (10)	Susanna (11)	Ellinor (11)	Gilbert (11)	Moore (12)	Harris (13)	Douglas (13)	Gibson (14)	Llewelyn (15)	Aloysius (14)	Pearson (15)	Llewelyn (16)	Wilfred (17)	Adeline (16)	Teresa (18)	Leopold (18)	Hamilton (18)	Yates (19)	Watson (19)	Gordon (20)	Anna (19)	Wilfrid (20)	Dora (20)	Wilkinson (20)	Clement (20)	Ida (20)	Georgina (21)
208	Laura (4)	Banks (4)	Teresa (5)	Lavinia (5)	Michael (5)	Finney (5)	Victoria (6)	Stewart (6)	Michael (6)	Kate (6)	Arnold (5)	Georgina (6)	Bradshaw (6)	Leonard (7)	Bennett (7)	Stanley (8)	Vernon (8)	Carter (8)	Percival (9)	Lawton (9)	Mark (9)	Pearson (10)	Sidney (10)	Susannah (11)	Green (11)	Jessie (11)	Parry (12)	Josephine (13)	Elias (13)	Henrietta (14)	Richardson (15)	Burton (14)	Philip (15)	Marian (16)	Campbell (16)	Burgess (16)	Valentine (18)	Morgan (18)	Horace (18)	Ashworth (18)	Webster (19)	Julia (20)	Anthony (19)	Barker (19)	Gilbert (20)	Cooper (19)	Cooper (20)	Olive (20)	Hilton (21)
209	Lawton (4)	Barber (4)	Theodore (5)	Lawton (5)	Morgan (5)	Foster (5)	Walton (6)	Susan (6)	Morgan (6)	Lambert (6)	Aspinall (5)	Hamer (6)	Brierley (6)	Marian (7)	Brook (7)	Susan (8)	Williamson (8)	Christopher (8)	Philip (9)	Letitia (9)	Nicholson (9)	Riley (10)	Susannah (10)	Victoria (11)	Holt (11)	Laura (11)	Ralph (12)	Percival (13)	Foster (13)	Letitia (14)	Susan (15)	Clark (14)	Ralph (15)	Morgan (16)	Clement (16)	Enoch (16)	Wallace (18)	Parry (18)	Janet (18)	Enoch (18)	Wilkinson (19)	Whittaker (20)	Booth (19)	Edwards (19)	Parker (20)	Cyril (19)	Dixon (20)	Roberts (20)	Horace (21)
210	Lea (4)	Bardsley (4)	Travis (5)	Mellor (5)	Mountford (5)	Gill (5)	Adam (5)	Susanna (6)	Moss (6)	Letitia (6)	Barratt (5)	Hardman (6)	Briggs (6)	Moss (7)	Burton (7)	Tom (8)	Anderson (7)	Georgina (8)	Ralph (9)	Mellor (9)	Ogden (9)	Ruth (10)	Ashton (9)	Abraham (10)	Howarth (11)	Lavinia (11)	Richardson (12)	Theresa (13)	Mabel (13)	Louis (14)	Tom (15)	Evans (14)	Theresa (15)	Norman (16)	Fisher (16)	Green (16)	Walton (18)	Russell (18)	Llewellyn (18)	Horace (18)	Bennett (18)	Barker (19)	Buckley (19)	Foster (19)	Philip (20)	Georgina (19)	Edwards (20)	Wallace (20)	Laura (21)
211	Leigh (4)	Bird (4)	Washington (5)	Mills (5)	Murray (5)	Gordon (5)	Anthony (5)	Thornton (6)	Nelson (6)	Luke (6)	Barrow (5)	Harriett (6)	Chadwick (6)	Nancy (7)	Cheetham (7)	Wellesley (8)	Armitage (7)	Green (8)	Scott (9)	Morgan (9)	Oliver (9)	Walmsley (10)	Bailey (9)	Ambrose (10)	Marion (11)	Lowe (11)	Schofield (12)	Yates (13)	Mitchell (13)	Lydia (14)	Betsy (14)	Eveline (14)	Tom (15)	Parry (16)	Hudson (16)	Humphrey (16)	Abraham (17)	Victoria (18)	Nicholas (18)	Muriel (18)	Buckley (18)	Dawson (19)	Chadwick (19)	Gibson (19)	Scott (20)	Gwendoline (19)	Georgina (20)	Wilfrid (20)	Michael (21)
212	Leonard (4)	Bourne (4)	Wesley (5)	Milner (5)	O'conner (5)	Green (5)	Ashworth (5)	Valentine (6)	Neville (6)	Morgan (6)	Bennett (5)	Harris (6)	Clarke (6)	Nelson (7)	Clarke (7)	White (8)	Austin (7)	Griffiths (8)	Stuart (9)	Parkinson (9)	Rachel (9)	Ashworth (9)	Buckley (9)	Barnes (10)	Parry (11)	Bentley (10)	Sidney (12)	Bennett (12)	Reginald (13)	Mellor (14)	Clarke (14)	Philip (14)	Ashworth (14)	Abraham (15)	Humphrey (16)	Newton (16)	Arnold (17)	Archibald (17)	Pearson (18)	Richardson (18)	Clara (18)	Graham (19)	Eva (19)	Hope (19)	Tom (20)	Hamilton (19)	Irene (20)	Dawson (19)	Mildred (21)
213	Letitia (4)	Broadbent (4)	Barnes (4)	Mitchell (5)	Palmer (5)	Griffith (5)	Astbury (5)	Walmsley (6)	Ormerod (6)	Moses (6)	Benson (5)	Hayes (6)	Clifford (6)	Ogden (7)	Edgar (7)	Yates (8)	Bennett (7)	Heaton (8)	Vincent (9)	Rachel (9)	Radcliffe (9)	Bailey (9)	Clark (9)	Edgar (10)	Philip (11)	Cecil (10)	Vincent (12)	Chadwick (12)	Scott (13)	Norman (14)	Enoch (14)	Ralph (14)	Bentley (14)	Archibald (15)	Leigh (16)	Norman (16)	Bailey (17)	Austin (17)	Susan (18)	Susannah (18)	Foster (18)	Haworth (19)	Foster (19)	Llewelyn (19)	Wilkinson (20)	Llewelyn (19)	Matthew (20)	Edwards (19)	Myfanwy (21)
214	Lowe (4)	Carr (4)	Booth (4)	Morton (5)	Pugh (5)	Harriett (5)	Baldwin (5)	Webster (6)	Parry (6)	Nathaniel (6)	Blackburn (5)	Hodgson (6)	Craven (6)	Percival (7)	Florence (7)	Abraham (7)	Bentley (7)	Holden (8)	Wilkinson (9)	Sutton (9)	Scott (9)	Bolton (9)	Cook (9)	Fielding (10)	Russell (11)	Clayton (10)	Wesley (12)	Cobden (12)	Vernon (13)	Valentine (14)	Howarth (14)	Ward (14)	Clayton (14)	Bennett (15)	Llewellyn (16)	Pearson (16)	Cecil (17)	Campbell (17)	Vernon (18)	Adeline (17)	Hilda (18)	Howarth (19)	Lees (19)	Myfanwy (19)	Austin (19)	Newton (19)	Myfanwy (20)	Georgina (19)	Whitehead (21)
215	Lydia (4)	Catharine (4)	Bradley (4)	Oliver (5)	Rachel (5)	Harry (5)	Bolton (5)	White (6)	Radcliffe (6)	Nicholson (6)	Bolton (5)	Holden (6)	Deborah (6)	Percy (7)	Harvey (7)	Adolphus (7)	Blanche (7)	Holt (8)	Bentley (8)	Thornton (9)	Septimus (9)	Burton (9)	Elliott (9)	Fletcher (10)	Sidney (11)	Clement (10)	Whittaker (12)	Dawson (12)	Anthony (12)	Ashton (13)	Marian (14)	Adeline (13)	Gilbert (14)	Booth (15)	Sydney (16)	Priscilla (16)	Hill (17)	Clark (17)	Victoria (18)	Aloysius (17)	Julia (18)	Miller (19)	Leigh (19)	Wallace (19)	Clifford (19)	Noel (19)	Nellie (20)	Julia (19)	Wilfrid (21)
216	Maxwell (4)	Clark (4)	Burton (4)	Parker (5)	Ralph (5)	Heath (5)	Bradbury (5)	Williamson (6)	Ruth (6)	Owens (6)	Brierley (5)	Isabel (6)	Douglas (6)	Rhodes (7)	Holland (7)	Ashworth (7)	Bradshaw (7)	Isabel (8)	Blanche (8)	Webster (9)	Sidney (9)	Clara (9)	Frank (9)	Garibaldi (10)	Theodore (11)	Cornelius (10)	Yates (12)	Hamilton (12)	Bradshaw (12)	Bailey (13)	Nelson (14)	Anthony (13)	Hamilton (14)	Chadwick (15)	Ward (16)	Rosa (16)	Holt (17)	Enoch (17)	Adeline (17)	Bentley (17)	Susan (18)	Olive (19)	Spencer (19)	Bailey (18)	Elias (19)	Parkinson (19)	Simpson (20)	Lionel (19)	Wood (21)
217	Metcalf (4)	Collins (4)	Chapman (4)	Phillip (5)	Selina (5)	Hewitt (5)	Bradley (5)	Allan (5)	Sidney (6)	Parkinson (6)	Butler (5)	Kershaw (6)	Georgina (6)	Schofield (7)	Jacob (7)	Bennett (7)	Clarke (7)	Janet (8)	Burton (8)	Whitehead (9)	Stewart (9)	Dorothy (9)	Gibson (9)	Gill (10)	Ainsworth (10)	Edwards (10)	Aloysius (11)	Horatio (12)	Clarke (12)	Bell (13)	Vaughan (14)	Carter (13)	Holt (14)	Eaton (15)	Webster (16)	Yates (16)	Marie (17)	Eva (17)	Alberta (17)	Clifford (17)	Ward (18)	Russell (19)	Wilkinson (19)	Clifford (18)	Evans (19)	Bennett (18)	Thompson (20)	Louis (19)	Anthony (20)
218	Morgan (4)	Dale (4)	Clayton (4)	Pilkington (5)	Spencer (5)	Hobson (5)	Brierley (5)	Ashton (5)	Sykes (6)	Patrick (6)	Carr (5)	King (6)	Glover (6)	Slater (7)	King (7)	Chapman (7)	Clayton (7)	Kay (8)	Carter (8)	Adam (8)	Thornton (9)	Edna (9)	Goodwin (9)	Haigh (10)	Ambrose (10)	Enoch (10)	Barker (11)	Hudson (12)	Dawson (12)	Dean (13)	Whittaker (14)	Dean (13)	Letitia (14)	Fisher (15)	Williamson (16)	Atkinson (15)	Marshall (17)	Gordon (17)	Clarke (17)	Dixon (17)	Cecilia (17)	Bennett (18)	Aloysius (18)	Dixon (18)	Foster (19)	Campbell (18)	Valentine (20)	Mildred (19)	Dean (20)
219	Naylor (4)	Davis (4)	Crawford (4)	Rogers (5)	Stott (5)	Horatio (5)	Briggs (5)	Barton (5)	Whittaker (6)	Preston (6)	Clarke (5)	Knight (6)	Gregory (6)	Susannah (7)	Knowles (7)	Dinah (7)	Dorothy (7)	Lawton (8)	Clayton (8)	Ainsworth (8)	Wallace (9)	Evelyn (9)	Hammond (9)	Hamilton (10)	Bailey (10)	Foster (10)	Burton (11)	Humphrey (12)	Eaton (12)	Fletcher (13)	Wilfred (14)	Hamilton (13)	Riley (14)	Gibson (15)	Abraham (15)	Barlow (15)	Olive (17)	Hilton (17)	Gilbert (17)	Ewart (17)	Enoch (17)	Hamilton (18)	Hope (18)	Holmes (18)	Gladstone (19)	Leslie (18)	Clifford (19)	Shaw (19)	Ward (20)
220	Nuttall (4)	Donaldson (4)	Dale (4)	Rose (5)	Vincent (5)	Hoyle (5)	Burton (5)	Bennett (5)	Worthington (6)	Rhodes (6)	Coates (5)	Lawson (6)	Griffiths (6)	Vincent (7)	Louis (7)	Elinor (7)	Fox (7)	Llewellyn (8)	Dean (8)	Archibald (8)	Walmsley (9)	Hamilton (9)	Harper (9)	Harold (10)	Bentley (10)	Fox (10)	Carter (11)	Letitia (12)	Evelyn (12)	Haworth (13)	Bennett (13)	Howarth (13)	Vaughan (14)	Harriett (15)	Allan (15)	Fletcher (15)	Septimus (17)	Matthew (17)	Harris (17)	Gilbert (17)	Ewart (17)	Harvey (18)	Louis (18)	Horace (18)	Henrietta (19)	Pearson (18)	Hargreaves (19)	Stuart (19)	Wilkinson (20)
221	Paul (4)	Ellison (4)	Davis (4)	Scott (5)	Wesley (5)	Hulme (5)	Chadwick (5)	Bridge (5)	Abel (5)	Shepherd (6)	Cook (5)	Leah (6)	Harding (6)	West (7)	Mark (7)	Enoch (7)	Frederic (7)	Mitchell (8)	Georgina (8)	Arnold (8)	Ward (9)	Harris (9)	Haworth (9)	Hodgson (10)	Betsy (10)	Hanson (10)	Cecilia (11)	Lizzie (12)	Georgina (12)	Lawton (13)	Edwards (13)	Hulme (13)	Wallace (14)	Harvey (15)	Archibald (15)	Gilbert (15)	Vaughan (17)	Mellor (17)	Laura (17)	Hill (17)	Gordon (17)	Llewellyn (18)	Newton (18)	Leslie (18)	Nelson (19)	Stuart (18)	Harvey (19)	Ward (19)	Austin (19)
222	Phillips (4)	Enoch (4)	Edgar (4)	Susan (5)	Wild (5)	Hutchinson (5)	Clarke (5)	Coates (5)	Amos (5)	Susanna (6)	Craven (5)	Lee (6)	Harris (6)	Young (7)	Myers (7)	Florence (7)	Gordon (7)	Morgan (8)	Graham (8)	Bernard (8)	Adam (8)	Haworth (9)	Holland (9)	Jessie (10)	Brooks (10)	Harvey (10)	Clare (11)	Louise (12)	Hargreaves (12)	Lincoln (13)	Graham (13)	Letitia (13)	Wilkinson (14)	Lawton (15)	Carter (15)	Griffiths (15)	Yates (17)	Moore (17)	Priscilla (17)	Howarth (17)	Green (17)	Muriel (18)	Richardson (18)	Mason (18)	Barlow (18)	Yates (18)	Humphrey (19)	Watson (19)	Howarth (19)
223	Powell (4)	Faulkner (4)	Elias (4)	Washington (5)	Wynne (5)	Ingham (5)	Clement (5)	Cornelius (5)	Arnold (5)	Vaughan (6)	Crowther (5)	Leigh (6)	Harrop (6)	Ashworth (6)	Nicholas (7)	Gee (7)	Hunt (7)	Parker (8)	Hardy (8)	Blanche (8)	Ashworth (8)	Henrietta (9)	Lawton (9)	Marsden (10)	Carter (10)	Holden (10)	Cooper (11)	Nelson (12)	Haworth (12)	Marion (13)	Hayes (13)	Lilly (13)	Bennett (13)	Price (15)	Eli (15)	Heaton (15)	Anthony (16)	Ralph (17)	Rachel (17)	Jessie (17)	Laura (17)	Myfanwy (18)	Riley (18)	Miller (18)	Booth (18)	Allan (17)	Laura (19)	Chadwick (18)	Kathleen (19)
224	Ratcliffe (4)	Graham (4)	Fielding (4)	Wesley (5)	Ada (4)	Jemima (5)	Constance (5)	Craven (5)	Austin (5)	Yates (6)	Dean (5)	Miller (6)	Holmes (6)	Atherton (6)	Nicholson (7)	Graham (7)	Inkerman (7)	Susan (8)	Hargreaves (8)	Carter (8)	Bentley (8)	Hewitt (9)	Louise (9)	Mitchell (10)	Douglas (10)	Howarth (10)	Dickinson (11)	Nicholas (12)	Holt (12)	Marshall (13)	Knowles (13)	Lord (13)	Burton (13)	Webster (15)	Gilbert (15)	Holmes (15)	Archibald (16)	Tom (17)	Stuart (17)	Lees (17)	Lees (17)	Parker (18)	Simpson (18)	Ruth (18)	Burton (18)	Atkinson (17)	Lees (19)	Dean (18)	Leo (19)
225	Rose (4)	Greenwood (4)	Glover (4)	Whitaker (5)	Ainsworth (4)	Jessie (5)	Davis (5)	Firth (5)	Barnes (5)	Ambrose (5)	Edwards (5)	Morgan (6)	King (6)	Bailey (6)	Paul (7)	Julia (7)	Jacob (7)	Tom (8)	Harriett (8)	Clayton (8)	Bradbury (8)	Ingham (9)	Marsden (9)	Morgan (10)	Elliott (10)	Janet (10)	Douglas (11)	Pearson (12)	Hudson (12)	Nicholas (13)	Letitia (13)	Mason (13)	Campbell (13)	Wood (15)	Jessie (15)	Kay (15)	Ashton (16)	Ward (17)	Ward (17)	Marian (17)	Lydia (17)	Anthony (17)	Tom (18)	Theodore (18)	Garnet (18)	Bentley (17)	Llewelyn (19)	Dorothy (18)	Morgan (19)
226	Rowland (4)	Haigh (4)	Graham (4)	Abraham (4)	Annie (4)	Knowles (5)	Earnshaw (5)	Frost (5)	Bourne (5)	Anderson (5)	Elias (5)	Morton (6)	Lane (6)	Barnes (6)	Rogers (7)	Llewellyn (7)	Josephine (7)	Victoria (8)	Henrietta (8)	Edgar (8)	Bradley (8)	Jacob (9)	Mason (9)	Oldham (10)	Gibson (10)	Jemima (10)	Duncan (11)	Rosina (12)	Llewellyn (12)	Parkinson (13)	Lilian (13)	Mills (13)	Clarke (13)	Bertram (14)	Stuart (15)	Leigh (15)	Atkinson (16)	Adeline (16)	Enoch (16)	Nelson (17)	Marshall (17)	Cooper (17)	Walton (18)	Vernon (18)	Graham (18)	Buckley (17)	Watson (19)	Fred (18)	Parry (19)
227	Royle (4)	Hampson (4)	Green (4)	Adamson (4)	Austin (4)	Lawton (5)	Ellenor (5)	Gaunt (5)	Buxton (5)	Ashworth (5)	Fisher (5)	Reynolds (6)	Laura (6)	Barton (6)	Russell (7)	Lord (7)	Lees (7)	Wild (8)	Inkerman (8)	Elias (8)	Bradshaw (8)	Janet (9)	Mellor (9)	Parry (10)	Greenwood (10)	Leonard (10)	Eli (11)	Sydney (12)	Louise (12)	Rhodes (13)	Lilly (13)	Pritchard (13)	Elijah (13)	Burton (14)	Susan (15)	Morgan (15)	Burton (16)	Barker (16)	Gordon (16)	Pearson (17)	Mason (17)	Duncan (17)	Yates (18)	Ward (18)	Haworth (18)	Ella (17)	Adeline (18)	Graham (18)	Pearson (19)
228	Scott (4)	Heaton (4)	Griffiths (4)	Adelaide (4)	Bailey (4)	Levi (5)	Emmet (5)	Giles (5)	Cheetham (5)	Barber (5)	Ford (5)	Rhodes (6)	Letitia (6)	Beaumont (6)	Sanderson (7)	Mark (7)	Lord (7)	Adams (7)	Jessie (8)	Elinor (8)	Butler (8)	May (9)	Newton (9)	Russell (10)	Harriett (10)	Letitia (10)	Ethel (11)	Vincent (12)	Moore (12)	Riley (13)	Louis (13)	Pugh (13)	Gibson (13)	Dawson (14)	Vaughan (15)	Nelson (15)	Clayton (16)	Gibson (16)	Kay (16)	Russell (17)	Pearson (17)	Hill (17)	Egerton (17)	Bennett (17)	Hill (18)	Foster (17)	Christina (18)	Marie (18)	Philip (19)
229	Sutcliffe (4)	Hibbert (4)	Hale (4)	Ambrose (4)	Black (4)	Lord (5)	Fielding (5)	Grant (5)	Clara (5)	Barnett (5)	Georgiana (5)	Rowland (6)	Lydia (6)	Berry (6)	Squire (7)	Maude (7)	Louis (7)	Adeline (7)	Julia (8)	Gardner (8)	Carter (8)	Mills (9)	Percival (9)	Webster (10)	Letitia (10)	Meredith (10)	Eva (11)	Wallace (12)	Parkinson (12)	Roger (13)	Marshall (13)	Simpson (13)	Graham (13)	Dixon (14)	Wallace (15)	Olive (15)	Dawson (16)	Holt (16)	Lydia (16)	Stewart (17)	Vernon (17)	Laura (17)	Ella (17)	Clark (17)	Irene (18)	Fred (17)	Gibson (18)	Marshall (18)	Richardson (19)
230	Walton (4)	Hirst (4)	Harding (4)	Barton (4)	Blackburn (4)	Luke (5)	Ford (5)	Gregory (5)	Constance (5)	Bennett (5)	Hamilton (5)	Russell (6)	Moore (6)	Betsy (6)	Stuart (7)	Moore (7)	Lowe (7)	Ainsworth (7)	Kenworthy (8)	Gibson (8)	Clara (8)	Pierce (9)	Preston (9)	White (10)	Massey (10)	Miller (10)	Goodwin (11)	White (12)	Pearson (12)	Slater (13)	Mitchell (13)	Stevenson (13)	Hargreaves (13)	Frederic (14)	Ashton (14)	Oswald (15)	Fred (16)	Newton (16)	Stephenson (16)	Wilfred (17)	Victoria (17)	Leslie (17)	Haworth (17)	Dawson (17)	Marian (18)	Kay (17)	Hubert (18)	Raymond (18)	Shaw (19)
231	Weston (4)	Holt (4)	Harrop (4)	Benson (4)	Briggs (4)	Mark (5)	Fox (5)	Hamilton (5)	Cook (5)	Berry (5)	Harvey (5)	Stephen (6)	Nicholas (6)	Binns (6)	Sutton (7)	Myers (7)	Marion (7)	Allan (7)	King (8)	Gordon (8)	Clark (8)	Rachel (9)	Scott (9)	Ashworth (9)	Oswald (10)	Priscilla (10)	Hargreaves (11)	Wynne (12)	Stephenson (12)	Theresa (13)	Rosa (13)	Stewart (13)	Harris (13)	Harris (14)	Atkinson (14)	Schofield (15)	Greenwood (16)	Norman (16)	Stewart (16)	Abraham (16)	Amos (16)	Priscilla (17)	Mildred (17)	Gladys (17)	Marie (18)	Rachel (17)	Julia (18)	Susan (18)	Valentine (19)
232	Whitehead (4)	Howard (4)	Harry (4)	Beswick (4)	Britton (4)	Marsden (5)	Griffiths (5)	Harding (5)	Dixon (5)	Bolton (5)	Harwood (5)	Stephenson (6)	Nicholson (6)	Bradbury (6)	Tom (7)	Naylor (7)	Marsh (7)	Anderton (7)	Knight (8)	Harvey (8)	Cook (8)	Stanley (9)	Wallace (9)	Atkinson (9)	Priscilla (10)	Reginald (10)	Jessie (11)	Anthony (11)	Winifred (12)	Wallace (13)	Theodore (13)	Susan (13)	Louis (13)	Howarth (14)	Bernard (14)	Ashworth (14)	Hope (16)	Pearson (16)	Vaughan (16)	Atkinson (16)	Bell (16)	Richardson (17)	Morton (17)	Harvey (17)	Nellie (18)	Valentine (17)	Rachel (18)	Alberta (17)	Aloysius (18)
233	Worthington (4)	Hulme (4)	Hart (4)	Bridget (4)	Byron (4)	Marshall (5)	Grundy (5)	Hardy (5)	Eli (5)	Campbell (5)	Helena (5)	Sykes (6)	Parry (6)	Briggs (6)	Walton (7)	Nicholson (7)	Milner (7)	Banks (7)	Percy (8)	Haworth (8)	Cornelius (8)	Stewart (9)	Walton (9)	Bradbury (9)	Stewart (10)	Wallace (10)	Laura (11)	Austin (11)	Adeline (11)	Wesley (13)	Watkin (13)	Sydney (13)	Powell (13)	Lees (14)	Cecilia (14)	Bennett (14)	Mark (16)	Priscilla (16)	Hilda (15)	Bell (16)	Campbell (16)	Valentine (17)	Oswald (17)	Henrietta (17)	Rachel (18)	Webster (17)	Tom (18)	Anthony (17)	Atkinson (18)
234	Aaron (3)	Humphrey (4)	Heaton (4)	Briggs (4)	Chester (4)	Mason (5)	Hague (5)	Hatton (5)	Emanuel (5)	Clarke (5)	Hilton (5)	Theresa (6)	Patrick (6)	Calvert (6)	Wellington (7)	Ormerod (7)	Moore (7)	Bernard (7)	Rhodes (8)	Jemima (8)	Edgar (8)	Susanna (9)	Anderson (8)	Brooks (9)	Arnold (9)	Wesley (10)	Nelson (11)	Bentley (11)	Austin (11)	Yates (13)	Ambrose (12)	Vaughan (13)	Thornton (13)	Pierce (14)	Chadwick (14)	Burton (14)	Mills (16)	Vernon (16)	Holden (15)	Campbell (16)	Emmeline (16)	Wilkinson (17)	Parker (17)	Hilton (17)	Ruth (18)	Aloysius (16)	Abraham (17)	Bennett (17)	Christina (18)
235	Abraham (3)	Hunt (4)	Highway (4)	Bromage (4)	Clarissa (4)	Morgan (5)	Holbrook (5)	Healey (5)	Fowler (5)	Clegg (5)	Hirst (5)	Valentine (6)	Powell (6)	Campbell (6)	Wesley (7)	Parry (7)	Nelson (7)	Betsy (7)	Riley (8)	Marion (8)	Georgina (8)	Wesley (9)	Anthony (8)	Burgess (9)	Cecilia (9)	Williamson (10)	Oswald (11)	Burton (11)	Bernard (11)	Adeline (12)	Fisher (12)	Webster (13)	Wynne (13)	Russell (14)	Gibson (14)	Clayton (14)	Roger (16)	Ashton (15)	Lawton (15)	Cecilia (16)	Henrietta (16)	Ashton (16)	Scott (17)	Lawson (17)	Spencer (18)	Archibald (16)	Ashton (17)	Blanch (17)	Dawson (18)
236	Ada (3)	Hyde (4)	Hodson (4)	Brook (4)	Clarkson (4)	Priscilla (5)	Holden (5)	Henrietta (5)	Georgina (5)	Davenport (5)	Hodgson (5)	Washington (6)	Rosina (6)	Chapman (6)	Young (7)	Phillips (7)	Nicholson (7)	Bibby (7)	Royle (8)	Marsden (8)	Grimshaw (8)	Adam (8)	Banks (8)	Butler (9)	Chadwick (9)	Young (10)	Percival (11)	Ethel (11)	Bradley (11)	Aloysius (12)	Gordon (12)	Whittaker (13)	Chadwick (12)	Ruth (14)	Graham (14)	Dawson (14)	Rothwell (16)	Bennett (15)	Lees (15)	Clarke (16)	Hilton (16)	Cecilia (16)	Valentine (17)	Muriel (17)	Ward (18)	Bell (16)	Booth (17)	Hamilton (17)	Foster (18)
237	Adamson (3)	Jemima (4)	Holland (4)	Burton (4)	Clough (4)	Rayner (5)	Hugh (5)	Hobson (5)	Goodwin (5)	Dorothy (5)	Hodson (5)	White (6)	Ruth (6)	Clara (6)	Baker (6)	Pickup (7)	Rogers (7)	Blanche (7)	Sutcliffe (8)	Newton (8)	Heaton (8)	Adams (8)	Barlow (8)	Cecil (9)	Clare (9)	Bailey (9)	Phillips (11)	Goodwin (11)	Fletcher (11)	Anderson (12)	Greenwood (12)	Wilfred (13)	Dixon (12)	Schofield (14)	Harris (14)	Duncan (14)	Simpson (16)	Carr (15)	Maurice (15)	Clayton (16)	Letitia (16)	Hargreaves (16)	Wilfrid (17)	Nancy (17)	Atkinson (17)	Clayton (16)	Buckley (17)	Henrietta (17)	Lees (18)
238	Ainsworth (3)	Jeremiah (4)	Isherwood (4)	Bury (4)	Cook (4)	Richards (5)	Hutchinson (5)	Holt (5)	Gray (5)	Douglas (5)	Holland (5)	Whittaker (6)	Shepherd (6)	Cope (6)	Bradley (6)	Platt (7)	Schofield (7)	Brooks (7)	Sydney (8)	Schofield (8)	Isabel (8)	Alcock (8)	Briggs (8)	Clarke (9)	Cook (9)	Barlow (9)	Reuben (11)	Hutchinson (11)	Greenwood (11)	Archibald (12)	Holland (12)	Adams (12)	Eli (12)	Stewart (14)	Holland (14)	Holden (14)	Stuart (16)	Clement (15)	Miller (15)	Foster (16)	Louis (16)	Lawson (16)	Wood (17)	Olive (17)	Carter (17)	Daisy (16)	Dawson (17)	Hughes (17)	Marian (18)
239	Archer (3)	Lambert (4)	Johnstone (4)	Carr (4)	Cross (4)	Rothwell (5)	Jennings (5)	Howarth (5)	Griffiths (5)	Edgar (5)	Holmes (5)	Winter (6)	Simon (6)	Dennis (6)	Carter (6)	Preston (7)	Sutcliffe (7)	Clement (7)	Thornton (8)	Stanley (8)	Kezia (8)	Anthony (8)	Crossley (8)	Clayton (9)	Ebenezer (9)	Bradley (9)	Roger (11)	Leah (11)	Hubert (11)	Barlow (12)	Leigh (12)	Ambrose (12)	Eva (12)	Susannah (14)	Janet (14)	Kershaw (14)	Abel (15)	Dixon (15)	Barker (14)	Griffiths (16)	Slater (16)	Leah (16)	Abraham (16)	Ormerod (17)	Chadwick (17)	Harris (16)	Graham (17)	Lydia (17)	Maurice (18)
240	Archibald (3)	Law (4)	Kenworthy (4)	Chapman (4)	Crowther (4)	Sanderson (5)	Julia (5)	Ingham (5)	Hargreaves (5)	Edith (5)	Horner (5)	Wrigley (6)	Steele (6)	Farrar (6)	Catharine (6)	Price (7)	Wade (7)	Dawson (7)	Webster (8)	Wallace (8)	Lawton (8)	Armstrong (8)	Gilbert (8)	Davis (9)	Enoch (9)	Catharine (9)	Tom (11)	Lilian (11)	Jesse (11)	Catharine (12)	Lizzie (12)	Barker (12)	Fred (12)	Sydney (14)	Letitia (14)	Lord (14)	Aloysius (15)	Hargreaves (15)	Blanch (14)	Hargreaves (16)	Whittaker (16)	Letitia (16)	Anderson (16)	Pearson (17)	Frederic (17)	Hubert (16)	Lionel (17)	Marian (17)	Miller (18)
241	Atherton (3)	Lowe (4)	Leigh (4)	Clayton (4)	Davies (4)	Seddon (5)	Kenworthy (5)	Isabel (5)	Harrop (5)	Ellenor (5)	Howarth (5)	Young (6)	Sykes (6)	Florence (6)	Cecilia (6)	Rothwell (7)	Warburton (7)	Dickinson (7)	White (8)	Wynne (8)	Lees (8)	Bentley (8)	Graham (8)	Dawson (9)	Eva (9)	Clarke (9)	Williamson (11)	Morgan (11)	Miller (11)	Davis (12)	Lowe (12)	Barton (12)	Harvey (12)	Victoria (14)	Llewelyn (14)	Parker (14)	Barnes (15)	Leigh (15)	Clement (14)	Harvey (16)	Booth (15)	Pearson (16)	Ashworth (16)	Ashworth (16)	Jesse (17)	Julia (16)	Llewellyn (17)	Parkinson (17)	Priscilla (18)
242	Baker (3)	Mills (4)	Lomax (4)	Cook (4)	Dutton (4)	Selina (5)	King (5)	Kenworthy (5)	Harvey (5)	Fisher (5)	Hutchinson (5)	Adams (5)	Vickerman (6)	Ford (6)	Clara (6)	Theresa (7)	Whalley (7)	Franklin (7)	Wynne (8)	Anderson (7)	Lister (8)	Betsy (8)	Griffiths (8)	Ellinor (9)	Gilbert (9)	Cook (9)	Archibald (10)	Pierce (11)	Oliver (11)	Ford (12)	Morgan (12)	Bradbury (12)	Holland (12)	Adeline (13)	Stewart (14)	Vaughan (14)	Clement (15)	Marie (15)	Dawson (14)	Holmes (16)	Dean (15)	Porter (16)	Bertie (16)	Bertie (16)	Laura (17)	Llewellyn (16)	Parker (17)	Priscilla (17)	Allan (17)
243	Ball (3)	Myers (4)	Mellor (4)	Crompton (4)	Eden (4)	Stead (5)	Knight (5)	King (5)	Henrietta (5)	Foden (5)	Jacob (5)	Ainsworth (5)	Vincent (6)	Fowler (6)	Clayton (6)	Winifred (7)	Yates (7)	Fredrick (7)	Baxter (7)	Austin (7)	Mason (8)	Bradley (8)	Hadfield (8)	Fox (9)	Goodwin (9)	Dean (9)	Ashton (10)	Russell (11)	Rhodes (11)	Hamilton (12)	Rees (12)	Emmeline (12)	Kay (12)	Arnold (13)	Sykes (14)	Victoria (14)	Emmeline (15)	Mason (15)	Harriett (14)	Leigh (16)	Horace (15)	Vivian (16)	Briggs (16)	Bessie (16)	Mason (17)	Marie (16)	Parkinson (17)	Wilkinson (17)	Ashworth (17)
244	Barbara (3)	Payne (4)	Middleton (4)	Dickinson (4)	England (4)	Stott (5)	Lister (5)	Mark (5)	Horatio (5)	Georgiana (5)	Josiah (5)	Ambrose (5)	Wainwright (6)	Fox (6)	Cooke (6)	Appleton (6)	Young (7)	Gray (7)	Birchall (7)	Chapman (7)	Miller (8)	Brook (8)	Hodgson (8)	Greenwood (9)	Gray (9)	Dixon (9)	Bruce (10)	Ruth (11)	Stewart (11)	Harris (12)	Riley (12)	Eva (12)	Laura (12)	Barnes (13)	Teresa (14)	Emmeline (13)	Harriett (15)	Nelson (15)	Holt (14)	Moore (16)	Humphrey (15)	Wallace (16)	Dorothy (16)	Ella (16)	Morgan (17)	Raymond (16)	Priscilla (17)	Ashworth (16)	Bell (17)
245	Barrow (3)	Peel (4)	Miller (4)	Dodd (4)	Evan (4)	Susannah (5)	Louise (5)	Marsden (5)	Hulme (5)	Gordon (5)	Lavinia (5)	Amos (5)	Ward (6)	Frank (6)	Eli (6)	Baker (6)	Aaron (6)	Greenwood (7)	Byron (7)	Fox (7)	Nelson (8)	Edgar (8)	Ingham (8)	Hargreaves (9)	Holden (9)	Dorothy (9)	Emmeline (10)	Ward (11)	Stuart (11)	Harvey (12)	Stuart (12)	Ford (12)	Lydia (12)	Bruce (13)	Whitehead (14)	Holt (13)	Hilton (15)	Walton (15)	Julia (14)	Priscilla (16)	Lawton (15)	Walton (16)	Gilbert (16)	Elsie (16)	Russell (17)	Simpson (16)	Atkinson (16)	Barlow (16)	Bennett (17)
246	Bateman (3)	Platt (4)	Moore (4)	Dutton (4)	Fergus (4)	Tomlinson (5)	Lowe (5)	Maud (5)	Hunter (5)	Grimshaw (5)	Lawton (5)	Amy (5)	Wesley (6)	Graham (6)	Elijah (6)	Barker (6)	Abraham (6)	Gregory (7)	Cecilia (7)	Grimshaw (7)	Paul (8)	Ellinor (8)	Jemima (8)	Horatio (9)	Holland (9)	Eli (9)	Greenwood (10)	Adam (10)	Ambrose (10)	Hodgson (12)	Sydney (12)	Georgina (12)	Slater (12)	Cecil (13)	Ainsworth (13)	Lily (13)	Holmes (15)	Whitehead (15)	Letitia (14)	Wynne (16)	Leigh (15)	Whitehead (16)	Henrietta (16)	Haworth (16)	Anthony (16)	Wallace (16)	Barker (16)	Clarke (16)	Bruce (17)
247	Bates (3)	Porter (4)	Moss (4)	Edwards (4)	Foulkes (4)	Weaver (5)	Lucas (5)	Maxwell (5)	Ingham (5)	Hamilton (5)	Lister (5)	Annis (5)	Whitehead (6)	Greenwood (6)	Georgina (6)	Barnes (6)	Archer (6)	Hamilton (7)	Ebenezer (7)	Hardy (7)	Richards (8)	Eva (8)	Maurice (8)	Jesse (9)	Hudson (9)	Fletcher (9)	Griffiths (10)	Barton (10)	Barker (10)	Holt (12)	Teresa (12)	Gordon (12)	Vernon (12)	Enoch (13)	Catharine (13)	Mason (13)	Hudson (15)	Abraham (14)	Mitchell (14)	Ambrose (15)	Morton (15)	Ambrose (15)	Howarth (16)	Rachel (16)	Ball (16)	Alma (15)	Bertie (16)	Hilton (16)	Dora (17)
248	Beaumont (3)	Riley (4)	Nathaniel (4)	Eli (4)	Gregory (4)	Willis (5)	Marsden (5)	Nelson (5)	Kenworthy (5)	Hargreaves (5)	Lowe (5)	Ashworth (5)	Willoughby (6)	Griffiths (6)	Harold (6)	Birch (6)	Archibald (6)	Hope (7)	Eli (7)	Hargreaves (7)	Riley (8)	Griffiths (8)	Mills (8)	Lawton (9)	Hutchinson (9)	Gray (9)	Harris (10)	Elias (10)	Betsy (10)	Howarth (12)	Vernon (12)	Greenwood (12)	Violet (12)	Fred (13)	Clifford (13)	Mitchell (13)	Humphrey (15)	Ambrose (14)	Murray (14)	Bailey (15)	Myfanwy (15)	Anna (15)	Janet (16)	Rosa (16)	Cecilia (16)	Anthony (15)	Hilton (16)	Miriam (16)	Fletcher (17)
249	Bell (3)	Ross (4)	Norton (4)	Ephraim (4)	Hargreaves (4)	Winterbottom (5)	Mills (5)	Nicholas (5)	Lavinia (5)	Hatton (5)	Lupton (5)	Barton (5)	Wrigley (6)	Hardy (6)	Harper (6)	Butler (6)	Ashworth (6)	Hulme (7)	Fowler (7)	Havelock (7)	Ruth (8)	Holden (8)	Mitchell (8)	Llewelyn (9)	Ingham (9)	Hardman (9)	Heywood (10)	Gilbert (10)	Birch (10)	Hudson (12)	Webster (12)	Harvey (12)	Walmsley (12)	Gordon (13)	Crompton (13)	Nicholson (13)	Kershaw (15)	Bentley (14)	Olive (14)	Dorothy (15)	Yates (15)	Dora (15)	Moore (16)	Susan (16)	Ella (16)	Austin (15)	Hope (16)	Morgan (16)	Marguerite (17)
250	Bernard (3)	Rothwell (4)	Octavius (4)	Ford (4)	Harriett (4)	Ainsworth (4)	Mitchell (5)	Porter (5)	Lawson (5)	Hellen (5)	Marian (5)	Bentley (5)	Yates (6)	Harriett (6)	Harriett (6)	Cecilia (6)	Baker (6)	Jemima (7)	Gardner (7)	Horatio (7)	Theresa (8)	Josephine (8)	Morley (8)	Myers (9)	Josephine (9)	Hargreaves (9)	Hill (10)	Gladstone (10)	Dickinson (10)	Llewellyn (12)	Williamson (12)	Heywood (12)	Cecilia (11)	Green (13)	Eva (13)	Webster (13)	Lily (15)	Chadwick (14)	Talbot (14)	Eva (15)	Ambrose (14)	Elsie (15)	Susan (16)	Tom (16)	Hilton (16)	Carter (15)	Leah (16)	Nicholas (16)	Millicent (17)
251	Berry (3)	Septimus (4)	Patrick (4)	Goodwin (4)	Harris (4)	Armitage (4)	Nelson (5)	Price (5)	Mann (5)	Hilton (5)	Mason (5)	Blanche (5)	Acton (5)	Haworth (6)	Heath (6)	Christiana (6)	Banks (6)	Kirby (7)	Gibson (7)	Houghton (7)	Valentine (8)	Joshua (8)	Ogden (8)	Parkinson (9)	Mason (9)	Holt (9)	Howarth (10)	Green (10)	Enoch (10)	Mark (12)	Adam (11)	Holland (12)	Chapman (11)	Griffiths (13)	Gordon (13)	Alberta (12)	Livingstone (15)	Goodwin (14)	Valentine (14)	Holden (15)	Archibald (14)	Emmeline (15)	Victoria (16)	Vaughan (16)	Hudson (16)	Dora (15)	Lydia (16)	Pearson (16)	Miriam (17)
252	Beswick (3)	Simon (4)	Pearson (4)	Green (4)	Heywood (4)	Barnes (4)	Newton (5)	Prince (5)	Maud (5)	Hodgson (5)	Michael (5)	Burgess (5)	Addison (5)	Hudson (6)	Hibbert (6)	Dale (6)	Barlow (6)	Lambert (7)	Greenwood (7)	Hudson (7)	Vincent (8)	Kay (8)	Oswald (8)	Ralph (9)	Parkinson (9)	Horatio (9)	Hulme (10)	Hilton (10)	Fielding (10)	Matthew (12)	Arnold (11)	Holmes (12)	Clark (11)	Hubert (13)	Harriett (13)	Bradley (12)	Lord (15)	Haworth (14)	Whitehead (14)	Hulme (15)	Bessie (14)	Enoch (15)	Bruce (15)	Adeline (15)	Julia (16)	Holden (15)	Maurice (16)	Ralph (16)	Susannah (17)
253	Blackwall (3)	Stringer (4)	Price (4)	Hanson (4)	Holroyd (4)	Barnett (4)	Parkinson (5)	Rowland (5)	Miller (5)	Holden (5)	Mills (5)	Butler (5)	Ambrose (5)	Hunter (6)	Hiram (6)	Duckworth (6)	Briggs (6)	Milner (7)	Grimshaw (7)	Ingham (7)	Adams (7)	Marion (8)	Reuben (8)	Reuben (9)	Rachel (9)	Hudson (9)	Janet (10)	Holt (10)	Green (10)	Mills (12)	Ashton (11)	Holt (12)	Clement (11)	Janet (13)	Maurice (13)	Catharine (12)	Lydia (15)	Hodgson (14)	Yates (14)	Maurice (15)	Butler (14)	Gibson (15)	Clayton (15)	Barton (15)	Seymour (16)	Janet (15)	Morgan (16)	Russell (16)	Walton (17)
254	Brooks (3)	Susan (4)	Rachel (4)	Harding (4)	Holt (4)	Bishop (4)	Priscilla (5)	Shepherd (5)	Mills (5)	Holdsworth (5)	Monica (5)	Cecil (5)	Augustine (5)	Hutchinson (6)	Holmes (6)	Elijah (6)	Broadbent (6)	Morton (7)	Hadfield (7)	Janet (7)	Anderson (7)	Meredith (8)	Rhodes (8)	Stuart (9)	Ratcliffe (9)	Hulme (9)	Jonathan (10)	Hyde (10)	Hardy (10)	Moss (12)	Barton (11)	Lister (12)	Cornelius (11)	Knowles (13)	Michael (13)	Cecilia (12)	Oswald (15)	Janet (14)	Bailey (13)	Susan (15)	Graham (14)	Gladstone (15)	Elias (15)	Booth (15)	Shepherd (16)	Lionel (15)	Preston (16)	Walton (16)	Ambrose (16)
255	Bullock (3)	Theresa (4)	Rowland (4)	Hardy (4)	Howarth (4)	Bowker (4)	Rachel (5)	Slater (5)	Moore (5)	Hunt (5)	Myers (5)	Cragg (5)	Barlow (5)	Jessie (6)	Holt (6)	Firth (6)	Campbell (6)	Moss (7)	Hamilton (7)	May (7)	Armstrong (7)	Morton (8)	Susanna (8)	Vernon (9)	Rosa (9)	Josephine (9)	Mabel (10)	King (10)	Harris (10)	Oliver (12)	Bradbury (11)	Seymour (12)	Douglas (11)	Lilly (13)	Miller (13)	Clark (12)	Sydney (15)	Leah (14)	Buckley (13)	Valentine (15)	Harris (14)	Gray (15)	Hill (15)	Clarke (15)	Teresa (16)	Madeline (15)	Wynne (16)	Webster (16)	Chadwick (16)
256	Butler (3)	Travis (4)	Stephenson (4)	Harper (4)	Hudson (4)	Braithwaite (4)	Rhodes (5)	Stuart (5)	Morton (5)	Hyde (5)	Naylor (5)	Ellinor (5)	Barnes (5)	Lambert (6)	Ingham (6)	Gibson (6)	Clark (6)	Murray (7)	Hardman (7)	Mills (7)	Bell (7)	Oswald (8)	Theresa (8)	Williamson (9)	Shepherd (9)	Lea (9)	Powell (10)	Lees (10)	Janet (10)	Rachel (12)	Bradshaw (11)	Stephenson (12)	Ellison (11)	Lord (13)	Morton (13)	Eva (12)	Tom (15)	Lilly (14)	Crompton (13)	Violet (15)	Hill (14)	Harris (15)	Hilton (15)	Frederic (15)	Wynne (16)	Mason (15)	Ambrose (15)	Adeline (15)	Dixon (16)
257	Cartwright (3)	Valentine (4)	Susanna (4)	Hayes (4)	Hutchinson (4)	Broadhurst (4)	Roger (5)	Sydney (5)	Nancy (5)	Ingham (5)	Nichols (5)	Exley (5)	Blanche (5)	Lawrence (6)	Isabel (6)	Gordon (6)	Crossley (6)	Oliver (7)	Holmes (7)	Morton (7)	Bond (7)	Platt (8)	Tom (8)	Winifred (9)	Spencer (9)	Leigh (9)	Priscilla (10)	Lily (10)	Knowles (10)	Stephenson (12)	Bright (11)	Susannah (12)	Fisher (11)	Louis (13)	Rachel (13)	Harriett (12)	Brook (14)	Lord (14)	Eli (13)	Augustine (14)	Holt (14)	Hilton (15)	Horace (15)	Heywood (15)	Anderson (15)	Millicent (15)	Anna (15)	Ambrose (15)	Fielding (16)
258	Catharine (3)	Vaughan (4)	Tomlinson (4)	Heyes (4)	Hyde (4)	Brook (4)	Royle (5)	Teresa (5)	Nicholas (5)	Isabel (5)	Norris (5)	Fielding (5)	Bradley (5)	Letitia (6)	Jonathan (6)	Gregory (6)	Elliott (6)	Parkinson (7)	Horatio (7)	Myers (7)	Brook (7)	Prince (8)	Valentine (8)	Wynne (9)	Stuart (9)	Lister (9)	Riley (10)	Nicholson (10)	Marion (10)	Susannah (12)	Catharine (11)	Whitehead (12)	Franklin (11)	Mills (13)	Sanderson (13)	Haworth (12)	Bruce (14)	Mitchell (14)	Hardy (13)	Clare (14)	Hope (14)	Janet (15)	Lord (15)	Julia (15)	Anna (15)	Nicholas (15)	Cecilia (15)	Atkinson (15)	Hargreaves (16)
259	Chadwick (3)	Vincent (4)	Vernon (4)	Hobson (4)	Leach (4)	Burgess (4)	Stephen (5)	Vincent (5)	Nuttall (5)	Jemima (5)	Oldham (5)	Flower (5)	Brook (5)	Lydia (6)	Lawrence (6)	Hamilton (6)	Ephraim (6)	Powell (7)	Hulme (7)	Park (7)	Burton (7)	Radcliffe (8)	Victoria (8)	Adam (8)	Sydney (9)	Llewellyn (9)	Rosa (10)	Porter (10)	Michael (10)	Theodore (12)	Egerton (11)	Archibald (11)	Goodwin (11)	Ogden (13)	Slater (13)	Hilda (12)	Buckley (14)	Olive (14)	Holmes (13)	Dean (14)	Janet (14)	Marguerite (15)	Marie (15)	Leigh (15)	Daisy (15)	Teresa (15)	Dean (15)	Bell (15)	Leigh (16)
260	Cheetham (3)	Young (4)	Victor (4)	Holme (4)	Leonard (4)	Bury (4)	Stewart (5)	Whitaker (5)	Oldham (5)	Joshua (5)	Owens (5)	Gregory (5)	Brooks (5)	Miller (6)	Lawton (6)	Hampson (6)	Goodwin (6)	Rhodes (7)	Janet (7)	Paul (7)	Davis (7)	Ross (8)	Vincent (8)	Barton (8)	Victoria (9)	Lord (9)	Sinclair (10)	Rees (10)	Roger (10)	Winefred (12)	Fox (11)	Barlow (11)	Houghton (11)	Ratcliffe (13)	Vernon (13)	Hilton (12)	Dean (14)	Rosa (14)	Hope (13)	Emmeline (14)	Kay (14)	Alberta (14)	Maurice (15)	Powell (15)	Guy (15)	Wesley (15)	Enoch (15)	Booth (15)	Louis (16)
261	Clark (3)	Absalom (3)	Walsh (4)	Holt (4)	Llewelyn (4)	Buxton (4)	Susanna (5)	Worthington (5)	Oswald (5)	Knight (5)	Parry (5)	Guest (5)	Broughton (5)	Milner (6)	Letitia (6)	Harvey (6)	Greaves (6)	Roger (7)	Kay (7)	Percival (7)	Dawson (7)	Sampson (8)	Whitaker (8)	Blanch (8)	Alberta (8)	Marian (9)	Slater (10)	Rhodes (10)	Sydney (10)	Barker (11)	Gilbert (11)	Barnes (11)	Howarth (11)	Warburton (13)	Barker (12)	Hudson (12)	Ella (14)	Aloysius (13)	Howarth (13)	Fred (14)	Miller (14)	Anderson (14)	Alberta (14)	Preston (15)	Holt (15)	Wynne (15)	Green (15)	Dixon (15)	Mitchell (16)
262	Clayton (3)	Adams (3)	White (4)	Isabel (4)	Luke (4)	Chester (4)	Tomlinson (5)	Wrigley (5)	Parkinson (5)	Knowles (5)	Peel (5)	Henrietta (5)	Butterworth (5)	Murray (6)	Lord (6)	Hayes (6)	Hanson (6)	Sebastopol (7)	Kershaw (7)	Priscilla (7)	Dickinson (7)	Slater (8)	Whittaker (8)	Clegg (8)	Anderson (8)	Mitchell (9)	Tomlinson (10)	Schofield (10)	Trevor (10)	Burton (11)	Harvey (11)	Catharine (11)	Hubert (11)	Whitehead (13)	Egerton (12)	Lambert (12)	Enoch (14)	Bailey (13)	Hubert (13)	Harriett (14)	Mills (14)	Clement (14)	Barnes (14)	Priscilla (15)	Janet (15)	Ashton (14)	Henrietta (15)	Foster (15)	Russell (16)
263	Clements (3)	Adolphus (3)	Woodhead (4)	Jesse (4)	Matthew (4)	Clarke (4)	Vernon (5)	Aaron (4)	Parr (5)	Laura (5)	Percival (5)	Heywood (5)	Catharine (5)	Ormerod (6)	Louise (6)	Heath (6)	Harding (6)	Shepherd (7)	Lavinia (7)	Scott (7)	Duncan (7)	Stuart (8)	Yates (8)	Davenport (8)	Armitage (8)	Nathaniel (9)	Wallace (10)	Webb (10)	Vaughan (10)	Duncan (11)	Kay (11)	Clement (11)	Humphrey (11)	Barlow (12)	Enoch (12)	Laura (12)	Griffiths (14)	Barlow (13)	Louis (13)	Hilton (14)	Miriam (14)	Dorothy (14)	Bentley (14)	Rees (15)	Leah (15)	Carr (14)	Hill (15)	Hope (15)	Sutcliffe (16)
264	Coates (3)	Ainsworth (3)	Worthington (4)	Kenyon (4)	Matthews (4)	Clegg (4)	Wade (5)	Abbott (4)	Percy (5)	Law (5)	Ratcliffe (5)	Hiram (5)	Clough (5)	Paul (6)	Massey (6)	Holden (6)	Harvey (6)	Susanna (7)	Louise (7)	Theodore (7)	Eastwood (7)	Susannah (8)	Ainsworth (7)	Douglas (8)	Barton (8)	Norton (9)	White (10)	Whittaker (10)	Wallace (10)	Goodwin (11)	Laura (11)	Fisher (11)	Leopold (11)	Catharine (12)	Ford (12)	Lowe (12)	Harris (14)	Birch (13)	Mills (13)	Holt (14)	Olive (14)	Ella (14)	Bradley (14)	Russell (15)	Leo (15)	Clement (14)	Leslie (15)	Janet (15)	Theodore (16)
265	Cooper (3)	Alcock (3)	Wynne (4)	Lawson (4)	Milner (4)	Coates (4)	Webb (5)	Adam (4)	Phillips (5)	Lees (5)	Rowland (5)	Houghton (5)	Collins (5)	Prince (6)	Matthews (6)	Holland (6)	Hobson (6)	Vernon (7)	Parkinson (7)	Valentine (7)	Elias (7)	Theresa (8)	Barbara (7)	Elliott (8)	Baxter (8)	Olive (9)	Abraham (9)	Bradley (9)	Ward (10)	King (11)	Lawson (11)	Graham (11)	Marshall (11)	Clayton (12)	Fred (12)	Mark (12)	Harvey (14)	Carter (13)	Moore (13)	Leah (14)	Simpson (14)	Holmes (14)	Cyril (14)	Walton (15)	Priscilla (15)	Edwards (14)	Mark (15)	Jesse (15)	Adeline (15)
266	Cragg (3)	Ambrose (3)	Young (4)	Lois (4)	Myers (4)	Cooke (4)	Whitaker (5)	Austin (4)	Priscilla (5)	Leigh (5)	Royle (5)	Hulme (5)	Dixon (5)	Reginald (6)	Maude (6)	Hutchinson (6)	Holmes (6)	Walmsley (7)	Platt (7)	Winifred (7)	Evan (7)	Wallace (8)	Bentley (7)	Gordon (8)	Bradley (8)	Percival (9)	Alma (9)	Burgess (9)	Young (10)	Marian (11)	Marie (11)	Greaves (11)	Meredith (11)	Eli (12)	Greenwood (12)	Mellor (12)	Haworth (14)	Clayton (13)	Rhodes (13)	Lillian (14)	Susannah (14)	Irene (14)	Dickinson (14)	Aloysius (14)	Rosa (15)	Elias (14)	Mason (15)	Parry (15)	Barker (15)
267	Dalton (3)	Anthony (3)	Abel (3)	Lomax (4)	Newsham (4)	Cornelius (4)	Whitehead (5)	Backhouse (4)	Pugh (5)	Levi (5)	Sanderson (5)	Isherwood (5)	Dorothea (5)	Rowland (6)	Miles (6)	Hyde (6)	Humphrey (6)	Whittaker (7)	Powell (7)	Abigail (6)	Evelyn (7)	West (8)	Bernard (7)	Griffiths (8)	Chapman (8)	Rosa (9)	Ashworth (9)	Campbell (9)	Anderson (9)	Meredith (11)	Mark (11)	Kay (11)	Mitchell (11)	Ford (12)	Hilton (12)	Parry (12)	Llewelyn (14)	Dean (13)	Theodore (13)	Llewellyn (14)	Walton (14)	Leo (14)	Enoch (14)	Burton (14)	Wade (15)	Fletcher (14)	Nora (15)	Rachel (15)	Cecilia (15)
268	Dawson (3)	Baker (3)	Ackroyd (3)	Mark (4)	Norris (4)	Crowther (4)	Wild (5)	Ball (4)	Reed (5)	Marsden (5)	Sidney (5)	Jemima (5)	Edwards (5)	Russell (6)	Moses (6)	Jesse (6)	King (6)	Williamson (7)	Preston (7)	Addison (6)	Fowler (7)	Austin (7)	Bertram (7)	Hampson (8)	Clegg (8)	Stewart (9)	Bernard (9)	Clayton (9)	Archibald (9)	Middleton (11)	Mason (11)	Lees (11)	Norman (11)	Holt (12)	Hodgson (12)	Preston (12)	Louis (14)	Elias (13)	Tomlinson (13)	Mason (14)	Aloysius (13)	Miriam (14)	Fletcher (14)	Cecilia (14)	Aloysius (14)	Harvey (14)	Roland (15)	Randolph (15)	Ella (15)
269	Day (3)	Bamford (3)	Ashton (3)	Nicholson (4)	Oldham (4)	Dalton (4)	Aaron (4)	Banks (4)	Reid (5)	Massey (5)	Stephens (5)	Jessie (5)	Ellenor (5)	Shepherd (6)	Oliver (6)	Josephine (6)	Lawrence (6)	Winifred (7)	Procter (7)	Ashton (6)	Fox (7)	Baldwin (7)	Betsy (7)	Havelock (8)	Clement (8)	Stuart (9)	Bradley (9)	Clement (9)	Barlow (9)	Miles (11)	Ormerod (11)	Miller (11)	Parkinson (11)	Llewellyn (12)	Kay (12)	Ralph (12)	Newton (14)	Emmeline (13)	Walton (13)	Mildred (14)	Anthony (13)	Rees (14)	Fred (14)	Clayton (14)	Ashton (14)	Hilton (14)	Seymour (15)	Reuben (15)	Graham (15)
270	Dickinson (3)	Barrow (3)	Augustine (3)	Nixon (4)	Parkinson (4)	Dyson (4)	Ada (4)	Barbara (4)	Rhodes (5)	Maude (5)	Stott (5)	Job (5)	Evan (5)	Susanna (6)	Pearson (6)	Lambert (6)	Lawson (6)	Young (7)	Ruth (7)	Baker (6)	Gilbert (7)	Barnes (7)	Christina (7)	Henrietta (8)	Duncan (8)	Susannah (9)	Chadwick (9)	Crossley (9)	Benson (9)	Preston (11)	Russell (11)	Moore (11)	Percival (11)	Morton (12)	Moore (12)	Roger (12)	Sutton (14)	Frederic (13)	Ashworth (12)	Olive (14)	Bertie (13)	Rosa (14)	Goodwin (14)	Clement (14)	Ashworth (14)	Lees (14)	Shepherd (15)	Shepherd (15)	Hope (15)
271	Dooley (3)	Beech (3)	Austin (3)	Oldham (4)	Patrick (4)	Earnshaw (4)	Amy (4)	Bayley (4)	Rowland (5)	Mellor (5)	Sykes (5)	Josiah (5)	Fisher (5)	Wainwright (6)	Percival (6)	Leigh (6)	Lawton (6)	Adolphus (6)	Shepherd (7)	Baldwin (6)	Gordon (7)	Barton (7)	Dyson (7)	Holland (8)	Ethel (8)	Wade (9)	Clayton (9)	Eli (9)	Bentley (9)	Tom (11)	Schofield (11)	Norman (11)	Rosa (11)	Preston (12)	Olive (12)	Rogers (12)	Anderson (13)	Harding (13)	Barlow (12)	Scott (14)	Christina (13)	Simpson (14)	Gwendoline (14)	Dora (14)	Bertie (14)	Leo (14)	Susan (15)	Simpson (15)	Julia (15)
272	Dorothea (3)	Benson (3)	Backhouse (3)	Perkin (4)	Perry (4)	Ellinor (4)	Annie (4)	Beaumont (4)	Seddon (5)	Middleton (5)	Theresa (5)	Julia (5)	Frost (5)	Whitaker (6)	Pickering (6)	Lowe (6)	Letitia (6)	Anderson (6)	Sykes (7)	Benson (6)	Harris (7)	Bertha (7)	Fox (7)	Holmes (8)	Evelyn (8)	Webster (9)	Clement (9)	Fred (9)	Carr (9)	Walmsley (11)	Stephenson (11)	Olive (11)	Rothwell (11)	Ralph (12)	Osborne (12)	Rosina (12)	Barlow (13)	Hartley (13)	Barnes (12)	Septimus (14)	Davenport (13)	Susannah (14)	Irene (14)	Egerton (14)	Clare (14)	Letitia (14)	Susannah (15)	Teresa (15)	Lambert (15)
273	Dorothy (3)	Berry (3)	Banner (3)	Platt (4)	Phillips (4)	Elliot (4)	Arnold (4)	Bell (4)	Stead (5)	Morton (5)	Travis (5)	Kenworthy (5)	Gardner (5)	Woods (6)	Priscilla (6)	Marion (6)	Mackenzie (6)	Armitage (6)	Talbot (7)	Bentley (6)	Hilton (7)	Blanche (7)	Gill (7)	Hopwood (8)	Garibaldi (8)	Whittaker (9)	Enoch (9)	Harvey (9)	Carter (9)	Winifred (11)	Walton (11)	Parkinson (11)	Septimus (11)	Vernon (12)	Reuben (12)	Walmsley (12)	Barton (13)	Harvey (13)	Burton (12)	Victoria (14)	Dawson (13)	Thornton (14)	Kay (14)	Graham (14)	Dawson (14)	Moss (14)	Yates (15)	Yates (15)	Llewellyn (15)
274	Edge (3)	Bolton (3)	Barlow (3)	Pugh (4)	Platt (4)	Ellison (4)	Astley (4)	Bentley (4)	Susanna (5)	Naylor (5)	Vincent (5)	Knowles (5)	Garner (5)	Abraham (5)	Rachel (6)	Massey (6)	Maude (6)	Ashton (6)	Valentine (7)	Betsy (6)	Hodgson (7)	Bright (7)	Hardman (7)	Janet (8)	Harvey (8)	Yates (9)	Gray (9)	Holden (9)	Cecilia (9)	Wynne (11)	Winefred (11)	Phillips (11)	Shepherd (11)	Yates (12)	Rosa (12)	Ward (12)	Bertram (13)	Holden (13)	Clark (12)	Anderson (13)	Eli (13)	Victoria (14)	Lawson (14)	Hargreaves (14)	Eastwood (14)	Oswald (14)	Bessie (14)	Anna (14)	Moore (15)
275	Ellin (3)	Bottomley (3)	Barnard (3)	Rachel (4)	Potter (4)	Emmet (4)	Bateson (4)	Berry (4)	Thornton (5)	Nelson (5)	Wallace (5)	Lambert (5)	Giles (5)	Archibald (5)	Rees (6)	Miles (6)	May (6)	Blackburn (6)	Vaughan (7)	Blanch (6)	Holmes (7)	Brooks (7)	Hargreaves (7)	Kay (8)	Holmes (8)	Adam (8)	Hanson (9)	Horace (9)	Chapman (9)	Anthony (10)	Adeline (10)	Richardson (11)	Teresa (11)	Allan (11)	Ross (12)	Williamson (12)	Blanch (13)	Horace (13)	Clegg (12)	Ashton (13)	Holmes (13)	Violet (14)	Leslie (14)	Harris (14)	Elliott (14)	Tom (14)	Elias (14)	Barton (14)	Roger (15)
276	Ellison (3)	Bowker (3)	Barton (3)	Ralph (4)	Pratt (4)	Firth (4)	Bayley (4)	Binns (4)	Towers (5)	Parker (5)	Walton (5)	Law (5)	Gordon (5)	Arnold (5)	Rose (6)	Morton (6)	Morton (6)	Burton (6)	Young (7)	Bolton (6)	Leonard (7)	Burgess (7)	Hindle (7)	Marian (8)	Humphrey (8)	Adeline (8)	Harvey (9)	Howell (9)	Clayton (9)	Bentley (10)	Alberta (10)	Riley (11)	Walton (11)	Armitage (11)	Aaron (11)	Barnes (11)	Cecilia (13)	Hudson (13)	Clifford (12)	Bradley (13)	Kathleen (13)	Ward (14)	Lillian (14)	Hill (14)	Fletcher (14)	Tudor (14)	Emmeline (14)	Carter (14)	Roland (15)
277	Emanuel (3)	Bradburn (3)	Beevor (3)	Rayner (4)	Prichard (4)	Fox (4)	Bowers (4)	Bowker (4)	Victoria (5)	Rose (5)	Watkinson (5)	Lawton (5)	Green (5)	Banks (5)	Seymour (6)	Ogden (6)	Oldham (6)	Bury (6)	Adolphus (6)	Bruce (6)	Llewellyn (7)	Byron (7)	Hiram (7)	Mark (8)	Joshua (8)	Alexandria (8)	Holden (9)	Jemima (9)	Clement (9)	Bradley (10)	Allan (10)	Rosina (11)	Webster (11)	Bailey (11)	Anderson (11)	Carter (11)	Clarke (13)	Humphrey (13)	Emmeline (12)	Brooks (13)	King (13)	Wynne (14)	Marian (14)	Holt (14)	Holden (14)	Ward (14)	Haworth (14)	Clayton (14)	Rupert (15)
278	Fenton (3)	Bradley (3)	Benson (3)	Rhoda (4)	Priscilla (4)	Frankland (4)	Bowker (4)	Bowman (4)	Waddington (5)	Schofield (5)	Webb (5)	Maud (5)	Grimshaw (5)	Barrett (5)	Stephenson (6)	Pearce (6)	Ormerod (6)	Catharine (6)	Amos (6)	Eckersley (6)	Marian (7)	Calvert (7)	Houghton (7)	Mellor (8)	King (8)	Aloysius (8)	Holt (9)	Kay (9)	Davenport (9)	Bruce (10)	Baker (10)	Vernon (11)	Ambrose (10)	Bella (11)	Bailey (11)	Christina (11)	Crossley (13)	Julia (13)	Griffiths (12)	Burton (13)	Millicent (13)	Betsy (13)	Moss (14)	Janet (14)	Houghton (14)	Adeline (13)	Isaac (14)	Dora (14)	Schofield (15)
279	Firth (3)	Bridget (3)	Bernard (3)	Rhodes (4)	Radcliffe (4)	Franklin (4)	Bradshaw (4)	Bradley (4)	Wallace (5)	Simpson (5)	Worthington (5)	Mitchell (5)	Hardman (5)	Benson (5)	Stewart (6)	Peel (6)	Percy (6)	Dinah (6)	Archer (6)	Edmondson (6)	Marie (7)	Chapman (7)	Jessie (7)	Miller (8)	Laura (8)	Ambrose (8)	Houghton (9)	Kershaw (9)	Davis (9)	Campbell (10)	Birch (10)	Yates (11)	Barlow (10)	Butler (11)	Barlow (11)	Eli (11)	Elliott (13)	Lees (13)	Hudson (12)	Eli (13)	Nicholas (13)	Christina (13)	Murray (14)	Lees (14)	Howell (14)	Ambrose (13)	Kay (14)	Gibson (14)	Teresa (15)
280	Ford (3)	Brough (3)	Bolton (3)	Roger (4)	Rhodes (4)	Fredrick (4)	Brewer (4)	Brereton (4)	Wesley (5)	Stephens (5)	Yates (5)	Murray (5)	Harper (5)	Bentley (5)	Vernon (6)	Percy (6)	Redfern (6)	Eli (6)	Armitage (6)	Elijah (6)	Mellor (7)	Christiana (7)	Kenyon (7)	Nelson (8)	Llewelyn (8)	Armstrong (8)	Hunter (9)	Miller (9)	Dixon (9)	Christian (10)	Butler (10)	Burgess (10)	Betsy (10)	Carter (11)	Blackburn (11)	Gordon (11)	Ewart (13)	Lily (13)	Ingham (12)	Ella (13)	Rees (13)	Clayton (13)	Nelson (14)	Mildred (14)	Humphrey (14)	Barker (13)	Margaretta (14)	Greenwood (14)	Vaughan (15)
281	Foster (3)	Burnett (3)	Bourne (3)	Salmon (4)	Richmond (4)	Goodall (4)	Broadbent (4)	Broadbent (4)	Whitaker (5)	Stewart (5)	Abel (4)	Nicholas (5)	Harvey (5)	Blackburn (5)	Whittaker (6)	Rachel (6)	Singleton (6)	Elias (6)	Bailey (6)	Ellison (6)	Moore (7)	Clayton (7)	Marion (7)	Paul (8)	Louis (8)	Austin (8)	Hyde (9)	Mitchell (9)	Ellison (9)	Clement (10)	Clegg (10)	Elias (10)	Bradley (10)	Clarke (11)	Bradley (11)	Gray (11)	Franklin (13)	Llewellyn (13)	Lilly (12)	Harris (13)	Alberta (12)	Dixon (13)	Pearson (14)	Nelson (14)	Lionel (14)	Barton (13)	Marsden (14)	Harris (14)	Whittaker (15)
282	Fraser (3)	Cartwright (3)	Bowker (3)	Sanderson (4)	Russell (4)	Goodman (4)	Brook (4)	Bury (4)	Williamson (5)	Susan (5)	Ada (4)	Ormerod (5)	Hilton (5)	Bridget (5)	Wynne (6)	Ratcliffe (6)	Slater (6)	Elijah (6)	Bradley (6)	Eugenie (6)	Morgan (7)	Cornelius (7)	Morton (7)	Priscilla (8)	Lowe (8)	Barnes (8)	Ingham (9)	Myers (9)	Griffiths (9)	Clifford (10)	Cook (10)	Fred (10)	Bradshaw (10)	Crompton (11)	Clarke (11)	Harvey (11)	Hardy (13)	Maurice (13)	Nathaniel (12)	Hubert (13)	Bailey (12)	Elias (13)	Bailey (13)	Pierce (14)	Lois (14)	Betsy (13)	Raymond (14)	Lawton (14)	Alberta (14)
283	Gee (3)	Christian (3)	Brereton (3)	Senior (4)	Sampson (4)	Graham (4)	Brookes (4)	Byron (4)	Winterbottom (5)	Victoria (5)	Ambrose (4)	Oswald (5)	Holland (5)	Brooks (5)	Adam (5)	Ruth (6)	Stephenson (6)	Elinor (6)	Carr (6)	Georgina (6)	Moses (7)	Dickinson (7)	Ormerod (7)	Riley (8)	Moss (8)	Bradbury (8)	Kershaw (9)	Phoebe (9)	Hadfield (9)	Dawson (10)	Crossley (10)	Gerald (10)	Bright (10)	Graham (11)	Duncan (11)	Hill (11)	Harper (13)	Miller (13)	Nightingale (12)	Hudson (13)	Baker (12)	Fletcher (13)	Barker (13)	Rosina (14)	Mark (14)	Bradshaw (13)	Russell (14)	Leah (14)	Hill (14)
284	Georgiana (3)	Clara (3)	Brierley (3)	Shepherd (4)	Saunders (4)	Gregory (4)	Channing (4)	Carr (4)	Wynne (5)	Whitehead (5)	Amos (4)	Patrick (5)	Holt (5)	Burton (5)	Adolphus (5)	Stead (6)	Tomlinson (6)	Ephraim (6)	Clegg (6)	Gregory (6)	Ormerod (7)	Dobson (7)	Priscilla (7)	Sidney (8)	Olive (8)	Davis (8)	Louis (9)	Platt (9)	Harvey (9)	Dixon (10)	Dean (10)	Green (10)	Brown (10)	Harrop (11)	Griffiths (11)	Hodgson (11)	Hindle (13)	Myfanwy (13)	Norris (12)	Leopold (13)	Betsy (12)	Heaton (13)	Burton (13)	Travis (14)	Marsden (14)	Burton (13)	Trevor (14)	Lees (14)	Hindle (14)
285	Gill (3)	Clarkson (3)	Brook (3)	Slater (4)	Sharp (4)	Gregson (4)	Clarkson (4)	Cartwright (4)	Aaron (4)	Wynne (5)	Armitage (4)	Pryce (5)	Horatio (5)	Chambers (5)	Ainsworth (5)	Thornton (6)	Unsworth (6)	Fanny (6)	Cuthbert (6)	Harding (6)	Reynolds (7)	Douglas (7)	Ratcliffe (7)	Vaughan (8)	Percival (8)	Elinor (8)	Olive (9)	Preston (9)	Holmes (9)	Eli (10)	Douglas (10)	Hamer (10)	Georgiana (10)	Hilda (11)	Harvey (11)	Horace (11)	Holden (13)	Oscar (13)	Pierce (12)	Letitia (13)	Carter (12)	Holt (13)	Campbell (13)	Allan (13)	Noel (14)	Chadwick (13)	Whitehead (14)	Lowe (14)	Lawson (14)
286	Gittins (3)	Copeland (3)	Brooks (3)	Thornton (4)	Shepherd (4)	Hanson (4)	Cook (4)	Cheetham (4)	Adam (4)	Aaron (4)	Armstrong (4)	Stewart (5)	Hutchinson (5)	Clement (5)	Ambrose (5)	Valentine (6)	Victoria (6)	Ferguson (6)	Dickinson (6)	Hardman (6)	Susanna (7)	Duncan (7)	Rigby (7)	Waite (8)	Phillips (8)	Ellison (8)	Ormerod (9)	Ratcliffe (9)	Hulme (9)	Holmes (10)	Duncan (10)	Hardman (10)	Haworth (10)	Hill (11)	Hyde (11)	Howell (11)	Janet (13)	Septimus (13)	Riley (12)	Lionel (13)	Clark (12)	Kay (13)	Clement (13)	Bella (13)	Powell (14)	Christina (13)	Anthony (13)	Mark (14)	Madeline (14)
287	Gorton (3)	Cornelius (3)	Butler (3)	Walmsley (4)	Simister (4)	Harper (4)	Cornelia (4)	Clara (4)	Anderson (4)	Adelaide (4)	Ashton (4)	Susan (5)	Ingham (5)	Cook (5)	Anderson (5)	Wallace (6)	Vincent (6)	Gill (6)	Dorothy (6)	Harold (6)	Whittaker (7)	Emmanuel (7)	Roger (7)	Whitaker (8)	Powell (8)	Garibaldi (8)	Pugh (9)	Rothwell (9)	Humphrey (9)	Horace (10)	Evelyn (10)	Hardy (10)	Hill (10)	Holmes (11)	Lilly (11)	Josiah (11)	Lawton (13)	Slater (13)	Rosina (12)	Michael (13)	Clarke (12)	Leigh (13)	Cooper (13)	Eugene (13)	Rees (14)	Frederic (13)	Augustine (13)	Millicent (14)	Marsden (14)
288	Granger (3)	Cross (3)	Buxton (3)	Webb (4)	Simon (4)	Harrop (4)	Crosley (4)	Clayton (4)	Andrews (4)	Ainsworth (4)	Ashworth (4)	Swain (5)	Janet (5)	Davenport (5)	Armitage (5)	Wesley (6)	Wallace (6)	Goodwin (6)	Elinor (6)	Henrietta (6)	Yates (7)	Fielding (7)	Sanderson (7)	Whittaker (8)	Rhodes (8)	Goodwin (8)	Rees (9)	Slater (9)	Hunter (9)	Jesse (10)	Ewart (10)	Lawson (10)	Holden (10)	Horace (11)	Lionel (11)	Letitia (11)	Lilly (13)	Sutcliffe (13)	Schofield (12)	Miller (13)	Clement (12)	Mildred (13)	Dean (13)	Fredrick (13)	Rosina (14)	Henrietta (13)	Berry (13)	Price (14)	Nicholas (14)
289	Grant (3)	Danson (3)	Calvert (3)	Webster (4)	Slater (4)	Hawthorn (4)	Crossley (4)	Clowes (4)	Barnett (4)	Barton (4)	Backhouse (4)	Teresa (5)	Jessie (5)	Eccles (5)	Ashworth (5)	Whittaker (6)	Warren (6)	Graham (6)	Eugene (6)	Hesketh (6)	Alma (6)	Gardner (7)	Slater (7)	Adeline (7)	Rigby (8)	Griffiths (8)	Reginald (9)	Vaughan (9)	Kay (9)	Lister (10)	Flora (10)	Lawton (10)	Hoyle (10)	Massey (11)	Mason (11)	Llewelyn (11)	Nelson (13)	Webster (13)	Simpson (12)	Miriam (13)	Dickinson (12)	Pryce (13)	Emmeline (13)	Howarth (13)	Vivian (14)	Hodgson (13)	Burton (13)	Slater (14)	Parkinson (14)
290	Greaves (3)	Darlington (3)	Campbell (3)	Wellington (4)	Tudor (4)	Hellen (4)	Dickinson (4)	Collier (4)	Bella (4)	Bateman (4)	Ball (4)	Theodore (5)	Kenworthy (5)	Edgar (5)	Barber (5)	Winder (6)	Whitaker (6)	Grant (6)	Fleming (6)	Hiram (6)	Archibald (6)	Gibson (7)	Stuart (7)	Arnold (7)	Slater (8)	Grimshaw (8)	Valentine (9)	Vernon (9)	Lawton (9)	Mason (10)	Holmes (10)	Lilian (10)	Mason (10)	Maurice (11)	Mills (11)	Parkinson (11)	Parry (13)	Amos (12)	Violet (12)	Myfanwy (13)	Duncan (12)	Riley (13)	Fielding (13)	Hubert (13)	Bradley (13)	Marsden (13)	Clare (13)	Bertie (13)	Powell (14)
291	Gregson (3)	Dawson (3)	Cartlidge (3)	Woods (4)	Victoria (4)	Hirst (4)	Dorothy (4)	Collinson (4)	Benson (4)	Benson (4)	Bartholomew (4)	Vernon (5)	Kenyon (5)	Edmond (5)	Barlow (5)	Wynne (6)	Whitehead (6)	Hancock (6)	Ford (6)	Hope (6)	Armitage (6)	Gordon (7)	Sugden (7)	Baker (7)	Stephenson (8)	Hammond (8)	Vernon (9)	Warburton (9)	Leach (9)	Pearson (10)	Hope (10)	Llewellyn (10)	Maurice (10)	Middleton (11)	Miriam (11)	Russell (11)	Paul (13)	Betsy (12)	Adam (11)	Beswick (12)	Egerton (12)	Rosina (13)	Gordon (13)	Kay (13)	Burgess (13)	Morgan (13)	Clayton (13)	Clark (13)	Rosina (14)
292	Hamilton (3)	Dean (3)	Chadwick (3)	Worthington (4)	Wallis (4)	Hodson (4)	Dyson (4)	Cotton (4)	Bertha (4)	Bernard (4)	Bernard (4)	Wallace (5)	Knight (5)	Emanuel (5)	Bentley (5)	Young (6)	Adolphus (5)	Hester (6)	Fox (6)	Howarth (6)	Barnes (6)	Graham (7)	Vaughan (7)	Bates (7)	Vernon (8)	Hill (8)	Walmsley (9)	Whitaker (9)	Letitia (9)	Percival (10)	Kirk (10)	Marian (10)	Mills (10)	Mitchell (11)	Mitchell (11)	Stephenson (11)	Richmond (13)	Christian (12)	Allan (11)	Betsy (12)	Elias (12)	Shepherd (13)	Hargreaves (13)	King (13)	Campbell (13)	Nellie (13)	Foster (13)	Eli (13)	Simpson (14)
293	Hayes (3)	Dennison (3)	Charlton (3)	Adams (3)	Washington (4)	Howarth (4)	Edmondson (4)	Dent (4)	Birch (4)	Bird (4)	Birch (4)	Webster (5)	Lambert (5)	Emery (5)	Bolton (5)	Ambrose (5)	Ainsworth (5)	Horrocks (6)	Garside (6)	Hulme (6)	Beckett (6)	Hammond (7)	Waddington (7)	Benson (7)	Warburton (8)	Hunter (8)	Whitehead (9)	Winefred (9)	Lionel (9)	Schofield (10)	Marsden (10)	Marie (10)	Newton (10)	Pugh (11)	Pierce (11)	Stuart (11)	Allan (12)	Christina (12)	Anthony (11)	Booth (12)	Fisher (12)	Clark (12)	Holmes (13)	Lancelot (13)	Clement (13)	Philip (13)	Fred (13)	Gerald (13)	Susan (14)
294	Heath (3)	Dickenson (3)	Cheetham (3)	Ainsworth (3)	Winifred (4)	Hudson (4)	Farrar (4)	Dewhurst (4)	Birchall (4)	Blanch (4)	Blanche (4)	Aaron (4)	Leah (5)	Firth (5)	Butterworth (5)	Barton (5)	Ambrose (5)	Ingham (6)	Gee (6)	Jessie (6)	Benson (6)	Hancock (7)	Washington (7)	Bridget (7)	Webster (8)	Jesse (8)	Wilfred (9)	Alberta (8)	Mason (9)	Septimus (10)	Mellor (10)	Marsh (10)	Nicholson (10)	Rosina (11)	Sutcliffe (11)	Sutcliffe (11)	Ambrose (12)	Clifford (12)	Armstrong (11)	Christina (12)	Frederic (12)	Daisy (12)	Hubert (13)	Leah (13)	Gray (13)	Rees (13)	Gregory (13)	Ignatius (13)	Wynne (14)
295	Heaton (3)	Dorothea (3)	Chesters (3)	Alicia (3)	Wordsworth (4)	Hunter (4)	Flower (4)	Dickinson (4)	Bond (4)	Byron (4)	Boardman (4)	Adelaide (4)	Matthews (5)	Garner (5)	Clarkson (5)	Benson (5)	Amos (5)	Irwin (6)	Grant (6)	Leah (6)	Berry (6)	Holland (7)	Webster (7)	Dennis (7)	Wesley (8)	Joshua (8)	Arnold (8)	Allison (8)	Mellor (9)	Warren (10)	Morton (10)	Septimus (10)	Phillips (10)	Wynne (11)	Whittaker (11)	Teresa (11)	Amos (12)	Eli (12)	Benson (11)	Gladstone (12)	Greenwood (12)	Dean (12)	Lawton (13)	Madeline (13)	Greenwood (13)	Rhodes (13)	Hamilton (13)	Irene (13)	Anderson (13)
296	Hesketh (3)	Douglas (3)	Christian (3)	Armitage (3)	Wrigley (4)	Janet (4)	Frank (4)	Dobson (4)	Bradbury (4)	Carr (4)	Boulton (4)	Adolphus (4)	Miles (5)	Greaves (5)	Clifford (5)	Bertha (5)	Beaumont (5)	Jessie (6)	Hampson (6)	Llewelyn (6)	Blanch (6)	Holmes (7)	Wesley (7)	Dobson (7)	Whittaker (8)	Lamb (8)	Atkinson (8)	Arabella (8)	Morton (9)	Watkin (10)	Norman (10)	Stafford (10)	Preston (10)	Adam (10)	Yates (11)	Valentine (11)	Burgess (12)	Ewart (12)	Berry (11)	Gray (12)	Griffiths (12)	Frederic (12)	Leo (13)	Marsden (13)	Hardy (13)	Walton (13)	Holt (13)	Knowles (13)	Blodwen (13)
297	Heywood (3)	Dyson (3)	Cocker (3)	Arnold (3)	Young (4)	Josephine (4)	Gaskell (4)	Downes (4)	Bradshaw (4)	Cheetham (4)	Bradley (4)	Alicia (4)	Owens (5)	Gregory (5)	Collins (5)	Blackburn (5)	Bell (5)	Kenyon (6)	Harold (6)	Lord (6)	Brierley (6)	Hulme (7)	Whitehead (7)	Dorothy (7)	Adam (7)	Leah (8)	Austin (8)	Armitage (8)	Rosina (9)	Webster (10)	Osborne (10)	White (10)	Ross (10)	Ainsworth (10)	Aloysius (10)	Walton (11)	Duncan (12)	Ida (12)	Betsy (11)	Hardy (12)	Harriett (12)	Harriett (12)	Lionel (13)	Michael (13)	Hewitt (13)	Whittaker (13)	Hudson (13)	Leigh (13)	Clayton (13)
298	Hill (3)	Eastwood (3)	Collett (3)	Ashley (3)	Andrews (3)	Joshua (4)	Gibson (4)	Eaton (4)	Bramwell (4)	Clare (4)	Bradshaw (4)	Baldwin (4)	Partington (5)	Hamilton (5)	Cook (5)	Boulton (5)	Betsy (5)	Lawson (6)	Heywood (6)	Marie (6)	Butterworth (6)	Humphrey (7)	Adeline (6)	Duckworth (7)	Adeline (7)	Morgan (8)	Baker (8)	Bella (8)	Russell (9)	White (10)	Oscar (10)	Anderson (9)	Whitworth (10)	Anderson (10)	Barton (10)	Whittaker (11)	Edna (12)	Kershaw (12)	Burgess (11)	Hope (12)	Harvey (12)	Henrietta (12)	Miriam (13)	Moore (13)	Hodgson (13)	Abraham (12)	Lillie (13)	Maggie (13)	Duncan (13)
299	Hindle (3)	Eccles (3)	Cope (3)	Banks (3)	Atherton (3)	Kate (4)	Grant (4)	Edith (4)	Brook (4)	Collins (4)	Brook (4)	Bancroft (4)	Paul (5)	Handley (5)	Craven (5)	Bradshaw (5)	Bradbury (5)	Louis (6)	Holt (6)	Mark (6)	Carr (6)	Jemima (7)	Alberta (6)	Dyson (7)	Amos (7)	Moss (8)	Brierley (8)	Bradshaw (8)	Schofield (9)	Whittaker (10)	Phillip (10)	Bailey (9)	Wilfred (10)	Anthony (10)	Brierley (10)	Adam (10)	Frederic (12)	King (12)	Christina (11)	Rees (12)	Horatio (12)	Houghton (12)	Phillips (13)	Nicholas (13)	Hope (13)	Edna (12)	Madeline (13)	Rees (13)	Enoch (13)
300	Holmes (3)	Elijah (3)	Cornelius (3)	Barnes (3)	Ball (3)	Knott (4)	Gray (4)	Elijah (4)	Brooks (4)	Crossley (4)	Clegg (4)	Baron (4)	Philip (5)	Harrop (5)	Crompton (5)	Broadbent (5)	Brooke (5)	Mercer (6)	Hope (6)	Marsh (6)	Chapman (6)	Jesse (7)	Barton (6)	Edna (7)	Blanche (7)	Phillips (8)	Butler (8)	Brooks (8)	Septimus (9)	Adam (9)	Preston (10)	Bertram (9)	Adams (9)	Barker (10)	Buckley (10)	Buckley (10)	Goodwin (12)	Marsden (12)	Dean (11)	Roger (12)	Leslie (12)	Kathleen (12)	Whittaker (13)	Oscar (13)	Ignatius (13)	Enoch (12)	Michael (13)	Riley (13)	Fred (13)
301	Horatio (3)	Ellenor (3)	Crompton (3)	Baron (3)	Bamford (3)	Leach (4)	Greaves (4)	Ellison (4)	Burgess (4)	Crowther (4)	Collins (4)	Bate (4)	Riley (5)	Harvey (5)	Davenport (5)	Broadhurst (5)	Burgess (5)	Miller (6)	Humphrey (6)	Massey (6)	Clegg (6)	Lawton (7)	Beaumont (6)	Elias (7)	Bradshaw (7)	Platt (8)	Clegg (8)	Bruce (8)	Tomlinson (9)	Alberta (9)	Pryce (10)	Betsy (9)	Alberta (9)	Georgiana (10)	Butler (10)	Butler (10)	Gray (12)	Marshall (12)	Dickinson (11)	Schofield (12)	Lionel (12)	Knight (12)	Williamson (13)	Parkinson (13)	Lawson (13)	Griffiths (12)	Randolph (13)	Schofield (13)	Haworth (13)
302	Hutchinson (3)	Ellin (3)	Crossley (3)	Beckett (3)	Barbara (3)	Lister (4)	Greenwood (4)	Enoch (4)	Burrows (4)	Deborah (4)	Cooke (4)	Baxter (4)	Seddon (5)	Henrietta (5)	Dorothy (5)	Bullock (5)	Burnett (5)	Ogden (6)	Lambert (6)	Moss (6)	Crowther (6)	Llewellyn (7)	Blanch (6)	Ellenor (7)	Burgess (7)	Powell (8)	Cook (8)	Cheetham (8)	Washington (9)	Barton (9)	Shepherd (10)	Carr (9)	Aloysius (9)	Gladstone (10)	Clark (10)	Christian (10)	Howarth (12)	Rosina (12)	Duncan (11)	Sutton (12)	Lowe (12)	Latham (12)	Allan (12)	Raymond (13)	Leopold (13)	Hargreaves (12)	Ratcliffe (13)	Abraham (12)	Holland (13)
303	Hyde (3)	England (3)	Crowther (3)	Bolton (3)	Barber (3)	Lowe (4)	Hadfield (4)	Ford (4)	Clegg (4)	Dickinson (4)	Cornelius (4)	Beatrice (4)	Stafford (5)	Hester (5)	Douglas (5)	Burgess (5)	Butterworth (5)	Phillips (6)	Lancaster (6)	Naylor (6)	Dale (6)	Lord (7)	Bond (6)	Fisher (7)	Carr (7)	Riley (8)	Cooke (8)	Christina (8)	Watkin (9)	Carter (9)	Singleton (10)	Chadwick (9)	Anderson (9)	Hamilton (10)	Clarkson (10)	Clement (10)	Josiah (12)	West (12)	Fletcher (11)	Vaughan (12)	Nellie (12)	Lionel (12)	Davis (12)	Roland (13)	Leslie (13)	Henderson (12)	Vaughan (13)	Alexandra (12)	Holt (13)
304	Jabez (3)	Erskine (3)	Cyrus (3)	Bourne (3)	Barton (3)	Massey (4)	Haigh (4)	Fredrick (4)	Cordelia (4)	Dyer (4)	Davenport (4)	Berry (4)	Stansfield (5)	Hodgson (5)	Ellenor (5)	Butterworth (5)	Cecilia (5)	Potter (6)	Leeming (6)	Nelson (6)	Dorothy (6)	Mitchell (7)	Bradbury (6)	Haworth (7)	Cecil (7)	Roger (8)	Cross (8)	Dennis (8)	Webster (9)	Dobson (9)	Valentine (10)	Christian (9)	Arnold (9)	Harding (10)	Dickinson (10)	Clifford (10)	Lawson (12)	Williamson (12)	Haworth (11)	Warren (12)	Pugh (12)	Mason (12)	Harris (12)	Scott (13)	Marguerite (13)	Holt (12)	Alma (12)	Basil (12)	Humphrey (13)
305	Jeremiah (3)	Fell (3)	Dean (3)	Bradley (3)	Bayley (3)	Moore (4)	Hardman (4)	Gardner (4)	Croft (4)	Edmond (4)	Day (4)	Binns (4)	Stead (5)	Horatio (5)	Enoch (5)	Byron (5)	Cordelia (5)	Priscilla (6)	Leonard (6)	Oliver (6)	Dunn (6)	Nicholson (7)	Bright (6)	Hayes (7)	Christina (7)	Russell (8)	Dale (8)	Dora (8)	Wesley (9)	Fenton (9)	Whitehead (10)	Christiana (9)	Baker (9)	Heaton (10)	Dorothy (10)	Cook (10)	Leah (12)	Willy (12)	Heaton (11)	Webster (12)	Reed (12)	Millicent (12)	Hunter (12)	Septimus (13)	Miller (13)	Hudson (12)	Barnes (12)	Christina (12)	Ignatius (13)
306	Josiah (3)	Fenton (3)	Dixon (3)	Bridge (3)	Beaumont (3)	Morley (4)	Harland (4)	Garner (4)	Cross (4)	Elias (4)	Douglas (4)	Bradbury (4)	Susan (5)	Jemima (5)	Ephraim (5)	Clarke (5)	Davenport (5)	Reynolds (6)	Letitia (6)	Phillips (6)	Eccles (6)	Percival (7)	Burgess (6)	Heywood (7)	Clifford (7)	Solomon (8)	Eaton (8)	Enoch (8)	West (9)	Fisher (9)	Alexandra (9)	Eli (9)	Bertram (9)	Hilton (10)	Elijah (10)	Cornelius (10)	Lionel (12)	Allan (11)	Houghton (11)	Whitehead (12)	Stephenson (12)	Nightingale (12)	Kathleen (12)	Susannah (13)	Pearson (13)	Humphrey (12)	Chadwick (12)	Egerton (12)	Jesse (13)
307	Kenworthy (3)	Fisher (3)	Douglas (3)	Broadbent (3)	Bennett (3)	Moses (4)	Heap (4)	Garside (4)	Crossley (4)	Elijah (4)	Ebenezer (4)	Bradley (4)	Theodore (5)	Jordan (5)	Fanny (5)	Clement (5)	Douglas (5)	Senior (6)	Llewelyn (6)	Poole (6)	Ellison (6)	Philip (7)	Butterworth (6)	Hilton (7)	Cole (7)	Stevenson (8)	Evelyn (8)	Fell (8)	White (9)	Fred (9)	Ashworth (9)	Etta (9)	Bessie (9)	Holden (10)	Ella (10)	Edna (10)	Mitchell (12)	Armstrong (11)	Lambert (11)	Armitage (11)	Vaughan (12)	Rachel (12)	Lillie (12)	Teresa (13)	Ratcliffe (13)	Louis (12)	Edna (12)	Godfrey (12)	Joshua (13)
308	Lakeland (3)	Frank (3)	Earnshaw (3)	Bronterre (3)	Binns (3)	Moss (4)	Heath (4)	Georgiana (4)	Dale (4)	Ellin (4)	Edgar (4)	Bradshaw (4)	Tomlinson (5)	Josephine (5)	Farrar (5)	Collins (5)	Duncan (5)	Stephenson (6)	Marianne (6)	Preston (6)	Ford (6)	Pickup (7)	Campbell (6)	Hodson (7)	Craven (7)	Sutcliffe (8)	Fielding (8)	Firth (8)	Wilfred (9)	Gray (9)	Austin (9)	Gregory (9)	Carter (9)	Jesse (10)	Hamer (10)	Ford (10)	Morgan (12)	Ashley (11)	Leigh (11)	Berry (11)	Whitehead (12)	Septimus (12)	Maxwell (12)	Tudor (13)	Vaughan (13)	Marguerite (12)	Fletcher (12)	Guy (12)	Kay (13)
309	Lavinia (3)	Frost (3)	Eastwood (3)	Bryan (3)	Bourne (3)	Musgrave (4)	Hester (4)	Georgina (4)	Dickinson (4)	Ellison (4)	Eli (4)	Butterworth (4)	Valentine (5)	Leach (5)	Fowler (5)	Constantine (5)	Earl (5)	Sutton (6)	Mark (6)	Russell (6)	Gardner (6)	Powell (7)	Creasey (6)	Ingham (7)	Dorothy (7)	Valentine (8)	Fox (8)	Flora (8)	Adela (8)	Greaves (9)	Bailey (9)	Grimshaw (9)	Cook (9)	Kirk (10)	Hilda (10)	Hesketh (10)	Morton (12)	Burton (11)	Llewelyn (11)	Bridget (11)	Wild (12)	Vaughan (12)	Nora (12)	Webster (13)	Whittaker (13)	Moore (12)	Granville (12)	Holland (12)	Leah (13)
310	Lawrance (3)	Garner (3)	Eccles (3)	Burgess (3)	Boyle (3)	Myers (4)	Hewitt (4)	Gill (4)	Dobson (4)	Emanuel (4)	Elisabeth (4)	Campbell (4)	Wade (5)	Leah (5)	Gilbert (5)	Cook (5)	Georgiana (5)	Theresa (6)	Mcdonald (6)	Sanderson (6)	Greenhalgh (6)	Ratcliffe (7)	Cuthbert (6)	Kenyon (7)	Dyson (7)	White (8)	Gibson (8)	Fowler (8)	Alberta (8)	Hilda (9)	Campbell (9)	Hilton (9)	Cross (9)	Lawson (10)	Holt (10)	Hope (10)	Moss (12)	Cuthbert (11)	Malcolm (11)	Cuthbert (11)	Abraham (11)	Ainsworth (11)	Rhodes (12)	Anderson (12)	Wrigley (13)	Preston (12)	Gray (12)	Holt (12)	Mills (13)
311	Lawrence (3)	Gilbert (3)	Elinor (3)	Caleb (3)	Braithwaite (3)	O'conner (4)	Heywood (4)	Greaves (4)	Ebenezer (4)	Fox (4)	Ellin (4)	Cartwright (4)	Wallace (5)	Lee (5)	Glover (5)	Curtis (5)	Hamer (5)	Wade (6)	Miles (6)	Saville (6)	Greenwood (6)	Reuben (7)	Davis (6)	Laura (7)	Eaton (7)	Worsley (8)	Gilbert (8)	Georgina (8)	Arnold (8)	Hill (9)	Dawson (9)	Hope (9)	Eaton (9)	Miriam (10)	Hope (10)	Lawton (10)	Murray (12)	Dale (11)	Mellor (11)	Elijah (11)	Allan (11)	Bailey (11)	Rigby (12)	Blackburn (12)	Berry (12)	Russell (12)	Griffiths (12)	Howarth (12)	Noel (13)
312	Lee (3)	Giles (3)	Elisabeth (3)	Campbell (3)	Bramall (3)	Parkinson (4)	Hindle (4)	Greenwood (4)	Eccles (4)	Garner (4)	Emery (4)	Cornelius (4)	Wallis (5)	Llewellyn (5)	Greaves (5)	Dunn (5)	Harper (5)	Walton (6)	Mills (6)	Septimus (6)	Hadfield (6)	Septimus (7)	Dobson (6)	Leigh (7)	Egerton (7)	Wynne (8)	Godfrey (8)	Glover (8)	Baker (8)	Holden (9)	Eli (9)	Hudson (9)	Emmeline (9)	Priscilla (10)	Horatio (10)	Lionel (10)	Naylor (12)	Dickinson (11)	Meredith (11)	Elliott (11)	Barlow (11)	Barlow (11)	Whitehead (12)	Cook (12)	Betsy (12)	Vivian (12)	Harris (12)	Lena (12)	Seymour (13)
313	Leech (3)	Godwin (3)	Ellin (3)	Carrington (3)	Brittain (3)	Paul (4)	Hiram (4)	Hampson (4)	Elenor (4)	Garside (4)	Fox (4)	Denis (4)	Waterhouse (5)	Lois (5)	Gregory (5)	Eli (5)	Hawley (5)	Warren (6)	Montague (6)	Slater (6)	Hardy (6)	Theodore (7)	Duncan (6)	Massey (7)	Elias (7)	Anderson (7)	Green (8)	Gray (8)	Barnes (8)	Ignatius (9)	Emmeline (9)	Humphrey (9)	Enoch (9)	Sutcliffe (10)	Hunter (10)	Marsden (10)	Parkinson (12)	Ford (11)	Mildred (11)	Fielding (11)	Benson (11)	Bertie (11)	Ball (11)	Daisy (12)	Bolton (12)	Whitehead (12)	Holden (12)	Leslie (12)	Trevor (13)
314	Lister (3)	Goodwin (3)	Ellison (3)	Cecilia (3)	Brook (3)	Phillips (4)	Hodgin (4)	Hardman (4)	Ellin (4)	Gerrard (4)	Frost (4)	Douglas (4)	Webb (5)	Lomax (5)	Hampson (5)	Faulkner (5)	Heath (5)	White (6)	Murray (6)	Stafford (6)	Hargreaves (6)	Tomlinson (7)	Dunn (6)	Milner (7)	Fowler (7)	Archibald (7)	Harriett (8)	Greenwood (8)	Barrow (8)	Josiah (9)	Georgiana (9)	Hunter (9)	Ewart (9)	Teresa (10)	Josiah (10)	Murray (10)	Preston (12)	Fred (11)	Millicent (11)	Frederic (11)	Bradley (11)	Clarke (11)	Bessie (11)	Elias (12)	Dixon (12)	Alexandra (11)	Holland (12)	Mellor (12)	Yates (13)
315	Little (3)	Hale (3)	Enoch (3)	Chambers (3)	Brooke (3)	Porter (4)	Horner (4)	Harrop (4)	Emmett (4)	Glover (4)	Galland (4)	Dutton (4)	Whittaker (5)	Louise (5)	Hand (5)	Fleming (5)	Hindle (5)	Yates (6)	Naylor (6)	Stewart (6)	Harper (6)	Valentine (7)	Ellinor (6)	Miriam (7)	Frederic (7)	Augustine (7)	Haworth (8)	Gregory (8)	Berry (8)	Miriam (9)	Harding (9)	Jemima (9)	Fox (9)	Violet (10)	Lawson (10)	Myfanwy (10)	Pugh (12)	Gregory (11)	Osborne (11)	Greenwood (11)	Dixon (11)	Clifford (11)	Christina (11)	Enoch (12)	Duncan (12)	Bailey (11)	Howarth (12)	Nelson (12)	Anna (12)
316	Lowson (3)	Hamilton (3)	Evan (3)	Champion (3)	Brooks (3)	Preston (4)	Hunt (4)	Harvey (4)	Fawcett (4)	Greenwood (4)	Gill (4)	Egerton (4)	Wignall (5)	Lowe (5)	Harding (5)	Fowler (5)	Hopwood (5)	Aaron (5)	Ogden (6)	Stuart (6)	Heywood (6)	Vaughan (7)	Eugenie (6)	Nicholas (7)	Georgiana (7)	Bradshaw (7)	Heaton (8)	Hewitt (8)	Bridget (8)	Nelson (9)	Heaton (9)	Joshua (9)	Haigh (9)	Whitaker (10)	Lawton (10)	Pierce (10)	Rhodes (12)	Hammond (11)	Oswald (11)	Humphrey (11)	Fraser (11)	Dickinson (11)	Clifford (11)	Goodwin (12)	Gwendoline (12)	Baker (11)	Ida (12)	Pierce (12)	Barlow (12)
317	Lucy (3)	Hanson (3)	Ezra (3)	Church (3)	Burgess (3)	Ratcliffe (4)	Johnston (4)	Heginbottom (4)	Fisher (4)	Hampson (4)	Gough (4)	Ellenor (4)	Wynne (5)	Mills (5)	Hilton (5)	Gardner (5)	Hornby (5)	Amos (5)	Pearson (6)	Sutcliffe (6)	Holden (6)	Whitaker (7)	Evelyn (6)	Phillip (7)	Hadfield (7)	Burton (7)	Horatio (8)	Holland (8)	Christian (8)	Pryce (9)	Hewitt (9)	Leigh (9)	Hobson (9)	Williamson (10)	Lowe (10)	Slater (10)	Russell (12)	Hubert (11)	Parkinson (11)	Lilly (11)	Fred (11)	Egerton (11)	Duncan (11)	Hudson (12)	Harvey (12)	Basil (11)	Leigh (12)	Pugh (12)	Frederic (12)
318	Mackenzie (3)	Harriett (3)	Field (3)	Clara (3)	Burton (3)	Read (4)	Kelsall (4)	Hibbert (4)	Florence (4)	Harper (4)	Griffiths (4)	Enoch (4)	Young (5)	Morton (5)	Hope (5)	Gill (5)	Hulme (5)	Arnold (5)	Peters (6)	Theresa (6)	Jemima (6)	Willie (7)	Fisher (6)	Rachel (7)	Hardman (7)	Calvert (7)	Ignatius (8)	Houghton (8)	Clifford (8)	Appleton (8)	Hodgson (9)	Mark (9)	Hodgson (9)	Ashworth (9)	Moss (10)	Tom (10)	Whittaker (12)	Hunter (11)	Powell (11)	Mills (11)	Gray (11)	Griffiths (11)	Fawcett (11)	Hunter (12)	Holland (12)	Bessie (11)	Letitia (12)	Rosina (12)	Gerald (12)
319	Mark (3)	Harvey (3)	Finney (3)	Clegg (3)	Butler (3)	Renshaw (4)	Leach (4)	Holden (4)	Frank (4)	Harris (4)	Haigh (4)	Farrar (4)	Anderson (4)	Norris (5)	Humphrey (5)	Glover (5)	Hunter (5)	Arrowsmith (5)	Prince (6)	Townley (6)	Kenworthy (6)	Winifred (7)	Glover (6)	Septimus (7)	Hindle (7)	Dennis (7)	Knowles (8)	Howarth (8)	Collins (8)	Baron (8)	Holden (9)	Miriam (9)	Jesse (9)	Bentley (9)	Platt (10)	Wallace (10)	Chadwick (11)	Knowles (11)	Rothwell (11)	Morgan (11)	Hadfield (11)	Hampson (11)	Holden (11)	Irene (12)	Holmes (12)	Bradbury (11)	Maggie (12)	Theodore (12)	Gibson (12)
320	Matthew (3)	Hawkins (3)	Fisher (3)	Clough (3)	Butterworth (3)	Reuben (4)	Leah (4)	Hope (4)	Graham (4)	Harvey (4)	Hallam (4)	Farrer (4)	Appleton (4)	Parkinson (5)	Hunt (5)	Grimshaw (5)	Ingham (5)	Baker (5)	Rigby (6)	Wade (6)	Lindsay (6)	Young (7)	Gordon (6)	Sykes (7)	Hodgson (7)	Dobson (7)	Lambert (8)	Hunter (8)	Eli (8)	Briggs (8)	Holt (9)	Nicholas (9)	Knowles (9)	Bradbury (9)	Priscilla (10)	Alexandra (9)	Clifford (11)	Middleton (11)	Warburton (11)	Mortimer (11)	Hague (11)	Hubert (11)	Hudson (11)	Leo (12)	Hunter (12)	Cecilia (11)	Miller (12)	Wesley (12)	Henrietta (12)
321	Maud (3)	Haworth (3)	Forrest (3)	Clulow (3)	Cartlidge (3)	Rose (4)	Llewelyn (4)	Illingworth (4)	Green (4)	Hawkins (4)	Hardy (4)	Garside (4)	Archibald (4)	Porter (5)	Knight (5)	Hague (5)	Ingram (5)	Barrett (5)	Roger (6)	Washington (6)	Lucas (6)	Aloysius (6)	Gray (6)	Thornton (7)	Hope (7)	Eccles (7)	Lister (8)	Knowles (8)	Emmeline (8)	Brooks (8)	Horace (9)	Russell (9)	Lawton (9)	Byron (9)	Roger (10)	Aloysius (9)	Dorothy (11)	Montague (11)	Whittaker (11)	Murray (11)	Hardman (11)	Humphrey (11)	Hutchinson (11)	Morgan (12)	Leigh (12)	Dean (11)	Moore (12)	Adam (11)	Kenyon (12)
322	Mills (3)	Higgs (3)	Gaunt (3)	Coates (3)	Cecil (3)	Rowley (4)	Lonsdale (4)	Jemima (4)	Greenwood (4)	Henderson (4)	Hart (4)	Gaunt (4)	Armitage (4)	Redfern (5)	Lambert (5)	Haslam (5)	Jesse (5)	Beaumont (5)	Ross (6)	Watts (6)	Massey (6)	Arnold (6)	Green (6)	Addison (6)	Hyde (7)	Emmeline (7)	Lizzie (8)	Lawson (8)	Ethel (8)	Butler (8)	Hutchinson (9)	Wallace (9)	Leigh (9)	Christiana (9)	Russell (10)	Amos (9)	Dyson (11)	Paul (11)	Aloysius (10)	Nicholas (11)	Holland (11)	Jesse (11)	Knowles (11)	Nellie (12)	Letitia (12)	Donald (11)	Rees (12)	Archer (11)	Lydia (12)
323	Millward (3)	Hodson (3)	Georgiana (3)	Collier (3)	Chadwick (3)	Sherwin (4)	Lupton (4)	Joshua (4)	Gregory (4)	Hester (4)	Heber (4)	Graham (4)	Astley (4)	Reeves (5)	Lea (5)	Hester (5)	Kendrick (5)	Benson (5)	Sidney (6)	Wesley (6)	May (6)	Birch (6)	Hague (6)	Allan (6)	Janet (7)	Fisher (7)	Marsh (8)	Lister (8)	Eva (8)	Crompton (8)	Kathleen (9)	Washington (9)	Marsden (9)	Cooke (9)	Simon (10)	Atherton (9)	Fisher (11)	Rhodes (11)	Ambrose (10)	Nicholson (11)	Hubert (11)	Kenyon (11)	Mark (11)	Price (12)	Millicent (12)	Egerton (11)	Teresa (12)	Ashton (11)	Maggie (12)
324	Moore (3)	Hunter (3)	Giles (3)	Collins (3)	Chapman (3)	Stephenson (4)	Middleton (4)	Josiah (4)	Grimshaw (4)	Hobson (4)	Hopwood (4)	Harding (4)	Ball (4)	Reynolds (5)	Leonard (5)	Heywood (5)	Knowles (5)	Birkett (5)	Sutton (6)	West (6)	Mills (6)	Bradbury (6)	Haigh (6)	Aloysius (6)	Jemima (7)	Henderson (7)	Morgan (8)	Llewelyn (8)	Ford (8)	Dale (8)	Lord (9)	Weston (9)	Mellor (9)	Davenport (9)	Thornton (10)	Bailey (9)	Fredrick (11)	Theodore (11)	Annis (10)	Paul (11)	Irene (11)	Marie (11)	Millicent (11)	Rupert (12)	Neville (12)	Elliott (11)	Ward (12)	Benson (11)	Mason (12)
325	Moss (3)	Ignatious (3)	Gray (3)	Cope (3)	Clara (3)	Sydney (4)	Moore (4)	Julian (4)	Halton (4)	Holroyd (4)	Hosburn (4)	Hardy (4)	Bamford (4)	Rushton (5)	Marian (5)	Holgate (5)	Lane (5)	Bradley (5)	Theodore (6)	Whittaker (6)	Mitchell (6)	Clare (6)	Handel (6)	Archibald (6)	Jonathan (7)	Hewitt (7)	Nicholas (8)	Mabel (8)	Gardner (8)	Dorothy (8)	Mills (9)	Williamson (9)	Miriam (9)	Elias (9)	Wesley (10)	Caldwell (9)	Gwendoline (11)	Wynne (11)	Barton (10)	Ralph (11)	Knight (11)	Marsden (11)	Myfanwy (11)	Schofield (12)	Abraham (11)	Graham (11)	Wesley (12)	Clare (11)	Mellor (12)
326	Murray (3)	Joshua (3)	Greenwood (3)	Cornelius (3)	Coates (3)	Theresa (4)	Morgan (4)	Kelsall (4)	Hampson (4)	Hulme (4)	Hoyle (4)	Harper (4)	Barton (4)	Ruth (5)	Marion (5)	Holme (5)	Lionel (5)	Broadbent (5)	Wesley (6)	Whitworth (6)	Morton (6)	Collins (6)	Herman (6)	Augustine (6)	Kennedy (7)	Hodson (7)	Nicholson (8)	Marie (8)	Gibson (8)	Dudley (8)	Nicholson (9)	Ainsworth (8)	Osborne (9)	Hague (9)	Willy (10)	Elijah (9)	Heywood (11)	Alexandra (10)	Beaumont (10)	Riley (11)	Lambert (11)	Ogden (11)	Nellie (11)	Wesley (12)	Bailey (11)	Guy (11)	Alberta (11)	Clement (11)	Moss (12)
327	Nathaniel (3)	Kay (3)	Hackett (3)	Crewdson (3)	Collier (3)	Wainwright (4)	Mortimer (4)	Kent (4)	Hardy (4)	Humphrey (4)	Hulme (4)	Harry (4)	Beaumont (4)	Sanderson (5)	Mckenzie (5)	Holmes (5)	Llewelyn (5)	Calvert (5)	Whitehead (6)	Aaron (5)	Park (6)	Eli (6)	Horatio (6)	Austin (6)	Livesey (7)	Holmes (7)	Nightingale (8)	Marsden (8)	Gray (8)	Dyson (8)	Pilkington (9)	Alberta (8)	Paul (9)	Hardy (9)	Wynne (10)	Elliott (9)	Hodgson (11)	Atherton (10)	Bentley (10)	Tudor (11)	Meredith (11)	Oscar (11)	Nightingale (11)	Whittaker (12)	Bentley (11)	Hampson (11)	Ashworth (11)	Cuthbert (11)	Ralph (12)
328	Nield (3)	Kenyon (3)	Hamer (3)	Dale (3)	Cooke (3)	Walmsley (4)	Naylor (4)	Kirby (4)	Hargrave (4)	Hunter (4)	Isabel (4)	Haworth (4)	Bella (4)	Saunders (5)	Mills (5)	Howell (5)	Lois (5)	Campbell (5)	Whitfield (6)	Abel (5)	Parkinson (6)	Eliz'th (6)	Hornby (6)	Bentley (6)	Lizzie (7)	Jacob (7)	Pierce (8)	Maurice (8)	Heywood (8)	Edwd (8)	Priscilla (9)	Archer (8)	Reuben (9)	Hewitt (9)	Adam (9)	Emanuel (9)	Hubert (11)	Bridget (10)	Birch (10)	Vernon (11)	Mitchell (11)	Pierce (11)	Raymond (11)	Wynne (12)	Clark (11)	Haworth (11)	Bailey (11)	Donald (11)	Walmsley (12)
329	North (3)	Kirkham (3)	Hanson (3)	Dawson (3)	Copeland (3)	Warburton (4)	Oakes (4)	Langley (4)	Hawkins (4)	Jonathan (4)	Jennet (4)	Hibbert (4)	Berry (4)	Seymour (5)	Mitchell (5)	Humphrey (5)	Lydia (5)	Cecil (5)	Whittaker (6)	Adeline (5)	Pickering (6)	Ellison (6)	Hulme (6)	Catharine (6)	Marsden (7)	Kenyon (7)	Simon (8)	Milner (8)	Horatio (8)	Elizbth (8)	Rothwell (9)	Bayley (8)	Richardson (9)	Heywood (9)	Baker (9)	Gerald (9)	Ignatius (11)	Brooks (10)	Clayton (10)	Young (11)	Moore (11)	Platt (11)	Thornton (11)	Yates (12)	Eccles (11)	Heaton (11)	Barlow (11)	Ella (11)	Williamson (12)
330	Norton (3)	Letitia (3)	Harvey (3)	Day (3)	Cornelius (3)	Wrigley (4)	Olive (4)	Lawson (4)	Heywood (4)	June (4)	Jessie (4)	Higginbottom (4)	Betsy (4)	Sophie (5)	Morgan (5)	Janet (5)	Marian (5)	Cecilia (5)	Winifred (6)	Alan (5)	Ratcliffe (6)	Fisher (6)	Hyde (6)	Cook (6)	Middleton (7)	Lawson (7)	Sutton (8)	Morton (8)	King (8)	Eveline (8)	Simpson (9)	Beaumont (8)	Roger (9)	Hindle (9)	Beaumont (9)	Granville (9)	Mellor (11)	Burgess (10)	Dixon (10)	Alberta (10)	Muriel (11)	Preston (11)	Washington (11)	Ambrose (11)	Emmeline (11)	Hyde (11)	Barton (11)	Elliott (11)	Bailey (11)
331	Park (3)	Lister (3)	Healey (3)	Denton (3)	Craven (3)	Wyatt (4)	Parkes (4)	Lea (4)	Hilton (4)	Latham (4)	Job (4)	Hindle (4)	Birch (4)	Stead (5)	Mortimer (5)	Jemima (5)	Mark (5)	Chapman (5)	Wrigley (6)	Allan (5)	Roscoe (6)	Ford (6)	Laura (6)	Dickinson (6)	Nathan (7)	Louis (7)	Arabella (7)	Nightingale (8)	Leigh (8)	Gordon (8)	Thornton (9)	Clare (8)	Russell (9)	Hope (9)	Bertram (9)	Horatio (9)	Moore (11)	Butler (10)	Dora (10)	Baker (10)	Paul (11)	Pugh (11)	Barbara (10)	Bentley (11)	Garfield (11)	Kershaw (11)	Blackburn (11)	Frederic (11)	Betsy (11)
332	Parr (3)	Little (3)	Hervey (3)	Dinah (3)	Crossley (3)	Young (4)	Paul (4)	Leah (4)	Hiram (4)	Lavinia (4)	King (4)	Hobson (4)	Bird (4)	Sumner (5)	Philip (5)	Josiah (5)	Marland (5)	Collins (5)	Aaron (5)	Annette (5)	Sydney (6)	Georgiana (6)	Levi (6)	Dodd (6)	Nightingale (7)	Mabel (7)	Bradshaw (7)	Ormerod (8)	Leopold (8)	Graham (8)	Wesley (9)	Crossley (8)	Sydney (9)	Humphrey (9)	Betsy (9)	Hubert (9)	Phillips (11)	Edwd (10)	Ford (10)	Barlow (10)	Phoebe (11)	Rhodes (11)	Benson (10)	Bradley (11)	Gibson (11)	Mildred (11)	Elliott (11)	Gray (11)	Blanch (11)
333	Parsons (3)	Livesey (3)	Heywood (3)	Duncan (3)	Darlington (3)	Aaron (3)	Pope (4)	Livesey (4)	Holden (4)	Lister (4)	Latham (4)	Horner (4)	Bowden (4)	Teresa (5)	Phillips (5)	Laura (5)	Maurice (5)	Dobson (5)	Adams (5)	Augustine (5)	Tom (6)	Gilbert (6)	Lomax (6)	Eli (6)	Prince (7)	Marie (7)	Clifford (7)	Potter (8)	Marsden (8)	Hardy (8)	Whalley (9)	Dennis (8)	Warburton (9)	Josiah (9)	Brook (9)	Hyde (9)	Prince (11)	Elisabeth (10)	Franklin (10)	Barton (10)	Powell (11)	Teresa (11)	Cuthbert (10)	Bradshaw (11)	Gregory (11)	Miriam (11)	Fielding (11)	Hewitt (11)	Bradley (11)
334	Partridge (3)	Lund (3)	Hilditch (3)	Dunn (3)	Davenport (3)	Armstrong (3)	Porter (4)	Lonsdale (4)	Hope (4)	Lowe (4)	Lawson (4)	Horrocks (4)	Bowman (4)	Townley (5)	Powell (5)	Lawson (5)	Mercy (5)	Douglas (5)	Anderson (5)	Barnes (5)	Watkin (6)	Gill (6)	Middleton (6)	Elliot (6)	Sanderson (7)	Massey (7)	Elias (7)	Roger (8)	Moss (8)	Houghton (8)	Wild (9)	Ellinor (8)	Archibald (8)	Lily (9)	Brooks (9)	Lees (9)	Raymond (11)	Elsie (10)	Greenwood (10)	Benson (10)	Reuben (11)	Theodore (11)	Daisy (10)	Bruce (11)	Harding (11)	Mitchell (11)	Flora (11)	Joshua (11)	Bradshaw (11)
335	Perry (3)	Lydia (3)	Holden (3)	Dyson (3)	Davison (3)	Ashley (3)	Procter (4)	Lord (4)	Horrocks (4)	Marsh (4)	Leach (4)	Howarth (4)	Bromley (4)	Wild (5)	Rayner (5)	Lydia (5)	Mills (5)	Duncan (5)	Arundel (5)	Bell (5)	White (6)	Goodwin (6)	Nathaniel (6)	Emanuel (6)	Seymour (7)	Mills (7)	Elijah (7)	Rogers (8)	Norman (8)	Janet (8)	Yates (9)	Elliott (8)	Austin (8)	Marie (9)	Bruce (9)	Marie (9)	Slater (11)	Fletcher (10)	Gregory (10)	Burgess (10)	Rosa (11)	White (11)	Dixon (10)	Chadwick (11)	Hargreaves (11)	Olive (11)	Godfrey (11)	Kay (11)	Elias (11)
336	Peter (3)	Martin (3)	Holdsworth (3)	Emm (3)	Dennis (3)	Augustine (3)	Ramsden (4)	Lowe (4)	Jennings (4)	Matthews (4)	Leech (4)	Howell (4)	Cartwright (4)	Worsley (5)	Rhodes (5)	Marie (5)	Newman (5)	Edgar (5)	Baldwin (5)	Blackburn (5)	Whitehead (6)	Gray (6)	Nicholas (6)	Eva (6)	Theresa (7)	Minnie (7)	Elliott (7)	Rosa (8)	Phillips (8)	Jennings (8)	Adams (8)	Emanuel (8)	Blanch (8)	Morley (9)	Christian (9)	Neville (9)	Tomlinson (11)	Houghton (10)	Hampson (10)	Carr (10)	Russell (11)	Young (11)	Fredrick (10)	Dean (11)	Latham (11)	Phoebe (11)	Greaves (11)	Lawson (11)	Emmanuel (11)
337	Pilkington (3)	May (3)	Hopkins (3)	Emmet (3)	Duncan (3)	Bakewell (3)	Ratcliffe (4)	Marriott (4)	Jesse (4)	May (4)	Lydia (4)	Hulse (4)	Cheetham (4)	Worthington (5)	Rothwell (5)	Marsh (5)	Pugh (5)	Edmondson (5)	Beaumont (5)	Bowen (5)	Wrigley (6)	Greaves (6)	Phillips (6)	Fell (6)	Thornton (7)	Morton (7)	Emmanuel (7)	Septimus (8)	Rees (8)	Lilian (8)	Aloysius (8)	Gray (8)	Brooks (8)	Nicholas (9)	Christina (9)	Ogden (9)	Victoria (11)	Howarth (10)	Harper (10)	Carter (10)	Septimus (11)	Burton (10)	Granville (10)	Eli (11)	Lillie (11)	Roger (11)	Greenwood (11)	Lord (11)	Emmeline (11)
338	Platt (3)	Mellor (3)	Hopwood (3)	Emmett (3)	Dyson (3)	Barbara (3)	Rayner (4)	May (4)	Jonathan (4)	Meredith (4)	Massey (4)	Humphrey (4)	Cornelius (4)	Ackers (4)	Solomon (5)	Mellor (5)	Raglan (5)	Edna (5)	Bella (5)	Bradbury (5)	Wynne (6)	Grundy (6)	Potter (6)	Gilbert (6)	Tomlinson (7)	Mothers (7)	Garner (7)	Stephenson (8)	Reuben (8)	Lilly (8)	Anderton (8)	Hodgson (8)	Cooke (8)	Osborne (9)	Davenport (9)	Osborne (9)	Whitehead (11)	Josiah (10)	Hilton (10)	Chadwick (10)	Sharples (11)	Clarkson (10)	Greenwood (10)	Fielding (11)	Maurice (11)	Roland (11)	Harding (11)	Madeline (11)	Gray (11)
339	Poole (3)	Mercer (3)	Hunt (3)	Entwistle (3)	Edge (3)	Barclay (3)	Reuben (4)	Miles (4)	Josephine (4)	Mills (4)	Matthews (4)	Ingham (4)	Croft (4)	Adams (4)	Susanna (5)	Miller (5)	Rhodes (5)	Ellison (5)	Betsy (5)	Brooks (5)	Adeline (5)	Hadfield (6)	Powell (6)	Goodwin (6)	West (7)	Nicholson (7)	Garside (7)	Valentine (8)	Rowley (8)	Lowe (8)	Archibald (8)	Holden (8)	Duncan (8)	Phoebe (9)	Dora (9)	Paul (9)	Wynne (11)	Kenyon (10)	Humphrey (10)	Chapman (10)	Thornton (11)	Cuthbert (10)	Gregory (10)	Gill (11)	Montague (11)	Rosina (11)	Holmes (11)	Miller (11)	Greenwood (11)
340	Porter (3)	Meredith (3)	Hunter (3)	Fisher (3)	Egerton (3)	Beaumont (3)	Rhoda (4)	Miller (4)	King (4)	Myers (4)	Maurice (4)	Jennings (4)	Crowther (4)	Adderley (4)	Theodore (5)	Milner (5)	Riley (5)	Eugenie (5)	Boardman (5)	Bury (5)	Aloysius (5)	Harold (6)	Radcliffe (6)	Gray (6)	Winifred (7)	Norman (7)	Georgiana (7)	Webster (8)	Theodore (8)	Milner (8)	Barlow (8)	Horace (8)	Earnest (8)	Rees (9)	Fox (9)	Phillips (9)	Alberta (10)	Malcolm (10)	Jesse (10)	Christian (10)	Young (11)	Edwd (10)	Griffiths (10)	Hague (11)	Moore (11)	Susannah (11)	Lowe (11)	Mills (11)	Hodgson (11)
341	Preston (3)	Metcalf (3)	Josiah (3)	Fleming (3)	Emmot (3)	Beckett (3)	Rigby (4)	Myers (4)	Lancaster (4)	Norton (4)	Miller (4)	Johnston (4)	Curtis (4)	Alcock (4)	Theresa (5)	Nathaniel (5)	Russell (5)	Eva (5)	Boulton (5)	Butterworth (5)	Baldwin (5)	Hedley (6)	Rees (6)	Greaves (6)	Wynne (7)	Rhodes (7)	Graham (7)	West (8)	Thornton (8)	Moore (8)	Blackburn (8)	Hyde (8)	Glover (8)	Rogers (9)	Frederic (9)	Reuben (9)	Alexandra (10)	Millicent (10)	Kenyon (10)	Clement (10)	Anderson (10)	Ford (10)	Heywood (10)	Hardy (11)	Morton (11)	Theodore (11)	Meredith (11)	Mitchell (11)	Holmes (11)
342	Priestley (3)	Moore (3)	Kenyon (3)	Forbes (3)	Everett (3)	Bernard (3)	Rose (4)	O'connor (4)	Leonard (4)	Oldham (4)	Morgan (4)	Kirby (4)	Daniels (4)	Alicia (4)	Waddington (5)	Norman (5)	Ruth (5)	Faulkner (5)	Bradshaw (5)	Byron (5)	Banks (5)	Hodgson (6)	Reginald (6)	Hamer (6)	Yates (7)	Rogers (7)	Hammond (7)	Weston (8)	Tom (8)	Nathaniel (8)	Bradley (8)	Jesse (8)	Hilda (8)	Slater (9)	Gwendoline (9)	Roland (9)	Armitage (10)	Miriam (10)	Knowles (10)	Egerton (10)	Banks (10)	Gardner (10)	Hindle (10)	Houghton (11)	Moss (11)	Williamson (11)	Miriam (11)	Moore (11)	Leopold (11)
343	Procter (3)	Morley (3)	King (3)	Frederica (3)	Field (3)	Berry (3)	Rowland (4)	Oates (4)	Levinia (4)	Palmer (4)	Nicholas (4)	Kirk (4)	Dewhurst (4)	Anderson (4)	Wainwright (5)	Norton (5)	Sheldon (5)	Fenton (5)	Briggs (5)	Cartwright (5)	Barlow (5)	Houghton (6)	Rogers (6)	Harris (6)	Adolphus (6)	Schofield (7)	Hardy (7)	Winifred (8)	Weston (8)	Paul (8)	Burton (8)	King (8)	Holmes (8)	Stephenson (9)	Haworth (9)	Sanderson (9)	Birch (10)	Roger (10)	Lillian (10)	Elias (10)	Barton (10)	Guy (10)	Leah (10)	Jesse (11)	Nicholas (11)	Adam (10)	Oscar (11)	Moss (11)	Lionel (11)
344	Read (3)	Naylor (3)	Knight (3)	Garnett (3)	Gertrude (3)	Binns (3)	Russell (4)	Peel (4)	Llewelyn (4)	Phebe (4)	Nightingale (4)	Kirkham (4)	Dickinson (4)	Augustine (4)	Wakefield (5)	Pierce (5)	Shepherd (5)	Fleming (5)	Brookes (5)	Clare (5)	Barton (5)	Hunter (6)	Rushton (6)	Humphrey (6)	Banks (6)	Theodore (7)	Harper (7)	Woodhouse (8)	Wynne (8)	Reid (8)	Cheetham (8)	Lizzy (8)	Hyde (8)	Tudor (9)	Heath (9)	Septimus (9)	Bradshaw (10)	Schofield (10)	Marsden (10)	Ford (10)	Dora (10)	Hetty (10)	Letitia (10)	Lea (11)	Parry (11)	Baines (10)	Pearson (11)	Murray (11)	Paul (11)
345	Rider (3)	Nicholson (3)	Knowles (3)	Gartside (3)	Gill (3)	Birks (3)	Sanderson (4)	Phoebe (4)	Lomax (4)	Phoebe (4)	Norman (4)	Lane (4)	Dorothy (4)	Barnett (4)	Whalley (5)	Powell (5)	Sidney (5)	Ford (5)	Bruce (5)	Conway (5)	Bella (5)	Jessie (6)	Ruth (6)	Ignatius (6)	Barlow (6)	Vaughan (7)	Henrietta (7)	Alexandra (7)	Yates (8)	Rogers (8)	Christian (8)	Marsden (8)	Joshua (8)	Vaughan (9)	Holden (9)	Theodore (9)	Christina (10)	Wainwright (10)	Muriel (10)	Hampson (10)	Ella (10)	Hodgson (10)	Massey (10)	Lord (11)	Riley (11)	Cuthbert (10)	Pierce (11)	Myra (11)	Rachel (11)
346	Ross (3)	Oldham (3)	Lancashire (3)	Gee (3)	Grimshaw (3)	Blackshaw (3)	Silvester (4)	Pierce (4)	Louis (4)	Ratcliffe (4)	Norton (4)	Lavinia (4)	Duckworth (4)	Barratt (4)	Winstanley (5)	Prince (5)	Spencer (5)	Fox (5)	Butler (5)	Crawford (5)	Bolton (5)	Lawson (6)	Sinclair (6)	Jonathan (6)	Barnes (6)	Vernon (7)	Hilton (7)	Aloysius (7)	Adam (7)	Rosa (8)	Collins (8)	Mellor (8)	Lawson (8)	Walton (9)	Holmes (9)	Thornton (9)	Clegg (10)	Whittaker (10)	Myfanwy (10)	Haworth (10)	Elliott (10)	Lambert (10)	Miller (10)	Malcolm (11)	Thornton (11)	Ethelbert (10)	Rhodes (11)	Nora (11)	Slater (11)
347	Rowlands (3)	Parker (3)	Leach (3)	Gertrude (3)	Hainsworth (3)	Blanche (3)	Townsend (4)	Preston (4)	Marie (4)	Richards (4)	O'connor (4)	Leonard (4)	Dutton (4)	Bell (4)	Worsley (5)	Robson (5)	Stephens (5)	Gartside (5)	Clare (5)	Cross (5)	Bright (5)	Mark (6)	Sutcliffe (6)	Josiah (6)	Batty (6)	Vickers (7)	Howell (7)	Amos (7)	Atherton (7)	Ruth (8)	Cornelius (8)	Mitchell (8)	Leah (8)	Whittaker (9)	Howarth (9)	Willy (9)	Davenport (10)	Worthington (10)	Nuttall (10)	Heywood (10)	Ford (10)	Madeline (10)	Milton (10)	Mills (11)	Tudor (11)	Franklin (10)	Richardson (11)	Porter (11)	Abraham (10)
348	Sanderson (3)	Parry (3)	Leonard (3)	Goodman (3)	Hancock (3)	Boardman (3)	Valentine (4)	Priscilla (4)	Mark (4)	Royle (4)	Partington (4)	Letitia (4)	Duxbury (4)	Bernard (4)	Aaron (4)	Russell (5)	Theodore (5)	Georgiana (5)	Clement (5)	Dinah (5)	Broadbent (5)	Moore (6)	Warburton (6)	Knight (6)	Beswick (6)	Wild (7)	Job (7)	Anderson (7)	Barnett (7)	Stevenson (8)	Cuthbert (8)	Morton (8)	Levi (8)	Willy (9)	Hubert (9)	Wrigley (9)	Davis (10)	Young (10)	Ogden (10)	Hodgson (10)	Geoffrey (10)	Mellor (10)	Mitchell (10)	Shepherd (11)	White (11)	Gibson (10)	Riley (11)	Rhodes (11)	Archer (10)
349	Scarratt (3)	Patrick (3)	Lever (3)	Gordon (3)	Handel (3)	Bradford (3)	Walmsley (4)	Procter (4)	Marsh (4)	Sanderson (4)	Perry (4)	Louise (4)	Eastwood (4)	Betty (4)	Adams (4)	Sagar (5)	Townley (5)	Gilbert (5)	Dalton (5)	Dodd (5)	Burgess (5)	Norton (6)	Wynne (6)	Lambert (6)	Campbell (6)	Annis (6)	Lawson (7)	Barlow (7)	Bessie (7)	Sydney (8)	Ella (8)	Nicholson (8)	Lilly (8)	Aloysius (8)	Humphreys (9)	Adams (8)	Elias (10)	Barrow (9)	Porter (10)	Hunter (10)	Gladstone (10)	Nellie (10)	Morrison (10)	Simpson (11)	Yates (11)	Granville (10)	Rosina (11)	Richardson (11)	Armitage (10)
350	Sefton (3)	Peacock (3)	Levi (3)	Gregory (3)	Haworth (3)	Brewer (3)	Warburton (4)	Riley (4)	May (4)	Saxon (4)	Phillip (4)	Major (4)	Edmond (4)	Boardman (4)	Adeline (4)	Septimus (5)	Townsend (5)	Hague (5)	Davenport (5)	Drake (5)	Cartwright (5)	Palmer (6)	Aaron (5)	Latham (6)	Christiana (6)	Ball (6)	Letitia (7)	Bower (7)	Briggs (7)	Vernon (8)	Firth (8)	Pierce (8)	Lister (8)	Barton (8)	Jemima (9)	Ambrose (8)	Ellison (10)	Bradshaw (9)	Preston (10)	Jemima (10)	Hewitt (10)	Nicholas (10)	Nicholas (10)	Trevor (11)	Young (11)	Greaves (10)	Scott (11)	Rosa (11)	Butler (10)
351	Seville (3)	Pickup (3)	Lomas (3)	Hague (3)	Heaton (3)	Bridget (3)	Whittaker (4)	Rowley (4)	Miles (4)	Scholey (4)	Phillips (4)	Malkin (4)	Eli (4)	Bond (4)	Anthony (4)	Shepherd (5)	Vaughan (5)	Hanson (5)	Davis (5)	Duncan (5)	Clare (5)	Parkinson (6)	Abel (5)	Leach (6)	Cornelius (6)	Barton (6)	Lettice (7)	Bowman (7)	Burton (7)	Washington (8)	Ford (8)	Priscilla (8)	Lord (8)	Baxter (8)	Jesse (9)	Anderson (8)	Hamer (10)	Davis (9)	Rees (10)	King (10)	Kenyon (10)	Parkinson (10)	Ratcliffe (10)	Whitehead (11)	Alberta (10)	Greenwood (10)	Stephenson (11)	Susannah (11)	Claud (10)
352	Sheard (3)	Plant (3)	Lonsdale (3)	Hamilton (3)	Higham (3)	Calvert (3)	Williamson (4)	Royle (4)	Nixon (4)	Septimus (4)	Pickering (4)	Massey (4)	Ellinor (4)	Bourne (4)	Barnes (4)	Stephenson (5)	Wallis (5)	Harding (5)	Dobson (5)	Dyson (5)	Cole (5)	Peel (6)	Allan (5)	Leonora (6)	Day (6)	Benson (6)	Llewellyn (7)	Carr (7)	Butler (7)	Ainsworth (7)	Gray (8)	Prudence (8)	Marie (8)	Bessie (8)	Kershaw (9)	Annis (8)	Holland (10)	Eaton (9)	Richardson (10)	Lomas (10)	Knowles (10)	Reuben (10)	Rathbone (10)	Willis (11)	Alma (10)	Hardy (10)	Vivian (11)	Allan (10)	Dickinson (10)
353	Shepherd (3)	Prichard (3)	Louise (3)	Hammond (3)	Hiram (3)	Cameron (3)	Winifred (4)	Seddon (4)	Orlando (4)	Silvester (4)	Pierce (4)	Maurice (4)	Emanuel (4)	Bradshaw (4)	Baxter (4)	Vickers (5)	West (5)	Harold (5)	Elias (5)	Ebenezer (5)	Collier (5)	Phillips (6)	Aloysius (5)	Lister (6)	Dennis (6)	Berry (6)	Marie (7)	Carter (7)	Campbell (7)	Armstrong (7)	Green (8)	Rigby (8)	Mark (8)	Betsy (8)	Knight (9)	Baker (8)	Hunter (10)	Ella (9)	Rosa (10)	Madeline (10)	Leah (10)	Slater (10)	Rhoda (10)	Adam (10)	Barnes (10)	Ignatius (10)	Webster (11)	Armstrong (10)	Eli (10)
354	Thornton (3)	Procter (3)	Mark (3)	Hardwick (3)	Hobson (3)	Chadwick (3)	Woolley (4)	Steele (4)	Page (4)	Slater (4)	Pownall (4)	Mercy (4)	Emery (4)	Brigham (4)	Beatrice (4)	Wallis (5)	Whitworth (5)	Harrop (5)	Ellinor (5)	Elliott (5)	Crossley (5)	Phoebe (6)	Ambrose (5)	Marianne (6)	Dora (6)	Bertram (6)	Metcalfe (7)	Cecil (7)	Crossley (7)	Arnold (7)	Griffiths (8)	Slater (8)	Miller (8)	Bolton (8)	Lillian (9)	Barton (8)	Letitia (10)	Ellison (9)	Ross (10)	Millicent (10)	Lord (10)	Wilfrid (10)	Roger (10)	Ainsworth (10)	Barton (10)	Jemima (10)	Aloysius (10)	Bailey (10)	Eunice (10)
355	Timmis (3)	Rachel (3)	Marple (3)	Hart (3)	Holliday (3)	Christiana (3)	Abbey (3)	Stubbs (4)	Pearson (4)	Stafford (4)	Priscilla (4)	Miles (4)	Fowler (4)	Brough (4)	Bertha (4)	Walmsley (5)	Wynne (5)	Haworth (5)	Enoch (5)	Fawcett (5)	Davenport (5)	Rhoda (6)	Barrett (5)	Maxwell (6)	Dutton (6)	Bessie (6)	Miller (7)	Chapman (7)	Elinor (7)	Augustine (7)	Hancock (8)	Theophilus (8)	Morton (8)	Bradley (8)	Lily (9)	Beaumont (8)	Massey (10)	Fowler (9)	Russell (10)	Ogden (10)	Madeline (10)	Adam (9)	Rothwell (10)	Ashley (10)	Blanch (10)	Lambert (10)	Anderson (10)	Baker (10)	Fisher (10)
356	Tomlinson (3)	Ramsden (3)	Mcdowall (3)	Harvey (3)	Hood (3)	Clara (3)	Addison (3)	Sutcliffe (4)	Pierce (4)	Sykes (4)	Pugh (4)	Naylor (4)	Frank (4)	Bryan (4)	Bishop (4)	Warren (5)	Adeline (4)	Jesse (5)	Fisher (5)	Ford (5)	Dewhurst (5)	Rhodes (6)	Barrow (5)	Mills (6)	Elinor (6)	Briggs (6)	Mitchell (7)	Cook (7)	Ellinor (7)	Bayley (7)	Hanson (8)	Walmsley (8)	Rhodes (8)	Burgess (8)	Marsden (9)	Beckett (8)	Maxwell (10)	Gladstone (9)	Septimus (10)	Pauline (10)	Malcolm (10)	Allan (9)	Septimus (10)	Barber (10)	Bradbury (10)	Law (10)	Betsy (10)	Barker (10)	Goodwin (10)
357	Townend (3)	Russell (3)	Mercer (3)	Henrietta (3)	Hooley (3)	Clare (3)	Adelaide (3)	Sykes (4)	Pinder (4)	Weston (4)	Rachel (4)	O'connor (4)	Georgiana (4)	Butler (4)	Bridget (4)	Washington (5)	Allan (4)	King (5)	Forrest (5)	Franklin (5)	Edge (5)	Roger (6)	Blackburn (5)	Morton (6)	Eugenie (6)	Brooks (6)	Morton (7)	Davenport (7)	Handel (7)	Benson (7)	Haworth (8)	Watkin (8)	Rosina (8)	Christian (8)	Nightingale (9)	Bentley (8)	Mildred (10)	Griffiths (9)	Slater (10)	Pierce (10)	Mark (10)	Armstrong (9)	Aaron (9)	Bradbury (10)	Cavendish (10)	Lawson (10)	Bruce (10)	Cornelius (10)	Gregory (10)
358	Townley (3)	Schofield (3)	Milner (3)	Heron (3)	Hopwood (3)	Coop (3)	Antony (3)	Theodore (4)	Preston (4)	Wilfred (4)	Rayner (4)	Phillips (4)	Gerrard (4)	Butterworth (4)	Briscoe (4)	West (5)	Allison (4)	Kirk (5)	Gerrard (5)	Garnett (5)	Edmondson (5)	Rosina (6)	Bolton (5)	Nathaniel (6)	Evangeline (6)	Cecilia (6)	Moss (7)	Davis (7)	Heaton (7)	Berry (7)	Hodson (8)	Aaron (7)	Schofield (8)	Clifford (8)	Pryce (9)	Bertram (8)	Osborne (10)	Hilda (9)	Walmsley (10)	Porter (10)	Maurice (10)	Barnes (9)	Adam (9)	Christina (10)	Clifton (10)	Leah (10)	Burgess (10)	Emmeline (10)	Gregson (10)
359	Travis (3)	Scholes (3)	Mosley (3)	Hey (3)	Hulme (3)	Copley (3)	Austin (3)	Townley (4)	Prior (4)	Wrigley (4)	Read (4)	Potter (4)	Godfrey (4)	Cheetham (4)	Broadhurst (4)	Williamson (5)	Andrews (4)	Law (5)	Gregory (5)	Giles (5)	Eli (5)	Rowley (6)	Bostock (5)	Naylor (6)	Gregory (6)	Christian (6)	Parkinson (7)	Dorothy (7)	Hodgson (7)	Burgess (7)	Houghton (8)	Alexandra (7)	Stephenson (8)	Dalton (8)	Ratcliffe (9)	Bradshaw (8)	Peel (10)	Hindle (9)	Webster (10)	Pryce (10)	Moss (10)	Bradshaw (9)	Ambrose (9)	Clarence (10)	Dean (10)	Leopold (10)	Carter (10)	Gregory (10)	Griffiths (10)
360	Vincent (3)	Selina (3)	Newall (3)	Heywood (3)	Hunter (3)	Day (3)	Bailey (3)	Webb (4)	Procter (4)	Abraham (3)	Roger (4)	Price (4)	Grant (4)	Clayton (4)	Burgess (4)	Willis (5)	Bainbridge (4)	Leigh (5)	Haworth (5)	Gill (5)	Eveline (5)	Sidney (6)	Bradshaw (5)	Nicholson (6)	Halliwell (6)	Crompton (6)	Porter (7)	Edwards (7)	Hopwood (7)	Butterworth (7)	Hunter (8)	Allan (7)	Talbot (8)	Dickinson (8)	Septimus (9)	Bridget (8)	Riley (10)	Holland (9)	White (10)	Raymond (10)	Parkinson (10)	Calvert (9)	Annetta (9)	Crossley (10)	Edwards (10)	Maurice (10)	Clarence (10)	Hetty (10)	Guy (10)
361	Wallis (3)	Senior (3)	Nixon (3)	Hill (3)	Jeffrey (3)	Dinah (3)	Ball (3)	Agusta (3)	Rachael (4)	Acton (3)	Russell (4)	Priscilla (4)	Gray (4)	Cotton (4)	Burnett (4)	Winter (5)	Bamford (4)	Marianne (5)	Heath (5)	Godfrey (5)	Franklin (5)	Thornton (6)	Bromley (5)	Noble (6)	Hardy (6)	Dale (6)	Rachel (7)	Elliott (7)	Howarth (7)	Clayton (7)	Joshua (8)	Arabella (7)	Valentine (8)	Dora (8)	Valentine (9)	Chapman (8)	Rosa (10)	Hulme (9)	Williamson (10)	Roland (10)	Preston (10)	Chas (9)	Atkinson (9)	Duckworth (10)	Eli (10)	Mellor (10)	Clark (10)	Ingham (10)	Hamilton (10)
362	Walmsley (3)	Sheppard (3)	O'conner (3)	Hodson (3)	Jessie (3)	Dorothy (3)	Barber (3)	Ainsworth (3)	Rachel (4)	Adolphus (3)	Sharp (4)	Rachel (4)	Hainsworth (4)	Critchley (4)	Butler (4)	Winterbottom (5)	Barnard (4)	Marsden (5)	Heaton (5)	Guy (5)	Gaskell (5)	Trevor (6)	Burton (5)	Norman (6)	Hewitt (6)	Douglas (6)	Rhodes (7)	Emilie (7)	Humphreys (7)	Cook (7)	Lawton (8)	Armstrong (7)	Victoria (8)	Dorothy (8)	Watkin (9)	Clare (8)	Theodore (10)	Hyde (9)	Adams (9)	Ross (10)	Riley (10)	Clare (9)	Blackburn (9)	Fisher (10)	Gardner (10)	Miller (10)	Clarke (10)	Jacob (10)	Hammond (10)
363	Whitaker (3)	Stead (3)	Oddy (3)	Holiday (3)	Jonas (3)	Douglas (3)	Bardsley (3)	Alicia (3)	Ramsden (4)	Allan (3)	Shepherd (4)	Reece (4)	Hamer (4)	Crossley (4)	Campbell (4)	Abigail (4)	Bayley (4)	Massey (5)	Hornby (5)	Haigh (5)	Georgiana (5)	Walton (6)	Chambers (5)	Percival (6)	Hilton (6)	Egerton (6)	Rigby (7)	Fawcett (7)	Hunt (7)	Cooke (7)	Lea (8)	Augustine (7)	Watkin (8)	Duckworth (8)	Ambrose (8)	Clarence (8)	Armstrong (9)	Knight (9)	Broadbent (9)	Shepherd (10)	Robertson (10)	Clarence (9)	Bradshaw (9)	Hampson (10)	Gerald (10)	Pierce (10)	Cornelius (10)	Josiah (10)	Hampson (10)
364	Whittaker (3)	Stewart (3)	Oldfield (3)	Horatio (3)	Jonathan (3)	Duncombe (3)	Barrow (3)	Amy (3)	Ridgway (4)	Almond (3)	Silvester (4)	Rigby (4)	Hayes (4)	Dale (4)	Christina (4)	Ainsworth (4)	Beck (4)	May (5)	Hubert (5)	Hammond (5)	Gregson (5)	Watkin (6)	Chapman (5)	Perry (6)	Howell (6)	Elias (6)	Sampson (7)	Grant (7)	Jacob (7)	Crossley (7)	Lillian (8)	Baker (7)	White (8)	Duncan (8)	Amos (8)	Dora (8)	Baxter (9)	Letitia (9)	Brooks (9)	Sutcliffe (10)	Roger (10)	Clegg (9)	Brooks (9)	Hayes (10)	Greaves (10)	Ratcliffe (10)	Dorothea (10)	Kenneth (10)	Heaton (10)
365	Wild (3)	Stopford (3)	Ormerod (3)	Hornby (3)	Jordan (3)	Ebenezer (3)	Bartley (3)	Annie (3)	Rushton (4)	Amy (3)	Spence (4)	Salt (4)	Hellen (4)	Day (4)	Cocker (4)	Allison (4)	Beckett (4)	Mills (5)	Hudson (5)	Hatton (5)	Griffiths (5)	Webb (6)	Clarke (5)	Preston (6)	Kay (6)	Emanuel (6)	Stott (7)	Griffiths (7)	Joshua (7)	Dennis (7)	Livesey (8)	Bartlett (7)	Whittaker (8)	Emmeline (8)	Barnes (8)	Ebenezer (8)	Bolton (9)	Mildred (9)	Bruce (9)	White (10)	Rupert (10)	Cornelius (9)	Butterworth (9)	Hewitt (10)	Harris (10)	Ross (10)	Dudley (10)	Lester (10)	Hutchinson (10)
366	Wilde (3)	Sugden (3)	Page (3)	Houghton (3)	Joshua (3)	Eli (3)	Barton (3)	Arabella (3)	Sabina (4)	Anderton (3)	Stead (4)	Septimus (4)	Horner (4)	Denson (4)	Cornelius (4)	Andrews (4)	Beresford (4)	Naylor (5)	Humphreys (5)	Henderson (5)	Haigh (5)	Whittaker (6)	Cooke (5)	Rees (6)	Kenyon (6)	Entwistle (6)	Vaughan (7)	Heaton (7)	Kenyon (7)	Duckworth (7)	Olive (8)	Birch (7)	Yates (8)	Ewart (8)	Boardman (8)	Edmond (8)	Chapman (9)	Nora (9)	Clare (9)	Wild (10)	Sanderson (10)	Curtis (9)	Carter (9)	Holden (10)	Hedley (10)	Stafford (10)	Eastwood (10)	Lillie (10)	Ida (10)
367	Wilkie (3)	Teresa (3)	Parkin (3)	Huxley (3)	Katherine (3)	Elias (3)	Beaumont (3)	Aspden (3)	Salt (4)	Arabella (3)	Stewart (4)	Seymour (4)	Horsfield (4)	Dickinson (4)	Dalton (4)	Armitage (4)	Bernard (4)	Nicholson (5)	Hutchinson (5)	Humphrey (5)	Harriott (5)	Adolphus (5)	Cragg (5)	Reginald (6)	Lawton (6)	Ephraim (6)	Wade (7)	Hodgson (7)	Mark (7)	Edmond (7)	Parkinson (8)	Blanch (7)	Aaron (7)	Flora (8)	Bradbury (8)	Fielding (8)	Eli (9)	Ogden (9)	Crossley (9)	Allan (9)	Seymour (10)	Dyson (9)	Cecilia (9)	Holland (10)	Horatio (10)	Alberta (9)	Emmanuel (10)	Llewellyn (10)	Ivor (10)
368	Windsor (3)	Thomason (3)	Parsons (3)	Jemima (3)	Kendall (3)	Elinor (3)	Beech (3)	Bardsley (3)	Stafford (4)	Aspinall (3)	Stubbs (4)	Stead (4)	Humphreys (4)	Dobson (4)	Denison (4)	Aspinall (4)	Berry (4)	Nield (5)	Leah (5)	Inkerman (5)	Harwood (5)	Ainsworth (5)	Crowther (5)	Stephenson (6)	Leslie (6)	Ethel (6)	Winefred (7)	Kirk (7)	Marsh (7)	Elias (7)	Phillips (8)	Campbell (7)	Adam (7)	Garside (8)	Carr (8)	Fisher (8)	Elliot (9)	Osborne (9)	Dorothea (9)	Archer (9)	Shorrock (10)	Ellison (9)	Chapman (9)	Humphrey (10)	Lawton (10)	Amos (9)	Fisher (10)	Poole (10)	Janet (10)
369	Winstanley (3)	Thornton (3)	Peacock (3)	Jonathan (3)	Kenyon (3)	Elisabeth (3)	Benson (3)	Barnett (3)	Steele (4)	Baldwin (3)	Theodore (4)	Stubbs (4)	Hunter (4)	Douglas (4)	Dickinson (4)	Atherton (4)	Blanch (4)	Patience (5)	Livesey (5)	Jesse (5)	Hawkins (5)	Allan (5)	Davenport (5)	Townley (6)	Marian (6)	Fleming (6)	Abel (6)	Lawton (7)	Moreton (7)	Elijah (7)	Pugh (8)	Cecilia (7)	Ainsworth (7)	Hodgson (8)	Clayton (8)	Fred (8)	Ford (9)	Phoebe (9)	Dunn (9)	Barnes (9)	Teresa (10)	Franklin (9)	Craven (9)	Kenyon (10)	Lord (10)	Augustine (9)	Gardner (10)	Pritchard (10)	Kenneth (10)
370	Winterbottom (3)	Tinsley (3)	Percival (3)	Josiah (3)	King (3)	Enoch (3)	Berry (3)	Barrett (3)	Stevenson (4)	Bancroft (3)	Thorley (4)	Sumner (4)	Jabez (4)	Dunn (4)	Dudley (4)	Augustine (4)	Blundell (4)	Paul (5)	Llewellyn (5)	Joshua (5)	Hay (5)	Alma (5)	Dickinson (5)	Tyrer (6)	Mellor (6)	Ford (6)	Abigail (6)	Llewellyn (7)	Perry (7)	Ellison (7)	Radcliffe (8)	Clarke (7)	Alexandra (7)	Holland (8)	Edna (8)	Frederic (8)	Frost (9)	Rhoda (9)	Ella (9)	Beaumont (9)	Theodore (10)	Garner (9)	Crossley (9)	Leopold (10)	Mellor (10)	Beaumont (9)	Geoffrey (10)	Pryce (10)	Lord (10)
371	Woodhouse (3)	Topping (3)	Perry (3)	Juliana (3)	Kirby (3)	Ewart (3)	Bertha (3)	Batty (3)	Stewart (4)	Barnard (3)	Thorpe (4)	Sutcliffe (4)	Jervis (4)	Dutton (4)	Dutton (4)	Bailey (4)	Bond (4)	Peacock (5)	Lord (5)	Kay (5)	Hirst (5)	Bamford (5)	Dutton (5)	Walburge (6)	Minnie (6)	Georgiana (6)	Agness (6)	Lowe (7)	Phoebe (7)	Emmanuel (7)	Royle (8)	Clifford (7)	Armitage (7)	Ida (8)	Ewart (8)	Guy (8)	Green (9)	Richmond (9)	Elliott (9)	Bella (9)	Adams (9)	Garnett (9)	Edna (9)	Lionel (10)	Middleton (10)	Bradley (9)	Gerald (10)	Roland (10)	Morley (10)
372	Abbott (2)	Vernon (3)	Philip (3)	Kate (3)	Knowles (3)	Farrar (3)	Blanche (3)	Ben (3)	Stott (4)	Barrow (3)	Todd (4)	Sutherland (4)	Jordan (4)	Ellinor (4)	Eaton (4)	Bamber (4)	Broadhurst (4)	Pearson (5)	Marian (5)	Kennedy (5)	Hope (5)	Berry (5)	Eccles (5)	Wallace (6)	Noble (6)	Graham (6)	Amos (6)	Mellor (7)	Platt (7)	Fox (7)	Sykes (8)	Clifton (7)	Barrow (7)	Irving (8)	Firth (8)	Hampson (8)	Hilda (9)	Seymour (9)	Fielding (9)	Blanch (9)	Archer (9)	Gladys (9)	Godfrey (9)	Luther (10)	Miriam (10)	Clare (9)	Hodgson (10)	Ronald (10)	Morton (10)
373	Abel (2)	Wainwright (3)	Pilkington (3)	Kent (3)	Lambert (3)	Faulkner (3)	Bloor (3)	Benson (3)	Susan (4)	Bartlett (3)	Victoria (4)	Thornton (4)	Judith (4)	Evelyn (4)	Edwards (4)	Baron (4)	Bulkeley (4)	Percival (5)	Marion (5)	Knowles (5)	Hulme (5)	Blackburn (5)	Edmond (5)	Warburton (6)	Ormerod (6)	Gregory (6)	Aspinall (6)	Mills (7)	Poole (7)	Franklin (7)	Weston (8)	Crawford (7)	Carr (7)	Knight (8)	Gerrard (8)	Hunter (8)	Horace (9)	Sutton (9)	Frederic (9)	Bolton (9)	Bowman (9)	Green (9)	Hanson (9)	Moss (10)	Nora (10)	Clark (9)	Houghton (10)	Tudor (10)	Naylor (10)
374	Abigail (2)	Warren (3)	Platt (3)	Kirby (3)	Levi (3)	Fawcett (3)	Bottomley (3)	Blenkin (3)	Townley (4)	Bates (3)	Wallis (4)	Ward (4)	Kershaw (4)	Faulkner (4)	Elinor (4)	Bernard (4)	Burns (4)	Pickering (5)	Mercer (5)	Laura (5)	Hunt (5)	Boardman (5)	Edmondson (5)	Warren (6)	Palmer (6)	Hampson (6)	Augustine (6)	Miriam (7)	Ramsden (7)	Hamer (7)	Ashley (7)	Dickinson (7)	Davenport (7)	Leah (8)	Hadfield (8)	Kathleen (8)	Hornby (9)	Thornton (9)	Gladstone (9)	Cornelius (9)	Bruce (9)	Gwendoline (9)	Harvey (9)	Ratcliffe (10)	Olivia (10)	Clarke (9)	Hurst (10)	Valentine (10)	Nelson (10)
375	Ackers (2)	Winifred (3)	Procter (3)	Leech (3)	Lomas (3)	Feargus (3)	Bourne (3)	Bolton (3)	Valentine (4)	Bayley (3)	Wardle (4)	Warner (4)	Knowles (4)	Fielding (4)	Ellinor (4)	Bibby (4)	Butler (4)	Platt (5)	Millicent (5)	Lawson (5)	Hunter (5)	Bowker (5)	Enoch (5)	Wild (6)	Pennington (6)	Harris (6)	Barbara (6)	Norton (7)	Richmond (7)	Hardman (7)	Baxter (7)	Duncan (7)	Dora (7)	Lorne (8)	Hamilton (8)	King (8)	Howell (9)	Wesley (9)	Godfrey (9)	Daisy (9)	Burgess (9)	Hardy (9)	Hirst (9)	Riley (10)	Paul (10)	Dale (9)	Irving (10)	Vivian (10)	Ogden (10)
376	Adams (2)	Winterbottom (3)	Raper (3)	Little (3)	Long (3)	Fenton (3)	Bowden (3)	Bond (3)	Vernon (4)	Beaumont (3)	Watkin (4)	Wesley (4)	Lawton (4)	Gaskill (4)	Ellison (4)	Bingley (4)	Buxton (4)	Pollard (5)	Morley (5)	Livesey (5)	Ingham (5)	Brooke (5)	Farnworth (5)	Willie (6)	Prudence (6)	Haworth (6)	Barnes (6)	Parkinson (7)	Riley (7)	Hilton (7)	Bentley (7)	Egerton (7)	Egerton (7)	Luther (8)	Harrop (8)	Leah (8)	Hulme (9)	Woods (9)	Harvey (9)	Dickinson (9)	Clifford (9)	Hudson (9)	Holland (9)	Roger (10)	Pearce (10)	Davis (9)	Jesse (10)	West (10)	Preston (10)
377	Addison (2)	Woodhead (3)	Reece (3)	Longworth (3)	Lumb (3)	Fountain (3)	Bramall (3)	Bostock (3)	Vincent (4)	Beech (3)	Webster (4)	Whitworth (4)	Lomas (4)	Goodall (4)	Emmeline (4)	Birkett (4)	Chadwick (4)	Raglan (5)	Moss (5)	Louis (5)	Jacob (5)	Bryan (5)	Farrar (5)	Woodward (6)	Pryce (6)	Heath (6)	Baxter (6)	Paul (7)	Ross (7)	Holland (7)	Bertram (7)	Enoch (7)	Ella (7)	Moore (8)	Heaton (8)	Leopold (8)	Hyde (9)	Alberta (8)	Hesketh (9)	Dora (9)	Cornelius (9)	Hulme (9)	Hopwood (9)	Vivian (10)	Rhodes (10)	Everard (9)	Osborne (10)	Whittaker (10)	Rogers (10)
378	Adelaide (2)	Wynne (3)	Rhodes (3)	Lord (3)	Lydia (3)	Frank (3)	Burgess (3)	Bradford (3)	Warren (4)	Bella (3)	Weston (4)	Addison (3)	Lord (4)	Goodier (4)	Fawcett (4)	Blanch (4)	Cheetham (4)	Ramsay (5)	Nancy (5)	Lowe (5)	Kendall (5)	Butler (5)	Foster (5)	Wrigley (6)	Reuben (6)	Hilton (6)	Betsy (6)	Pickup (7)	Slater (7)	Hutchinson (7)	Bolton (7)	Ephraim (7)	Faulkner (7)	Noble (8)	Hesketh (8)	Meredith (8)	Katherine (9)	Anderson (8)	Hindle (9)	Gerald (9)	Dorothy (9)	Josiah (9)	Ingham (9)	Alma (9)	Richmond (10)	Gerald (9)	Pauline (10)	Williamson (10)	Rosa (10)
379	Agatha (2)	Abbott (2)	Saunders (3)	Lucas (3)	Mackenzie (3)	Gardiner (3)	Cadman (3)	Bridget (3)	West (4)	Bibby (3)	Whitaker (4)	Agness (3)	Louis (4)	Grundy (4)	Fielding (4)	Bradbury (4)	Christian (4)	Reginald (5)	Nicholson (5)	Mason (5)	Laura (5)	Cecilia (5)	Foulkes (5)	Adolphus (5)	Richards (6)	Hodgson (6)	Blair (6)	Rhoda (7)	Sykes (7)	Hyde (7)	Bowman (7)	Griffiths (7)	Fielding (7)	Olive (8)	Hutchinson (8)	Millicent (8)	Kay (9)	Aspinall (8)	Hodgson (9)	Gill (9)	Eaton (9)	Katherine (9)	Jesse (9)	Anna (9)	Ross (10)	Gray (9)	Rowley (10)	Aaron (9)	Ross (10)
380	Alicia (2)	Abel (2)	Selina (3)	Lydia (3)	Mariah (3)	Georgina (3)	Caleb (3)	Brittain (3)	White (4)	Birkett (3)	Wild (4)	Anderson (3)	Luke (4)	Hanson (4)	Gardiner (4)	Brindley (4)	Clarkson (4)	Rigby (5)	Olivia (5)	Mercer (5)	Leech (5)	Clement (5)	Fowler (5)	Ainsworth (5)	Roger (6)	Horace (6)	Brooks (6)	Shepherd (7)	Varley (7)	Joshua (7)	Briggs (7)	Grundy (7)	Ford (7)	Parkinson (8)	Katherine (8)	Mills (8)	Law (9)	Augustine (8)	Jacob (9)	Harding (9)	Elsie (9)	King (9)	Joshua (9)	Archer (9)	Slater (10)	Gregory (9)	Slater (10)	Ainsworth (9)	Salisbury (10)
381	Allan (2)	Abigail (2)	Septimus (3)	Marie (3)	Marian (3)	Gertrude (3)	Calvert (3)	Brockbank (3)	Woodhouse (4)	Bland (3)	Winifred (4)	Armistead (3)	Luther (4)	Hardman (4)	Gaskell (4)	Cecil (4)	Clement (4)	Riley (5)	Owens (5)	Miles (5)	Lord (5)	Clough (5)	Garibaldi (5)	Amos (5)	Rogers (6)	Horsfall (6)	Burgess (6)	Stead (7)	Warburton (7)	Kenworthy (7)	Broadbent (7)	Heath (7)	Green (7)	Powell (8)	King (8)	Moore (8)	Leopold (9)	Beaumont (8)	Joshua (9)	Hoyle (9)	Gwendoline (9)	Lilly (9)	Lister (9)	Ashton (9)	Sutton (10)	Hamer (9)	Sykes (10)	Anderson (9)	Towers (10)
382	Ambrose (2)	Adam (2)	Sharp (3)	Marsh (3)	Mason (3)	Gibson (3)	Carr (3)	Burnett (3)	Adams (3)	Bourne (3)	Young (4)	Atherton (3)	Marsh (4)	Harold (4)	Georgiana (4)	Christian (4)	Clifford (4)	Robson (5)	Pierce (5)	Milner (5)	Maxwell (5)	Davenport (5)	Georgiana (5)	Aneurin (5)	Septimus (6)	Houghton (6)	Butterworth (6)	Temple (7)	Wells (7)	Law (7)	Brooks (7)	Hesketh (7)	Harding (7)	Procter (8)	Levi (8)	Morton (8)	Lillian (9)	Bertie (8)	Lea (9)	Josiah (9)	Gwladys (9)	Lord (9)	Llewelyn (9)	Barnes (9)	Theodore (10)	Hayes (9)	Walton (10)	Baldwin (9)	Townley (10)
383	Amos (2)	Alonzo (2)	Sheldon (3)	Mercer (3)	May (3)	Giles (3)	Christiana (3)	Charlesworth (3)	Agness (3)	Bower (3)	Acton (3)	Banks (3)	Maud (4)	Harris (4)	Gerrard (4)	Clegg (4)	Collier (4)	Ross (5)	Priscilla (5)	Montague (5)	Miles (5)	Davis (5)	Gibbons (5)	Archer (5)	Shorrock (6)	Hutchinson (6)	Craven (6)	Tyson (7)	Adams (6)	Leopold (7)	Calvert (7)	Ida (7)	Heath (7)	Richmond (8)	Lister (8)	Naylor (8)	Llewellyn (9)	Bradbury (8)	Levi (9)	Katherine (9)	Hardy (9)	Lowe (9)	Madeline (9)	Barrow (9)	Wesley (10)	Heap (9)	Whalley (10)	Barnes (9)	White (10)
384	Amy (2)	Anwyl (2)	Sheridan (3)	Miller (3)	Mills (3)	Glover (3)	Clough (3)	Christian (3)	Ainsworth (3)	Bowker (3)	Addison (3)	Barlow (3)	Maude (4)	Haslam (4)	Goodwin (4)	Coates (4)	Constantine (4)	Rowland (5)	Ramsden (5)	Morrison (5)	Milne (5)	Duckworth (5)	Gregory (5)	Armstrong (5)	Sinclair (6)	Isherwood (6)	Crossley (6)	Vickers (7)	Alexandra (6)	Leslie (7)	Christina (7)	Jacob (7)	Hindle (7)	Rosa (8)	Malcolm (8)	Noble (8)	Lucas (9)	Byron (8)	Lionel (9)	Kershaw (9)	Hesketh (9)	Maurice (9)	Maggie (9)	Beaconsfield (9)	Whitehead (10)	Holland (9)	Worthington (10)	Barrett (9)	Adam (9)
385	Anderson (2)	Appleton (2)	Stirling (3)	Mortimer (3)	Mitchell (3)	Goodwin (3)	Collier (3)	Clapham (3)	Amy (3)	Bradbury (3)	Adolphus (3)	Bartliff (3)	Maxwell (4)	Hayes (4)	Graham (4)	Cole (4)	Cook (4)	Royle (5)	Richmond (5)	Nathan (5)	Musgrave (5)	Dudley (5)	Guest (5)	Baldwin (5)	Singleton (6)	Kirk (6)	Cunningham (6)	Walmsley (7)	Allan (6)	Margaretta (7)	Clarkson (7)	Johnston (7)	Horace (7)	Salisbury (8)	Margaretta (8)	Palmer (8)	Maurice (9)	Catharine (8)	Mark (9)	Lawson (9)	Hindle (9)	Maxwell (9)	Marsden (9)	Betsy (9)	Wild (10)	Humphreys (9)	Anderton (9)	Bentley (9)	Alexandra (9)
386	Annie (2)	Archibald (2)	Stott (3)	Nancy (3)	Morley (3)	Gray (3)	Cookson (3)	Clarkson (3)	Appleton (3)	Bridget (3)	Amanda (3)	Bateson (3)	Mellor (4)	Hobson (4)	Grant (4)	Cross (4)	Cooke (4)	Ruth (5)	Rowley (5)	Nicholson (5)	Myers (5)	Dunn (5)	Hanson (5)	Banks (5)	Stead (6)	Knowles (6)	Dora (6)	Wharton (7)	Amos (6)	Marie (7)	Clayton (7)	Josiah (7)	Horatio (7)	Septimus (8)	Marie (8)	Phoebe (8)	Miller (9)	Clare (8)	Miriam (9)	Lindsay (9)	Holden (9)	Moss (9)	Marsh (9)	Briggs (9)	Allan (9)	Jesse (9)	Ashley (9)	Bessie (9)	Atherton (9)
387	Antoney (2)	Armitage (2)	Sumner (3)	Napoleon (3)	Morton (3)	Griffiths (3)	Cox (3)	Clifton (3)	Armstrong (3)	Broadbent (3)	Amy (3)	Bayley (3)	Middleton (4)	Hoyle (4)	Grundy (4)	Davis (4)	Cornelius (4)	Sanderson (5)	Rushton (5)	Nightingale (5)	Olive (5)	Elias (5)	Hayes (5)	Bannister (5)	Sutcliffe (6)	Latham (6)	Dorothy (6)	Wrigley (7)	Armitage (6)	Matthews (7)	Clement (7)	Katherine (7)	Hunter (7)	Shepherd (8)	Middleton (8)	Platt (8)	Millicent (9)	Clarke (8)	Morley (9)	Llewelyn (9)	Howarth (9)	Nicholson (9)	Nicholson (9)	Bright (9)	Baldwin (9)	Lawton (9)	Bennett (9)	Burton (9)	Barbara (9)
388	Arblaster (2)	Armstrong (2)	Sunderland (3)	Norman (3)	Moses (3)	Hamilton (3)	Crispin (3)	Clough (3)	Astbury (3)	Brooks (3)	Arabella (3)	Bella (3)	Miller (4)	Humphreys (4)	Hadfield (4)	Deakin (4)	Craven (4)	Sharp (5)	Septimus (5)	Ogden (5)	Peel (5)	Elliott (5)	Heaton (5)	Bardsley (5)	Talbot (6)	Laycock (6)	Edna (6)	Alicia (6)	Armstrong (6)	Mortimer (7)	Cope (7)	Latham (7)	Hurst (7)	Sykes (8)	Nicholson (8)	Rees (8)	Miriam (9)	Cook (8)	Morton (9)	Lord (9)	Humphreys (9)	Ormerod (9)	Ogden (9)	Brooks (9)	Barker (9)	Leigh (9)	Butler (9)	Chapman (9)	Barnes (9)
389	Armitage (2)	Aspinall (2)	Sutton (3)	Ogden (3)	Mottram (3)	Hamlet (3)	Croft (3)	Constance (3)	Atkin (3)	Carter (3)	Archer (3)	Betsey (3)	Morgan (4)	Jennings (4)	Hague (4)	Denison (4)	Croft (4)	Sidney (5)	Stead (5)	Ormerod (5)	Pollard (5)	Fawcett (5)	Hilton (5)	Barrett (5)	Vaughan (6)	Lilian (6)	Egerton (6)	Amanda (6)	Ashley (6)	Naylor (7)	Crawford (7)	Laura (7)	Jemima (7)	Tattersall (8)	Pauline (8)	Richards (8)	Needham (9)	Crompton (8)	Moss (9)	Margery (9)	Hunter (9)	Powell (9)	Osborne (9)	Butler (9)	Blodwen (9)	Leonora (9)	Cuthbert (9)	Christian (9)	Benson (9)
390	Armstrong (2)	Asquith (2)	Theresa (3)	Orlando (3)	Napoleon (3)	Harding (3)	Dearden (3)	Cook (3)	Baines (3)	Chapman (3)	Archibald (3)	Betsy (3)	Murray (4)	Kershaw (4)	Haigh (4)	Denton (4)	Davis (4)	Stewart (5)	Stephenson (5)	Owens (5)	Porter (5)	Firth (5)	Hodson (5)	Beaumont (5)	Walburge (6)	Llewelyn (6)	Emanuel (6)	Archibald (6)	Barton (6)	Ogden (7)	Dickinson (7)	Leslie (7)	Jonathan (7)	Thornton (8)	Peel (8)	Riley (8)	Pierce (9)	Davenport (8)	Nellie (9)	Marguerite (9)	Laurence (9)	Ratcliffe (9)	Parkinson (9)	Christine (9)	Cameron (9)	Lord (9)	Eli (9)	Dudley (9)	Berry (9)
391	Ashley (2)	Astbury (2)	Thornton (3)	Orme (3)	Nathaniel (3)	Harvey (3)	Dobson (3)	Coxon (3)	Banks (3)	Clarence (3)	Ashley (3)	Blackburn (3)	Nathaniel (4)	King (4)	Hanson (4)	Dorothy (4)	Dennis (4)	Sutcliffe (5)	Thorp (5)	Peel (5)	Robson (5)	Fox (5)	Holden (5)	Berry (5)	Wallace (6)	Marsden (6)	Eveline (6)	Arnold (6)	Beswick (6)	Phillip (7)	Dora (7)	Lillian (7)	Kirk (7)	Wallace (8)	Pemberton (8)	Rothwell (8)	Procter (9)	Dorothy (8)	Reid (9)	Mark (9)	Leopold (9)	Raymond (9)	Pauline (9)	Clegg (9)	Clarke (9)	Nicholson (9)	Ethelbert (9)	Edna (9)	Bessie (9)
392	Ashton (2)	Aston (2)	Timothy (3)	Parkin (3)	Naylor (3)	Haslam (3)	Douglas (3)	Cross (3)	Barlow (3)	Cooke (3)	Atkins (3)	Bolton (3)	Naylor (4)	Kossuth (4)	Harris (4)	Eccles (4)	Eli (4)	Sydney (5)	Tom (5)	Phoebe (5)	Roger (5)	Fred (5)	Hubert (5)	Bibby (5)	Whitaker (6)	Milner (6)	Ford (6)	Barnes (6)	Bond (6)	Phoebe (7)	Dutton (7)	Lily (7)	Lambert (7)	Wesley (8)	Pickering (8)	Wainwright (8)	Rees (9)	Elijah (8)	Reynolds (9)	Mcdonald (9)	Lillian (9)	Roland (9)	Perry (9)	Davenport (9)	Collins (9)	Paul (9)	Garfield (9)	Emmanuel (9)	Campbell (9)
393	Askew (2)	Atherton (2)	Tom (3)	Patrick (3)	Newby (3)	Hatfield (3)	Downes (3)	Dale (3)	Barratt (3)	Coupe (3)	Augustine (3)	Bond (3)	Newlove (4)	Latham (4)	Heaton (4)	Elliott (4)	Elias (4)	Theodore (5)	Tomlinson (5)	Platt (5)	Rosina (5)	Garner (5)	Hutchinson (5)	Birkett (5)	White (6)	Murray (6)	France (6)	Beaumont (6)	Clegg (6)	Seymour (7)	Ellinor (7)	Lowe (7)	Leslie (7)	Adams (7)	Preston (8)	Warren (8)	Rogers (9)	Eric (8)	Roger (9)	Miles (9)	Noel (9)	Schofield (9)	Pierce (9)	Eugenia (9)	Cyril (9)	Pearce (9)	Halstead (9)	Enoch (9)	Carr (9)
394	Atwood (2)	Augustine (2)	Wallace (3)	Paul (3)	Nicholas (3)	Hatton (3)	Duncan (3)	Davey (3)	Bates (3)	Craven (3)	Bateson (3)	Bottomley (3)	Nicholls (4)	Laura (4)	Hester (4)	Emanuel (4)	Ellison (4)	Travis (5)	Vernon (5)	Porter (5)	Rothwell (5)	Gerrard (5)	Joshua (5)	Bowman (5)	Williamson (6)	Nancy (6)	Garnett (6)	Betsy (6)	Cobden (6)	Shepherd (7)	Fenton (7)	Lucas (7)	Lily (7)	Armstrong (7)	Prince (8)	Wellington (8)	Stevenson (9)	Faulkner (8)	Thornton (9)	Montague (9)	Procter (9)	Sutcliffe (9)	Pryce (9)	Eugenie (9)	Faulkner (9)	Priscilla (9)	Hesketh (9)	Entwistle (9)	Clarence (9)
395	Augustine (2)	Austen (2)	Ward (3)	Philip (3)	Nuttall (3)	Haworth (3)	Ebenezer (3)	Davis (3)	Baxter (3)	Crompton (3)	Beecroft (3)	Bourne (3)	Octavius (4)	Lea (4)	Hewitt (4)	Fenton (4)	Emanuel (4)	Woodward (5)	Wallace (5)	Rees (5)	Russell (5)	Halliwell (5)	Knowles (5)	Brindley (5)	Willie (6)	Ormerod (6)	Gill (6)	Bradbury (6)	Crompton (6)	Sutcliffe (7)	Gill (7)	Middleton (7)	Lindsay (7)	Benson (7)	Rhodes (8)	Aaron (7)	Trevor (9)	Fielding (8)	Varley (9)	Morley (9)	Ratcliffe (9)	Sutton (9)	Reuben (9)	Flora (9)	Fred (9)	Pugh (9)	Hetty (9)	Fletcher (9)	Clarke (9)
396	Bacon (2)	Ayrton (2)	Waters (3)	Phillips (3)	Oakley (3)	Hayes (3)	Edgar (3)	Deakin (3)	Beaumont (3)	Cross (3)	Bevan (3)	Briggs (3)	Phillips (4)	Louis (4)	Holme (4)	Fox (4)	Emery (4)	Amanda (4)	Warburton (5)	Reginald (5)	Sampson (5)	Hamer (5)	Leach (5)	Broadbent (5)	Woodhouse (6)	Oswald (6)	Glover (6)	Broughton (6)	Edmond (6)	Whitaker (7)	Glover (7)	Mildred (7)	Livesey (7)	Bridget (7)	Richards (8)	Ainsworth (7)	Washington (9)	Fraser (8)	Willy (9)	Morton (9)	Rhodes (9)	Willy (9)	Rosa (9)	Ford (9)	Garnett (9)	Reuben (9)	Hewitt (9)	Freeman (9)	Claude (9)
397	Bagnall (2)	Babbington (2)	Weaver (3)	Pickup (3)	Ogden (3)	Haywood (3)	Egerton (3)	Diana (3)	Beecroft (3)	Dalton (3)	Bradford (3)	Britton (3)	Phoebe (4)	Lucas (4)	Horatio (4)	Fuller (4)	Emmanuel (4)	Angela (4)	Wharton (5)	Reuben (5)	Seddon (5)	Handel (5)	Llewelyn (5)	Cameron (5)	Adams (5)	Paul (6)	Guy (6)	Clare (6)	Elliott (6)	Wilfred (7)	Gregory (7)	Moss (7)	Middleton (7)	Carr (7)	Rosina (8)	Banks (7)	Wild (9)	Garner (8)	Alexandra (8)	Moss (9)	Silvester (9)	Abraham (8)	Rosina (9)	Fox (9)	Granville (9)	Robertson (9)	Horatio (9)	Gregson (9)	Collins (9)
398	Bailey (2)	Ball (2)	Whittaker (3)	Plant (3)	Oliver (3)	Heaton (3)	Eli (3)	Dicken (3)	Blackburn (3)	Deakin (3)	Brian (3)	Bryan (3)	Pickersgill (4)	Luther (4)	Horner (4)	Garnett (4)	Emmeline (4)	Archibald (4)	Wild (5)	Reynolds (5)	Shepherd (5)	Handley (5)	Lord (5)	Carr (5)	Allan (5)	Reuben (6)	Haigh (6)	Collier (6)	Eugene (6)	Aaron (6)	Grimshaw (7)	Nathaniel (7)	Miles (7)	Cross (7)	Walton (8)	Benson (7)	Augustine (8)	Gray (8)	Amos (8)	Phillips (9)	Warren (9)	Adams (8)	Russell (9)	Garnett (9)	Green (9)	Rupert (9)	Janet (9)	Griffiths (9)	Cook (9)
399	Bailiff (2)	Bancroft (2)	Wild (3)	Porter (3)	Owens (3)	Hilliar (3)	Elliott (3)	Dickens (3)	Blanche (3)	Denham (3)	Bridget (3)	Burman (3)	Pinder (4)	Margery (4)	Horton (4)	Greenwood (4)	Enoch (4)	Bailey (4)	Williamson (5)	Riley (5)	Silvester (5)	Hardman (5)	Louis (5)	Cartwright (5)	Andrews (5)	Rhoda (6)	Hardman (6)	Cornelius (6)	Eveline (6)	Alma (6)	Hamer (7)	Norton (7)	Nightingale (7)	Earnest (7)	Washington (8)	Berry (7)	Barbara (8)	Hamer (8)	Augustine (8)	Reid (9)	West (9)	Adolphus (8)	Schofield (9)	Gregory (9)	Griffiths (9)	Vernon (9)	Knight (9)	Holden (9)	Cornelius (9)
400	Baldwin (2)	Bannister (2)	Woodhouse (3)	Powell (3)	Parsons (3)	Holme (3)	Emanuel (3)	Duncan (3)	Boulton (3)	Dent (3)	Broadbent (3)	Bury (3)	Platt (4)	Marion (4)	Houghton (4)	Griffiths (4)	Fielding (4)	Bainbridge (4)	Woolley (5)	Rosa (5)	Simon (5)	Harper (5)	Mann (5)	Clark (5)	Annis (5)	Rushton (6)	Hepworth (6)	Crompton (6)	Fisher (6)	Anderton (6)	Hardy (7)	Palmer (7)	Oscar (7)	Ellinor (7)	Adams (7)	Bessie (7)	Betsy (8)	Hardy (8)	Bertie (8)	Rhoda (9)	Williamson (9)	Amos (8)	Shepherd (9)	Griffiths (9)	Hayes (9)	Washington (9)	Knowles (9)	Hulme (9)	Crossley (9)
401	Bamford (2)	Barbara (2)	Wrigley (3)	Pritchard (3)	Peacock (3)	Hope (3)	Emmett (3)	Eccles (3)	Bowen (3)	Dinah (3)	Brooks (3)	Byron (3)	Prince (4)	Marsden (4)	Howarth (4)	Hadfield (4)	Ford (4)	Bamford (4)	Ainsworth (4)	Rowley (5)	Sutton (5)	Harvey (5)	Meredith (5)	Clarkson (5)	Ashley (5)	Senior (6)	Hey (6)	Crowther (6)	Fox (6)	Barber (6)	Hatton (7)	Paul (7)	Parr (7)	Emanuel (7)	Alberta (7)	Bishop (7)	Bridget (8)	Harper (8)	Bright (8)	Rhodes (9)	Ainsworth (8)	Augustine (8)	Slater (9)	Guy (9)	Jacob (9)	West (9)	Lambert (9)	Kenyon (9)	Cunliffe (9)
402	Bancroft (2)	Baron (2)	Abbey (2)	Procter (3)	Pierce (3)	Humphrey (3)	Enoch (3)	Edgar (3)	Briggs (3)	Driver (3)	Bury (3)	Caesar (3)	Priscilla (4)	Melinda (4)	Howden (4)	Hallam (4)	Franklin (4)	Barnes (4)	Alberta (4)	Sharp (5)	Sykes (5)	Hastings (5)	Naylor (5)	Clifford (5)	Barnett (5)	Singleton (6)	Hindle (6)	Cunningham (6)	Fred (6)	Bardsley (6)	Hesketh (7)	Preston (7)	Pratt (7)	Entwistle (7)	Beckett (7)	Bruce (7)	Bright (8)	Harriett (8)	Butler (8)	Rogers (9)	Augustine (8)	Bamford (8)	Stephenson (9)	Hanson (9)	Kendall (9)	Young (9)	Lancelot (9)	Langley (9)	Dennis (9)
403	Banks (2)	Barratt (2)	Abbott (2)	Prudence (3)	Pool (3)	Isabel (3)	Everett (3)	Edmond (3)	Bright (3)	Dunn (3)	Cawley (3)	Calvert (3)	Pritchard (4)	Mellor (4)	Hulme (4)	Hancock (4)	Freeman (4)	Barrow (4)	Aloysius (4)	Silvester (5)	Tudor (5)	Havelock (5)	Nightingale (5)	Crossley (5)	Beaumont (5)	Susanna (6)	Hobson (6)	Dale (6)	Freeman (6)	Bella (6)	Hulme (7)	Rees (7)	Pryce (7)	Etta (7)	Benson (7)	Cooke (7)	Carr (8)	Haslam (8)	Chapman (8)	Stephenson (9)	Bancroft (8)	Barton (8)	Sutcliffe (9)	Hardman (9)	Knowles (9)	Aaron (8)	Lawson (9)	Leo (9)	Donald (9)
404	Barratt (2)	Baxter (2)	Abigail (2)	Rechab (3)	Popplewell (3)	Johnston (3)	Ezra (3)	Ellwood (3)	Brodribb (3)	Ebenezer (3)	Cheetham (3)	Carey (3)	Rachel (4)	Morley (4)	Ida (4)	Handel (4)	Frost (4)	Beckett (4)	Annette (4)	Sykes (5)	Vernon (5)	Hayes (5)	Noble (5)	Dale (5)	Berry (5)	Sutton (6)	Humphreys (6)	Driver (6)	Georgiana (6)	Betsy (6)	Humphreys (7)	Rhodes (7)	Pugh (7)	Eugenie (7)	Bentley (7)	Crossley (7)	Carter (8)	Horatio (8)	Christian (8)	Thornton (9)	Barnes (8)	Basil (8)	Sykes (9)	Horatio (9)	Madeline (9)	Anderson (8)	Lawton (9)	Levi (9)	Elliot (9)
405	Bartlett (2)	Bayley (2)	Abraham (2)	Riley (3)	Priestley (3)	Jordan (3)	Firth (3)	Emanuel (3)	Buck (3)	Eli (3)	Clayton (3)	Carr (3)	Ridgway (4)	Mortimer (4)	Jesse (4)	Hardman (4)	Greenwood (4)	Berry (4)	Austin (4)	Todd (5)	Walsh (5)	Hilton (5)	Norman (5)	Earnest (5)	Birch (5)	Thornton (6)	Jesse (6)	Eccles (6)	Gordon (6)	Bolton (6)	Hurst (7)	Rothwell (7)	Ratcliffe (7)	Faulkner (7)	Bowman (7)	Dean (7)	Catharine (8)	Ingham (8)	Cicely (8)	Townley (9)	Baxter (8)	Bentley (8)	Teresa (9)	Ida (9)	Mildred (9)	Anna (8)	Lillian (9)	Lillian (9)	Eric (9)
406	Bateson (2)	Beatrice (2)	Adaline (2)	Robertson (3)	Prince (3)	Kaye (3)	Florence (3)	Emmerson (3)	Cartlidge (3)	Enoch (3)	Collier (3)	Clifford (3)	Rigg (4)	Needham (4)	Job (4)	Harold (4)	Gregory (4)	Bertha (4)	Ball (4)	Vernon (5)	Warburton (5)	Hopwood (5)	Oldham (5)	Emmeline (5)	Bird (5)	Victor (6)	Lancaster (6)	Egerton (6)	Hamer (6)	Bond (6)	Hyde (7)	Susanna (7)	Rushton (7)	Ferguson (7)	Bradshaw (7)	Dickinson (7)	Collins (8)	Jesse (8)	Collins (8)	Warburton (9)	Beckett (8)	Brooks (8)	Theodore (9)	Joshua (9)	Mills (9)	Armstrong (8)	Lonsdale (9)	Mason (9)	Haigh (9)
407	Bath (2)	Beilby (2)	Addey (2)	Rosa (3)	Procter (3)	Kelson (3)	Fredrick (3)	Emmett (3)	Chatterton (3)	Ezra (3)	Corbin (3)	Clough (3)	Robson (4)	Nixon (4)	Josephine (4)	Harriett (4)	Harris (4)	Binns (4)	Bardsley (4)	Ward (5)	Webster (5)	Horatio (5)	Olive (5)	Enoch (5)	Blanch (5)	Walmsley (6)	Lawton (6)	Elijah (6)	Hampson (6)	Bradbury (6)	Jesse (7)	Theodore (7)	Seymour (7)	Fielding (7)	Bridget (7)	Ellison (7)	Crompton (8)	Kathleen (8)	Cook (8)	Adam (8)	Bentley (8)	Bruce (8)	Worthington (9)	Lambert (9)	Mitchell (9)	Barnes (8)	Lord (9)	Nancy (9)	Harper (9)
408	Beardmore (2)	Bella (2)	Addison (2)	Saxon (3)	Rayner (3)	Kirk (3)	Giles (3)	Farrall (3)	Clayton (3)	Fenton (3)	Cottam (3)	Clulow (3)	Rogers (4)	Norman (4)	Joshua (4)	Haworth (4)	Hatton (4)	Birch (4)	Bates (4)	Warner (5)	Wesley (5)	Hudson (5)	Olivia (5)	Fowler (5)	Bradbury (5)	Warburton (6)	Leigh (6)	Ellinor (6)	Harding (6)	Brook (6)	Josiah (7)	Trevor (7)	Stewart (7)	Firth (7)	Burgess (7)	Etta (7)	Donald (8)	Kezia (8)	Crawford (8)	Alban (8)	Boardman (8)	Bryan (8)	Ainsworth (8)	Lawton (9)	Nuttall (9)	Bird (8)	Luke (9)	Neville (9)	Harris (9)
409	Bedford (2)	Bennet (2)	Adelaide (2)	Scholes (3)	Read (3)	Lavinia (3)	Goodman (3)	Fawcett (3)	Clement (3)	Ferdinand (3)	Cox (3)	Cobden (3)	Rogerson (4)	Olive (4)	Judith (4)	Higgins (4)	Hayward (4)	Bolton (4)	Bayley (4)	Warren (5)	Whittle (5)	Humphreys (5)	Oscar (5)	Gaskell (5)	Bridge (5)	Wheeler (6)	Levi (6)	Ephraim (6)	Haslam (6)	Carr (6)	Leah (7)	Victoria (7)	Stubbs (7)	Glover (7)	Clare (7)	Eustace (7)	Dora (8)	Lawton (8)	Davenport (8)	Alma (8)	Brookes (8)	Carter (8)	Amanda (8)	Levi (9)	Osborn (9)	Blackburn (8)	Marguerite (9)	Osborne (9)	Hetty (9)
410	Beecroft (2)	Bennett (2)	Aked (2)	Sharp (3)	Rechab (3)	Leech (3)	Hainsworth (3)	Fielding (3)	Cliff (3)	Florence (3)	Crompton (3)	Collier (3)	Rothwell (4)	Peel (4)	Kenworthy (4)	Hirst (4)	Heap (4)	Botterill (4)	Beatrice (4)	Wells (5)	Wilfred (5)	Hutton (5)	Phoebe (5)	Gregory (5)	Broadbent (5)	Whitehead (6)	Lomax (6)	Eugene (6)	Hayes (6)	Cecilia (6)	Leopold (7)	Wainwright (7)	Wild (7)	Godwin (7)	Clegg (7)	Firth (7)	Elsie (8)	Lillian (8)	Dorothy (8)	Angela (8)	Burton (8)	Cliff (8)	Amos (8)	Lillian (9)	Prince (9)	Blanch (8)	Massey (9)	Oscar (9)	Howell (9)
411	Best (2)	Beswick (2)	Allan (2)	Sims (3)	Reed (3)	Livesey (3)	Haley (3)	Flower (3)	Collins (3)	Fowler (3)	Crook (3)	Constance (3)	Rowland (4)	Pickup (4)	Kershaw (4)	Hope (4)	Henderson (4)	Bowden (4)	Benson (4)	Whitaker (5)	Winefred (5)	Jenkinson (5)	Pierce (5)	Gregson (5)	Bruce (5)	Whitworth (6)	Lord (6)	Eva (6)	Heap (6)	Chapman (6)	Lister (7)	Winstanley (7)	Williamson (7)	Harper (7)	Cuthbert (7)	Fowler (7)	Eric (8)	Lillie (8)	Egerton (8)	Ashley (8)	Calvert (8)	Crossley (8)	Armstrong (8)	Maurice (9)	Pugh (9)	Bramwell (8)	Nicholas (9)	Preston (9)	Hurst (9)
412	Betteley (2)	Betty (2)	Allinson (2)	Smithson (3)	Rider (3)	Lois (3)	Halstead (3)	Forrest (3)	Collinson (3)	Frith (3)	Crossley (3)	Cope (3)	Roylance (4)	Pitt (4)	Kezia (4)	Houghton (4)	Henrietta (4)	Bridge (4)	Bird (4)	Whitfield (5)	Adolphus (4)	Kenworthy (5)	Proctor (5)	Hadfield (5)	Butterworth (5)	Willy (6)	Lucretia (6)	Farrar (6)	Hesketh (6)	Cornelius (6)	Llewellyn (7)	Woodward (7)	Adolphus (6)	Hedley (7)	Dalton (7)	Goodall (7)	Fenton (8)	Livingstone (8)	Elijah (8)	Atherton (8)	Carr (8)	Davenport (8)	Baker (8)	Meredith (9)	Raymond (9)	Bridget (8)	Norah (9)	Ratcliffe (9)	Josiah (9)
413	Betty (2)	Birchall (2)	Allison (2)	Stafford (3)	Riley (3)	Louise (3)	Harding (3)	Forster (3)	Conway (3)	Giles (3)	Denton (3)	Crompton (3)	Sabina (4)	Platt (4)	Laura (4)	Hunter (4)	Higginson (4)	Bright (4)	Bolton (4)	Winder (5)	Arnold (4)	Kershaw (5)	Ramsden (5)	Hardman (5)	Calvert (5)	Winifred (6)	Lupton (6)	Fenton (6)	Hewitt (6)	Curtis (6)	Morley (7)	Adam (6)	Allan (6)	Hobson (7)	Ellison (7)	Goodwin (7)	Fielding (8)	Lowe (8)	Ephraim (8)	Barrett (8)	Chadwick (8)	Dennis (8)	Berry (8)	Mitchell (9)	Roger (9)	Christian (8)	Phoebe (9)	Seymour (9)	Latham (9)
414	Bevan (2)	Blackhurst (2)	Anderson (2)	Stephens (3)	Rogers (3)	Lupton (3)	Harriett (3)	Fowler (3)	Cope (3)	Goodman (3)	Dinah (3)	Crowther (3)	Schofield (4)	Pollard (4)	Lister (4)	Hurst (4)	Hiram (4)	Butler (4)	Bradbury (4)	Wray (5)	Ashley (4)	Kezia (5)	Redfern (5)	Hardy (5)	Chambers (5)	Worthington (6)	Mark (6)	Fielding (6)	Holden (6)	Cuthbert (6)	Moss (7)	Adolphus (6)	Atkinson (6)	Hodson (7)	Emmeline (7)	Greaves (7)	Flora (8)	Mark (8)	Eva (8)	Blackburn (8)	Christian (8)	Dorothea (8)	Betsy (8)	Morton (9)	Susan (9)	Clegg (8)	Pugh (9)	Sumner (9)	Lawton (9)
415	Birch (2)	Bond (2)	Annie (2)	Stott (3)	Rose (3)	Lydia (3)	Hart (3)	Frank (3)	Cox (3)	Goodwin (3)	Duckworth (3)	Downes (3)	Sharp (4)	Potter (4)	Lomas (4)	Ingham (4)	Hodgson (4)	Cain (4)	Brierley (4)	Adolphus (4)	Aspinall (4)	Knight (5)	Riley (5)	Hatton (5)	Cooke (5)	Adams (5)	Mellor (6)	Godfrey (6)	Holroyd (6)	Dent (6)	Nathaniel (7)	Allison (6)	Baldwin (6)	Hulme (7)	Evangeline (7)	Hanson (7)	Fox (8)	Morton (8)	Fisher (8)	Cheetham (8)	Clayton (8)	Ethelbert (8)	Bowman (8)	Noel (9)	Whitworth (9)	Crawford (8)	Richards (9)	Sykes (9)	Marjorie (9)
416	Birks (2)	Boon (2)	Anthony (2)	Susanna (3)	Rowland (3)	Mare (3)	Hayes (3)	Galley (3)	Crowther (3)	Groves (3)	Eaton (3)	Ebenezer (3)	Shorrock (4)	Ralph (4)	Marie (4)	Jabez (4)	Holden (4)	Clarkson (4)	Broadbent (4)	Ambrose (4)	Beech (4)	Leopold (5)	Robson (5)	Henderson (5)	Crossley (5)	Andrews (5)	Metcalf (6)	Greaves (6)	Hoyle (6)	Ella (6)	Ross (7)	Anderton (6)	Banks (6)	Hunt (7)	Giles (7)	Hewitt (7)	Goodall (8)	Moss (8)	Gaskell (8)	Christine (8)	Collins (8)	Gregory (8)	Broughton (8)	Norton (9)	Alexandra (8)	Duncan (8)	Schofield (9)	Thornton (9)	Miles (9)
417	Blackburn (2)	Bower (2)	Anwyl (2)	Sutcliffe (3)	Rowley (3)	Marie (3)	Healey (3)	Gibbs (3)	Cunliffe (3)	Hadfield (3)	Eckersley (3)	Eccles (3)	Sutton (4)	Ramsden (4)	Middleton (4)	Jarvis (4)	Howarth (4)	Clegg (4)	Brooks (4)	Amos (4)	Beswick (4)	Lister (5)	Roscoe (5)	Horace (5)	Dalton (5)	Ashley (5)	Nathan (6)	Hanson (6)	Ignatius (6)	Ellinor (6)	Rushton (7)	Baldwin (6)	Berry (6)	Ignatius (7)	Hargreaves (7)	Hirst (7)	Grant (8)	Murray (8)	Goodwin (8)	Cook (8)	Dewhurst (8)	Heath (8)	Butler (8)	Ogden (9)	Armitage (8)	Edmond (8)	Adam (8)	Trevor (9)	Neville (9)
418	Bland (2)	Boyer (2)	Arkwright (2)	Sykes (3)	Royle (3)	May (3)	Heaton (3)	Gilbert (3)	Dalton (3)	Haigh (3)	Edmond (3)	Elenor (3)	Swift (4)	Rawson (4)	Moorhouse (4)	Jennet (4)	Howell (4)	Clementina (4)	Clementina (4)	Armstrong (4)	Birch (4)	Lizzie (5)	Ross (5)	Hornby (5)	Davenport (5)	Ashton (5)	Nathaniel (6)	Hardy (6)	Kenworthy (6)	Faulkner (6)	Septimus (7)	Barber (6)	Bradbury (6)	Ingham (7)	Haydn (7)	Hornby (7)	Gregory (8)	Naylor (8)	Gray (8)	Cyril (8)	Dobson (8)	Hedley (8)	Cicely (8)	Phillips (9)	Benedict (8)	Ellison (8)	Armitage (8)	White (9)	Nicholson (9)
419	Blurton (2)	Braithwaite (2)	Armitage (2)	Theresa (3)	Sherwood (3)	Mcdonald (3)	Heber (3)	Glover (3)	Davis (3)	Haslam (3)	Elijah (3)	Eli (3)	Tetlow (4)	Rees (4)	Nathan (4)	Jepson (4)	Janet (4)	Clifford (4)	Critchley (4)	Banks (4)	Birkett (4)	Luther (5)	Rothwell (5)	Hurst (5)	Dearden (5)	Atherton (5)	Nuttall (6)	Haworth (6)	Knight (6)	Firth (6)	Sidebottom (7)	Bentley (6)	Brook (6)	Jemima (7)	Hayes (7)	Hulme (7)	Hammond (8)	Nightingale (8)	Green (8)	Glover (8)	Emmanuel (8)	Holden (8)	Clarke (8)	Platt (9)	Bradshaw (8)	Emmanuel (8)	Astley (8)	Wild (9)	Noble (9)
420	Boddy (2)	Bramley (2)	Armstrong (2)	Tudor (3)	Siddall (3)	Morton (3)	Henderson (3)	Goodwin (3)	Dent (3)	Haworth (3)	Ellinor (3)	Elliot (3)	Tom (4)	Reuben (4)	Nathaniel (4)	Kendall (4)	Kenyon (4)	Collier (4)	Cunliffe (4)	Barbara (4)	Bowen (4)	Mckenzie (5)	Schofield (5)	Hyde (5)	Duckworth (5)	Barnett (5)	Ogden (6)	Hindle (6)	Lambert (6)	Foulkes (6)	Todd (7)	Bolton (6)	Butler (6)	Lindsay (7)	Henderson (7)	Hutchinson (7)	Hardman (8)	Phillip (8)	Gwendoline (8)	Granville (8)	Fowler (8)	Lawton (8)	Cornelius (8)	Reuben (9)	Christiana (8)	Eustace (8)	Baron (8)	Wynne (9)	Nora (9)
421	Bolton (2)	Brigham (2)	Ashley (2)	Wainwright (3)	Smallwood (3)	Needham (3)	Higginbottom (3)	Graham (3)	Diana (3)	Hayes (3)	Ellison (3)	Ellison (3)	Travis (4)	Rice (4)	Naylor (4)	Kenworthy (4)	Kirk (4)	Cornelius (4)	Dale (4)	Berry (4)	Bridget (4)	Melinda (5)	Sydney (5)	Job (5)	Dunn (5)	Bartlett (5)	Palmer (6)	Holdsworth (6)	Leah (6)	Fraser (6)	Tomlinson (7)	Briggs (6)	Byron (6)	Lionel (7)	Houghton (7)	Ida (7)	Heath (8)	Pierce (8)	Hamer (8)	Green (8)	Fox (8)	Leopold (8)	Donald (8)	Rogers (9)	Clegg (8)	Hardman (8)	Bella (8)	Young (9)	Osborne (9)
422	Bowker (2)	Brindle (2)	Atherton (2)	Warren (3)	Stanton (3)	Ogden (3)	Higham (3)	Gray (3)	Douglass (3)	Heaton (3)	England (3)	Emelia (3)	Vaughan (4)	Seddon (4)	Nield (4)	Kershaw (4)	Knight (4)	Craven (4)	Dewhurst (4)	Bertha (4)	Brooks (4)	Mercy (5)	Theodore (5)	Joy (5)	Edge (5)	Butler (5)	Paul (6)	Hubert (6)	Lindsay (6)	Georgiana (6)	Whitfield (7)	Bromley (6)	Cheetham (6)	Lister (7)	Kezia (7)	Job (7)	Hesketh (8)	Platt (8)	Harrop (8)	Gregory (8)	Franklin (8)	Mark (8)	Dutton (8)	Ross (9)	Cuthbert (8)	Herman (8)	Benson (8)	Alma (8)	Palmer (9)
423	Bowler (2)	Britten (2)	Bainbridge (2)	Waterworth (3)	Steel (3)	Oldham (3)	Hirst (3)	Gresty (3)	Duncan (3)	Heginbottom (3)	Enoch (3)	Enos (3)	Vernon (4)	Septimus (4)	Oscar (4)	King (4)	Lambert (4)	Crompton (4)	Dinah (4)	Bertram (4)	Cecil (4)	Milne (5)	Thornton (5)	King (5)	Edmond (5)	Byron (5)	Prudence (6)	Katherine (6)	Louis (6)	Gerald (6)	Aaron (6)	Bruce (6)	Christiana (6)	Lois (7)	Kirkham (7)	Kendall (7)	Hewitt (8)	Poole (8)	Holland (8)	Gwendoline (8)	Gill (8)	Mills (8)	Eaton (8)	Seymour (9)	Dale (8)	Hodson (8)	Bridget (8)	Atherton (8)	Radcliffe (9)
424	Bradford (2)	Burley (2)	Baker (2)	Watkin (3)	Stuart (3)	Oswald (3)	Holgate (3)	Hague (3)	Duncombe (3)	Hepworth (3)	Faulkner (3)	Everett (3)	West (4)	Sharp (4)	Parr (4)	Kirby (4)	Law (4)	Davenport (4)	Dodd (4)	Bevan (4)	Christiana (4)	Nicholas (5)	Todd (5)	Lea (5)	Edna (5)	Chambers (5)	Robson (6)	Law (6)	Lowe (6)	Godfrey (6)	Abel (6)	Butler (6)	Clare (6)	Malcolm (7)	Leach (7)	Lawson (7)	Howe (8)	Powell (8)	Horatio (8)	Haigh (8)	Hammond (8)	Murray (8)	Entwistle (8)	Thornton (9)	Davis (8)	Hope (8)	Brooks (8)	Berry (8)	Read (9)
425	Bramwell (2)	Burton (2)	Ball (2)	Welch (3)	Stubbs (3)	Palmer (3)	Holme (3)	Hamer (3)	Eaton (3)	Hermann (3)	Fawcett (3)	Fawcett (3)	White (4)	Sims (4)	Parsons (4)	Knight (4)	Leigh (4)	Deborah (4)	Edgar (4)	Bridge (4)	Clifford (4)	Nightingale (5)	Townsend (5)	Llewellyn (5)	Ella (5)	Christiana (5)	Rogers (6)	Lillian (6)	Maurice (6)	Griffiths (6)	Angela (6)	Cartwright (6)	Crawford (6)	Mellor (7)	Leah (7)	Leach (7)	Kathleen (8)	Pritchard (8)	Ignatius (8)	Hammond (8)	Harding (8)	Nora (8)	Fisher (8)	Whalley (9)	Dennis (8)	Howell (8)	Burns (8)	Betsy (8)	Rhodes (9)
426	Bridge (2)	Butler (2)	Barbara (2)	Whiteley (3)	Sugden (3)	Pape (3)	Hope (3)	Hammersley (3)	Edith (3)	Heywood (3)	Felix (3)	Forrest (3)	Willan (4)	Singleton (4)	Percy (4)	Lingard (4)	Leopold (4)	Dennis (4)	Ephraim (4)	Brook (4)	Clough (4)	Nixon (5)	Travis (5)	Lord (5)	Fielding (5)	Copeland (5)	Septimus (6)	Luther (6)	Murray (6)	Hadfield (6)	Ball (6)	Casson (6)	Crossley (6)	Millicent (7)	Lois (7)	Lilly (7)	Kenyon (8)	Radcliffe (8)	Katherine (8)	Hancock (8)	Heath (8)	Phoebe (8)	Ford (8)	Whitfield (9)	Denton (8)	Hurst (8)	Carr (8)	Blackburn (8)	Richmond (9)
427	Broadhurst (2)	Calvert (2)	Barber (2)	Whittaker (3)	Sutcliffe (3)	Parfitt (3)	Horatio (3)	Hancock (3)	Elias (3)	Hiram (3)	Fielden (3)	Frederic (3)	Winifred (4)	Steel (4)	Platt (4)	Lister (4)	Lister (4)	Denton (4)	Eugenia (4)	Brookes (4)	Coates (4)	Norris (5)	Wallis (5)	Maurice (5)	Fisher (5)	Corbett (5)	Shepherd (6)	Marian (6)	Nancy (6)	Halstead (6)	Barbara (6)	Chapman (6)	Day (6)	Moreton (7)	Longworth (7)	Lister (7)	Knowles (8)	Robertson (8)	Kirby (8)	Hewitt (8)	Hedley (8)	Pritchard (8)	France (8)	Willy (9)	Edna (8)	Joshua (8)	Christine (8)	Carr (8)	Rigby (9)
428	Brooke (2)	Campbell (2)	Bardsley (2)	Wild (3)	Teresa (3)	Partridge (3)	Houghton (3)	Harper (3)	Elinor (3)	Hirst (3)	Fielding (3)	Fredrick (3)	Winter (4)	Stuart (4)	Pownall (4)	Lucas (4)	Livesey (4)	Egerton (4)	Eva (4)	Brunt (4)	Colin (4)	Potter (5)	Watts (5)	Miles (5)	Foulkes (5)	Cross (5)	Stuart (6)	Mason (6)	Needham (6)	Harper (6)	Bishop (6)	Cicely (6)	Dickinson (6)	Mortimer (7)	Lord (7)	Llewellyn (7)	Leslie (8)	Shepherd (8)	Lawson (8)	Horatio (8)	Hodgson (8)	Procter (8)	Frederic (8)	Alexandra (8)	Emmanuel (8)	Josiah (8)	Craven (8)	Crawford (8)	Tom (9)
429	Brookes (2)	Cecil (2)	Barnett (2)	Woodward (3)	Thornton (3)	Perry (3)	Howell (3)	Hart (3)	Elisabeth (3)	Horsley (3)	Fildes (3)	Frith (3)	Abigail (3)	Sutton (4)	Priestley (4)	Marsden (4)	Lockwood (4)	Ellinor (4)	Fawcett (4)	Burgess (4)	Cookson (4)	Preston (5)	White (5)	Morley (5)	Fox (5)	Cunningham (5)	Sutcliffe (6)	Massey (6)	Nightingale (6)	Hedley (6)	Burgess (6)	Clegg (6)	Dorothea (6)	Moses (7)	Marianne (7)	Marsh (7)	Lister (8)	Simon (8)	Leah (8)	Howell (8)	Hulme (8)	Reed (8)	Gladys (8)	Amos (8)	Forrest (8)	King (8)	Davis (8)	Davenport (8)	Whitaker (9)
430	Bruce (2)	Cecilia (2)	Barrow (2)	Abbott (2)	Timmis (3)	Phillip (3)	Hoyle (3)	Hastings (3)	Eyre (3)	Horton (3)	Foden (3)	Frost (3)	Adam (3)	Sydney (4)	Pritchard (4)	Matthias (4)	Lomas (4)	Emmeline (4)	Fish (4)	Caldwell (4)	Crompton (4)	Pritchard (5)	Wild (5)	Moss (5)	Frankland (5)	Davenport (5)	Theresa (6)	Middleton (6)	Noble (6)	Hulme (6)	Charlton (6)	Cook (6)	Dorothy (6)	Murray (7)	Marsh (7)	Maurice (7)	Madeline (8)	Tyson (8)	Lowe (8)	Hyde (8)	Hunt (8)	Rogers (8)	Greaves (8)	Annette (8)	Hamer (8)	Knowles (8)	Dyson (8)	Dennis (8)	Wild (9)
431	Buswell (2)	Champion (2)	Bateman (2)	Abel (2)	Towers (3)	Phillis (3)	Hulme (3)	Haworth (3)	Fanny (3)	Hutchinson (3)	Fowler (3)	Garner (3)	Adams (3)	Tattersall (4)	Rathbone (4)	Milne (4)	Margaretta (4)	Everard (4)	Franklin (4)	Christina (4)	Deakin (4)	Rawson (5)	Williamson (5)	Mothers (5)	Fraser (5)	Dawson (5)	Thorpe (6)	Moses (6)	Palmer (6)	Humphreys (6)	Clifford (6)	Cookson (6)	Edna (6)	Noel (7)	Mather (7)	Miles (7)	Montague (8)	Violet (8)	Lyon (8)	Ignatius (8)	Jesse (8)	Royle (8)	Green (8)	Annis (8)	Hampson (8)	Lois (8)	Eaton (8)	Dyson (8)	Allison (8)
432	Buxton (2)	Cheetham (2)	Bateson (2)	Ada (2)	Townsend (3)	Pickup (3)	Humphrey (3)	Higham (3)	Fell (3)	Ignatius (3)	Franciscus (3)	Gerrard (3)	Ainsworth (3)	Townsend (4)	Reginald (4)	Milton (4)	Marsden (4)	Fairclough (4)	Glover (4)	Collier (4)	Dora (4)	Sabina (5)	Worrall (5)	Name (5)	Gardner (5)	Dearden (5)	Travis (6)	Phillips (6)	Parr (6)	Hunter (6)	Craven (6)	Croft (6)	Ephraim (6)	Octavius (7)	Mildred (7)	Milner (7)	Muriel (8)	Watts (8)	Marsh (8)	Jesse (8)	Lindsay (8)	Stephenson (8)	Hurst (8)	Anthony (8)	Harriett (8)	Mark (8)	Elinor (8)	Eastwood (8)	Armstrong (8)
433	Calvert (2)	Chester (2)	Batty (2)	Ames (2)	Walmsley (3)	Powell (3)	Hunter (3)	Hindle (3)	Firth (3)	Jabez (3)	Frankland (3)	Gill (3)	Allison (3)	Travis (4)	Rigby (4)	Murray (4)	Marson (4)	Forrest (4)	Goodall (4)	Collins (4)	Eden (4)	Seddon (5)	Young (5)	Needham (5)	Gill (5)	Farrar (5)	Warren (6)	Powell (6)	Peacock (6)	Hurst (6)	Cross (6)	Dewhurst (6)	Etta (6)	Paul (7)	Millicent (7)	Milton (7)	Nicholson (8)	Whalley (8)	Maxwell (8)	Joshua (8)	Mellor (8)	Sykes (8)	Hyde (8)	Baker (8)	Henderson (8)	Morton (8)	Ellison (8)	Fenton (8)	Barton (8)
434	Campbell (2)	Christiana (2)	Baxter (2)	Andrews (2)	Wardle (3)	Procter (3)	Isabel (3)	Hiram (3)	Furness (3)	Jennings (3)	Freeman (3)	Glover (3)	Amanda (3)	Varley (4)	Riley (4)	Nicholas (4)	Mason (4)	Frankland (4)	Gray (4)	Constantine (4)	Egerton (4)	Shelley (5)	Ackroyd (4)	Nield (5)	Gleave (5)	Fenton (5)	Washington (6)	Raymond (6)	Plant (6)	Kemp (6)	Dale (6)	Dora (6)	Firth (6)	Platt (7)	Moses (7)	Morrison (7)	Oscar (8)	Aaron (7)	Milner (8)	Kathleen (8)	Mildred (8)	Tomlinson (8)	Ignatius (8)	Beaumont (8)	Hulme (8)	Nora (8)	Garnett (8)	Ford (8)	Baxter (8)
435	Carlyle (2)	Coates (2)	Bayley (2)	Annabella (2)	Webster (3)	Pugh (3)	Joshua (3)	Holdsworth (3)	Georgiana (3)	Jeremiah (3)	Garnett (3)	Goodwin (3)	Armstrong (3)	Vaughan (4)	Roe (4)	Octavius (4)	Massey (4)	Gould (4)	Greaves (4)	Cook (4)	Ellinor (4)	Simon (5)	Adams (4)	Owens (5)	Godfrey (5)	Fielding (5)	Wells (6)	Reginald (6)	Porter (6)	Lambert (6)	Dobson (6)	Dorothy (6)	Garnett (6)	Raymond (7)	Murray (7)	Mortimer (7)	Phillip (8)	Abel (7)	Nora (8)	Leonora (8)	Morgan (8)	Tudor (8)	Kingsley (8)	Berry (8)	Irving (8)	Nuttall (8)	Hardy (8)	Foulkes (8)	Bentley (8)
436	Casson (2)	Cobb (2)	Beatrice (2)	Annie (2)	Wharton (3)	Radcliffe (3)	Josiah (3)	Hopwood (3)	Gertrude (3)	Jesse (3)	Garside (3)	Gudgeon (3)	Baddeley (3)	Venables (4)	Sansom (4)	Paul (4)	Meredith (4)	Guest (4)	Harrop (4)	Copley (4)	England (4)	Singleton (5)	Adela (4)	Palmer (5)	Grimshaw (5)	Fitzgerald (5)	Whitworth (6)	Ross (6)	Preston (6)	Lancaster (6)	Duckworth (6)	Dutton (6)	Geoffrey (6)	Rhodes (7)	Myers (7)	Moses (7)	Phoebe (8)	Adams (7)	Radcliffe (8)	Leslie (8)	Murray (8)	Walmsley (8)	Lena (8)	Bridget (8)	King (8)	Oscar (8)	Heaton (8)	Gardner (8)	Bramwell (8)
437	Catharina (2)	Colburn (2)	Bedford (2)	Annis (2)	Windsor (3)	Ramsbottom (3)	June (3)	Hulme (3)	Gilbert (3)	Jessie (3)	Gaskell (3)	Haigh (3)	Bancroft (3)	Wade (4)	Saunders (4)	Pennington (4)	Middleton (4)	Guy (4)	Hawkins (4)	Cornelius (4)	Eva (4)	Stafford (5)	Alma (4)	Peel (5)	Grundy (5)	Fleet (5)	Wild (6)	Sumner (6)	Prince (6)	Lillian (6)	Earnest (6)	Eastwood (6)	Godfrey (6)	Riley (7)	Nathaniel (7)	Nicholas (7)	Reuben (8)	Armitage (7)	Richmond (8)	Maggie (8)	Nathaniel (8)	Warren (8)	Leopold (8)	Calvert (8)	Levi (8)	Pickup (8)	Heywood (8)	Gwendolen (8)	Burgess (8)
438	Chambers (2)	Cole (2)	Berry (2)	Anton (2)	Winefred (3)	Rees (3)	Kate (3)	Hunt (3)	Giles (3)	Joanna (3)	Gaunt (3)	Hainsworth (3)	Barber (3)	Wagstaff (4)	Sharples (4)	Percival (4)	Morgan (4)	Hadfield (4)	Heginbottom (4)	Crompton (4)	Fawcett (4)	Sydney (5)	Amos (4)	Phoebe (5)	Hague (5)	Fowler (5)	Winder (6)	Susanna (6)	Radcliffe (6)	Marsden (6)	Eastwood (6)	Elijah (6)	Gray (6)	Royle (7)	Nicholas (7)	Nuttall (7)	Roland (8)	Barbara (7)	Rupert (8)	Marsden (8)	Nicholson (8)	Williamson (8)	Lois (8)	Carr (8)	Lillian (8)	Pritchard (8)	Hindle (8)	Hardy (8)	Byron (8)
439	Cheers (2)	Collinson (2)	Bevan (2)	Arabella (2)	Absalom (2)	Reginald (3)	Kent (3)	Hunter (3)	Gledhill (3)	Kent (3)	Gibbon (3)	Hampson (3)	Barnett (3)	Wales (4)	Simeon (4)	Perry (4)	Murray (4)	Hammond (4)	Heyes (4)	Crowther (4)	Ferguson (4)	Sykes (5)	Armitage (4)	Pickering (5)	Hamlet (5)	Garner (5)	Woolley (6)	Sykes (6)	Rigby (6)	Miller (6)	Eaton (6)	Ella (6)	Hamer (6)	Sumner (7)	Parkinson (7)	Oscar (7)	Seddon (8)	Basil (7)	Shepherd (8)	Marsh (8)	Orlando (8)	Yates (8)	Mather (8)	Carter (8)	Malcolm (8)	Randolph (8)	Hirst (8)	Hindle (8)	Carter (8)
440	Chesworth (2)	Corless (2)	Bielby (2)	Arrowsmith (2)	Acton (2)	Rice (3)	Kinsey (3)	Hyde (3)	Grantham (3)	Kinder (3)	Gifford (3)	Haslam (3)	Barrow (3)	Wallace (4)	Stead (4)	Phoebe (4)	Musgrave (4)	Hardy (4)	Hibbert (4)	Dale (4)	Fielding (4)	Walburge (5)	Armstrong (4)	Pilling (5)	Handel (5)	Gill (5)	Wynne (6)	Talbot (6)	Rothwell (6)	Milton (6)	Elijah (6)	Eugene (6)	Handel (6)	Swift (7)	Paul (7)	Pollard (7)	Sharp (8)	Blanch (7)	Sutcliffe (8)	Mayall (8)	Osborne (8)	Aaron (7)	Middleton (8)	Cicely (8)	Meredith (8)	Rigby (8)	Hodson (8)	Holmes (8)	Conway (8)
441	Clare (2)	Dalton (2)	Bill (2)	Astburry (2)	Aked (2)	Richmond (3)	Kirby (3)	Ignatius (3)	Grindrod (3)	Kirby (3)	Glover (3)	Helsby (3)	Bateman (3)	Wallis (4)	Stephens (4)	Pickering (4)	Myers (4)	Harris (4)	Hiram (4)	Dickinson (4)	Freeman (4)	Whalley (5)	Ashley (4)	Platt (5)	Harding (5)	Glover (5)	Adams (5)	Theodore (6)	Stevenson (6)	Nicholson (6)	Elinor (6)	Flora (6)	Haughton (6)	Talbot (7)	Pratt (7)	Pritchard (7)	Silvester (8)	Bolton (7)	Sutton (8)	Norton (8)	Oscar (8)	Allison (7)	Nathaniel (8)	Clare (8)	Molyneux (8)	Rudolph (8)	Hyde (8)	Horatio (8)	Davenport (8)
442	Clifton (2)	Darwen (2)	Birtles (2)	Atherton (2)	Algernon (2)	Russell (3)	Leech (3)	Jeffrey (3)	Grundy (3)	Lancaster (3)	Godwin (3)	Henshaw (3)	Bateson (3)	Wallwork (4)	Stevenson (4)	Potts (4)	Nightingale (4)	Heywood (4)	Horrocks (4)	Dobson (4)	Gaunt (4)	White (5)	Aspinall (4)	Pryce (5)	Harwood (5)	Goodall (5)	Ainsworth (5)	Thorpe (6)	Townley (6)	Nightingale (6)	Emmanuel (6)	France (6)	Hewitt (6)	Washington (7)	Pritchard (7)	Ramsay (7)	Sutherland (8)	Bower (7)	West (8)	Osborne (8)	Porter (8)	Anderton (7)	Neville (8)	Clarkson (8)	Monica (8)	Seymour (8)	Ignatius (8)	Hudson (8)	Dorothea (8)
443	Clough (2)	Davenport (2)	Blackburn (2)	Austin (2)	Allison (2)	Rutter (3)	Lockett (3)	Johnston (3)	Hamer (3)	Lane (3)	Goodman (3)	Hester (3)	Baxter (3)	Willis (4)	Sumner (4)	Reed (4)	Noel (4)	Hilton (4)	Howorth (4)	Dorothea (4)	Gibbons (4)	Whitehead (5)	Atherton (4)	Reece (5)	Heath (5)	Harding (5)	Allan (5)	Tomlinson (6)	Townsend (6)	Pilling (6)	Ezra (6)	Franklin (6)	Hibbert (6)	Alicia (6)	Procter (7)	Rhoda (7)	Sykes (8)	Cameron (7)	Whalley (8)	Oscar (8)	Rayner (8)	Berry (7)	Noel (8)	Dickinson (8)	Murray (8)	Sharp (8)	Ingham (8)	Humphrey (8)	Dyson (8)
444	Cope (2)	Davison (2)	Blackshaw (2)	Aylmer (2)	Archer (2)	Sampson (3)	Lomas (3)	Jonathan (3)	Hamlet (3)	Lawson (3)	Goodwin (3)	Hirst (3)	Beckett (3)	Aaron (3)	Susan (4)	Reynolds (4)	Norman (4)	Hobson (4)	Hoyle (4)	Duckworth (4)	Giles (4)	Willoughby (5)	Bateson (4)	Reed (5)	Hesketh (5)	Hardy (5)	Allison (5)	Watts (6)	Walkden (6)	Procter (6)	Farrar (6)	Garside (6)	King (6)	Amos (6)	Rees (7)	Rhodes (7)	Violet (8)	Carl (7)	Wynne (8)	Pennington (8)	Roland (8)	Bowman (7)	Oldham (8)	Emmeline (8)	Naomi (8)	Stephenson (8)	Joshua (8)	Hyde (8)	Eaton (8)
445	Corbett (2)	Deakin (2)	Blake (2)	Bamford (2)	Archibald (2)	Shepherd (3)	Louesa (3)	Kate (3)	Hand (3)	Lea (3)	Gordon (3)	Holdsworth (3)	Bevan (3)	Acton (3)	Timothy (4)	Roger (4)	Palmer (4)	Holdsworth (4)	Hunter (4)	Eastwood (4)	Gill (4)	Wrigley (5)	Baxter (4)	Ridgway (5)	Heywood (5)	Higginson (5)	Annis (5)	Wiliam (6)	Watts (6)	Richards (6)	Fielding (6)	Gerrard (6)	Knight (6)	Ashley (6)	Richmond (7)	Royle (7)	Warren (8)	Christiana (7)	Aaron (7)	Platt (8)	Ross (8)	Bradbury (7)	Oscar (8)	Ethelbert (8)	Ogden (8)	Sykes (8)	King (8)	Jordan (8)	Egerton (8)
446	Corfield (2)	Devenport (2)	Blyth (2)	Barbara (2)	Arey (2)	Sidney (3)	Luke (3)	Kirkham (3)	Hardman (3)	Llewellyn (3)	Grant (3)	Holgate (3)	Bourne (3)	Agusta (3)	Unsworth (4)	Rogers (4)	Parkin (4)	Holliday (4)	Hurst (4)	Eccles (4)	Goddard (4)	Adeline (4)	Beech (4)	Roger (5)	Hobson (5)	Hindle (5)	Armitage (5)	Williamson (6)	Whitaker (6)	Robson (6)	Fowler (6)	Goodwin (6)	Leech (6)	Atherton (6)	Rothwell (7)	Rupert (7)	Watkin (8)	Clarkson (7)	Aubrey (7)	Prudence (8)	Royle (8)	Brierley (7)	Platt (8)	Glover (8)	Perry (8)	Trevor (8)	Lucas (8)	Joyce (8)	Elijah (8)
447	Cort (2)	Down (2)	Bold (2)	Bardsley (2)	Armistead (2)	Skelton (3)	Major (3)	Knowles (3)	Hart (3)	Louise (3)	Guest (3)	Hope (3)	Bredbury (3)	Ainley (3)	Vickers (4)	Rosa (4)	Paul (4)	Horatio (4)	Ignatius (4)	Eli (4)	Godfrey (4)	Angelina (4)	Berry (4)	Sabina (5)	Hopwood (5)	Hiram (5)	Atherton (5)	Woods (6)	Wrigley (6)	Rushton (6)	Fred (6)	Grant (6)	Lillian (6)	Augustine (6)	Shepherd (7)	Salisbury (7)	Webster (8)	Cornelius (7)	Baker (7)	Randolph (8)	Schofield (8)	Broadbent (7)	Porter (8)	Grant (8)	Phoebe (8)	Whalley (8)	Milton (8)	King (8)	Ethelbert (8)
448	Cottam (2)	Dudson (2)	Boothe (2)	Barlow (2)	Ashley (2)	Sleddon (3)	Mark (3)	Kynaston (3)	Heap (3)	Lucas (3)	Hale (3)	Jabez (3)	Brigham (3)	Allan (3)	Wagstaff (4)	Royle (4)	Petty (4)	Horner (4)	Jervis (4)	Enoch (4)	Goodwin (4)	Archibald (4)	Bowker (4)	Silvester (5)	Horace (5)	Hirst (5)	Ball (5)	Adolphus (5)	Aaron (5)	Singleton (6)	Garner (6)	Guy (6)	Lincoln (6)	Baker (6)	Sinclair (7)	Sharples (7)	Wharton (8)	Craven (7)	Baldwin (7)	Ratcliffe (8)	Stafford (8)	Buchanan (7)	Preston (8)	Granville (8)	Preston (8)	White (8)	Mona (8)	Magdalen (8)	Fawcett (8)
449	Coulson (2)	Dumville (2)	Bottomley (2)	Barnard (2)	Ashworth (2)	Steele (3)	Marriott (3)	Lambert (3)	Heath (3)	Lupton (3)	Halstead (3)	Jonathan (3)	Burgess (3)	Almond (3)	Walmsley (4)	Slack (4)	Phillip (4)	Howarth (4)	Job (4)	Ephraim (4)	Gray (4)	Aspinall (4)	Bradley (4)	Simon (5)	Humphreys (5)	Holroyd (5)	Banks (5)	Ainsworth (5)	Aloysius (5)	Susanna (6)	Gerrard (6)	Hancock (6)	Lionel (6)	Barbara (6)	Travis (7)	Shepherd (7)	White (8)	Crawford (7)	Ball (7)	Reuben (8)	Stead (8)	Butler (7)	Richards (8)	Gray (8)	Randolph (8)	Abbott (7)	Naomi (8)	Marsden (8)	Gaskell (8)
450	Crawford (2)	Dunn (2)	Boulton (2)	Barrett (2)	Augustine (2)	Susanna (3)	Massey (3)	Levi (3)	Heaton (3)	Marie (3)	Hammond (3)	Kelsall (3)	Burrows (3)	Amanda (3)	Warburton (4)	Stuart (4)	Powell (4)	Humphrey (4)	Joshua (4)	Fenton (4)	Greaves (4)	Astley (4)	Brindley (4)	Starkey (5)	Hunt (5)	Hoyle (5)	Batty (5)	Angelina (5)	Amanda (5)	Sutton (6)	Grant (6)	Harding (6)	Makinson (6)	Bowman (6)	Tyson (7)	Singleton (7)	Ashworth (7)	Dalton (7)	Beckett (7)	Rigby (8)	Stott (8)	Catharine (7)	Roland (8)	Greenwood (8)	Rothwell (8)	Adams (7)	Paul (8)	Massey (8)	Grant (8)
451	Crookall (2)	Durham (2)	Braithwaite (2)	Barron (2)	Bampfylde (2)	Thornton (3)	Maude (3)	Lucretia (3)	Hester (3)	Maurice (3)	Handley (3)	Kemp (3)	Bury (3)	Armitage (3)	Webster (4)	Stubbs (4)	Preston (4)	Hunt (4)	Josiah (4)	Foden (4)	Groves (4)	Barrett (4)	Broadbent (4)	Stevenson (5)	Jesse (5)	Hubert (5)	Benson (5)	Atherton (5)	Archer (5)	Vickers (6)	Granville (6)	Haywood (6)	Marsh (6)	Brereton (6)	Warren (7)	Talbot (7)	Baker (7)	Dutton (7)	Birtwistle (7)	Rosina (8)	Walmsley (8)	Chapman (7)	Salisbury (8)	Gwendoline (8)	Schofield (8)	Baldwin (7)	Phillips (8)	Meredith (8)	Grimshaw (8)
452	Cross (2)	Dutton (2)	Brakell (2)	Baxter (2)	Banks (2)	Townend (3)	Maurice (3)	Lupton (3)	Hibbert (3)	Miller (3)	Hannay (3)	Kendall (3)	Buxton (3)	Armstrong (3)	Wentworth (4)	Sutherland (4)	Randolph (4)	Hutchinson (4)	Judith (4)	Forrest (4)	Guy (4)	Baxter (4)	Broster (4)	Sydney (5)	Josiah (5)	Humphrey (5)	Beswick (5)	Augustine (5)	Banks (5)	Webb (6)	Greaves (6)	Hewitt (6)	Montague (6)	Briggs (6)	Wellesley (7)	Townley (7)	Barrett (7)	Ellinor (7)	Bower (7)	Sabina (8)	White (8)	Cook (7)	Scholes (8)	Hamer (8)	Septimus (8)	Ball (7)	Pilkington (8)	Ogden (8)	Hayes (8)
453	Daring (2)	Earl (2)	Brashaw (2)	Bbond (2)	Banner (2)	Turton (3)	Miles (3)	Luther (3)	Hodge (3)	Mitchell (3)	Harriett (3)	Kennedy (3)	Byron (3)	Ashley (3)	Whitaker (4)	Sydney (4)	Ratcliffe (4)	Ingram (4)	Kendrick (4)	Fowler (4)	Hampson (4)	Bayley (4)	Butler (4)	Tomlinson (5)	Katherine (5)	Hyde (5)	Birkett (5)	Bannister (5)	Barrett (5)	Whitehead (6)	Haigh (6)	Hilda (6)	Moore (6)	Christina (6)	White (7)	Varley (7)	Bates (7)	Elliott (7)	Bridget (7)	Saunders (8)	Alma (7)	Crawford (7)	Townley (8)	Harper (8)	Tyson (8)	Brooks (7)	Pritchard (8)	Ormerod (8)	Hesketh (8)
454	Davidson (2)	Ellam (2)	Bridget (2)	Beaumont (2)	Bargoyn (2)	Unsworth (3)	Milner (3)	Lyon (3)	Holland (3)	Moor (3)	Harriot (3)	Kinsey (3)	Calvert (3)	Baker (3)	White (4)	Teresa (4)	Reed (4)	Johnston (4)	Kirk (4)	Gardiner (4)	Harding (4)	Beswick (4)	Byron (4)	Trevor (5)	Kenworthy (5)	Irvine (5)	Blanch (5)	Barnett (5)	Batty (5)	Whitfield (6)	Hellen (6)	Hodson (6)	Morley (6)	Clare (6)	Whitwell (7)	Washington (7)	Bertie (7)	Ezra (7)	Bromley (7)	Seymour (8)	Ashley (7)	Cyril (7)	Vivian (8)	Henderson (8)	Warburton (8)	Burgess (7)	Procter (8)	Pennington (8)	Holden (8)
455	Deakin (2)	Elliott (2)	Broad (2)	Bedford (2)	Barnett (2)	Varley (3)	Milton (3)	Maddock (3)	Howarth (3)	Mortimer (3)	Harris (3)	Kossuth (3)	Charlesworth (3)	Baldwin (3)	Wild (4)	Theodore (4)	Robertson (4)	Joshua (4)	Leach (4)	Garlick (4)	Hardman (4)	Bird (4)	Cadman (4)	Valentine (5)	Knowles (5)	Jonathan (5)	Boulton (5)	Baron (5)	Beaumont (5)	Williamson (6)	Hobson (6)	Horatio (6)	Mortimer (6)	Clarkson (6)	Willis (7)	Wesley (7)	Blackburn (7)	Fenton (7)	Brook (7)	Theodore (8)	Baines (7)	Dale (7)	Warren (8)	Hopwood (8)	Willy (8)	Clarence (7)	Rigby (8)	Pickup (8)	Hopwood (8)
456	Dearden (2)	Emanuel (2)	Broadbent (2)	Bent (2)	Baron (2)	Verity (3)	Moses (3)	Marian (3)	Hoyle (3)	Myatt (3)	Harrop (3)	Lancaster (3)	Cicely (3)	Baron (3)	Woods (4)	Townsend (4)	Rogerson (4)	Kemp (4)	Lister (4)	Georgiana (4)	Hewitt (4)	Blake (4)	Christian (4)	Wesley (5)	Langley (5)	Jordan (5)	Bridget (5)	Beckett (5)	Blackburn (5)	Wrigley (6)	Hornby (6)	Hornby (6)	Naomi (6)	Claude (6)	Abel (6)	Whiteside (7)	Broadbent (7)	Ferguson (7)	Cameron (7)	Tyson (8)	Barrett (7)	Dalton (7)	Baines (7)	Hunt (8)	Wilmot (8)	Claud (7)	Ross (8)	Richmond (8)	Irving (8)
457	Denton (2)	Fairhurst (2)	Broadhurst (2)	Bethel (2)	Barrow (2)	Vernon (3)	Mottram (3)	Matthias (3)	Hurst (3)	Nicholas (3)	Hatton (3)	Latham (3)	Clara (3)	Barrow (3)	Ainley (3)	Vaughan (4)	Ross (4)	Kershaw (4)	Lomas (4)	Gilbert (4)	Hickson (4)	Bond (4)	Christiana (4)	Whitworth (5)	Latham (5)	Kendall (5)	Briggs (5)	Bernard (5)	Blanch (5)	Young (6)	Howell (6)	Houghton (6)	Nathan (6)	Clegg (6)	Armstrong (6)	Worsley (7)	Broadhurst (7)	Fisher (7)	Carey (7)	Watkin (8)	Berry (7)	Dewhurst (7)	Baron (7)	Kenworthy (8)	Adam (7)	Claude (7)	Sharples (8)	Ross (8)	Knowles (8)
458	Diana (2)	Farrar (2)	Broadley (2)	Betty (2)	Beard (2)	Vipond (3)	Myers (3)	Mayall (3)	Irving (3)	Nichols (3)	Hawkins (3)	Leicester (3)	Clare (3)	Bartholomew (3)	Alderson (3)	Vernon (4)	Shepley (4)	Kezia (4)	Marie (4)	Goodwin (4)	Horsfall (4)	Boulton (4)	Clarence (4)	Winefred (5)	Lawson (5)	Kershaw (5)	Broughton (5)	Bessie (5)	Bowen (5)	Abigail (5)	Hubert (6)	Hunt (6)	Norton (6)	Collier (6)	Ashley (6)	Wynne (7)	Brooks (7)	Flora (7)	Cecilia (7)	Wesley (8)	Bowers (7)	Dudley (7)	Basil (7)	Lena (8)	Alan (7)	Clifton (7)	Sutcliffe (8)	Septimus (8)	Lancaster (8)
459	Dobell (2)	Fielding (2)	Bromley (2)	Birks (2)	Beatrice (2)	Webb (3)	Nathaniel (3)	Meredith (3)	Isabel (3)	Nixon (3)	Henderson (3)	Llewelyn (3)	Clegg (3)	Bateman (3)	Allan (3)	Vincent (4)	Simpson (4)	Kirkham (4)	Maxwell (4)	Grant (4)	Humphrey (4)	Bradshaw (4)	Clegg (4)	Aaron (4)	Levi (5)	Kirkham (5)	Byron (5)	Beswick (5)	Bromley (5)	Adamson (5)	Ignatius (6)	Joanna (6)	Olive (6)	Collins (6)	Augustine (6)	Allan (6)	Butler (7)	Giles (7)	Cornelius (7)	Whalley (8)	Bradshaw (7)	Fawcett (7)	Blanch (7)	Letitia (8)	Alban (7)	Cook (7)	White (8)	Algernon (7)	Lester (8)
460	Dobson (2)	Flint (2)	Bronterre (2)	Bishop (2)	Bedford (2)	Wellington (3)	Nicholas (3)	Michael (3)	Janet (3)	Ogden (3)	Higginson (3)	Logan (3)	Clement (3)	Bayley (3)	Allsop (3)	Wain (4)	Stevenson (4)	Lancaster (4)	Meredith (4)	Hallam (4)	Hurst (4)	Briggs (4)	Cliff (4)	Alma (4)	Llewellyn (5)	Lawton (5)	Chapman (5)	Bibby (5)	Bruce (5)	Alan (5)	Jasper (6)	Knowles (6)	Peacock (6)	Crossley (6)	Baldwin (6)	Baldwin (6)	Butterworth (7)	Greaves (7)	Cuthbert (7)	Williamson (8)	Briggs (7)	Fox (7)	Brierley (7)	Lomas (8)	Augustine (7)	Cornelius (7)	Whitworth (8)	Amanda (7)	Lillie (8)
461	Douglas (2)	Foulkes (2)	Brough (2)	Blackburn (2)	Beech (2)	Wells (3)	Norris (3)	Middleton (3)	Job (3)	Olivia (3)	Hilditch (3)	Lund (3)	Cocker (3)	Bowker (3)	Amos (3)	Warburton (4)	Stott (4)	Latham (4)	Milner (4)	Hanson (4)	Jefferson (4)	Chadwick (4)	Coates (4)	Amanda (4)	Lonsdale (5)	Lincoln (5)	Cheetham (5)	Bird (5)	Cartwright (5)	Allan (5)	Jonathan (6)	Lea (6)	Pierce (6)	Dale (6)	Banks (6)	Barrow (6)	Clare (7)	Greenwood (7)	Eastwood (7)	Willy (8)	Cameron (7)	Grimshaw (7)	Calvert (7)	Maxwell (8)	Bancroft (7)	Dennis (7)	Williamson (8)	Amos (7)	Mark (8)
462	Dransfield (2)	Fredric (2)	Bruce (2)	Blanche (2)	Benson (2)	West (3)	Nuttall (3)	Morgan (3)	Josiah (3)	Parry (3)	Hobson (3)	Mabel (3)	Collier (3)	Bowman (3)	Archer (3)	Weston (4)	Stuart (4)	Lettice (4)	Napoleon (4)	Harper (4)	Jesse (4)	Clarkson (4)	Collins (4)	Anderson (4)	Lord (5)	Lois (5)	Chester (5)	Bridget (5)	Christiana (5)	Almond (5)	Kendall (6)	Lomas (6)	Pilkington (6)	Davis (6)	Barbara (6)	Baxter (6)	Conway (7)	Gwendoline (7)	Eaton (7)	Worthington (8)	Clare (7)	Hague (7)	Cheetham (7)	Millicent (8)	Benson (7)	Dewhurst (7)	Willis (8)	Angus (7)	Naomi (8)
463	Dudley (2)	Fryer (2)	Bryan (2)	Bolwell (2)	Benstall (2)	Whitaker (3)	Oldham (3)	Morton (3)	Kershaw (3)	Pearson (3)	Horatio (3)	Magdalene (3)	Cope (3)	Bridge (3)	Archibald (3)	Woods (4)	Sugden (4)	Llewelyn (4)	Oakes (4)	Henshaw (4)	Jonathan (4)	Clifford (4)	Crompton (4)	Annis (4)	Mabel (5)	Luke (5)	Christina (5)	Calvert (5)	Clarence (5)	Amos (5)	Kenyon (6)	Luke (6)	Porter (6)	Dennis (6)	Baxter (6)	Blackburn (6)	Dickinson (7)	Hadfield (7)	Ellison (7)	Baldwin (7)	Cook (7)	Harding (7)	Dennis (7)	Morley (8)	Bessie (7)	Eastwood (7)	Aaron (7)	Ball (7)	Nathaniel (8)
464	Dunbar (2)	Gamble (2)	Bulmer (2)	Bottomley (2)	Bird (2)	White (3)	Oswald (3)	Moses (3)	Kirk (3)	Peel (3)	Humphrey (3)	Marie (3)	Cotton (3)	Burgess (3)	Armstrong (3)	Wynn (4)	Sydney (4)	Lomas (4)	Osborne (4)	Herman (4)	Jordan (4)	Constantine (4)	Dinah (4)	Ashley (4)	Margaretta (5)	Mercy (5)	Clarkson (5)	Christiana (5)	Cole (5)	Arabella (5)	Kershaw (6)	Mather (6)	Rees (6)	Dutton (6)	Bella (6)	Blanch (6)	Dobson (7)	Hanson (7)	Eugene (7)	Barbara (7)	Crawford (7)	Harrop (7)	Fowler (7)	Myers (8)	Brooke (7)	Eccles (7)	Armstrong (7)	Bannister (7)	Pickering (8)
465	Dundas (2)	Garnett (2)	Burgess (2)	Boulton (2)	Blake (2)	Whitehead (3)	Palmer (3)	Musgrave (3)	Knight (3)	Philip (3)	Hyde (3)	Marion (3)	Coulson (3)	Cameron (3)	Barton (3)	Acton (3)	Sykes (4)	Lonsdale (4)	Oswald (4)	Hester (4)	Kirby (4)	Conway (4)	Ebenezer (4)	Astley (4)	Mckay (5)	Miriam (5)	Collier (5)	Clegg (5)	Cook (5)	Baker (5)	King (6)	Metcalf (6)	Richards (6)	Eccles (6)	Bessie (6)	Bolton (6)	Eastwood (7)	Harrop (7)	Evangeline (7)	Beckett (7)	Cyril (7)	Heap (7)	Franklin (7)	Nelly (8)	Burrows (7)	Eli (7)	Basil (7)	Barbara (7)	Pryce (8)
466	Dunn (2)	Garrett (2)	Burrow (2)	Bowden (2)	Bland (2)	Wynne (3)	Park (3)	Nixon (3)	Lamb (3)	Phillips (3)	Ignatius (3)	Mather (3)	Crompton (3)	Cathcart (3)	Beaumont (3)	Adams (3)	Tattersall (4)	Lord (4)	Perry (4)	Hobson (4)	Kirk (4)	Crighton (4)	Edna (4)	Aston (4)	Mercy (5)	Mortimer (5)	Collins (5)	Coates (5)	Curtis (5)	Barnes (5)	Kirby (6)	Milton (6)	Rowley (6)	Edge (6)	Bourne (6)	Bourne (6)	Emmanuel (7)	Hay (7)	Fenton (7)	Broadbent (7)	Davis (7)	Hobson (7)	Freeman (7)	Nixon (8)	Butler (7)	Elijah (7)	Blanch (7)	Bland (7)	Rennie (8)
467	Dutton (2)	Garside (2)	Bush (2)	Bowers (2)	Bloor (2)	Abbot (2)	Parkin (3)	Nuttall (3)	Lancelot (3)	Pickard (3)	Jemima (3)	May (3)	Crosby (3)	Clare (3)	Beckett (3)	Adamson (3)	Terry (4)	Louise (4)	Rayner (4)	Hopwood (4)	Lambert (4)	Cuthbert (4)	Elijah (4)	Barbara (4)	Meredith (5)	Nicholas (5)	Cornelius (5)	Craven (5)	Dale (5)	Beaumont (5)	Latham (6)	Monica (6)	Scholes (6)	Elliott (6)	Calvert (6)	Bradbury (6)	Gardner (7)	Hayes (7)	Fox (7)	Brook (7)	Dennis (7)	Holland (7)	Gardner (7)	Paul (8)	Chester (7)	Elliot (7)	Boardman (7)	Blodwen (7)	Riley (8)
468	Duxbury (2)	Gartside (2)	Butterworth (2)	Boyer (2)	Blundell (2)	Abigail (2)	Pearce (3)	Ogden (3)	Lane (3)	Plant (3)	Jennings (3)	Mellor (3)	Dale (3)	Clarkson (3)	Best (3)	Addison (3)	Theophilus (4)	Madeline (4)	Reginald (4)	Horrocks (4)	Law (4)	Dalton (4)	Emanuel (4)	Barrow (4)	Milner (5)	Ogden (5)	Day (5)	Crawford (5)	Denison (5)	Bertram (5)	Leonora (6)	Moreton (6)	Sinclair (6)	Ephraim (6)	Cook (6)	Brooks (6)	Gerald (7)	Heald (7)	Gibson (7)	Butterworth (7)	Duckworth (7)	Hunter (7)	Goddard (7)	Pryce (8)	Clarkson (7)	Emmeline (7)	Claude (7)	Bolton (7)	Robson (8)
469	Dyson (2)	Gee (2)	Caparn (2)	Braham (2)	Bolton (2)	Acton (2)	Peel (3)	Oldham (3)	Latham (3)	Pollard (3)	Johnston (3)	Middleton (3)	Dobson (3)	Clough (3)	Billington (3)	Alderson (3)	Trevor (4)	Marsh (4)	Robson (4)	Howell (4)	Leach (4)	Davison (4)	Emmett (4)	Bayley (4)	Mortimer (5)	Oldham (5)	Diana (5)	Dinah (5)	Dobson (5)	Boyd (5)	Madeline (6)	Murray (6)	Singleton (6)	Fawcett (6)	Cooke (6)	Burns (6)	Gill (7)	Heaton (7)	Glover (7)	Clarence (7)	Dyson (7)	Joshua (7)	Grant (7)	Rennie (8)	Cornelius (7)	Ephraim (7)	Crompton (7)	Bradbury (7)	Roy (8)
470	Earnshaw (2)	Georgina (2)	Carrick (2)	Brierley (2)	Boustead (2)	Adam (2)	Phillips (3)	Orme (3)	Laura (3)	Pratt (3)	Kezia (3)	Mills (3)	Dunn (3)	Collier (3)	Blackburn (3)	Amos (3)	Valentine (4)	Mather (4)	Salmon (4)	Hunter (4)	Livingstone (4)	Deborah (4)	Eveline (4)	Bessie (4)	Murray (5)	Osborne (5)	Eccles (5)	Dobson (5)	Dora (5)	Braithwaite (5)	Marsh (6)	Naylor (6)	Trevor (6)	Garnett (6)	Crawford (6)	Chadwick (6)	Granville (7)	Heywood (7)	Gregson (7)	Cliff (7)	Edna (7)	Leonora (7)	Guy (7)	Rhoda (8)	Crabtree (7)	Fielding (7)	Dobson (7)	Brereton (7)	Ruby (8)
471	Ebenezer (2)	Gill (2)	Carrington (2)	Broadhurst (2)	Bowser (2)	Adela (2)	Pickering (3)	Ormerod (3)	Leah (3)	Prince (3)	Kitson (3)	Moore (3)	Eaton (3)	Collins (3)	Blair (3)	Amy (3)	Walmsley (4)	Mckenzie (4)	Seddon (4)	Isherwood (4)	Lois (4)	Dora (4)	Fenton (4)	Best (4)	Nathaniel (5)	Park (5)	Edge (5)	Earnest (5)	Dorothy (5)	Bright (5)	Maurice (6)	Nightingale (6)	Wainwright (6)	Godfrey (6)	Crossley (6)	Charlesworth (6)	Greenhalgh (7)	Humphreys (7)	Handel (7)	Clifton (7)	Ellinor (7)	Linda (7)	Hampson (7)	Singleton (8)	Dickinson (7)	Garfield (7)	Duckworth (7)	Brooks (7)	Sanderson (8)
472	Eddleston (2)	Gledhill (2)	Cash (2)	Brogden (2)	Bradley (2)	Adolphus (2)	Pierce (3)	Ormond (3)	Lever (3)	Pryce (3)	Knowles (3)	Moorhouse (3)	Eccles (3)	Constance (3)	Bland (3)	Angelo (3)	Waterhouse (4)	Mellor (4)	Seville (4)	Jabez (4)	Luther (4)	Dyson (4)	Fielding (4)	Beswick (4)	Naylor (5)	Parkinson (5)	Elinor (5)	Edge (5)	Edge (5)	Broadbent (5)	Mercer (6)	Noel (6)	Whiteley (6)	Granville (6)	Dale (6)	Cheetham (6)	Guy (7)	Johnstone (7)	Harding (7)	Coates (7)	Fielding (7)	Lister (7)	Harwood (7)	Slater (8)	Donald (7)	Garnet (7)	Edmond (7)	Bruce (7)	Stafford (8)
473	Edgworth (2)	Glynn (2)	Cave (2)	Brookes (2)	Branson (2)	Ainley (2)	Pilkington (3)	Park (3)	Livesey (3)	Pullan (3)	Lamb (3)	Moss (3)	Edgar (3)	Crowther (3)	Bottomley (3)	Annette (3)	Watts (4)	Morley (4)	Squire (4)	Johnston (4)	Mathew (4)	Eccles (4)	Firth (4)	Birch (4)	Newman (5)	Parr (5)	Flora (5)	Elliot (5)	Edna (5)	Bryan (5)	Miller (6)	Ormerod (6)	Wignall (6)	Greaves (6)	Dunn (6)	Clarkson (6)	Gwen (7)	Kay (7)	Haslam (7)	Craven (7)	Gaskell (7)	Lois (7)	Heaton (7)	Storey (8)	Dorothea (7)	Haigh (7)	Ella (7)	Burgess (7)	Sumner (8)
474	Edna (2)	Godfrey (2)	Christiana (2)	Brooks (2)	Bridget (2)	Ainsley (2)	Pilling (3)	Parkinson (3)	Louise (3)	Ramsbottom (3)	Laura (3)	Nancy (3)	Edge (3)	Cumming (3)	Bowers (3)	Armistead (3)	Webb (4)	Mortimer (4)	Stevenson (4)	Kent (4)	Mercer (4)	Edmond (4)	Forbes (4)	Birchall (4)	Nicholas (5)	Pendlebury (5)	Fowler (5)	Emmanuel (5)	Ellenor (5)	Clare (5)	Nancy (6)	Procter (6)	Wiliam (6)	Greenwood (6)	Elsie (6)	Clegg (6)	Harding (7)	Kirk (7)	Hester (7)	Dale (7)	Geraldine (7)	Lomas (7)	Humphreys (7)	Wade (8)	Dudley (7)	Horatio (7)	Eugenie (7)	Burnaby (7)	Sutton (8)
475	Egerton (2)	Gordon (2)	Christmas (2)	Brooksbank (2)	Brockbank (2)	Alcock (2)	Pinder (3)	Pemberton (3)	Matthews (3)	Reed (3)	Lever (3)	Nichols (3)	Edmondson (3)	Davis (3)	Brindley (3)	Baldwin (3)	Wellesley (4)	Mountford (4)	Thorpe (4)	Kenyon (4)	Mercy (4)	Elijah (4)	Forsyth (4)	Blanchard (4)	Nicholson (5)	Pierce (5)	Fred (5)	Emmeline (5)	Emmett (5)	Clarkson (5)	Nightingale (6)	Reynolds (6)	Willy (6)	Gregory (6)	Emmanuel (6)	Collins (6)	Hayes (7)	Lambert (7)	Hulme (7)	Dinah (7)	Goodwin (7)	Lucas (7)	Isherwood (7)	Walsh (8)	Edmondson (7)	Horton (7)	Franklin (7)	Burnett (7)	Watkin (8)
476	Elias (2)	Goulden (2)	Clare (2)	Broom (2)	Brookes (2)	Alderson (2)	Plant (3)	Percy (3)	Maude (3)	Rhoda (3)	Llewellyn (3)	Nightingale (3)	Elias (3)	Deighton (3)	Bromley (3)	Bamford (3)	Wesley (4)	Nichols (4)	Travis (4)	Lambert (4)	Middleton (4)	Ethel (4)	Freeman (4)	Bolton (4)	Nield (5)	Prince (5)	Gardner (5)	Eveline (5)	Euphemia (5)	Clifton (5)	Oldham (6)	Richmond (6)	Wrigley (6)	Hadfield (6)	Eugene (6)	Crompton (6)	Hetty (7)	Law (7)	Ida (7)	Donald (7)	Grant (7)	Marsh (7)	Jemima (7)	Aaron (7)	Fisher (7)	Hulme (7)	Fraser (7)	Butler (7)	Webster (8)
477	Ellenor (2)	Grant (2)	Colbot (2)	Broughton (2)	Broughton (2)	Alexr (2)	Potter (3)	Peters (3)	Mawson (3)	Rigby (3)	Llewelyn (3)	Noble (3)	Elliott (3)	Denham (3)	Bruce (3)	Banks (3)	Wharton (4)	Noble (4)	Tudor (4)	Latham (4)	Milner (4)	Etty (4)	Garlick (4)	Bowen (4)	Norbury (5)	Prudence (5)	Georgina (5)	Ezra (5)	Firth (5)	Coates (5)	Paul (6)	Rosa (6)	Alison (5)	Hamer (6)	Fawcett (6)	Cross (6)	Horrocks (7)	Lawson (7)	Kershaw (7)	Edmond (7)	Granville (7)	Melville (7)	Kennedy (7)	Baldwin (7)	Gill (7)	Irving (7)	Gill (7)	Charlesworth (7)	Wesley (8)
478	Emelia (2)	Gray (2)	Coldwell (2)	Bruce (2)	Bruce (2)	Allan (2)	Powell (3)	Plant (3)	Mayall (3)	Riley (3)	Lomax (3)	Norman (3)	Emmett (3)	Dora (3)	Bulkeley (3)	Bardsley (3)	Whitfield (4)	Nuttall (4)	Victoria (4)	Leeming (4)	Mortimer (4)	Eugenie (4)	Gaskell (4)	Bower (4)	Osborne (5)	Radcliffe (5)	Hadfield (5)	Ferguson (5)	Fraser (5)	Cobden (5)	Powell (6)	Ross (6)	Ashcroft (5)	Higginson (6)	Felix (6)	Dalton (6)	Hunt (7)	Lionel (7)	Knight (7)	Edna (7)	Grimshaw (7)	Meredith (7)	Kershaw (7)	Ball (7)	Goodwin (7)	Ivor (7)	Glover (7)	Claud (7)	West (8)
479	Emerson (2)	Greaves (2)	Cooke (2)	Brummit (2)	Burrell (2)	Ambrose (2)	Pownall (3)	Powell (3)	Milne (3)	Russell (3)	Louis (3)	Nuttall (3)	Etchells (3)	Dorothy (3)	Burley (3)	Barrett (3)	Woodward (4)	Olive (4)	Walmsley (4)	Leonard (4)	Nancy (4)	Frost (4)	Gaunt (4)	Bradley (4)	Paul (5)	Randle (5)	Hirst (5)	Fleming (5)	Glover (5)	Collier (5)	Prince (6)	Royle (6)	Barnes (5)	Hiram (6)	Ferguson (6)	Davidson (6)	Ingham (7)	Lister (7)	Latham (7)	Elisabeth (7)	Guy (7)	Middleton (7)	Lambert (7)	Barbara (7)	Gregson (7)	Jennings (7)	Goodwin (7)	Clough (7)	Young (8)
480	Entwisle (2)	Greenhalgh (2)	Cookson (2)	Butler (2)	Burwell (2)	Arrowsmith (2)	Prichard (3)	Proctor (3)	Mitchell (3)	Sabina (3)	Lovatt (3)	Oldfield (3)	Evelyn (3)	Duckworth (3)	Burrows (3)	Barrowclough (3)	Wrigley (4)	Ophelia (4)	Walsh (4)	Lucas (4)	Needham (4)	Gartside (4)	Georgina (4)	Brian (4)	Preston (5)	Ratcliffe (5)	Holgate (5)	Forbes (5)	Grainger (5)	Crawford (5)	Rhodes (6)	Sampson (6)	Baxter (5)	Hornby (6)	Fielding (6)	Dobson (6)	Jemima (7)	Lois (7)	Lord (7)	Ellinor (7)	Harper (7)	Miles (7)	Lancelot (7)	Barlow (7)	Harper (7)	Kerr (7)	Grimshaw (7)	Colin (7)	Aaron (7)
481	Entwistle (2)	Greenwell (2)	Coupland (2)	Caesar (2)	Cameron (2)	Atherton (2)	Ralph (3)	Pryce (3)	Morley (3)	Sale (3)	Marie (3)	Oldham (3)	Eyre (3)	Dudley (3)	Calvert (3)	Bates (3)	Acton (3)	Ormerod (4)	Wardle (4)	Marriott (4)	Nightingale (4)	Godfrey (4)	Gibbs (4)	Bridge (4)	Pugh (5)	Rees (5)	Hornby (5)	Forster (5)	Gregory (5)	Crosby (5)	Simeon (6)	Scarlett (6)	Bibby (5)	Hyde (6)	Flora (6)	Dorothea (6)	Jesse (7)	Marianne (7)	Luther (7)	Farrar (7)	Harwood (7)	Millington (7)	Laurence (7)	Benson (7)	Heaton (7)	Lea (7)	Guy (7)	Collier (7)	Agatha (7)
482	Erskine (2)	Gregory (2)	Cox (2)	Calvert (2)	Carasford (2)	Atkin (2)	Reed (3)	Pugh (3)	Munro (3)	Sampson (3)	Mark (3)	Openshaw (3)	Farrar (3)	Dyson (3)	Cawood (3)	Baxter (3)	Adam (3)	Pemberton (4)	Waterhouse (4)	Mather (4)	Oates (4)	Gould (4)	Goodall (4)	Briggs (4)	Rawlinson (5)	Robertson (5)	Horsfall (5)	Giles (5)	Haigh (5)	Dora (5)	Snowden (6)	Schofield (6)	Binns (5)	Johanna (6)	Foulkes (6)	Dorothy (6)	Kezia (7)	Marsland (7)	Madeline (7)	Fisher (7)	Haslam (7)	Nuttall (7)	Lea (7)	Bertrand (7)	Ingham (7)	Livesey (7)	Hampson (7)	Cook (7)	Ainsworth (7)
483	Farrar (2)	Grundy (2)	Cropper (2)	Carus (2)	Cash (2)	Augustin (2)	Roper (3)	Radcliffe (3)	Myers (3)	Sandford (3)	Marsh (3)	Osborne (3)	Farrell (3)	Elijah (3)	Christiana (3)	Bayley (3)	Alston (3)	Phillip (4)	Watts (4)	Matthews (4)	Oldham (4)	Hague (4)	Gough (4)	Bright (4)	Richmond (5)	Robson (5)	Humphrey (5)	Gould (5)	Handford (5)	Dutton (5)	Sutcliffe (6)	Seddon (6)	Blackburn (5)	Kelsall (6)	Franklin (6)	Duckworth (6)	Lancaster (7)	Mcdonald (7)	Mcdonald (7)	Flora (7)	Haworth (7)	Perry (7)	Levi (7)	Blodwen (7)	Jenkins (7)	Maggie (7)	Hanson (7)	Craven (7)	Alan (7)
484	Fawcett (2)	Hadfield (2)	Cross (2)	Cash (2)	Cathrine (2)	Bagshaw (2)	Rothwell (3)	Ratcliffe (3)	Nathaniel (3)	Seddon (3)	Mellor (3)	Oscar (3)	Faulkner (3)	Ellenor (3)	Clement (3)	Beaumont (3)	Anderton (3)	Preston (4)	Wentworth (4)	Milne (4)	Phillips (4)	Haigh (4)	Greaves (4)	Brocklehurst (4)	Rowley (5)	Seddon (5)	Hutchinson (5)	Gregson (5)	Hanson (5)	Eastwood (5)	Tattersall (6)	Shepherd (6)	Boardman (5)	Lamb (6)	Gardner (6)	Egerton (6)	Leach (7)	Meredith (7)	Miles (7)	Fowler (7)	Hayes (7)	Pollard (7)	Mercy (7)	Bond (7)	Johnstone (7)	Middleton (7)	Hardman (7)	Ellison (7)	Aubrey (7)
485	Fell (2)	Halford (2)	Cunliffe (2)	Castle (2)	Catterall (2)	Baldwin (2)	Sabina (3)	Rathbone (3)	Nicholson (3)	Short (3)	Miles (3)	Palmer (3)	Ford (3)	Ellison (3)	Clulow (3)	Beckett (3)	Appleby (3)	Ratcliffe (4)	Wilfred (4)	Milton (4)	Pickup (4)	Hainsworth (4)	Greenwood (4)	Brook (4)	Sagar (5)	Septimus (5)	Josiah (5)	Hague (5)	Hardwick (5)	Eccles (5)	Theodora (6)	Simon (6)	Brierley (5)	Lancelot (6)	Gladstone (6)	Emmanuel (6)	Livingston (7)	Muriel (7)	Morgan (7)	Frederica (7)	Haywood (7)	Rigby (7)	Montgomery (7)	Boyd (7)	Kay (7)	Milner (7)	Hayward (7)	Fielding (7)	Beckett (7)
486	Felton (2)	Halkyard (2)	Cuthbert (2)	Cecil (2)	Chippendale (2)	Ball (2)	Scott (3)	Ray (3)	Noble (3)	Steel (3)	Mitchel (3)	Payne (3)	Forrest (3)	Emmeline (3)	Constantine (3)	Betsy (3)	Appleton (3)	Richmond (4)	Willis (4)	Mitchell (4)	Pratt (4)	Harding (4)	Grey (4)	Bruce (4)	Sharples (5)	Stott (5)	Kenyon (5)	Haigh (5)	Heath (5)	Elliot (5)	Vickers (6)	Thornton (6)	Bryan (5)	Lane (6)	Green (6)	Flora (6)	Lomas (7)	Nathaniel (7)	Naylor (7)	Gardner (7)	Heaton (7)	Ross (7)	Nancy (7)	Braithwaite (7)	Kershaw (7)	Murray (7)	Hester (7)	Fisher (7)	Burton (7)
487	Ferguson (2)	Hallewell (2)	Dando (2)	Cellen (2)	Christian (2)	Ballingall (2)	Sheldon (3)	Reuben (3)	Norton (3)	Storey (3)	Moses (3)	Phillip (3)	Forster (3)	Eustace (3)	Conway (3)	Bird (3)	Arabella (3)	Ridgway (4)	Winefred (4)	Mortimer (4)	Prince (4)	Harrop (4)	Grimshaw (4)	Burns (4)	Simpson (5)	Swain (5)	Kyffin (5)	Halstead (5)	Hinchcliffe (5)	Enoch (5)	Warburton (6)	Townley (6)	Burgess (5)	Leslie (6)	Gregory (6)	Fox (6)	Lonsdale (7)	Noble (7)	Newman (7)	Halstead (7)	Howell (7)	Rostron (7)	Norbury (7)	Byron (7)	Kitson (7)	Nancy (7)	Hornby (7)	Fraser (7)	Cadwaladr (7)
488	Fieldhouse (2)	Halliwell (2)	Davenport (2)	Chadderton (2)	Christiana (2)	Bannister (2)	Shelly (3)	Rice (3)	Olive (3)	Stott (3)	Moss (3)	Phoebe (3)	Foulkes (3)	Eveline (3)	Cope (3)	Blake (3)	Asquith (3)	Rogers (4)	Woodward (4)	Murray (4)	Rayner (4)	Hay (4)	Halliwell (4)	Burrows (4)	Susanna (5)	Sykes (5)	Lane (5)	Hamlet (5)	Hindle (5)	Eva (5)	West (6)	Travis (6)	Cameron (5)	Levi (6)	Hampson (6)	Garner (6)	Lowe (7)	Noel (7)	Nicholson (7)	Hardman (7)	Hutchinson (7)	Senior (7)	Ormerod (7)	Christian (7)	Lamb (7)	Neville (7)	Hutchinson (7)	Goodwin (7)	Christian (7)
489	Fishwick (2)	Hamer (2)	Day (2)	Cheetham (2)	Clarke (2)	Bardsley (2)	Shrewsbury (3)	Rothwell (3)	Pickering (3)	Sydney (3)	Nancy (3)	Pickup (3)	Fox (3)	Fell (3)	Corless (3)	Boswell (3)	Aston (3)	Rosina (4)	Abigail (3)	Nathaniel (4)	Rees (4)	Hayward (4)	Hampson (4)	Carlton (4)	Sutton (5)	Tomlinson (5)	Leopold (5)	Harper (5)	Horrocks (5)	Eve (5)	Wrigley (6)	Tyson (6)	Christian (5)	Linton (6)	Hardman (6)	Gradwell (6)	Mercer (7)	Page (7)	Noel (7)	Harper (7)	Ignatius (7)	Seymour (7)	Pearce (7)	Cooke (7)	Laurence (7)	Nightingale (7)	Jeffrey (7)	Green (7)	Christine (7)
490	Fitton (2)	Hamerton (2)	Deakin (2)	Chivers (2)	Clay (2)	Bartholomew (2)	Simon (3)	Russell (3)	Pickles (3)	Theodora (3)	Napier (3)	Pierce (3)	Franklin (3)	Field (3)	Crawford (3)	Bourne (3)	Atherton (3)	Sampson (4)	Adam (3)	Neville (4)	Reginald (4)	Heap (4)	Hastings (4)	Chambers (4)	Sykes (5)	Townley (5)	Leslie (5)	Hatton (5)	Houghton (5)	Fish (5)	Abigail (5)	Valentine (6)	Clarissa (5)	Marsden (6)	Harper (6)	Greenwood (6)	Meredith (7)	Peel (7)	Oldham (7)	Hayes (7)	Latham (7)	Sinclair (7)	Phoebe (7)	Cookson (7)	Lea (7)	Pennington (7)	Kenyon (7)	Hanson (7)	Collinson (7)
491	Fothergill (2)	Hardy (2)	Dewsnap (2)	Chorlton (2)	Clayton (2)	Beaver (2)	Singleton (3)	Sampson (3)	Pointon (3)	Theodore (3)	Nathan (3)	Pilkington (3)	Fredrick (3)	Fitton (3)	Crook (3)	Bowker (3)	Bagnall (3)	Seaton (4)	Addison (3)	Nicholas (4)	Reuben (4)	Heath (4)	Hay (4)	Chapman (4)	Townley (5)	Walburge (5)	Lindop (5)	Heath (5)	Hutchinson (5)	Freeman (5)	Adela (5)	Watts (6)	Crabtree (5)	Meredith (6)	Hart (6)	Heywood (6)	Middleton (7)	Phillips (7)	Oscar (7)	Heaton (7)	Levi (7)	Sutherland (7)	Pilkington (7)	Dalton (7)	Lister (7)	Porter (7)	Leach (7)	Harcourt (7)	Crompton (7)
492	Frederica (2)	Hare (2)	Dickens (2)	Clement (2)	Clement (2)	Bebbington (2)	Stead (3)	Schofield (3)	Poole (3)	Theophilus (3)	Newsham (3)	Plant (3)	Garnett (3)	Forster (3)	Crossley (3)	Braithwaite (3)	Baines (3)	Sheppard (4)	Adeline (3)	Noble (4)	Rhoda (4)	Hellen (4)	Heap (4)	Coates (4)	Violet (5)	Watts (5)	Lonsdale (5)	Henderson (5)	Hyde (5)	Gardner (5)	Ainsworth (5)	Wells (6)	Dobson (5)	Miles (6)	Hatton (6)	Horton (6)	Nancy (7)	Preston (7)	Phillips (7)	Hirst (7)	Marsden (7)	Talbot (7)	Procter (7)	Dyson (7)	Maggie (7)	Radcliffe (7)	Leo (7)	Heaton (7)	Cuthbert (7)
493	Friend (2)	Harland (2)	Dobson (2)	Clifford (2)	Clifford (2)	Bedford (2)	Stephens (3)	Sidney (3)	Ralph (3)	Theresa (3)	Nicholson (3)	Pratt (3)	Gill (3)	Frankland (3)	Davis (3)	Brierley (3)	Bardsley (3)	Simon (4)	Allan (3)	North (4)	Rhodes (4)	Heywood (4)	Higginson (4)	Constantine (4)	Wallis (5)	West (5)	Marianne (5)	Heron (5)	Irving (5)	Garner (5)	Armstrong (5)	Whalley (6)	Dodd (5)	Miller (6)	Hewitt (6)	Houghton (6)	Nicholas (7)	Ratcliffe (7)	Prince (7)	Holland (7)	Maxwell (7)	Wallis (7)	Pugh (7)	Etta (7)	Massey (7)	Robson (7)	Levi (7)	Hesketh (7)	Dudley (7)
494	Furnival (2)	Harris (2)	Doyle (2)	Clifton (2)	Clince (2)	Bellamy (2)	Stephenson (3)	Standish (3)	Ratcliffe (3)	Thorp (3)	Nixon (3)	Priestley (3)	Goodier (3)	Franklin (3)	Dearden (3)	Brooke (3)	Barrett (3)	Smethurst (4)	Archibald (3)	Oldham (4)	Ross (4)	Hobson (4)	Holmes (4)	Cross (4)	Walmsley (5)	Whalley (5)	Marsden (5)	Hesketh (5)	Jemima (5)	Gerrard (5)	Aspinall (5)	Whitworth (6)	Duckworth (5)	Myers (6)	Hibbert (6)	Ignatius (6)	Nuttall (7)	Redfern (7)	Rigby (7)	Hornby (7)	Milton (7)	Webster (7)	Read (7)	Fenton (7)	Mercy (7)	Sinclair (7)	Lois (7)	Hodgson (7)	Dutton (7)
495	Garforth (2)	Harwood (2)	Drayton (2)	Coleman (2)	Collingwood (2)	Beresford (2)	Stevenson (3)	Sutton (3)	Reuben (3)	Tomlinson (3)	Nuttall (3)	Procter (3)	Goodwin (3)	Frith (3)	Dobson (3)	Buxton (3)	Barrow (3)	Stringer (4)	Arnold (3)	Oswald (4)	Seymour (4)	Hornby (4)	Hopwood (4)	Day (4)	Washington (5)	Whitfield (5)	Maxwell (5)	Heywood (5)	Job (5)	Gill (5)	Aubrey (5)	Willy (6)	Dutton (5)	Nancy (6)	Hiram (6)	Ingham (6)	Oldham (7)	Riley (7)	Wade (7)	Ida (7)	Monica (7)	Wesley (7)	Ross (7)	Gardner (7)	Norton (7)	Slater (7)	Noel (7)	Hodson (7)	Eastwood (7)
496	Garnett (2)	Hassall (2)	Dunn (2)	Colley (2)	Collins (2)	Bertha (2)	Street (3)	Swift (3)	Reynolds (3)	Tudor (3)	Oates (3)	Rayner (3)	Gould (3)	Frost (3)	Duncan (3)	Calvert (3)	Bate (3)	Talbot (4)	Aspinall (3)	Palmer (4)	Singleton (4)	Horton (4)	Howarth (4)	Dearden (4)	Wilde (5)	Abel (4)	Mayer (5)	Hirst (5)	Katherine (5)	Glover (5)	Banks (5)	Wrigley (6)	Dyson (5)	Newman (6)	Hobson (6)	Jeremiah (6)	Ormerod (7)	Ross (7)	Wardle (7)	Jonathan (7)	Moses (7)	Weston (7)	Seymour (7)	Green (7)	Osborne (7)	Sutcliffe (7)	Norris (7)	Hopwood (7)	Ellinor (7)
497	Garside (2)	Hayes (2)	Eaton (2)	Conlon (2)	Copestake (2)	Betsey (2)	Stringer (3)	Tate (3)	Roger (3)	Tyson (3)	Oddy (3)	Renshaw (3)	Gresty (3)	Gaunt (3)	Dunn (3)	Campbell (3)	Bateman (3)	Thorpe (4)	Augustine (3)	Pickup (4)	Spence (4)	Hubert (4)	Irwin (4)	Dinah (4)	Young (5)	Abigail (4)	Mercer (5)	Holroyd (5)	Kennedy (5)	Grant (5)	Barnes (5)	Alcock (5)	Ellinor (5)	Nicholson (6)	Horace (6)	Jesse (6)	Radcliffe (7)	Rothwell (7)	Wesley (7)	Latham (7)	Newall (7)	Alma (6)	Stafford (7)	Gwilym (7)	Oscar (7)	Talbot (7)	Poole (7)	Howell (7)	Ellison (7)
498	Gartside (2)	Heald (2)	Eber (2)	Constable (2)	Cox (2)	Bevan (2)	Swan (3)	Theresa (3)	Rosa (3)	Varley (3)	Orme (3)	Rowe (3)	Haigh (3)	Gilbert (3)	Eardley (3)	Cathcart (3)	Baxter (3)	Todd (4)	Bagnall (3)	Pierce (4)	Stanfield (4)	Hutchinson (4)	Jacob (4)	Eastwood (4)	Abel (4)	Adolphus (4)	Meredith (5)	Hulme (5)	Kershaw (5)	Gregory (5)	Barnett (5)	Amanda (5)	Eugene (5)	Norton (6)	Howell (6)	Jonathan (6)	Ratcliffe (7)	Rushton (7)	Whiteley (7)	Law (7)	Nuttall (7)	Aubrey (6)	Talbot (7)	Harriett (7)	Pennington (7)	Theodora (7)	Potter (7)	Jarvis (7)	Eugenia (7)
499	Goodall (2)	Hemmings (2)	Eckersley (2)	Copeland (2)	Croft (2)	Blake (2)	Teresa (3)	Tyson (3)	Rosina (3)	Waddington (3)	Oscar (3)	Roylance (3)	Hancock (3)	Gill (3)	Eden (3)	Challinor (3)	Beatrice (3)	Tomlinson (4)	Bancroft (3)	Pryce (4)	Stephenson (4)	Hyde (4)	Janet (4)	Ebenezer (4)	Abigail (4)	Alicia (4)	Middleton (5)	Janet (5)	Langley (5)	Grimshaw (5)	Bella (5)	Amos (5)	Eugenie (5)	Ormerod (6)	Job (6)	Katharine (6)	Rimmer (7)	Thomson (7)	Worthington (7)	Livesey (7)	Peers (7)	Ball (6)	Travis (7)	Hindle (7)	Pierce (7)	Thornton (7)	Rogers (7)	Lambert (7)	Eugenie (7)
500	Gosling (2)	Henderson (2)	Edmond (2)	Crowther (2)	Crompton (2)	Bland (2)	Theodore (3)	Upton (3)	Rowley (3)	Wainwright (3)	Patrick (3)	Rushton (3)	Hardy (3)	Goddard (3)	Egerton (3)	Charlesworth (3)	Bella (3)	Tyson (4)	Barratt (3)	Pugh (4)	Stuart (4)	Ince (4)	Jonathan (4)	Eckersley (4)	Alderson (4)	Angelo (4)	Miles (5)	Jennings (5)	Latham (5)	Hammond (5)	Benson (5)	Andrews (5)	Fawcett (5)	Osborn (6)	Joshua (6)	Knight (6)	Rushton (7)	Tomlinson (7)	Young (7)	Lomax (7)	Pennington (7)	Banks (6)	Tyson (7)	Hirst (7)	Pownall (7)	Tomlinson (7)	Rothwell (7)	Leopold (7)	Fraser (7)
501	Gould (2)	Hester (2)	Edmondson (2)	Cuthbert (2)	Curtis (2)	Blyth (2)	Varley (3)	Vaughan (3)	Rumsey (3)	Walsh (3)	Phoebe (3)	Salmon (3)	Hart (3)	Goodwin (3)	Evelyn (3)	Christina (3)	Benson (3)	Valentine (4)	Barrett (3)	Reed (4)	Sumner (4)	Ingram (4)	Josiah (4)	Elijah (4)	Alma (4)	Appleby (4)	Mortimer (5)	Lamb (5)	Levi (5)	Hampson (5)	Beresford (5)	Annis (5)	Fearnley (5)	Phillip (6)	Kathleen (6)	Knowles (6)	Thornton (7)	Varley (7)	Adolphus (6)	Luther (7)	Pilkington (7)	Barrow (6)	Watkin (7)	Hodgson (7)	Stanislaus (7)	Wade (7)	Silvester (7)	Letitia (7)	Gardner (7)
502	Grafton (2)	Hewitt (2)	Egerton (2)	Dacre (2)	Dalton (2)	Bordley (2)	Vaughan (3)	Vickers (3)	Russell (3)	Waring (3)	Pickard (3)	Samson (3)	Harwood (3)	Gore (3)	Fairhurst (3)	Clarkson (3)	Bibby (3)	Varley (4)	Bartholomew (3)	Rigby (4)	Wade (4)	Isherwood (4)	Kenworthy (4)	Ellison (4)	Anderton (4)	Appleton (4)	Murray (5)	Leopold (5)	Lois (5)	Harrop (5)	Bird (5)	Armitage (5)	Fell (5)	Phillips (6)	Kemp (6)	Lamb (6)	Willis (7)	Warren (7)	Ainsworth (6)	Meredith (7)	Pryce (7)	Battersby (6)	Webster (7)	Horsfall (7)	Stevenson (7)	Walmsley (7)	Stafford (7)	Lister (7)	Goddard (7)
503	Grayson (2)	Higginson (2)	Ellinor (2)	Dagger (2)	Davidson (2)	Boughey (2)	Veronica (3)	Walley (3)	Scholefield (3)	Watkin (3)	Plummer (3)	Saunders (3)	Haslam (3)	Gregson (3)	Faulkner (3)	Cocker (3)	Birks (3)	Warburton (4)	Barton (3)	Rogers (4)	Wentworth (4)	Josiah (4)	King (4)	Emmanuel (4)	Armstrong (4)	Archer (4)	Nixon (5)	Levi (5)	Lomax (5)	Heath (5)	Birks (5)	Ashley (5)	Gardner (5)	Renshaw (6)	Kendrick (6)	Latham (6)	Willy (7)	Washington (7)	Alma (6)	Middleton (7)	Randolph (7)	Blackburn (6)	Wignall (7)	Howell (7)	Sumner (7)	Warburton (7)	Stevenson (7)	Margery (7)	Granville (7)
504	Grey (2)	Higham (2)	Emely (2)	Dalby (2)	Davis (2)	Bowden (2)	Washington (3)	Walton (3)	Septimus (3)	Watts (3)	Powell (3)	Sharp (3)	Haynes (3)	Griffin (3)	Forbes (3)	Cope (3)	Bishop (3)	Whitaker (4)	Berry (3)	Rogerson (4)	Whitaker (4)	Joyce (4)	Kinsey (4)	Ethel (4)	Bamford (4)	Armitage (4)	Norris (5)	Lionel (5)	Lord (5)	Heaton (5)	Boardman (5)	Ball (5)	Garner (5)	Reynolds (6)	Kirk (6)	Leeming (6)	Worthington (7)	Webb (7)	Banks (6)	Nightingale (7)	Reynolds (7)	Bond (6)	Worsley (7)	Humphreys (7)	Timothy (7)	Wild (7)	Stott (7)	Marguerite (7)	Gwilym (7)
505	Griffiths (2)	Hilliar (2)	Emery (2)	Dalton (2)	Day (2)	Bower (2)	West (3)	Wardle (3)	Sharp (3)	Webb (3)	Raffles (3)	Shepherd (3)	Henshaw (3)	Haigh (3)	Ford (3)	Coupland (3)	Blakeley (3)	Windsor (4)	Bertenshaw (3)	Rothwell (4)	Whitworth (4)	Kirk (4)	Lambert (4)	Eugenie (4)	Barrett (4)	Baines (4)	Oldham (5)	Lofthouse (5)	Mathew (5)	Hesketh (5)	Boulton (5)	Baron (5)	Giles (5)	Robertson (6)	Leslie (6)	Levi (6)	Wynn (7)	Wild (7)	Barbara (6)	Nixon (7)	Rhoda (7)	Bourne (6)	Wynne (7)	Hutchinson (7)	Tomlinson (7)	Woods (7)	Swift (7)	Matthews (7)	Harding (7)
506	Grimshaw (2)	Hilton (2)	Emile (2)	Darley (2)	Dealtry (2)	Bowman (2)	Womersley (3)	Washington (3)	Shepherd (3)	Wellesley (3)	Rathbone (3)	Shuttleworth (3)	Hesketh (3)	Halstead (3)	Forrester (3)	Cox (3)	Bourne (3)	Alberta (3)	Bertha (3)	Rupert (4)	Wiliam (4)	Latham (4)	Latham (4)	Eveline (4)	Barrow (4)	Baker (4)	Osborne (5)	Lucas (5)	Maynard (5)	Hewitt (5)	Brook (5)	Barrett (5)	Goodall (5)	Roscoe (6)	Maggie (6)	Lomax (6)	Adams (6)	Yates (7)	Basil (6)	Noble (7)	Richmond (7)	Bradley (6)	Alma (6)	Ignatius (7)	Trevor (7)	Abel (6)	Thornton (7)	Milner (7)	Harrington (7)
507	Groves (2)	Hindley (2)	Emmet (2)	Davison (2)	Dorcas (2)	Bradbury (2)	Woodfield (3)	Watts (3)	Smithson (3)	Wells (3)	Reed (3)	Stafford (3)	Heywood (3)	Hambleton (3)	Foulkes (3)	Craven (3)	Bowman (3)	Alford (3)	Bilton (3)	Sadler (4)	Winifred (4)	Laurence (4)	Lawson (4)	Farrar (4)	Bayley (4)	Banks (4)	Paton (5)	Madeline (5)	Melville (5)	Hibbert (5)	Bryan (5)	Beech (5)	Gregson (5)	Sampson (6)	Maxwell (6)	Maxwell (6)	Adamson (6)	Adam (6)	Baxter (6)	Noel (7)	Rothwell (7)	Brook (6)	Anderton (6)	Isherwood (7)	Vickers (7)	Ainsworth (6)	Townley (7)	Monica (7)	Heath (7)
508	Grundy (2)	Hobson (2)	Emmett (2)	Daye (2)	Dore (2)	Bramwell (2)	Abbott (2)	Wells (3)	Solomon (3)	Wheeler (3)	Rees (3)	Standring (3)	Hindle (3)	Hampson (3)	Franklin (3)	Crompton (3)	Brierley (3)	Alicia (3)	Blackburn (3)	Seymour (4)	Wolfenden (4)	Lavina (4)	Leah (4)	Fort (4)	Benson (4)	Barratt (4)	Perry (5)	Malcolm (5)	Middleton (5)	Holgate (5)	Caleb (5)	Bella (5)	Grimshaw (5)	Seymour (6)	Mellor (6)	Mercy (6)	Adelina (6)	Adolphus (6)	Blackburn (6)	Nuttall (7)	Rushton (7)	Caldwell (6)	Annette (6)	Jacob (7)	Webster (7)	Archer (6)	Unwin (7)	Nathaniel (7)	Hedley (7)
509	Guest (2)	Hodges (2)	Emmott (2)	Denham (2)	Dorothy (2)	Brereton (2)	Abram (2)	West (3)	Stansfield (3)	White (3)	Rosina (3)	Sutton (3)	Holliday (3)	Hart (3)	Frost (3)	Crossley (3)	Brook (3)	Alphonsus (3)	Blackwell (3)	Simon (4)	Worsley (4)	Lea (4)	Letitia (4)	France (4)	Bertram (4)	Baxter (4)	Pilkington (5)	Mercer (5)	Miles (5)	Holloway (5)	Cobden (5)	Birtwistle (5)	Hampson (5)	Sharples (6)	Mercer (6)	Mildred (6)	Allison (6)	Alma (6)	Christiana (6)	Olivia (7)	Shepherd (7)	Charnley (6)	Augustine (6)	Johnstone (7)	Wellington (7)	Bancroft (6)	Vere (7)	Norton (7)	Hermon (7)
510	Haley (2)	Holbrow (2)	England (2)	Dennison (2)	Douglas (2)	Brigham (2)	Acton (2)	Wharton (3)	Stockton (3)	Whiteley (3)	Rowell (3)	Thorley (3)	Horrocks (3)	Harwood (3)	Gill (3)	Dalton (3)	Bury (3)	Andrews (3)	Blakey (3)	Smithson (4)	Wyatt (4)	Levi (4)	Lettice (4)	Frankland (4)	Bibby (4)	Bean (4)	Pilling (5)	Meredith (5)	Nathaniel (5)	Horatio (5)	Colin (5)	Blackburn (5)	Hardy (5)	Walmsley (6)	Milner (6)	Muriel (6)	Amanda (6)	Amanda (6)	Clifton (6)	Osmond (7)	Sumner (7)	Cole (6)	Barratt (6)	Josiah (7)	Weston (7)	Barnett (6)	Waddington (7)	Peel (7)	Hudson (7)
511	Hambleton (2)	Holgate (2)	Entwisle (2)	Dewhurst (2)	Dowsland (2)	Bristow (2)	Adolphus (2)	Whiteside (3)	Stones (3)	Wilde (3)	Ruben (3)	Tom (3)	Houghton (3)	Healey (3)	Goodier (3)	Darlington (3)	Byron (3)	Aspinall (3)	Blanch (3)	Snelson (4)	Young (4)	Llewelyn (4)	Lilla (4)	Fred (4)	Billington (4)	Berkley (4)	Plant (5)	Morley (5)	Neil (5)	Hubert (5)	Collinson (5)	Blair (5)	Harker (5)	Worthington (6)	Milton (6)	Nightingale (6)	Anderton (6)	Baldwin (6)	Cookson (6)	Peel (7)	Sutcliffe (7)	Collins (6)	Barrow (6)	Joyce (7)	Whitfield (7)	Bella (6)	Washington (7)	Phillips (7)	Jacob (7)
512	Hamer (2)	Hooper (2)	Entwistle (2)	Diana (2)	Dring (2)	Bruce (2)	Almeida (2)	Whitfield (3)	Stringer (3)	Willis (3)	Sagar (3)	Travis (3)	Howarth (3)	Hellen (3)	Gordon (3)	Davenport (3)	Cadman (3)	Bagshaw (3)	Bowers (3)	Spence (4)	Acton (3)	Louis (4)	Lilley (4)	Gardner (4)	Birchall (4)	Beswick (4)	Potter (5)	Murray (5)	Newman (5)	Ingham (5)	Crompton (5)	Bradley (5)	Hedley (5)	Young (6)	Nancy (6)	Norris (6)	Atherton (6)	Barrett (6)	Cordelia (6)	Phillip (7)	Sutton (7)	Crompton (6)	Bolton (6)	Kershaw (7)	Williamson (7)	Benson (6)	Woodhouse (7)	Rigby (7)	King (7)
513	Hance (2)	Hopkinson (2)	Fanny (2)	Dishley (2)	Drinkrow (2)	Brundrett (2)	Amey (2)	Wild (3)	Sumner (3)	Willoughby (3)	Salt (3)	Tudor (3)	Howson (3)	Hibbert (3)	Grantham (3)	Davison (3)	Chappell (3)	Bardsley (3)	Bradford (3)	Squire (4)	Addison (3)	Lucas (4)	Lindsay (4)	Gaynor (4)	Birkett (4)	Betsy (4)	Ramsden (5)	Nathan (5)	Nicholas (5)	Ingram (5)	Crowther (5)	Brook (5)	Heywood (5)	Adela (5)	Napier (6)	Ormerod (6)	Banks (6)	Bates (6)	Craven (6)	Powell (7)	Travis (7)	Day (6)	Bradbury (6)	Latham (7)	Woodward (7)	Birchall (6)	Worsley (7)	Roy (7)	Knight (7)
514	Hanley (2)	Hopwood (2)	Farrar (2)	Dobson (2)	Dudley (2)	Buckler (2)	Annette (2)	Wilfred (3)	Swales (3)	Wray (3)	Sampson (3)	Twemlow (3)	Hoyle (3)	Hilditch (3)	Haley (3)	Dewhurst (3)	Chorlton (3)	Bartlett (3)	Bramwell (3)	Sydney (4)	Adshead (3)	Luke (4)	Lingard (4)	Gee (4)	Blackburn (4)	Bevan (4)	Ratcliffe (5)	Norman (5)	Nicholson (5)	Ireland (5)	Cunliffe (5)	Bryan (5)	Hodgkinson (5)	Alan (5)	Nuttall (6)	Owens (6)	Beattie (6)	Baxter (6)	Curtis (6)	Pugh (7)	Vivian (7)	Dobson (6)	Catharine (6)	Lindsay (7)	Worthington (7)	Bond (6)	Wrigley (7)	Singleton (7)	Lomas (7)
515	Hanson (2)	Horden (2)	Fawcett (2)	Douglas (2)	Ebenezer (2)	Bullin (2)	Annis (2)	Willis (3)	Thackray (3)	Young (3)	Seed (3)	Unsworth (3)	Hulme (3)	Hindley (3)	Hamer (3)	Diana (3)	Clarissa (3)	Bateman (3)	Bridget (3)	Tom (4)	Alberta (3)	Mabel (4)	Livesey (4)	Grainger (4)	Blakey (4)	Birch (4)	Rawson (5)	Osborn (5)	Norton (5)	Jabez (5)	Davis (5)	Christina (5)	Humphreys (5)	Anderton (5)	Ormerod (6)	Perry (6)	Beaumont (6)	Bayley (6)	Davis (6)	Ramsden (7)	Walsh (7)	Donald (6)	Clare (6)	Maggie (7)	Aaron (6)	Briggs (6)	Young (7)	Stott (7)	Lowe (7)
516	Hargrave (2)	Horton (2)	Fell (2)	Driver (2)	Edith (2)	Bullman (2)	Anson (2)	Woolley (3)	Theophilus (3)	Abbott (2)	Slater (3)	Varley (3)	Isabel (3)	Hirst (3)	Hampden (3)	Dorcas (3)	Clegg (3)	Bates (3)	Broadhurst (3)	Tomlinson (4)	Alcock (3)	Mackenzie (4)	Lockwood (4)	Grant (4)	Bland (4)	Bishop (4)	Raymond (5)	Osborne (5)	Oldham (5)	Jenkins (5)	Denton (5)	Clayton (5)	Ignatius (5)	Annette (5)	Phillips (6)	Read (6)	Beckett (6)	Benson (6)	Denis (6)	Richards (7)	Wesley (7)	Ebenezer (6)	Clive (6)	Margaretta (7)	Ainsworth (6)	Brookes (6)	Adelina (6)	Vera (7)	Mercy (7)
517	Harper (2)	Howson (2)	Fidelio (2)	Ducket (2)	Edna (2)	Burrows (2)	Appleby (2)	Yeadon (3)	Tomlinson (3)	Abel (2)	Starkie (3)	Vaughan (3)	Jemima (3)	Holden (3)	Hancock (3)	Douglas (3)	Collins (3)	Baxter (3)	Brocklehurst (3)	Vaughan (4)	Allan (3)	Maddock (4)	Louiza (4)	Green (4)	Bolton (4)	Blackburn (4)	Rayner (5)	Palmer (5)	Olivia (5)	Julius (5)	Ebenezer (5)	Coates (5)	Ingham (5)	Archer (5)	Raymond (6)	Rigby (6)	Bella (6)	Bird (6)	Dennis (6)	Richmond (7)	Wiliam (7)	Edmondson (6)	Collier (6)	Marsh (7)	Alderson (6)	Bruce (6)	Alban (6)	Wade (7)	Meredith (7)
518	Harriot (2)	Huddleston (2)	Firgus (2)	Dunkerley (2)	Edwad (2)	Butler (2)	Archbauld (2)	Young (3)	Townsend (3)	Adalaid (2)	Stephenson (3)	Victoria (3)	Katherine (3)	Holdsworth (3)	Handel (3)	Dyson (3)	Coxon (3)	Beckwith (3)	Broom (3)	Wainwright (4)	Amanda (3)	Massey (4)	Lucas (4)	Grimshaw (4)	Boulton (4)	Boardman (4)	Rhoda (5)	Pauline (5)	Paul (5)	Knowles (5)	Edmondson (5)	Collier (5)	Irlam (5)	Bancroft (5)	Rayner (6)	Rowley (6)	Bentley (6)	Bowman (6)	Donald (6)	Rosa (7)	Willy (7)	Eli (6)	Crawford (6)	Mellor (7)	Amanda (6)	Chapman (6)	Alun (6)	Watkin (7)	Middleton (7)
519	Hart (2)	Humphreys (2)	Flora (2)	Eardley (2)	Egbert (2)	Butterworth (2)	Archer (2)	Abel (2)	Uriah (3)	Adeline (2)	Stopford (3)	Vincent (3)	Kathleen (3)	Hope (3)	Hardman (3)	Eastwood (3)	Cunliffe (3)	Ben (3)	Bullock (3)	Waite (4)	Anderton (3)	Matthias (4)	Manley (4)	Halliwell (4)	Bourne (4)	Boulton (4)	Richards (5)	Perry (5)	Phillip (5)	Leach (5)	Edna (5)	Cooke (5)	Isherwood (5)	Banks (5)	Robertson (6)	Rushton (6)	Boardman (6)	Briggs (6)	Edmondson (6)	Rupert (7)	Adam (6)	Elijah (6)	Davenport (6)	Noble (7)	Aspinall (6)	Coates (6)	Amos (6)	Willis (7)	Monica (7)
520	Harvey (2)	Hurst (2)	Fothergill (2)	Eaton (2)	Eli (2)	Byron (2)	Armitage (2)	Addison (2)	Waite (3)	Aitken (2)	Sutton (3)	Wade (3)	Kemp (3)	Hopper (3)	Haworth (3)	Elias (3)	Day (3)	Birchall (3)	Burgess (3)	Walmsley (4)	Arnett (3)	Miles (4)	Marian (4)	Hanley (4)	Briggs (4)	Bowen (4)	Rowlands (5)	Pilling (5)	Pickering (5)	Leeming (5)	Emanuel (5)	Cope (5)	Jacob (5)	Barrett (5)	Rostron (6)	Simon (6)	Brierley (6)	Bright (6)	Edna (6)	Rushton (7)	Almond (6)	Elliott (6)	Disraeli (6)	Norris (7)	Baker (6)	Dickinson (6)	Annis (6)	Willy (7)	Pierce (7)
521	Harwood (2)	Ianson (2)	Foulkes (2)	Eccles (2)	Elias (2)	Cadman (2)	Ashman (2)	Adela (2)	Wallis (3)	Alderson (2)	Swindells (3)	Warburton (3)	Kent (3)	Hopwood (3)	Higginbottom (3)	Elton (3)	Deakin (3)	Blanch (3)	Burnett (3)	Watkin (4)	Astley (3)	Miriam (4)	Marianne (4)	Harding (4)	Bromley (4)	Bridget (4)	Sanderson (5)	Prince (5)	Pritchard (5)	Levi (5)	Eugenia (5)	Craven (5)	Jepson (5)	Batty (5)	Seymour (6)	Stevenson (6)	Briggs (6)	Bruce (6)	Elisabeth (6)	Silvester (7)	Annetta (6)	Eugenie (6)	Dobson (6)	Pemberton (7)	Barrett (6)	Dugdale (6)	Bardsley (6)	Allison (6)	Prince (7)
522	Haslam (2)	Irwin (2)	Friend (2)	Edith (2)	Elijah (2)	Cadwaladr (2)	Ashurst (2)	Adelaide (2)	Walton (3)	Allice (2)	Thorp (3)	Warren (3)	Kezia (3)	Horner (3)	Hine (3)	Emmanuel (3)	Deighton (3)	Bottomley (3)	Burrows (3)	Whalley (4)	Atherton (3)	Montague (4)	Marsh (4)	Hawley (4)	Brookes (4)	Broadbent (4)	Singleton (5)	Rathbone (5)	Read (5)	Lily (5)	Ferdinand (5)	Crompton (5)	Job (5)	Beaumont (5)	Steele (6)	Sutton (6)	Christine (6)	Caleb (6)	Emmanuel (6)	Sinclair (7)	Astley (6)	Fisher (6)	Duckworth (6)	Porter (7)	Basil (6)	Eaton (6)	Beswick (6)	Barnett (6)	Pugh (7)
523	Hastings (2)	Jabez (2)	Fryer (2)	Edmondson (2)	Elisabeth (2)	Caldwell (2)	Atkins (2)	Agatha (2)	Waring (3)	Allison (2)	Tomlinson (3)	Waterhouse (3)	Kirkman (3)	Howorth (3)	Hirst (3)	England (3)	Dinah (3)	Boulton (3)	Calverley (3)	Whitmore (4)	Ball (3)	Mortimer (4)	Matthias (4)	Heap (4)	Bury (4)	Bromley (4)	Stephens (5)	Reuben (5)	Redfern (5)	Major (5)	Foulkes (5)	Davidson (5)	Julius (5)	Bertie (5)	Sumner (6)	Sykes (6)	Cornelius (6)	Chapman (6)	Fowler (6)	Talbot (7)	Baldwin (6)	Fowler (6)	Eastwood (6)	Potter (7)	Baxter (6)	Eugenia (6)	Birchall (6)	Baxter (6)	Ratcliffe (7)
524	Helme (2)	Jacob (2)	Furgus (2)	Egerton (2)	Elliott (2)	Campbell (2)	Augustine (2)	Agness (2)	Watts (3)	Alpheus (2)	Townley (3)	Watkin (3)	Law (3)	Hulme (3)	Holbrook (3)	Eve (3)	Dunlop (3)	Bowen (3)	Cameron (3)	Williamson (4)	Bannister (3)	Moses (4)	Mildred (4)	Heaton (4)	Butler (4)	Brooke (4)	Stewart (5)	Rigby (5)	Rhoda (5)	Mansfield (5)	Garnett (5)	Davis (5)	Kathleen (5)	Birch (5)	Susanna (6)	Travis (6)	Cyril (6)	Clarence (6)	Giles (6)	Teresa (7)	Ball (6)	Gaskell (6)	Eccles (6)	Radcliffe (7)	Beaumont (6)	Eveleen (6)	Birkett (6)	Beckett (6)	Reed (7)
525	Henshall (2)	Jennings (2)	Gardiner (2)	Elenor (2)	Ellison (2)	Carruthers (2)	Ayers (2)	Alma (2)	Wharton (3)	Amos (2)	Ursula (3)	Watts (3)	Levi (3)	Humphries (3)	Holdsworth (3)	Field (3)	Dunn (3)	Bower (3)	Cathcart (3)	Willis (4)	Bardsley (3)	Moss (4)	Miles (4)	Hester (4)	Collier (4)	Browne (4)	Stringer (5)	Robertson (5)	Richards (5)	Marianne (5)	Gerald (5)	Dobson (5)	Kirby (5)	Blanch (5)	Walsh (6)	Violet (6)	Egerton (6)	Clifton (6)	Hanson (6)	Vivian (7)	Bates (6)	Goddard (6)	Eli (6)	Reed (7)	Bedford (6)	Fenton (6)	Bradley (6)	Birch (6)	Rees (7)
526	Hepworth (2)	Josephine (2)	Garner (2)	Elisabeth (2)	Emberton (2)	Cartwright (2)	Backhouse (2)	Alston (2)	Willoughby (3)	Anastasia (2)	Wade (3)	Wellington (3)	Lilly (3)	Hyde (3)	Hurst (3)	Fisher (3)	Dutton (3)	Bradford (3)	Cecil (3)	Woodhouse (4)	Baron (3)	Murray (4)	Milner (4)	Hibbert (4)	Cookson (4)	Carter (4)	Sumner (5)	Royle (5)	Rosa (5)	Maxwell (5)	Hague (5)	Drake (5)	Leach (5)	Bradshaw (5)	Whitaker (6)	Wallis (6)	Elisabeth (6)	Coates (6)	Hay (6)	Wallis (7)	Bella (6)	Godfrey (6)	Emery (6)	Robertson (7)	Birch (6)	Fisher (6)	Brierley (6)	Birtwistle (6)	Rhoda (7)
527	Higgins (2)	Keeling (2)	Garratt (2)	Ellenor (2)	Emelius (2)	Carver (2)	Bacon (2)	Ambrose (2)	Winifred (3)	Appleton (2)	Wainwright (3)	West (3)	Lindley (3)	Hyrum (3)	Janet (3)	Fleetwood (3)	Edge (3)	Bradshaw (3)	Chapman (3)	Woolley (4)	Bates (3)	Nathaniel (4)	Morgan (4)	Hindle (4)	Crowther (4)	Cartwright (4)	Susanna (5)	Shepley (5)	Rushton (5)	Montague (5)	Hammond (5)	Earnshaw (5)	Lever (5)	Brierley (5)	Wild (6)	Webb (6)	Ellinor (6)	Collins (6)	Horrocks (6)	Walsh (7)	Beswick (6)	Goodier (6)	Emmanuel (6)	Rothwell (7)	Boardman (6)	Ford (6)	Briggs (6)	Blake (6)	Rushton (7)
528	Hilton (2)	Kelly (2)	Gee (2)	Ellin (2)	Emmanuel (2)	Castelow (2)	Baines (2)	Anderton (2)	Winstanley (3)	Archibald (2)	Waldby (3)	Weston (3)	Lindsay (3)	Isaiah (3)	Jennings (3)	Ford (3)	Edna (3)	Brereton (3)	Cheetham (3)	Young (4)	Bateson (3)	Nield (4)	Mortimer (4)	Hough (4)	Dale (4)	Charlton (4)	Sydney (5)	Singleton (5)	Sadler (5)	Morton (5)	Hampson (5)	Eaton (5)	Lonsdale (5)	Brindley (5)	Winstanley (6)	West (6)	Ferdinand (6)	Cross (6)	Hoyle (6)	Washington (7)	Birch (6)	Greenhalgh (6)	Ethelbert (6)	Rowe (7)	Brindley (6)	Fox (6)	Bright (6)	Bradshaw (6)	Septimus (7)
529	Holliday (2)	Kelshaw (2)	Gertrude (2)	Elliot (2)	Emmott (2)	Catlow (2)	Bamber (2)	Appleton (2)	Woods (3)	Archimedes (2)	Walmsley (3)	Whalley (3)	Lister (3)	Janet (3)	Jessie (3)	Forster (3)	Egerton (3)	Brierley (3)	Churchill (3)	Abbott (3)	Beaumont (3)	Norman (4)	Musgrave (4)	Houghton (4)	Davidson (4)	Christina (4)	Theodore (5)	Somerville (5)	Sellers (5)	Moses (5)	Harker (5)	Eccles (5)	Machin (5)	Bromley (5)	Abigail (5)	Weston (6)	Gladstone (6)	Curtis (6)	Jemima (6)	Watts (7)	Bolton (6)	Greenwood (6)	Etta (6)	Sanderson (7)	Broughton (6)	Fraser (6)	Burnett (6)	Bramwell (6)	Webb (7)
530	Hope (2)	Kezia (2)	Gibbons (2)	Elton (2)	Entwisle (2)	Cecilia (2)	Banks (2)	Archibald (2)	Worley (3)	Armitage (2)	Walsh (3)	Witty (3)	Llewellyn (3)	Jesse (3)	Joanna (3)	Greaves (3)	Elliot (3)	Briggs (3)	Coates (3)	Agatha (3)	Bedson (3)	North (4)	Nancy (4)	Huddleston (4)	Davis (4)	Clarissa (4)	Varley (5)	Stevenson (5)	Stott (5)	Nancy (5)	Harrop (5)	Eda (5)	Madeline (5)	Calvert (5)	Addison (5)	White (6)	Gradwell (6)	Dennis (6)	Jordan (6)	West (7)	Bright (6)	Hamlet (6)	Eugenie (6)	Silvester (7)	Chapman (6)	Gardner (6)	Carl (6)	Briggs (6)	Abigail (6)
531	Hopkins (2)	Kilvington (2)	Gilbert (2)	Enoch (2)	Ephraim (2)	Christian (2)	Banner (2)	Armstrong (2)	Achsah (2)	Armstrong (2)	Ware (3)	Worthington (3)	Llewelyn (3)	Job (3)	Johnstone (3)	Guest (3)	Eva (3)	Brittain (3)	Conway (3)	Alban (3)	Bessie (3)	Novello (4)	Nicholls (4)	Hulse (4)	Dickinson (4)	Clarkson (4)	Wainwright (5)	Sutcliffe (5)	Strickland (5)	Noble (5)	Heap (5)	Edna (5)	Massey (5)	Cameron (5)	Almond (5)	Wild (6)	Halliwell (6)	Dobson (6)	Josiah (6)	Whitaker (7)	Brook (6)	Harrington (6)	Garside (6)	Steele (7)	Chappell (6)	Glynn (6)	Catharine (6)	Brindley (6)	Annetta (6)
532	Hopwood (2)	Kimber (2)	Gledhill (2)	Ernest (2)	Ettry (2)	Christina (2)	Barnard (2)	Ashcroft (2)	Ackroyd (2)	Augustin (2)	Warner (3)	Abner (2)	Lockwood (3)	Johnstone (3)	Jonas (3)	Hainsworth (3)	Evangeline (3)	Bromley (3)	Cope (3)	Alberta (3)	Binns (3)	Nuttall (4)	Octavius (4)	Hunter (4)	Eastwood (4)	Clifford (4)	Walsh (5)	Thornton (5)	Susanna (5)	Oldfield (5)	Heath (5)	Eugenie (5)	Melinda (5)	Clement (5)	Archer (5)	Willis (6)	Hampson (6)	Dodgson (6)	Kingston (6)	Whitfield (7)	Butterworth (6)	Harwood (6)	Gerald (6)	Stevenson (7)	Clayton (6)	Godfrey (6)	Christian (6)	Butterworth (6)	Augustine (6)
533	Hornby (2)	Knott (2)	Godfrey (2)	Etchells (2)	Evelyn (2)	Clapham (2)	Barnes (2)	Aspinall (2)	Adamson (2)	Backhouse (2)	Washington (3)	Ada (2)	Lowe (3)	Josiah (3)	Jordan (3)	Halstead (3)	Eveline (3)	Bruce (3)	Crawford (3)	Aldred (3)	Birchall (3)	Oakes (4)	Orrell (4)	Hutchinson (4)	Eccles (4)	Clough (4)	Watkin (5)	Townley (5)	Sutcliffe (5)	Oldham (5)	Hester (5)	Fielding (5)	Mercer (5)	Cook (5)	Ball (5)	Winefred (6)	Hobson (6)	Dora (6)	Leopold (6)	Woodhouse (7)	Clegg (6)	Henderson (6)	Geraldine (6)	Sykes (7)	Cook (6)	Goodwin (6)	Colin (6)	Byron (6)	Baker (6)
534	Horner (2)	Knowles (2)	Gould (2)	Eyre (2)	Evins (2)	Clement (2)	Barr (2)	Astley (2)	Adelaide (2)	Bagnall (2)	Waterhouse (3)	Agatha (2)	Lumley (3)	June (3)	Kathleen (3)	Hamer (3)	Farrar (3)	Bunting (3)	Crossley (3)	Allison (3)	Blackburn (3)	Octavius (4)	Paul (4)	Isherwood (4)	Ellison (4)	Coates (4)	Windsor (5)	Travis (5)	Sutton (5)	Olive (5)	Hilton (5)	Forrest (5)	Moses (5)	Crabtree (5)	Bateman (5)	Alma (5)	Hutchinson (6)	Duckworth (6)	Livesey (6)	Abel (6)	Craig (6)	Hindle (6)	Gill (6)	Talbot (7)	Crossley (6)	Harrop (6)	Collins (6)	Calvert (6)	Banks (6)
535	Horsefield (2)	Kynaston (2)	Gregory (2)	Farrar (2)	Farrar (2)	Clifford (2)	Barrett (2)	Aston (2)	Adolphus (2)	Ball (2)	Wesley (3)	Agusta (2)	Marsden (3)	Kendall (3)	Kent (3)	Hanson (3)	Farrington (3)	Burgess (3)	Crowther (3)	Almond (3)	Bloor (3)	Parsons (4)	Peel (4)	Jennet (4)	Emilie (4)	Cordelia (4)	Adela (4)	Varley (5)	Temple (5)	Orme (5)	Holgate (5)	Forster (5)	Moss (5)	Craven (5)	Birchall (5)	Anderton (5)	Irving (6)	Ebenezer (6)	Livingstone (6)	Abigail (6)	Craven (6)	Hiram (6)	Grimshaw (6)	Warren (7)	Davenport (6)	Harwood (6)	Cross (6)	Cameron (6)	Barber (6)
536	Howe (2)	Lamble (2)	Grey (2)	Faulkner (2)	Fawcett (2)	Clough (2)	Bartholomew (2)	Atkin (2)	Adshead (2)	Bamford (2)	Wharton (3)	Alban (2)	Matthias (3)	Kent (3)	Kerfoot (3)	Hardy (3)	Fear (3)	Caesar (3)	Culliford (3)	Aloysius (3)	Booker (3)	Peacock (4)	Pennington (4)	Kezia (4)	Emmeline (4)	Crabtree (4)	Alexandria (4)	Warren (5)	Tyson (5)	Ormerod (5)	Hopwood (5)	Godfrey (5)	Murray (5)	Crawford (5)	Bolton (5)	Annette (5)	Johnston (6)	Eda (6)	Lizzy (6)	Adela (6)	Crossley (6)	Holgate (6)	Hadfield (6)	West (7)	Elijah (6)	Haydn (6)	Crossley (6)	Campbell (6)	Beaumont (6)
537	Howson (2)	Landseer (2)	Grimshaw (2)	Fazakerley (2)	Fell (2)	Clowes (2)	Battye (2)	Augustine (2)	Agatha (2)	Baptist (2)	Whiting (3)	Alcock (2)	Midgley (3)	Kenworthy (3)	Knott (3)	Harper (3)	Felix (3)	Cameron (3)	Dennis (3)	Anderton (3)	Bottomley (3)	Pearce (4)	Pickup (4)	Lancaster (4)	Eugene (4)	Craven (4)	Anderton (4)	Washington (5)	Walburge (5)	Osborne (5)	Horatio (5)	Hammond (5)	Myers (5)	Cunliffe (5)	Briggs (5)	Arabella (5)	King (6)	Edna (6)	Lois (6)	Algernon (6)	Cuthbert (6)	Horatio (6)	Halliwell (6)	White (7)	Ellison (6)	Heath (6)	Denis (6)	Clarkson (6)	Bradbury (6)
538	Hughs (2)	Lane (2)	Hadfield (2)	Fernyhough (2)	Ffolliatt (2)	Constantine (2)	Baxter (2)	Baker (2)	Ainsley (2)	Barbara (2)	Whitworth (3)	Allan (2)	Milne (3)	Kenyon (3)	Kossuth (3)	Heaton (3)	Fell (3)	Cartwright (3)	Duckworth (3)	Archer (3)	Boulton (3)	Percy (4)	Pilling (4)	Lawson (4)	Eveline (4)	Croft (4)	Anson (4)	Wilcock (5)	Wilcock (5)	Oscar (5)	Horrocks (5)	Handley (5)	Nathaniel (5)	Davison (5)	Bright (5)	Armitage (5)	Knight (6)	Effie (6)	Lowndes (6)	Andrews (6)	Daisy (6)	Humphreys (6)	Halstead (6)	Winter (7)	Eric (6)	Hervey (6)	Dinah (6)	Claude (6)	Brierley (6)
539	Humphreys (2)	Laura (2)	Halsall (2)	Field (2)	Fielder (2)	Cowley (2)	Bebb (2)	Baley (2)	Alderson (2)	Bardsley (2)	Williamson (3)	Allison (2)	Moreton (3)	Kerfoot (3)	Lacey (3)	Henderson (3)	Fildes (3)	Cass (3)	Eden (3)	Astley (3)	Bowers (3)	Phillip (4)	Porter (4)	Leah (4)	Fleetwood (4)	Curtis (4)	Appleby (4)	Wild (5)	Wild (5)	Pennington (5)	Jeffrey (5)	Harper (5)	Neville (5)	Dinah (5)	Catterall (5)	Astley (5)	Knott (6)	Etty (6)	Massey (6)	Angus (6)	Derbyshire (6)	Huntington (6)	Hamer (6)	Worthington (7)	Eugene (6)	Heywood (6)	Edmondson (6)	Collins (6)	Brook (6)
540	Ingham (2)	Lavinia (2)	Hancock (2)	Finney (2)	Fisher (2)	Cragg (2)	Becket (2)	Barber (2)	Alicia (2)	Barrett (2)	Winter (3)	Allsop (2)	Morley (3)	Kezia (3)	Lamb (3)	Hewson (3)	Fillingham (3)	Cathcart (3)	Edge (3)	Audley (3)	Bradburn (3)	Pickering (4)	Pritchard (4)	Leopold (4)	Ford (4)	Dennison (4)	Armstrong (4)	Willis (5)	Willy (5)	Pierce (5)	Jemima (5)	Hayes (5)	Newsham (5)	Dobson (5)	Chambers (5)	Bardsley (5)	Lena (6)	Eugenia (6)	Middleton (6)	Annis (6)	Dinah (6)	Hutchinson (6)	Harding (6)	Wrigley (7)	Eugenia (6)	Higham (6)	Egerton (6)	Davis (6)	Brookes (6)
541	Jacob (2)	Lawrence (2)	Hardwick (2)	Fish (2)	Fitzmathew (2)	Craven (2)	Beckwith (2)	Baron (2)	Allison (2)	Barsley (2)	Woolley (3)	Alston (2)	Morton (3)	Kirby (3)	Landon (3)	Higginbotham (3)	Fitton (3)	Catterall (3)	Elijah (3)	Barrow (3)	Brayshaw (3)	Pomfret (4)	Prudence (4)	Lionel (4)	Forster (4)	Dora (4)	Aspden (4)	Worthington (5)	Winefred (5)	Plant (5)	Katharine (5)	Henderson (5)	Nicholas (5)	Dyson (5)	Clarence (5)	Bella (5)	Makin (6)	Eunice (6)	Mortimer (6)	Aubrey (6)	Dorcas (6)	Ida (6)	Hardy (6)	Young (7)	Evangeline (6)	Hindle (6)	Elijah (6)	Denton (6)	Brooks (6)
542	Janet (2)	Laycock (2)	Harley (2)	Florence (2)	Florence (2)	Crawford (2)	Bellhouse (2)	Barrow (2)	Amm (2)	Bartholomew (2)	Worsley (3)	Anselm (2)	Mountford (3)	Kirkland (3)	Livesey (3)	Higham (3)	Fowler (3)	Charlton (3)	Elliot (3)	Barton (3)	Brindley (3)	Porter (4)	Pryce (4)	Little (4)	Fred (4)	Downing (4)	Asquith (4)	Young (5)	Worthington (5)	Poole (5)	Kennedy (5)	Hibbert (5)	Nicholls (5)	Eastham (5)	Collins (5)	Bond (5)	Marsh (6)	Fairclough (6)	Nelly (6)	Bibby (6)	Dorothea (6)	Ingram (6)	Hastings (6)	Alberta (6)	Fox (6)	Hobson (6)	Ford (6)	Dobson (6)	Broughton (6)
543	Jarvis (2)	Layton (2)	Harold (2)	Forrester (2)	Flower (2)	Cuthbert (2)	Beswick (2)	Bateson (2)	Appleby (2)	Bartlam (2)	Wrigley (3)	Archibald (2)	Myers (3)	Lancaster (3)	Llewelyn (3)	Hilton (3)	Garland (3)	Christian (3)	Elliott (3)	Basil (3)	Brittain (3)	Prichard (4)	Reid (4)	Louis (4)	Freeman (4)	Dudley (4)	Barber (4)	Aaron (4)	Alan (4)	Porter (5)	Knight (5)	Hinchliffe (5)	Nixon (5)	Edna (5)	Cope (5)	Bridge (5)	Marsland (6)	Firth (6)	Paul (6)	Brierley (6)	Dugdale (6)	Kenworthy (6)	Heap (6)	Algernon (6)	Gaskell (6)	Hornby (6)	Frederic (6)	Earle (6)	Cardwell (6)
544	Jemima (2)	Leech (2)	Harper (2)	Fort (2)	Formby (2)	Dakin (2)	Bethel (2)	Baxter (2)	Archer (2)	Bartliff (2)	Wynne (3)	Armstrong (2)	Norman (3)	Lane (3)	Lowe (3)	Hindle (3)	Garside (3)	Christina (3)	Ellison (3)	Bates (3)	Bromley (3)	Priestley (4)	Ryder (4)	Lovatt (4)	Gardiner (4)	Duncan (4)	Bardsley (4)	Abbott (4)	Alban (4)	Powell (5)	Lindley (5)	Hindle (5)	Orlando (5)	Ella (5)	Cornelius (5)	Chester (5)	Milner (6)	Forbes (6)	Pilkington (6)	Briggs (6)	Dutton (6)	Kershaw (6)	Hedley (6)	Anderton (6)	Geoffrey (6)	Hutchinson (6)	Fryer (6)	Egbert (6)	Cicely (6)
545	Joel (2)	Levi (2)	Harwood (2)	Fowler (2)	Foskett (2)	Dale (2)	Betty (2)	Beck (2)	Archibald (2)	Bate (2)	Adams (2)	Arnold (2)	Ogden (3)	Lawson (3)	Luther (3)	Hindley (3)	Gartside (3)	Clarence (3)	Emanuel (3)	Berrisford (3)	Bruce (3)	Rachael (4)	Sharples (4)	Lovell (4)	Gerrard (4)	Eastwood (4)	Barrow (4)	Abel (4)	Allcock (4)	Ratcliffe (5)	Lionel (5)	Hirst (5)	Owens (5)	Ellison (5)	Craig (5)	Claude (5)	Moses (6)	Forrest (6)	Pryce (6)	Bruce (6)	Eastwood (6)	Long (6)	Hesketh (6)	Andrews (6)	Gerard (6)	Hutton (6)	Gaskell (6)	Eric (6)	Clare (6)
546	Jonas (2)	Lionel (2)	Hatton (2)	France (2)	Frankland (2)	Davison (2)	Bevan (2)	Beech (2)	Astley (2)	Baxter (2)	Adela (2)	Ashford (2)	Page (3)	Leech (3)	Major (3)	Hobson (3)	Gee (3)	Clarke (3)	Emery (3)	Betsey (3)	Buchanan (3)	Reginald (4)	Shepherd (4)	Mather (4)	Gibbs (4)	Ebenezer (4)	Bayley (4)	Adams (4)	Anderton (4)	Rees (5)	Lois (5)	Hoyle (5)	Patterson (5)	Eugenia (5)	Crook (5)	Clifton (5)	Nixon (6)	Garnett (6)	Randle (6)	Butler (6)	Edmondson (6)	Luther (6)	Holt (6)	Armstrong (6)	Gradwell (6)	Johnston (6)	Hobson (6)	Eugene (6)	Dodd (6)
547	Josephine (2)	Littlewood (2)	Haughton (2)	Frankish (2)	Fredrick (2)	Delia (2)	Bibby (2)	Bella (2)	Atherton (2)	Beatrice (2)	Adelaide (2)	Asquith (2)	Park (3)	Lettice (3)	Makin (3)	Hodgson (3)	Gerrard (3)	Clayton (3)	Emmanuel (3)	Bibby (3)	Burns (3)	Richards (4)	Shuttleworth (4)	Mckenzie (4)	Glover (4)	Eda (4)	Ben (4)	Addison (4)	Ashcroft (4)	Reynolds (5)	Luke (5)	Hubert (5)	Penelope (5)	Fairclough (5)	Crowther (5)	Clough (5)	Ogden (6)	Gerald (6)	Ratcliffe (6)	Calvert (6)	Elijah (6)	Marianne (6)	Howell (6)	Astley (6)	Grant (6)	Knight (6)	Howell (6)	Eugenie (6)	Eccles (6)
548	Joy (2)	Llewellyn (2)	Haworth (2)	Franklin (2)	Gambal (2)	Denison (2)	Bickarton (2)	Bennet (2)	Augustine (2)	Bede (2)	Adeline (2)	Atkins (2)	Parkin (3)	Lightfoot (3)	Marsland (3)	Hopwood (3)	Gill (3)	Coates (3)	Emmeline (3)	Birch (3)	Burrows (3)	Richmond (4)	Sidebottom (4)	Minnie (4)	Goodier (4)	Ella (4)	Benton (4)	Alphonsus (4)	Asher (4)	Rigby (5)	Margaretta (5)	Jabez (5)	Platt (5)	Farrar (5)	Davis (5)	Collinge (5)	Pollard (6)	Godfrey (6)	Rawson (6)	Cameron (6)	Entwistle (6)	Mercer (6)	Hulme (6)	Augustine (6)	Hadfield (6)	Leach (6)	Kershaw (6)	Eustace (6)	Farrar (6)
549	Keefe (2)	Locker (2)	Hay (2)	Fry (2)	Garside (2)	Dennis (2)	Billington (2)	Bertha (2)	Ball (2)	Beeston (2)	Adrian (2)	Bagshaw (2)	Pearson (3)	Lindley (3)	Mathew (3)	Horace (3)	Godfrey (3)	Colin (3)	Entwisle (3)	Blanchard (3)	Cecilia (3)	Rigby (4)	Simon (4)	Montgomery (4)	Goodman (4)	Ellinor (4)	Bolton (4)	Anise (4)	Atkin (4)	Rimmer (5)	Maxwell (5)	Jonathan (5)	Prudence (5)	Fox (5)	Dewhurst (5)	Cyril (5)	Porter (6)	Green (6)	Reuben (6)	Catharine (6)	Ethelbert (6)	Milner (6)	Katherine (6)	Bagshaw (6)	Haydn (6)	Lena (6)	Lena (6)	Evelina (6)	Foulkes (6)
550	Kendrick (2)	Longson (2)	Hayes (2)	Gallagher (2)	Gay (2)	Devonport (2)	Bird (2)	Beswick (2)	Barbara (2)	Berrisford (2)	Agness (2)	Barbara (2)	Pendlebury (3)	Lingard (3)	Maurice (3)	Howarth (3)	Goodall (3)	Cookson (3)	Etta (3)	Blyth (3)	Chappell (3)	Rosa (4)	Singleton (4)	Moody (4)	Guy (4)	Elliot (4)	Bowman (4)	Annette (4)	Bagshaw (4)	Robertson (5)	Mcdonald (5)	Kemp (5)	Rhoda (5)	Franklin (5)	Dobson (5)	Davison (5)	Reid (6)	Greenhalgh (6)	Rhoda (6)	Charlton (6)	Eugene (6)	Mitchell (6)	Kenworthy (6)	Banks (6)	Heath (6)	Lettice (6)	Littler (6)	Garfield (6)	Franklin (6)
551	Kennedy (2)	Longworth (2)	Hayhurst (2)	Garside (2)	Georgiana (2)	Dimmack (2)	Blackburn (2)	Bethell (2)	Bardsley (2)	Beswick (2)	Agusta (2)	Bardsley (2)	Perry (3)	Littler (3)	Mcdonald (3)	Hunt (3)	Gough (3)	Cope (3)	Evelyn (3)	Blythe (3)	Charlton (3)	Rowe (4)	Smart (4)	Morrison (4)	Haigh (4)	England (4)	Bradbury (4)	Appleton (4)	Bainbridge (4)	Sampson (5)	Middleton (5)	Kirk (5)	Rogers (5)	Fraser (5)	Drury (5)	Dearden (5)	Ross (6)	Gregson (6)	Robertson (6)	Clark (6)	Eugenie (6)	Monica (6)	Kirkham (6)	Basil (6)	Hesketh (6)	Lister (6)	Lomas (6)	Garner (6)	Freeman (6)
552	Kent (2)	Luke (2)	Heath (2)	Gibbs (2)	Giles (2)	Drake (2)	Boddington (2)	Bezer (2)	Bassett (2)	Biggs (2)	Airey (2)	Barnett (2)	Phebe (3)	Lyon (3)	Meadowcroft (3)	Hutton (3)	Grant (3)	Cornish (3)	Faulkner (3)	Boardman (3)	Cheetham (3)	Royle (4)	Sumner (4)	Moseley (4)	Hampson (4)	Eva (4)	Brooke (4)	Ashley (4)	Bardsley (4)	Senior (5)	Milne (5)	Knight (5)	Sharples (5)	Frazer (5)	Dutton (5)	Dudley (5)	Rowley (6)	Haigh (6)	Royle (6)	Cooke (6)	Firth (6)	Moore (6)	Law (6)	Boardman (6)	Hetty (6)	Lomax (6)	Lottie (6)	Garnett (6)	Godfrey (6)
553	Kershaw (2)	Lyon (2)	Hemming (2)	Giles (2)	Gledhill (2)	Dunn (2)	Boden (2)	Birch (2)	Battersby (2)	Binns (2)	Alcock (2)	Barnshaw (2)	Porter (3)	Mallinson (3)	Montague (3)	Ignatius (3)	Hainsworth (3)	Crosby (3)	Felix (3)	Bowers (3)	Cicely (3)	Rushton (4)	Swindells (4)	Moses (4)	Hancock (4)	Faulkner (4)	Cartwright (4)	Astbury (4)	Beckett (4)	Sinclair (5)	Milner (5)	Leach (5)	Stead (5)	Garner (5)	Dyson (5)	Dunn (5)	Shepherd (6)	Hancock (6)	Rushton (6)	Davenport (6)	Flora (6)	Morley (6)	Lomas (6)	Burgess (6)	Hibbert (6)	Lowe (6)	Margery (6)	Hamer (6)	Greaves (6)
554	King (2)	Maddock (2)	Hepworth (2)	Gill (2)	Godfrey (2)	Dutton (2)	Bold (2)	Bird (2)	Bayley (2)	Birch (2)	Aldcroft (2)	Barrow (2)	Potter (3)	Marianne (3)	Moreton (3)	Irving (3)	Hamlet (3)	Cross (3)	Fell (3)	Bradley (3)	Clarissa (3)	Senior (4)	Sykes (4)	North (4)	Harker (4)	Fish (4)	Cecil (4)	Baines (4)	Bella (4)	Stanislaus (5)	Moore (5)	Leech (5)	Stephens (5)	Gerrard (5)	Eastwood (5)	Dyson (5)	Stephenson (6)	Handel (6)	Senior (6)	Davidson (6)	Garnett (6)	Nathaniel (6)	Lowe (6)	Butterworth (6)	Hindle (6)	Mills (6)	Matthews (6)	Hampson (6)	Gwladys (6)
555	Kirkham (2)	Marian (2)	Hicks (2)	Glover (2)	Goodier (2)	Eccles (2)	Boscough (2)	Birtwistle (2)	Beanland (2)	Blomiley (2)	Alderson (2)	Batty (2)	Procter (3)	Marland (3)	Morley (3)	Jacob (3)	Hancock (3)	Cunliffe (3)	Fenton (3)	Brierley (3)	Clarkson (3)	Shawcross (4)	Talbot (4)	Octavius (4)	Harris (4)	Frederic (4)	Charlesworth (4)	Baker (4)	Bibby (4)	Stephens (5)	Moses (5)	Levi (5)	Stevenson (5)	Goodwin (5)	Eaton (5)	Earnest (5)	Stott (6)	Hardman (6)	Sheldon (6)	Dorothea (6)	Godfrey (6)	Osborne (6)	Luther (6)	Colin (6)	Hiram (6)	Montague (6)	Mercy (6)	Harper (6)	Hamer (6)
556	Lancelot (2)	Markland (2)	Higham (2)	Godfrey (2)	Goold (2)	Eden (2)	Bowness (2)	Boughey (2)	Beardoe (2)	Bloor (2)	Alicia (2)	Beaumont (2)	Pugh (3)	Matthias (3)	Moseley (3)	Jameson (3)	Hargrave (3)	Davis (3)	Field (3)	Brierly (3)	Collins (3)	Shepherd (4)	Timothy (4)	Ormerod (4)	Haworth (4)	Gartside (4)	Christiana (4)	Baldwin (4)	Botterill (4)	Stott (5)	Myers (5)	Lockwood (5)	Sumner (5)	Gray (5)	Eccles (5)	Edmondson (5)	Sutcliffe (6)	Harwood (6)	Sidebottom (6)	Duncan (6)	Goodman (6)	Page (6)	Margaretta (6)	Crawshaw (6)	Horsfall (6)	Muir (6)	Metcalfe (6)	Harriett (6)	Hardman (6)
557	Latham (2)	Marsland (2)	Hinchsliff (2)	Golding (2)	Gordon (2)	Edgar (2)	Braithwaite (2)	Bourne (2)	Beswick (2)	Bold (2)	Allan (2)	Beech (2)	Randle (3)	Maude (3)	Musgrave (3)	Jean (3)	Harold (3)	Davison (3)	Fielding (3)	Briggs (3)	Cooke (3)	Shepley (4)	Tomlinson (4)	Oswald (4)	Hinchliffe (4)	Geraldine (4)	Clough (4)	Banks (4)	Bower (4)	Swift (5)	Needham (5)	Maxwell (5)	Theodore (5)	Grimshaw (5)	Ephraim (5)	Entwisle (5)	Swift (6)	Hetty (6)	Stott (6)	Elsie (6)	Hampson (6)	Patience (6)	Marguerite (6)	Crowther (6)	Horton (6)	Naylor (6)	Middleton (6)	Henderson (6)	Heathcote (6)
558	Ledger (2)	Martland (2)	Hollis (2)	Goodall (2)	Grant (2)	Edith (2)	Bramley (2)	Bower (2)	Bevan (2)	Bond (2)	Allison (2)	Beresford (2)	Rayner (3)	Mazzini (3)	Nichols (3)	Jenkinson (3)	Harriett (3)	Dorothy (3)	Firth (3)	Bright (3)	Cox (3)	Shirley (4)	Towers (4)	Parkin (4)	Holdsworth (4)	Giles (4)	Cresswell (4)	Barratt (4)	Bright (4)	Townley (5)	Nichols (5)	Meredith (5)	Tomlinson (5)	Grundy (5)	Etta (5)	Eugene (5)	Theodora (6)	Hurst (6)	Tattersall (6)	Ethelbert (6)	Heywood (6)	Paul (6)	Matthews (6)	Cyril (6)	Howarth (6)	Ormerod (6)	Mills (6)	Hibbert (6)	Heywood (6)
559	Ledward (2)	Massey (2)	Holme (2)	Goodier (2)	Gray (2)	Edmond (2)	Branson (2)	Boyd (2)	Beverley (2)	Borromes (2)	Aloysius (2)	Bernard (2)	Read (3)	Moses (3)	Nixon (3)	Jessie (3)	Heywood (3)	Duckworth (3)	Forrester (3)	Broadbent (3)	Craven (3)	Solomon (4)	Tyson (4)	Phillis (4)	Holroyd (4)	Goodier (4)	Davidson (4)	Barrett (4)	Broadbent (4)	Travis (5)	Nuttall (5)	Molyneux (5)	Warren (5)	Guest (5)	Farrar (5)	Eugenia (5)	Thornley (6)	Isherwood (6)	Thomson (6)	Eugene (6)	Hodson (6)	Pilkington (6)	Mcdonald (6)	Dewhurst (6)	Humphreys (6)	Owens (6)	Morley (6)	Hiram (6)	Hodson (6)
560	Leopold (2)	Mathew (2)	Hooley (2)	Gough (2)	Greaves (2)	Edna (2)	Brayshaw (2)	Boyer (2)	Bickerdike (2)	Bowers (2)	Alponso (2)	Bessie (2)	Rees (3)	Mostyn (3)	Norman (3)	Jonathan (3)	Higson (3)	Dyson (3)	Foulkes (3)	Brotherton (3)	Critchley (3)	Spence (4)	Vernon (4)	Pickup (4)	Horrocks (4)	Gough (4)	Dinah (4)	Bateson (4)	Brook (4)	Trevor (5)	Ogden (5)	Myers (5)	Wesley (5)	Heath (5)	Fenton (5)	Eunice (5)	Wallis (6)	Katherine (6)	Vivian (6)	Eugenie (6)	Jabez (6)	Prince (6)	Mellor (6)	Disraeli (6)	Hunt (6)	Powell (6)	Morton (6)	Hunter (6)	Hulme (6)
561	Lockett (2)	Matthias (2)	Hope (2)	Gould (2)	Greenhalgh (2)	Egerton (2)	Brereton (2)	Boyes (2)	Binnington (2)	Boyes (2)	Alston (2)	Beswick (2)	Rigby (3)	Nathaniel (3)	Norris (3)	Julian (3)	Hirst (3)	Earnest (3)	France (3)	Broughton (3)	Cross (3)	Steel (4)	Victor (4)	Pollard (4)	Hunter (4)	Grainger (4)	Dobson (4)	Bayley (4)	Bryan (4)	Wardle (5)	Olivia (5)	Newall (5)	Whitaker (5)	Henderson (5)	Ferdinand (5)	Eyre (5)	Walmsley (6)	Lena (6)	Wallis (6)	Eustace (6)	Jas (6)	Prudence (6)	Milner (6)	Dobson (6)	Hyde (6)	Pryce (6)	Moses (6)	Hurst (6)	Hunter (6)
562	Louise (2)	Maude (2)	Horner (2)	Grant (2)	Greenwood (2)	Elenor (2)	Bridges (2)	Boynton (2)	Birt (2)	Bradshaw (2)	Amilia (2)	Birch (2)	Roe (3)	Nicholas (3)	Nuttall (3)	Julius (3)	Hodson (3)	Eaton (3)	Fraser (3)	Bryan (3)	Curtis (3)	Steele (4)	Wadsworth (4)	Powell (4)	Ida (4)	Greenwood (4)	Dodd (4)	Beckwith (4)	Burdett (4)	Waterhouse (5)	Peel (5)	Nixon (5)	Whittle (5)	Horatio (5)	Finch (5)	Farrar (5)	West (6)	Lindley (6)	Walsh (6)	Fenton (6)	Jemima (6)	Rogerson (6)	Monica (6)	Dorothea (6)	Ivor (6)	Reid (6)	Nathaniel (6)	Irvine (6)	Kemp (6)
563	Lovell (2)	Mayall (2)	Horredge (2)	Graves (2)	Gresty (2)	Elijah (2)	Bristow (2)	Brayshaw (2)	Blacker (2)	Bray (2)	Annis (2)	Blackshaw (2)	Roger (3)	Owens (3)	Oates (3)	Kerfoot (3)	Horner (3)	Edge (3)	Gibbons (3)	Calvert (3)	Cuthbert (3)	Stott (4)	Walters (4)	Pownall (4)	Job (4)	Griffin (4)	Dorothea (4)	Benson (4)	Burnett (4)	Wells (5)	Peers (5)	Noble (5)	Wilhelmina (5)	Hunter (5)	Fowler (5)	Foulkes (5)	Whitworth (6)	Lonsdale (6)	Wells (6)	Frankland (6)	Jepson (6)	Rupert (6)	Mountford (6)	Earl (6)	Jepson (6)	Richmond (6)	Nicholson (6)	Isherwood (6)	Kendall (6)
564	Luke (2)	Meadowcroft (2)	Hotham (2)	Gray (2)	Guest (2)	Ellam (2)	Broadhead (2)	Briddon (2)	Bloor (2)	Brereton (2)	Arden (2)	Bolatha (2)	Rosa (3)	Park (3)	Oldfield (3)	Latham (3)	Hough (3)	Elisha (3)	Gilbert (3)	Carolina (3)	Dalton (3)	Sumner (4)	Wardle (4)	Procter (4)	Joyce (4)	Hague (4)	Duckworth (4)	Berry (4)	Butterworth (4)	Weston (5)	Pennington (5)	Park (5)	Wilmot (5)	Jacob (5)	France (5)	France (5)	Williamson (6)	Lucas (6)	Whitaker (6)	Freeman (6)	Kershaw (6)	Sanderson (6)	Myers (6)	Eaton (6)	Jonathan (6)	Riley (6)	Noble (6)	Johnston (6)	Kent (6)
565	Lumb (2)	Minerva (2)	Houghton (2)	Gregg (2)	Hadfield (2)	Ellery (2)	Broome (2)	Bright (2)	Boardman (2)	Brittania (2)	Armistead (2)	Boulton (2)	Russell (3)	Peacock (3)	Oldham (3)	Laycock (3)	Hyde (3)	Emanuel (3)	Gill (3)	Carr (3)	Deacon (3)	Thomson (4)	Welch (4)	Radcliffe (4)	Kathleen (4)	Haigh (4)	Dyson (4)	Birtwistle (4)	Buxton (4)	Whalley (5)	Pierce (5)	Paton (5)	Winefred (5)	Jepson (5)	Fraser (5)	Gerard (5)	Winefred (6)	Luke (6)	Wrigley (6)	Georgiana (6)	Leonora (6)	Sheldon (6)	Nathan (6)	Edge (6)	Joshua (6)	Rosa (6)	Ogden (6)	Kent (6)	Kershaw (6)
566	Lund (2)	Moon (2)	Housley (2)	Hale (2)	Hague (2)	Elliott (2)	Bryan (2)	Bristow (2)	Borthwick (2)	Britten (2)	Ash (2)	Bowden (2)	Sadler (3)	Pennington (3)	Or (3)	Leah (3)	Ibbotson (3)	Emmanuel (3)	Gledhill (3)	Cathcart (3)	Denis (3)	Townley (4)	West (4)	Rhoda (4)	Kelsall (4)	Handel (4)	Ebenezer (4)	Blackburn (4)	Cooke (4)	Whitworth (5)	Porter (5)	Pauline (5)	Worthington (5)	Jordan (5)	Godfrey (5)	Gladstone (5)	Wrigley (6)	Madeline (6)	Alan (5)	Greenhalgh (6)	Lois (6)	Speight (6)	Norah (6)	Emmanuel (6)	Josiah (6)	Rosetta (6)	Page (6)	Lea (6)	Laurence (6)
567	Major (2)	Morgan (2)	Howel (2)	Hambleton (2)	Haigh (2)	Emerson (2)	Bulcock (2)	Brooke (2)	Bowers (2)	Brocklebank (2)	Ashburner (2)	Bowman (2)	Scholes (3)	Perkins (3)	Ormerod (3)	Leech (3)	Jabez (3)	England (3)	Godwin (3)	Cecilia (3)	Denison (3)	Travis (4)	Wharton (4)	Richmond (4)	Kendall (4)	Harland (4)	Eda (4)	Blake (4)	Cornelius (4)	Willy (5)	Potts (5)	Phoebe (5)	Algernon (4)	Joyce (5)	Goodier (5)	Gould (5)	Aaron (5)	Maggie (6)	Algernon (5)	Hadfield (6)	Maggie (6)	Stafford (6)	Nuttall (6)	Eustace (6)	Lancelot (6)	Stanislaus (6)	Partington (6)	Livingstone (6)	Law (6)
568	Maliphant (2)	Morton (2)	Howorth (2)	Handley (2)	Hale (2)	Emery (2)	Bullingall (2)	Brookes (2)	Bowes (2)	Brodribb (2)	Astley (2)	Boyd (2)	Seel (3)	Pickering (3)	Owens (3)	Leopold (3)	Jeannette (3)	Eugenia (3)	Gough (3)	Cheetham (3)	Dennis (3)	Tudor (4)	Wilding (4)	Rosa (4)	Lambert (4)	Harper (4)	Edmond (4)	Bland (4)	Dewhurst (4)	Addison (4)	Priestley (5)	Pilling (5)	Alma (4)	Kent (5)	Goodwin (5)	Greenhalgh (5)	Adam (5)	Marsh (6)	Amanda (5)	Handel (6)	Marsh (6)	Steele (6)	Palmer (6)	Gaskell (6)	Lester (6)	Stansfield (6)	Pickup (6)	Luther (6)	Letitia (6)
569	Marr (2)	Moss (2)	Howson (2)	Harrietta (2)	Hallas (2)	Emiline (2)	Burdett (2)	Brooks (2)	Bradford (2)	Brook (2)	Baddeley (2)	Bramley (2)	Sellers (3)	Pierpoint (3)	Park (3)	Letitia (3)	Jessie (3)	Evelyn (3)	Greenhalgh (3)	Clarence (3)	Dickson (3)	Vernon (4)	Willie (4)	Roscoe (4)	Law (4)	Hayes (4)	Edmondson (4)	Boulton (4)	Duncan (4)	Alexandra (4)	Pritchard (5)	Prince (5)	Ames (4)	Kershaw (5)	Gray (5)	Gregory (5)	Adolphus (5)	Milner (6)	Ambler (5)	Haslam (6)	Mclean (6)	Wild (6)	Pickering (6)	Geraldine (6)	Magdalen (6)	Sylvia (6)	Plant (6)	Margaretta (6)	Lillian (6)
570	Marsden (2)	Myatt (2)	Humphrey (2)	Harrop (2)	Halliday (2)	Empson (2)	Burns (2)	Brough (2)	Bramhall (2)	Broughton (2)	Bainbridge (2)	Brierley (2)	Seth (3)	Pilling (3)	Patterson (3)	Lindsay (3)	Johnston (3)	Fairbank (3)	Grundy (3)	Clarkson (3)	Donald (3)	Wilfred (4)	Winefred (4)	Rosina (4)	Lea (4)	Hervey (4)	Emery (4)	Bowers (4)	Egerton (4)	Allison (4)	Procter (5)	Pryce (5)	Amos (4)	Lancaster (5)	Grimshaw (5)	Grimshaw (5)	Alma (5)	Nancy (6)	Anderson (5)	Henderson (6)	Nancy (6)	Winefred (6)	Pritchard (6)	Gerard (6)	Marmaduke (6)	Vickers (6)	Powell (6)	Marianne (6)	Lister (6)
571	Marsland (2)	Nancy (2)	Humphreys (2)	Harry (2)	Hamilton (2)	Exelby (2)	Burrow (2)	Bruce (2)	Brereton (2)	Bryan (2)	Baines (2)	Brining (2)	Shepley (3)	Plant (3)	Payne (3)	Lockett (3)	Josiah (3)	Farrer (3)	Gwen (3)	Clegg (3)	Duckworth (3)	Williamson (4)	Winifred (4)	Ross (4)	Leeming (4)	Hickson (4)	Evelina (4)	Boyd (4)	Elijah (4)	Annetta (4)	Prudence (5)	Raymond (5)	Anderton (4)	Latham (5)	Grundy (5)	Haigh (5)	Appleyard (5)	Nathan (6)	Anderton (5)	Hibbert (6)	Naomi (6)	Woodhead (6)	Rees (6)	Goddard (6)	Marsh (6)	Waddington (6)	Prince (6)	Milton (6)	Livesey (6)
572	Mathew (2)	Napier (2)	Ireland (2)	Haughton (2)	Hammond (2)	Faith (2)	Butler (2)	Burgess (2)	Bridge (2)	Burn (2)	Baker (2)	Britannia (2)	Shuttleworth (3)	Poole (3)	Pedder (3)	Louise (3)	Kennedy (3)	Felix (3)	Hague (3)	Collinson (3)	Dutton (3)	Worrall (4)	Winterbottom (4)	Rothwell (4)	Leigh (4)	Holgate (4)	Faulkner (4)	Bridge (4)	Elliot (4)	Appleyard (4)	Reed (5)	Robertson (5)	Arabella (4)	Law (5)	Hanson (5)	Halliwell (5)	Archer (5)	Orlando (6)	Archer (5)	Humphreys (6)	Naylor (6)	Adela (5)	Richmond (6)	Greaves (6)	Mcdonald (6)	Watkin (6)	Pryce (6)	Moses (6)	Lizzy (6)
573	Mayer (2)	Nathan (2)	Isabel (2)	Hay (2)	Hampson (2)	Farmer (2)	Cain (2)	Burke (2)	Bridget (2)	Burrows (2)	Bamford (2)	Broadbent (2)	Snowden (3)	Prescott (3)	Pemberton (3)	Lupton (3)	Kenworthy (3)	Fisher (3)	Hamer (3)	Cordelia (3)	Dyson (3)	Abel (3)	Adolphus (3)	Rowley (4)	Lionel (4)	Hornby (4)	Fell (4)	Bromley (4)	Emanuel (4)	Aspinall (4)	Rhoda (5)	Roger (5)	Archer (4)	Lea (5)	Haywood (5)	Hammond (5)	Ashby (5)	Ormerod (6)	Aspinall (5)	Hutchinson (6)	Neville (6)	Adelina (5)	Sharples (6)	Handley (6)	Melville (6)	Wells (6)	Renshaw (6)	Nathan (6)	Lockwood (6)
574	Mcall (2)	Noble (2)	Jacob (2)	Haynes (2)	Hanson (2)	Farnworth (2)	Caldwell (2)	Burns (2)	Bristow (2)	Calder (2)	Bancroft (2)	Brocklehurst (2)	Spence (3)	Pritchard (3)	Phillip (3)	Maitland (3)	Lamb (3)	Foden (3)	Hampden (3)	Crawshaw (3)	Ebenezer (3)	Abigail (3)	Allinson (3)	Ryan (4)	Lister (4)	Horrocks (4)	Fenton (4)	Brook (4)	Eugenie (4)	Barnett (4)	Rigby (5)	Roland (5)	Armstrong (4)	Lillian (5)	Heywood (5)	Handley (5)	Askew (5)	Parkinson (6)	Baines (5)	Irving (6)	Nightingale (6)	Algernon (5)	Squire (6)	Harker (6)	Mercer (6)	Whitaker (6)	Richmond (6)	Nixon (6)	Malcolm (6)
575	Meadowcroft (2)	Norris (2)	Jeffries (2)	Hector (2)	Harding (2)	Fazakerley (2)	Calverley (2)	Burt (2)	Broadbent (2)	Calveley (2)	Banks (2)	Brooke (2)	Stott (3)	Ramsay (3)	Phoebe (3)	Mallalieu (3)	Lancaster (3)	Foulkes (3)	Hancock (3)	Crosby (3)	Elijah (3)	Airey (3)	Alphonsus (3)	Sanderson (4)	Livingston (4)	Horton (4)	Ferguson (4)	Bryant (4)	Eunice (4)	Bateman (4)	Rimmer (5)	Roper (5)	Arnett (4)	Luke (5)	Higginson (5)	Harding (5)	Barnett (5)	Pauline (6)	Barnett (5)	Jeffrey (6)	Ogden (6)	Alicia (5)	Stott (6)	Hetty (6)	Milton (6)	Willis (6)	Rimmer (6)	Norbury (6)	Margery (6)
576	Melina (2)	Oakden (2)	Jemima (2)	Hellen (2)	Hardman (2)	Fielding (2)	Capper (2)	Butler (2)	Broadley (2)	Calvert (2)	Baptist (2)	Broomfield (2)	Stuart (3)	Randall (3)	Pierce (3)	Marcus (3)	Leach (3)	France (3)	Hand (3)	Crossley (3)	Elliott (3)	Alban (3)	Amanda (3)	Seal (4)	Lyon (4)	Hunt (4)	Franklin (4)	Burns (4)	Farrar (4)	Baxter (4)	Roberta (5)	Rupert (5)	Ashburner (4)	Mark (5)	Higham (5)	Harper (5)	Benson (5)	Perry (6)	Beard (5)	Kennedy (6)	Ormerod (6)	Annette (5)	Trevor (6)	Hodson (6)	Nancy (6)	Willy (6)	Robson (6)	Osborn (6)	Montague (6)
577	Mellor (2)	Oakes (2)	Josephine (2)	Henderson (2)	Hardwick (2)	Fitton (2)	Carruthers (2)	Byram (2)	Brocklehurst (2)	Carey (2)	Barbara (2)	Broughton (2)	Swindells (3)	Rathbone (3)	Pinder (3)	Marianne (3)	Leason (3)	Fraser (3)	Harding (3)	Darwell (3)	Etta (3)	Anderton (3)	Angelina (3)	Staley (4)	Metcalfe (4)	Ignatius (4)	Frederica (4)	Butler (4)	Flora (4)	Bedford (4)	Robertson (5)	Sanderson (5)	Aspinall (4)	Mathews (5)	Holgate (5)	Hastings (5)	Beswick (5)	Pickering (6)	Bessie (5)	Kezia (6)	Partington (6)	Annis (5)	Tudor (6)	Hulme (6)	Nicholson (6)	Woodhead (6)	Roger (6)	Park (6)	Morrison (6)
578	Mercy (2)	Oates (2)	Kelly (2)	Hervin (2)	Harker (2)	Fraser (2)	Carus (2)	Carey (2)	Bromley (2)	Carrington (2)	Barbour (2)	Bruce (2)	Sydney (3)	Rawlinson (3)	Pryce (3)	Marmaduke (3)	Leighton (3)	Freeland (3)	Hayes (3)	Davenport (3)	Eugene (3)	Annice (3)	Annice (3)	Stevens (4)	Miles (4)	Illingworth (4)	Giles (4)	Carrington (4)	Foden (4)	Ben (4)	Rogers (5)	Sinclair (5)	Aubrey (4)	Matthews (5)	Horrocks (5)	Hester (5)	Blake (5)	Pilkington (6)	Boulton (5)	Knowles (6)	Perry (6)	Barnett (5)	Walsh (6)	Irvine (6)	Nightingale (6)	Worsley (6)	Sampson (6)	Powell (6)	Mortimer (6)
579	Metcalfe (2)	Octavius (2)	Kent (2)	Hester (2)	Harop (2)	Gabriel (2)	Cash (2)	Cartlich (2)	Brownhill (2)	Cartwright (2)	Barnard (2)	Bullock (2)	Tasker (3)	Read (3)	Pugh (3)	Matthews (3)	Lester (3)	Freeman (3)	Henthorn (3)	Delhi (3)	Eugenie (3)	Armitage (3)	Annis (3)	Sutton (4)	Miller (4)	Irwin (4)	Gordon (4)	Christian (4)	Fredrick (4)	Bennet (4)	Saunders (5)	Steele (5)	Ball (4)	Maxwell (5)	Horton (5)	Hindle (5)	Bowden (5)	Potter (6)	Bowden (5)	Lamb (6)	Phillips (6)	Baxter (5)	Wesley (6)	Jemima (6)	Nutter (6)	Worthington (6)	Shorrock (6)	Proctor (6)	Moses (6)
580	Middleton (2)	Olive (2)	Kinnerston (2)	Heys (2)	Harriot (2)	Gallimore (2)	Cass (2)	Chappell (2)	Bruce (2)	Cash (2)	Bate (2)	Burn (2)	Tattersall (3)	Reed (3)	Randle (3)	Meir (3)	Lilley (3)	Gamble (3)	Hester (3)	Denton (3)	Eunice (3)	Atherton (3)	Archibald (3)	Threlfall (4)	Mitchell (4)	Israel (4)	Hague (4)	Clay (4)	Gill (4)	Bibby (4)	Sharp (5)	Sugden (5)	Barbara (4)	Mercy (5)	Howorth (5)	Hobson (5)	Bradbury (5)	Pugh (6)	Bradbury (5)	Levi (6)	Pickering (6)	Bessie (5)	Willis (6)	Kirby (6)	Page (6)	Abigail (5)	Sutton (6)	Ramsden (6)	Murray (6)
581	Milner (2)	Openshaw (2)	Kirby (2)	Higgins (2)	Harrop (2)	Garner (2)	Castle (2)	Christiana (2)	Bryant (2)	Champion (2)	Bates (2)	Caine (2)	Tennant (3)	Rider (3)	Ratcliffe (3)	Meredith (3)	Lilly (3)	Gardner (3)	Higginson (3)	Devereux (3)	Fairfield (3)	Bakewell (3)	Baines (3)	Travis (4)	Morley (4)	Kent (4)	Hambleton (4)	Colin (4)	Goodwin (4)	Birch (4)	Sharples (5)	Timothy (5)	Baron (4)	Moss (5)	Hoyle (5)	Hodson (5)	Bradley (5)	Richardson (6)	Bradshaw (5)	Magdalen (6)	Pierce (6)	Bevan (5)	Wynn (6)	Knight (6)	Parr (6)	Agness (5)	Sybil (6)	Robertson (6)	Myra (6)
582	Mitchell (2)	Ormerod (2)	Kirk (2)	Higson (2)	Haughton (2)	Garside (2)	Caton (2)	Chrysoston (2)	Burnett (2)	Christiana (2)	Batty (2)	Calford (2)	Theresa (3)	Ridgway (3)	Ray (3)	Middleton (3)	Llewellyn (3)	Garland (3)	Hind (3)	Dewhurst (3)	Farnworth (3)	Barbara (3)	Baker (3)	Upton (4)	Morton (4)	King (4)	Handel (4)	Collins (4)	Griffin (4)	Blackwell (4)	Sheldon (5)	Tomlinson (5)	Barton (4)	Nathan (5)	Hunt (5)	Howarth (5)	Brindley (5)	Rowley (6)	Burnett (5)	Margaretta (6)	Pilling (6)	Bishop (5)	Adamson (5)	Knowles (6)	Pemberton (6)	Alan (5)	Theodore (6)	Rogers (6)	Norton (6)
583	Moody (2)	Owens (2)	Kirkby (2)	Hilditch (2)	Haynes (2)	Gartside (2)	Cecilia (2)	Cicely (2)	Burns (2)	Christina (2)	Bayley (2)	Carrett (2)	Thornton (3)	Riley (3)	Read (3)	Morley (3)	Marie (3)	Garner (3)	Hinde (3)	Dickson (3)	Faulkner (3)	Barnard (3)	Baldwin (3)	Wain (4)	Nancy (4)	Kitchen (4)	Harding (4)	Cookson (4)	Guest (4)	Blake (4)	Slater (5)	Townsend (5)	Beardmore (4)	Nightingale (5)	Hurst (5)	Howe (5)	Broughton (5)	Royle (6)	Calvert (5)	Mckenzie (6)	Potter (6)	Blanch (5)	Alderson (5)	Lancaster (6)	Ramsden (6)	Amanda (5)	Tudor (6)	Rothwell (6)	Osborn (6)
584	Moors (2)	Parkinson (2)	Kirkman (2)	Hilton (2)	Heap (2)	Gee (2)	Chambers (2)	Clancey (2)	Burt (2)	Clarkson (2)	Beal (2)	Casson (2)	Topham (3)	Ross (3)	Reece (3)	Moses (3)	Marr (3)	Gerrard (3)	Hindle (3)	Dow (3)	Firth (3)	Bates (3)	Ball (3)	Walmsley (4)	Norah (4)	Lancaster (4)	Hardwick (4)	Cordelia (4)	Hallam (4)	Bold (4)	Storey (5)	Tudor (5)	Blake (4)	Norah (5)	Ignatius (5)	Hull (5)	Calvert (5)	Stansfield (6)	Cardwell (5)	Mercer (6)	Reid (6)	Blundell (5)	Allison (5)	Lester (6)	Rhoda (6)	Ashley (5)	Tyson (6)	Sutton (6)	Oscar (6)
585	Morton (2)	Parrott (2)	Kynaston (2)	Hiram (2)	Hellen (2)	Georgiana (2)	Chapman (2)	Clementina (2)	Butler (2)	Clementina (2)	Beatrice (2)	Cecilia (2)	Towers (3)	Rowley (3)	Reid (3)	Moss (3)	Maxwell (3)	Giles (3)	Holden (3)	Dugdale (3)	Fleming (3)	Beckett (3)	Barnes (3)	Walsh (4)	North (4)	Laurence (4)	Haslam (4)	Croft (4)	Hammond (4)	Bostock (4)	Sutton (5)	Warburton (5)	Bland (4)	Nuttall (5)	Irving (5)	Hurst (5)	Cash (5)	Stephenson (6)	Catharine (5)	Nathaniel (6)	Rigby (6)	Boardman (5)	Aubrey (5)	Lever (6)	Rigby (6)	Aspinall (5)	Warburton (6)	Talbot (6)	Pauline (6)
586	Moulton (2)	Pattinson (2)	Lambert (2)	Hodgin (2)	Hetherington (2)	Germain (2)	Cheetham (2)	Cliff (2)	Byram (2)	Coats (2)	Beaumont (2)	Chadderton (2)	Townsend (3)	Royle (3)	Renshaw (3)	Nichols (3)	Mellor (3)	Glover (3)	Holroyd (3)	Earnest (3)	Foulkes (3)	Bedford (3)	Batty (3)	Watts (4)	Norton (4)	Law (4)	Hayes (4)	Cross (4)	Harker (4)	Boulton (4)	Swain (5)	West (5)	Bond (4)	Oldfield (5)	Isherwood (5)	Ireland (5)	Christian (5)	Stevenson (6)	Chambers (5)	Nield (6)	Robson (6)	Bolton (5)	Barrett (5)	Lister (6)	Robertson (6)	Aubrey (5)	Whitfield (6)	Tamar (6)	Pearce (6)
587	Mountford (2)	Pattison (2)	Lancaster (2)	Hodgkinson (2)	Hewitt (2)	Ghent (2)	Chillion (2)	Colley (2)	Calverley (2)	Collier (2)	Beckett (2)	Chambers (2)	Towse (3)	Salusbury (3)	Rhoda (3)	Noel (3)	Miles (3)	Goodman (3)	Hopwood (3)	Ellan (3)	Fredrick (3)	Bellis (3)	Bent (3)	Weston (4)	Novello (4)	Leo (4)	Heap (4)	Curtis (4)	Harley (4)	Bourne (4)	Swift (5)	Whittle (5)	Bottomley (4)	Oldham (5)	Jacob (5)	Isherwood (5)	Cicely (5)	Travis (6)	Charlton (5)	Nora (6)	Ronald (6)	Bowyer (5)	Barton (5)	Lizzy (6)	Rogers (6)	Barbara (5)	Whittaker (6)	Varley (6)	Pickup (6)
588	Musgrove (2)	Pearce (2)	Langley (2)	Holdsworth (2)	Hickson (2)	Greenhalgh (2)	Clinton (2)	Collinge (2)	Calvert (2)	Constantine (2)	Bedford (2)	Chappell (2)	Tunnicliffe (3)	Sampson (3)	Ridley (3)	Norbury (3)	Milton (3)	Greaves (3)	Horner (3)	Ellinor (3)	Garnett (3)	Benson (3)	Birchall (3)	Wilhelmina (4)	Owens (4)	Leopold (4)	Heathcote (4)	Dent (4)	Harwood (4)	Bowen (4)	Talbot (5)	Winter (5)	Broadbent (4)	Palmer (5)	Johnstone (5)	Jacob (5)	Clarence (5)	Walmsley (6)	Cheetham (5)	Norbury (6)	Sefton (6)	Bromley (5)	Birkett (5)	Lois (6)	Senior (6)	Baxter (5)	Wilhelmina (6)	Vickers (6)	Potts (6)
589	Nichols (2)	Pendlebury (2)	Latham (2)	Holliday (2)	Higgitt (2)	Greenwood (2)	Coates (2)	Collis (2)	Capper (2)	Cookson (2)	Bellhouse (2)	Charlton (2)	Turnock (3)	Sant (3)	Rimmer (3)	North (3)	Montague (3)	Griffin (3)	Howarth (3)	Emery (3)	Gee (3)	Binns (3)	Blackwell (3)	Wolstenholme (4)	Penelope (4)	Leslie (4)	Heber (4)	Dickinson (4)	Heathcote (4)	Bridget (4)	Townley (5)	Woods (5)	Brooke (4)	Peel (5)	Kirkman (5)	Jemima (5)	Clarkson (5)	Waterhouse (6)	Clarence (5)	Palmer (6)	Senior (6)	Broster (5)	Blake (5)	Lowe (6)	Simon (6)	Beckett (5)	Abbott (5)	Walmsley (6)	Primrose (6)
590	Nicholson (2)	Penington (2)	Lathberry (2)	Hollins (2)	Hignett (2)	Gruisen (2)	Colley (2)	Collison (2)	Cartwright (2)	Coulston (2)	Bertha (2)	Charters (2)	Unsworth (3)	Sedgwick (3)	Robson (3)	Octavia (3)	Morrison (3)	Grimshaw (3)	Hutton (3)	Emmett (3)	Glover (3)	Bolland (3)	Blakey (3)	Woolley (4)	Perrin (4)	Levi (4)	Hellen (4)	Duncan (4)	Hedley (4)	Brierley (4)	Travis (5)	Wynne (5)	Burnett (4)	Pemberton (5)	Law (5)	Jessy (5)	Cobden (5)	Watkin (6)	Cross (5)	Reynolds (6)	Sinclair (6)	Burnham (5)	Bourne (5)	Lucas (6)	Squire (6)	Bedford (5)	Agatha (5)	Warburton (6)	Rawlinson (6)
591	Noble (2)	Perkin (2)	Lawrenson (2)	Holroyd (2)	Hilditch (2)	Hallworth (2)	Collinson (2)	Condliff (2)	Cass (2)	Courtney (2)	Bessy (2)	Cheetham (2)	Warburton (3)	Senior (3)	Rosa (3)	Palmer (3)	Moss (3)	Grundy (3)	Isabell (3)	Entwistle (3)	Gregory (3)	Bottomley (3)	Bourne (3)	Worsley (4)	Phoebe (4)	Lilly (4)	Henshall (4)	Edmond (4)	Henshall (4)	Brooke (4)	Vere (5)	Young (5)	Caleb (4)	Pickup (5)	Lovatt (5)	Johnston (5)	Cooke (5)	White (6)	Day (5)	Rowley (6)	Sykes (6)	Burns (5)	Bridget (5)	Marguerite (6)	Stephenson (6)	Belinda (5)	Alan (5)	Wardle (6)	Raymond (6)
592	Norman (2)	Perkins (2)	Leeming (2)	Horsfield (2)	Hindle (2)	Hammond (2)	Cooke (2)	Conway (2)	Cavill (2)	Cowling (2)	Bilton (2)	Chester (2)	Waring (3)	Sidney (3)	Royle (3)	Park (3)	Mottershead (3)	Gustavus (3)	Jemima (3)	Ethel (3)	Griffin (3)	Bowden (3)	Bowman (3)	Worthington (4)	Pierce (4)	Lily (4)	Hewitt (4)	Edna (4)	Hervey (4)	Burns (4)	Vivian (5)	Abel (4)	Calvert (4)	Pryce (5)	Lucas (5)	Kelsall (5)	Craig (5)	Wilhelmina (6)	Dennison (5)	Squire (6)	Tomlinson (6)	Carr (5)	Burgess (5)	Massey (6)	Sutcliffe (6)	Berry (5)	Angela (5)	Warren (6)	Redfern (6)
593	Octavius (2)	Petrie (2)	Lightfoot (2)	Howarth (2)	Hinton (2)	Handel (2)	Cornelius (2)	Corbin (2)	Cecilia (2)	Cresswell (2)	Birks (2)	Christiana (2)	Washington (3)	Stevenson (3)	Rushton (3)	Parsons (3)	Nancy (3)	Hainsworth (3)	Joel (3)	Eugene (3)	Guest (3)	Bower (3)	Bridge (3)	Acton (3)	Platt (4)	Lindsay (4)	Hind (4)	Elinor (4)	Hodson (4)	Carrington (4)	Watts (5)	Abigail (4)	Cartwright (4)	Ramsden (5)	Luke (5)	Kendrick (5)	Cresswell (5)	Wiliam (6)	Digby (5)	Wilfrid (6)	Trevor (6)	Chadwick (5)	Christian (5)	Matthews (6)	Vere (6)	Birch (5)	Anwyl (5)	Whitehead (6)	Reece (6)
594	Orme (2)	Phebe (2)	Lister (2)	Howson (2)	Hodges (2)	Happuch (2)	Corrie (2)	Cousins (2)	Chamberlain (2)	Crosland (2)	Bishop (2)	Churchill (2)	Wentworth (3)	Swift (3)	Salkeld (3)	Penny (3)	Nathaniel (3)	Halliwell (3)	Jonathan (3)	Eyre (3)	Hague (3)	Braithwaite (3)	Brittain (3)	Adams (3)	Pollard (4)	Lockwood (4)	Hindley (4)	Ellenor (4)	Howell (4)	Chambers (4)	White (5)	Abram (4)	Chester (4)	Reed (5)	Lyon (5)	Kenyon (5)	Darlington (5)	Willis (6)	Drummond (5)	Wylie (6)	Watkin (6)	Christine (5)	Clarence (5)	Mercy (6)	Walsh (6)	Blundell (5)	Aspinall (5)	Whitfield (6)	Reuben (6)
595	Ormerod (2)	Philips (2)	Llewellyn (2)	Hulme (2)	Hodson (2)	Harewood (2)	Coupe (2)	Crompton (2)	Channing (2)	Cunningham (2)	Bland (2)	Clapham (2)	Whitney (3)	Sykes (3)	Sam (3)	Phillip (3)	Naylor (3)	Hammersley (3)	Jordan (3)	Fielding (3)	Harold (3)	Bramwell (3)	Britton (3)	Agatha (3)	Potts (4)	Lonsdale (4)	Hinton (4)	Emery (4)	Hulse (4)	Charlesworth (4)	Wilcock (5)	Adela (4)	Christina (4)	Ridgway (5)	Madeline (5)	Kirkham (5)	Digby (5)	Ainsworth (5)	Eunice (5)	Ainsworth (5)	Wellesley (6)	Conway (5)	Clarkson (5)	Middleton (6)	Warren (6)	Boulton (5)	Aston (5)	Winstanley (6)	Robina (6)
596	Orton (2)	Phoebe (2)	Lockett (2)	Hurst (2)	Holcroft (2)	Hart (2)	Crompton (2)	Crosland (2)	Cheers (2)	Dalby (2)	Blanshard (2)	Clare (2)	Whittingham (3)	Theodore (3)	Savage (3)	Phillis (3)	Norton (3)	Harper (3)	Joyce (3)	Firth (3)	Hastings (3)	Bridge (3)	Brook (3)	Alderson (3)	Pratt (4)	Lucas (4)	Horace (4)	Faulkner (4)	Ingham (4)	Christiana (4)	Willis (5)	Agatha (4)	Clifford (4)	Rigby (5)	Mark (5)	Laurence (5)	Edwd (5)	Allison (5)	Eustace (5)	Alexandra (5)	Whitaker (6)	Craven (5)	Corbett (5)	Miriam (6)	Washington (6)	Bowman (5)	Baker (5)	Woolley (6)	Roscoe (6)
597	Oswald (2)	Pilkington (2)	Lovatt (2)	Inker (2)	Holme (2)	Harwood (2)	Cross (2)	Curtis (2)	Christina (2)	Dale (2)	Bloor (2)	Clewes (2)	Wilbraham (3)	Theresa (3)	Saville (3)	Porter (3)	Nott (3)	Harriot (3)	Julian (3)	Foulkes (3)	Heap (3)	Brierley (3)	Bryan (3)	Aldred (3)	Rawson (4)	Luther (4)	Horne (4)	Fielden (4)	Israel (4)	Christina (4)	Willy (5)	Alderson (4)	Clifton (4)	Robson (5)	Massey (5)	Leighton (5)	Emanuel (5)	Annis (5)	Farrington (5)	Allison (5)	Willis (6)	Davis (5)	Diana (5)	Monica (6)	Wilhelmina (6)	Boyd (5)	Bamford (5)	Ashley (5)	Shepherd (6)
598	Owens (2)	Postlethwaite (2)	Lownds (2)	Innes (2)	Horace (2)	Haughton (2)	Crossland (2)	Dade (2)	Cicely (2)	Daug (2)	Bond (2)	Coates (2)	Wild (3)	Thomson (3)	Seddon (3)	Potter (3)	Oswald (3)	Hayes (3)	Kendall (3)	Freeman (3)	Hester (3)	Brindley (3)	Bryant (3)	Andrews (3)	Rees (4)	Lyon (4)	Hoyle (4)	Ford (4)	Johnston (4)	Clegg (4)	Young (5)	Algernon (4)	Craven (4)	Roger (5)	Mckenzie (5)	Livingstone (5)	Ephraim (5)	Banks (5)	Flora (5)	Anderton (5)	Winstanley (6)	Deakin (5)	Drummond (5)	Murray (6)	Abigail (5)	Brierley (5)	Bateman (5)	Baines (5)	Silvester (6)
599	Pain (2)	Powell (2)	Luke (2)	Jenkins (2)	Horatio (2)	Heap (2)	Dakin (2)	Dennis (2)	Clare (2)	Davis (2)	Bottomley (2)	Cocker (2)	Woodward (3)	Todd (3)	Septimus (3)	Pratt (3)	Park (3)	Haynes (3)	Kennedy (3)	Gallimore (3)	Hiram (3)	Broad (3)	Burrow (3)	Annice (3)	Ross (4)	Mark (4)	Hubert (4)	Franklin (4)	June (4)	Cliff (4)	Acton (4)	Angela (4)	Cuthbert (4)	Ross (5)	Melville (5)	Lois (5)	Etta (5)	Barber (5)	Foulkes (5)	Annetta (5)	Woolley (6)	Dinah (5)	Effie (5)	Neville (6)	Agatha (5)	Bright (5)	Bedford (5)	Banks (5)	Stephenson (6)
600	Palmer (2)	Preston (2)	Manchester (2)	Jennings (2)	Horsfield (2)	Henderson (2)	Daug (2)	Dickenson (2)	Clough (2)	Day (2)	Bramley (2)	Colclough (2)	Worthington (3)	Towers (3)	Sheldon (3)	Procter (3)	Peacock (3)	Healey (3)	Kent (3)	Goodier (3)	Hobson (3)	Broadbent (3)	Buttler (3)	Anwyl (3)	Rothwell (4)	Marsh (4)	Jacob (4)	Freeman (4)	Kirk (4)	Clough (4)	Adolphus (4)	Atherton (4)	Davis (4)	Sanderson (5)	Miles (5)	Maggie (5)	Evelina (5)	Barnes (5)	Frederica (5)	Bagnall (5)	Wynn (6)	Dugdale (5)	Elliott (5)	North (6)	Ambrose (5)	Briscoe (5)	Bentham (5)	Baron (5)	Stevenson (6)
601	Pearce (2)	Price (2)	Margaretta (2)	Jessy (2)	Howe (2)	Hesketh (2)	Davenport (2)	Dinah (2)	Cocker (2)	Denby (2)	Bray (2)	Coleclough (2)	Abb (2)	Valentine (3)	Shelton (3)	Proctor (3)	Pennington (3)	Henshall (3)	Kenyon (3)	Gough (3)	Holdsworth (3)	Browne (3)	Carlisle (3)	Appleyard (3)	Royle (4)	Maxwell (4)	Jemima (4)	Garlick (4)	Kirkham (4)	Cole (4)	Alicia (4)	Banks (4)	Dennis (4)	Seddon (5)	Milne (5)	Malcolm (5)	Fleming (5)	Bateman (5)	Freeman (5)	Barber (5)	Abel (5)	Dunn (5)	Eric (5)	Olivia (6)	Annice (5)	Brook (5)	Bentley (5)	Barratt (5)	Thomson (6)
602	Peel (2)	Pricilla (2)	Marian (2)	Johnstone (2)	Hull (2)	Hewertson (2)	Davey (2)	Dove (2)	Collier (2)	Dewhurst (2)	Bridges (2)	Collinson (2)	Abner (2)	Walsh (3)	Southworth (3)	Radcliffe (3)	Peters (3)	Henshaw (3)	Lamb (3)	Gray (3)	Hollingworth (3)	Bruce (3)	Casson (3)	Aquila (3)	Sampson (4)	Mercer (4)	Jennings (4)	Garner (4)	Kitchen (4)	Collins (4)	Allinson (4)	Barratt (4)	Dewhurst (4)	Singleton (5)	Montague (5)	Marianne (5)	Foulkes (5)	Berry (5)	Garner (5)	Barrow (5)	Amanda (5)	Eastham (5)	Eugene (5)	Perry (6)	Archer (5)	Charlton (5)	Bevan (5)	Birchall (5)	Vera (6)
603	Peer (2)	Prince (2)	Marion (2)	Josephus (2)	Hurlston (2)	Heys (2)	Dawes (2)	Downing (2)	Coop (2)	Dobson (2)	Brigham (2)	Conway (2)	Ada (2)	Warren (3)	Stafford (3)	Radford (3)	Phebe (3)	Henthorn (3)	Latham (3)	Gregson (3)	Holroyd (3)	Bulkeley (3)	Catterall (3)	Arabella (3)	Shepley (4)	Midgley (4)	Jordan (4)	Gerald (4)	Lamb (4)	Collinson (4)	Almond (4)	Barry (4)	Eccles (4)	Stott (5)	Mortimer (5)	Mayer (5)	France (5)	Bessie (5)	Garnett (5)	Bateson (5)	Annette (5)	Eccles (5)	Eustace (5)	Pickering (6)	Ashley (5)	Chester (5)	Bird (5)	Bond (5)	Vivian (6)
604	Penelope (2)	Pritchard (2)	Matthew (2)	Joshua (2)	Hurst (2)	Heywood (2)	Day (2)	Downs (2)	Copeland (2)	Dorothea (2)	Brindley (2)	Cooke (2)	Adolphus (2)	Watkin (3)	Stansfield (3)	Ratcliff (3)	Phoebe (3)	Hepworth (3)	Lawson (3)	Grundy (3)	Honora (3)	Cambell (3)	Charlton (3)	Arrowsmith (3)	Simon (4)	Mildred (4)	Joshua (4)	Gill (4)	Lancaster (4)	Craven (4)	Andrews (4)	Bate (4)	Elinor (4)	Sutherland (5)	Mountford (5)	Middleton (5)	Frankland (5)	Beswick (5)	Godwin (5)	Bertie (5)	Annis (5)	Edna (5)	Ezra (5)	Pritchard (6)	Aubrey (5)	Cicely (5)	Blodwen (5)	Bradley (5)	Wade (6)
605	Pennington (2)	Probart (2)	Mcdonald (2)	Joyce (2)	Hutchenson (2)	Hibbert (2)	Deborah (2)	Drewry (2)	Coppack (2)	Dove (2)	Briscoe (2)	Corns (2)	Ainscow (2)	Watts (3)	Stubbs (3)	Rawson (3)	Pickering (3)	Hesketh (3)	Lea (3)	Gw (3)	Horatio (3)	Cardwell (3)	Cheetham (3)	Ball (3)	Starkey (4)	Miles (4)	Kendrick (4)	Hadfield (4)	Laurence (4)	Cresswell (4)	Annis (4)	Baxter (4)	Emery (4)	Sutton (5)	Naomi (5)	Milne (5)	Fryer (5)	Birchall (5)	Granville (5)	Bessie (5)	Armstrong (5)	Egbert (5)	Fairclough (5)	Proctor (6)	Banks (5)	Cliffe (5)	Bradbury (5)	Bridget (5)	Wainwright (6)
606	Pepper (2)	Proctor (2)	Mcgowan (2)	Julia (2)	Ingham (2)	Hick (2)	Devenport (2)	Drummond (2)	Cornthwaite (2)	Downs (2)	Brookbank (2)	Courtney (2)	Aked (2)	Wentworth (3)	Sugden (3)	Ray (3)	Pickford (3)	Hibbert (3)	Leadbeater (3)	Gwen (3)	Hough (3)	Carey (3)	Chorlton (3)	Barber (3)	Starkie (4)	Millington (4)	Kirby (4)	Halliwell (4)	Law (4)	Crowther (4)	Appleton (4)	Benson (4)	Emmanuel (4)	Temple (5)	Nathan (5)	Morley (5)	Georgiana (5)	Birkett (5)	Greaves (5)	Birkett (5)	Aspden (5)	Elliot (5)	Farrar (5)	Randolph (6)	Beckett (5)	Croft (5)	Bradshaw (5)	Broughton (5)	Warren (6)
607	Percival (2)	Ramsey (2)	Meek (2)	Julius (2)	Inman (2)	Hickman (2)	Diana (2)	Duckworth (2)	Cornwall (2)	Drake (2)	Brooke (2)	Cowan (2)	Alicia (2)	Wesley (3)	Sutcliffe (3)	Read (3)	Platt (3)	Higham (3)	Leopold (3)	Hadfield (3)	Houghton (3)	Catterall (3)	Clay (3)	Barnett (3)	Steel (4)	Morley (4)	Knight (4)	Hammond (4)	Leslie (4)	Cunliffe (4)	Arabella (4)	Berry (4)	Ethelbert (4)	Travis (5)	Naylor (5)	Myers (5)	Geraldine (5)	Bradley (5)	Greenhalgh (5)	Bland (5)	Aubrey (5)	Emmanuel (5)	Fenton (5)	Reynolds (6)	Beech (5)	Darlington (5)	Braithwaite (5)	Cash (5)	Waters (6)
608	Phillip (2)	Randolph (2)	Meredith (2)	June (2)	Isabel (2)	Hickson (2)	Dinah (2)	Dunn (2)	Coventry (2)	Duckworth (2)	Brookes (2)	Craven (2)	Allice (2)	Whitehouse (3)	Sydney (3)	Redfern (3)	Pollard (3)	Hirst (3)	Levi (3)	Hamer (3)	Howe (3)	Chappell (3)	Clifford (3)	Batty (3)	Stephens (4)	Moses (4)	Leach (4)	Hampson (4)	Lightfoot (4)	Davenport (4)	Archer (4)	Bessie (4)	Felicia (4)	Webb (5)	Newby (5)	Nellie (5)	Glover (5)	Brindley (5)	Handley (5)	Boardman (5)	Basil (5)	Ephraim (5)	Garner (5)	Richmond (6)	Bowman (5)	Dudley (5)	Bray (5)	Catterall (5)	Whitworth (6)
609	Pickering (2)	Raynor (2)	Metcalf (2)	Kelly (2)	Israel (2)	Higginson (2)	Donald (2)	Dyer (2)	Craven (2)	Dudley (2)	Bruce (2)	Croft (2)	Allinson (2)	Whitmore (3)	Theophilus (3)	Rees (3)	Poole (3)	Holford (3)	Linaker (3)	Hampson (3)	Humphreys (3)	Cheshire (3)	Cole (3)	Baxter (3)	Stott (4)	Naylor (4)	Leah (4)	Harding (4)	Lillian (4)	Day (4)	Bateman (4)	Binns (4)	Fenton (4)	West (5)	Openshaw (5)	Oldham (5)	Grundy (5)	Butterworth (5)	Harwood (5)	Bradshaw (5)	Bate (5)	Farrar (5)	Geoffrey (5)	Rigby (6)	Bramwell (5)	Dyson (5)	Broadley (5)	Christine (5)	Addison (5)
610	Pickersgill (2)	Read (2)	Midgley (2)	Kelson (2)	Jabez (2)	Hilditch (2)	Drinkwater (2)	Earl (2)	Creswell (2)	Dumville (2)	Brydges (2)	Crook (2)	Amos (2)	Wiliam (3)	Townley (3)	Rice (3)	Porter (3)	Holgate (3)	Lomax (3)	Hancock (3)	Isherwood (3)	Christina (3)	Colin (3)	Beatrix (3)	Thatcher (4)	Newell (4)	Lester (4)	Hayes (4)	Mather (4)	Denton (4)	Blake (4)	Bond (4)	Fish (4)	Weston (5)	Oscar (5)	Park (5)	Hague (5)	Buxton (5)	Hastings (5)	Burns (5)	Best (5)	Fearn (5)	Glover (5)	Rushton (6)	Bridge (5)	Eckersley (5)	Caldwell (5)	Cicely (5)	Alban (5)
611	Pilling (2)	Richards (2)	Milne (2)	Kenworthy (2)	Jacob (2)	Hillier (2)	Dutton (2)	Earnshaw (2)	Crook (2)	Duncombe (2)	Bulmer (2)	Crosland (2)	Amy (2)	Willoughby (3)	Townsend (3)	Richards (3)	Postlethwaite (3)	Hornby (3)	Long (3)	Hargreave (3)	Jennings (3)	Clegg (3)	Collier (3)	Beckett (3)	Travis (4)	Newman (4)	Linley (4)	Hedley (4)	Melinda (4)	Dewhurst (4)	Bond (4)	Bradburn (4)	Flora (4)	Whiteley (5)	Patience (5)	Patterson (5)	Harrop (5)	Charlesworth (5)	Heath (5)	Chambers (5)	Blanch (5)	Forsyth (5)	Gould (5)	Seddon (6)	Brierley (5)	Emery (5)	Carlyle (5)	Clegg (5)	Amos (5)
612	Place (2)	Richmond (2)	Milnes (2)	Kershaw (2)	Janance (2)	Hind (2)	Eastwood (2)	Eli (2)	Crossman (2)	Dunkerley (2)	Burley (2)	Cuthbert (2)	Appleby (2)	Winifred (3)	Turton (3)	Richmond (3)	Potter (3)	Howe (3)	Lovatt (3)	Harrop (3)	Jervis (3)	Coates (3)	Coop (3)	Beresford (3)	Victor (4)	Nield (4)	Lionel (4)	Hester (4)	Miriam (4)	Dickinson (4)	Boyd (4)	Braithwaite (4)	Forrest (4)	Winefred (5)	Paulina (5)	Poole (5)	Hedley (5)	Cheetham (5)	Heber (5)	Cicely (5)	Blundell (5)	France (5)	Gray (5)	Stafford (6)	Bright (5)	Eric (5)	Cheetham (5)	Cosntance (5)	Anderton (5)
613	Plant (2)	Robertshaw (2)	Mitchell (2)	Kevil (2)	Janet (2)	Hindley (2)	Eaton (2)	Elinor (2)	Dagger (2)	Dyson (2)	Burn (2)	Cyrus (2)	Ardern (2)	Woodhead (3)	Upton (3)	Riley (3)	Potts (3)	Howell (3)	Lumb (3)	Hastings (3)	Johnston (3)	Cope (3)	Corbett (3)	Betsy (3)	Waddington (4)	Nixon (4)	Llewelyn (4)	Hetty (4)	Mortimer (4)	Drinkwater (4)	Bracewell (4)	Broadbent (4)	Forrester (4)	Worsley (5)	Phillip (5)	Porter (5)	Hellen (5)	Cooke (5)	Hewitt (5)	Clarissa (5)	Bowden (5)	Gerald (5)	Greenhalgh (5)	Stanislaus (6)	Broadbent (5)	Fairhurst (5)	Christiana (5)	Crompton (5)	Annis (5)
614	Pointon (2)	Rosamond (2)	Mofs (2)	Keyworth (2)	Jepson (2)	Holdsworth (2)	Eccles (2)	Eliz (2)	Danson (2)	Earl (2)	Burnett (2)	Dalton (2)	Arnold (2)	Wootton (3)	Varley (3)	Robina (3)	Prince (3)	Hubert (3)	Madeley (3)	Hawkins (3)	Kaye (3)	Corless (3)	Cornelius (3)	Bevan (3)	Walters (4)	Noble (4)	Lois (4)	Holmes (4)	Moses (4)	Dunn (4)	Bramley (4)	Bullock (4)	Fray (4)	Aaron (4)	Powell (5)	Prince (5)	Hermann (5)	Cope (5)	Hirst (5)	Clough (5)	Bradford (5)	Geraldine (5)	Gregson (5)	Sutcliffe (6)	Bromley (5)	Faith (5)	Clarissa (5)	Crowther (5)	Arundel (5)
615	Poulter (2)	Rufus (2)	Montgomery (2)	Kezia (2)	Jeremiah (2)	Hollins (2)	Edge (2)	Ellershaw (2)	Davison (2)	Earle (2)	Burrows (2)	Darnley (2)	Asquith (2)	Yeadon (3)	Venables (3)	Sabina (3)	Pryce (3)	Hunter (3)	Matthews (3)	Hayes (3)	Kenyon (3)	Coulson (3)	Corns (3)	Bird (3)	Waring (4)	Oakes (4)	Lucas (4)	Hornby (4)	Myers (4)	Dunning (4)	Brockbank (4)	Byron (4)	Freeman (4)	Abbott (4)	Read (5)	Prudence (5)	Hiram (5)	Cunningham (5)	Howell (5)	Coleman (5)	Caleb (5)	Gill (5)	Gwen (5)	Theophilus (6)	Byron (5)	Forrester (5)	Clarkson (5)	Daisey (5)	Bardsley (5)
616	Prince (2)	Rushton (2)	Moody (2)	Keziah (2)	Josiah (2)	Horsfield (2)	Edith (2)	Ely (2)	Dennison (2)	Earnshaw (2)	Burton (2)	Davis (2)	Aston (2)	Abbott (2)	Washington (3)	Sampson (3)	Radford (3)	Illingworth (3)	Maurice (3)	Heath (3)	Kirkham (3)	Cragg (3)	Cottam (3)	Blackburn (3)	Waterhouse (4)	Octavius (4)	Marsland (4)	Horner (4)	Nathan (4)	Earnshaw (4)	Brooke (4)	Cameron (4)	Gill (4)	Ambler (4)	Riley (5)	Pugh (5)	Holroyd (5)	Cyril (5)	Humphreys (5)	Crossley (5)	Chapman (5)	Glover (5)	Gwladys (5)	Veronica (6)	Charlie (5)	Gill (5)	Claud (5)	Doris (5)	Birkett (5)
617	Proctor (2)	Ruth (2)	Moor (2)	Kirk (2)	Joyce (2)	Horton (2)	Edmunds (2)	Emery (2)	Denton (2)	Eccles (2)	Butterworth (2)	Dearden (2)	Atchison (2)	Abel (2)	Watkin (3)	Sandiford (3)	Rae (3)	Jabez (3)	Mckenzie (3)	Heaton (3)	Knight (3)	Crawford (3)	Crosby (3)	Blake (3)	Watkin (4)	Pawson (4)	Maurice (4)	Howe (4)	Naylor (4)	Edge (4)	Bury (4)	Cartlidge (4)	Grant (4)	Appleton (4)	Solomon (5)	Ramsden (5)	Hopwood (5)	Earnest (5)	Hunter (5)	Curtis (5)	Cheetham (5)	Goodwin (5)	Hammond (5)	Warburton (6)	Christine (5)	Glover (5)	Clifton (5)	Dorothea (5)	Blackburn (5)
618	Prudence (2)	Sanderson (2)	Mountford (2)	Kirkham (2)	June (2)	Hough (2)	Elenor (2)	Emila (2)	Derbyshire (2)	Edna (2)	Cadwaladr (2)	Deighton (2)	Atha (2)	Abigail (2)	Watkinson (3)	Saul (3)	Rees (3)	Jenkins (3)	Mclean (3)	Hervey (3)	Lawson (3)	Crook (3)	Cross (3)	Blythe (3)	Westerman (4)	Peel (4)	Mayall (4)	Huddleston (4)	Norbury (4)	Edna (4)	Butterworth (4)	Cash (4)	Griffiths (4)	Baines (4)	Stafford (5)	Ratcliffe (5)	Horatio (5)	Eastwood (5)	Hyde (5)	Denton (5)	Christiana (5)	Gould (5)	Harriett (5)	Waterhouse (6)	Cicely (5)	Goddard (5)	Clough (5)	Dugdale (5)	Blundell (5)
619	Rachael (2)	Scott (2)	Nancy (2)	Knott (2)	Kelly (2)	Houghton (2)	Eliz (2)	Etherington (2)	Diggle (2)	Egerton (2)	Capper (2)	Denison (2)	Atherton (2)	Adolphus (2)	Watts (3)	Saville (3)	Reeves (3)	Jeremiah (3)	Metcalfe (3)	Hickson (3)	Lea (3)	Curtis (3)	Cunningham (3)	Bowers (3)	Whalley (4)	Phoebe (4)	Meadows (4)	Ignatius (4)	Norris (4)	Elinor (4)	Buxton (4)	Cawley (4)	Guy (4)	Ball (4)	Stevenson (5)	Reed (5)	Horton (5)	Edmondson (5)	Jeffrey (5)	Duckworth (5)	Clarence (5)	Grant (5)	Hawkins (5)	Whitaker (6)	Clough (5)	Green (5)	Cole (5)	Eaton (5)	Blyth (5)
620	Radcliffe (2)	Sedgwick (2)	Newsome (2)	Knowles (2)	Kershaw (2)	Howe (2)	Ellerton (2)	Eunice (2)	Dinah (2)	Elenor (2)	Cardwell (2)	Denton (2)	Atkin (2)	Ainsworth (2)	Wells (3)	Scholey (3)	Richards (3)	Job (3)	Moreton (3)	Hilditch (3)	Leslie (3)	Cw (3)	Dalton (3)	Bowler (3)	Whitehead (4)	Pickup (4)	Milner (4)	Irwin (4)	Oddy (4)	Elsworth (4)	Cecilia (4)	Chester (4)	Hague (4)	Barnett (4)	Stirrup (5)	Robson (5)	Hoyle (5)	Elenor (5)	Job (5)	Eccles (5)	Claud (5)	Greaves (5)	Hawthorne (5)	Wilding (6)	Collier (5)	Grundy (5)	Constantine (5)	Eccles (5)	Braithwaite (5)
621	Ramsden (2)	Sergeant (2)	Nicholas (2)	Lambert (2)	Kirk (2)	Hurst (2)	Elsmore (2)	Evan (2)	Douglas (2)	Elisabeth (2)	Cartlidge (2)	Dewhurst (2)	Ayrton (2)	Alberta (2)	Wharton (3)	Shelmerdine (3)	Ridgway (3)	Jordan (3)	Moses (3)	Horton (3)	Lester (3)	Day (3)	Darlington (3)	Boyd (3)	Worthington (4)	Pilling (4)	Minnie (4)	Jabez (4)	Parkin (4)	Elton (4)	Chapman (4)	Clarence (4)	Hancock (4)	Barrow (4)	Strickland (5)	Ross (5)	Hurst (5)	Emery (5)	Joyce (5)	Emmanuel (5)	Clough (5)	Haigh (5)	Henshall (5)	Wilhelmina (6)	Craven (5)	Halstead (5)	Cunliffe (5)	Emil (5)	Bromley (5)
622	Ramsey (2)	Shufflebotham (2)	Nicklin (2)	Lancaster (2)	Kirkham (2)	Iles (2)	Emery (2)	Evelyn (2)	Downes (2)	Emelia (2)	Cartwright (2)	Dickinson (2)	Bagshaw (2)	Algernon (2)	Wheeldon (3)	Smithson (3)	Rigby (3)	Josiah (3)	Mountford (3)	Howe (3)	Lowe (3)	Dearden (3)	Daughterr (3)	Braithwaite (3)	Wrigley (4)	Plant (4)	Moses (4)	Jenkinson (4)	Penelope (4)	England (4)	Charlesworth (4)	Constable (4)	Hanson (4)	Beckett (4)	Sutton (5)	Sampson (5)	Ida (5)	Emmanuel (5)	Kemp (5)	Enos (5)	Collinge (5)	Hallam (5)	Hetty (5)	Williamson (6)	Crook (5)	Harper (5)	Dearden (5)	Faulkner (5)	Brooke (5)
623	Rhoda (2)	Sidebottom (2)	Noble (2)	Law (2)	Knight (2)	Ince (2)	Emett (2)	Eyre (2)	Drew (2)	Emett (2)	Cash (2)	Dina (2)	Baker (2)	Alphonse (2)	Whitfield (3)	Stafford (3)	Roger (3)	Knott (3)	Nathaniel (3)	Humphreys (3)	Mabel (3)	Dennison (3)	Diana (3)	Brereton (3)	Adela (3)	Pope (4)	Myers (4)	Jeremiah (4)	Pierce (4)	Enos (4)	Christiana (4)	Corbett (4)	Hardman (4)	Beech (4)	Talbot (5)	Seymour (5)	Ingram (5)	Eugene (5)	Kent (5)	Eugenia (5)	Cope (5)	Hammersley (5)	Hewitt (5)	Woodhouse (6)	Cross (5)	Hedley (5)	Dewhurst (5)	Fergus (5)	Burnett (5)
624	Rhodes (2)	Sidney (2)	Norfolk (2)	Lea (2)	Lavinia (2)	Ingle (2)	Epseba (2)	Farmer (2)	Dudley (2)	Emmeline (2)	Champion (2)	Dinah (2)	Banks (2)	Alphonso (2)	Whitmore (3)	Starkey (3)	Rothwell (3)	Lea (3)	Nicholas (3)	Ingram (3)	Marina (3)	Dent (3)	Dickenson (3)	Brierley (3)	Adolph (3)	Potter (4)	Nancy (4)	Johnston (4)	Pollitt (4)	Etta (4)	Clare (4)	Corless (4)	Harley (4)	Beeston (4)	Temple (5)	Solomon (5)	Jarvis (5)	Eugenie (5)	King (5)	Farrer (5)	Cowell (5)	Hampton (5)	Hiram (5)	Abel (5)	Cunliffe (5)	Hewitt (5)	Dickinson (5)	Franklin (5)	Butterworth (5)
625	Richmond (2)	Simeon (2)	Norris (2)	Leister (2)	Law (2)	Ireland (2)	Ernest (2)	Farrar (2)	Dunn (2)	Emmet (2)	Chantler (2)	Dismore (2)	Barnard (2)	Alsop (2)	Winifred (3)	Stott (3)	Septimus (3)	Leach (3)	Norbury (3)	Keith (3)	Marsden (3)	Dickson (3)	Dorcas (3)	Bromley (3)	Agatha (3)	Preston (4)	Neville (4)	Jonathan (4)	Potts (4)	Eugene (4)	Collier (4)	Cornelius (4)	Hart (4)	Ben (4)	Townley (5)	Southworth (5)	Jenkins (5)	Euphemia (5)	Lamb (5)	Felix (5)	Crewe (5)	Hardman (5)	Hodgson (5)	Atherton (5)	Davison (5)	Higginson (5)	Donald (5)	Frost (5)	Cameron (5)
626	Rigby (2)	Singleton (2)	Nutt (2)	Lever (2)	Lawson (2)	Isabelle (2)	Eugene (2)	Farren (2)	Dutton (2)	England (2)	Charlesworth (2)	Dodds (2)	Barnby (2)	Ambler (2)	Winterbottom (3)	Swift (3)	Shackleton (3)	Leslie (3)	Ormrod (3)	Kenworthy (3)	Maurice (3)	Drury (3)	Driver (3)	Brooke (3)	Alan (3)	Pritchard (4)	Norman (4)	Josiah (4)	Pownall (4)	Evangeline (4)	Cooke (4)	Coulson (4)	Hatton (4)	Blackburn (4)	Tudor (5)	Stansfield (5)	Jenny (5)	Everard (5)	Law (5)	Fell (5)	Crompton (5)	Hastings (5)	Houghton (5)	Aubrey (5)	Diana (5)	Hirst (5)	Egbert (5)	Garnet (5)	Caradoc (5)
627	Riles (2)	Smithson (2)	Nuttall (2)	Levi (2)	Lawton (2)	Jagger (2)	Feargus (2)	Farrer (2)	Duxbury (2)	Ephraim (2)	Charnock (2)	Dunlop (2)	Baron (2)	Amy (2)	Wolstenholme (3)	Tattersall (3)	Sharp (3)	Levi (3)	Ousey (3)	Kershaw (3)	Metcalfe (3)	Dunbar (3)	Duckworth (3)	Broomhead (3)	Aldridge (3)	Pugh (4)	Norton (4)	Julian (4)	Pryce (4)	Evers (4)	Corbett (4)	Cromwell (4)	Heap (4)	Botterill (4)	Violet (5)	Starkie (5)	Johnstone (5)	Farrar (5)	Lincoln (5)	Ferdinand (5)	Cromwell (5)	Hayes (5)	Jacob (5)	Baines (5)	Dinah (5)	Holmes (5)	Emanuel (5)	Geoffrey (5)	Charlesworth (5)
628	Rogers (2)	Sorton (2)	O'brien (2)	Lindley (2)	Layton (2)	Jefferson (2)	Fell (2)	Farrington (2)	Dyer (2)	Ernestine (2)	Chatburn (2)	Dunn (2)	Barratt (2)	Anderton (2)	Woodward (3)	Tomlinson (3)	Silvester (3)	Lindley (3)	Palmer (3)	Kirby (3)	Montgomery (3)	Ebenezer (3)	Duke (3)	Burdett (3)	Alexandra (3)	Richards (4)	Park (4)	Kent (4)	Race (4)	Fawcett (4)	Cordelia (4)	Crosby (4)	Henderson (4)	Bowker (4)	Watt (5)	Stones (5)	Jonathan (5)	Fawcett (5)	Lomax (5)	Gerrard (5)	Crook (5)	Herman (5)	Jennings (5)	Barnett (5)	Dobson (5)	Horsfield (5)	Eric (5)	Gerard (5)	Cheetham (5)
629	Rosemond (2)	Staley (2)	Obadiah (2)	Lister (2)	Leah (2)	Jeremiah (2)	Fenton (2)	Faulkner (2)	Dyson (2)	Etherington (2)	Christiana (2)	Eardley (2)	Barrett (2)	Andrews (2)	Wray (3)	Topham (3)	Simeon (3)	Little (3)	Park (3)	Kirk (3)	Moody (3)	Eckersley (3)	Earle (3)	Bury (3)	Allison (3)	Rigby (4)	Peacock (4)	Knight (4)	Ratcliffe (4)	Forster (4)	Cressey (4)	Crossland (4)	Hiram (4)	Bright (4)	Whitworth (5)	Stott (5)	Kelly (5)	Ferdinand (5)	Magdalen (5)	Godwin (5)	Dale (5)	Hewitt (5)	Johnston (5)	Barrett (5)	Dyson (5)	Houghton (5)	Ferguson (5)	Giles (5)	Clark (5)
630	Rothwell (2)	Starkie (2)	Oldham (2)	Livesey (2)	Leigh (2)	Jewison (2)	Ferdinand (2)	Fennelly (2)	Ebeneezer (2)	Evan (2)	Christie (2)	Earle (2)	Barry (2)	Anise (2)	Abel (2)	Townend (3)	Simon (3)	Lumb (3)	Pauline (3)	Kirkby (3)	Morley (3)	Edmondson (3)	Earnest (3)	Byron (3)	Amanda (3)	Rimmer (4)	Pemberton (4)	Kynaston (4)	Reynolds (4)	Frederica (4)	Danson (4)	Crowther (4)	Holford (4)	Brook (4)	Wilhelmina (5)	Tattersall (5)	Kelsey (5)	Fox (5)	Maggie (5)	Greaves (5)	Dalton (5)	Hunt (5)	Josiah (5)	Bartholomew (5)	Edmond (5)	Hoyle (5)	Forrest (5)	Greaves (5)	Clegg (5)
631	Russell (2)	Steel (2)	Oliver (2)	Llywellin (2)	Lever (2)	Job (2)	Fish (2)	Ferdinand (2)	Eden (2)	Eyre (2)	Christy (2)	Eastwood (2)	Bartholomew (2)	Antoinette (2)	Acton (2)	Tweedale (3)	Slade (3)	Lupton (3)	Peel (3)	Kirkham (3)	Morrison (3)	Ella (3)	Egerton (3)	Caleb (3)	Angelo (3)	Rowe (4)	Penelope (4)	Lancaster (4)	Ridgway (4)	Garnett (4)	Davenport (4)	Cyril (4)	Holgate (4)	Burns (4)	Wrigley (5)	Timothy (5)	Lambert (5)	Fredrick (5)	Mathew (5)	Grimshaw (5)	Day (5)	Ignatius (5)	Kent (5)	Bateson (5)	Egbert (5)	Hunter (5)	Forshaw (5)	Grimshaw (5)	Cole (5)
632	Ruth (2)	Stevens (2)	Olivia (2)	Lockett (2)	Lewas (2)	Keeling (2)	Fitton (2)	Flint (2)	Edna (2)	Eyton (2)	Clay (2)	Edelsten (2)	Batho (2)	Appleby (2)	Adshead (2)	Ursula (3)	Stelfox (3)	Luther (3)	Pemberton (3)	Knight (3)	Moss (3)	Emanuel (3)	Ellison (3)	Carey (3)	Anwyl (3)	Royle (4)	Perkins (4)	Laurence (4)	Rogerson (4)	Gavin (4)	Davidson (4)	Dinah (4)	Horner (4)	Carrington (4)	Young (5)	Trevor (5)	Levi (5)	Frost (5)	Mona (5)	Hamer (5)	Donald (5)	Irvine (5)	Kenyon (5)	Bayley (5)	Egerton (5)	Irvine (5)	Fowler (5)	Gwladys (5)	Cottrell (5)
633	Ryder (2)	Stevenson (2)	Onley (2)	Lockwood (2)	Lightfoot (2)	Keighley (2)	Fitzherbert (2)	Flockton (2)	Egerton (2)	Farnell (2)	Clifford (2)	Eden (2)	Beardmore (2)	Appleton (2)	Agar (2)	Victoria (3)	Stone (3)	Macgregor (3)	Perkin (3)	Lamb (3)	Nathan (3)	Emery (3)	Emmanuel (3)	Carter (3)	Arabella (3)	Sharples (4)	Phillip (4)	Lomas (4)	Rowe (4)	Gillibrand (4)	Day (4)	Donald (4)	Horton (4)	Churchill (4)	Abram (4)	Waterhouse (5)	Lindsay (5)	Gardner (5)	Monica (5)	Handley (5)	Dunning (5)	Jasper (5)	Kirk (5)	Blanch (5)	Enoch (5)	Irwin (5)	Garland (5)	Hague (5)	Croft (5)
634	Sandbach (2)	Stirzaker (2)	Owens (2)	Lofthouse (2)	Lingard (2)	Kelsall (2)	Fleming (2)	Flowers (2)	Elin (2)	Farrar (2)	Clough (2)	Edmond (2)	Bedford (2)	Archer (2)	Alcock (2)	Wainwright (3)	Swindells (3)	Marcia (3)	Phillip (3)	Laycock (3)	Naylor (3)	Everard (3)	Entwisle (3)	Cartledge (3)	Archibald (3)	Shorrock (4)	Pownall (4)	Maden (4)	Rowlands (4)	Goodall (4)	Dearden (4)	Donaldson (4)	Ida (4)	Clifton (4)	Absalom (4)	Watkin (5)	Linton (5)	Georgiana (5)	Muir (5)	Hanson (5)	Duxbury (5)	Julian (5)	Knight (5)	Boulton (5)	Eunice (5)	Julian (5)	Geraldine (5)	Haigh (5)	Curtis (5)
635	Sargent (2)	Stoddart (2)	Palmer (2)	Long (2)	Livesley (2)	Kelsell (2)	Formby (2)	Forbes (2)	Ellenor (2)	Fawcett (2)	Cobden (2)	Edmundson (2)	Beech (2)	Ash (2)	Alison (2)	Waite (3)	Thomson (3)	Margaretta (3)	Phillips (3)	Lea (3)	Neville (3)	Ezra (3)	Entwistle (3)	Cave (3)	Arundel (3)	Spence (4)	Priestley (4)	Marmaduke (4)	Royle (4)	Goodman (4)	Dorothy (4)	Done (4)	Jean (4)	Clough (4)	Adolphus (4)	Wilhelmina (5)	Livesey (5)	Gleave (5)	Myers (5)	Hayward (5)	Earl (5)	Kent (5)	Lamb (5)	Bourne (5)	Farrington (5)	Katie (5)	Gerrard (5)	Hammond (5)	Dale (5)
636	Scales (2)	Stubbs (2)	Pape (2)	Longley (2)	Llewellyn (2)	Kidd (2)	Fowler (2)	Forrester (2)	Ellerton (2)	Fearnley (2)	Cole (2)	Elisha (2)	Beecroft (2)	Aspinal (2)	Allison (2)	Waterhouse (3)	Todd (3)	Marion (3)	Phoebe (3)	Levi (3)	Nixon (3)	Fallows (3)	Ephraim (3)	Charlesworth (3)	Ashbrook (3)	Stanyer (4)	Prince (4)	Matthews (4)	Sabina (4)	Greenwood (4)	Eden (4)	Dyson (4)	Jenkins (4)	Colin (4)	Agatha (4)	Wilton (5)	Luke (5)	Goodall (5)	Nathan (5)	Heap (5)	Emanuel (5)	Kirk (5)	Lang (5)	Brierley (5)	Felix (5)	Kelsall (5)	Grant (5)	Hancock (5)	Dalton (5)
637	Scholfield (2)	Sutton (2)	Partridge (2)	Lowe (2)	Lockett (2)	Kilvington (2)	Franklin (2)	Freret (2)	Elliot (2)	Fell (2)	Coleman (2)	Elliott (2)	Bellamy (2)	Aspinall (2)	Almond (2)	Wharton (3)	Tom (3)	Marmaduke (3)	Pilkington (3)	Lindop (3)	Norris (3)	Faulkner (3)	Ethelbert (3)	Cheetham (3)	Aspinall (3)	Sugden (4)	Pryce (4)	Maudsley (4)	Sanderson (4)	Gustavus (4)	Edmond (4)	Earnest (4)	Jordan (4)	Coventry (4)	Alexandra (4)	Worthington (5)	Marianne (5)	Gould (5)	Neild (5)	Hebden (5)	Emmett (5)	Knott (5)	Latham (5)	Brook (5)	Fell (5)	Kenneth (5)	Guest (5)	Harding (5)	Davis (5)
638	Sedgwick (2)	Sweet (2)	Passman (2)	Lowther (2)	Lodge (2)	King (2)	Frederica (2)	Gardiner (2)	Elliott (2)	Field (2)	Colin (2)	Elston (2)	Berrisford (2)	Astell (2)	Anderton (2)	Whiteley (3)	Topham (3)	Marsland (3)	Prescott (3)	Lister (3)	Norton (3)	Fenton (3)	Eugene (3)	Christiana (3)	Athelwold (3)	Swift (4)	Ripley (4)	Miles (4)	Saunders (4)	Haigh (4)	Elliot (4)	Eden (4)	Josiah (4)	Cox (4)	Alicia (4)	Young (5)	Miles (5)	Grayson (5)	Oakes (5)	Hector (5)	Etta (5)	Lamb (5)	Leeming (5)	Broughton (5)	Foulkes (5)	Kenworthy (5)	Hadfield (5)	Hart (5)	Day (5)
639	Sellers (2)	Tabitha (2)	Patterson (2)	Luke (2)	Lonsdale (2)	Kirkham (2)	Fryer (2)	Garnett (2)	Emmanuel (2)	Fildes (2)	Collinson (2)	Emery (2)	Beswick (2)	Aston (2)	Angelina (2)	Whitfield (3)	Unwin (3)	Maxwell (3)	Randall (3)	Livingstone (3)	Nowell (3)	Foden (3)	Eugenia (3)	Christie (3)	Atherton (3)	Tattersall (4)	Robina (4)	Montague (4)	Sharples (4)	Hancock (4)	Elliott (4)	Elenor (4)	Katherine (4)	Crewe (4)	Anwyl (4)	Adela (4)	Molyneux (5)	Guy (5)	Peel (5)	Hedley (5)	Eunice (5)	Lancaster (5)	Lowndes (5)	Chapman (5)	Fowler (5)	Lancelot (5)	Haigh (5)	Hastings (5)	Dearden (5)
640	Shelley (2)	Tatham (2)	Paul (2)	Lupton (2)	Louise (2)	Kirkman (2)	Gane (2)	Gaskell (2)	Enoch (2)	Finney (2)	Consitt (2)	Emmerson (2)	Betty (2)	Auty (2)	Annis (2)	Whitworth (3)	Upton (3)	Metcalf (3)	Randle (3)	Longden (3)	Orton (3)	Foulkes (3)	Everard (3)	Cliff (3)	Augustine (3)	Timothy (4)	Rothwell (4)	Montgomery (4)	Shepherd (4)	Hanson (4)	Elsie (4)	Elsie (4)	Kendall (4)	Dewhurst (4)	Armitage (4)	Alderson (4)	Monica (5)	Hampson (5)	Perry (5)	Herman (5)	Eve (5)	Lever (5)	Lyon (5)	Charlton (5)	Fraser (5)	Leon (5)	Halliday (5)	Hawkins (5)	Denton (5)
641	Sherwood (2)	Tattersall (2)	Peel (2)	Lyne (2)	Lowe (2)	Knight (2)	Gardiner (2)	Gee (2)	Ephraim (2)	Fitzgeorge (2)	Constance (2)	Emmet (2)	Bewsill (2)	Ayrton (2)	Anson (2)	Wild (3)	Walkden (3)	Millicent (3)	Rathbone (3)	Lonsdale (3)	Osborne (3)	Fowler (3)	Ezra (3)	Clowes (3)	Aylmer (3)	Todd (4)	Rufus (4)	Moorhouse (4)	Silvester (4)	Harwood (4)	Emmett (4)	Faulkner (4)	Kezia (4)	Dickson (4)	Atherton (4)	Angel (4)	Moors (5)	Hastings (5)	Phoebe (5)	Hetty (5)	Evelina (5)	Lillian (5)	Malcolm (5)	Christmas (5)	Garland (5)	Lillian (5)	Halliwell (5)	Haworth (5)	Dewhurst (5)
642	Siddall (2)	Tenant (2)	Pemberton (2)	Maddock (2)	Lowndes (2)	Lancaster (2)	Garner (2)	Gertrude (2)	Etta (2)	Flint (2)	Conway (2)	England (2)	Billington (2)	Bagshaw (2)	Armor (2)	Wilfred (3)	Walsh (3)	Molineux (3)	Rawson (3)	Louise (3)	Oswald (3)	Fredric (3)	Field (3)	Clulow (3)	Baines (3)	Tomkinson (4)	Rupert (4)	Moreton (4)	Simeon (4)	Hepworth (4)	Eugene (4)	Ferguson (4)	Lacy (4)	Donald (4)	Aubrey (4)	Angelina (4)	Myfanwy (5)	Heap (5)	Pickup (5)	Heys (5)	Fleming (5)	Lindley (5)	Millington (5)	Claud (5)	Garside (5)	Lilly (5)	Hamlet (5)	Heath (5)	Dobson (5)
643	Sidney (2)	Tennant (2)	Penny (2)	Maine (2)	Lupton (2)	Lane (2)	Garside (2)	Gibbon (2)	Evan (2)	Flower (2)	Cookson (2)	Entwistle (2)	Binns (2)	Baguley (2)	Ash (2)	Wiliam (3)	Walters (3)	Moxon (3)	Rider (3)	Luke (3)	Oughton (3)	Fredrick (3)	Flower (3)	Cochran (3)	Beckett (3)	Travis (4)	Seymour (4)	Morrison (4)	Simon (4)	Hetherington (4)	Eva (4)	Fielden (4)	Lamb (4)	Dunn (4)	Baines (4)	Anwyl (4)	Myra (5)	Heath (5)	Plant (5)	Hindle (5)	Forrest (5)	Littlewood (5)	Montague (5)	Claude (5)	Godfrey (5)	Louie (5)	Harker (5)	Hedley (5)	Dorcas (5)
644	Sigley (2)	Thonbeck (2)	Percy (2)	Maitland (2)	Maguire (2)	Langford (2)	Gaunt (2)	Gillatt (2)	Fairbrother (2)	Forbes (2)	Coop (2)	Etchells (2)	Blackburn (2)	Baines (2)	Ashley (2)	Wilks (3)	Watkinson (3)	Myers (3)	Riding (3)	Luther (3)	Packer (3)	Garbutt (3)	Fred (3)	Colclough (3)	Bent (3)	Trevor (4)	Shirley (4)	Nathaniel (4)	Singleton (4)	Heywood (4)	Farrer (4)	Foulkes (4)	Latham (4)	Eastwood (4)	Barrow (4)	Bagnall (4)	Neale (5)	Hector (5)	Pollard (5)	Houghton (5)	Frost (5)	Macdonald (5)	Moses (5)	Clifton (5)	Gore (5)	Lucretia (5)	Harriett (5)	Hervey (5)	Edna (5)
645	Simeon (2)	Todd (2)	Phillip (2)	Makin (2)	Mallow (2)	Laura (2)	Gifford (2)	Godwin (2)	Fairhurst (2)	France (2)	Coupland (2)	Eustace (2)	Blake (2)	Bamford (2)	Aspinall (2)	Windle (3)	Whiteley (3)	Nathan (3)	Roberta (3)	Lyon (3)	Parson (3)	Garnett (3)	Frost (3)	Cole (3)	Bingham (3)	Wadsworth (4)	Smithson (4)	Needham (4)	Smalley (4)	Hindley (4)	Felix (4)	Fox (4)	Law (4)	Ebenezer (4)	Bedford (4)	Ball (4)	Nichols (5)	Hedley (5)	Postlethwaite (5)	Ingham (5)	Gould (5)	Malcolm (5)	Myra (5)	Collins (5)	Hanson (5)	Luke (5)	Hayes (5)	Hollis (5)	Elliott (5)
646	Simister (2)	Tomlin (2)	Phillips (2)	Mather (2)	Mann (2)	Lazenby (2)	Gill (2)	Goldie (2)	Farrar (2)	Fraser (2)	Cowper (2)	Evelyn (2)	Blanch (2)	Barber (2)	Aubrey (2)	Woodcock (3)	Whiting (3)	Nicholas (3)	Rosa (3)	Maden (3)	Parsons (3)	Garside (3)	Gardner (3)	Collinson (3)	Binns (3)	Walsh (4)	Spence (4)	Newby (4)	Stafford (4)	Hobson (4)	Ferguson (4)	French (4)	Lester (4)	Elijah (4)	Bertie (4)	Bamford (4)	Norton (5)	Hibbert (5)	Pugh (5)	Irene (5)	Goulden (5)	Melinda (5)	Newman (5)	Coningsby (5)	Hastings (5)	Luther (5)	Hedley (5)	Houghton (5)	Everett (5)
647	Simon (2)	Tomlinson (2)	Pickford (2)	Matthews (2)	Margret (2)	Leah (2)	Gillibrand (2)	Gollard (2)	Farrer (2)	Fredrick (2)	Creaser (2)	Every (2)	Bland (2)	Barclay (2)	Augustin (2)	Wrigley (3)	Whitley (3)	Nixon (3)	Rothwell (3)	Mansfield (3)	Partington (3)	Gaskell (3)	Gladstone (3)	Crallan (3)	Blake (3)	Walters (4)	Stephenson (4)	Nichols (4)	Storey (4)	Horsley (4)	Finch (4)	Gee (4)	Lingard (4)	Elinor (4)	Beswick (4)	Barbara (4)	Octavia (5)	Hirst (5)	Ripley (5)	Israel (5)	Gregory (5)	Milton (5)	Noble (5)	Cornelius (5)	Hatton (5)	Magdalen (5)	Horrocks (5)	Hugo (5)	Flora (5)
648	Skinner (2)	Topham (2)	Picking (2)	Maurice (2)	Marie (2)	Lester (2)	Gillow (2)	Goodall (2)	Farrow (2)	Freer (2)	Cresswell (2)	Eyre (2)	Blomeley (2)	Barron (2)	Augustine (2)	Aaron (2)	Wildman (3)	Norman (3)	Russell (3)	Marcus (3)	Paterson (3)	Glover (3)	Godfrey (3)	Craven (3)	Blundell (3)	Washington (4)	Stubbs (4)	Nora (4)	Summers (4)	Humphrey (4)	France (4)	Geoffrey (4)	Linley (4)	Elisha (4)	Bishop (4)	Barber (4)	Parr (5)	Hobson (5)	Rosamond (5)	Kemp (5)	Gregson (5)	Moreton (5)	Norton (5)	Curtis (5)	Hector (5)	Margaretta (5)	Horton (5)	Humphreys (5)	Ford (5)
649	Slater (2)	Upton (2)	Pickles (2)	Mawson (2)	Marsden (2)	Letitia (2)	Godbert (2)	Goodman (2)	Faulkner (2)	Frost (2)	Croft (2)	Ezekiel (2)	Bond (2)	Bassett (2)	Bains (2)	Abbott (2)	Winifred (3)	Palmer (3)	Sagar (3)	Maxwell (3)	Pendlebury (3)	Grant (3)	Grant (3)	Crawford (3)	Boardman (3)	Webb (4)	Swain (4)	Nuttall (4)	Talbot (4)	Hunt (4)	Freeman (4)	Godwin (4)	Lowe (4)	Everett (4)	Bloor (4)	Baron (4)	Peers (5)	Hodge (5)	Seymour (5)	Kirby (5)	Grey (5)	Mortimer (5)	Paul (5)	Davidson (5)	Herman (5)	Maxwell (5)	Hoyle (5)	Hutchinson (5)	Fox (5)
650	Speaks (2)	Venables (2)	Pickup (2)	Mcdowell (2)	Maslin (2)	Llewellyn (2)	Gordon (2)	Gower (2)	Fearnley (2)	Gane (2)	Cross (2)	Fairhurst (2)	Botterill (2)	Bate (2)	Ball (2)	Abel (2)	Winterbottom (3)	Parr (3)	Sampson (3)	Maynard (3)	Peters (3)	Grimshaw (3)	Greenhalgh (3)	Croft (3)	Bond (3)	Webber (4)	Swift (4)	Ogden (4)	Tattersall (4)	Ida (4)	Gabriel (4)	Granville (4)	Maitland (4)	Eyre (4)	Blundell (4)	Bates (4)	Pendlebury (5)	Horton (5)	Shorrock (5)	Kirk (5)	Hector (5)	Myra (5)	Pennington (5)	Davis (5)	Heywood (5)	Mercer (5)	Huntington (5)	Hutton (5)	Garnett (5)
651	Sperring (2)	Wade (2)	Pinder (2)	Mcstay (2)	Mathew (2)	Lloydd (2)	Gough (2)	Grafton (2)	Felton (2)	Gaskill (2)	Cuthbert (2)	Falshaw (2)	Boyer (2)	Bates (2)	Bancroft (2)	Ackers (2)	Woolley (3)	Pickard (3)	Seymour (3)	Meakin (3)	Petty (3)	Grosvenor (3)	Grundy (3)	Crowther (3)	Bowers (3)	Wharton (4)	Talbot (4)	Owens (4)	Thorpe (4)	Isherwood (4)	Gardiner (4)	Hampson (4)	Marguerite (4)	Fairbank (4)	Bowden (4)	Bedford (4)	Pennington (5)	Howell (5)	Sinclair (5)	Knight (5)	Henshaw (5)	Nancy (5)	Phillip (5)	Diana (5)	Hirst (5)	Monica (5)	Jenkins (5)	Isaiah (5)	Geoffrey (5)
652	Spink (2)	Wadsworth (2)	Podmore (2)	Meredith (2)	Maurice (2)	Lockett (2)	Gould (2)	Grange (2)	Fenton (2)	Georgina (2)	Cyrus (2)	Fanshawe (2)	Bramley (2)	Bateson (2)	Banks (2)	Adair (2)	Wordsworth (3)	Pickup (3)	Shallcross (3)	Middleton (3)	Phillip (3)	Groves (3)	Gwendoline (3)	Cunningham (3)	Brierley (3)	Winefred (4)	Tasker (4)	Parkin (4)	Timothy (4)	Jacob (4)	Gardner (4)	Hanson (4)	Marmaduke (4)	Ferdinand (4)	Brindley (4)	Beech (4)	Pickering (5)	Hoyle (5)	Stafford (5)	Lambert (5)	Hobson (5)	Naomi (5)	Poole (5)	Dodd (5)	Hopwood (5)	Moreton (5)	Johanna (5)	Isobel (5)	Gill (5)
653	Stafford (2)	Walkden (2)	Powell (2)	Messenger (2)	Mayall (2)	Lockwood (2)	Greenhalgh (2)	Granger (2)	Ferns (2)	Gibbs (2)	Daniels (2)	Fearne (2)	Bray (2)	Benedict (2)	Bardsely (2)	Adshead (2)	Worth (3)	Pilling (3)	Sharp (3)	Midgley (3)	Phillis (3)	Guy (3)	Hallam (3)	Denton (3)	Brindle (3)	Woodward (4)	Tattersall (4)	Parr (4)	Travis (4)	Jasper (4)	Gaskell (4)	Heap (4)	Matthews (4)	Field (4)	Broadbent (4)	Beresford (4)	Potter (5)	Ignatius (5)	Sumner (5)	Lancaster (5)	Hopwood (5)	Newman (5)	Potter (5)	Donald (5)	Illingworth (5)	Morley (5)	Johnston (5)	Ivy (5)	Glynn (5)
654	Steventon (2)	Wallace (2)	Pugh (2)	Middlebrook (2)	Mcdowal (2)	Long (2)	Guest (2)	Graves (2)	Fielden (2)	Gilbert (2)	Darnbrough (2)	Felix (2)	Brian (2)	Betsey (2)	Barnet (2)	Agnus (2)	Abbott (2)	Poole (3)	Sharples (3)	Miller (3)	Pilling (3)	Hale (3)	Halstead (3)	Diana (3)	Broadhurst (3)	Wrigley (4)	Theodosia (4)	Peel (4)	Tunstall (4)	Joanna (4)	Godwin (4)	Heaton (4)	Mercy (4)	Forrest (4)	Bromley (4)	Billington (4)	Powell (5)	Irene (5)	Sykes (5)	Lane (5)	Isherwood (5)	Nield (5)	Powell (5)	Eastwood (5)	Inman (5)	Myers (5)	Josiah (5)	Jardine (5)	Gorton (5)
655	Stocks (2)	Waller (2)	Redfern (2)	Millett (2)	Mechill (2)	Lowry (2)	Gwynne (2)	Greave (2)	Fitton (2)	Gittins (2)	Deakin (2)	Fell (2)	Bridge (2)	Bibby (2)	Barnett (2)	Ak (2)	Abel (2)	Porter (3)	Shelley (3)	Minnie (3)	Platt (3)	Hankinson (3)	Hamer (3)	Donald (3)	Brocklehurst (3)	Yorke (4)	Thomson (4)	Phillip (4)	Ursula (4)	Jordan (4)	Goodwin (4)	Hetty (4)	Mildred (4)	Forster (4)	Burns (4)	Birch (4)	Pritchard (5)	Jasper (5)	Thorpe (5)	Langley (5)	Jenkinson (5)	Nixon (5)	Rawson (5)	Eccles (5)	Irwin (5)	Napier (5)	Joyce (5)	Katharine (5)	Grey (5)
656	Stonier (2)	Warburton (2)	Reeves (2)	Milne (2)	Meir (2)	Lund (2)	Haden (2)	Grundy (2)	Florinda (2)	Grocott (2)	Denis (2)	Fenton (2)	Brindley (2)	Bingley (2)	Barratt (2)	Alberta (2)	Abram (2)	Postlethwaite (3)	Sherratt (3)	Moses (3)	Powell (3)	Hardy (3)	Hampton (3)	Downing (3)	Brooke (3)	Aaron (3)	Townson (4)	Pratt (4)	Valentine (4)	Knight (4)	Grundy (4)	Higginson (4)	Milton (4)	Foulkes (4)	Butterworth (4)	Boardman (4)	Proctor (5)	Jeffrey (5)	Tudor (5)	Lawton (5)	Johnston (5)	Noel (5)	Reynolds (5)	Eckersley (5)	Jemima (5)	Nathan (5)	Kelsall (5)	Kelsall (5)	Grosvenor (5)
657	Stott (2)	Warhurst (2)	Renshaw (2)	Monica (2)	Mercy (2)	Lynn (2)	Hales (2)	Hadfield (2)	Flower (2)	Hacking (2)	Dennis (2)	Field (2)	Briscoe (2)	Birch (2)	Bartholomew (2)	Albonia (2)	Acomb (2)	Pryce (3)	Simon (3)	Mountford (3)	Randle (3)	Haslam (3)	Harding (3)	Duke (3)	Burns (3)	Abbott (3)	Tudor (4)	Pritchard (4)	Walmsley (4)	Leonora (4)	Gwendoline (4)	Hodgkinson (4)	Muriel (4)	Frost (4)	Buxton (4)	Bottomley (4)	Pryce (5)	Jemima (5)	Vickers (5)	Lea (5)	Jordan (5)	Palmer (5)	Robertson (5)	Edmond (5)	Jenkinson (5)	Newman (5)	Kezia (5)	Kezia (5)	Halstead (5)
658	Susanna (2)	Warrilow (2)	Richards (2)	Monk (2)	Meredith (2)	Maden (2)	Hallam (2)	Halford (2)	Foden (2)	Hague (2)	Desbrizay (2)	Florence (2)	Brittain (2)	Bishop (2)	Bateman (2)	Aldred (2)	Adams (2)	Ramsden (3)	Singleton (3)	Nancy (3)	Ravenscroft (3)	Haswell (3)	Harker (3)	Earnshaw (3)	Burrow (3)	Adamson (3)	Tyson (4)	Ramsey (4)	Warren (4)	Lois (4)	Hampden (4)	Holgate (4)	Needham (4)	Garland (4)	Cameron (4)	Bowker (4)	Ramsden (5)	Jonathan (5)	Waddington (5)	Leighton (5)	Joshua (5)	Patterson (5)	Roscoe (5)	Edmondson (5)	Job (5)	Nixon (5)	Kirkham (5)	Knight (5)	Hardy (5)
659	Swift (2)	Watkin (2)	Richmond (2)	Moreton (2)	Metcalf (2)	Mahoney (2)	Halliday (2)	Hallam (2)	Forbes (2)	Hale (2)	Devereux (2)	Ford (2)	Broad (2)	Blackwell (2)	Bates (2)	Allwood (2)	Adamson (2)	Rawson (3)	Slack (3)	Napier (3)	Rawson (3)	Haynes (3)	Harriott (3)	Eccles (3)	Cadman (3)	Agusta (3)	Unwin (4)	Rayner (4)	Wheatley (4)	Macdonald (4)	Handel (4)	Holloway (4)	Nelly (4)	Gibbs (4)	Cardwell (4)	Brierley (4)	Rigby (5)	Joshua (5)	Walburga (5)	Lister (5)	Katherine (5)	Pauline (5)	Rushton (5)	Elijah (5)	Katherine (5)	Ogden (5)	Kitchen (5)	Lacy (5)	Harwood (5)
660	Sydney (2)	Weaver (2)	Rinatus (2)	Morgan (2)	Miles (2)	Mallilieu (2)	Hamer (2)	Halstead (2)	Ford (2)	Hales (2)	Dew (2)	Forest (2)	Brockbank (2)	Bland (2)	Bateson (2)	Alonzo (2)	Addison (2)	Redman (3)	Somerset (3)	Napoleon (3)	Raymond (3)	Henson (3)	Harris (3)	Edmond (3)	Celia (3)	Ainsworth (3)	Vickers (4)	Reed (4)	Whitworth (4)	Marsh (4)	Harwood (4)	Hurst (4)	Newell (4)	Gledhill (4)	Charnley (4)	Bright (4)	Robertson (5)	Lancaster (5)	Warren (5)	Littler (5)	Kenneth (5)	Pearce (5)	Sampson (5)	Elliott (5)	Lambert (5)	Openshaw (5)	Langford (5)	Laurence (5)	Hewitt (5)
661	Tatham (2)	Weeks (2)	Robina (2)	Moseley (2)	Millington (2)	Manley (2)	Hampton (2)	Hand (2)	Forrister (2)	Hamer (2)	Diana (2)	Foulds (2)	Broen (2)	Bold (2)	Bath (2)	Anderton (2)	Adolf (2)	Rhoda (3)	Stansfield (3)	Needham (3)	Read (3)	Hervey (3)	Hatton (3)	Edmondson (3)	Charlton (3)	Alban (3)	Walburge (4)	Rosanna (4)	Wilding (4)	Massey (4)	Hedley (4)	Hutchinson (4)	Nield (4)	Glyn (4)	Clarissa (4)	Brook (4)	Rosetta (5)	Latham (5)	Warwick (5)	Lowe (5)	Kinsey (5)	Rayner (5)	Saville (5)	Firth (5)	Lena (5)	Osborne (5)	Lilly (5)	Leaver (5)	Horton (5)
662	Taulbert (2)	Wharram (2)	Rogers (2)	Murgatroyd (2)	Milne (2)	Margaretta (2)	Hancock (2)	Hanmer (2)	Forshaw (2)	Hancock (2)	Dickinson (2)	Fountain (2)	Brooke (2)	Bolton (2)	Bebb (2)	Angus (2)	Adrian (2)	Robertson (3)	Stevens (3)	Nicholls (3)	Reid (3)	Hesketh (3)	Haywood (3)	Edwd (3)	Cheetham (3)	Alcock (3)	Wallis (4)	Rudolph (4)	Willis (4)	Maurice (4)	Henderson (4)	Janet (4)	Norris (4)	Greenhalgh (4)	Claude (4)	Butterfield (4)	Sabina (5)	Lea (5)	Watkin (5)	Marianne (5)	Lamb (5)	Redfern (5)	Seddon (5)	Forrester (5)	Leonora (5)	Palmer (5)	Linda (5)	Lindsay (5)	Howson (5)
663	Tertius (2)	Wheelhouse (2)	Ross (2)	Nathaniel (2)	Miriam (2)	Marr (2)	Hancox (2)	Hardisty (2)	Fort (2)	Hansley (2)	Dickson (2)	Fowler (2)	Brough (2)	Bottomley (2)	Bedford (2)	Archibald (2)	Agatha (2)	Rylance (3)	Toft (3)	Nichols (3)	Rice (3)	Hibbert (3)	Heath (3)	Ella (3)	Christian (3)	Allison (3)	Warburton (4)	Sampson (4)	Wynn (4)	Mcgregor (4)	Hetty (4)	Jenkins (4)	Octavia (4)	Gregson (4)	Coates (4)	Butterworth (4)	Sanderson (5)	Leach (5)	Wiliam (5)	Massey (5)	Lancelot (5)	Robertson (5)	Somerville (5)	Foulkes (5)	Leyland (5)	Payne (5)	Lindsay (5)	Livesey (5)	Hull (5)
664	Theresa (2)	Whiteley (2)	Rowe (2)	Newby (2)	Molyneux (2)	Marsh (2)	Handel (2)	Harold (2)	France (2)	Hanson (2)	Dorothy (2)	Fox (2)	Bruce (2)	Boulton (2)	Beech (2)	Arnitt (2)	Alan (2)	Salkeld (3)	Townsend (3)	Noah (3)	Riding (3)	Hickman (3)	Hedley (3)	Embleton (3)	Collins (3)	Allport (3)	Waterhouse (4)	Saxon (4)	Abram (3)	Meadows (4)	Heywood (4)	Julius (4)	Oldham (4)	Haigh (4)	Constantine (4)	Caton (4)	Sherwin (5)	Leech (5)	Willis (5)	Mclean (5)	Langford (5)	Ronald (5)	Spence (5)	Fowler (5)	Livingstone (5)	Peel (5)	Lister (5)	Lucas (5)	Ingham (5)
665	Thomson (2)	Wignall (2)	Royle (2)	Nicholas (2)	Mullins (2)	Marvist (2)	Hardy (2)	Harriot (2)	Gardner (2)	Harriot (2)	Dransfield (2)	Fraser (2)	Burgoyne (2)	Boyce (2)	Beresford (2)	Ash (2)	Alcock (2)	Salmon (3)	Trevor (3)	Norris (3)	Rigby (3)	Higginson (3)	Henshall (3)	Etta (3)	Cotton (3)	Angel (3)	Webb (4)	Seddon (4)	Agatha (3)	Mercer (4)	Hibbert (4)	Katharine (4)	Ormerod (4)	Hale (4)	Corbett (4)	Collin (4)	Simon (5)	Lester (5)	Woods (5)	Melita (5)	Leech (5)	Rosamond (5)	Steele (5)	Franklin (5)	Lowe (5)	Pilkington (5)	Luther (5)	Malcolm (5)	Jennie (5)
666	Thornley (2)	Wilby (2)	Rushton (2)	Nichols (2)	Nathan (2)	Marwood (2)	Harrop (2)	Harwood (2)	Garnett (2)	Hart (2)	Dumville (2)	French (2)	Burn (2)	Boyd (2)	Berry (2)	Ashcroft (2)	Alford (2)	Saxon (3)	Tweedale (3)	Norton (3)	Roland (3)	Higham (3)	Heron (3)	Eugene (3)	Cowper (3)	Annette (3)	Weston (4)	Senior (4)	Ainley (3)	Metcalfe (4)	Hindle (4)	Kathleen (4)	Orrell (4)	Hampson (4)	Cordelia (4)	Cope (4)	Sinclair (5)	Levi (5)	Woodward (5)	Mellor (5)	Lillie (5)	Sharples (5)	Stevenson (5)	Fraser (5)	Mather (5)	Ramsden (5)	Maitland (5)	Marcus (5)	Kirkham (5)
667	Thorp (2)	Wild (2)	Ruth (2)	Oconnor (2)	Nephi (2)	Mathias (2)	Harwood (2)	Haywood (2)	Garrett (2)	Harwood (2)	Duncan (2)	Fry (2)	Camm (2)	Brereton (2)	Beswick (2)	Ashley (2)	Allcroft (2)	Scholes (3)	Tyrer (3)	Nuttall (3)	Rosa (3)	Hindle (3)	Hesketh (3)	Evelyn (3)	Crabtree (3)	Anwyl (3)	Whiteside (4)	Sherman (4)	Ainsworth (3)	Monica (4)	Hiram (4)	Kelsall (4)	Pauline (4)	Hancock (4)	Cromwell (4)	Cotton (4)	Singleton (5)	Lindsay (5)	Adele (4)	Monica (5)	Livingstone (5)	Shorrock (5)	Sumner (5)	Freeman (5)	Maxwell (5)	Ray (5)	Malcolm (5)	Maxwell (5)	Lane (5)
668	Timothy (2)	Wilfred (2)	Sadler (2)	Oldridge (2)	Neville (2)	Mayall (2)	Hatcroft (2)	Hellen (2)	Gee (2)	Hayton (2)	Dyer (2)	Fuller (2)	Capstick (2)	Brian (2)	Betsey (2)	Asnn (2)	Almond (2)	Seddon (3)	Vicars (3)	Orlando (3)	Ryder (3)	Hitchen (3)	Hester (3)	Fenwick (3)	Crawford (3)	Arabella (3)	Aaron (3)	Sinclair (4)	Airey (3)	Moreton (4)	Hoyle (4)	Kezia (4)	Peel (4)	Hanson (4)	Cross (4)	Crabtree (4)	Smallwood (5)	Lockyer (5)	Andrews (4)	Naomi (5)	Lyon (5)	Susanna (5)	Sutton (5)	Furness (5)	Mayer (5)	Rhoda (5)	Marsh (5)	Millington (5)	Lea (5)
669	Timperly (2)	Worsley (2)	Salisbury (2)	Olive (2)	Nicholls (2)	Miles (2)	Haughton (2)	Helliwell (2)	Gerard (2)	Healey (2)	Dyson (2)	Gabriel (2)	Cardwell (2)	Brindley (2)	Betty (2)	Asprey (2)	Althera (2)	Seville (3)	Waddington (3)	Page (3)	Salt (3)	Hodson (3)	Hewitt (3)	Field (3)	Croft (3)	Ash (3)	Abram (3)	Smalley (4)	Alexandria (3)	Myatt (4)	Ida (4)	Kirby (4)	Perry (4)	Haslam (4)	Cyril (4)	Craig (4)	Solomon (5)	Lomas (5)	Annette (4)	Nellie (5)	Mann (5)	Thorpe (5)	Vickers (5)	Gabriel (5)	Miles (5)	Rogers (5)	Maxwell (5)	Moffat (5)	Leach (5)
670	Titus (2)	Wray (2)	Sampson (2)	Ormond (2)	Nichols (2)	Minerva (2)	Hawkins (2)	Hephzibaz (2)	Glen (2)	Heapy (2)	Eardley (2)	Garratt (2)	Cass (2)	Britten (2)	Bh (2)	Atack (2)	Angus (2)	Shorrock (3)	Wainwright (3)	Parr (3)	Saunders (3)	Holliday (3)	Heywood (3)	Fielden (3)	Crompton (3)	Ashburner (3)	Adamson (3)	Stevens (4)	Alexandrina (3)	Myers (4)	Irving (4)	Kitchin (4)	Phebe (4)	Hawkins (4)	Daisy (4)	Crawford (4)	Stansfield (5)	Luther (5)	Arabella (4)	Neville (5)	Massey (5)	Townley (5)	Warburton (5)	Garside (5)	Mona (5)	Rosanna (5)	Mellor (5)	Montague (5)	Leonora (5)
671	Trevor (2)	Yeadon (2)	Sanderson (2)	Ormrod (2)	Nixon (2)	Moorhouse (2)	Haworth (2)	Hepworth (2)	Glover (2)	Heath (2)	Eastham (2)	Giles (2)	Casson (2)	Broadbent (2)	Bibby (2)	Aylmer (2)	Antoinette (2)	Shuttleworth (3)	Walkden (3)	Patterson (3)	Saville (3)	Hollings (3)	Hine (3)	Fish (3)	Cross (3)	Askham (3)	Adelina (3)	Stockton (4)	Allinson (3)	Nellie (4)	Israel (4)	Lamb (4)	Pickering (4)	Hay (4)	Denison (4)	Curtis (4)	Steele (5)	Margery (5)	Armitage (4)	Oldham (5)	Mayall (5)	Travis (5)	West (5)	Gwendolen (5)	Morley (5)	Roskell (5)	Mercer (5)	Mortimer (5)	Lilly (5)
672	Tunnicliffe (2)	Abia (1)	Sargent (2)	Orrell (2)	Noah (2)	Mortimer (2)	Hawthorn (2)	Hervey (2)	Godley (2)	Henshall (2)	Edna (2)	Gilmore (2)	Cecelia (2)	Broadhead (2)	Bickerdike (2)	Ba (2)	Antrobus (2)	Stansfield (3)	Wallbank (3)	Pearce (3)	Saxon (3)	Horace (3)	Hobson (3)	Fitzgerald (3)	Curtis (3)	Aston (3)	Aldred (3)	Sugden (4)	Alsop (3)	Nixon (4)	Jenkins (4)	Laurence (4)	Pritchard (4)	Hayes (4)	Dennis (4)	Cuthbert (4)	Talbot (5)	Marguerite (5)	Ashley (4)	Ormerod (5)	Melling (5)	Trevor (5)	Whitaker (5)	Hadfield (5)	Myers (5)	Royle (5)	Montague (5)	Myers (5)	Lockett (5)
673	Turnock (2)	Abinus (1)	Senior (2)	Oswald (2)	Norah (2)	Mulliner (2)	Hesketh (2)	Hewit (2)	Gordon (2)	Herring (2)	Elliot (2)	Gilmour (2)	Celia (2)	Broadhurst (2)	Binning (2)	Backhope (2)	Appleyard (2)	Stone (3)	Walley (3)	Penelope (3)	Senior (3)	Horatia (3)	Holdsworth (3)	Fleming (3)	Cuthbert (3)	Atkin (3)	Allcock (3)	Sutton (4)	Angelina (3)	Norah (4)	Joe (4)	Law (4)	Reed (4)	Hermann (4)	Dent (4)	Davis (4)	Townley (5)	Massey (5)	Astley (4)	Page (5)	Metcalfe (5)	Wade (5)	White (5)	Haigh (5)	Myra (5)	Rushton (5)	Mortimer (5)	Naomi (5)	Lucas (5)
674	Tyson (2)	Abraham (1)	Shawcross (2)	Owens (2)	O'connell (2)	Nancy (2)	Hick (2)	Hewitt (2)	Gough (2)	Hetherington (2)	Emmet (2)	Gleadow (2)	Charnley (2)	Broadley (2)	Birch (2)	Bainbridge (2)	Apter (2)	Stopford (3)	Walls (3)	Phillip (3)	Sharp (3)	Horsfall (3)	Honor (3)	Flora (3)	Dacre (3)	Aubrey (3)	Amanda (3)	Thorp (4)	Anise (3)	Nuttall (4)	Judith (4)	Leah (4)	Richmond (4)	Hirst (4)	Dickson (4)	Dinah (4)	Unsworth (5)	Matthews (5)	Bamford (4)	Park (5)	Miles (5)	Warburton (5)	Wild (5)	Hancock (5)	Naylor (5)	Saxon (5)	Moss (5)	Naylor (5)	Luke (5)
675	Underhill (2)	Abson (1)	Sheppard (2)	Palmer (2)	Oakden (2)	Naomi (2)	Higginson (2)	Heywood (2)	Goulburn (2)	Hewlett (2)	English (2)	Goddard (2)	Cheers (2)	Brocklebank (2)	Bird (2)	Balderston (2)	Arkwright (2)	Swift (3)	Waring (3)	Pickering (3)	Solomon (3)	Hurst (3)	Horace (3)	Forbes (3)	Davison (3)	Barclay (3)	Annice (3)	Tinsley (4)	Ash (3)	Owens (4)	Kendrick (4)	Leese (4)	Rigby (4)	Horrocks (4)	Dinah (4)	Dodd (4)	Waddington (5)	Maxwell (5)	Barrington (4)	Parkin (5)	Montague (5)	Wardle (5)	Willy (5)	Hart (5)	Newman (5)	Simon (5)	Nathan (5)	Newman (5)	Luther (5)
676	Valentine (2)	Ackroyd (1)	Shipley (2)	Parks (2)	Oldfield (2)	Napoleon (2)	Hinton (2)	Hodson (2)	Goulding (2)	Heyworth (2)	Estelle (2)	Gorrell (2)	Christiana (2)	Bromley (2)	Blackwell (2)	Ball (2)	Armstead (2)	Sykes (3)	Watkin (3)	Pilling (3)	Southworth (3)	Ibbetson (3)	Hunter (3)	Frazer (3)	Deborah (3)	Barnet (3)	Ash (3)	Tipping (4)	Asten (3)	Page (4)	Kyffin (4)	Leonora (4)	Rosanna (4)	Hough (4)	Duckworth (4)	Donald (4)	Warburton (5)	Miles (5)	Bella (4)	Parr (5)	Nichol (5)	Washington (5)	Wilmot (5)	Harwood (5)	Newsome (5)	Singleton (5)	Newman (5)	Nicholson (5)	Marsh (5)
677	Varley (2)	Acroyde (1)	Sidney (2)	Partington (2)	Ormerod (2)	Nathaniel (2)	Hobson (2)	Holdcroft (2)	Grant (2)	Hezekiah (2)	Eustace (2)	Gorton (2)	Church (2)	Brook (2)	Blake (2)	Ballantyne (2)	Armstrong (2)	Tate (3)	Watt (3)	Pollard (3)	Sparkes (3)	Irlam (3)	Hurst (3)	Fuller (3)	Denison (3)	Barrett (3)	Ashley (3)	Trevor (4)	Astley (3)	Peel (4)	Lambert (4)	Lilley (4)	Rosetta (4)	Houghton (4)	Dudley (4)	Eaton (4)	Watts (5)	Morley (5)	Beswick (4)	Patterson (5)	Niven (5)	Watkin (5)	Abigail (4)	Heaton (5)	Noble (5)	Stead (5)	Nield (5)	Noble (5)	Massey (5)
678	Vasley (2)	Acton (1)	Silvester (2)	Paterson (2)	Oxley (2)	Neale (2)	Hodgson (2)	Holme (2)	Graves (2)	Higham (2)	Everard (2)	Gould (2)	Clarinda (2)	Brooke (2)	Blanch (2)	Bancroft (2)	Arnold (2)	Theophilus (3)	Wellington (3)	Potter (3)	Squire (3)	Jennings (3)	Hutton (3)	Garnett (3)	Diana (3)	Barrow (3)	Bagnall (3)	Wellington (4)	Aubrey (3)	Phillips (4)	Laurence (4)	Lincoln (4)	Sadler (4)	Hounsfield (4)	Edge (4)	Eckersley (4)	Webb (5)	Musgrave (5)	Birkett (4)	Pickles (5)	Noble (5)	Wilberforce (5)	Adolph (4)	Hector (5)	Norah (5)	Thornley (5)	Nightingale (5)	Noel (5)	Napier (5)
679	Vaughan (2)	Adamson (1)	Simeon (2)	Peacock (2)	Padgett (2)	Nelson (2)	Hodson (2)	Hood (2)	Greaves (2)	Hinchliffe (2)	Eyre (2)	Grantham (2)	Clover (2)	Brookes (2)	Blomley (2)	Bannister (2)	Arthure (2)	Timothy (3)	Wells (3)	Prichard (3)	Stanton (3)	Jonathan (3)	Illingworth (3)	Garside (3)	Dodgson (3)	Basil (3)	Baldwin (3)	Whalley (4)	Augustin (3)	Pickup (4)	Leach (4)	Lingard (4)	Salisbury (4)	Irlam (4)	Elsmore (4)	Eda (4)	Wesley (5)	Nicholson (5)	Bond (4)	Potter (5)	Nora (5)	Wiliam (5)	Adolphus (4)	Hermon (5)	Ormerod (5)	Tyrer (5)	Nixon (5)	Norris (5)	Nathan (5)
[truncated: 4,152 more rows]
[truncated: 128 more columns]
