# Supplementary material for: Network analysis of the social and demographic influences on name choice within the UK (1838-2016)
Source: PLoS One. 2018 Oct 31;13(10):e0205759. doi: 10.1371/journal.pone.0205759 (PMC6209202; doi:10.1371/journal.pone.0205759)
Supplement: S5 Table — (XLSX) [file pone.0205759.s006.xlsx]

## Sheet: Table S5
Table S5. Rank order of names in the BMD corpus, by total number of registered births (across 177 years).
Included in this table are all names listed in the UK local BMD as either a forename or middle name. Where names have an equal number of occurrences as a forename, they are sorted, sequentially, as follows: (a) in descending order by no. of occurrences as a middle name, (b) in descending order by no. of occurrences as a surname, (c) in alphabetical order.
The UK local BMD records do not assign sexes to names. Consequently, sex is inferred automatically, by parsing census data from the United States (https://www.ssa.gov/OACT/babynames/names.zip; downloaded 15th November 2016), compiled for the period 1880 to 2015. If the automatic parsing of US census data does not identify a name, sex is listed as 'unknown.'
Name	Sex	No. of occurrences as a forename	No. of occurrences as a middle name	No. of occurrences as a surname	Ratio of number of times this occurs as a surname to the number of times this occurs as a forename	No. of years in which this is used either as a forename or middle name	Years in which this is used either as a forename or middle name
John	M	1259902	155695	905	0.001	177	1838-2014
Mary	F	1000884	164758	9	0	177	1838-2014
William	M	978633	205761	655	0.001	177	1838-2014
James	M	662885	142752	24310	0.037	177	1838-2014
Thomas	M	648173	120854	75509	0.116	177	1838-2014
Elizabeth	F	555922	204870	9	0	177	1838-2014
George	M	493517	58564	6496	0.013	177	1838-2014
Sarah	F	457598	10338	41	0	177	1838-2014
Margaret	F	405567	61361	6	0	177	1838-2014
Joseph	M	383499	45776	1003	0.003	177	1838-2014
Robert	M	307877	49514	384	0.001	177	1838-2014
Alice	F	298541	84730	7	0	177	1838-2014
Annie	F	271295	37152	3	0	176	1838-1980,1982-2014
Ann	F	259705	426767	22	0	177	1838-2014
Charles	M	248490	50011	2986	0.012	177	1838-2014
Arthur	M	235491	48941	1891	0.008	177	1838-2014
David	M	228470	46428	449	0.002	177	1838-2014
Jane	F	228035	209520	106	0	177	1838-2014
Ellen	F	220588	133848	107	0	177	1838-2014
Henry	M	214915	196064	4671	0.022	177	1838-2014
Edward	M	208700	125274	692	0.003	177	1838-2014
Richard	M	201404	39114	576	0.003	177	1838-2014
Albert	M	184300	24078	245	0.001	176	1838-2011,2013,2014
Edith	F	181818	11130	6	0	174	1838-1975,1977-1982,1984,1985,1987-2014
Florence	F	174572	11276	296	0.002	175	1838-1973,1975-1977,1979-2014
Harry	M	171732	11902	341	0.002	177	1838-2014
Samuel	M	167310	13018	765	0.005	177	1838-2014
Frederick	M	167030	35711	176	0.001	176	1838-2013
Hannah	F	151953	34881	1630	0.011	177	1838-2014
Alfred	M	151580	23104	50	0	176	1838-2010,2012-2014
Peter	M	143366	22547	244	0.002	177	1838-2014
Emma	F	140384	19261	2	0	177	1838-2014
Frank	M	138493	8985	743	0.005	177	1838-2014
Martha	F	137981	4542	6	0	177	1838-2014
Emily	F	136980	16976	11	0	177	1838-2014
Walter	M	130870	11143	1029	0.008	175	1838-1978,1980-2007,2009-2014
Catherine	F	124511	16279	17	0	177	1838-2014
Ernest	M	122525	26658	132	0.001	172	1838-1997,1999-2004,2006-2010,2014
Harold	M	120541	14036	463	0.004	172	1838-2006,2008,2011,2014
Michael	M	118130	34373	592	0.005	177	1838-2014
Ethel	F	117278	8934	32	0	135	1841,1842,1845-1849,1853-1967,1969,1971-1974,1988-1990,1993,1995,2002,2003,2005
Eliza	F	115824	15208	1	0	165	1838-1953,1957,1958,1960,1961,1963-1970,1973-1976,1978-1980,1983-1986,1988-1991,1993-2014
Dorothy	F	114319	7719	31	0	176	1838-2010,2012-2014
Herbert	M	111500	20233	4254	0.038	169	1838-1981,1983-1985,1987-1991,1993-1996,1998-2009,2014
Elsie	F	111470	5711	2	0	162	1847,1849,1851,1854-1975,1977-1986,1988-2014
Ada	F	106583	6064	0	0	158	1838-1971,1973,1974,1981,1982,1984,1985,1987,1989-1992,1994,1997,1999,2000,2002-2008,2010,2014
Fred	M	89739	1493	1	0	169	1838-1971,1973-1976,1978-2003,2005-2009
Doris	F	86954	3746	36	0	119	1849,1862,1863,1868,1870,1875-1877,1880-1976,1979,1983-1985,1988,1990,1992-1994,1997,1998,2003,2008,2009
Lily	F	86298	3743	39	0	166	1842,1844-1846,1848-1976,1979,1981,1984-2014
Francis	M	79230	25430	8838	0.112	177	1838-2014
Susan	F	78776	7863	2	0	177	1838-2014
Hilda	F	78418	4958	3	0	147	1840,1842,1844,1849,1850,1852,1853,1856-1974,1976,1981-1983,1985-1992,1995,1997,1999,2001,2004,2005,2011,2013,2014
Joan	F	77378	14770	3	0	174	1839-1841,1843-2011,2013,2014
Harriet	F	75375	5313	3	0	177	1838-2014
Agnes	F	74780	18098	36	0	169	1838-1980,1982-1990,1992-2006,2008,2010
Kathleen	F	74295	9400	2	0	170	1841,1842,1846-1850,1852-2014
Lilian	F	73794	12145	0	0	162	1838,1851-2010,2012
Frances	F	73654	19080	294	0.004	177	1838-2014
Stephen	M	72630	12742	715	0.01	177	1838-2014
Clara	F	72070	2188	9	0	174	1838-1979,1981-2010,2012,2013
Gladys	F	69168	4443	0	0	125	1839,1842,1863-1868,1872,1874-1973,1976,1979,1980,1984,1987,1988,1990-1992,1994,1997-1999,2002,2006,2007
Paul	M	67822	24166	1988	0.029	177	1838-2014
Kenneth	M	66929	10274	10	0	172	1838,1839,1841,1842,1844-1847,1850-1857,1859-2014
Jean	F	66528	15113	4	0	175	1838,1840-1846,1848-2014
Patricia	F	65416	16805	1	0	145	1838,1847,1848,1851,1855,1860,1872,1874-1877,1879-1887,1889,1891-2014
Alan	M	64899	16875	10	0	176	1838,1840-2014
Andrew	M	62098	26919	9858	0.159	177	1838-2014
Christopher	M	60702	12488	1245	0.021	177	1838-2014
Winifred	F	59729	13323	5	0	166	1838-1979,1981,1982,1984-1986,1990-1998,2000,2002-2005,2007-2011
Barbara	F	59692	4919	11	0	177	1838-2014
Louisa	F	58036	19705	12	0	176	1838-2012,2014
Lucy	F	57605	5167	246	0.004	177	1838-2014
Gertrude	F	57554	14974	1	0	136	1838-1966,1968-1970,1975,1978,1991,1993
Maria	F	57415	27227	3	0	177	1838-2014
May	F	57388	88929	7566	0.132	177	1838-2014
Anthony	M	56392	38731	1084	0.019	177	1838-2014
Benjamin	M	56376	5077	806	0.014	177	1838-2014
Anne	F	56096	56840	9	0	177	1838-2014
Ronald	M	54985	6798	156	0.003	165	1840,1843,1845,1847,1850,1851,1853-1860,1863,1865-2014
Norman	M	54770	9756	5423	0.099	170	1838-1998,2000-2006,2008,2009
Brian	M	54652	9946	1354	0.025	177	1838-2014
Nellie	F	54493	1574	4	0	115	1851,1856,1861-1954,1956-1960,1962-1964,1966,1984,1988,1992,2002,2004-2006,2010,2012,2013
Irene	F	53513	13001	1	0	158	1844,1849,1850,1852,1853,1856,1857,1859-2006,2008,2010,2011
Beatrice	F	53212	10806	4	0	176	1838-2013
Edwin	M	52521	19063	24	0	176	1838-2010,2012-2014
Eric	M	52047	9088	4	0	161	1838,1839,1844,1851,1853,1856,1857,1860,1862-2014
Leonard	M	51290	9425	6058	0.118	174	1838-2011
Stanley	M	50054	16492	12471	0.249	177	1838-2014
Amy	F	49587	4561	21	0	177	1838-2014
Daniel	M	48148	7161	4154	0.086	177	1838-2014
Philip	M	47847	10175	195	0.004	177	1838-2014
Mark	M	47434	13849	509	0.011	177	1838-2014
Fanny	F	47153	1842	1	0	113	1838-1939,1941-1944,1946-1948,1960,1962,1972,1978
Esther	F	46807	3435	19	0	176	1838-2013
Charlotte	F	46246	4243	46	0.001	177	1838-2014
Bertha	F	44633	1999	1	0	130	1838-1956,1958,1961-1965,1967,1969,1971,1983,2007
Edna	F	44463	3530	0	0	165	1838-1979,1981,1983,1984,1986,1988-1990,1992-1997,1999,2001-2003,2006-2010,2013
Marjorie	F	43825	4405	5	0	130	1840,1844,1848,1866,1870,1873,1874,1878-1977,1979-1982,1985,1986,1988-1997,2003-2008,2011
Janet	F	43754	3403	4	0	175	1838-1994,1996-2010,2012-2014
Christine	F	43309	8614	1	0	168	1838,1839,1842,1845,1846,1848,1850,1852-1864,1866-2013
Jessie	F	43145	2312	1	0	170	1838-1966,1968-1971,1975,1976,1978-1986,1988-2012,2014
Mabel	F	43020	7006	2	0	160	1838-1849,1851-1966,1969-1974,1980,1981,1985-1991,1995-1997,1999-2011,2013
Leslie	M/F	42999	16445	945	0.022	162	1842,1845,1848-1850,1853,1855,1857-2011
Ruth	F	42239	7985	226	0.005	177	1838-2014
Jack	M	41858	3045	669	0.016	175	1838-1842,1844-1856,1858-2014
Ian	M	41246	8498	3	0	146	1838,1840,1841,1845,1851-1853,1855,1858,1863,1870,1871,1874,1875,1877,1878,1881,1882,1885-1888,1890,1892-2014
Rose	F	40733	19289	12785	0.314	177	1838-2014
Joyce	F	40516	9774	4786	0.118	176	1838-2011,2013,2014
Minnie	F	39847	1951	5	0	130	1848,1849,1852-1951,1953,1956-1959,1962,1963,1967,1969,1981,1983,1985,1988,1991,1998-2007,2009,2010,2013,2014
Tom	M	38380	1162	5	0	177	1838-2014
Isabella	F	37971	4585	0	0	172	1838-1972,1974,1977-1983,1986-2014
Helen	F	36819	11573	17	0	177	1838-2014
Caroline	F	36704	5489	29	0.001	174	1838-2010,2014
Eileen	F	36265	6090	3	0	135	1859,1866,1869,1876,1877,1879,1881-2008,2014
Eleanor	F	36120	9255	8	0	177	1838-2014
Sheila	F	35724	2156	0	0	126	1862,1878,1881,1882,1887,1888,1890,1891,1893-2008,2010,2013
Wilfred	M	35665	4378	9	0	165	1838-1978,1980,1983,1985,1987-1995,1997,1999,2000,2002-2007,2009,2013,2014
Raymond	M	34942	9035	560	0.016	175	1838-1840,1842-1844,1846-2014
Percy	M	34366	5208	1429	0.042	145	1838-1848,1850-1962,1964-1970,1972,1979,1980,1983,1987,1992,1993,1995,1996,2000,2004-2006,2010
Hugh	M	34316	7426	94	0.003	175	1838-2010,2012,2013
Reginald	M	33669	8057	2	0	170	1838-1994,1996-2003,2005-2007,2010,2014
Phyllis	F	33062	2113	3	0	140	1838,1839,1842,1844-1847,1850,1853,1855,1856,1860,1863,1864,1867-1974,1976,1977,1979-1982,1984,1986,1988-1990,1992-1994,2001-2003,2005
Matthew	M	32754	5387	1040	0.032	177	1838-2014
Rachel	F	32748	3099	12	0	176	1838-2011,2013,2014
Geoffrey	M	32717	6573	9	0	176	1838-1844,1846-2014
Betty	F	32660	1677	125	0.004	155	1838-1974,1978,1980,1983-1985,1991,1992,1994,1996,1999-2002,2005,2006,2008,2010,2014
Maud	F	32465	23162	959	0.03	156	1838,1840-1960,1962,1963,1965-1969,1972-1974,1976,1981,1983,1984,1986,1989-2006,2010
Violet	F	32425	4064	40	0.001	173	1838-1974,1978,1980-2014
Olive	F	32066	3744	1454	0.045	159	1838-1973,1976,1981,1982,1984,1989-1991,1993-1995,1997,1999-2008,2010,2013
Linda	F	31953	2431	1	0	164	1840,1845,1851,1853-2010,2012-2014
Ivy	F	31903	2375	39	0.001	146	1857,1863,1864,1866,1868-1871,1874-1974,1976,1977,1979-1992,1994-2014
Eva	F	31645	2638	212	0.007	171	1840,1841,1843,1846,1847,1849-2014
Patrick	M	31503	14061	3199	0.102	177	1838-2014
Kate	F	31269	7153	2	0	176	1838-1951,1953-2014
Bernard	M	31051	7288	526	0.017	173	1838-2007,2009-2011
Amelia	F	30729	7356	0	0	177	1838-2014
Laura	F	30615	2928	3	0	177	1838-2014
Grace	F	30158	12071	2493	0.083	177	1838-2014
Rebecca	F	29993	5252	2	0	177	1838-2014
Doreen	F	29881	6126	3	0	124	1839,1884,1886-1890,1892-2003,2005,2006,2008,2009,2013
Alexander	M	29840	16340	4982	0.167	177	1838-2014
Evelyn	M/F	29455	8523	15	0.001	174	1838,1842-2014
Nancy	F	29304	1487	1	0	177	1838-2014
Sydney	M/F	29261	4259	81	0.003	172	1838-1978,1980-1992,1994-1999,2001-2011,2014
Pauline	F	29055	2440	33	0.001	168	1838,1840,1842-1846,1848-2002,2004,2006,2008,2009,2012,2013
Maureen	F	29037	3330	1	0	114	1889,1898,1900-1903,1905-2009,2011,2013,2014
Cyril	M	28557	3652	2	0	146	1838,1839,1841,1842,1845,1850-1976,1979,1983,1988-1995,1999,2002,2005,2014
Colin	M	28453	4325	23	0.001	172	1840-1842,1845-1850,1852-2014
Martin	M	28376	9247	35892	1.265	177	1838-2014
Sidney	M/F	28189	4306	225	0.008	173	1838-1975,1977-1981,1983-2006,2008-2010,2012-2014
Julie	F	27743	1999	1	0	155	1838-1840,1844,1845,1855,1858-1860,1862-1867,1869-1874,1876,1878-1890,1892-1898,1900-1912,1914-1918,1920-2014
Roy	M	27712	8941	425	0.015	156	1839,1841,1844,1851,1853,1856,1857,1860-1862,1865,1870-2014
Brenda	F	27495	2204	0	0	148	1838,1840,1854,1856-1858,1864,1867,1871,1874-2009,2011,2012,2014
Keith	M	27366	7622	718	0.026	151	1841,1843,1849,1857-1860,1865,1868-1871,1874-1879,1881-2011,2013,2014
Vera	F	27304	2871	7	0	134	1845,1848,1853,1860,1862,1864,1865,1868,1872,1873,1875,1877-1990,1992-1994,1997,1998,2002,2003,2005,2011
Isaac	M	26527	2206	1212	0.046	173	1838-1955,1957-1965,1967,1968,1970-1986,1988-2014
Derek	M	26126	4324	1	0	117	1896-2010,2012,2014
Marion	F	25770	4543	31	0.001	173	1838-1998,2000-2009,2012,2013
Graham	M	25745	9151	16920	0.657	176	1838-1847,1849-2014
Clifford	M	25690	5709	3439	0.134	172	1838,1840-2001,2003-2008,2011-2013
Carol	F	25681	3417	30	0.001	124	1856,1857,1871,1886-1888,1891-1900,1902-1916,1918-2009,2012
Susannah	F	25579	1102	0	0	171	1838-2007,2010
Terence	M	24478	3271	2	0	176	1838-1848,1850-2014
Jacqueline	F	24231	1584	1	0	117	1886,1888,1889,1891,1893-1895,1899,1901,1903-1906,1908,1909,1912-2009,2011-2014
Donald	M	23930	3250	874	0.037	173	1838-1844,1846-2010,2013
Muriel	F	23929	5047	50	0.002	139	1841,1843,1849,1857-1860,1862-1977,1979,1980,1984-1987,1990,1992,1994,1998-2000,2005,2006,2008,2012
Karen	F	23704	1977	5	0	103	1838,1845,1873,1882,1883,1888,1890,1891,1893,1896,1903,1908,1909,1911-1913,1921,1925,1929,1931-2014
Pamela	F	23704	1893	0	0	173	1838-2005,2007-2009,2012,2014
Betsy	F	23283	555	0	0	139	1838-1952,1954-1956,1960,1964,1970,1974,1985-1988,1990,1992,1994,1996,1997,2001,2004-2008,2010,2014
Dennis	M	23006	3877	3481	0.151	176	1838-2013
Jonathan	M	22784	2888	105	0.005	177	1838-2014
Gordon	M	22556	10874	8297	0.368	173	1838-2010
Sylvia	F	22356	2302	4	0	172	1838-1977,1979-1983,1985-2000,2002-2007,2009,2011-2014
Sandra	F	21660	1442	0	0	85	1863,1868,1892,1895,1920,1926,1928,1932-1998,2001-2003,2005-2010,2012,2013
Julia	F	21572	2153	3	0	177	1838-2014
Ralph	M	21554	2793	2513	0.117	177	1838-2014
Beryl	F	21396	2461	6	0	119	1870,1871,1874,1876,1878-1975,1978-1980,1983,1984,1988,1989,1991-1994,1996,1998,2000,2006,2010,2012
Kevin	M	21290	3011	8	0	123	1844,1849,1867,1871,1884,1887,1890,1894-1896,1898,1902-1907,1909-2014
Audrey	F	21119	2508	6	0	142	1840,1843,1848,1850,1857,1861,1865,1871,1874,1877-1987,1989-2006,2008-2010,2012
June	F	20772	5358	16	0.001	176	1838-1906,1908-2014
Steven	M	20643	3736	220	0.011	153	1838-1841,1843,1846,1848-1852,1854-1857,1859,1861-1866,1871,1872,1874,1875,1877-1879,1881,1882,1884,1886,1888-1892,1895-1904,1906-1918,1920-1923,1925-1932,1934,1936-2014
Maggie	F	20628	432	0	0	106	1852,1855,1858-1942,1944,1953,1965,1973,1985,1989,1992,1996,1998,2002,2004-2011,2014
Nora	F	20335	1551	3	0	156	1838,1839,1841,1844-1975,1978,1980,1982-1986,1988,1990-1995,1997,2000,2002,2003,2006-2008
Constance	F	20158	4750	33	0.002	171	1838-1970,1972-1976,1978-1983,1985-2010,2014
Owen	M	20048	12488	58616	2.924	177	1838-2014
Valerie	F	19727	2315	0	0	130	1863,1873,1876,1879,1880,1882,1885,1887-1980,1982-2010
Jennifer	F	19642	1841	0	0	104	1854,1867,1872,1875,1906,1909,1910,1915,1918-1924,1926-2014
Lawrence	M	19495	5563	9274	0.476	176	1838-2011,2013,2014
Edmund	M	19409	6588	65	0.003	172	1838-2008,2010
Horace	M	18960	1876	4	0	141	1838-1953,1955-1968,1970-1972,1976,1980,1981,1985,1986,1990,1992,2001
Angela	F	18876	2811	0	0	172	1838-1840,1842,1845-1848,1850-2011,2013,2014
Dora	F	18679	1209	2	0	152	1839-1841,1843-1970,1975,1979-1988,1990-1994,2000,2002,2006,2010,2014
Simon	M	18549	2704	2096	0.113	177	1838-2014
Gillian	F	18119	1187	59	0.003	118	1847,1855,1859,1861,1863,1868,1874,1878,1889,1890,1893,1895,1896,1901,1902,1905,1908,1910-1913,1916-2001,2003-2006,2008-2014
Joshua	M	18095	1313	42	0.002	168	1838-1950,1952-1956,1958-1960,1963,1965-1968,1973-2014
Selina	F	17935	1955	7	0	170	1838-2005,2007,2008
Matilda	F	17716	4381	1	0	161	1838-1950,1954-1957,1959-1966,1968,1970,1972-1974,1978,1979,1983,1986-1990,1992-2014
Marian	F	17621	2898	2	0	170	1838-1981,1983-2000,2003,2006-2012
Lydia	F	17393	1695	1	0	177	1838-2014
Marie	F	17265	31995	13	0.001	176	1838,1839,1841-2014
Douglas	M	17053	8753	6370	0.374	176	1838-2010,2012-2014
Norah	F	17047	1032	1	0	145	1839-1844,1847-1968,1970-1973,1978,1979,1981,1984,1988,1994,1995,1998,1999,2001,2006,2007,2014
Ida	F	16703	1279	1	0	149	1839,1841-1975,1981,1982,1987,1988,1990,1992,1995,1996,2004,2007-2010
Bessie	F	16377	845	0	0	132	1839,1841,1843,1844,1846-1951,1953-1960,1962,1963,1965,1969,1977,1989,1991,1999-2001,2003,2005,2006,2012
Abraham	M	16293	966	1388	0.085	146	1838-1950,1952-1959,1961-1963,1965,1968,1969,1972,1975,1979,1981,1982,1985,1993,1994,1996,1997,1999,2000,2002-2004,2006,2007,2010,2011
Malcolm	M	16253	4636	847	0.052	175	1838-1841,1843-2012,2014
Phoebe	F	16073	663	0	0	166	1838-1951,1953-1956,1958-1963,1965,1966,1969-1972,1974,1975,1978,1979,1981-1983,1986-2014
Barry	M	16064	4710	3451	0.215	165	1838-1840,1844,1850-1857,1859,1861-1888,1890-2009,2011-2014
Deborah	F	15943	955	0	0	172	1838-2007,2009,2010
Gary	M	15940	1649	14	0.001	89	1872,1910,1911,1919,1930-2014
Lizzie	F	15741	2077	2	0	99	1841,1847,1849-1941,1987,1988,1995,2002
Nicholas	M	15687	4430	2686	0.171	176	1838-2012,2014
Roger	M	15651	3336	235	0.015	173	1838-2006,2008,2009,2011,2013
Stuart	M	15435	10995	3536	0.229	177	1838-2014
Shirley	F	15334	1536	1856	0.121	159	1840,1844,1847-1849,1851-1853,1856,1857,1859-1865,1867-1989,1992-1997,1999,2001-2011,2013
Elaine	F	15322	5813	0	0	148	1857,1860,1863,1864,1867,1868,1870,1873,1875-2014
Neil	M	15235	4232	1044	0.069	169	1839-1841,1843,1845-1847,1849-1851,1854-1858,1860,1861,1863-2014
Bridget	F	15063	1176	21	0.001	173	1838-2007,2009,2013,2014
Allan	M	15027	5247	3692	0.246	177	1838-2014
Josephine	F	14987	6823	0	0	174	1838-2011
Lewis	M	14985	8730	48488	3.236	177	1838-2014
Eveline	F	14800	4244	0	0	141	1838,1840,1843,1845-1954,1956-1969,1971-1974,1977,1978,1987,1990,1993-1996,2006,2008
Gerald	M	14690	3002	27	0.002	172	1838,1840-1844,1846-2006,2008-2011,2014
Evan	M	14623	2788	139	0.01	176	1838-1985,1987-2014
Judith	F	14611	1093	0	0	170	1838-1916,1918-2000,2002-2006,2009-2011
Edgar	M	14280	4900	2301	0.161	165	1838-1967,1969-1974,1976-1978,1980-1988,1990-1998,2000,2001,2003,2006-2010
Maurice	M	13708	3214	206	0.015	173	1838-2003,2005-2010,2014
Wendy	F	13494	1826	2	0	103	1908,1910-1913,1915-2011,2013
Timothy	M	13451	1619	134	0.01	176	1838-2012,2014
Adam	M	13440	2665	652	0.049	176	1838-1940,1942-2014
Teresa	F	13327	5054	0	0	175	1838-2011,2013
Willie	M/F	13327	3179	56	0.004	107	1845,1846,1849-1853,1855-1941,1943-1946,1948-1950,1954,1955,1963,1976,2005,2009
Freda	F	13233	1318	2	0	119	1842,1848,1855,1864,1868,1869,1871,1873,1875-1878,1880-1971,1973-1976,1978,1984-1986,1988,1989,1991,1992,2000,2004,2005
Alison	F	13191	2720	84	0.006	168	1840-1842,1844,1846-1850,1852,1854-1870,1872-1876,1878-2012,2014
Trevor	M	13146	4242	1040	0.079	173	1838-2005,2007-2010,2013
Diane	F	13080	3131	0	0	102	1841,1846,1871,1875,1883,1891,1894,1913,1917,1919-1922,1924-2009,2011-2013
Joanne	F	12869	3085	0	0	92	1844,1855,1870,1873,1879-1881,1892,1902,1908,1916,1917,1921,1923,1925,1932,1934,1937-2010,2014
Sharon	F	12829	818	9	0.001	89	1838,1839,1842,1852,1856,1864,1866,1869,1874,1876,1882,1883,1885,1889,1891,1900,1910,1912,1936,1939-1992,1994-1999,2001-2004,2006-2011
Sophia	F	12624	3816	2	0	176	1838-1954,1956-2014
Henrietta	F	12604	1217	4	0	164	1838-1950,1952-1955,1957-1973,1975,1977-1979,1981-1985,1987-2004,2006,2008,2009
Vincent	M	12588	7325	2769	0.22	177	1838-2014
Gwendoline	F	12356	3657	1	0	137	1847,1852,1854,1860,1862-1865,1867-1977,1979,1980,1983,1985-1987,1991,1993-2001,2004,2012
Florrie	F	12198	73	1	0	88	1866,1867,1870-1938,1940-1944,1946-1950,1962,1965,1967,1995,2004,2006,2009
Rita	F	12187	1382	0	0	133	1849,1870,1872,1875,1878,1881-1883,1885-1989,1991-2000,2002-2004,2006,2008,2010-2014
Miriam	F	12181	1348	0	0	174	1838-2007,2009,2012-2014
Sam	M/F	12137	279	14	0.001	171	1838-1951,1953,1955-1963,1965,1968,1970-2014
Veronica	F	12110	3451	0	0	169	1839,1841-1853,1855,1856,1858-2001,2003-2010,2013
Leah	F	12081	1514	2453	0.203	177	1838-2014
Arnold	M	11821	3882	9863	0.834	163	1838-1976,1979-1984,1986-1989,1991-1995,1997-1999,2001-2003,2006,2009,2012
Victor	M	11713	10685	65	0.006	170	1838,1840-1843,1847-2011
Mildred	F	11597	2180	5	0	141	1838-1971,1975,1976,1979-1981,1984,2005
Victoria	F	11559	9294	1	0	177	1838-2014
Cecil	M	11460	4497	179	0.016	152	1838-1972,1974,1975,1978,1979,1982-1984,1986-1989,1996,1998,1999,2002,2005,2009
Amanda	F	11411	1997	0	0	174	1838-1930,1932-2010,2013,2014
Daisy	F	11395	1349	9	0.001	141	1858,1859,1862,1866-1952,1954-1960,1963,1966,1970,1972-1974,1976,1977,1979-2014
Lesley	M/F	11157	7794	43	0.004	134	1868,1870,1871,1878,1881,1883-2011
Lee	M/F	11126	14740	46324	4.164	177	1838-2014
Carole	F	11029	1302	1	0	85	1895,1904,1906,1931-2000,2002-2006,2008-2014
Nicola	F	10839	860	11	0.001	87	1838,1853,1870,1879,1889,1891,1893,1902,1904,1910,1921,1926,1939-2012,2014
Oliver	M	10767	4116	11610	1.078	177	1838-2014
Georgina	F	10671	2773	0	0	175	1838-2010,2012,2014
Lisa	F	10599	1171	0	0	96	1854,1861,1867,1870,1875,1877,1879,1881,1882,1894,1895,1898,1899,1902,1904,1905,1909,1912,1914,1920,1925,1930,1931,1934-1937,1939,1942,1944-1948,1950-2010,2012
Michelle	F	10491	5732	1	0	78	1925,1928,1933,1935,1940-2011,2013,2014
Louise	F	10393	64895	3	0	177	1838-2014
Denis	M	10393	1582	22	0.002	169	1838-1989,1991-1995,1997-2002,2004-2008,2014
Christina	F	10389	2638	3	0	176	1838-2013
Theresa	F	10267	3889	0	0	172	1838-2006,2010,2012,2013
Rhoda	M/F	10217	731	1	0	148	1838-1970,1972,1973,1975,1977,1979-1981,1988,1992,1993,1996,2005,2006,2010,2014
Hazel	F	10156	1700	396	0.039	135	1847,1871,1872,1874,1877,1879,1881-1883,1885,1887-2010,2012
Luke	M	10152	2288	1021	0.101	175	1838-1936,1938-1950,1952-2014
Yvonne	F	10083	2967	0	0	119	1869,1889-1892,1894,1896,1898-1901,1903-1999,2001-2010,2014
Mavis	F	10081	1825	17	0.002	112	1853,1859,1870-1872,1879,1880,1884,1886,1892-1971,1973,1974,1976,1978,1979,1981-1987,1989-1991,1993,1994,1996-1999,2003,2009
Jeffrey	M	10022	2228	1860	0.186	172	1838-1845,1847-2000,2002-2004,2006-2010,2012,2013
Jesse	M	10022	815	79	0.008	170	1838-1953,1955-1971,1973-1999,2001-2006,2008-2010,2013
Gilbert	M	10013	2538	7898	0.789	157	1838-1976,1978-1981,1984,1987,1989-1993,1995,1997,1998,2002-2004,2007
Enoch	M	9991	825	98	0.01	122	1838-1943,1945-1950,1952,1953,1958,1962-1964,1967,1971,1972,1990
Catharine	F	9890	624	0	0	151	1838-1931,1933-1936,1938,1939,1941-1973,1975,1978-1983,1985-1988,1990-1992,1994,1998,2000,2004
Norma	F	9849	842	0	0	123	1859,1862,1864,1867,1868,1873,1877-1883,1885-1974,1976,1978,1980,1981,1983-1986,1988-1991,1994-1996,1998,2001,2002,2007,2011
Denise	F	9814	3650	2	0	107	1873,1888,1893,1903,1906,1908,1910-2002,2004-2009,2011,2012
Nigel	M	9777	2058	0	0	146	1840,1842,1849,1850,1854,1857-1860,1864,1868-1870,1872,1873,1875,1876,1878-1898,1900-2006,2009
Lavinia	F	9673	2378	0	0	167	1838-1981,1983-1993,1996-1999,2003-2006,2008-2010,2012
Iris	F	9556	1540	1	0	132	1858,1865,1871,1878,1879,1881-1977,1981-1989,1992-1994,1996-2010,2012-2014
Jacob	M	9509	1000	774	0.081	171	1838-1939,1941-1950,1952,1953,1956,1959-2014
Helena	F	9486	3135	1	0	175	1838-2010,2013,2014
Anna	F	9336	2373	6	0.001	177	1838-2014
Margery	F	9284	1070	1	0	136	1838-1971,1976,1978
Enid	F	9210	1132	0	0	125	1838,1859,1862,1865-1868,1870-1965,1967-1974,1977,1981,1984,1985,1988,1989,1991,1992,1995,1998,2000,2001,2005,2010
Lynn	F	9089	2836	991	0.109	139	1843,1859-1863,1866,1868,1869,1871-1878,1880,1881,1883,1884,1886,1888,1890-1892,1895-1897,1899-1906,1909,1911,1913,1915-1931,1933-2014
Claire	F	8905	4942	6	0.001	143	1850,1853,1855,1856,1861,1864,1869,1872,1873,1876,1879-1883,1885-1888,1890-2009,2011-2014
Priscilla	F	8889	1260	1	0	155	1838-1960,1962-1971,1973,1974,1976-1978,1980-1982,1984-1986,1988,1989,1991-1994,1997,2000,2006,2008,2010
Eunice	F	8848	978	3	0	154	1838-1973,1976-1978,1981,1985-1988,1990-1993,1995,1999,2000,2006,2009,2012
Louis	M	8697	2672	129	0.015	177	1838-2014
Darren	M	8634	1083	3	0	59	1926,1945,1949,1958-2012,2014
Ellis	M/F	8613	5349	41182	4.781	176	1838-1982,1984-2014
Joe	M	8558	672	0	0	174	1838-1954,1956-1961,1963-1968,1970-2014
Lilly	F	8517	476	664	0.078	134	1838-1844,1846-1929,1931-1938,1941-1943,1945,1948-1950,1952,1955,1965,1980,1988,1989,1993-2014
Samantha	F	8366	955	0	0	58	1853,1874,1911,1960-2014
Rosemary	F	8137	3110	0	0	120	1867,1871,1874,1884,1889,1890,1893,1895,1898,1899,1901-2010
Wilfrid	M	8117	1103	1	0	135	1842-1848,1850,1853,1854,1856-1970,1973,1978,1979,1986,1989,1994,1995,1997,1998,2000
Kathryn	F	8002	1305	1	0	100	1897-1899,1908,1911,1913,1915,1916,1919,1921-1925,1927,1928,1930-2010,2012-2014
Clarence	M	7946	999	125	0.016	131	1838,1841-1845,1847-1851,1853-1967,1970,1972,1987,1993,1998
Millicent	F	7938	2280	7	0.001	155	1838-1952,1954-1959,1961-1967,1969,1971-1973,1980,1982,1986,1987,1990-1992,1994-2006,2008,2009,2011
Carl	M	7904	1604	87	0.011	162	1838,1842,1843,1850,1852-1854,1856-1859,1861-2009,2012,2013
Nathan	M	7903	909	375	0.047	175	1838-1952,1954,1955,1957-2014
Tracey	F	7872	910	2141	0.272	100	1839,1843,1848,1850,1856,1858,1861,1863,1866,1868-1870,1872,1875-1878,1881,1883,1884,1887,1890,1892,1893,1897,1900-1902,1904,1907-1912,1914,1915,1917,1924,1926,1928,1937,1938,1942,1944,1945,1947,1950,1952,1955-1997,2001,2004-2007,2010,2011,2013
Heather	F	7770	1565	238	0.031	131	1841,1843,1846,1866-1868,1872,1876,1880,1882,1885,1886,1888-1890,1894,1896-1899,1901-1903,1905,1907-2010,2012-2014
Howard	M	7663	7223	30446	3.973	176	1838-2013
Isabel	F	7598	5175	0	0	177	1838-2014
Jason	M	7537	1376	13	0.002	153	1838-1842,1844-1855,1857-1872,1874-1888,1890-1897,1902,1904-1907,1910-1912,1916,1919-1921,1925-1928,1930,1932-1943,1945,1947-1955,1957-2014
Adrian	M	7437	1858	31	0.004	165	1840,1842-1845,1848,1852-1855,1857-1860,1862-1869,1871-2013
Janice	F	7400	462	0	0	100	1840,1841,1848,1852,1862,1878,1881,1887,1891,1898,1900,1903-1905,1908-1910,1912,1921,1922,1924-1926,1928-1978,1980-1992,1994-1997,2000,2002-2009
Roland	M	7379	2045	140	0.019	167	1839,1841-2000,2002-2004,2006,2008,2013
Rowland	M	7376	2663	8070	1.094	161	1838-1991,1993,1994,1998,1999,2001,2002,2006
Gerard	M	7374	3128	374	0.051	172	1839,1841-2006,2008,2009,2012-2014
Lena	F	7365	649	7	0.001	161	1839,1843,1845,1847,1850,1851,1854-1978,1980-1985,1987,1988,1990-1993,1995-2004,2006-2013
Reuben	M	7331	798	261	0.036	176	1838-1957,1959-2014
Katie	F	7252	456	0	0	152	1854-1856,1860-1944,1946-1951,1954,1955,1959-2014
Eli	M	7237	720	4	0.001	140	1838-1941,1943-1948,1951,1953-1955,1957,1959,1960,1962,1963,1967,1968,1970,1972,1978-1981,1990,1992,1995,1997,1999,2002,2004-2009,2014
Craig	M	7234	2384	3711	0.513	159	1839,1841,1843,1847,1850,1851,1854,1855,1857-1860,1862,1864,1866-1868,1870-1878,1880-1883,1885-1921,1923-2014
Blanche	F	7211	2564	45	0.006	151	1838-1960,1962-1970,1972,1974,1977,1980,1981,1985,1986,1988-1991,1995-1997,2000,2003,2005,2009,2014
Susanna	F	7179	348	0	0	164	1838-1931,1933,1935-1937,1939-1946,1948-1979,1981-1995,1998,1999,2001,2003-2007,2009,2012,2014
Rosa	F	7175	993	26	0.004	174	1838-2010,2013
Aaron	M	7173	1354	559	0.078	170	1838-1936,1938,1939,1941,1943-1945,1947-1951,1954,1955,1957-2014
Hilary	M/F	7132	1252	14	0.002	140	1847,1848,1850,1851,1855,1856,1860,1862,1864,1867-1869,1871,1873,1874,1876-1879,1883,1884,1886-1989,1991-1995,1997,1998,2000,2001,2003-2006,2008,2010
Jessica	F	7129	962	0	0	155	1839,1840,1842,1844,1846,1855,1856,1861,1865,1869-2014
Lorraine	F	7119	2911	22	0.003	134	1847,1854,1859,1862-1864,1870,1871,1876,1879,1881,1883,1884,1887,1888,1890-1892,1897-1907,1909,1911-2014
Dawn	F	7044	5102	54	0.008	101	1895,1898,1902,1912,1913,1915,1918,1920-2011,2013,2014
Cecilia	F	6991	2092	0	0	173	1838-1987,1989-1995,1997-2010,2012,2014
Ben	M	6919	422	17	0.002	175	1838-1938,1940-1951,1953-2014
Elijah	M	6906	521	2	0	145	1838-1941,1943-1945,1947-1950,1954,1961-1965,1967-1969,1979,1982,1986,1988,1990,1992,1993,1995-1997,2000-2014
Moses	M	6883	368	1840	0.267	124	1838-1930,1932-1935,1937,1939,1940,1943,1944,1948,1952,1955,1958,1961,1987,1988,1990,1991,1993-1995,1997,1998,2000-2002,2004,2006-2009
Tracy	F	6869	987	497	0.072	75	1844,1845,1859,1866,1868,1870,1872,1878-1880,1883,1884,1889,1890,1897,1899,1900,1904,1922,1930,1944,1947,1949-1951,1953,1955-2000,2003,2004,2007
Lynne	F	6745	1696	8	0.001	81	1901,1927,1930-1936,1938-2000,2002,2003,2005-2010,2013
Harriett	F	6703	618	5	0.001	137	1838-1929,1931-1933,1935-1937,1939,1940,1944,1946-1948,1950,1954,1956,1959,1961,1965,1968,1969,1971,1973,1975,1979,1987,1989-1996,1998,1999,2002-2010,2014
Sally	F	6674	267	6	0.001	176	1838-2013
Lillian	F	6671	1617	3	0	161	1844,1851-1973,1975,1977-1979,1981-2012,2014
Griffith	M	6659	2546	10723	1.61	146	1838-1952,1954-1956,1958-1971,1973,1977,1978,1980,1986-1988,1990,1992-1994,1996,2006,2012
Ella	F	6579	1371	172	0.026	173	1838,1839,1841,1843-1957,1959-1966,1968-2014
Phillip	M	6552	1966	233	0.036	176	1838-2010,2012-2014
Josiah	M	6529	488	2	0	132	1838-1941,1943,1944,1946,1949,1951,1952,1954,1961,1962,1980,1982,1985,1989,1992,1993,1996-2002,2004,2006,2008-2010,2013
Katherine	F	6524	1470	0	0	176	1838-2013
Nelly	F	6504	172	6	0.001	104	1838-1844,1846-1932,1934-1936,1938,1940-1943,1950,2004
Allen	M	6487	4612	36841	5.679	173	1838-2008,2010,2013
Beverley	F	6485	857	908	0.14	136	1838,1841,1843,1846,1851,1858,1861,1864,1865,1867,1869-1871,1873,1875-1880,1882,1883,1886-1897,1899-1903,1905,1906,1908,1909,1911-1913,1915,1917-1920,1922-1993,1995,1996,1998,2000-2006,2009-2011
Hubert	M	6455	1544	49	0.008	148	1838-1969,1971-1974,1976,1977,1980,1982,1983,1989,1991,1992,1997,2008,2012,2014
Stella	F	6452	803	10	0.002	167	1838-1841,1843-1847,1849-1853,1855,1857-1988,1990-2009
Alma	F	6380	1176	5	0.001	148	1840,1842-1846,1848-1851,1853-1966,1968-1973,1975,1978,1979,1986,1988-1991,1993,1996,1998,2000,2001,2004,2007,2008,2010,2011
Lynda	F	6380	413	0	0	127	1849,1850,1856,1857,1869,1870,1873,1876,1878,1880,1882-1884,1886,1888-1890,1892,1893,1895-1898,1900-1933,1935-1994,1997,1999-2001,2003-2006,2012,2014
Lillie	F	6347	280	299	0.047	128	1843,1846,1848,1852,1853,1856-1943,1945-1952,1954,1956,1959,1987,1988,1991,1992,1995-2014
Bryan	M	6309	2002	6510	1.032	174	1838-2001,2003-2007,2009-2011,2013,2014
Ruby	M	6233	982	71	0.011	147	1847,1849,1858,1868-1970,1972-1976,1979-2014
Mona	F	6214	820	0	0	129	1839,1840,1845-1847,1851,1852,1854,1855,1857-1871,1873-1959,1961-1968,1972,1974,1975,1982,1983,1986,1988,1997,2002,2003
Andrea	F	6155	750	18	0.003	110	1847,1850,1867,1874,1877,1878,1880,1884-1886,1888,1893,1896-1898,1900,1901,1905,1909,1911-1913,1919,1920,1924,1925,1928-2009,2012,2013
Clive	M	6138	2140	228	0.037	147	1843,1848,1849,1854,1859,1862,1864,1865,1870,1871,1873-1888,1890-1999,2001-2008,2010-2012
Rosanna	F	6078	162	0	0	161	1838-1934,1936,1939-1941,1943-1975,1977,1979,1980,1982-2000,2003-2006,2008
Bertie	M/F	6044	520	82	0.014	115	1840,1842,1848,1851,1853,1856,1857,1859-1946,1948,1949,1957,1962,1963,1965,1977,1989,1990,1995,1997-2003,2005-2007
Paula	F	6016	591	2	0	113	1857,1862,1872,1873,1875,1877,1882,1888,1893-1895,1897,1898,1901,1902,1904,1905,1908,1912,1914-1923,1925-1998,2000,2002-2005,2008,2009,2011-2013
Monica	F	5913	1476	4	0.001	170	1838-1975,1977,1979-1985,1987-1989,1991-2006,2008-2011,2013
Bertram	M	5910	2244	287	0.049	145	1838,1841,1842,1844-1847,1850-1959,1961-1967,1969,1974,1975,1977,1978,1980,1982,1984,1987,1989-1993,1995,1997,1998,2001,2005,2006,2010
Diana	F	5870	1175	3	0.001	172	1838-2007,2010,2013
Charlie	M	5870	293	1	0	131	1838,1842,1850,1852-1854,1856-1941,1943,1945,1947,1954,1963,1966,1973,1976,1984-2014
Sophie	F	5792	637	0	0	156	1838-1840,1842,1843,1850,1851,1854-1926,1928-1934,1936,1937,1941,1942,1944,1945,1947,1949-1951,1954,1957-2014
Job	M	5775	276	217	0.038	116	1838-1932,1934-1938,1940,1942,1944,1947,1954,1957,1963,1964,1966,1967,1969,1972,1988,1991,1995,2006
Cynthia	F	5686	731	0	0	112	1862,1872,1875,1877,1879-1881,1884,1885,1887-1974,1976-1979,1982-1984,1987,1990,1995,1999,2004,2006,2008,2011
Stephanie	F	5657	561	0	0	134	1851,1860,1866,1870,1875,1880,1882,1883,1885,1886,1888,1889,1891-2009,2011-2013
Clarice	F	5634	291	1	0	122	1838,1840,1847,1849,1850,1853,1855,1858,1861,1863,1864,1867-1956,1958-1960,1962,1963,1965,1967,1974,1987,1989,1992,1994-1998,2001-2003,2005,2006
Megan	F	5621	933	25	0.004	120	1850,1853,1881,1888,1890,1897,1901-2014
Jenny	M/F	5611	315	14	0.002	174	1838-2008,2010,2011,2014
Ryan	M	5603	1236	12276	2.191	123	1845,1856,1859,1861,1864,1865,1867-1869,1871-1873,1875,1876,1878-1880,1882,1885-1888,1890,1894-1897,1899,1900,1902,1905,1907,1908,1911,1914,1916,1919-1923,1925-1930,1935-1937,1940-1951,1953-1958,1960-2014
Archibald	M	5574	1299	405	0.073	141	1838-1951,1953-1958,1962-1965,1967,1970,1979,1982,1985,1987,1988,1990,1993,1995,1998,2001-2004,2006,2009
Adelaide	F	5527	2674	1	0	153	1838-1959,1961-1966,1968-1970,1974,1978,1981,1982,1984,1991-1994,1996,1997,1999-2004,2006,2008-2010,2013
Wayne	M	5494	1935	147	0.027	88	1868,1874,1887,1890,1896,1897,1914,1921,1925,1926,1934,1936,1938,1939,1941-2014
Polly	F	5441	73	23	0.004	151	1840-1842,1845-1847,1849,1850,1852-1928,1930-1934,1936,1939,1944,1946,1951,1952,1955,1959-1965,1967-2011,2013,2014
Jennie	F	5416	229	0	0	145	1853,1856,1858,1859,1861-1863,1865-1997,1999,2001,2004,2006,2008
Donna	F	5406	291	0	0	92	1845,1848,1849,1855,1858,1870,1873,1878,1890,1893,1894,1900,1901,1910,1914,1916,1919,1920,1926,1927,1929,1931,1934,1937-2001,2004,2010,2012,2013
Jeanette	F	5390	954	1	0	167	1838-1840,1844-1991,1993-2005,2008,2009,2013
Gareth	M	5383	1150	2	0	106	1882,1890,1892,1900,1907,1908,1911,1912,1914-1916,1918,1919,1921-2007,2009-2014
Clare	F	5374	5124	6658	1.239	175	1838-1854,1856-2010,2012-2014
Shaun	M	5322	1117	23	0.004	96	1844,1846,1874,1881,1908,1914,1919,1921,1924,1927,1929-2014
Flora	F	5297	385	3	0.001	157	1838-1954,1956,1958-1960,1962,1964-1968,1970,1972,1975,1976,1979,1982-1986,1988,1990-2000,2002-2006,2009,2010,2013
Levi	M	5287	641	990	0.187	152	1838-1938,1940-1947,1949,1954,1955,1957,1959,1961,1963,1966,1971,1974,1979,1982-2010,2012-2014
Anita	F	5277	964	0	0	147	1860-1866,1868,1870-1893,1895-2004,2007-2010,2013
Jill	F	5221	788	2	0	93	1838,1910,1911,1914,1916,1918-1995,1997,1999-2003,2006,2009,2010,2013
Laurence	M	5194	1489	555	0.107	175	1838-2010,2013,2014
Frederic	M	5070	977	1	0	148	1838-1958,1960-1964,1967,1968,1970,1973,1974,1977,1979,1985,1991-1996,1998,2001,2002,2004-2007,2010
Morris	M	5067	3906	67905	13.401	168	1838-1997,1999-2004,2007,2009
Suzanne	F	5009	1452	0	0	110	1860,1881,1890,1898,1899,1904-1906,1908,1910-1927,1929-2011
Chloe	F	4972	309	0	0	96	1858,1859,1865,1867,1871,1875-1881,1883,1884,1886,1888,1890,1892-1894,1901,1904,1905,1907,1909,1910,1913-1915,1918-1921,1926,1930,1932,1934,1938,1944-1948,1951,1953,1959,1963,1964,1966,1968-2014
Dinah	F	4927	309	1	0	144	1838-1974,1976,1979,1980,1982,1989,1997,1998
Jamie	M	4897	430	5	0.001	91	1858,1861,1870,1871,1874,1887,1890,1893-1895,1897,1899-1904,1908,1911,1913,1915,1926,1936,1943,1945-1952,1954,1956,1957,1959-2014
Debra	F	4857	272	1	0	66	1838,1846,1854,1865,1893,1894,1912,1916,1927,1941,1943,1949,1951-1993,1995,1998,2000,2003-2007,2009-2011
Ellin	F	4796	1880	118	0.025	89	1838-1904,1906-1908,1912,1917,1918,1921,1922,1924,1928,1932,1933,1935,1945,1950,1952,1983,1986-1989,2002
Jayne	F	4755	13189	60	0.013	102	1839,1843,1846,1861,1868,1876,1878,1882-1884,1889,1894,1898,1899,1904,1908,1913,1921,1931-2014
Liam	M	4755	840	0	0	81	1922,1925,1931,1932,1934-1936,1938,1940,1942-1947,1949-2014
Gail	F	4726	1369	6	0.001	74	1864,1875,1905,1934-1997,1999,2000,2002-2005,2013
Amos	M	4725	582	2242	0.474	153	1838-1953,1955-1957,1959,1961,1963-1975,1978-1981,1983,1984,1987-1989,1991,1996,1998,2004-2008,2010,2013
Myra	F	4720	629	0	0	152	1838-1975,1978-1980,1982,1983,1987,1988,1990,1994-1996,2000,2005,2010
Sean	M	4654	1072	5	0.001	93	1853,1856,1877,1912,1913,1917,1919-1922,1931,1933-2014
Scott	M	4644	4348	33502	7.214	177	1838-2014
Noel	M	4640	3057	208	0.045	169	1838,1840,1844-1857,1859-1994,1996-2011,2014
Neville	M	4639	2118	2309	0.498	162	1838,1841-1843,1845-1848,1850,1851,1853-1860,1862-1999,2001,2005-2008,2012
Thelma	F	4600	549	0	0	91	1844,1863,1880,1890,1891,1893-1968,1970,1972,1983,1987,1988,1995,1996,2003,2006,2013
Lauren	F	4575	1353	0	0	70	1888,1892,1945-1951,1953,1954,1956-2014
Antony	M	4567	3834	21	0.005	162	1838,1839,1841-1846,1850,1852-1864,1866-1875,1878,1880-1882,1884-1886,1890,1891,1893-1905,1907-2014
Jemima	F	4567	411	0	0	143	1838-1929,1931,1933,1934,1936,1937,1940-1944,1946,1950,1952,1956-1958,1961,1964,1968,1972,1977,1980-1987,1989-1991,1993-2010,2014
Louie	M	4499	319	14	0.003	131	1848,1858,1862,1864,1867-1952,1954,1955,1958,1960,1961,1964,1965,1968,1969,1972,1978,1982,1985-2013
Annette	F	4444	1519	24	0.005	169	1839-1998,2000-2006,2008,2009
Christiana	F	4428	289	0	0	131	1838-1930,1932-1941,1943-1948,1950,1952-1954,1957,1961-1964,1966-1968,1971,1972,1974,1985,1988,1990,1992,1995,1999,2005
Abigail	F	4426	625	2	0	174	1838-1930,1932-1946,1948,1950-2014
Fiona	F	4400	765	0	0	94	1903,1905,1909,1913,1914,1916,1919,1920,1922-1927,1929,1931-2009
Austin	M	4398	2311	10024	2.279	176	1838-2013
Marilyn	F	4396	547	0	0	74	1919,1924,1927,1928,1930-1980,1982-1986,1988,1990,1993-1996,1999,2000,2003-2007,2013
Glenys	F	4351	362	0	0	81	1903,1906-1975,1978-1980,1985,1987,1990,1991,1994,1995,2001
Natalie	F	4350	345	0	0	121	1859,1876,1878,1880,1883-1885,1887,1890,1891,1894,1895,1898-1903,1905,1906,1908-1913,1915,1917,1919-1925,1927-2011,2014
Lois	F	4253	1000	2	0	177	1838-2014
Cornelius	M	4253	666	124	0.029	154	1838-1972,1977,1979,1980,1983,1986-1991,1993-1995,1998,2000,2002,2003,2005,2008
Rosina	F	4241	1379	1	0	168	1838-1969,1971-1985,1987,1989-2007,2010
Gemma	F	4229	183	0	0	63	1905,1924,1929,1933,1934,1939,1942,1944,1946,1955,1957-1961,1963-2010
Rachael	F	4223	517	3	0.001	169	1838-1929,1932-1934,1936-2006,2008-2010
Oswald	M	4221	1727	464	0.11	140	1838-1971,1981,1987,1989,1991,1995,2003
Kelly	F	4213	459	36462	8.655	132	1839-1842,1850,1853,1856,1858-1860,1863-1868,1870-1874,1876-1885,1887-1910,1912-1916,1918-1920,1922-1924,1926-1929,1934,1936-1938,1941-1944,1948,1956,1959-2008,2011,2012
Russell	M	4182	3618	16060	3.84	173	1838-2009,2013
Duncan	M	4173	2583	4148	0.994	174	1838-2011
Alec	M	4121	648	1	0	147	1842,1846,1855,1860,1863,1866,1867,1869,1872,1874-2009,2013,2014
Percival	M	4101	2434	6123	1.493	137	1838-1963,1965-1967,1970-1972,1978,1984,1991,1995,1998
Betsey	F	4091	40	2	0	82	1838-1893,1895-1903,1905-1909,1911-1913,1917,1920,1926,1927,1936,1940,1968,2002,2007
Mohammed	M	4044	456	357	0.088	67	1875,1926,1932,1936-1938,1945,1947,1948,1950,1954,1958,1959,1961-2014
Robin	M/F	4028	1150	67	0.017	149	1845,1846,1856,1859,1861,1862,1867,1869,1870,1872-1874,1876-2010,2013,2014
Stewart	M	4023	4961	10863	2.7	177	1838-2014
Gwyneth	F	4000	500	14	0.004	117	1841,1851,1856,1857,1869,1874,1878-1880,1883,1886-1973,1975-1977,1981,1982,1985-1987,1989,1993,1994,1998,2000,2002-2005,2008,2013
Olivia	F	3997	1778	1	0	177	1838-2014
Sybil	F	3984	699	0	0	134	1839,1840,1842,1847-1849,1851-1969,1972,1976,1978,1983-1985,1994,2002,2012
Glyn	M	3978	2533	108	0.027	139	1841,1843,1853,1857,1858,1862,1866,1867,1869-1871,1874,1877,1879-1881,1883-1994,1996-1998,2000-2003,2005,2006,2008,2010
Jordan	M/F	3948	1002	9806	2.484	152	1838,1842-1846,1848,1850-1864,1866-1883,1885-1922,1924-1942,1944,1945,1947,1948,1950,1955,1956,1958,1959,1964,1966-1968,1970,1972-1974,1977-2014
Melanie	F	3936	437	0	0	89	1852,1862,1878,1880,1883,1885,1890,1895,1897,1899,1906,1907,1909,1910,1914,1921,1928,1931,1934-1936,1941-2007,2009
Kerry	F	3894	219	917	0.235	102	1841,1854,1856,1859,1862,1871-1873,1876,1879,1889,1892,1893,1896,1900,1903-1907,1921,1924,1925,1927-1929,1932-2005,2007,2009
Noah	M	3854	273	17	0.004	143	1838-1942,1945,1949,1952,1958,1963,1966,1967,1970,1971,1980,1983-1987,1989,1990,1994-2014
Dean	M	3839	2422	29652	7.724	177	1838-2014
Phebe	F	3837	45	0	0	87	1838-1912,1918,1920-1922,1928,1931,1932,1948,1981,1988,1997,1998
Ivor	M	3819	1749	2	0.001	142	1849,1852,1866-1975,1977-1996,1998-2001,2004-2007,2010,2011
Derrick	M	3781	899	1254	0.332	116	1840,1854,1856,1871,1872,1876,1883,1884,1889-1896,1898-1976,1978-1990,1995-1997,1999-2001,2007,2012
Dilys	F	3771	354	0	0	97	1884,1886-1969,1971-1974,1978,1985,1990,1995,1998,2003,2005,2008
Madeline	F	3740	1114	0	0	174	1838,1840-1981,1983,1984,1986-2014
Leo	M	3729	1752	84	0.023	172	1839,1840,1842-1846,1848,1850-1852,1854-2014
Squire	M	3729	258	979	0.263	134	1838-1935,1937-1946,1948-1953,1955-1965,1967,1970,1971,1977,1978,1980,1989,1990,1993
Celia	F	3712	374	0	0	166	1838-1978,1980-1986,1989-1994,1996-2003,2005,2009,2010,2013
Rodney	M	3688	1207	64	0.017	138	1838,1841,1842,1844,1847,1850,1851,1853,1854,1856,1859,1863,1872,1875-1877,1879-1889,1891-1987,1989,1990,1993,1995-1997,1999-2003,2005,2006,2010
Cicely	F	3675	431	0	0	130	1838-1952,1954,1957-1959,1961,1962,1965,1967,1985,1987,1989,1999,2003,2005,2006
Jeremiah	M	3654	152	9	0.002	146	1838-1950,1952,1954-1968,1970,1972,1973,1978,1980,1983,1984,1986,1989,1991,1994,1996-1998,2002,2009,2010
Bernadette	F	3653	2131	0	0	107	1879,1882,1885,1886,1892-1895,1899,1903,1907-1909,1911-2000,2002,2004,2005,2007
Zoe	F	3648	414	0	0	158	1839,1841,1847,1850-1852,1857,1859,1861,1863-1869,1871-1873,1875-1948,1950-2014
Prudence	F	3646	374	88	0.024	139	1838-1967,1970,1973,1977,1983,1985,1986,1990,1991,1995
Karl	M	3638	693	8	0.002	146	1859,1861,1862,1864,1865,1867,1868,1870,1873-1921,1924,1926-2009,2011-2014
Kay	F	3637	3540	28348	7.794	176	1838-2013
Gwen	F	3626	325	2	0.001	167	1838-1975,1978,1979,1981-1986,1988-1994,1996-1999,2001-2004,2006-2008,2010,2011,2014
Kim	M/F	3604	718	18	0.005	80	1855,1858,1861,1864,1869,1876,1929,1930,1934,1937-1941,1943-1999,2001-2004,2006,2008,2010,2012,2013
Carolyn	F	3601	482	1	0	87	1858,1875,1896,1905,1907,1911,1919,1922,1923,1925,1927-1996,1999,2000,2003-2005,2012,2013
Ashley	M/F	3598	2183	6224	1.73	176	1838,1840-2014
Lorna	F	3561	401	1	0	133	1873,1878,1880,1883-2011,2013
Nathaniel	M	3545	642	77	0.022	171	1838-1943,1945-1948,1950,1951,1954,1955,1957-2010,2012-2014
Madge	F	3543	354	107	0.03	94	1847,1866,1867,1869,1872,1874-1951,1953,1954,1957,1961-1963,1966,1967,1986,2002,2003
Peggy	F	3530	255	1	0	150	1838-1888,1891-1896,1899-1969,1972-1974,1981,1982,1984,1985,1990-1992,1994,1999,2002-2004,2006-2011,2013
Joanna	F	3529	469	0	0	173	1838-1918,1920-2006,2008-2010,2012,2014
Harvey	M	3510	2204	17319	4.934	177	1838-2014
Garry	M	3510	478	586	0.167	98	1860,1873,1882,1883,1885,1886,1896-1898,1904,1905,1912,1916,1923,1924,1927-1998,2000-2005,2008-2012
Clement	M	3486	1195	1254	0.36	149	1838-1968,1970-1972,1974,1975,1980,1985,1989,1992,1993,1995,1997,1999,2003-2005,2007,2008
Lionel	M	3476	1478	0	0	153	1838-1979,1981,1985,1987,1989,1995,1997,1998,2003,2004,2006,2008
Wallace	M	3456	1895	7013	2.029	161	1838-1972,1974,1976,1977,1979-1981,1984-1987,1989,1991-1993,1995-1998,2000-2004,2006,2008,2009
Naomi	F	3417	713	0	0	177	1838-2014
Barrie	M	3415	1323	284	0.083	112	1861,1865,1866,1868,1875,1878,1880,1882,1885,1887,1888,1894,1902,1904-1906,1908-1910,1912-1994,1996-2000,2002-2004,2009,2013
Renee	F	3381	335	1	0	129	1845,1854,1859,1861-1863,1871,1875,1881,1882,1884,1885,1888-1963,1965-1977,1979-1984,1986,1989-1992,1995-2010,2014
Cheryl	F	3341	301	0	0	71	1919,1937,1939-1999,2001,2004-2008,2011,2014
Alexandra	F	3322	3535	11	0.003	168	1840-1843,1845,1846,1849-1852,1855-1857,1859,1860,1862-2014
Olwen	F	3312	1022	2	0.001	116	1844,1871,1874,1876,1877,1879-1971,1976-1978,1980,1983,1985,1986,1988,1992-1994,1996,1997,2000,2001,2003,2005,2009
Simeon	M	3304	242	60	0.018	164	1838-1931,1933-1945,1947,1948,1950,1951,1953-1982,1984-1989,1991,1992,1994-2005,2008-2010
Isaiah	M	3298	141	2	0.001	114	1838-1926,1928-1933,1935-1937,1946,1950,1956,1962,1972,1982,1995,1997,1998,2001,2003-2005,2007,2008,2011
Molly	F	3296	291	20	0.006	146	1838-1845,1847-1851,1853-1855,1858,1860-1863,1866,1868,1870-1872,1875,1877,1880,1884,1885,1887,1888,1893-1895,1898-1954,1956-1962,1964-1967,1969,1971,1973-1977,1979,1981-2014
Tina	F	3291	198	0	0	109	1852,1857,1862,1866,1873,1883,1885,1887,1888,1890,1892-1900,1902,1904,1906-1910,1913,1918-1921,1923,1925-1927,1932,1933,1935-1938,1940,1942-1994,1996-2000,2002-2007,2009,2012,2014
Marlene	F	3262	373	0	0	64	1930-1968,1970-1975,1977-1981,1983,1984,1987-1989,1991,1995,1998,2001,2003-2005,2009,2014
Vernon	M	3212	2988	7570	2.357	169	1838-1989,1991-1995,1997-2002,2004-2009
Letitia	F	3202	913	0	0	160	1838-1958,1960-1971,1973,1975,1976,1980-1993,1995,1996,1998,2000,2002-2006,2009
Solomon	M	3184	226	831	0.261	152	1838-1938,1941-1947,1949,1950,1952-1956,1958,1960,1961,1963-1965,1967,1969,1971-1974,1977-1980,1983,1985,1987,1990-1992,1994,1996-2005,2007-2009,2011
Sara	F	3174	695	24	0.008	175	1838-1928,1930,1932-2014
Jake	M	3174	620	0	0	57	1856,1893,1895,1896,1898,1900,1905,1907,1909,1910,1919,1920,1924,1966,1970-1976,1978,1980-2014
Jim	M	3167	73	7	0.002	153	1838-1964,1966-1973,1976,1979,1981-1983,1988,1990-1997,2002,2004,2006,2007
Hayley	M/F	3155	238	117	0.037	65	1848,1852,1887,1888,1904,1905,1909,1924,1926,1939,1944,1948,1953,1959-2007,2009,2010,2012
Elias	M	3147	839	454	0.144	144	1838-1943,1945-1951,1953,1954,1956,1957,1959,1962,1964,1968,1971-1974,1979,1984,1986,1991,1993,1994,1996-1998,2000-2005,2007,2009,2010,2013
Jabez	M	3125	185	5	0.002	114	1838-1937,1939-1942,1946,1956,1957,1968,1980,1982,1987,1993,1995,2002
Desmond	M	3103	1673	262	0.084	127	1842,1844,1872,1874,1875,1877-1879,1882,1885-1890,1893-1985,1987-1997,1999,2000,2002-2005,2007,2010
Callum	M	3093	286	44	0.014	62	1845,1900,1922,1925,1938,1942,1945,1946,1951,1956,1959-1969,1971,1972,1974,1975,1977,1978,1980-2014
Carrie	F	3092	137	128	0.041	141	1839,1844,1849,1852,1856,1859,1861-1940,1945-1947,1952,1953,1956,1957,1959,1960,1962-2000,2002-2007,2010
Abel	M	3065	316	1131	0.369	129	1838-1929,1931-1940,1943,1945,1946,1948,1950,1953,1956-1958,1962-1964,1966,1969-1971,1973,1975,1983,1991,1994,1995,2004,2006,2012-2014
Kirsty	F	3044	179	1	0	61	1841,1935,1943,1944,1947,1951,1957-2007,2009-2011,2014
Ambrose	M	3040	1046	1479	0.487	147	1838-1957,1959-1971,1976,1980,1983,1984,1986,1989-1992,1994,1996,1997,2007,2009
Danielle	F	3012	824	1	0	66	1858,1862,1922,1943,1945,1951-1960,1962-2011,2013
Jeremy	M	2986	662	28	0.009	129	1838-1841,1843-1871,1874,1876,1880,1883,1887-1889,1892,1893,1900,1906,1909,1912,1921,1924,1926-2002,2004-2007
Ena	F	2973	581	1	0	113	1839,1858,1861,1862,1866,1867,1869-1877,1879,1881-1884,1886-1954,1956-1966,1968,1972,1977,1987,1989,1990,1996,2003-2006,2008,2009
Gwilym	M	2935	575	20	0.007	140	1838,1841,1842,1849,1851,1852,1858,1861-1863,1866,1867,1869-1971,1973-1982,1984,1985,1987-1991,1993-1995,2000-2003,2005
Olga	F	2931	462	1	0	117	1863,1868,1870-1878,1880-1974,1977,1978,1980,1982,1983,1985,1987-1989,2004,2006
Geraldine	F	2929	680	0	0	155	1838,1839,1841,1844,1846,1848,1850,1851,1853-1985,1987-1990,1992,1995-1997,1999,2001-2003,2005,2009
Joy	F	2866	3962	1621	0.566	160	1838,1844,1846,1849,1850,1853-1855,1857,1859,1861-1863,1865,1867-1872,1874-2013
Lottie	F	2860	192	0	0	111	1855,1857,1863,1865-1939,1941,1942,1945,1946,1948,1953,1958,1960,1987,1990,1991,1993-2014
Julian	M	2798	971	351	0.125	173	1838-2010
Adeline	F	2792	1173	0	0	139	1838-1942,1944-1952,1954,1955,1958,1960-1963,1967,1968,1970-1975,1979,1983,1984,1987,1988,1993,1995,1997,2006,2010
Maude	F	2726	2611	1338	0.491	129	1838-1840,1842-1951,1954,1956,1958,1959,1963,1965,1969,1970,1981,1985,1988,1995-1998,2006
Holly	F	2725	345	294	0.108	117	1839,1852,1865,1872,1877-1880,1882-1885,1888-1906,1908-1919,1921-1924,1930,1932,1934-1937,1940,1941,1946,1947,1949,1951,1952,1955,1956,1958-1960,1962,1964-2014
Bethany	F	2714	276	6	0.002	52	1849,1859,1863,1909,1956,1965,1969-2014
Tony	M	2698	296	0	0	104	1858,1862,1887,1894,1895,1900,1903,1911,1913-1915,1917,1918,1920-2002,2004-2010,2012
Mandy	F	2694	125	85	0.032	62	1842,1874,1876,1891,1893,1901,1906,1932,1944,1946,1948,1952-1999,2001,2005,2008
Miles	M	2683	996	6431	2.397	176	1838-2011,2013,2014
Marguerite	F	2681	1313	1	0	135	1838,1841,1843,1850,1852,1860,1862-1972,1974-1976,1979,1981,1983,1986,1988,1989,1991,1994,1996-1998,2001,2004,2007,2008
Jade	F	2669	4546	0	0	43	1972-2014
Penelope	F	2648	474	0	0	171	1838-1984,1986-1993,1995,1997,1998,2000,2002-2010,2012-2014
Hetty	F	2648	284	1	0	105	1841,1845,1848,1849,1852,1854,1856-1858,1861-1938,1940-1947,1949,1950,1952,1953,1969,1989,1992,1996,2001,2010
Gaynor	M/F	2643	403	481	0.182	155	1838-1842,1844-1985,1987-1990,1992,1993,1995,2009
Dominic	M	2629	912	3	0.001	175	1838-1840,1842-1844,1846-2014
Gloria	F	2628	276	0	0	95	1840,1850,1883,1893,1894,1896-1898,1900-1904,1906-1909,1911-1918,1920-1974,1976-1978,1982-1984,1986,1991,1997,2000,2003,2005,2006,2008,2010
Vivien	M/F	2601	519	7	0.003	115	1873,1877-1883,1886,1887,1889,1891-1977,1980-1982,1984,1985,1987,1989,1991,1994,1995,2000-2002,2005,2006,2008,2010
Mair	F	2596	982	322	0.124	147	1838,1840-1843,1851,1855,1857-1864,1866-1876,1878-1885,1888-1994,1997,1998,2002-2004,2006
Blodwen	F	2595	778	0	0	84	1869,1878-1950,1952-1954,1959,1967,1976,1981,1987,1996,1997
Mercy	F	2593	301	108	0.042	125	1838-1936,1938,1940,1942-1945,1947,1948,1950,1961,1964,1966,1967,1970,1984,1987,1990,1991,1995,1999,2000,2007,2009,2010,2013,2014
Gwladys	F	2590	231	0	0	89	1861,1864-1866,1870,1872-1950,1952,1955,1964,1970,2006
Jonas	M	2548	119	244	0.096	122	1838-1930,1934-1936,1940-1944,1948,1954,1956,1963,1964,1966-1968,1981,1982,1989,1990,1994,1996,1999-2001,2004,2005,2007,2009
Basil	M	2546	953	5	0.002	138	1839,1840,1843,1844,1846,1847,1851-1855,1857-1859,1861-1969,1971,1979,1981,1984,1986,1987,1990,1991,1993-1995,1998,2004-2006
Vivienne	F	2535	508	0	0	111	1870,1878,1888,1890-1896,1898-1903,1905-1978,1980-1986,1988,1990,1992-1994,1996,1998,2001,2003,2004,2006,2009,2010,2013
Janette	F	2505	342	0	0	144	1840,1842-1845,1847,1848,1850,1851,1853-1856,1859-1861,1863-1867,1869,1872-1884,1886-1890,1892-1987,1989,1990,1992,1996,1997,2000,2002,2009
Ivan	M	2487	670	0	0	147	1849,1853,1857,1859,1860,1862-1866,1869,1871-1999,2001-2004,2006,2009,2010
Leanne	F	2478	1451	0	0	55	1915,1933,1954,1962-2010,2012-2014
Rosannah	F	2456	23	0	0	103	1838-1915,1917-1927,1929,1930,1932,1940,1945,1946,1948,1949,1953,1957,1987,1993,1998,1999
Seth	M	2427	152	75	0.031	161	1838-1938,1940-1950,1953,1956-1958,1961,1962,1965-1970,1972-1975,1977-1979,1981-1986,1989-1992,1994-2011,2013,2014
Gregory	M	2425	1693	21784	8.983	174	1838-2007,2009,2010,2013,2014
Israel	M	2401	161	122	0.051	121	1838-1932,1934-1938,1940-1945,1950,1952,1961,1962,1967-1969,1975,1992,1993,1997,2002,2006-2008
Ephraim	M	2389	302	97	0.041	123	1838-1937,1939-1941,1943-1949,1951,1953,1954,1961,1963-1965,1969,1971,1983,2005,2007,2013
Myfanwy	F	2367	2000	0	0	145	1841,1843,1850-1852,1859-1963,1965-1970,1973-1976,1978-1988,1990-1992,1994-1996,1998-2000,2002-2006
Claude	M	2357	639	0	0	137	1839,1843,1845-1955,1958-1962,1965,1966,1971-1973,1979,1985-1987,1990,1992,1993,1998,1999,2002,2003,2005,2007,2009
Rosetta	F	2355	289	0	0	142	1838-1950,1952,1953,1956-1961,1963-1971,1973,1974,1978,1979,1982,1985,1988,1990-1992,1997,1998
Gavin	M	2351	426	1690	0.719	153	1841,1843-1845,1847,1848,1851,1853,1857-1860,1863-1869,1871,1873-1875,1877-1886,1888-2003,2005,2007,2009,2012
Humphrey	M	2343	975	2041	0.871	137	1838-1953,1956-1959,1961,1964,1965,1967-1972,1976,1982,1991,1993,1996,2000,2005,2007
Connor	M	2295	445	10967	4.779	88	1839,1840,1842-1844,1846,1850-1857,1859,1860,1866,1873,1875-1877,1879,1881,1885-1887,1889,1897,1898,1900,1903-1908,1911-1913,1915,1919,1920,1926,1928,1934,1938-1940,1944,1946,1956,1966,1968,1970,1971,1973,1977,1978,1981,1982,1987-2014
Eda	F	2293	117	0	0	119	1839,1840,1842,1845-1938,1940-1948,1950,1952,1954-1956,1960,1962,1964,1969,1998,2008,2009,2014
Rupert	M	2270	664	6	0.003	168	1838-1941,1943-1980,1982-1985,1987-1997,2000-2003,2005-2007,2009,2010,2012,2013
Llewelyn	M	2265	2248	115	0.051	165	1838-1994,1996-2003
Wilson	M	2262	5652	97649	43.169	171	1838-1977,1979-1981,1983-2006,2009,2010,2012,2014
Stacey	F	2258	303	2934	1.299	128	1839,1843,1847,1851,1856,1857,1859,1861,1862,1866,1868-1870,1872,1874-1878,1880,1882-1891,1893-1898,1900,1903-1906,1908-1913,1915-1918,1921-1925,1927,1929,1930,1932,1934,1935,1938-1940,1942,1944-1946,1948,1950-1952,1954,1957-2009,2014
Emmanuel	M	2256	564	64	0.028	160	1838-1943,1945-1955,1957-1965,1967-1969,1971-1974,1976,1978,1979,1981,1982,1984-1986,1988,1992-2000,2002-2005,2008,2010-2012,2014
Alex	M	2248	654	11	0.005	150	1840,1847,1852,1853,1856,1860,1862,1865,1867,1868,1870,1873,1876-1879,1881-2014
Kieran	M	2227	188	117	0.053	88	1863,1890,1899,1905,1909,1915,1919,1922,1926,1927,1931-1934,1938,1941-2013
Phillis	F	2221	168	183	0.082	112	1838-1931,1934-1942,1944-1947,1949,1950,1952,1958,1980
Natasha	F	2206	399	0	0	57	1939,1953,1956,1957,1960,1962-2009,2011-2014
Charley	M/F	2193	39	46	0.021	121	1840,1844,1845,1847-1926,1929,1930,1932,1934,1936,1943,1944,1954,1983,1985-1987,1989-2014
Pearl	F	2165	878	155	0.072	133	1865,1867-1869,1873,1876-1883,1885-1974,1976,1977,1980,1982-1987,1989-1996,1998-2001,2004-2010,2012,2014
Johanna	F	2152	253	0	0	168	1838-1982,1984-1995,1997-2002,2004,2005,2008,2009,2012
Sonia	F	2135	220	0	0	99	1849,1862,1866,1868,1903,1908,1911-2000,2004,2010,2011
Martyn	M	2133	616	188	0.088	132	1838,1846,1847,1849,1850,1853-1855,1859,1860,1862,1864,1867,1870,1871,1873,1875,1878,1880-1882,1884,1887-1889,1892,1894-1897,1899,1901,1904-1909,1911,1913,1915,1917,1918,1920-1924,1926,1929-2007,2009,2010,2013,2014
Rosalind	F	2129	633	0	0	158	1843-1845,1847-1855,1857,1860,1862-1867,1869-2003,2005,2010,2012
Emmeline	F	2121	602	0	0	140	1838,1839,1841-1935,1937-1944,1946,1947,1949-1958,1960,1962,1964,1971-1975,1977,1982,1984,1986,1987,1989,1990,1994,1996,1997,2000-2002,2005,2006
Guy	M	2108	1260	4684	2.222	170	1839-1841,1844-1848,1850-2010,2014
Joel	M	2105	348	128	0.061	167	1838-1934,1936-1941,1943,1945-1947,1950,1952,1953,1957-1962,1964-2014
Wright	M	2073	2393	79689	38.441	149	1838-1959,1961-1970,1972,1977,1978,1981-1983,1985,1986,1994,2002-2004,2006-2010
Marcus	M	2064	729	199	0.096	174	1838-1847,1849-1876,1878-1951,1953-2014
Ellie	F	2062	161	3	0.001	105	1840,1843,1847,1854,1855,1859,1861-1864,1866,1868,1870,1873,1874,1876,1878-1908,1910-1917,1920-1922,1924,1927,1929,1930,1937,1939,1940,1944,1948,1956,1957,1960,1965,1971,1972,1980,1983,1984,1986-2014
Mathew	M	2059	465	147	0.071	170	1838-1927,1929-1935,1937-1940,1942-1944,1946-1948,1950-1952,1955-2014
Melvyn	M	2047	548	0	0	79	1886,1898,1904,1907,1908,1913,1914,1919,1922,1924-1926,1928-1979,1981-1990,1995,1997,1999,2002,2010
Nina	F	2041	291	0	0	162	1841,1844,1850,1851,1853-1859,1861-1864,1866-2010,2012,2013
Bradley	M	2039	1164	31180	15.292	177	1838-2014
Georgia	F	2027	423	0	0	101	1841,1845,1858,1861,1864,1869,1872,1873,1875,1881,1882,1887,1891,1893-1895,1898,1899,1902-1905,1912,1916,1917,1920,1927,1930-1932,1934,1935,1937,1939-1942,1944-1946,1948,1950,1952-1954,1957,1958,1960,1961,1963-2014
Kimberley	F	2027	310	816	0.403	87	1861,1868,1876,1888,1899-1902,1906,1911,1915,1920,1923-1925,1927,1929,1931,1935,1939,1942,1944,1946,1948,1949,1951-2011,2014
Oscar	M	1989	557	8	0.004	158	1840-1846,1848-1939,1941-1948,1953,1955,1956,1959-1961,1963-1971,1973,1977-1979,1981,1982,1984-1987,1989-2014
Honora	F	1983	151	0	0	133	1838-1960,1962,1964,1966,1970,1972,1982,1991,1992,1998,1999
Max	M	1982	262	66	0.033	153	1849,1854,1857,1861,1862,1864,1865,1867,1868,1870-1982,1984-2014
Moira	F	1981	283	3	0.002	102	1838,1841,1843,1849,1877,1890,1891,1896-1978,1980,1983-1986,1989,1990,1998,2001-2003,2006
Dianne	F	1968	431	0	0	71	1913,1930,1932-1999,2004
Maxine	F	1967	356	0	0	78	1845,1910,1915,1921,1923-1925,1928,1929,1931-1933,1935-1997,2001,2008,2014
Kyle	M	1965	314	420	0.214	74	1860,1870,1876,1877,1881-1883,1885,1888,1892,1893,1897,1900,1903,1904,1910,1912,1917,1939,1941-1943,1947,1950,1960-1964,1969-1975,1977-2014
Dorothea	F	1963	561	0	0	143	1838-1859,1861-1964,1966,1967,1970,1973,1974,1980,1981,1984,1987,1989,1993,1997-1999,2002,2007,2010
Adele	F	1954	821	1	0.001	160	1838,1839,1842,1845,1846,1848,1850-1853,1855-1879,1881,1883-1889,1891-1895,1897-1912,1914-1920,1922-2007,2009-2011
Terry	M	1949	568	3115	1.598	159	1840,1841,1843-1847,1849,1851,1852,1854-1856,1858-1860,1862,1864,1865,1867-1869,1871-1879,1881-1892,1894-1902,1904-1910,1912-2010,2014
Melissa	F	1944	355	0	0	136	1839-1854,1858-1862,1864-1886,1888,1890-1892,1894-1906,1910-1912,1914,1915,1923,1926,1929,1934,1937,1942,1943,1945,1949-1954,1956-1960,1962-2010,2012,2014
Vanessa	F	1941	381	0	0	82	1895,1903,1904,1908,1934-2011
Leon	M	1939	638	115	0.059	160	1846-1849,1852,1854,1855,1857,1860,1862,1863,1865-1869,1871-2014
Cissie	F	1932	64	0	0	66	1867,1874,1877,1881,1882,1885-1888,1890-1939,1942,1946-1949,1952,1965
Millie	F	1929	136	5	0.003	112	1838,1846,1856,1858,1864-1941,1944,1947,1948,1950,1978,1985,1991-2014
Sabina	F	1911	204	3	0.002	148	1838-1937,1939-1941,1943-1945,1948-1953,1958-1960,1962-1965,1967,1969-1973,1976-1979,1981-1994,1997,1998,2000,2001,2007
Granville	M	1904	908	119	0.062	139	1840,1842-1844,1846,1847,1849-1971,1973-1976,1981-1983,1990,1999,2007
Bruce	M	1893	1862	3088	1.631	176	1838-2010,2012-2014
Hartley	M/F	1892	2315	35348	18.683	154	1838-1968,1970-1973,1976,1977,1980-1984,1991-1995,1997,2002,2004-2007,2009
Hester	M	1887	301	618	0.328	146	1838-1931,1933-1939,1941-1951,1953-1957,1959-1963,1966-1968,1970-1975,1982,1983,1985-1988,1991-1994,1998,2000,2005,2006,2008
Christian	M	1885	1355	2028	1.076	175	1838-1952,1954-2010,2012-2014
Nanny	F	1873	23	2	0.001	83	1838-1910,1913-1915,1917,1918,1921,1925-1927,1934
Isobel	F	1861	1356	0	0	159	1841,1842,1849,1851,1853-1855,1857,1859,1860,1862,1863,1865-1869,1871,1873-1878,1880-2014
Ross	M	1857	1791	8541	4.599	176	1838-2013
Clarissa	F	1842	247	0	0	151	1838-1933,1935-1953,1955,1957,1960,1961,1963,1965-1968,1970,1971,1975,1976,1978,1980,1982,1983,1985,1988,1989,1991-2000,2003,2005-2009
Archie	M	1827	211	3	0.002	121	1855,1859,1861,1865-1872,1874-1935,1937-1949,1955,1959,1961,1963-1965,1967,1969,1974,1981,1990-2014
Godfrey	M	1819	1093	2984	1.64	146	1838-1973,1975,1979-1981,1985,1992,1993,2000,2001,2003
Cameron	M	1814	1311	2829	1.56	167	1842,1843,1845,1847,1849-1856,1858,1860-1863,1865-2014
Shane	M	1807	427	68	0.038	81	1866,1913,1923,1924,1928,1932,1936,1937,1939-1950,1953-2012,2014
Emanuel	M	1807	267	222	0.123	134	1838-1914,1916-1936,1939,1941-1950,1952-1956,1958-1960,1964,1967,1968,1970,1973-1975,1986,1989-1993,1996,1998,1999,2008
Thirza	F	1804	138	0	0	114	1838-1934,1936-1940,1942,1943,1945,1946,1948,1957,1964,1973,1992,1997,2001,2002
Ezra	M	1794	196	8	0.004	121	1838-1916,1918-1923,1925-1933,1935,1936,1940,1941,1945,1948,1950,1962,1969,1978,1981,1983,1986,1988,1990-1992,1996,1997,1999-2004,2006,2007
Florry	M	1786	11	19	0.011	63	1858,1866,1869-1924,1926,1928,1940,1942,1946
Daphne	F	1782	412	36	0.02	102	1881-1883,1886,1887,1889-1971,1974,1978,1984-1987,1989,1992,1994,1998,2002,2004,2009,2012
Dan	M	1767	91	27	0.015	147	1838-1950,1952,1953,1955-1961,1964,1965,1969,1971,1972,1974-1977,1980-1983,1985,1986,1989,1991,1994,1996-1999,2001,2004,2005
Rosie	F	1761	134	34	0.019	126	1864,1867,1868,1872-1941,1943,1945-1947,1949,1956,1957,1960-1965,1973,1975-1979,1981-2014
Caleb	M	1759	190	33	0.019	150	1838-1918,1920-1933,1935-1938,1940,1942-1947,1950,1952,1954,1958,1963,1965,1966,1968,1970-1973,1975,1981,1984-1988,1990-2014
Jillian	F	1755	122	0	0	79	1876,1916,1919,1921,1924-1927,1929-1987,1989,1990,1992,1993,1996,2002-2006,2008,2010
Lindsay	M/F	1754	1212	2794	1.593	160	1841,1844,1845,1848,1850,1851,1853-1856,1858-1997,1999,2000,2002-2007,2010,2012
Bert	M	1753	193	7	0.004	90	1868,1877,1880-1951,1953-1956,1958,1959,1963,1968,1973,1977,1984,1985,2003,2006,2011,2014
Jodie	M/F	1751	69	0	0	47	1959,1963,1967,1969-2010,2012,2013
Noreen	F	1732	457	37	0.021	107	1890,1894,1896-1898,1900-1995,1997-1999,2002,2008,2010
Hector	M	1728	737	149	0.086	143	1838,1841,1843,1845-1847,1849-1851,1853-1953,1955-1957,1960-1965,1967-1970,1976,1978,1984,1988,1990-1993,1996-2004,2006-2008
Warren	M	1726	1117	8589	4.976	174	1838-1847,1849-2010,2013,2014
Eve	F	1725	1020	220	0.128	177	1838-2014
Faith	F	1721	703	62	0.036	176	1838-1977,1979-2014
Harrison	M	1716	3411	85492	49.821	174	1838-1950,1952-1974,1977-2014
Vivian	M/F	1715	1164	256	0.149	140	1838,1841,1854,1856,1858,1859,1861-1974,1977,1980,1981,1983-1985,1987,1988,1990-1995,1997,1999,2000,2002,2007,2012
Glenn	M	1715	330	542	0.316	109	1839,1843,1845,1846,1849,1854,1866,1869,1870,1872,1873,1881,1888-1890,1893,1894,1898,1901,1902,1904,1905,1909-1911,1916,1918-1920,1924-1927,1929-1932,1934,1936,1938,1940-1999,2001,2002,2004-2009,2013
Ursula	F	1689	490	0	0	166	1838,1839,1841-1977,1979,1980,1982-1988,1990-1998,2000-2004,2007-2009,2011
Marjory	F	1662	235	0	0	102	1838,1841,1852,1860,1866,1868,1872,1875-1959,1961-1965,1972-1974,1978,1980
Annis	F	1658	279	260	0.157	129	1838-1929,1931-1935,1937-1939,1941-1947,1950,1959-1962,1964,1965,1972,1977,1978,1980,1984,1988-1991,1993,1995,1998,1999,2003,2006
Maisie	F	1646	204	0	0	100	1871,1892,1893,1895,1897-1949,1951-1953,1955,1959-1961,1963,1965,1966,1970,1973,1982,1984-1987,1989-2014
Winnie	F	1636	138	4	0.002	96	1856,1859,1861,1862,1864,1865,1868,1869,1871,1872,1874-1945,1948,1962,1965,1984,1986,1995,1998,2001,2002,2005-2007,2010,2014
Patience	M/F	1628	234	64	0.039	138	1838-1939,1941,1943-1951,1954-1958,1960-1962,1966,1969,1971,1976,1979,1981,1982,1985,1988,1989,1992,1996,1999,2000,2004,2006,2007,2009
Alicia	F	1626	758	0	0	176	1838-2012,2014
Dale	M	1617	958	15477	9.571	174	1838-1913,1915-2010,2012,2014
Ebenezer	M	1616	203	3	0.002	100	1838-1924,1926,1927,1930,1932,1934,1936,1938,1940,1942,1954,1962,1963,1968
Leonora	F	1602	338	1	0.001	143	1838-1842,1844-1955,1957-1967,1969,1970,1972-1976,1984,1986,1988,1989,2000,2002,2003,2005
Honor	F	1601	207	79	0.049	156	1838-1934,1936-1965,1968,1970,1971,1978,1979,1981,1982,1984,1987,1988,1990,1992-1997,1999-2010
Avril	F	1594	360	0	0	94	1856,1859,1861,1885,1888,1895,1898,1901,1903-1905,1908-1911,1913-1916,1918-1975,1977-1979,1982-1984,1986-1993,2000,2003,2012
Dylan	M	1583	340	0	0	72	1911,1935,1942,1943,1946-1950,1952-2014
Mollie	F	1579	107	0	0	95	1893,1894,1898-1952,1955-1957,1959,1961,1963,1964,1966,1978,1981,1982,1984,1985,1989,1991-2014
Sian	F	1578	686	2	0.001	79	1906,1918,1929,1931,1933,1934,1937,1939,1941-2007,2009,2010,2012,2013
Angelina	F	1569	135	0	0	161	1838-1941,1943-1947,1949-1958,1960-1982,1984,1986-1988,1990,1992-1994,2001,2003-2006,2008-2013
Horatio	M	1559	510	0	0	112	1838-1932,1935,1936,1939,1944,1946,1949,1950,1952,1954,1955,1961,1962,1964,1970,1985,2007,2008
Sampson	M	1558	266	2199	1.411	112	1838-1931,1933-1935,1937-1939,1941,1942,1944,1948,1950,1952,1959,1962,1964,1966,1972,1999
Lindsey	M/F	1548	447	747	0.483	128	1849,1851,1852,1854-1864,1866,1867,1869,1872,1874,1875,1877,1879-1886,1888,1889,1891-1895,1898,1900,1902-1904,1906-1908,1910,1913,1915,1916,1920-1922,1924-1928,1931,1933-1936,1938,1940-1998,2001,2003-2006,2008,2011
Katharine	F	1540	335	0	0	167	1838-1840,1843-2005,2010
Iain	M	1539	382	0	0	97	1842,1859,1864,1881,1885,1890,1893,1903,1910,1915,1920,1924-2006,2008-2010
Nicole	F	1534	1630	5	0.003	73	1933,1939,1941,1943,1944,1946,1947,1949-2014
Georgiana	F	1525	230	0	0	105	1838-1914,1918-1921,1927,1929,1930,1932,1933,1935,1937,1943,1944,1950,1954,1957,1964,1965,1981,1982,1986,1997-2000,2003,2005,2009
Alwyn	M	1522	582	1	0.001	131	1840,1844,1862,1864,1865,1867,1868,1871,1873-1877,1879-1980,1982,1984-1989,1991,1992,1994,1996,1997,2001-2003,2010
Roderick	M	1500	548	251	0.167	146	1838,1839,1841,1842,1847,1848,1850,1852-1975,1977-1982,1984,1986,1988,1989,1991,1994,1996,1998,1999
Kezia	F	1496	232	0	0	118	1838-1926,1929-1931,1933,1934,1940,1941,1943,1945,1946,1948,1950,1958,1974,1983,1988,1990-1995,1997,1999,2001-2003,2005,2009
Ethan	M	1490	293	1	0.001	52	1843,1847,1857,1870,1872,1873,1880,1883,1885,1886,1893,1907,1909,1913,1915,1942,1949,1964,1965,1967,1970-1972,1977,1981,1984,1989-2014
Kayleigh	F	1485	74	0	0	28	1984-2011
Alun	M	1479	979	0	0	134	1857,1864,1865,1868-1870,1872,1874-1994,1997,1999,2003-2005,2007
Shannon	F	1478	240	2578	1.744	82	1845,1853,1859,1860,1863,1864,1866,1867,1871,1873,1874,1884-1886,1891,1892,1894,1895,1898,1900,1904,1907,1911,1919,1920,1922,1923,1932,1933,1935,1937,1940,1944-1948,1950,1951,1953-1955,1960,1965-1968,1970-1973,1977,1979-1982,1984,1987-2010,2013
Hiram	M	1469	230	4	0.003	111	1838-1934,1937,1938,1940,1942-1945,1948,1959,1960,1964,1967,1990,2009
Kitty	F	1463	95	0	0	138	1838-1944,1946-1948,1951,1955,1956,1963,1973,1982,1984,1985,1988,1991-1995,1997-2000,2003-2010,2013,2014
Ellinor	F	1462	255	27	0.018	101	1838-1922,1924,1926,1930-1935,1937-1939,1942,1950,1989,1990,2009
Alistair	M	1461	511	1	0.001	111	1890,1900,1902-1907,1909-1911,1913-2010,2013,2014
Mohammad	M	1440	95	137	0.095	53	1954,1962,1964-2014
Aileen	F	1432	356	0	0	115	1864,1868,1870,1873,1877,1879,1882,1884-1977,1983,1985,1986,1988-1991,1993,1995,1996,1998,1999,2004,2009
Effie	F	1429	131	0	0	105	1841-1843,1848,1851-1856,1858,1859,1862-1934,1936-1938,1940,1945,1950,1952,1954,1958,1963,1964,1979,1980,1982,1991,2002,2003,2012-2014
Damian	M	1417	553	0	0	85	1885,1912,1922,1924,1927,1930,1931,1933,1934,1936-2007,2010-2013
Janine	F	1413	284	0	0	72	1896,1920,1924,1926,1935-1998,2005,2007,2008,2014
Lloyd	M	1409	9308	42334	30.045	176	1838-2012,2014
Theodore	M	1407	919	105	0.075	170	1838-1968,1970,1972,1974-1976,1978,1979,1983-2014
Felix	M	1405	293	65	0.046	164	1838-1930,1932-1947,1950-1956,1958-1961,1964-1969,1972,1973,1975-1980,1982,1984,1985,1987-2011,2013,2014
Elinor	F	1401	372	3	0.002	166	1838-1974,1976,1979-2003,2005,2006,2008
Colette	F	1398	254	1	0.001	93	1884,1903,1904,1908,1915,1917-1919,1922-1924,1926-2000,2002,2003,2005,2006,2009,2010,2013
Greta	F	1398	185	0	0	105	1877,1878,1881,1885-1889,1891-1966,1968-1971,1973,1974,1976,1977,1980,1983,1987,1989-1991,1994-1996,1998,2002,2006,2009
Bernice	F	1379	355	0	0	136	1844,1851,1860,1862,1863,1865,1869,1870,1872,1873,1875-1974,1976-1979,1981-1997,1999,2001,2003,2010,2013
Smith	M/F	1378	5235	306667	222.545	149	1838-1951,1953-1970,1972,1973,1978,1982,1983,1986,1987,1989,1991-1995,1997,1998,2007,2011
Giles	M	1378	402	4717	3.423	168	1838-1928,1930-1939,1941-2002,2004-2006,2009,2010
Sadie	F	1378	140	3	0.002	132	1870,1872,1873,1877,1884,1885,1887-1895,1897-1961,1963-2014
Aubrey	M/F	1369	893	386	0.282	144	1838,1843-1845,1849-1853,1855-1857,1859-1972,1974,1978-1981,1983-1985,1987,1988,1993,1995,1999,2001,2003,2005,2006,2014
Zillah	F	1364	154	0	0	130	1838-1947,1949-1954,1957,1960,1961,1964,1965,1968,1971-1973,1975,1976,1982,1997,2005
Spencer	M	1360	3096	27947	20.549	177	1838-2014
Debbie	F	1347	55	1	0.001	51	1899,1918,1953,1954,1956-1996,1999,2003-2006,2012
Morgan	M	1344	1939	27588	20.527	176	1838-2013
Michele	F	1338	657	3	0.002	79	1877,1881,1892,1899,1902,1904,1910,1916,1922-1924,1932,1935,1938-1940,1942-1978,1980-1998,2000,2001,2003,2005,2006,2010,2012
Justin	M	1318	397	65	0.049	138	1838,1844,1847,1849,1851,1853,1855,1859,1862,1866,1867,1870,1871,1873,1874,1876-1883,1885,1887-1894,1896-1914,1916,1917,1920,1923-1931,1933,1938-2009,2012,2014
Nelson	M/F	1317	1725	13820	10.494	157	1838-1957,1959-1972,1975,1977,1981,1983-1985,1988-1991,1993-1995,1998-2002,2005,2006,2008,2011,2013
Mervyn	M	1317	673	30	0.023	129	1852,1854,1856,1861,1864,1865,1869,1870,1872,1874,1875,1877-1973,1975,1976,1978-1980,1982,1984,1986,1987,1989-1994,1997,1999,2001,2004,2005,2010
Brendan	M	1316	369	0	0	111	1876,1884,1896,1902,1905,1907,1908,1910-1912,1914-2014
Rosalie	F	1295	369	0	0	151	1839-1842,1844,1845,1847-1852,1854,1857,1859-1967,1969,1971,1972,1974,1975,1977,1979,1981-1986,1989,1991-1999,2002,2004-2006,2010
Cora	F	1287	154	2	0.002	140	1839,1843,1844,1848,1850,1851,1853,1855-1864,1866-1943,1945-1949,1951-1961,1963,1964,1966,1967,1971-1974,1976,1977,1980-1982,1988,1989,1991,1992,1994,1996,1998-2004,2006,2009,2010
Emlyn	M	1284	795	6	0.005	128	1846,1861-1863,1868,1869,1871,1873,1875-1960,1962-1977,1979-1985,1987-1993,1998,1999,2003,2005
Hyman	M	1282	53	544	0.424	100	1847,1850,1853-1855,1857-1860,1862-1934,1936-1941,1944-1947,1950,1954,1956,1960-1962,1972,1992
Elisabeth	F	1276	1038	0	0	167	1838-1871,1873-1885,1887,1890,1891,1893-1895,1899,1901-2011,2013,2014
Delia	F	1275	213	9	0.007	146	1838-1844,1846,1848,1849,1851-1974,1976,1977,1979-1982,1986,1987,1989,1990,2000,2003
Esme	F	1273	360	1	0.001	134	1863,1866,1870,1872,1874,1880,1882-1958,1960-1964,1966-1968,1970-1973,1975-1979,1981-2014
Eugene	M	1271	754	1	0.001	164	1838-1992,1994-1996,2001,2003,2005-2008
Augusta	F	1267	1636	2	0.002	124	1838-1941,1943-1949,1953,1971,1973,1974,1990,1991,1993,1996,1997,2001-2003,2006
Reece	M	1265	791	3159	2.497	166	1838-1907,1909-1916,1918-1932,1934-1937,1940-1942,1944-1948,1950-1953,1955-1959,1961-1977,1979-1982,1984-2014
Harriot	F	1262	54	4	0.003	68	1838-1878,1880-1885,1887,1888,1890,1891,1893,1895,1898,1900,1903,1905-1908,1911,1913,1920,1923,1978,1986,1988,1991
Augustus	M	1257	1898	17	0.014	149	1838-1949,1951,1957-1973,1976,1977,1983,1986,1988,1990-1995,1997,1998,2000,2002,2005-2008
Cedric	M	1251	424	0	0	112	1841,1845,1849-1853,1857,1860,1870,1871,1873-1876,1878,1880-1956,1958-1965,1968,1969,1971,1985,1987,1992,1994,1996,2001,2002,2008
Blanch	F	1247	381	81	0.065	102	1838-1842,1844-1920,1922-1927,1929,1930,1934,1937,1940,1943,1944,1946,1949,1952,1953,1955,1961,1966
Leigh	F	1246	4886	14635	11.746	177	1838-2014
Philippa	F	1243	206	0	0	142	1839,1849,1851,1852,1855,1856,1858-1860,1865,1871,1873-1875,1877-1887,1889-1892,1894-1900,1904-1907,1909-1929,1931-2008,2010,2011,2014
Alfie	M	1239	152	0	0	32	1898,1969,1984-1986,1988-2014
Marc	M	1237	523	9	0.007	78	1838,1873,1880,1881,1884,1886,1891,1896,1914,1918,1927,1944,1945,1947,1949-2010,2012,2013
Aimee	F	1236	186	0	0	116	1851,1852,1859,1861,1864-1868,1870-1885,1887,1889,1890,1892,1893,1896-1903,1905-1910,1912-1918,1920,1922,1925-1930,1932,1934,1936,1942-1945,1948-1950,1966,1968,1969,1971-2014
Wilhelmina	F	1232	310	1	0.001	138	1838-1842,1844-1846,1848-1964,1966-1968,1970-1973,1975,1982,1988,1989,1995,2003
Glen	M	1229	380	380	0.309	138	1845,1846,1854,1856,1859,1861,1862,1866,1867,1870,1872-1878,1880-1883,1886,1887,1889,1891,1893-1917,1920-1925,1927,1929-2009
Marianne	F	1226	403	0	0	168	1838-1901,1903-1975,1977-2002,2004-2006,2009,2010
Graeme	M	1225	393	5	0.004	122	1874-1878,1880,1881,1883,1884,1888,1889,1893,1895,1896,1900-1995,1997,1999-2005,2008,2009,2012,2013
Lettice	F	1225	108	37	0.03	101	1838-1919,1921-1924,1926-1935,1937,1950,1964,1967,2010
Elisha	F	1224	149	13	0.011	138	1838-1915,1917-1926,1928,1929,1933,1934,1936,1938,1940,1945,1949,1953,1961,1968,1972,1974-1977,1980-2011,2013
Jeanne	F	1217	385	0	0	117	1854,1856,1863,1870,1871,1876,1877,1880,1882,1883,1885,1889,1890,1892,1897,1898,1900-1972,1974,1975,1977-1987,1989-1992,1995,1998-2001,2005,2006,2008-2011
Una	F	1210	191	0	0	128	1838,1844,1846,1857,1859-1861,1863,1865,1866,1870-1969,1972,1974-1976,1978,1979,1984,1985,1989,1990,1995,1998,2001,2006-2008,2012,2013
Mia	F	1208	308	16	0.013	69	1846,1856,1860,1865,1869,1870,1881,1882,1885,1888,1890,1901,1905,1910-1913,1921,1924,1936,1939,1942,1945,1956,1959,1964-1974,1977,1980,1981,1983,1986-2014
Marshall	M	1202	2150	30653	25.502	175	1838-1999,2001-2012,2014
Miranda	F	1200	232	56	0.047	168	1838-1937,1939-1977,1979-2001,2003-2007,2013
Marina	F	1195	521	0	0	144	1841,1842,1845-1849,1851,1853,1854,1856-1862,1864-1869,1871,1872,1874-1900,1902,1904,1907,1909-1922,1925-1928,1930,1931,1933-1981,1983-1987,1989,1991-1998,2000,2002,2004,2005,2009,2010
Annice	F	1195	223	6	0.005	136	1841-1843,1845,1847,1848,1851-1956,1958-1964,1966,1968,1971,1972,1974,1977,1983,1989,1991,1992,1994,1995,1999,2000,2007,2010,2012
Wesley	M/F	1193	1242	599	0.502	173	1838-1974,1976-2011
Robinson	M	1192	3065	104028	87.272	156	1838-1953,1955,1957,1958,1960,1961,1963,1965,1967,1968,1970,1971,1973,1974,1977,1978,1981,1982,1984-1991,1993-2001,2003-2006,2008,2011
Francesca	F	1191	549	0	0	123	1847,1852,1860-1862,1864,1872,1874,1876,1878,1886,1887,1889-1891,1893,1894,1896,1898,1899,1901-1907,1909-1916,1919-1922,1925-1928,1931,1934-1939,1941,1943-2014
Chelsea	F	1191	116	7	0.006	36	1873,1898,1899,1948,1972,1973,1975,1979,1983,1985-2010,2014
Llewellyn	M	1187	1297	1519	1.28	161	1839,1840,1842-1977,1979,1981-1984,1986-1998,2002,2004-2007
Amber	F	1186	502	61	0.051	79	1848,1866,1872,1877,1882,1885,1890,1891,1898,1900,1901,1908,1919,1920,1926,1928,1930,1940,1945-1947,1949,1950,1953,1955,1960,1961,1963-2014
Belinda	F	1182	347	1	0.001	154	1838-1842,1844,1846-1851,1853,1856,1857,1860-1873,1875-1884,1886-1923,1925-1932,1934,1935,1937-1999,2001,2002,2004,2006
Glenda	F	1181	82	0	0	76	1897,1903,1904,1907,1908,1910-1914,1916,1917,1919,1920,1922-1977,1979,1980,1982,1984-1986
Rhys	M	1179	1196	57	0.048	163	1839,1840,1842,1843,1845,1846,1850-1852,1855,1858,1859,1861,1862,1864-1868,1870-1874,1876-2014
Cuthbert	M	1170	611	1377	1.177	122	1838-1941,1943-1946,1948,1951-1954,1957-1959,1962,1963,1965,1969,1970,1978
Winefred	F	1170	194	0	0	109	1838-1930,1932-1940,1946,1949,1953,1960,1961,1968,1970
Tyler	M	1167	339	2697	2.311	89	1840,1843,1846,1849,1854,1859-1861,1864,1866,1873-1876,1878-1881,1886-1892,1894,1896-1899,1901,1905,1907,1908,1910,1912,1913,1915,1920,1923,1927,1932,1936,1940,1942,1949,1953,1963-1967,1970,1971,1977,1979,1980,1983-2014
Katrina	F	1164	192	0	0	89	1861,1862,1871,1879,1881,1890,1895,1897,1905,1907,1908,1911,1912,1924,1925,1934,1936,1938-2004,2006,2007,2009-2011
Bella	F	1159	348	12	0.01	144	1838-1939,1943,1944,1947-1949,1951,1953,1955,1956,1958,1959,1961,1963,1964,1966,1970-1972,1976,1977,1980,1984,1986,1993,1996-2002,2004-2014
Philomena	F	1158	673	0	0	140	1840,1846,1852,1854-1857,1859-1881,1883-1973,1976-1978,1980,1983,1987-1989,1992-1995,1997-1999,2001,2002,2004,2005
Elwyn	M	1151	698	7	0.006	115	1863,1866,1870,1872,1879,1882,1887-1986,1988-1993,1999,2000,2004
Emrys	M	1144	651	0	0	132	1839,1841,1842,1849,1853,1856,1857,1862,1865,1867,1869-1967,1969-1971,1973-1976,1980-1986,1990-1992,1994,1997-1999,2001,2009
Paige	F	1140	979	34	0.03	43	1855,1863,1876,1885,1886,1888,1899,1905,1924,1944,1946,1952,1958,1981,1985,1987-2014
Royston	M	1134	534	701	0.618	136	1839,1841,1843,1845,1848,1853,1857,1858,1861,1864-1867,1870-1872,1874,1875,1877-1879,1881,1882,1886,1890-1892,1894-1984,1986-1994,1996,1998,1999,2001,2003-2007
Cecily	F	1132	144	0	0	140	1839-1947,1949,1950,1952-1957,1959,1961,1963-1965,1970,1974,1977,1978,1981,1982,1984,1987-1990,1993,1995,1998,2000,2004,2005,2007
Courtney	M/F	1119	336	1603	1.433	140	1846-1849,1853-1860,1862,1864,1865,1867,1868,1872-1885,1887-1895,1898-1903,1905-1913,1915-1920,1922,1923,1925-1936,1938-1949,1952,1954,1955,1957-1959,1961-1966,1968,1969,1972,1974,1976-1979,1981-2010,2012-2014
Emmie	F	1116	169	0	0	103	1860,1866,1867,1869,1871-1939,1941-1949,1968,1969,1980,1989,1991,1992,1995-2000,2002,2004,2005,2008-2012,2014
Idris	M	1113	570	26	0.023	135	1847,1851,1860,1865,1866,1871-1873,1875-1883,1886-1956,1958-1962,1964-1981,1983-1987,1989,1990,1992-2003,2005-2007,2010,2013
Shelagh	F	1108	76	0	0	76	1892,1896,1900-1905,1907,1908,1911,1912,1914,1916,1917,1919-1973,1975,1982,1985,1992,1997,1999
Edwina	F	1101	662	0	0	140	1840,1846,1848,1849,1852-1854,1856,1857,1859-1863,1866-1869,1871,1872,1874-1877,1880-1975,1977-1987,1989-1991,1995,1997,1998,2001,2003,2004
Virginia	F	1099	556	1	0.001	164	1838-1859,1861-1988,1990-1995,1997,2002-2006,2008,2010
Allison	F	1091	565	4218	3.866	159	1838-1918,1920-1990,1992,1995,1997,1998,2001,2010,2012
Jasmine	F	1088	289	0	0	87	1868,1872,1878,1884,1896,1902,1904,1907,1914,1916,1917,1920,1924,1927,1928,1930,1934,1936,1938-1943,1945-1952,1954-1957,1959-1964,1966,1967,1969,1971-1975,1977,1979-2014
Margaretta	F	1086	380	1	0.001	129	1838-1956,1958,1960,1962-1965,1967,1977,1979,1989
Walker	M/F	1084	3158	89861	82.898	159	1838-1970,1972,1973,1975,1976,1979,1980,1983-1995,1997-2001,2006,2007
Milton	M	1081	619	1087	1.006	147	1838-1971,1973,1975,1981,1982,1984,1985,1991-1995,1998,2004
Silas	M	1081	87	3	0.003	127	1838-1926,1930,1931,1933,1934,1936-1939,1942-1945,1949,1951,1959,1960,1966,1967,1969-1975,1982,1988,1989,1991-1993,1996,1997,2003,2004,2007,2009,2010
Florie	F	1081	8	0	0	56	1867,1870-1910,1912-1918,1921-1923,1933,1935,1940,1959
Michaela	F	1073	231	0	0	63	1906,1908,1911,1918,1929,1940,1947,1949,1954-1960,1962-2009
Angus	M	1064	491	896	0.842	169	1838,1843-1854,1856-2010,2012
Violetta	F	1062	97	1	0.001	109	1838-1925,1928,1930-1932,1934-1937,1939,1940,1945,1947-1949,1951,1953,1956,1961,1967,1976,2005
Isabelle	F	1055	561	0	0	162	1842,1843,1845,1846,1848-1859,1861-1864,1866-1874,1876-1954,1956-1965,1967-1971,1973,1974,1976,1977,1979-1981,1983-2014
Septimus	M	1055	502	0	0	107	1838-1916,1918-1933,1935,1936,1941,1942,1944,1945,1947-1949,1954,1960,1967
Bartholomew	M	1039	196	644	0.62	152	1838-1938,1940-1956,1958-1969,1971,1973-1976,1980,1982,1988-1990,1992-1995,1997-1999,2001,2003,2005,2006,2008
Dick	M	1039	57	1350	1.299	108	1839-1926,1928-1931,1933,1934,1936,1938,1939,1942,1943,1945,1946,1948,1950,1951,1956,1971-1973
Rennie	M/F	1037	196	1125	1.085	123	1843,1845,1849,1852,1859-1862,1864-1936,1938-1956,1958-1970,1972-1975,1990,1993,1995,2003,2006,2008
Glynis	F	1036	74	0	0	48	1917,1926,1929,1930,1933,1937-1939,1941-1970,1972,1976,1977,1979,1981,1985,1990,1992,2000,2004
Gwendolen	F	1035	366	0	0	95	1851,1867,1868,1872,1873,1875-1951,1953-1957,1960,1961,1968,1969,1971,1989,2000,2010
Harris	M	1032	1183	34027	32.972	165	1838-1840,1842-1959,1961-1975,1977,1978,1980,1983,1984,1986-1989,1992,1993,1995-2008,2010-2012,2014
Lyn	F	1029	692	12	0.012	94	1902,1903,1909,1910,1913,1914,1916,1917,1919-1921,1925-1927,1929-1994,1996-1999,2001,2003-2010,2014
Hedley	M	1029	589	862	0.838	144	1847,1850-1852,1854,1856-1959,1961-1967,1969,1970,1972-1975,1977,1979-1982,1985,1986,1989-1993,1995-1999,2001-2003,2006,2008
Gwynneth	F	1027	115	3	0.003	85	1871,1873,1875,1881,1886,1890,1892-1896,1898,1899,1901-1967,1969-1971,1973,1994
Luther	M	1021	299	113	0.111	123	1838,1839,1841,1842,1844-1926,1928-1935,1939-1942,1945,1946,1948,1949,1955-1957,1962,1964-1966,1970,1975,1978,1984,1988-1991,1993,1997,2001,2005,2006
Major	M	1017	251	2229	2.192	122	1838-1944,1946-1950,1952,1954,1955,1959,1961,1964,1965,1967,1975,1987
Toni	F	1017	204	0	0	96	1848,1850,1862,1867,1877,1878,1884,1886,1899,1903,1913,1917,1925,1926,1928-2001,2003-2005,2007-2009,2011,2012
Arabella	F	1017	199	0	0	132	1838-1924,1929,1930,1934,1937,1943,1945,1950,1957-1959,1964,1965,1967,1968,1970,1972-1975,1977,1978,1983,1984,1986,1988-1991,1993-1999,2001-2004,2006,2008-2010,2013,2014
Brandon	M	1010	272	978	0.968	131	1845,1848,1854,1857,1859-1863,1865-1867,1870,1872-1875,1877-1879,1881,1882,1884-1887,1890-1895,1900,1902-1905,1907,1909-1915,1917-1925,1928-1930,1932-1937,1940-1957,1959-1976,1978,1981-1983,1985-2012
Tamar	F	1010	114	2	0.002	123	1838-1915,1917-1921,1923,1925,1926,1928,1931,1934-1936,1938,1940,1942,1943,1949,1952,1955,1960,1962,1964,1966,1970,1971,1976,1977,1979,1981-1985,1987-1993,1995,2000,2003,2009
Enos	M	1008	144	4	0.004	107	1838-1929,1931-1933,1935-1937,1940,1944-1947,1949,1952,1959,1965
Connie	F	1004	53	0	0	108	1876,1878,1879,1884,1887,1889-1946,1948,1951,1954,1955,1958-1962,1964-1966,1969,1972,1974,1975,1977,1981,1982,1985-1989,1991-2009,2011,2014
Winston	M	1000	1098	300	0.3	109	1878,1893-1895,1897-1975,1977-1986,1988,1990-1992,1994-1996,1998,1999,2002,2004-2006,2008,2010,2011
Caitlin	F	998	266	0	0	41	1914,1924,1931,1957,1961,1965,1966,1971,1972,1974,1980,1984-2012,2014
Valentine	M/F	996	1629	4665	4.684	170	1838-1978,1980,1981,1983-1994,1996-2006,2008-2010,2013
Anastasia	F	994	146	0	0	164	1838-1853,1855-1957,1959-1966,1968,1970-1975,1977,1979,1981,1983-1997,1999-2007,2009,2011,2013
Jonah	M	991	82	0	0	126	1838-1926,1929,1931,1932,1936,1938,1939,1943,1955,1956,1960,1972,1975,1985,1988-1991,1994,1996-2014
Fredrick	M	990	242	6	0.006	138	1838-1933,1935-1939,1941-1948,1950,1953,1955-1958,1961-1968,1970,1971,1981,1984,1986,1989,1991,1993,1995,1997,2003,2007,2009,2012,2014
Nesta	M/F	985	227	0	0	104	1859,1868,1869,1871-1873,1875,1876,1878,1880-1958,1960,1961,1963,1965-1968,1972,1980,1982-1984,1987,1990,1996,1998
Faye	F	975	739	27	0.028	82	1893,1926,1928,1930-1932,1936-1938,1940-1952,1954-1961,1963-2014
Ina	F	975	139	0	0	123	1847,1850,1851,1853,1857-1964,1967,1968,1971,1975,1979,1986,1997,1999,2001,2003,2004
Juliet	F	971	265	0	0	169	1838-1892,1894-1905,1907-1913,1915-1919,1921,1922,1924-2010,2012
Gabrielle	F	970	349	0	0	133	1857,1869,1873,1875,1880,1881,1883,1884,1888-1896,1898-2013
Price	M/F	968	2152	43327	44.759	150	1838-1952,1954,1955,1957-1970,1972-1974,1977-1980,1984-1986,1988,1992,1994,1997-2000,2004,2006
Elliot	M/F	966	733	1120	1.159	168	1838,1841,1843-1846,1848-1857,1859-1926,1928-1941,1943-1952,1954,1956-2014
Randolph	M	957	444	77	0.08	136	1839-1960,1962-1967,1969,1974,1981,1983-1985,1991,1997
Gertie	F	951	16	0	0	64	1870-1874,1876-1924,1926-1928,1930-1932,1936,1938,1958,1965
Shelley	F	949	126	2008	2.116	123	1838,1844,1846,1849-1851,1853,1856-1859,1862-1864,1866,1868,1869,1871-1875,1877,1879,1881-1888,1890,1892-1906,1909-1912,1915,1917,1918,1925,1930-1934,1936,1940-1947,1949-1999,2002,2004
Zena	F	949	102	0	0	103	1839,1848,1857,1858,1862,1865,1874,1879,1882,1886,1894,1898,1900,1904-1983,1985,1987-1991,1995,1998,2001,2002
Glynn	M	948	580	2857	3.014	134	1838,1839,1843,1858-1860,1862,1866,1867,1870,1871,1874,1877,1878,1880-1992,1994,1995,1997,2001,2002,2005,2009
Nichola	F	944	102	1	0.001	64	1866,1876,1917,1927,1941,1942,1945,1946,1949-1997,1999,2001-2004,2006,2009
Fay	F	943	732	1571	1.666	122	1849,1858,1859,1869,1876,1884,1890-1893,1896-1899,1901-1903,1906,1908-1914,1916-2010,2013,2014
Bethan	F	941	122	0	0	80	1843,1923,1928,1930,1934,1935,1937,1938,1940-2011
Erica	F	940	312	0	0	132	1867,1874,1877,1878,1881-1883,1885,1887-1890,1892-2011
Eluned	F	937	946	0	0	104	1876,1886,1889-1973,1975-1977,1979,1981,1985-1987,1989-1992,1997,1999,2000,2006,2009
Ceridwen	F	934	313	0	0	113	1854,1858,1863,1865,1872,1874-1878,1880-1954,1956-1958,1961-1965,1967,1971-1975,1977,1978,1980-1982,1985-1990,1994,1996,2004
Roberta	F	932	664	2	0.002	155	1840,1846,1848,1853,1855-1863,1865-1977,1979,1981-2001,2004-2010
Robina	F	931	300	2	0.002	147	1838,1840,1842,1843,1845-1849,1851-1973,1975-1977,1979-1982,1984,1985,1989,1993,1995,2000,2001,2003
Matthias	M	931	182	987	1.06	115	1838-1917,1919-1926,1928,1930,1931,1933,1935,1937,1939,1946,1950,1952,1956,1958,1961,1967,1972,1988,1989,1991,1994,1996,1997,2000,2002-2004,2007,2011
Olwyn	F	929	199	0	0	82	1891,1894,1898,1901,1903-1907,1909-1968,1971,1974,1983-1986,1989,1992,1999,2003,2005,2006,2008
Gabriel	F	926	442	666	0.719	168	1838-1935,1937-1975,1982-1986,1988,1990-2014
Lancelot	M	926	406	75	0.081	136	1838-1853,1855-1950,1952-1964,1966-1971,1984,1991,1993,1998,2010
Rex	M/F	923	446	214	0.232	109	1875,1878,1879,1882,1883,1885-1887,1889-1975,1979,1982,1985,1986,1989-1991,1993-1995,2001,2003,2007,2010
Tanya	F	920	67	0	0	70	1931-1933,1935,1936,1939,1941,1943-1951,1953-2001,2003,2004,2006,2007,2013
Mitchell	M	916	1243	30675	33.488	175	1838-1975,1977-2010,2012-2014
Rene	F	911	165	0	0	107	1855,1868,1871,1872,1881,1883,1885,1886,1889,1891-1953,1955-1966,1968,1969,1971-1974,1976,1977,1979,1982,1985,1988,1989,1993,1998,1999,2001,2003-2005,2007,2009,2010
Madeleine	F	909	247	0	0	147	1847,1849,1854,1856,1860,1864-1866,1870-1875,1877,1879,1881-1897,1899-1912,1914-2013
Lizzy	F	909	96	0	0	68	1840,1846-1902,1904,1905,1907,1908,1911,1912,1915,1916,2003,2007
Herman	M	907	256	432	0.476	113	1839-1843,1845,1849-1917,1919-1940,1942-1945,1950,1952-1954,1957,1960,1962,1964,1965,1967,1968,1970
Uriah	M	906	87	1	0.001	101	1838-1925,1927,1928,1930,1932,1942,1944,1951,1953,1962,1977,1988,1998,1999
Jennet	F	904	66	2	0.002	116	1838-1920,1923,1925-1927,1930-1932,1934,1936,1937,1940-1942,1946-1950,1952,1955,1957,1959,1963,1967,1969-1971,1975,1984,1986,1987,1993,1994
Melinda	F	902	229	0	0	143	1838-1928,1930,1931,1933,1938-1940,1942-1944,1947-1976,1980-1982,1984,1985,1987,1989-1991,1995,1997,2001,2005
Dorcas	F	897	196	0	0	133	1838-1955,1957,1959,1961-1967,1969,1972,1976,1983,1984,1992
Hettie	F	897	81	0	0	86	1858,1859,1864-1866,1869-1932,1934-1936,1938-1941,1944,1946,1955,1956,1961,1968,1992,1993,2004,2009
Kelvin	M	896	190	6	0.007	92	1889,1896-1898,1901,1904,1906-1909,1918,1919,1921,1923,1924,1926-1995,1998-2003,2006
Brett	M	893	240	2092	2.343	113	1847,1848,1854,1855,1859,1860,1862,1865-1868,1872-1874,1876-1879,1881-1885,1888-1891,1893,1894,1896,1897,1899,1900,1902,1904,1917,1918,1923-1925,1933,1934,1937-2000,2002-2004,2007-2010
Queenie	F	891	98	0	0	73	1881-1883,1887-1941,1943-1948,1950,1955,1956,1959,1962,1963,1985,2001,2008
Gwenda	F	890	100	0	0	81	1879,1881,1882,1888,1891,1894,1900,1902,1904,1905,1907-1974,1989,1990,1995
Taylor	M/F	889	5219	199301	224.186	174	1838-1968,1970-1985,1988-2014
Melvin	M	889	299	644	0.724	112	1842,1854,1860-1862,1868,1872,1873,1875,1877,1878,1880,1882,1885,1888-1898,1900-1904,1906,1907,1909-1918,1920-1973,1975-1977,1979-1986,1989,1990,1997,1999,2000
Augustine	M/F	887	682	16	0.018	142	1838-1950,1952-1963,1965,1967-1969,1971-1974,1980,1984,1989-1991,1994,1996,2001,2008
Rhona	F	886	91	1	0.001	106	1870,1874,1878-1881,1884-1887,1894,1896,1898-1977,1979,1982-1985,1987,1988,1990,1991,1994-1996,2003,2004
Alberta	F	884	852	0	0	119	1848,1850-1945,1947-1950,1952,1954,1957-1959,1962-1965,1971,1972,1988,1994,1999,2000,2002,2005,2006
Grant	M	883	1136	8540	9.672	166	1838,1839,1841-1850,1852-1918,1920-2002,2004,2006,2007,2013
Jon	M	881	1205	14	0.016	141	1840,1843-1845,1847,1848,1850,1851,1856,1859-1863,1865-1873,1875,1876,1879,1880,1883,1884,1886,1887,1889,1891,1894-1898,1900-1904,1908,1909,1911-1917,1919,1922-1925,1927,1929,1930,1932-1936,1938-2011,2013,2014
Alastair	M	880	256	0	0	107	1887,1894,1898,1899,1905,1907,1908,1910-2007,2010,2011
Theophilus	M	877	163	1	0.001	101	1838-1921,1923-1925,1927,1928,1930,1931,1936,1938,1942-1945,1965,1967,1986,2006
Riley	M/F	873	935	39856	45.654	151	1838-1935,1937,1939-1955,1957,1961,1963-1965,1971,1973,1976,1977,1979,1986,1987,1990-1993,1995,1997-2014
Iorwerth	M	871	344	4	0.005	96	1839,1851,1860,1865,1868,1869,1871,1874,1877-1884,1886-1955,1957,1958,1962,1965,1968,1973,1977,1980,1985,1992
Glenis	F	870	59	0	0	61	1904-1906,1912,1913,1917-1966,1968,1969,1971,1972,1991,1999
Zachariah	M	869	39	0	0	116	1838-1920,1922,1924-1927,1930,1941,1970,1982,1986,1989-2007,2009,2011,2013,2014
Marcia	F	865	203	41	0.047	149	1839-1847,1849-1859,1861,1862,1864-1869,1871-1873,1875-1888,1890-1905,1907-1914,1916-1985,1987,1991,1993,1995,1999,2001-2005
Milly	F	864	37	0	0	117	1838-1844,1846,1849-1852,1854,1855,1857-1922,1924-1929,1931-1933,1935,1938,1942,1945,1986,1989,1990,1992,1993,1995-2011,2013,2014
Heidi	F	861	72	0	0	64	1939,1948,1952,1954-2014
Toby	M	860	85	54	0.063	93	1873-1877,1884,1886,1888-1890,1892,1893,1895,1896,1898,1899,1901,1902,1904,1905,1907,1909-1911,1914,1918,1919,1932,1933,1944,1947,1948,1950,1953,1954,1956-1958,1960-2014
Declan	M	857	118	1	0.001	74	1893,1900,1904,1910,1917,1919,1921,1929,1940-1943,1947,1949-1973,1978,1979,1981-2014
Maxwell	M	855	1388	3306	3.867	174	1838-1842,1844-1847,1849-1851,1853-2014
Lucas	M	855	601	9566	11.188	167	1838-1928,1930-1940,1942-1947,1950,1954-1956,1958-1976,1978,1980-2014
Rosamond	F	854	242	34	0.04	135	1838-1963,1965,1967-1971,1973,1984,1988
Aidan	M	850	235	0	0	129	1852,1859,1860,1874,1879-1881,1884,1886,1889,1890,1892,1894-1896,1898-1914,1916,1917,1919-1932,1934-2014
Elliott	M/F	848	1108	12205	14.393	176	1838-1951,1953-2014
Loraine	F	839	388	52	0.062	106	1841,1848,1853,1857,1861,1866-1869,1871,1876-1880,1883,1884,1888,1889,1891,1893,1894,1897-1901,1903,1904,1912,1914-1975,1977,1980-1983,1986,1988-1990,1993,1995,1998,2001,2003
Carla	F	838	98	0	0	76	1856,1901,1904,1908,1915,1924,1929,1936,1939,1940,1942-1953,1955-2007,2012
Eirlys	F	833	161	0	0	84	1891,1894,1898,1900,1902-1972,1975,1976,1978,1979,1986,1987,1991,1993,2010
Will	M	831	49	83	0.1	124	1838,1840-1844,1846,1848-1923,1925-1931,1933-1939,1942,1945,1946,1948,1957,1963,1981,1985,1992,1993,1995-2011
Adrienne	F	828	171	1	0.001	120	1848,1852-1855,1860,1865,1869,1877,1881-1885,1888,1889,1891,1894-1899,1902,1903,1905-1976,1978,1980,1982-1997,1999-2002,2006
Katy	F	828	87	1	0.001	76	1855,1860,1865,1866,1869,1873-1875,1877,1879,1881,1884-1888,1893,1897-1899,1901,1951,1960-2012,2014
Ashleigh	F	825	184	3	0.004	47	1881,1890,1908,1918,1919,1923,1944,1961,1963,1966,1968,1971,1973,1978,1979,1981-2009,2011,2013,2014
Evie	F	820	79	0	0	49	1888,1893,1895,1897,1903-1905,1907-1910,1912-1916,1918,1922,1923,1925,1926,1929,1933,1935,1940,1991-2014
Annetta	F	819	236	1	0.001	134	1838,1841-1959,1962-1965,1968,1970,1971,1973,1974,1978,1980,1991,1992,1995
Alban	M	815	346	120	0.147	143	1838-1967,1969-1971,1982,1987,1989,1990,1993,1996,1998,2001,2006,2012
Imogen	F	813	174	0	0	107	1842,1849,1850,1853,1858-1860,1862,1867,1871,1872,1875,1878,1883,1886,1888,1889,1891,1892,1897-1899,1903,1908,1909,1911,1913-1916,1924,1927,1928,1930,1933,1935,1939-1943,1945,1947-1953,1955,1956,1958,1959,1961-2014
Silvester	M	812	305	1976	2.433	117	1838-1931,1934,1936,1937,1941-1943,1945-1947,1949,1951,1954,1955,1959,1960,1963-1965,1968,1970-1972,1980
Rosaline	F	812	202	0	0	130	1839,1841-1843,1846,1848,1849,1851,1855,1857-1860,1862-1888,1890-1968,1970-1974,1978,1979,1983,1989,1993,2005
Jonathon	M	812	123	2	0.002	149	1838-1909,1911-1917,1919,1923,1932,1936,1939,1941-1943,1945-2002,2004-2007
Claud	M	810	202	0	0	92	1841,1847,1854-1860,1864-1932,1934-1937,1939-1942,1947,1955,1956,1960,1962,1995
Abbie	F	809	29	5	0.006	49	1885,1891,1894,1895,1897,1899,1907,1918,1956,1969,1974,1976-2013
Haydn	M/F	807	512	32	0.04	158	1839,1847,1848,1850,1851,1854,1855,1857-1863,1865,1866,1869-1976,1978-2007,2009,2010,2012,2014
Rhiannon	F	803	297	0	0	105	1898,1899,1902,1903,1906,1908,1910,1911,1914-1974,1976-2011
Erin	F	799	283	6	0.008	68	1863,1879,1884,1886,1889,1892,1893,1915,1916,1919,1924,1928,1932,1933,1935,1940,1941,1944,1945,1950,1955,1963,1967,1968,1970,1971,1973-2014
Derick	M	799	144	9	0.011	83	1897,1899,1902,1907-1912,1915-1972,1975-1977,1979,1981-1983,1985,1986,1988,1990,1992,1995,1996,2006,2010
Edmond	M	797	362	655	0.822	152	1838-1954,1956-1971,1973,1977,1979,1981,1983-1985,1987-1989,1991-1994,1998,1999,2001,2004,2008
Jeanie	F	796	69	0	0	110	1845,1846,1849,1855,1857,1859-1861,1863-1924,1926-1931,1933-1936,1938-1951,1953,1955-1957,1959,1961-1963,1967,1970-1972,1980,1984,1994,1999
Justine	F	793	196	0	0	105	1838,1853,1854,1857,1861,1865,1871,1872,1875,1876,1880,1883,1886,1888,1896,1899,1902,1903,1905,1908,1910,1919,1921-1925,1927-1936,1938-1954,1956-1999,2001,2003,2005,2006,2008,2009,2011
Freya	F	790	120	0	0	54	1897,1935,1944-1948,1950,1952,1955,1958-1960,1969,1972,1973,1975,1978-2014
Poppy	F	789	196	14	0.018	69	1886,1895,1896,1903,1905,1906,1909,1910,1915,1917,1918,1920-1923,1925-1934,1937,1938,1940,1941,1950,1972,1973,1978-2014
Bessy	F	789	36	1	0.001	90	1838-1904,1906-1920,1922-1925,1928,1929,1938,1985
Howell	M	788	744	7718	9.794	145	1839-1842,1844-1849,1851-1950,1952-1963,1965-1969,1971-1974,1976-1979,1985-1989,1991-1993,1999,2000
Rowena	F	787	306	0	0	153	1841-1843,1848,1851,1852,1854-1856,1858,1860-1875,1877-1992,1994,1995,1997-2004,2010
Danny	M/F	786	55	3	0.004	84	1864,1918,1928-1932,1934,1935,1937-2009,2012,2014
Jemma	F	785	44	0	0	61	1839,1841,1843,1846,1847,1850,1864-1866,1871,1873,1879,1892,1898,1955,1958,1961,1963,1967,1969-2010
Rebekah	F	782	205	0	0	127	1838-1897,1899,1902-1913,1915,1919,1920,1926,1928,1957,1958,1963,1964,1967-2007,2009,2010,2013,2014
Tabitha	F	781	88	1	0.001	137	1838-1914,1916-1919,1921-1923,1926,1928,1930-1932,1942,1950,1962,1964,1967,1969-1979,1981-2011,2014
Gerrard	M	773	875	8248	10.67	162	1838-1976,1979-1984,1986-1988,1990,1991,1993,1994,1997,2002-2010
Bryn	M	766	429	0	0	115	1854,1867,1893,1894,1897,1901-1919,1921-2011
Terrence	M	761	223	1	0.001	111	1845,1851,1852,1856,1857,1863,1865,1866,1875,1876,1881,1886,1888,1895,1902-1905,1907,1910,1912-1915,1917,1919-1994,1998,2001-2007,2010,2012
Ewart	M	759	2024	412	0.543	128	1843,1848,1850,1852,1855,1856,1859,1863-1971,1978,1980-1982,1986,1987,1989,1993,1996-1998,2000
Hollie	F	757	57	1	0.001	53	1882,1885,1892,1894,1897,1901,1902,1908,1909,1913,1918,1922,1938,1971,1973-1975,1977-1981,1983-2012,2014
Wiliam	M	756	207	1	0.001	129	1838-1928,1930-1947,1949-1954,1956,1959,1961,1962,1964,1965,1970,1973,1985,1994,1996,1998,2001,2008
Rosemarie	F	752	181	0	0	75	1924-1978,1980-1982,1985-1988,1990-1995,1997,1999,2001-2004,2008
Julius	M	752	138	23	0.031	141	1838-1929,1931,1933,1934,1937,1938,1940-1946,1950,1951,1953-1955,1957-1964,1966-1968,1970,1971,1973,1974,1976,1978,1980,1984,1986-1988,1993-1995,2000,2001,2003,2006,2008-2010
Yasmin	F	742	167	56	0.075	62	1937,1950,1952,1955-2010,2012-2014
Tara	F	741	70	1	0.001	55	1852,1889,1891,1902,1954,1957,1962,1964,1966-2010,2012,2014
Johnson	M	739	2490	109648	148.373	153	1838-1950,1952-1956,1958-1972,1975,1976,1979,1980,1982,1984,1985,1989,1991-1993,1995,1998-2001,2003-2005,2012
Dudley	M	739	815	4816	6.517	156	1838,1839,1841,1842,1844-1860,1863-1975,1979-1994,1998-2001,2003,2004
Lucinda	F	738	140	0	0	156	1838,1840-1910,1912,1915,1916,1918-1926,1928-1933,1936-1940,1942,1944-1949,1952,1953,1955-2006
Idwal	M	736	275	0	0	104	1839,1841,1847,1851,1854,1860,1863,1868,1870-1952,1956,1957,1960,1962,1964,1967-1969,1971,1974,1975,1988,2006
Billy	M	732	60	2	0.003	105	1839,1850,1859,1863,1864,1871-1873,1878,1884,1897,1901,1912,1913,1916-1945,1947,1949,1950,1952-1954,1956-1958,1960-1963,1965-1974,1977-2014
Janis	F	732	51	0	0	61	1909,1918,1921,1922,1928-1969,1971-1973,1976-1982,1984,1988,1991,2004,2008
Hezekiah	F	732	41	0	0	100	1838-1918,1920-1924,1927,1930,1931,1933,1942,1947,1951,1952,1960,1965,1967,1976,1990,2006
Jessy	F	731	42	1	0.001	83	1838-1909,1911-1913,1915,1924,1928,1933,1948,1994,2007,2009
Janie	F	729	53	0	0	123	1844,1847,1852,1857-1859,1862,1863,1865-1867,1869-1933,1936,1937,1939-1951,1954,1955,1957,1958,1960-1963,1967-1969,1971-1973,1976,1979-1983,1986,1987,1989,1991-1993,1995,1996,1999,2005-2007
Jackson	M/F	728	3060	105438	144.832	173	1838-1956,1958-1974,1976-1982,1985-2014
Lavina	F	727	120	0	0	125	1838-1931,1933-1936,1938-1940,1942-1947,1949-1952,1955,1956,1958,1959,1963-1965,1973,1977,1980,1984,1988,1996,2004
Janey	F	727	19	0	0	98	1853-1857,1859,1863,1864,1866-1879,1881-1936,1938,1941,1944,1945,1947-1949,1953-1956,1958,1962,1965,1967,1968,1970,1998,2002,2004
Leila	F	725	106	0	0	161	1839,1847,1848,1852-1855,1857-1952,1954,1956-1973,1975-2013
Rona	F	725	104	0	0	91	1883,1888-1891,1895,1896,1898-1904,1907-1970,1972-1974,1976,1982,1984,1987-1989,1992,1995,1998,2006
Avis	F	722	153	268	0.371	124	1839,1841,1843-1846,1848-1855,1858-1860,1862-1864,1866,1867,1869-1876,1878-1966,1968,1971,1973,1985,2002
Myrtle	F	721	236	58	0.08	95	1846,1857,1864,1871,1873,1875-1950,1954,1955,1957,1959-1961,1963,1964,1972,1974,1993,1997,2003,2007
Orlando	M	718	230	11	0.015	137	1839-1932,1935-1938,1940,1941,1943,1945,1947,1950,1954,1956,1959-1961,1963-1972,1975,1980,1981,1983,1984,1986,1987,1989,1993,1996,1999,2003-2008,2011
Stefan	M	717	165	6	0.008	72	1915,1925,1930,1939,1941-2003,2006-2008,2010,2012
Jeannette	F	717	131	3	0.004	129	1839-1841,1843,1844,1846,1848-1850,1852,1854,1855,1858,1860-1862,1864,1867,1869,1871-1882,1884-1888,1890-1893,1895-1974,1978,1979,1984,1987-1989,1993,2000,2002
Adah	F	716	53	1	0.001	97	1838-1920,1922-1926,1929-1932,1935,1940,1941,1943,2006
Emyr	M	712	204	2	0.003	103	1881,1884,1885,1887-1889,1892,1895-1985,1987,1989-1991,1994
Vicky	F	707	39	0	0	61	1943-1999,2002-2004,2010
Pollie	F	706	10	1	0.001	65	1859,1861,1866-1868,1870-1919,1921-1923,1926,1927,1929,1936,1949,1974,1994
Sylvester	M	705	408	663	0.94	133	1839,1840,1842,1843,1845-1955,1958-1968,1970,1972,1986,1987,2003,2005,2014
Absalom	M	702	76	142	0.202	92	1838-1912,1914-1918,1920,1921,1923,1925,1929,1935,1938-1940,1942,1943,2013
Felicity	F	701	197	0	0	108	1847,1880,1897,1900,1903,1907-1909,1912-1924,1926,1928,1929,1931-2014
Etty	F	701	73	120	0.171	89	1838-1841,1843,1845,1846,1848,1850-1854,1856-1914,1916-1921,1923,1925-1928,1930,1932,1935,1948,1951,1957
Cissy	F	701	20	0	0	55	1874,1877-1879,1881-1921,1923-1928,1931,1932,1934,2005
Eirwen	F	698	173	0	0	79	1891,1892,1894,1896-1952,1954-1961,1964-1969,1971,1973,1979,1986,2006
Selwyn	M	692	429	72	0.104	114	1855,1859,1860,1868-1872,1875,1877-1971,1973,1979,1983,1985,1988,1989,1991,1992,2008,2014
Beverly	F	692	83	26	0.038	64	1884,1890,1894,1900,1915,1918,1930,1931,1933,1935-1979,1981,1982,1984,1986,1988,1989,1994,2002,2005,2007
Jeannie	F	691	61	0	0	119	1838,1857,1858,1861,1862,1864-1869,1871-1935,1937,1938,1941-1943,1945-1951,1953-1968,1970-1972,1974,1981,1984,1987-1989,1992,1994,2000,2007,2010,2013
Myles	M	685	330	780	1.139	168	1841-1843,1845-1851,1853,1855-1861,1863,1864,1866-1981,1983-2014
Sheena	F	685	61	0	0	70	1906,1916,1927,1930-1992,1996,1998,2000,2004
Evelina	F	684	97	0	0	98	1840,1842,1843,1846-1908,1910-1915,1917-1924,1927-1931,1936,1938,1939,1944-1948,1950,1965,2000,2004,2005
Watson	M	682	2030	39523	57.952	149	1838-1969,1971,1977,1979,1981,1984,1985,1991,1992,1995,1996,1998-2000,2002-2004,2007
Rufus	M	680	162	44	0.065	128	1838-1931,1934,1936-1939,1941,1943,1945,1950,1953,1954,1962,1970,1973-1975,1980,1984,1986,1990,1992,1995,1997,1998,2000-2002,2004-2009,2011
Darryl	M	680	131	0	0	70	1927,1934-1939,1941-1999,2002-2004,2008
Susanne	F	679	238	0	0	102	1840,1844,1847,1848,1853,1856-1859,1861,1866-1871,1874-1876,1881,1884,1886,1888,1889,1894,1895,1900,1902,1907,1910,1914,1916,1917,1921,1929,1930,1932-1990,1992,1993,1995,1997-1999,2002
Barnet	M	675	54	227	0.336	88	1838,1840-1842,1844,1846-1868,1870-1921,1924,1925,1932,1935,1937,1942,1945,2004
Jenna	F	671	46	0	0	41	1854,1965,1966,1969,1971,1973,1977-2010,2014
Hywel	M	670	223	10	0.015	120	1846,1866,1869,1870,1873,1874,1876,1877,1879,1882-1959,1961-1970,1972-1984,1986,1988,1989,1991-1994,1997,2003,2005
Evangeline	F	668	174	0	0	114	1852-1918,1920-1924,1926-1932,1934-1940,1943,1944,1946-1949,1951,1952,1955,1960,1991-2006,2008,2009
Carly	F	668	26	13	0.019	37	1964,1972-2001,2003-2005,2007,2010,2011
Cordelia	F	665	197	0	0	149	1838-1932,1934-1936,1938,1940-1942,1944-1948,1952,1953,1955,1957,1958,1960-1969,1971-1974,1976,1980,1982,1984,1985,1987,1988,1992,1994-2002,2004-2007,2009,2012
Geraint	M	664	171	1	0.002	99	1867,1882,1883,1885,1891,1892,1896-1899,1902-1904,1908-1916,1918,1920-1923,1925-1994,1998,2004
Ray	M	656	897	3272	4.988	158	1838,1839,1843-1846,1849,1852,1853,1856-1859,1863-1865,1867,1870-1875,1877-1879,1881-1981,1983,1985-2014
Franklin	M/F	652	723	3875	5.943	157	1838-1958,1960-1971,1973,1974,1979-1982,1984-1987,1989,1991-1993,1995,1997-1999,2001,2003-2005,2008,2009
Lynette	F	650	256	0	0	84	1873,1875,1876,1883,1884,1888,1894,1903,1911,1916-1918,1922,1923,1926-1934,1936-1995,2007
Jay	M/F	648	1343	799	1.233	106	1838,1839,1842,1843,1847,1860-1862,1866,1868,1870,1876,1878,1879,1881,1883-1886,1891,1895,1899,1900,1908,1909,1912,1915,1917,1918,1921,1922,1925,1929-1933,1935,1938,1939,1941,1943-1945,1952-1955,1957-2014
April	F	648	211	1	0.002	102	1889,1891,1895,1899,1901,1903-1906,1908,1915,1921-1923,1925,1927-2010,2012-2014
Ellenor	F	648	179	14	0.022	118	1838-1891,1893-1928,1930-1932,1934-1938,1941-1943,1947,1950,1951,1965,1971,1973,1979,1984,1987,1990,1992,1995-1997,2000,2004,2009
Handel	unknown	647	243	16	0.025	105	1838-1840,1842-1930,1933,1935,1937-1940,1942,1943,1945,1948,1960,1962,1964
Damien	M	644	192	0	0	81	1889,1890,1896,1903,1913,1931,1934,1936-1944,1946-1951,1953-1999,2001-2010,2013,2014
Collette	F	644	159	16	0.025	87	1874,1877,1887,1891,1893,1903,1904,1907,1909,1919,1920,1923,1926,1927,1929-1990,1992-1998,2000,2002,2009,2010
Lot	M	644	37	1	0.002	83	1838-1901,1903-1907,1910-1915,1917,1919,1920,1922,1925,1926,1928,1933
Norris	M/F	643	508	11377	17.694	132	1838-1842,1844-1853,1855-1949,1951,1953-1958,1960-1964,1966-1969,1972,1974,1984,1987,1990,1993
Muhammad	M	641	75	34	0.053	49	1958,1960,1967-1970,1972-2014
Conrad	M	639	400	62	0.097	155	1841,1843,1845-1847,1849-1851,1853-1855,1857-1865,1868-1870,1872,1874-1950,1952-1995,1997-2001,2003-2006,2008
Carmel	F	634	224	10	0.016	92	1880,1889,1897,1907,1908,1912,1917,1919,1920,1922-1931,1933-1976,1978,1980-1993,1996-2001,2003-2008,2010,2014
Harriott	unknown	634	52	37	0.058	59	1838-1881,1883,1887,1889,1890,1898,1899,1904,1909,1912,1930,1941,1950,1977,1998,2007
Samson	M	633	102	289	0.457	119	1838-1925,1927-1929,1932-1934,1936,1941,1942,1944,1951,1953,1957,1963,1967,1974,1979,1981,1989,1990,1992,1994,1999,2001,2003-2005,2007-2009,2014
Rory	M	632	112	0	0	83	1884,1908,1917,1923,1927,1933-1935,1938-1940,1942-2000,2002-2014
Gwyn	M	630	649	10	0.016	114	1842,1864,1869,1875,1879,1881,1882,1885,1887-1889,1892,1893,1895-1901,1903-1980,1982-1994,1999,2002,2009
Adela	F	630	214	0	0	130	1838,1840-1930,1932-1943,1945,1947,1949-1954,1957-1959,1962-1964,1966-1969,1971,1983,1990,1992-1995,2009
Ashton	M	628	1430	28966	46.124	163	1838-1944,1946-1950,1952,1953,1955,1958-1963,1965-1974,1976,1977,1979,1981-1985,1987-2010
Dewi	F	626	80	0	0	104	1868,1881,1884,1886-1888,1893,1896-1898,1901,1903-1952,1954-1994,2003,2004
Siobhan	F	625	155	0	0	60	1949-2004,2006-2008,2010
Ricky	M/F	625	43	0	0	55	1941,1948-1950,1952,1954,1956,1958-1999,2001-2003,2005,2006,2008
Irvine	M	624	315	1683	2.697	133	1838,1843,1844,1846,1848,1849,1853,1855-1957,1960-1964,1966,1968-1972,1974,1978,1984-1987,1989,1992,1996,1999,2007,2013
Maryann	F	623	12	0	0	62	1838-1871,1873-1876,1884,1888,1891,1895,1899,1917,1945,1960,1961,1965,1967,1971,1972,1982-1985,1990,1991,1994,1996,1999,2001,2005
Abram	M	622	111	2327	3.741	102	1838-1920,1922,1924-1927,1929,1933,1935-1937,1942,1946,1947,1962,1966,1967,1984,1991,1994
Titus	M	622	71	19	0.031	95	1838-1913,1917,1919-1922,1924,1925,1928,1936,1951,1960,1976,1978,1980,1987,1990,1999,2000,2003
Lotty	F	622	32	13	0.021	67	1853,1854,1859,1861,1864-1918,1920-1922,1924,1926,1931,1933,1935
Jasper	M	616	173	651	1.057	141	1838-1912,1914-1916,1918-1923,1925,1926,1928,1929,1931,1933,1935-1938,1941,1944,1946,1948,1952,1953,1955,1957,1959,1964,1966-1968,1971,1972,1974-1976,1978,1981,1984,1988-2010,2012-2014
Ceri	F	615	94	0	0	69	1892,1929,1930,1932,1934,1936-1939,1942,1943,1945,1947-1950,1952,1953,1955-1996,1998-2002,2004-2007
Mira	F	614	29	10	0.016	101	1838-1888,1890-1898,1900-1902,1905,1907-1909,1912-1914,1916,1917,1920,1921,1923-1929,1933,1934,1936,1939,1940,1946,1951,1955,1956,1963-1965,1968,1970,1974,1975,1987,1988,2001,2006
Wilmot	M	610	249	702	1.151	120	1838-1937,1939-1950,1953,1957,1960,1968,1973,1978,2003,2005
Darrell	M	609	154	130	0.213	104	1869,1873,1874,1880,1890-1892,1897-1906,1908,1909,1912,1914,1916,1919,1920,1922,1923,1925,1927-1993,1995-1998,2002,2003,2006,2008-2010
Euphemia	F	608	118	0	0	114	1840-1848,1850-1934,1936-1939,1941,1942,1947-1949,1951,1952,1956,1957,1961,1964,1969,1990,2003,2006,2007
Myer	M	605	52	52	0.086	86	1838,1861,1862,1865,1871-1925,1927-1935,1937,1938,1940,1941,1943,1944,1946,1947,1950,1959,1961,1962,1969,1971,1984,1988,1997,2002
Pryce	M/F	603	822	2642	4.381	137	1838-1944,1946-1951,1955-1962,1964,1966-1969,1972,1977,1980,1981,1983,1990,1992,1996,1998,2001,2005
Sebastian	M	603	432	8	0.013	142	1838,1839,1841,1844,1845,1847-1850,1852,1854,1856,1857,1860-1864,1866-1877,1879-1890,1892,1894-1896,1898-1908,1911-1914,1917,1918,1920,1922-1924,1926-1929,1933,1934,1936,1938,1939,1941,1945,1947,1949,1951,1953,1955-2014
Selena	F	601	49	0	0	135	1838-1897,1899-1908,1910-1913,1915-1917,1919-1921,1923-1929,1931-1933,1936-1938,1940,1942,1945-1947,1949,1954,1957,1959,1962,1965-1973,1976-1984,1988,1990,1991,1993-1996,2000-2004,2007,2013
Maldwyn	M	595	564	0	0	96	1866,1871,1872,1875-1879,1881,1883,1885-1956,1959-1964,1966,1968,1970,1971,1978,1984,1998,2009
Asa	M/F	595	59	0	0	132	1838,1839,1841-1848,1850-1920,1922,1928-1932,1937,1942,1944,1945,1947,1955,1956,1959,1964,1970-1979,1981,1983-1995,1997-2004,2006,2008,2011,2012
Watkin	unknown	594	582	3480	5.859	134	1838-1953,1955,1957,1958,1961-1964,1966,1968-1971,1973,1975,1981,1983,1989,1993
Elise	F	594	582	0	0	158	1847,1849,1850,1852,1855,1861-1870,1872-2014
Estelle	F	589	390	0	0	141	1848,1853,1856-1860,1864-1866,1868,1869,1872-1874,1876,1877,1879-1897,1899-1909,1911-1982,1984,1985,1987,1989,1990,1992,1993,1996-2009,2012
Elma	F	589	102	1	0.002	91	1851,1860,1863,1864,1867,1868,1872-1874,1876-1879,1881-1946,1949,1950,1953,1954,1956-1960,1968,1971,2007
Jan	M/F	588	353	228	0.388	109	1840,1841,1843,1859,1868,1876,1877,1884,1891,1896,1898-1901,1909,1911,1912,1914-1918,1921-1925,1927,1928,1931-1934,1936-1938,1940-1999,2001-2011,2013,2014
Drusilla	F	588	116	0	0	121	1838-1935,1937-1939,1943-1954,1957,1961,1964,1967-1969,1971,1991
Gina	F	587	60	0	0	79	1849,1878,1891,1897,1902,1916,1922,1925,1926,1931,1933-1935,1939-1994,1996-2000,2002-2006
Bronwen	F	586	192	0	0	120	1867,1870,1873,1880-1882,1884,1886,1888,1890-1974,1976-1981,1983,1985,1987,1988,1990-1999,2002,2003,2005,2006,2008,2009
Beth	F	585	563	1	0.002	99	1845,1871,1897,1905,1906,1908,1909,1911,1912,1915,1916,1918-1920,1922-1928,1930-1936,1940,1942-1944,1946-1948,1950,1951,1953-2014
Lambert	M	584	667	11554	19.784	140	1838-1952,1954,1955,1957,1958,1960-1964,1966-1969,1971,1973,1974,1976,1990,1991,1993,1995,1996,1999,2005,2007
Anthea	F	580	110	0	0	77	1879,1905,1912-1915,1917,1918,1920,1922-1928,1930-1968,1970-1977,1979,1981,1985,1987,1989,1991-1994,1996,1997,1999,2003,2006
Cathryn	F	580	94	0	0	72	1879,1899,1926,1927,1933,1936-1996,1999,2001,2002,2006,2007,2011
Cathrine	F	580	92	0	0	131	1838-1864,1867-1869,1871-1880,1883-1886,1888,1890-1892,1894-1899,1902-1905,1907,1909,1913-1919,1921-1925,1927,1928,1930-1932,1934-1940,1942-1944,1946-1976,1979,1980,1983,1984,1986,1987,1990,1992,1994,1995,2002,2004,2005
Paulina	F	580	84	0	0	119	1838-1911,1913-1924,1927,1930-1936,1938-1942,1944-1946,1948-1955,1957,1961,1964,1969-1971,1995,2008,2011
Simone	F	577	366	6	0.01	87	1840,1894,1908,1910,1915,1918-1920,1923,1929-1932,1935,1936,1939-2008,2010,2013
Cyrus	M	577	79	2	0.003	114	1838-1921,1923-1925,1927,1928,1932-1934,1939,1944,1946,1949,1970,1972,1973,1978,1983,1986,1987,1996-2000,2002-2004,2006,2008,2009
Kai	M	574	155	14	0.024	47	1941,1963,1965,1969,1970,1972-1978,1980-2014
Mason	M	571	1333	34539	60.489	168	1838-1976,1978,1985,1988-2014
Lees	unknown	566	1418	22732	40.163	148	1838-1969,1972,1975,1977,1979,1982,1983,1985,1986,1988,1989,1991,1993,1994,1996,1998,2005
Vicki	F	565	19	0	0	60	1910,1935,1937,1939,1941-1994,1996,2002
Goronwy	M	564	220	2	0.004	111	1847-1849,1851-1853,1855,1858,1860,1862,1864-1870,1872-1950,1952,1954,1956-1960,1967,1970,1973,1980,1983,1986,1993,2003
Nadine	F	562	213	3	0.005	101	1889,1898-1900,1906-1910,1912,1915,1917-1923,1925,1926,1928-2006,2009,2010
Chantelle	F	559	117	0	0	50	1840,1961-2007,2009,2012
Meirion	M	557	582	0	0	116	1864,1866,1869,1871-1873,1875,1877,1879,1880,1882-1885,1888-1984,1986-1988,1992,1993
Deirdre	F	557	80	0	0	60	1914,1916,1918-1922,1924-1967,1969-1973,1976-1978,1989
Ettie	F	557	59	0	0	78	1856,1861-1864,1867-1932,1935,1936,1938,1942,1945,1949,1999
Harley	M/F	556	268	2054	3.694	136	1838,1840,1846,1848,1851,1853-1860,1863,1866,1867,1869-1874,1876-1878,1880-1889,1891-1893,1895-1898,1900,1901,1903-1917,1919-1937,1939-1949,1951-1954,1956,1960-1964,1966-1968,1970,1971,1978,1980,1982,1983,1985,1988-2014
Abdul	M	554	376	46	0.083	69	1870,1920,1929,1933,1939,1942,1947,1949-1951,1955,1957-2014
Vida	M/F	551	101	0	0	101	1856,1860,1865-1867,1869,1870,1872-1942,1944-1951,1954-1957,1959,1961,1962,1964,1969,1971,1976,1977,1985,1990,1996
Jeffery	M	550	196	1549	2.816	146	1838-1842,1844,1845,1848-1859,1861,1862,1864-1871,1873,1875-1888,1890,1891,1894-1896,1898-1904,1906-1974,1976,1978,1980-1982,1984,1985,1987-1989,1991,1992,1996-1999,2002,2003,2005,2007,2009
Grahame	M	549	235	70	0.128	98	1862,1867,1876,1879,1884,1886,1887,1890,1892,1897,1906,1908,1910-1922,1924-1987,1989-1991,1994,1996,1997,1999,2001,2004
Eugenie	F	548	449	0	0	128	1841,1844,1850,1851,1853-1941,1943-1947,1949,1950,1952,1955-1958,1960,1962-1965,1967-1971,1973,1980,1985,1986,1988,1994,1998,2000,2001,2003-2005,2008
Lester	M	546	580	4509	8.258	149	1839,1843-1847,1849-1865,1867-1871,1873-1974,1976-1985,1987,1989,1990,1993,1994,1997,2000,2006,2014
Thompson	M	541	2295	80228	148.296	153	1838-1960,1962-1965,1967,1968,1970-1973,1975,1981,1982,1984,1986-1988,1990-1996,1998,2000-2003,2007
Daryl	M	541	118	0	0	76	1887,1892,1895,1903,1910,1912,1922,1927,1931,1935,1937,1938,1941-2002,2004,2012
Fergus	M	540	234	164	0.304	159	1838-1849,1851-1927,1929-1940,1942-1949,1951-1959,1961-1973,1975,1978,1980-1984,1988-1996,1998-2004,2006-2009,2013
Neal	M	539	276	3696	6.857	128	1843,1846,1847,1856,1858,1859,1862,1864-1874,1876-1886,1888,1890,1892-1896,1899,1901,1903,1904,1906-1909,1912,1913,1916,1918-1923,1925-1991,1993,1994,1998,1999,2003,2007,2009,2010
Ceinwen	F	538	123	0	0	96	1873,1874,1877,1879,1880,1883,1885,1888,1889,1893-1956,1958,1959,1961-1966,1968-1972,1975,1976,1979,1986,1987,1989,1992,1994,1997,2001
Ava	F	536	83	0	0	77	1855,1858,1859,1862,1865-1867,1869,1874-1879,1881,1882,1887,1890,1892,1893,1897,1900-1902,1909,1921,1923,1932,1934,1936,1949,1951,1953-1955,1957-1961,1963-1966,1968-1971,1973,1976,1979,1980,1984,1986-1989,1991,1993,1994,1997,1999-2014
Ronnie	M/F	536	77	3	0.006	94	1915-1977,1979,1982,1985-2000,2002-2014
Theodora	F	534	230	0	0	120	1838,1841,1843,1846-1853,1857-1935,1937-1943,1946,1948-1950,1955,1958,1960,1961,1975,1976,1978,1982,1988,1991-1994,1996,1998,2000,2001,2003,2005
Kevan	M	533	113	194	0.364	74	1862,1870,1875,1888,1889,1898,1906,1912,1917,1921-1923,1925-1927,1929-1931,1933-1972,1974,1976-1978,1980-1982,1984-1988,1992-1994,2008
Pierce	M/F	531	975	5580	10.508	160	1838-1952,1954-1958,1960-1974,1980,1981,1983-2001,2003-2005,2012
Kieron	M	531	76	0	0	64	1947-2010
Eugenia	F	530	271	0	0	117	1843,1846-1849,1852-1945,1947,1948,1950,1951,1954-1956,1959-1961,1963,1969,1971,1979,1983,1987,1997,2003
Ailsa	F	530	74	0	0	107	1883,1891,1892,1894-1898,1900-1977,1979-1981,1984-1987,1989-1994,1996-1999,2001-2003,2007
Leopold	M	528	476	23	0.044	120	1838,1840-1845,1847,1849-1931,1933-1940,1942-1946,1948-1951,1955-1958,1960,1963,1965,1968,1972,1980,1990,2008
Niamh	F	528	192	1	0.002	34	1948,1952,1953,1957,1965,1969,1971,1986,1989-2014
Robyn	M/F	528	181	0	0	63	1911,1929,1936,1939,1941,1944,1947,1949,1950,1955,1957-1959,1961-1968,1970-1975,1979-2014
Zachary	M	526	67	52	0.099	64	1839,1840,1842,1844-1846,1859,1871,1874,1876,1881,1884,1892,1947,1948,1965-1971,1973-2014
Freddy	M/F	526	16	0	0	82	1851,1854,1856,1857,1859-1911,1913-1916,1919,1926,1943,1946,1948,1950,1981,1984,1989,1992,1994,1995,1998,2002,2004-2007,2009,2010,2013
Rena	F	525	65	0	0	105	1857-1860,1862,1873-1882,1884-1887,1890-1964,1967,1968,1972,1973,1977,1979-1982,1985,1988
Mina	F	521	83	20	0.038	128	1838,1840,1842-1846,1848,1850-1852,1854-1935,1937,1938,1940-1944,1946-1950,1957,1960-1964,1966,1969,1971-1973,1978,1979,1987,1990,1991,1993,1998,2000,2002,2003,2007,2010
Cecelia	F	520	162	0	0	135	1838-1840,1842,1844-1848,1850-1854,1856-1872,1874-1960,1962,1963,1965-1974,1978,1981,1990,1992,2000
Yvette	F	519	283	0	0	87	1899,1900,1908-1910,1914,1919-1922,1924-1937,1939-1995,1999,2002,2003,2006,2012,2014
Rhian	F	519	134	0	0	83	1917-1920,1922,1927,1930,1931,1933-1935,1937-1954,1956-2005,2008,2009,2012,2014
Lawson	M	518	919	12345	23.832	161	1838-1978,1982,1985,1987-1990,1993-1996,1998,2000-2004,2008,2010,2011,2014
Annabel	F	518	136	0	0	132	1849,1851,1856-1858,1864,1865,1867,1870,1871,1873-1890,1893-1897,1900-1908,1912,1914,1915,1918-1920,1923,1925,1927,1928,1931,1932,1934-1937,1939-1949,1951-2012,2014
Lazarus	M	517	44	390	0.754	89	1838-1847,1849,1851,1852,1854-1922,1924,1926,1928,1931,1936,1988,2009
Mally	F	513	9	49	0.096	76	1838-1892,1894-1896,1898-1900,1902,1904-1906,1908,1910-1912,1914,1928,1932,1941,1943,1981,1996
Hayden	M/F	512	255	1474	2.879	152	1845,1847,1849,1852,1854,1856-1861,1865-1867,1869-1873,1875-1878,1880-1883,1885-1889,1891,1893-1957,1959-1962,1964-1975,1977-2014
Elsa	F	512	127	0	0	127	1864,1871,1873,1875-1950,1953-1956,1958-1971,1973,1974,1976,1979-1981,1985,1986,1988-1993,1996,1997,1999-2010,2013,2014
Marmaduke	M	509	130	0	0	96	1838-1841,1843-1913,1915,1916,1919-1923,1925,1927,1928,1931,1933,1936-1938,1941,1944,1953,1967,1976,1991
Carys	F	508	65	0	0	94	1912,1921-2013
Curtis	M	507	525	7079	13.963	165	1838-1856,1858-1867,1869-1910,1912-1924,1926-1929,1933-1948,1950-1958,1960-2010,2012
Antonia	F	507	273	5	0.01	153	1840-1842,1845,1847,1848,1850,1852,1854-1856,1859-1873,1875,1877,1878,1880,1881,1885-1889,1891-1919,1921,1926-1943,1945-2013
Agatha	F	507	229	6	0.012	117	1838-1840,1842-1854,1856-1926,1928,1929,1931-1934,1936,1946,1947,1949,1953,1954,1957-1959,1961,1962,1965-1967,1976,1992,2000,2002,2004-2007,2009,2014
Lucie	F	507	121	4	0.008	140	1844,1847,1849,1853-1855,1860-1862,1868,1869,1871-1875,1877-1937,1939-1942,1944,1947,1948,1953,1955,1959-2012
Claudia	F	507	121	0	0	150	1840-1842,1845,1847,1851,1858,1859,1862-1868,1870-1930,1932-1940,1942-1947,1949-1951,1953-1957,1959-1977,1979-1982,1984-2010,2014
Marcella	F	507	119	13	0.026	145	1839-1846,1848-1850,1852-1862,1864-1953,1955-1970,1972,1974,1976,1979-1981,1986,1994,1997-2002,2006,2008,2009
Sharron	F	507	38	0	0	44	1857,1939,1940,1944-1947,1949-1978,1980-1982,1985,1986,1990,2007
Clementina	F	506	87	0	0	94	1838-1907,1909-1914,1916-1918,1920,1921,1924,1926,1928,1933-1935,1937,1938,1948,1955,1958,1965,1966
Lance	M	505	198	52	0.103	144	1839,1841,1842,1845,1846,1848,1850-1852,1854-1856,1858,1859,1862,1868-1872,1874-1876,1879-1892,1894-1906,1908-1925,1927,1928,1930,1932,1933,1935-1975,1977-1981,1983-1998,2000-2006,2009,2010
Rees	M	504	1327	5497	10.907	169	1838-1981,1983-2007
Tobias	M	504	140	104	0.206	139	1838-1842,1844-1864,1866,1867,1869-1894,1896-1901,1903-1909,1911-1915,1918,1920-1922,1924,1927,1940,1943,1946,1950,1952,1954-1956,1960,1962-1966,1968-2014
Josh	M	503	44	40	0.08	63	1838,1844,1846,1847,1852-1855,1857,1858,1861,1865,1867,1870,1872,1873,1877-1881,1884,1886,1891,1894,1895,1898,1904,1905,1909,1917,1927,1980,1983-2006,2008-2013
Conor	M	502	73	13	0.026	47	1897,1903,1938,1948,1949,1951,1952,1956,1959,1962-1965,1967-1971,1973,1974,1980,1984,1987-2010,2013
Lilias	F	495	63	1	0.002	111	1840-1844,1848-1937,1940-1946,1948,1952,1955,1957,1962,1968,1980,1982,2009
Huw	M	494	272	0	0	115	1883,1885,1889-1891,1893-1899,1902,1903,1905-1911,1913-1918,1920-2005,2008,2009
Serena	F	493	81	0	0	150	1838-1843,1845-1887,1889-1893,1895-1897,1899-1909,1911-1913,1917,1918,1922-1925,1928,1929,1932,1935,1939-1947,1949,1951-1959,1961-2010
Gerty	unknown	492	14	17	0.035	55	1858,1863,1868,1871,1873-1915,1917-1920,1922,1925,1930,1932
Zara	F	490	127	5	0.01	96	1840,1841,1851,1854,1856,1860-1862,1864,1870,1875,1876,1878,1879,1881,1883,1900,1902-1904,1910-1914,1918,1919,1921,1922,1925,1928-1930,1932,1944,1945,1947,1950,1951,1953,1955,1957-1961,1964-1979,1981-2014
Freddie	M/F	490	58	1	0.002	88	1866,1870-1873,1877-1892,1894-1915,1917-1920,1922-1924,1928,1931,1933,1936,1937,1941,1943-1946,1951,1955,1967,1986,1989-1992,1994-1997,1999-2014
Tammy	F	490	12	3	0.006	42	1958,1960,1961,1963-1997,1999,2003,2006,2008
Finlay	M/F	488	147	826	1.693	102	1846,1850,1851,1854,1855,1859-1862,1870,1872,1874,1876-1879,1881-1883,1886-1888,1890-1892,1894,1896,1898-1900,1904-1909,1911,1912,1915,1917,1919-1923,1927,1928,1930,1932,1933,1936,1938,1941-1949,1952-1954,1961,1963,1964,1966,1968-1971,1974,1978,1980,1983,1988,1990-2014
Adelina	F	485	102	0	0	92	1838-1841,1844,1846-1849,1851-1855,1858-1919,1921-1925,1927,1930,1943,1949,1953,1959,1960,1963,1965,1971,1979
Colleen	F	484	93	5	0.01	91	1882,1883,1894,1901,1905,1913-1916,1920,1921,1923-1996,1998-2000,2002,2005,2014
Juliana	F	483	67	0	0	124	1838-1895,1897,1898,1900,1901,1903,1905,1906,1908-1912,1914-1916,1920,1922,1926,1930-1933,1935,1937-1958,1960-1969,1971,1973,1975,1981,1984,1986,1991,1993,2001,2002,2006
Hargreaves	unknown	482	1306	31003	64.322	134	1838-1949,1951-1957,1959,1960,1962,1963,1965-1967,1969-1974,1976,1992
Eden	F	482	330	3139	6.512	161	1838-1923,1925-1944,1947,1948,1950,1952-1955,1959-1961,1963-1973,1976-1978,1980,1985-2014
Ieuan	M	481	172	0	0	120	1855,1860,1869,1872,1874,1881,1882,1884,1887,1889-1950,1952-1964,1966-1969,1971,1974,1976,1978,1980-1982,1984-1987,1989-2006,2008,2011,2013
Dulcie	F	481	68	0	0	102	1868,1878,1880,1882-1955,1958-1962,1964,1967,1968,1971,1978,1983,1988,1991,1994-2002,2004,2007,2010
Willis	M	479	475	7637	15.944	139	1838,1840-1843,1845-1953,1957-1959,1961-1967,1971,1973,1978,1980,1984,1985,1990-1992,1995,1999,2000,2002,2005,2006
Susie	F	479	52	0	0	112	1856,1862,1864-1868,1870-1872,1874-1883,1885-1934,1936,1938-1943,1945-1949,1953,1955,1960,1962-1964,1967,1970-1972,1975,1976,1978-1980,1982,1984,1985,1992,1994,1996,1997,1999,2003,2005,2008-2010,2013,2014
Hamlet	M	477	153	785	1.646	98	1838-1906,1908-1921,1923-1928,1930,1931,1934,1938,1941,1945,1947,1957,1991
Elspeth	F	475	190	0	0	145	1842,1851-1856,1861-1863,1865,1866,1869,1870,1872-1875,1878-1880,1882-1893,1895-1977,1979,1981,1982,1984-2008,2010
Niall	M	475	88	3	0.006	83	1863,1889,1901,1906,1908,1909,1913,1918,1933-1935,1938,1941-1977,1979-2006,2008-2010,2012-2014
Charity	F	475	62	99	0.208	113	1838-1919,1921-1923,1925-1928,1930,1934,1941,1945,1947,1956,1958,1961,1963,1968,1970-1975,1978,1983,1988,1991,1993,1996,1997,2002
Magdalen	F	474	374	0	0	122	1838-1840,1842,1844,1845,1847,1850-1854,1856-1858,1860,1861,1863,1865-1871,1873-1951,1953,1955-1959,1962,1963,1965,1966,1968-1970,1974,1976,1978,1988,1997
Nadia	F	474	49	6	0.013	84	1889,1907,1914,1915,1920-1923,1925-1927,1932-1934,1937-1939,1941,1942,1945-1947,1949-1974,1976-2010,2014
Jocelyn	F	473	143	15	0.032	116	1856,1861,1865,1869,1874,1876,1880,1883,1884,1888,1889,1892,1894,1897-1901,1903-1906,1908-1970,1972-1974,1976-1980,1982-1999,2002,2004-2007
Keziah	F	473	56	0	0	107	1838-1916,1918,1921-1923,1926,1929,1937,1968,1981,1983,1986-1989,1991,1993-1998,2000-2002,2004-2006,2009
Aiden	M	470	127	1	0.002	98	1878,1883,1888,1890,1894,1897-1899,1901,1905-1908,1910-1912,1914,1915,1918,1920-1922,1924-1927,1929-1932,1935-1938,1940,1941,1944-1947,1949-1951,1953,1955-1971,1973,1976,1978,1980-2013
Carmen	F	469	172	20	0.043	128	1840,1879-1882,1884-1888,1890-1899,1901-1938,1940-1999,2001,2003-2010,2013
Ingrid	F	469	113	0	0	75	1891,1899,1907,1915,1919-1921,1925,1927-1930,1932-1978,1981-1983,1985,1986,1990,1992,1993,1995,1999,2001,2003,2005-2007,2010
Hephzibah	F	469	64	0	0	93	1838-1914,1917,1920-1923,1926,1928,1932,1935,1949,1978,1990,1993-1995,1997
Ezekiel	M	468	76	12	0.026	106	1838-1921,1932,1933,1940,1951,1952,1960,1962,1965,1970,1979,1980,1983,1984,1986,1991,1993,1997,1999,2000,2007,2011,2012
Gweneth	F	468	58	1	0.002	78	1881,1891,1893-1895,1897-1901,1903-1956,1959-1964,1966-1968,1976,1988,1989,1996,2010
Irving	M	466	591	3695	7.929	131	1838,1840,1841,1843-1846,1848-1850,1852-1962,1965,1967,1970,1971,1974,1976,1981,1982,1988,1999
Trudy	F	466	40	0	0	58	1937,1938,1942-1982,1984-1989,1991,1993,1994,1997,1998,2001,2002,2006,2014
Brooke	M/F	465	499	3556	7.647	148	1838-1840,1842,1843,1845-1896,1898-1905,1907-1913,1915-1917,1919-1929,1932-1934,1936,1937,1939,1941-1948,1952,1954,1955,1957,1959,1962,1964-1966,1968,1969,1972,1974,1975,1980-1986,1988-2014
Ewan	M	465	164	184	0.396	119	1838-1840,1844,1855,1863,1865,1868,1871-1876,1882,1887-1889,1893,1894,1897-1904,1908,1913-1915,1918,1920,1923-1928,1930-1934,1937,1938,1940-1942,1944,1945,1947-1983,1985-2014
Clair	F	464	594	96	0.207	143	1841,1850,1856,1857,1859,1861,1863-1865,1867-1875,1877,1879-1949,1951-1997,2000-2003,2006,2009
Ishmael	M	464	61	64	0.138	103	1838-1912,1914-1923,1925,1926,1930,1935-1937,1947,1950,1956,1968,1972,1976,1987,1990,1991,1997,1999,2011
Moyra	F	463	99	0	0	80	1890,1894-1897,1899-1967,1969,1971,1972,1978,1981,2007
Corey	M	462	43	115	0.249	40	1846,1913,1937,1950,1960,1961,1969,1970,1972-1974,1981,1982,1988-2014
Marguerita	F	461	97	0	0	97	1856,1866,1869,1871-1873,1878-1887,1889-1891,1893-1959,1961-1966,1969-1971,1990,1991
Rosamund	F	460	200	2	0.004	144	1840,1841,1843,1844,1846,1849,1851-1870,1872-1881,1883-1887,1889-1971,1973-1979,1982-1988,1993-1995,2001-2003
Rodger	M	458	136	667	1.456	135	1838-1887,1889-1908,1911,1912,1914-1922,1924,1925,1928,1930,1932-1969,1971,1974-1980,1985-1988
Montague	M	454	438	567	1.249	132	1838,1840-1843,1845-1848,1850-1945,1947,1948,1950-1953,1955,1956,1959,1964,1968,1970,1973,1976,1979,1980,1983,1985,1995-1999,2001,2006,2008,2009
Charlene	F	454	35	0	0	49	1906,1907,1911,1923,1938,1943,1944,1948,1952,1953,1956,1958,1961,1963-1966,1968,1970-1974,1976-1997,1999,2001,2004,2005
Laurie	M/F	453	176	429	0.947	145	1838,1846-1848,1851,1861,1863,1865-1868,1870,1872-1932,1934-1949,1951-1995,1997-1999,2001,2002,2004,2006-2009,2011
Cara	F	452	91	19	0.042	80	1855,1860,1862,1864,1865,1867,1868,1870,1871,1873,1875,1877,1879,1881,1883,1896,1902,1904,1907,1914,1921,1923,1927,1931,1940,1943,1945,1947,1951-1954,1963,1965,1966,1968-2012
Baden	M	451	758	85	0.188	91	1850,1852,1856,1858,1863,1872-1874,1881,1882,1886,1899-1934,1936-1950,1952,1955-1962,1964-1968,1971,1972,1974,1975,1978,1979,1983,1985,1988,1992,1994,1997,1999,2001,2003
Doctor	M	451	19	31	0.069	92	1838-1892,1894-1909,1911,1912,1914-1916,1918,1920,1922,1923,1925-1928,1931,1935,1938,1940,1941,1945,1955,1958
Irvin	M	448	144	534	1.192	126	1838,1842-1847,1849,1851,1853-1857,1859-1868,1870-1927,1929-1957,1959,1963,1964,1966,1967,1969,1970,1972,1973,1976,1982,1988,1996,1998,2004
Scarlett	F	447	190	785	1.756	60	1852,1856,1859,1861,1863,1864,1866,1868-1872,1876,1881,1887,1890,1894-1897,1899,1901,1905,1919,1920,1922,1923,1950,1966,1984-2014
Antonio	M	445	297	52	0.117	141	1838,1841,1845,1850,1854,1857,1861,1862,1865,1867,1868,1871-1916,1918-1926,1928-1933,1935,1938,1939,1941,1942,1944-1946,1949-1977,1979-1983,1985-2006,2008,2009,2012-2014
Nehemiah	M	444	22	0	0	87	1838-1911,1913,1917,1919,1922,1923,1925,1926,1936,1937,1945,1986,2002,2003
Libby	F	444	15	40	0.09	51	1839,1866,1868,1872,1876,1878,1886,1889,1890,1893,1894,1896,1898,1902,1904,1906,1913,1914,1924,1925,1932,1935,1965,1971,1982,1988,1989,1991-2014
Eifion	M	443	170	1	0.002	87	1887,1898-1901,1903-1907,1909-1970,1972,1973,1975-1977,1979,1981,1983-1986,1988,1999,2002,2006
Cadwaladr	M	442	195	133	0.301	114	1838-1931,1933,1934,1936-1938,1940-1945,1948,1949,1952,1956,1964,1975,1979,1998,2005
Alethea	F	442	119	0	0	138	1838,1840,1841,1843-1949,1951,1952,1954-1956,1959,1960,1964,1965,1967,1969,1971-1975,1978,1980-1982,1984,1985,1993,1995,1997-1999,2005
Emilia	F	442	85	0	0	110	1838-1842,1844-1877,1879,1880,1882,1885-1891,1893,1895,1896,1899-1901,1903,1905-1909,1911,1913-1915,1920,1922,1923,1932,1934,1936,1950,1953,1958,1961,1962,1964,1965,1968,1969,1971,1973,1978,1979,1989-2014
Finley	M/F	442	79	853	1.93	64	1841,1852,1856,1861,1863,1867,1872,1874,1875,1877,1881-1888,1890,1892,1897,1898,1900,1902,1905-1908,1913,1914,1916,1918,1919,1921,1922,1934,1936-1938,1948,1966,1974,1978,1989,1992,1994,1997-2014
Janetta	F	442	79	1	0.002	104	1838-1845,1847-1853,1856-1862,1864-1917,1919-1923,1925,1927-1931,1935,1939,1940,1944,1945,1949,1951-1953,1955,1958-1961,1963,1964,1966
Thora	F	442	35	1	0.002	65	1867,1870,1875,1880,1895-1900,1902-1941,1943,1944,1946,1947,1949-1951,1959,1966,1970,1973,1981,1989,2003,2012
Wilkinson	M	441	1521	61444	139.329	128	1838-1952,1955,1957-1959,1962,1963,1969,1970,1972,1991,1993,1995,2008
Tryphena	F	441	123	0	0	104	1839,1840,1842,1843,1845-1927,1929,1932-1937,1939,1943,1944,1946,1948,1951,1952,1955,1967,1975
Tania	F	441	42	2	0.005	65	1933,1934,1936,1939-1944,1946,1947,1949-1952,1954-2000,2006,2007,2012
Hughie	M	440	46	0	0	91	1875,1877,1880,1882,1884-1893,1895-1952,1954-1959,1961-1963,1965-1967,1989,1991,1993,1996,2004,2008,2013
Margarita	F	439	95	0	0	91	1857,1866,1873,1876,1880,1882-1885,1887,1889-1894,1898-1902,1904-1963,1965-1970,1972,1973,1989,2008
Alisha	F	438	93	1	0.002	42	1852,1857,1884,1900,1907,1932,1944,1960,1977,1980-1983,1985-1987,1989-2014
Lyndsey	M/F	438	58	0	0	54	1943,1944,1948-1952,1954-1997,1999,2005,2007
Glynne	F	437	602	48	0.11	115	1838,1849,1851-1853,1859,1865,1869,1871,1875-1969,1971,1973,1974,1977,1978,1980,1984,1987,1988,1991,1992
Eddie	M	437	59	61	0.14	113	1859,1864,1873,1874,1876,1877,1879-1883,1885,1887-1937,1939-1949,1951,1953-1955,1957-1959,1962,1963,1965-1968,1971-1973,1979,1983,1984,1986,1987,1993,1994,1996-1999,2001-2003,2006-2014
Iona	F	436	145	0	0	118	1848,1865,1868,1869,1881,1883,1888,1890-1892,1894-1896,1899,1900,1903,1905-1908,1910,1911,1914-1916,1918-1977,1979-1985,1987-2012
Lister	M	434	564	8612	19.843	134	1838-1951,1953,1954,1956,1957,1959,1961-1965,1967-1973,1979,1997,2008
Kane	M	433	126	1900	4.388	63	1846,1850,1853,1859,1877,1880,1887,1891,1894,1897,1905,1920,1930,1948,1953,1958,1961,1964,1966-1973,1975,1977,1979,1980,1982-2014
Jenifer	F	433	71	0	0	74	1852,1877,1889,1896,1908,1912,1915,1918,1920,1924,1926-1971,1973-1975,1978,1983-1993,2001,2004,2009
Kristian	M	432	111	4	0.009	58	1872,1916,1918,1946-1949,1953,1956,1958,1959,1961-1964,1967-2009
Logan	M	431	205	3009	6.981	120	1839,1840,1849,1855,1857-1864,1866-1883,1886-1890,1892,1893,1895-1897,1899,1901,1903,1905,1907,1909,1910,1913,1914,1917,1918,1920,1921,1923-1930,1932,1934,1935,1938,1940-1942,1944-1948,1950,1952,1953,1955,1958,1959,1961,1963-1966,1971-1973,1977,1980-1982,1985-1987,1989-2014
Emilie	F	430	143	0	0	126	1843,1845,1846,1848-1858,1860-1917,1919,1921,1922,1924,1925,1928-1931,1934,1935,1939-1948,1950,1952,1963,1970,1973,1975,1979,1981,1982,1984-1986,1988-1990,1992-2007,2009,2010
Nia	F	430	71	0	0	84	1838,1887,1909,1917,1919,1928,1930,1933-1952,1954,1956-1994,1996-2008,2010-2013
Gwynfor	M	428	245	0	0	70	1900,1904,1906,1909-1912,1914,1916,1918-1961,1963-1969,1971-1973,1976,1979,1981,1983,1985,1986,2004
Rowan	M/F	428	184	1793	4.189	114	1845,1847,1862,1864,1866-1871,1873,1877,1882-1884,1886,1887,1892-1896,1902-1905,1907-1911,1915,1916,1918-1921,1924,1925,1928,1937,1939,1940,1943,1944,1946-2014
Kelsey	M/F	427	65	1355	3.173	84	1841,1847,1854,1858,1861,1866,1867,1869,1872-1874,1876,1878,1879,1881-1883,1885,1886,1891,1894,1900,1905,1907,1909,1910,1912,1918-1921,1928,1938,1941,1943,1947,1951,1952,1960,1961,1964,1965,1967-1969,1971-1978,1980-1987,1989-2010,2013
Lyndon	M	426	203	157	0.369	118	1847,1856,1861,1865,1867,1870,1872,1874,1878,1882,1884,1887,1890,1891,1893,1896-1898,1903-1905,1907-1913,1915-1927,1929-1936,1938-1999,2001-2005,2007,2010
Jose	M	425	166	95	0.224	114	1840,1843,1845,1847,1853,1858,1864,1868,1871,1872,1875,1876,1878,1881-1886,1889,1890,1893,1895,1897,1899,1900,1902,1904,1906-1909,1911,1913-1974,1976,1977,1979-1981,1986,1989,1990,1992-1995,1999,2000,2002,2006-2008,2010
Leonie	F	425	157	0	0	126	1846,1860,1863,1865,1866,1868,1869,1871,1874-1876,1878-1881,1883,1886,1888,1890,1891,1893,1894,1896-1899,1901,1903-1908,1910-1913,1915-1924,1926-1928,1930-1932,1934-1953,1955,1957-2007,2013
Gracie	F	425	41	119	0.28	95	1844,1859,1868,1870,1872,1873,1876,1878,1882-1884,1886-1888,1891-1910,1912-1935,1937-1940,1942-1944,1947,1948,1950,1954,1966,1988-1994,1996,1998-2014
Walton	M/F	424	1215	23818	56.175	138	1838-1967,1972,1974,1985,1993-1995,1998,2005
Ifor	M	424	184	0	0	108	1844,1849,1863,1865-1867,1872,1873,1875,1877-1882,1884-1950,1952,1954-1963,1965-1967,1971-1973,1976,1977,1979,1981,1982,1985,1992,2006,2012
Aloysius	M	423	1006	0	0	122	1838,1840,1845-1951,1953-1956,1959-1961,1963,1964,1966,1990,2007,2009
Hope	F	422	1653	10233	24.249	170	1838-1952,1954-1961,1963-1967,1969-1973,1975,1978-1980,1982-2014
Inez	F	422	117	0	0	122	1838,1843,1848,1851,1853,1860,1861,1865-1872,1874,1875,1877-1945,1947-1956,1958-1970,1972-1974,1983-1986,1989,1991,1998,1999,2002,2005
Alick	M	422	58	13	0.031	114	1838-1840,1842,1845,1851,1853-1861,1863,1864,1866-1934,1936-1938,1940,1942-1947,1949,1954,1956,1959,1961,1963,1965,1968,1971,1972,1974,1976,1985,1987,1989,1995,1997,2001
Greenwood	M	419	885	30084	71.8	137	1838-1952,1956-1959,1961,1962,1964,1966-1968,1971,1973,1974,1986-1988,1990,1992,1994,1996,2001,2003
Rudolph	M	419	213	50	0.119	112	1842,1848,1850,1855,1857-1919,1921-1941,1943,1945-1951,1953-1958,1960-1966,1968,1970,2014
Summer	F	417	185	308	0.739	39	1847,1860,1864,1865,1868,1876,1878,1883,1889,1903,1904,1923,1978,1979,1986,1991-2014
Arron	M	416	151	41	0.099	63	1842,1861,1871,1879,1884,1887,1902,1908,1913,1938,1942,1944,1945,1956,1962,1965-2009,2011-2013
Alyson	F	415	100	1	0.002	55	1922,1923,1935,1942,1943,1945-1987,1989-1992,1994,2005,2008
Tudor	M	414	788	3323	8.027	158	1838,1839,1841-1975,1977-1981,1983-1990,1992-1995,1997,1999,2001,2008
Sabrina	F	414	107	0	0	122	1838-1841,1843,1845-1848,1850-1852,1855-1902,1905,1906,1908-1910,1912-1915,1917,1919-1921,1923,1929,1930,1934,1935,1944,1945,1947-1952,1955,1966,1967,1973,1974,1977-2000,2002-2006,2008,2011
Eustace	M	411	289	311	0.757	109	1838,1842-1844,1846-1852,1854-1933,1935-1937,1939,1940,1942,1944,1945,1948-1950,1957,1962,1963,1965-1967,2001
Denys	M	411	106	2	0.005	95	1869,1871,1873,1875,1877,1879-1882,1884,1886,1887,1889-1892,1894,1896-1952,1955-1960,1962-1966,1969-1972,1974,1977,1979,1992,2009,2013
Bailey	M/F	410	1068	48416	118.088	155	1838-1933,1935-1942,1944-1952,1954,1955,1958-1965,1969,1971-1973,1975,1977,1980,1982,1987,1989,1991,1994-2014
Loretta	F	409	95	0	0	117	1842,1854,1855,1863,1865,1866,1869-1871,1873-1889,1891,1896,1897,1901,1903,1905-1907,1909,1910,1912,1913,1915-1919,1922-1975,1979,1981,1982,1984,1985,1987-1999,2002,2005
Madison	M/F	409	77	19	0.046	30	1867,1898,1919,1938,1945,1987,1991-2014
Corinne	F	409	64	0	0	85	1860,1868,1875,1885,1887,1921-1929,1931-1935,1937-1939,1941,1943-1993,1995-2001,2004,2006-2008
Jayden	M	409	37	0	0	23	1987,1992,1994-2014
Judy	F	408	62	0	0	91	1838-1842,1844,1849-1851,1854,1856-1858,1861,1864,1866,1869-1871,1873,1874,1877,1878,1884,1888,1903,1919,1932-1981,1984,1986-1989,1991,1993-1995,2000,2004,2010-2012
Caron	F	405	66	75	0.185	45	1857,1866,1935,1949,1951-1978,1980,1981,1985,1986,1988,1989,1991,1992,1996-1998,2005,2014
Zak	M	405	29	13	0.032	42	1968-1974,1977,1978,1982-2014
Cassandra	F	401	113	0	0	139	1838,1839,1841-1847,1849,1851,1853-1876,1878,1879,1882-1884,1887-1891,1893-1905,1907-1912,1914-1919,1922,1925,1927,1930,1932,1934,1937,1939,1941-1950,1952,1954,1955,1957,1959-1999,2003,2005,2008-2010,2014
Saul	M	399	177	1452	3.639	148	1838-1844,1846,1847,1849-1853,1856-1858,1860,1861,1863,1864,1866-1878,1880-1925,1927-1937,1940,1942,1945-1947,1954,1957,1959,1961-1973,1975-1981,1983-2007,2009-2012
Newton	M/F	398	1726	24391	61.284	152	1838-1950,1952-1968,1970,1971,1973-1975,1977,1978,1980,1982,1983,1987,1992,2000-2006,2009,2010,2014
Lola	F	398	86	0	0	97	1847,1851,1854,1860,1867,1868,1876,1878,1880,1885,1886,1888,1893,1895,1897-1901,1904-1916,1918-1933,1935-1944,1946-1951,1955,1959,1962,1963,1966,1974,1975,1981,1984,1986,1988-1993,1998-2014
Fraser	M	397	947	3476	8.756	168	1838,1840,1842-1845,1847-1849,1851,1853-1856,1858,1860-1862,1864-2010,2012-2014
Imran	M	397	70	47	0.118	40	1968,1969,1971-1999,2001-2004,2008,2010,2011,2013,2014
Regina	F	395	195	0	0	126	1839,1841,1844,1845,1847,1848,1850,1851,1854,1858-1860,1863,1864,1866-1868,1870,1871,1874-1876,1878-1882,1884,1886-1889,1891-1929,1931-1971,1975,1977,1979,1982,1983,1988,1989,1991,1998,2000,2003,2004,2008,2009
Eryl	unknown	394	117	0	0	86	1880,1889,1893,1894,1900,1903,1907-1973,1975,1976,1978,1979,1982-1985,1987-1989,1991,2005
Rosalyn	F	394	87	0	0	76	1897,1898,1912,1915,1916,1919,1920,1922,1923,1925-1929,1932-1934,1936-1981,1983,1984,1987,1988,1990,1991,1997,1998,2002,2007-2009,2012
Pattie	F	392	75	67	0.171	68	1858,1859,1867-1869,1871-1926,1928-1931,1933,1936,1944
Menna	F	390	45	0	0	79	1891,1896,1897,1901-1963,1965,1968,1971,1973,1976,1977,1980,1990,1996,1997,2004,2005,2010
Andre	M	389	219	37	0.095	112	1840,1850,1855,1863,1873,1876,1877,1879,1885,1888,1891,1892,1894,1896,1898,1904,1905,1908,1912-1917,1919-1921,1923-1930,1932,1934-1996,1998-2008,2011,2012
Meredith	F	388	781	5892	15.186	165	1838-1960,1962-1967,1969-1972,1974-1980,1982,1984,1986-1999,2001-2003,2005-2009,2013
Lilley	F	388	105	3393	8.745	85	1840,1843,1844,1846-1848,1850-1906,1908,1909,1911-1913,1915,1916,1918,1920,1925,1929,1930,1936,1937,1939,1946,1948,1989,1999,2002,2009,2011
Davina	F	387	133	1	0.003	104	1841,1864,1872,1874,1876,1882,1884-1886,1888,1889,1891,1892,1894-1896,1898-1901,1905,1906,1910,1912,1914-1921,1926-1988,1990,1992,1996,1997,2001,2002,2004,2005,2008
Nita	F	386	66	1	0.003	101	1866,1868,1875,1878,1880,1882-1885,1887-1891,1893,1894,1896-1963,1965,1967-1971,1975,1978-1982,1984,1985,2002-2004
Roma	M/F	384	105	1	0.003	85	1875,1902-1960,1962-1970,1972,1973,1977,1981,1983,1984,1986,1990,1995,1997,1998,2002,2004-2006,2009
Bob	M	383	21	0	0	114	1839,1841,1845-1849,1851,1852,1854,1855,1857-1930,1932-1939,1941-1947,1953,1955,1957,1965,1968,1974,1984,1990,1999,2001,2002,2004,2005,2008
Helene	F	381	251	0	0	146	1838,1839,1843,1845,1851,1854,1858,1860,1861,1863-1869,1871-1974,1977-1980,1983-1994,1997,1998,2000,2003-2005,2007-2009,2011
Howel	unknown	380	109	98	0.258	111	1838-1842,1844,1848-1854,1856-1862,1864-1877,1879-1935,1937-1939,1941,1943,1944,1946,1947,1949,1952,1953,1960,1961,1963,1969,1972,1978,1979,1985,1988
Norbert	M/F	380	102	0	0	91	1844,1845,1865,1868,1870,1871,1875-1879,1881,1882,1884-1886,1888-1942,1944-1951,1953-1955,1957,1958,1962-1964,1966-1968,1989
Tia	F	380	84	0	0	38	1958,1961,1963,1965,1966,1969,1975,1976,1982,1983,1985,1987-2010,2012-2014
Lara	F	379	69	1	0.003	61	1846,1861,1862,1864,1867,1868,1877,1879,1882,1891,1897,1903,1907,1910,1915,1921,1967-2010,2014
Keturah	F	379	53	0	0	100	1838-1895,1897-1914,1917-1920,1922,1923,1925,1926,1932,1933,1935,1937,1939,1942,1952,1964,1966,1970,1973,1978,1987,1989,1995,2004
Lucretia	F	378	129	0	0	106	1838-1912,1914-1916,1918-1924,1926,1928,1931-1934,1936-1938,1940-1943,1945,1948,1962,1964,1970,1972,1987,1989
Minna	F	377	45	0	0	90	1838,1839,1841,1842,1845,1846,1848,1850,1852-1913,1917,1920,1921,1923-1928,1930,1934,1940,1949,1951,1985,1998,2000,2001,2004,2013
Redvers	unknown	376	663	1	0.003	75	1885,1889,1894,1898-1941,1943-1949,1951,1952,1954,1956,1958,1960-1962,1964-1967,1971-1973,1982,1985,1999,2000,2002,2005
Garth	M	376	347	1306	3.473	133	1839,1844,1846,1851,1852,1855-1859,1862,1864,1867,1869,1870,1872-1874,1876,1879,1880,1883,1884,1886-1890,1892-1897,1899,1900,1902-1982,1984,1986-1997,1999,2005,2007
Eira	F	376	106	0	0	92	1881,1885-1899,1901-1904,1906-1952,1954-1965,1968,1969,1971,1976,1979,1983,1985,1987,1989,1992,1994,1996,2005
Ted	M	376	26	1	0.003	98	1853,1857,1861,1864-1872,1874,1876-1929,1931-1934,1938,1941,1943-1945,1947,1949,1950,1963,1966,1994-1997,1999,2001-2011,2014
Grenville	M	375	393	50	0.133	114	1841,1847,1850,1862,1863,1867,1869,1870,1873,1875,1877-1892,1894-1968,1970-1976,1978,1980,1981,1985,1991,1993
Heber	M	375	171	0	0	101	1838,1840,1841,1843-1921,1923,1925,1926,1928-1930,1933-1936,1938-1940,1943,1947,1948,1954,1965,1983
Esau	M	375	36	3	0.008	80	1838-1904,1906-1910,1913,1918,1924,1925,1933,1937,1952,2002
Annabella	F	375	35	0	0	114	1838-1845,1847-1905,1907-1909,1911-1915,1917,1919-1921,1924,1925,1928,1929,1934,1938-1944,1946,1949,1950,1952,1957,1959,1966,1973,1976,1981,1986,1989,1993-1995,1998,2001,2002,2004-2006,2012,2013
Calum	M	374	36	1	0.003	54	1902,1934,1947,1948,1951,1953,1957,1961,1962,1964-1974,1976,1979,1980,1982-2011,2013
Kirsten	F	373	96	10	0.027	66	1869,1881,1902,1938,1940,1945,1947-1950,1952,1954-2000,2002-2009
Bryony	F	372	73	0	0	69	1900,1918,1921,1933,1935,1941,1944-1947,1949-1954,1956-1969,1971-1974,1976-2010
Della	F	372	50	9	0.024	106	1839,1840,1871,1881,1882,1885-1887,1889-1894,1896,1900,1901,1903,1904,1906,1908-1975,1978-1980,1982-1984,1986,1988,1991-1995,1997,1998,2000,2002,2004
Keeley	F	372	40	1416	3.806	62	1852,1865,1879,1881,1894,1902,1903,1905,1907,1915,1961-2010,2012,2013
Ramon	M	371	101	3	0.008	65	1852,1859,1902,1912,1917,1919,1920,1922-1972,1976,1979,1980,1984,1985,1990,2006
Amie	F	370	48	0	0	84	1838,1853,1855,1856,1858,1866-1872,1874,1876,1878,1880,1882-1886,1888,1890,1892,1896,1897,1899-1902,1905,1906,1908-1910,1913,1914,1918,1920,1925,1927,1930,1934,1935,1967,1971-1973,1976-2007,2009,2011,2012,2014
Lynsey	F	370	39	1	0.003	44	1913,1949,1954,1956,1958,1960-1995,1999,2001,2004
Algernon	M	369	159	0	0	95	1838,1839,1841,1842,1844-1916,1918-1920,1922,1924-1927,1930,1931,1933,1935-1937,1941,1943,1964,1966
Jennett	F	368	31	61	0.166	96	1838-1906,1908-1912,1914-1917,1919,1920,1922,1924,1926,1937,1939,1940,1945,1947-1949,1952,1960,1961,1966,1968,1970
Warwick	M	367	305	2001	5.452	146	1839-1841,1843-1847,1849,1851,1853-1857,1861-1866,1868-1912,1914-1978,1980,1981,1984,1985,1987-1992,2000-2002,2004,2005
Brent	M	366	185	267	0.73	83	1845,1858,1862,1870,1872,1878-1882,1913,1915,1918,1922,1925,1926,1932,1934-1937,1939-1981,1983-1996,1998,1999,2002,2003,2005
Alfreda	F	366	169	0	0	98	1853,1858,1860,1863-1865,1867,1870-1955,1957,1961,1962,1968,1971
Casey	F	366	76	4875	13.32	52	1842,1865,1871,1874,1885,1887,1897,1905,1906,1911,1922,1924,1953,1961,1965,1971,1973,1978-1981,1983-1985,1987-2014
Lord	M	365	777	26068	71.419	126	1838-1941,1943-1949,1952-1954,1956,1960,1963,1969,1972,1974,1977,1981,1986,1991,2005,2006
Travis	M	365	504	8188	22.433	166	1838-1966,1968-1974,1976,1977,1982-1985,1987,1989-2006,2009,2010,2012-2014
Ignatius	M	364	685	2	0.005	135	1838-1944,1946-1953,1955-1957,1959-1964,1966,1967,1969-1971,1976,1978,1992-1994,1997
Antoinette	F	364	286	0	0	134	1840,1844,1846,1850-1854,1860-1862,1864-1866,1869,1871-1875,1877-1894,1896,1900-1902,1904,1906-1910,1912,1914-1923,1925-1981,1983,1984,1986-1993,1995,1996,1998-2000,2005,2006,2009
Sonya	F	364	36	1	0.003	70	1915,1922,1928-1931,1933-1984,1986,1987,1989,1990,1992-1996,1998,2003,2006
Irwin	M	363	283	2355	6.488	118	1839,1841,1844,1846-1848,1850-1947,1949,1950,1952,1953,1956-1958,1962,1963,1966,1967,1972,1993,1994
Levina	F	361	38	0	0	81	1838-1859,1861-1898,1900,1902-1905,1907-1909,1911,1912,1914-1916,1922,1924,1927,1928,1932,1946,1961,2001
Elena	F	359	204	1	0.003	156	1840,1841,1844,1846-1851,1853,1856,1858-1874,1876-1879,1881-1885,1887,1889,1890,1892-1935,1937-1944,1946-1950,1952-1954,1956-1983,1985-2010,2012,2013
Bertrand	M	359	133	29	0.081	93	1845,1851,1854-1856,1862,1864,1866-1933,1935,1936,1938-1940,1942,1945,1946,1949,1950,1952,1953,1956,1959,1964,1985,1993,2003
Byron	M	358	475	1721	4.807	166	1839-1930,1932-1953,1955-1976,1979,1982-1993,1995-2009,2011,2012
Calvin	M	358	102	106	0.296	140	1839,1842,1843,1848,1850,1852-1855,1857-1863,1865-1886,1888-1890,1892,1893,1895,1897,1899-1905,1907-1909,1914,1915,1919,1922,1924,1925,1927,1928,1930,1932-1981,1983-1986,1988-2004,2006-2010
Layla	F	356	35	0	0	49	1919,1927,1931,1946,1961,1966,1967,1971,1974-2014
Reggie	M	355	24	0	0	74	1879,1880,1883,1885,1889,1890,1892,1894-1937,1943,1944,1948-1951,1964,1966,1968,1977,1979,1997,2001,2002,2005,2006,2008-2014
Earl	M	351	347	1355	3.86	158	1839,1840,1842,1844-1856,1858-1869,1871-1976,1978-1980,1982,1983,1985,1987,1989-1995,1997-2000,2004,2006,2008,2010-2012
Coral	F	351	101	4	0.011	108	1861,1879,1882,1885,1887,1888,1892-1894,1896,1899,1900,1902,1903,1905,1906,1908-1911,1913-1916,1918-1920,1922-1972,1974,1975,1977-1980,1984-2005,2009,2010
Elenor	F	350	106	1	0.003	109	1838-1871,1873-1888,1891-1912,1914,1916,1918-1924,1926,1927,1932,1933,1935,1936,1941-1943,1946,1948,1949,1953,1961,1962,1972,1980,1986,1989,1993,1997-2001,2003,2008,2009
Johnny	M	350	7	0	0	120	1843,1845-1850,1856-1898,1900-1905,1907,1908,1910-1912,1914,1916,1919-1921,1925-1927,1935,1941,1943-1956,1958-1969,1971-1974,1978,1980,1982-1984,1986,1991-1993,1995,1998,2000,2003,2004,2006-2008,2012,2014
Felicia	F	349	107	0	0	142	1838-1917,1919-1923,1925-1934,1936-1942,1944-1949,1951,1952,1955-1960,1962-1969,1972,1977,1981-1984,1987,1988,1993,1994,1997-1999,2002,2004,2007,2008,2010
Deanna	F	348	43	0	0	60	1918,1937-1952,1954-1957,1959-1972,1974,1975,1980,1982,1983,1985-1987,1989-2000,2002-2004,2007,2009
Tilly	F	348	34	199	0.572	87	1846,1855-1857,1860,1862,1865-1867,1871-1873,1875,1877-1881,1883-1886,1888-1917,1920,1922-1928,1973,1985,1988,1989,1992-2014
Kerrie	F	347	18	1	0.003	49	1939,1943,1947,1953,1956,1959-1997,1999,2000,2003,2004,2009
Benedict	M	346	487	44	0.127	161	1838,1840-1845,1847,1848,1850-1853,1855-1859,1861-1866,1868-1872,1874-1922,1924-1937,1939,1940,1942-1951,1953-1958,1960-2010
Meryl	F	346	129	0	0	75	1901,1904,1909,1911,1914,1916,1917,1919-1921,1923-1970,1973,1976-1979,1981-1983,1985-1988,1990,1991,1993,1998,2006
Asenath	F	346	63	0	0	100	1838-1846,1848-1897,1899-1919,1921-1924,1926,1928,1929,1933,1934,1936-1939,1943-1945,1948,1952,1962,2002
Marks	M	346	55	2679	7.743	75	1840,1851,1852,1854,1855,1860,1862,1866,1867,1869-1924,1927,1929-1931,1938,1940,1955,1956,1958,2002
Clifton	M	345	430	1899	5.504	140	1838-1847,1849-1854,1856-1858,1860-1951,1953,1956-1971,1973-1976,1979-1983,2002,2005,2006
Kaye	F	344	358	2968	8.628	132	1840-1843,1845,1848,1852,1856,1858,1860,1862,1864,1865,1867-1870,1872-1875,1877,1878,1880,1881,1883-1887,1889,1890,1893-1896,1898,1900-1903,1906,1908,1910-1912,1914,1915,1917,1919-1921,1923,1925,1927,1929-1933,1935-1997,2000-2003,2005-2009
Bobby	M	344	46	10	0.029	75	1865,1893-1895,1899,1902,1906,1918,1920-1922,1924,1928,1930-1939,1941,1942,1944,1945,1947,1949,1952,1956,1960,1961,1963-1966,1970,1973,1975,1980-2014
Gwennie	F	341	9	0	0	49	1883,1885,1888,1894-1901,1903-1932,1934,1937,1939,1940,1942,1944,1947,1963
Theo	M	340	57	1	0.003	75	1840,1853,1863,1867,1868,1871,1872,1879,1880,1889,1891,1892,1895,1897,1901,1904,1905,1907,1911,1912,1914-1916,1920,1921,1923,1926,1927,1930,1932,1933,1935,1937,1942,1944,1945,1947,1951,1959,1965,1966,1968,1973,1975,1983-1986,1988-2014
Obadiah	M	340	26	0	0	77	1838-1903,1905,1907,1909-1912,1915-1917,1920,1963
Roseanna	F	340	20	0	0	101	1838-1887,1889-1891,1893-1895,1897-1900,1903,1904,1909-1911,1913,1915,1926,1928,1932,1944-1947,1949,1951,1953,1955,1956,1961,1965,1975,1980,1984,1989-2000,2002,2005,2006,2012,2014
Trefor	M	338	130	5	0.015	99	1847,1850,1865,1872,1882,1884,1891,1893-1979,1983-1985,1990,1994
Alvin	M	338	97	111	0.328	122	1838,1842,1843,1848,1852,1854,1855,1857,1858,1860,1862,1864,1865,1867,1868,1870-1873,1876,1879,1883,1884,1886,1887,1889-1968,1970-1975,1978,1980,1981,1988-1992,1995,1997,2010
Jody	M/F	338	31	0	0	44	1947,1957,1960-1964,1970-2001,2003,2004,2006,2007,2009
Carry	M/F	338	15	66	0.195	63	1840,1845,1848,1851,1855,1857-1895,1897-1904,1907,1908,1910,1914,1915,1920,1924,1939,1953,1986,1989
Foster	M/F	337	1469	38340	113.769	153	1838-1947,1949-1951,1954,1956-1972,1974,1975,1981-1986,1988,1990-1993,1995,1998,2000,2002-2005,2007,2009
Carlton	M	337	295	1150	3.412	151	1839,1840,1842-1845,1848,1849,1851-1855,1857-1866,1868,1870-1936,1938-1940,1942-1953,1955-1980,1984,1986,1990,1991,1993-2001,2003-2006,2009,2012
Willy	M	337	191	28	0.083	66	1841,1842,1844,1845,1849,1852-1901,1903,1906,1909,1911,1912,1914,1920,1945,1948,1954,1960
Ferdinand	M	337	157	85	0.252	108	1838-1920,1922,1926-1928,1930,1934,1937,1939,1941,1945-1948,1952,1956,1962,1966,1967,1969,1974,1995-1997,2008,2010
Ira	M	337	74	0	0	122	1839-1846,1848-1914,1916-1918,1920-1929,1931-1938,1940-1943,1945-1947,1950-1952,1954,1957,1960,1961,1963,1965,1967,1968,1970,1972,1973,1992,1993,1995,2001,2008
Glennis	F	336	43	0	0	51	1886,1894,1904-1906,1908,1911,1913,1916,1922,1924-1927,1929-1961,1964,1965,1967,2005
Hilton	M/F	335	1275	23272	69.469	152	1838-1974,1976-1980,1983,1984,1987,1989,1990,1992,1994,1998,2003,2009
Morfydd	F	334	73	0	0	75	1870,1877,1882-1884,1887,1888,1890-1953,1962,1965,1969,1980
Tessa	F	334	29	1	0.003	96	1871,1872,1878,1885,1890,1891,1895,1898,1901,1908,1910,1911,1913,1915,1918,1919,1922-1926,1929,1931-2000,2004,2006,2010,2013
Sasha	M/F	334	24	0	0	49	1948,1960,1963,1966,1967,1969-1983,1985-2013
Keira	F	333	20	0	0	37	1962,1966,1970,1978,1981-2011,2013,2014
Ethelbert	M	332	175	0	0	90	1838-1840,1842,1844-1846,1848,1850-1855,1857-1916,1918-1921,1923-1925,1928,1932,1933,1936,1938,1946,1958,1959,1961
Camilla	F	332	88	1	0.003	149	1838,1840,1841,1844-1846,1848,1852-1861,1863-1874,1876-1880,1882,1884-1891,1893,1895-1900,1902-1915,1917,1918,1920,1922-1941,1943-1949,1951,1952,1954-2000,2002-2004,2006,2010,2013
Egbert	M	331	161	2	0.006	92	1838,1839,1841-1845,1847,1848,1850,1851,1853-1855,1857-1921,1923-1926,1929,1934,1940,1942,1944,1959,1961,1962,1964
Sofia	F	331	94	10	0.03	62	1838,1843,1846,1858,1894,1921,1929,1946,1950,1952-1956,1960,1965,1966,1968,1969,1971-1974,1976-2014
Flossie	F	331	28	0	0	55	1873,1877,1878,1880-1926,1929,1930,1932,1935,1945
Averil	F	330	111	2	0.006	88	1847,1849,1860,1862,1871,1883,1890-1894,1896,1897,1900,1901,1903-1962,1964-1971,1974,1977,1978,1982,1999
Kian	M	330	41	0	0	21	1989,1990,1996-2014
Kirstie	F	330	24	0	0	46	1956,1959-1961,1964-2001,2003,2004,2008,2011
Sheelagh	F	330	17	0	0	55	1908-1911,1916,1920,1921,1923,1926-1968,1970,1972,1982,1989
Lucia	F	329	195	0	0	148	1840,1841,1843-1848,1855,1857,1859,1861,1862,1865,1867-1871,1874,1877,1878,1881,1882,1885-1888,1890-1900,1902-1910,1912-1935,1937-1985,1987-1998,2000-2014
Terrance	M	329	104	6	0.018	90	1841,1843,1846,1851,1854,1861,1862,1867,1869,1874,1882,1887,1890,1893,1894,1899-1902,1904,1905,1907,1909,1912,1918-1954,1956-1967,1969-1975,1980,1983,1984,1991,1992,1994,1996,1999,2001,2002
Verity	F	328	158	2359	7.192	147	1838,1840,1843,1846,1847,1849,1851,1853,1854,1856-1860,1862-1866,1868-1873,1876-1878,1883,1884,1886-1894,1896-1903,1905,1908-1911,1913-1915,1918-1925,1927-1930,1932-1939,1941-1960,1962-2010,2012-2014
Imelda	F	328	154	0	0	93	1870,1872,1880,1881,1883-1885,1887,1888,1890,1893,1895,1896,1898-1970,1972,1976,1979,1980,1995,1996,2000
Evelyne	F	328	117	0	0	101	1848-1850,1854,1856,1857,1860-1862,1864,1866,1868,1870-1924,1926,1928-1930,1932-1934,1936-1945,1947-1951,1953,1954,1956,1958-1961,1968,1971,1996,2005,2013
Mariam	F	328	45	6	0.018	134	1839,1843-1845,1847-1850,1852,1853,1856-1863,1865-1876,1878-1901,1904-1907,1909-1923,1925-1930,1933,1935,1937,1938,1941,1946,1947,1949,1963-1965,1967,1969-2005,2008-2012,2014
Lucilla	F	327	64	0	0	112	1839-1842,1844,1846-1922,1925-1927,1930-1937,1939-1941,1943-1948,1953,1954,1958,1960-1963,1985,1992,1997
Jaqueline	F	327	43	0	0	64	1909,1915,1919,1922-1926,1928,1930-1975,1978,1980,1982,1983,1985,1988,1991,1994,2009
Aled	M	326	275	0	0	122	1856,1876,1878,1880-1884,1887-1892,1894-1995,1998,2000,2002-2005
Osmond	M	325	194	313	0.963	107	1839-1842,1844-1847,1849-1851,1853-1856,1858-1863,1865-1875,1877-1936,1939-1946,1951,1953,1962-1964,1966,2004
Phillipa	F	324	63	1	0.003	107	1842,1844-1846,1859,1861,1866,1867,1877,1878,1880,1887,1888,1890,1891,1893,1895-1897,1900,1906,1907,1911,1912,1915-1917,1920,1923,1924,1927-1930,1933-1936,1938-1950,1952-2000,2002-2005,2007,2009,2010
Comfort	F	324	21	48	0.148	84	1838-1894,1896-1902,1904-1913,1916,1920,1922,1925,1927,1928,1937,1958,1966,2012
Williams	M/F	323	2565	229520	710.588	152	1838-1952,1954-1958,1960,1962-1968,1971-1974,1977,1978,1980-1985,1987-1991,1993,2000,2001,2004,2006,2009,2012
Hugo	M	323	200	159	0.492	154	1838-1840,1843-1846,1848,1851,1852,1854-1858,1860-1913,1915-1922,1924-1928,1930-1937,1939,1941,1944-1957,1959,1962-1967,1969-1972,1974-1976,1978-1989,1991-2006,2008-2012,2014
Abner	M	323	59	7	0.022	90	1838-1905,1907-1911,1913-1918,1920,1921,1923,1926,1930,1931,1938,1939,1942,1948,1998
Lucille	F	322	219	0	0	105	1839,1843,1853,1873,1876,1879,1880,1882,1885,1888,1891,1894,1895,1897-1903,1909-1915,1917-1973,1976-1979,1982,1984,1986,1989-1993,1995,1997,1998,2001,2004-2008
Mohamed	M	321	313	222	0.692	80	1870,1891,1900,1901,1905,1906,1921,1925,1930,1934-1936,1940,1942-1944,1946,1947,1949-1952,1954-1957,1959-2004,2006-2010,2012-2014
Frederica	F	321	220	1	0.003	133	1838,1840-1926,1928-1950,1952,1955-1958,1960,1963-1965,1967,1972,1986,1987,1991-1994,1996,1999,2000,2003,2005
Flory	F	321	4	80	0.249	47	1863,1865,1867-1872,1874-1905,1908,1910,1911,1914,1918,1921,1934
Ashworth	unknown	320	1202	29939	93.559	139	1838-1933,1935-1938,1940-1955,1957-1959,1961-1963,1965-1967,1971,1973,1984,1985,1987,1989-1991,1993,1994,1996,2000,2002,2004
Adolphus	M	320	295	2	0.006	110	1838-1926,1928-1932,1934-1937,1939,1941,1944,1957,1958,1960,1961,1964,1965,1968,1972,1987
Thurston	M	319	142	574	1.799	132	1838-1915,1917-1929,1932,1933,1935-1941,1943-1947,1949-1952,1954-1956,1958,1959,1963,1964,1966-1970,1972,1973,1975,1979,1981,1984,1985,1992,1993,1995,2005
Harriette	F	319	67	0	0	90	1838-1870,1872-1891,1893-1898,1900,1901,1906-1909,1912,1914,1917-1919,1922,1938,1966,1969,1986-1989,1991-1997,1999,2000,2002,2004,2008
Agness	F	318	66	2	0.006	71	1838-1891,1895-1900,1905,1906,1908-1910,1915,1916,1922,1923,1945,1948
Isla	F	316	53	2	0.006	77	1871,1876,1890,1898,1902-1904,1908,1910-1912,1914,1916-1924,1926,1928,1929,1932-1934,1937,1939,1942,1943,1946,1947,1949-1951,1955,1958,1960,1963,1964,1966,1968,1970,1972,1973,1975,1979,1980,1983-1985,1989-1993,1995-2014
Theodosia	F	315	70	0	0	89	1838-1902,1904-1907,1909-1913,1916-1921,1923-1926,1928,1936,1937,1942,1947
Arlene	F	314	55	0	0	67	1865,1897,1901,1902,1904,1907,1909,1911,1912,1915,1922-1926,1928,1929,1931-1972,1974-1977,1979,1987,1994,2002
Estella	F	313	126	0	0	107	1839,1849,1859,1861-1865,1867,1871,1872,1874-1877,1879-1937,1939-1949,1951,1954-1957,1959,1960,1962,1964-1966,1968-1970,1985,1989,1992,1995,1998,1999,2009,2014
Cathleen	F	313	67	0	0	107	1839,1840,1844,1845,1850,1858,1863,1867,1871,1872,1876,1877,1879-1881,1883,1886-1888,1891,1893-1907,1909-1916,1918-1953,1955-1959,1961,1963-1966,1968,1969,1971-1973,1978,1979,1981-1984,1986,1994,1999,2000,2003,2004,2014
Minerva	F	313	45	0	0	91	1839-1875,1877-1918,1921,1925,1927,1928,1930,1954,1993,1998,2000,2001,2004,2006
Tristan	M	312	73	2	0.006	64	1878,1891,1921,1943,1948,1953-1956,1958-1960,1962-2010,2012-2014
Annabelle	F	311	102	0	0	82	1844,1851,1855,1864,1878,1885,1901,1907,1916,1929-1931,1938-1949,1951-1974,1977,1978,1981,1983,1984,1986-2014
Moreen	F	311	90	2	0.006	56	1905,1908-1913,1915-1949,1951,1953,1955,1957-1966,1998
Nicolas	M	311	85	21	0.068	106	1841,1845,1848,1856-1858,1860,1862,1866,1869,1873,1874,1876,1881,1885,1886,1888,1890,1893,1896,1902,1904,1905,1907,1912,1916,1917,1920,1924,1926,1932-1939,1941-1987,1989-1992,1994-2005,2007,2009,2010,2012,2014
Shadrach	M	311	36	10	0.032	85	1838-1893,1895-1904,1906-1921,1926,1931,1935
Zilpha	F	311	26	0	0	102	1838-1925,1927-1929,1931,1934,1936,1937,1940-1942,1949,1957,1982,1988
Lincoln	M	310	375	481	1.552	137	1844,1847,1850,1859,1861,1863-1915,1917-1953,1955-1957,1959-1971,1973,1975,1978,1980,1981,1983,1985,1986,1988,1992-1994,1996,1998-2000,2004,2006-2014
Collin	M	310	165	544	1.755	136	1841,1843,1844,1846-1849,1851-1856,1858-1970,1972,1973,1975,1977,1981,1985,1989,2001,2006,2010
Emeline	F	309	61	0	0	81	1838-1841,1843-1899,1901-1905,1907,1908,1912-1914,1916,1918,1922,1927,1934,1938,1939,1943,1948,1988
Vanda	F	309	41	0	0	107	1856,1860-1865,1868,1869,1871,1873,1875,1876,1878-1881,1883,1885-1893,1895-1901,1903-1906,1908-1915,1917-1921,1923-1971,1973,1975,1978,1979,1983,1984,1986
Tommy	M	309	22	20	0.065	122	1838,1839,1841,1843-1845,1848,1850,1852-1855,1857,1859,1860,1863,1866-1877,1879,1880,1882,1886,1887,1889,1892,1894,1895,1898-1900,1905-1908,1911,1912,1914-1916,1918,1920-1922,1925-1930,1932,1933,1935,1938,1943,1945-1949,1951,1954-1957,1961,1963,1964,1966-1968,1970-1972,1974,1976-1987,1989-2014
Lenora	F	308	95	0	0	106	1841,1842,1844,1845,1848-1851,1853,1858,1859,1861,1863-1866,1868-1875,1877-1935,1937-1947,1950,1952-1955,1958,1959,1965,1966,1975,1983,2001
Randal	M	307	111	44	0.143	113	1838-1842,1844,1845,1847-1861,1863-1916,1918-1923,1925-1927,1931-1941,1944,1946-1950,1953-1955,1958,1960,1963,1966,1969,1970,1973,1991
Randle	M	306	193	1571	5.134	127	1838-1907,1909-1921,1923-1934,1936-1953,1955,1958,1959,1961,1968-1970,1972,1977,1980,1987,1992,1999,2001
Genevieve	F	306	130	0	0	131	1841,1852,1856,1858,1863,1866,1869,1870,1873-1917,1919-1935,1938-1949,1951,1952,1954-1958,1960,1962-1964,1966,1968-1973,1975,1977-1987,1989-1994,1996-1999,2001-2006,2008,2009,2014
Penny	F	306	107	3601	11.768	110	1838,1840,1846-1848,1850,1852-1855,1857,1859,1860,1864,1865,1867-1875,1877-1879,1881-1883,1885,1887,1889,1890,1893-1895,1899,1900,1905,1912-1916,1919,1921,1923,1935,1945,1947-1949,1952,1953,1955-1989,1991-2003,2006,2008-2010,2012-2014
Damon	M	306	61	16	0.052	61	1886,1946,1949-1952,1954,1956-2006,2008,2010,2012
Josie	F	306	56	0	0	98	1868,1878,1884,1888,1892,1897,1905,1907,1909,1911,1913,1916,1918-1949,1952-1961,1963-1971,1973-1976,1978,1980-1982,1984,1986-2010,2014
Johnathan	M	305	90	1	0.003	118	1838-1849,1851-1853,1855-1872,1875,1879,1881,1883,1885,1886,1891,1893-1897,1899,1903,1904,1906-1909,1911,1914,1915,1917,1919,1920,1922,1929,1940,1942,1943,1946-1948,1950,1954-1958,1960-1966,1968-1977,1979-2000,2002,2003,2005-2009
Roxanne	F	305	72	0	0	44	1924,1947,1949,1956,1958,1960-1964,1968,1969,1971,1974,1979,1980,1982-2005,2008-2010,2012
Abby	F	305	43	21	0.069	65	1839,1852,1854,1856,1858-1860,1863,1866,1868-1870,1872,1875,1876,1878,1880,1881,1883,1897,1899,1901,1904,1912,1920,1925,1938,1970,1971,1974-1977,1979-2008,2010,2012
Caradoc	M	304	196	0	0	98	1851-1853,1856,1857,1859-1866,1868-1870,1872-1929,1931-1935,1937,1939-1945,1947,1949,1950,1958,1961,1965,1967,1969,1973,2002,2003
Lemuel	M	303	43	0	0	104	1839-1925,1927-1933,1936,1937,1939,1942,1946,1947,1968,1997,2000,2006
Susanah	F	301	25	0	0	75	1838-1881,1884-1889,1892,1894-1900,1906,1908,1911,1915,1917,1924-1927,1934,1949,1951,1963,1968,1969,1972,1989
Gwynfryn	unknown	300	155	0	0	65	1896,1899,1901-1950,1952,1953,1955-1959,1962,1968,1973,1981,1990,1991
Raphael	M	300	114	90	0.3	132	1839,1841,1845,1846,1848,1849,1857-1859,1862-1872,1874-1883,1885-1906,1908-1925,1927,1929-1944,1947,1948,1950,1953,1956-1960,1962-1964,1966-1970,1972,1973,1975,1977,1981-1983,1985,1986,1988,1990,1993,1996-2001,2003,2004,2006-2012,2014
Primrose	F	299	467	61	0.204	107	1839,1842,1859,1860,1862-1864,1868,1874,1875,1877-1880,1882-1950,1952,1957-1959,1962,1964,1967,1986,1988,1994,1995,1997-2000,2002-2004,2006-2008,2010,2012,2013
Gwendolyn	F	299	132	0	0	97	1870,1876-1878,1880,1881,1883,1886-1888,1890-1951,1953-1968,1970,1971,1975,1992,1997,1999,2009,2010,2012
Yetta	F	299	15	0	0	68	1860,1862,1863,1865,1867,1868,1870,1871,1874-1918,1920-1926,1929,1935,1945-1947,1952,1969,1979
Dafydd	M	297	65	24	0.081	109	1849,1867,1874,1876,1880,1881,1883,1886-1891,1893-1902,1904-1912,1914,1916-1931,1933-1935,1937-1939,1941-1949,1952-1954,1956-1958,1960-1994,1996,2003,2005,2009
Ebony	F	297	45	0	0	29	1887,1976,1980,1982,1987,1990-2010,2012-2014
Elfed	unknown	296	123	0	0	83	1894,1895,1897-1900,1902-1951,1953,1954,1956-1972,1974,1975,1978,1986,1987,1993,1994,1997
Buddug	F	296	37	0	0	84	1842,1857,1872,1874,1876,1877,1880,1886,1887,1889,1890,1892-1906,1909-1954,1958-1960,1964,1969,1972,1978,1984,1986,1987,1990,1991
Letty	F	296	22	5	0.017	77	1838,1849,1850,1856,1857,1859,1860,1863,1864,1866-1917,1919-1921,1923,1925-1927,1929-1931,1934-1936,1939,1940,1946
Bennett	M	295	1472	46601	157.969	151	1838-1956,1958-1974,1978,1983,1984,1986-1989,1991,1993,1995,1996,2001,2002,2004,2006
Christabel	F	295	127	0	0	122	1847,1851,1858,1860,1863,1865-1868,1870-1929,1931-1954,1957,1959-1963,1965,1971,1975,1977,1979-1982,1984,1985,1987,1989-1992,1994,1995,1997,2000,2002-2004,2006
Steve	M	295	50	0	0	85	1851,1870,1888,1891,1893,1896,1897,1900,1903,1906-1908,1910,1912,1914,1915,1918,1921,1923,1924,1928,1930,1934,1938,1941-1985,1987-1992,1994,1996,1999,2003,2005,2006,2008-2010,2012
Frieda	F	295	41	0	0	84	1855,1862,1865-1868,1872,1877,1878,1880,1882-1888,1890-1938,1940,1941,1943,1944,1947-1951,1953,1955,1956,1962,1966-1968,1972,1980
Melville	M	294	426	744	2.531	135	1840,1843-1846,1848-1850,1852-1860,1862,1864-1867,1869,1871-1964,1966,1967,1970,1972,1975-1977,1979-1981,1993,1995,1998,2000-2002,2005,2006
Demi	F	294	16	0	0	27	1978-1980,1987,1989-2008,2010,2011,2013
Hellen	F	293	130	93	0.317	112	1838-1891,1893-1895,1897-1900,1902,1905,1906,1908,1909,1912,1915,1916,1918,1920,1925,1927,1929,1936,1937,1939,1941,1942,1946-1955,1959,1960,1962-1964,1967-1969,1972-1976,1982,1983,1986,1987,1992,1994,1997-1999,2007
Tiffany	F	293	29	450	1.536	49	1884,1910,1923,1946,1952,1960,1962-1965,1967-1974,1977-1979,1981-2005,2009-2011
Nikki	F	293	12	0	0	36	1964,1968,1969,1971-1998,2000,2002,2004,2006,2009
Phineas	M	292	41	1	0.003	93	1838-1851,1853-1891,1893-1896,1898-1907,1910-1913,1915-1918,1920,1922,1924-1926,1929,1931,1933,1934,1959,1960,1974,1984,1989,1991,1992,1998,2008
Eloise	F	290	197	0	0	74	1858,1870,1875,1877,1882,1886,1888,1889,1896,1902,1904,1906,1915,1917,1918,1922,1927,1928,1932,1935,1941,1944,1948,1950,1955,1956,1963,1964,1966,1968-1976,1978-2011,2013,2014
Rosaleen	F	290	51	0	0	77	1888,1891,1899,1902,1903,1905-1907,1909-1926,1928-1969,1971-1973,1981,1991,1994,1999,2003,2009
Richmond	M	289	557	4775	16.522	146	1838-1932,1934-1964,1966-1968,1970,1971,1973,1974,1977,1978,1980,1985,1988,1990-1992,1996,1998,2005,2008,2010
Maddison	F	289	70	1028	3.557	50	1841,1842,1863,1864,1879,1884,1893,1895,1897,1900,1902,1903,1909,1913-1915,1917,1925,1937,1944,1955,1959,1979,1987,1989-2014
Morfudd	F	289	60	0	0	77	1870,1878,1885,1887-1890,1892-1956,1961,1962,1964,1970,1972
Terri	F	289	44	0	0	54	1919,1930,1938,1942,1946,1956,1957,1959-1999,2001-2003,2006,2009,2012
Vaughan	M/F	287	2518	8711	30.352	167	1838-1842,1844,1845,1847,1849-2004,2006,2008,2009
Lilla	F	287	60	2	0.007	96	1845,1846,1848-1852,1854-1915,1918,1919,1921,1922,1925-1931,1936,1939,1940,1942,1943,1945,1950,1957-1960,1963,1968,1976,1979,1993
Alf	M	287	15	0	0	70	1853,1856,1860,1867,1869-1871,1874-1920,1922-1925,1927,1929,1932-1934,1940,1945,1955,1994,2001,2003,2008
Dolores	F	286	254	0	0	93	1856,1872,1879,1883-1885,1889,1890,1892,1893,1895,1898-1913,1915-1971,1973,1974,1980,1984,1999,2002,2004-2006
Gabriella	F	286	77	0	0	91	1843,1851,1858,1862,1864,1870,1877,1881,1888,1890,1892,1894,1910,1911,1913,1915-1919,1922,1923,1927-1929,1938-1940,1942,1946,1948-1950,1953,1954,1956-1972,1974,1975,1977-2011,2013,2014
Mahala	F	285	82	0	0	107	1838-1848,1851-1911,1913,1915-1917,1919-1922,1926-1928,1932-1936,1938,1942,1943,1945-1947,1956,1959,1985,1986,1990,1991,1994,1995,1997,2000-2002,2006
Angelo	M	284	196	11	0.039	151	1839,1842,1843,1845,1847-1918,1920-1924,1926,1928-1931,1933,1934,1937-1941,1943,1944,1947-1951,1953-1975,1977,1979,1982,1984-1987,1989-2001,2003-2005,2007-2010,2013
Christmas	F	284	175	135	0.475	100	1838-1841,1844-1917,1919-1934,1938,1944,1953,1990,1993,1995
Lorenzo	M	284	74	29	0.102	119	1838,1839,1841-1865,1867-1917,1919-1923,1926,1931,1934,1935,1939,1942,1950,1952,1954,1958-1968,1970-1972,1980,1987,1990-1994,1996,1998,2001,2004,2006,2011
Delyth	F	284	29	0	0	72	1911,1919,1922-1926,1928-1983,1985-1988,1990,1992,1993,1998,2004
Kurt	M	283	85	3	0.011	66	1877,1879,1893,1904,1908,1939,1942,1945,1947-1958,1960-2001,2003-2005,2008
Sibyl	F	283	57	0	0	87	1838,1839,1842-1845,1848,1851,1855,1856,1861,1868,1869,1873-1932,1934-1938,1940-1943,1945,1950,1954,1955,1963
Osborne	M	282	680	5405	19.167	132	1838-1841,1843-1847,1849-1944,1946-1950,1952-1956,1958-1963,1965-1968,1971,1974,1975,1980,1982,1983,2004
Clayton	M	281	1073	23531	83.74	168	1838-1951,1953,1954,1956-1975,1977,1978,1980-1983,1985-1994,1996-2000,2003-2013
Shona	F	281	23	0	0	68	1931,1932,1939-1941,1943,1944,1947,1949-1957,1959-2007,2009,2010
Fannie	F	280	34	0	0	67	1847,1855,1857-1859,1861-1913,1915-1917,1919,1920,1922,1923,1928,1932
Parker	M/F	279	1659	45720	163.871	146	1838-1950,1954-1956,1958-1965,1967,1968,1971-1973,1977,1979,1983,1984,1991,1994,1996,1998,2000,2001,2003-2008,2014
Archer	M/F	279	452	7552	27.068	131	1838-1931,1933-1935,1937-1947,1956,1958-1960,1964,1965,1967-1970,1972,1973,1977,1991,1992,1998,2000,2001,2005,2010-2013
Clinton	M	279	206	1263	4.527	123	1843,1844,1848,1849,1851,1854,1856-1859,1862-1864,1869-1871,1873,1876-1882,1884-1889,1893,1896,1898,1899,1901-1904,1906-1912,1914-1916,1918-1928,1930,1932,1934,1935,1938-1941,1944-1986,1988-1993,1995,1999,2003,2004,2009,2012,2013
Gideon	M	279	60	3	0.011	105	1838-1902,1905,1906,1908-1911,1914,1920,1925,1927,1929,1931,1933,1943,1953,1957,1959-1961,1963-1965,1967-1969,1971-1973,1977,1979,1982,1983,1985,1993,1995,1999-2001,2004,2006
Nazia	F	279	3	2	0.007	34	1967,1969-1999,2006,2014
Kirk	M	278	387	8551	30.759	149	1839-1863,1865-1882,1884-1897,1899-1908,1911-1913,1915-1921,1923,1924,1926,1927,1929,1931,1933-1935,1937,1939-1945,1947-1996,1998,2001-2003,2006
Nerys	F	278	43	0	0	67	1913,1922,1924-1929,1931-1983,1985-1987,1989,1998,2003
Stacy	F	278	26	118	0.424	47	1852,1859,1868,1876,1877,1881,1897,1899,1907,1908,1946,1950,1963,1965,1968-1997,2001,2007,2010
Lila	F	277	57	0	0	103	1853,1861,1862,1865,1867,1869-1871,1873-1876,1880,1881,1883-1886,1888-1898,1900-1918,1920-1952,1954,1956,1957,1960,1962,1964,1969,1980,1981,1983,1984,1992,1994,2000,2001,2004-2010
Salma	F	277	13	5	0.018	47	1920,1927,1956,1962,1963,1965-2001,2003,2005,2007,2008,2011
Blake	M	276	359	5806	21.036	155	1840-1843,1847,1850-1854,1856-1872,1874-1903,1905,1907-1916,1919,1921,1923-1931,1933-1936,1938-1952,1955-1959,1961-1969,1971-1984,1986-2014
Sheryl	F	276	14	0	0	50	1944,1946-1991,1994,1995,2006
Syed	M	276	12	36	0.13	51	1960,1961,1963-1975,1977-2004,2006-2008,2010-2014
Seymour	M	275	745	2778	10.102	139	1838,1840-1852,1854-1949,1951-1953,1955-1969,1971,1973,1976,1978,1979,1985,1986,1989,1992,1996,2002
Jerome	M	275	189	305	1.109	143	1844-1847,1849,1850,1852,1854-1856,1859-1861,1864-1866,1868-1871,1873,1878-1882,1884-1888,1890-1900,1902-1904,1906-1920,1923-1975,1978-1988,1990-1999,2001-2009
Laraine	F	275	68	0	0	46	1939-1972,1974,1975,1977,1979,1981,1985,1986,1990,1993,1998,2000,2001
Malinda	F	274	47	0	0	88	1840,1842-1845,1848-1851,1853-1859,1861-1897,1899,1901-1903,1905-1909,1911-1917,1919,1921,1925,1931,1932,1934,1941,1943-1945,1947,1949-1953,1968,1978,1980
Cassie	F	274	14	42	0.153	89	1868,1870,1873,1877,1879-1881,1883-1887,1890-1892,1895-1916,1918-1920,1923-1925,1927,1928,1931-1935,1937-1941,1947,1960,1964,1974,1976-1997,1999,2003-2008,2012
Milicent	F	273	53	0	0	89	1838,1840-1856,1858,1860-1870,1872-1922,1924,1925,1927,1929,1934,1936,1937,1952
Jackie	F	273	33	0	0	91	1861,1883,1903,1905,1910-1913,1915-1948,1950-1953,1955-1981,1983-1990,1992-1996,1998,2002,2005,2009,2011
Lea	F	272	1247	9831	36.143	171	1838-1852,1854-1924,1926-1931,1933-1941,1945-2014
Gayle	F	272	99	104	0.382	57	1939,1942-1993,1995,1997,2001,2004
Ruben	M	270	32	50	0.185	104	1838-1852,1854-1867,1869-1874,1877,1879-1881,1883,1888-1890,1892-1894,1896-1898,1900-1904,1906-1908,1910-1913,1915,1917,1920,1923,1925,1926,1928,1933,1934,1938,1939,1948,1949,1961,1969,1970,1972,1975,1979-1982,1990,1992-2010,2014
Kylie	F	270	19	1	0.004	36	1865,1962,1968,1969,1971-1974,1976-1980,1982-2000,2002-2005
Perry	M	269	398	17153	63.766	152	1838-1844,1846-1850,1852,1853,1855-1858,1860-1914,1916-1927,1929-1933,1935-1941,1943,1944,1946-1975,1977,1980,1984-1997,1999,2000,2002,2005-2007,2014
Alexis	F	269	170	3	0.011	107	1851,1852,1857,1864,1866,1868,1872,1874,1877,1878,1880,1882-1884,1889,1891-1896,1900,1902-1904,1906,1909,1910,1914-1916,1920-1922,1929,1932,1934,1941-1986,1988-1992,1995-2002,2004-2014
Tecwyn	M	268	166	0	0	79	1876,1877,1887,1890-1896,1898-1949,1951-1954,1957,1958,1960-1962,1966,1967,1972,1980,1982,1984,1991,1992
Cherry	F	267	83	1649	6.176	108	1839,1843,1847,1848,1852,1853,1857-1859,1862,1863,1868,1875,1879-1883,1887,1888,1892,1895,1898,1899,1903,1904,1906,1907,1909,1917,1919-1924,1928-1933,1935-1970,1972-1976,1978,1979,1981,1983-1986,1988-1991,1993,1994,1997,1998,2001,2002,2004-2010,2013
Jethro	M	267	32	0	0	103	1838-1846,1848-1852,1854-1903,1905-1908,1910-1913,1916-1919,1921,1926,1927,1929,1931,1937,1940,1948,1951,1961,1967,1970,1972,1976,1977,1979-1983,1987-1989,1993,1996,1998,2001
Emila	F	267	20	0	0	62	1838-1866,1868-1873,1875-1877,1880,1883,1885,1887,1889,1890,1892,1893,1897,1899,1902,1904,1906,1909,1912,1917-1919,1921,1923,1928,1931,1932,2003
Willoughby	M	266	240	1376	5.173	111	1840-1842,1844-1927,1929-1932,1934-1936,1940-1950,1959,1961,1964,1970,1984,2005
Simpson	M	265	1369	41733	157.483	141	1838-1949,1954-1956,1958,1959,1961-1963,1965,1966,1968-1974,1977,1983,1986,1988,1989,1992,1993,1997,1999,2001,2004,2005
Aisha	F	265	25	1	0.004	51	1937,1948,1960,1964,1965,1967-1975,1977-2013
Leighton	M	264	361	3021	11.443	162	1839-1848,1850-1857,1859-1862,1864,1866-1879,1881,1883-1885,1887-1929,1931-1948,1950-1953,1955-1963,1965-1967,1969-1989,1991-2010,2012-2014
Sinead	F	264	58	0	0	44	1964,1965,1967,1968,1970-1981,1983-2007,2009,2012,2014
Lina	F	264	55	1	0.004	115	1838,1844,1846,1848,1850,1852,1853,1855-1857,1859,1861-1921,1923-1928,1930,1931,1934,1940,1942-1949,1954-1957,1960,1962,1963,1965,1968,1970,1972,1973,1977,1979-1981,1985,1986,1993,1995,1997,1999,2005,2006,2012
Zilpah	F	264	14	0	0	87	1838-1901,1903-1910,1913-1915,1919-1923,1928,1929,1931,1934,1936,1937,1956
Therese	F	263	592	0	0	127	1842,1846-1849,1851,1854,1855,1857,1860,1864,1866-1868,1870,1872,1873,1875-1878,1880,1883-1886,1889,1891,1894,1896,1898,1901,1903,1904,1906-1909,1912-1975,1977,1979-1986,1988-2000,2005-2007
Lawrance	M	263	78	769	2.924	108	1838-1847,1849-1874,1876-1886,1888-1907,1909-1926,1928-1931,1935-1938,1940,1943,1946,1950,1952,1953,1961,1963,1965,1968,1971,1983,1992,1993,1996
Paulette	F	263	71	0	0	52	1907,1915,1919,1921,1924,1928,1932,1935,1936,1940-1974,1976,1978-1980,1983,1986,1989,1991
Keiron	M	263	22	0	0	60	1947-1976,1978-1999,2001,2003-2008,2010
Eurwen	F	262	70	0	0	57	1898-1902,1904-1906,1908-1951,1954,1956,1957,1959,2007
Barrington	M	261	405	1087	4.165	124	1841-1843,1848-1850,1852,1853,1857,1859,1864,1868,1869,1872,1873,1875-1879,1881-1884,1886,1887,1889-1896,1898,1899,1901-1920,1922-1976,1978-1980,1983,1984,1986,1989,1990,1993,1994,2001,2005,2008
Winnifred	F	261	69	0	0	96	1838,1840-1843,1845-1850,1853-1855,1858,1860,1864,1865,1867-1889,1891-1926,1928,1929,1931,1932,1934-1937,1939-1942,1946,1947,1950,1957,1960-1962
Sutcliffe	unknown	260	571	16321	62.773	118	1838-1915,1917-1937,1939-1946,1949,1950,1952,1959,1960,1962,1965,1970,1972,1975,1991
Caradog	M	260	134	0	0	88	1851,1853,1857,1860,1861,1863,1868,1869,1871-1884,1886-1930,1932-1944,1947,1949,1950,1955,1957,1969,1980,1983
Ester	F	260	35	2	0.008	97	1838-1840,1842-1850,1852-1897,1899-1906,1908,1909,1911-1914,1916,1917,1920,1921,1923,1926,1927,1930,1931,1933,1935-1937,1941,1948,1951,1957-1959,1962,1967,1974,1989,1998,2001
Ciaran	M	260	27	0	0	53	1896,1943,1949-1951,1953,1954,1958-1962,1965,1967-1971,1973-1975,1978,1980-1985,1987-2010,2012
Hervey	M	259	122	78	0.301	96	1838-1840,1843,1845-1851,1853-1891,1893-1904,1906-1910,1912-1914,1916-1918,1920-1923,1925,1926,1928-1931,1934,1936,1940,1941,1946-1951,1954,1961,1996
Cain	M	259	85	6355	24.537	115	1838-1889,1891,1893-1900,1903,1905,1908-1912,1914,1915,1918,1920,1921,1925,1926,1932-1934,1940,1949,1960,1963,1966,1967,1969,1971,1973,1974,1980,1981,1983,1986-2006,2008,2010,2011
Tamara	F	258	78	0	0	68	1854,1862,1907,1910,1918,1928,1940,1942-1944,1946-1951,1953-1962,1964-1976,1978-1999,2001-2006,2008
Verna	F	258	56	0	0	90	1870,1872,1881-1886,1888-1912,1914-1916,1918-1964,1966,1967,1969,1970,1974,1975,1994
Ormerod	unknown	257	510	6837	26.603	124	1838-1935,1937,1939-1943,1946,1947,1949-1953,1957-1959,1961-1965,1969,1974,1980,1991,1992
Emelia	F	257	50	0	0	95	1838-1873,1876,1877,1879-1898,1903-1905,1907,1909-1911,1914,1915,1920,1924,1927,1930,1940,1962,1970,1986,1989,1990,1992,1994,1997-2002,2004-2006,2008-2014
Luca	M	257	49	6	0.023	35	1898,1905,1963,1968,1970,1981,1983,1987-2014
Aquila	M/F	257	29	0	0	79	1838-1891,1893,1894,1896-1900,1902-1904,1907-1909,1911-1915,1918,1920,1923,1933-1935,1944
Amina	F	256	35	1	0.004	106	1843,1844,1847,1848,1850,1851,1858-1860,1862,1863,1865,1867,1869,1871-1878,1880-1882,1884-1889,1891,1892,1895,1898,1899,1902-1905,1907-1911,1919,1920,1922,1924,1935,1937,1938,1945,1948-1950,1953,1958,1959,1961,1963-1969,1971-2000,2002,2003,2005-2008,2010,2011,2014
Sallie	M/F	256	9	0	0	89	1872,1873,1876,1878,1883,1885-1888,1890-1920,1922,1926,1927,1930,1931,1933,1935-1950,1953-1957,1959-1969,1973-1976,1979,1981,1990,1991,1993-1995
Chris	M/F	255	28	1	0.004	113	1850,1857,1859,1862,1866,1867,1869,1870,1872-1874,1878-1889,1891-1928,1932,1934-1936,1938,1940-1944,1946-1948,1950-1952,1954,1956,1957,1959-1961,1963-1965,1970-1973,1975-1981,1985-1988,1990-1992,1997,1998,2000-2005,2014
Aneurin	M	254	151	0	0	111	1841,1843,1845,1848,1849,1851-1856,1859,1861,1862,1865,1866,1873,1874,1877-1881,1883,1884,1886-1950,1953,1954,1958,1962,1963,1966,1970,1972-1974,1980,1985,1991,1992,1994,1995,1998-2000,2006,2007
Charmaine	F	254	73	0	0	72	1928-1935,1937-1958,1960-1998,2002,2003,2005
Barnard	M	253	161	1640	6.482	114	1838-1913,1915-1922,1926,1927,1929-1932,1934,1936-1950,1954,1974,1976,1989,1991-1993,1999
Hagar	F	252	31	52	0.206	79	1838-1846,1848-1889,1891-1898,1900-1906,1908-1910,1912,1915,1918,1919,1923,1925,1926,1930,1943,1968
Martina	F	251	125	0	0	122	1838,1839,1842,1843,1851,1852,1856,1858-1865,1867,1868,1870,1872,1873,1875,1876,1878,1879,1881,1883-1886,1888,1889,1892-1898,1900,1903,1905-1907,1909,1910,1912,1914,1916,1920-1922,1924,1925,1927,1930,1936-1942,1944-1991,1993-2000,2002,2003,2006,2011
Daren	M	251	39	0	0	33	1939,1959-1979,1982,1983,1985,1988,1989,1991,1992,1995,2000,2005,2010
Clarinda	F	251	37	1	0.004	86	1838-1904,1906-1913,1916,1917,1919,1922,1928,1937,1940,1949,1954,1956,1980
Hermann	M	250	112	84	0.336	86	1847,1849,1851,1852,1854,1856-1863,1865-1920,1923,1924,1926-1929,1931,1934,1937,1938,1949,1950,1953,1954,1957,1959,1970
Leona	F	250	56	0	0	103	1838,1858,1864,1866,1871,1873,1877-1880,1883,1888,1889,1891-1893,1896-1899,1902,1904-1907,1911,1915,1916,1918,1919,1921,1922,1924-1928,1930,1936-1940,1943-1947,1949-1953,1956-1970,1972-1974,1976,1977,1979-1985,1987-1995,1997-2008,2010,2011
Kiera	F	250	14	0	0	33	1971,1973,1976,1977,1980,1984,1987-2012,2014
Vikki	F	250	10	0	0	44	1956-1997,1999,2007
Soloman	M	249	18	130	0.522	87	1838-1857,1859-1885,1887-1899,1901,1903-1911,1917,1918,1920,1929,1930,1936,1937,1939,1952,1954,1956,1968,1972,1993,1999,2005,2009
Susey	unknown	249	3	0	0	56	1838-1886,1891,1892,1895,1900,1903,1904,1915
Dawson	M	248	1346	34614	139.573	147	1838-1958,1960-1968,1970-1972,1974,1977,1989,1990,1994,1995,1997,2000,2004,2005,2007-2009,2013
Viola	F	248	122	4	0.016	93	1850,1855,1858,1861,1864,1866,1867,1869,1871-1879,1881-1931,1933-1938,1940-1945,1947,1949,1950,1954,1957,1959,1962,1967,1970,1974,1977,1997,2000
Winefride	F	248	112	0	0	86	1850,1862,1863,1867,1870,1872,1874,1875,1879,1882,1885-1888,1890,1891,1893-1944,1946-1955,1957,1959-1962,1964,1971,1973
Fatima	F	247	101	72	0.291	69	1856,1879,1890,1903,1913,1918,1921,1923,1927,1943,1945,1948,1950,1955,1958,1959,1961-2011,2013,2014
Lianne	F	246	139	0	0	46	1944,1956,1959,1962-1998,2000-2003,2007,2010
Kara	F	246	27	22	0.089	50	1874,1924,1939,1962,1964,1967-2004,2006-2012
Rhodes	M/F	245	755	22260	90.857	139	1838-1930,1932-1952,1955,1957,1960,1961,1963-1965,1967-1973,1977,1985,1986,1989,1991,1992,1997,2000,2003,2009,2014
Young	M/F	245	600	26479	108.078	132	1838-1924,1926-1932,1935-1941,1943-1948,1950,1952,1954-1956,1959,1961,1962,1964,1966,1968,1970,1974,1975,1978,1984,1987,1991,1992,1995,1997,1999,2003,2005,2006
Robbie	M/F	245	39	87	0.355	55	1882,1886,1888-1890,1894,1901,1918,1919,1922,1929,1937,1940,1944,1949,1950,1961,1963,1967,1971-1974,1979-1983,1986-2012
Bessey	F	245	10	12	0.049	62	1838-1865,1867-1886,1888-1894,1896,1898,1901,1905,1906,1910,1915
Garnet	M/F	244	144	152	0.623	102	1840-1842,1845,1846,1851,1853,1857,1860-1862,1864,1866,1868,1871-1877,1879-1932,1935,1937-1939,1941-1944,1946-1948,1950-1954,1960-1962,1964-1966,1974,1975,1979,1985,1988
Thomasine	F	244	83	0	0	85	1838,1840-1844,1846,1848-1900,1902,1903,1905,1906,1909-1914,1916-1918,1921,1922,1924-1926,1928,1929,1933,1938,1943,1949,1967
Asif	M	244	44	70	0.287	42	1960,1964,1965,1967-2004,2009
Fletcher	M/F	243	1408	38522	158.527	162	1838-1955,1957,1959,1960,1962-1969,1971-1974,1976,1982,1983,1988-1994,1996-2014
Jasmin	F	243	62	3	0.012	52	1941,1943,1948,1951,1952,1954,1957-1962,1964,1966,1968,1969,1973-1975,1977-1980,1983-2007,2009-2012
Anne-marie	F	243	43	0	0	55	1932,1938,1943,1948-1952,1954-1957,1959-1995,1997-1999,2001,2003,2010
Deidre	F	243	41	0	0	51	1915,1919,1921,1923,1924,1926-1931,1933-1969,1973,1976,1987
Irena	F	242	73	0	0	98	1841,1844,1847,1853,1856,1860-1865,1867,1870,1872-1874,1877-1881,1883,1884,1886,1887,1889-1910,1912-1914,1916-1922,1925,1927,1928,1933,1934,1937,1940,1942-1965,1967,1971,1972,1978,1981,1983,1986,2001,2008,2010
Keiran	M	242	26	9	0.037	64	1891,1915,1919,1921,1930,1944,1945,1947,1949-1951,1954-1965,1968-1973,1975-1983,1985-2010
Ned	M/F	242	9	0	0	89	1840-1845,1847,1849,1850,1852-1892,1894-1901,1903-1905,1907-1909,1913,1914,1916-1920,1924,1925,1938,1982,1989,1991,1993,1994,1998,2002-2008,2012,2013
Shazia	F	242	2	1	0.004	30	1969-1987,1989-1999
Maya	F	241	88	6	0.025	42	1898,1944,1950,1951,1954,1957,1964,1965,1969,1970,1972,1976,1979,1980,1983,1984,1986-1988,1992-2014
Skye	F	240	169	3	0.013	29	1839,1975,1978,1985,1987,1988,1991,1992,1994-2014
Eleri	F	239	189	0	0	84	1874,1893,1894,1900,1906,1907,1910,1912,1918,1921,1922,1926-1994,1996,2000,2004,2006
Alwyne	F	239	86	0	0	85	1876,1877,1879,1880,1882-1936,1938-1948,1950,1952,1954,1956,1957,1959,1962,1963,1968,1969,1971,1973,1981,1989,2010
Arran	M	239	64	82	0.343	61	1839,1864,1906,1912,1914,1918,1922,1923,1929,1932,1943,1949,1950,1953,1957,1958,1964,1965,1967-1971,1973-2010
Iola	F	239	49	0	0	74	1882,1888,1892,1897,1902-1905,1911-1917,1919-1951,1953,1956,1959-1965,1967,1969,1970,1972,1973,1975,1977,1978,1981-1983,1985,1987,1991,1995,2001,2002
Billie	M/F	239	42	1	0.004	79	1892,1915-1917,1919-1944,1947,1948,1950,1952,1956-1960,1962-1974,1977,1982-1986,1988,1989,1991-1999,2001-2006,2008,2009,2011,2014
Gladstone	M	238	927	349	1.466	96	1840,1849,1854,1856,1859-1863,1865-1940,1942,1943,1945,1946,1957,1959,1964,1965,1967,1968,1974
Ali	M/F	238	859	2630	11.05	78	1847,1859,1871,1876,1917,1920,1923,1927,1928,1930,1932,1933,1938,1941-1945,1947-1949,1958-2014
Alana	F	238	128	0	0	66	1853,1916,1945-1963,1965,1967-1973,1975,1978-2010,2012-2014
Elva	F	238	34	0	0	84	1861,1862,1870,1872,1874-1876,1878-1882,1887,1889,1891-1899,1901-1906,1908-1917,1919-1950,1952,1953,1956,1957,1960-1962,1965,1966,1970,1972,2004,2014
Jarvis	M	237	234	6517	27.498	128	1838-1901,1903-1911,1913-1929,1931-1933,1936,1938-1945,1947-1952,1958,1960,1961,1963-1965,1967,1968,1971,1972,1982,1983,1987,1989,1992,1995,2000,2004,2007,2009
Murray	M	236	1063	19891	84.284	166	1838,1840,1842-1846,1848-1984,1986-2006,2012
Sion	F	236	75	6	0.025	52	1855,1874,1898,1916,1925,1936,1941,1952,1953,1956,1960-1995,1997-2001,2006
Kathrine	F	236	66	0	0	108	1847,1849,1850,1854,1858,1860,1868,1870-1872,1875,1877-1881,1883,1885,1886,1891,1897,1900,1902-1904,1906-1911,1914-1916,1918,1919,1921,1923,1924,1926,1927,1929,1930,1932,1934-1939,1941-1985,1988-1994,1996-1998,2004,2006,2007
Lauretta	F	236	47	0	0	98	1839,1841,1846,1850-1852,1855,1857-1872,1874-1907,1909-1912,1914,1915,1917-1922,1924,1926-1932,1935-1941,1943-1948,1951,1954,1959,1960,1966,1968,1971,2002
Hamilton	M	235	1993	8272	35.2	172	1838-1985,1987-1993,1995-1998,2000-2010,2013,2014
Jude	M/F	235	245	108	0.46	116	1838,1839,1841,1843-1845,1847-1856,1858,1861-1863,1866,1870,1873,1877,1878,1880,1882,1883,1886,1887,1889-1891,1893,1897,1901,1904,1906,1907,1916,1928,1929,1933-1965,1967-1974,1976-1978,1980,1986-2014
Catrin	F	235	59	0	0	68	1877,1883,1889,1900,1906,1907,1915,1921,1923,1925,1929,1932-1936,1944,1945,1947-1950,1952,1953,1956-1960,1962-1994,1999,2001-2004,2006
Honoria	F	234	45	0	0	103	1838-1840,1843-1846,1848-1860,1862,1863,1865,1867-1871,1873-1927,1929-1931,1934,1937-1941,1943,1945-1950,1954,1955,1969,2003
Friend	M	234	41	906	3.872	90	1838-1845,1847,1849-1891,1893-1905,1907-1916,1919-1924,1928,1930,1933,1935,1937,1941,1944,1946,1948
Roberts	M	233	2443	173494	744.609	149	1838-1951,1953-1965,1967,1968,1970-1975,1979,1980,1983,1984,1986-1992,2001,2005,2008
Otto	M	233	128	55	0.236	111	1838,1841,1843,1847,1852,1854-1856,1859-1915,1918,1919,1922,1924,1926-1930,1932,1939,1942,1944,1945,1948,1950-1952,1954,1957,1959-1964,1966-1968,1970,1976,1977,1981,1984,1986,1989,1992,1994,1998,1999,2001,2004,2005,2008,2013,2014
Dixon	M	232	1340	30271	130.478	146	1838-1956,1958-1967,1969-1973,1975,1977,1978,1980,1982,1983,1991,1995,1997,1999,2002,2004
Mena	F	232	30	0	0	107	1841,1844,1847,1849,1851,1857-1862,1864-1890,1892-1909,1911-1945,1947-1949,1952,1954,1957,1958,1965,1968,1971,1974,1976,1977,1981,1991,2003
Alphonso	M	230	121	5	0.022	99	1838,1839,1842-1849,1851-1860,1862-1898,1900-1902,1904-1919,1921,1923,1925,1928,1930,1932,1933,1935,1938,1941,1954,1959,1961,1963-1966,1968,1971,1972,1974,1982,2001
Muhammed	M	230	21	9	0.039	49	1952,1965-1970,1972,1974-2014
Lillias	F	229	46	1	0.004	90	1839,1840,1842,1844,1852-1855,1857-1910,1912-1917,1919-1922,1924,1926,1928-1930,1932-1936,1940,1943,1948,1949,1953,1957,1963,2005
Larry	M/F	229	39	10	0.044	72	1846,1853,1864,1866,1867,1871,1873,1876,1879,1888,1898,1900,1902,1904,1909,1913,1914,1917,1919-1922,1927,1928,1930,1931,1933-1970,1972,1973,1980,1982,1985,1990,1991,2009
Kellie	F	229	22	119	0.52	51	1864,1880-1882,1884,1891,1893,1894,1897,1901,1902,1910,1913,1959,1960,1964,1965,1968-2000,2007
Teddy	M	229	8	10	0.044	104	1844,1847,1850-1852,1854,1855,1857-1901,1903-1911,1913-1921,1924-1932,1937,1939,1948,1950-1952,1962,1965,1967,1990,1995,1997-2001,2004-2006,2008,2010-2014
Anton	M	228	168	118	0.518	108	1841,1847,1856-1859,1861,1865,1866,1869,1870,1872,1874,1877,1878,1883,1885,1886,1889,1893,1898,1899,1903,1904,1907,1911,1913,1915,1920,1922,1925-1927,1931-1934,1938-1974,1976-1978,1980,1981,1983-2009,2012,2013
Roman	M	228	66	81	0.355	61	1891,1895,1896,1903,1913,1922,1925,1931,1932,1937,1944-1968,1970,1971,1975,1979,1986,1988,1989,1991,1993,1997,1998,2000-2014
Jess	F	228	46	56	0.246	113	1838,1843,1848,1850,1851,1854,1855,1858,1860-1862,1864-1867,1869-1871,1873-1876,1878,1880-1887,1889-1904,1906-1928,1934,1940-1942,1946,1947,1950,1953,1955,1959,1962-1964,1967,1969-1972,1979,1980,1982-1984,1987,1989-1995,1997-2006,2008,2012
Darran	M	228	31	2	0.009	35	1933,1960-1987,1990,1991,1993,1994,2007,2010
Bridgett	F	228	19	474	2.079	79	1838-1840,1842-1876,1887,1889,1890,1892,1894-1896,1898,1902,1910,1913,1917,1918,1920,1925,1929,1935,1938,1939,1941,1942,1944,1947,1950-1952,1958-1960,1962,1964,1965,1968,1969,1973,1975-1977,1985,1992,1999
Isabell	F	227	142	2	0.009	128	1839-1841,1843-1851,1853-1874,1876-1915,1917-1926,1930-1932,1934-1936,1938,1939,1941-1943,1945-1949,1951-1954,1956-1967,1970,1983,1992,2001,2004-2009,2012,2014
Owain	M	227	125	14	0.062	103	1853,1857,1863,1870,1874,1875,1880,1892,1894,1898-1901,1903,1905-1907,1909-1915,1917-1927,1929-1950,1952,1954,1955,1957,1962-1968,1970-1994,1997,1999-2007
Cornelia	F	227	82	11	0.048	117	1838-1842,1844-1847,1850-1853,1855-1859,1861-1863,1865-1905,1907,1909,1911-1915,1917-1921,1923-1927,1930-1932,1934-1936,1938-1952,1954,1956-1962,1964,1965,1967,1972,1977,1978,1988,1996,2005
Althea	F	227	65	1	0.004	112	1840,1844,1846-1848,1850,1851,1854,1855,1858,1860-1862,1864,1865,1867,1869-1871,1873-1877,1879,1881-1904,1906-1912,1914,1915,1917-1935,1937-1953,1955,1957-1963,1965,1967-1969,1975,1977,1981,1988,1998,2008
Alonzo	M	227	48	0	0	88	1838-1842,1845-1910,1913-1915,1917,1921,1926-1928,1946,1948,1951,1957,1958,1964,1968,2001,2008
Eber	M	227	29	0	0	76	1838-1841,1843-1904,1906,1907,1909,1911,1913,1914,1920,1921,1940,1950
Haworth	unknown	226	907	21752	96.248	136	1838-1948,1950-1954,1956-1958,1960-1964,1966,1967,1969,1974,1977,1982,1984,1989,1995,1998,1999,2007
Alwena	F	226	76	0	0	69	1879,1899,1901-1903,1905,1906,1908,1909,1913,1915-1963,1967-1971,1977,1979,1981,1983,1991
Juliette	F	226	60	0	0	100	1844,1852,1859,1860,1862-1866,1874,1876-1878,1882,1883,1894,1898,1900,1908,1912,1915-1917,1919,1921,1922,1924,1925,1927,1929,1931,1933-1952,1955,1957-1979,1982,1984-1989,1991-1995,1997-2006,2008,2010,2014
Farzana	F	226	6	2	0.009	39	1965-1991,1993-1997,1999,2001-2004,2006,2013
Wilbraham	unknown	225	89	949	4.218	94	1838-1853,1855-1905,1907-1912,1914,1916-1923,1925,1928,1932-1934,1937-1939,1945,1950,1954,1998
Cephas	M	225	44	0	0	84	1838,1840,1842-1869,1871-1889,1891-1894,1896-1906,1908,1909,1911-1916,1919-1921,1923,1930,1931,1934,1936,1941,1947,1970,2002
Tyrone	M	224	86	3	0.013	65	1841,1938-1951,1954,1956-1977,1980-2002,2004-2006,2014
Errol	M	224	58	1	0.004	71	1878,1881,1882,1885,1886,1890-1892,1894,1895,1897,1901,1903,1907-1910,1912,1913,1919,1925-1934,1936-1954,1956-1974,1989,1991,1994
Cindy	F	224	27	1	0.004	39	1870,1953,1956-1977,1979,1982,1984,1985,1987,1989-1991,1993-1995,1998,2000,2009,2014
Maggy	F	224	3	0	0	37	1859,1865-1899,1901
Elfrida	F	223	86	0	0	86	1845,1848,1849,1852,1855,1856,1858-1865,1868,1869,1871-1873,1876-1894,1896-1922,1924-1930,1932,1933,1936,1938,1939,1941,1944-1947,1950,1951,1953,1965
Elvina	F	223	67	0	0	104	1838-1840,1842,1843,1845-1848,1850-1853,1855,1856,1858,1860,1861,1863-1921,1923,1926-1931,1933,1935,1937-1939,1942-1944,1946,1947,1952,1954,1955,1957,1961,1966,1973,1988,1999,2003
Cody	M	223	33	339	1.52	31	1866,1881,1944,1974,1987,1988,1990-2014
Pearson	M/F	222	1240	37332	168.162	145	1838-1940,1942-1947,1949-1957,1959-1971,1973,1975,1976,1982,1986,1987,1990-1992,1994,1999,2001,2002,2006
Gwenllian	F	222	110	0	0	110	1847-1849,1857,1858,1863,1866,1869,1873,1876-1884,1886-1891,1893-1914,1916-1955,1957-1959,1961,1964,1966,1967,1969-1972,1977-1979,1981,1982,1987,1989-1994,2004
Dominick	M	222	23	4	0.018	107	1838,1839,1842-1847,1849-1894,1896,1900-1912,1914,1916-1920,1923,1927,1928,1931-1935,1939,1940,1944,1946,1948,1950,1954,1956,1957,1961,1963-1965,1967,1969,1970,1972,1975,1977,1983,1987,1991,1994,1997,2001
Gwenneth	F	221	25	0	0	68	1897-1900,1902-1952,1954-1963,1967,1972,1975
Cerys	F	220	42	0	0	60	1927,1929,1930,1932-1934,1938,1943,1944,1946,1947,1949,1952-1958,1962,1963,1966,1968,1970-1974,1976-1979,1981,1983-1985,1988,1990-2012
Kathlyn	F	220	24	0	0	54	1910,1914-1955,1957,1958,1961-1964,1966,1978,1981,1993,2009
Phylis	F	220	13	0	0	66	1846,1871,1876,1882,1885-1887,1890-1895,1897-1924,1926-1937,1939,1941-1943,1945-1949,1951,1978,1987,1999
Roslyn	F	219	54	15	0.068	76	1871,1886,1887,1889,1898-1902,1904,1905,1907,1908,1911,1913,1916,1921-1923,1925-1931,1934-1937,1939-1973,1976,1979,1984-1986,1989,1993,1997,1999,2005,2006
Jannet	F	219	22	0	0	79	1838-1850,1852-1862,1864-1888,1890-1893,1895,1896,1899,1900,1906-1908,1911,1913,1916,1918,1919,1921,1923,1925,1928,1940,1942,1944,1946,1947,1949,1958,1961,1968,1995
Merle	M	218	130	6	0.028	79	1879,1888,1890,1892,1896,1897,1899,1902-1958,1960,1961,1963-1966,1969,1976,1977,1980,1991,1995,1998,2000,2007
Bernardette	F	217	100	0	0	66	1879,1895,1902,1909,1912,1913,1915-1918,1920-1967,1969-1971,1973,1981,1990,1991,1995
Darcy	M/F	217	80	840	3.871	105	1838-1840,1843,1849,1852,1853,1856,1857,1859,1861-1865,1867-1870,1872,1873,1875-1878,1880,1881,1883-1904,1906,1907,1909,1911,1915-1918,1921-1924,1926,1927,1929,1930,1932,1935,1940-1942,1944,1946,1956-1958,1960,1961,1968,1970,1972,1975,1977,1992-2014
Elisa	F	217	73	1	0.005	121	1838-1851,1853-1856,1858,1859,1861,1862,1864-1884,1886-1888,1890,1892,1893,1895-1897,1900-1902,1907,1908,1912,1915,1919,1921,1922,1930,1932,1933,1937,1938,1940,1941,1945,1946,1951,1953-1957,1960-1962,1965-1987,1990-1997,1999,2001,2003-2007,2009,2011,2012
Zipporah	F	215	21	0	0	77	1838-1842,1844-1901,1904-1910,1913,1914,1918,1920,1938,1950,1993
Sinah	F	215	16	0	0	85	1838-1857,1859-1868,1870,1871,1873,1875-1904,1906-1908,1910,1911,1913,1915,1919-1922,1926-1928,1930,1931,1934,1942,1943,1947,1948,1965
Anya	F	214	34	0	0	36	1952,1961,1965,1967-1970,1972,1979,1981,1986,1989-2012,2014
Thornton	M	213	805	16094	75.559	147	1838-1851,1853-1951,1953-1957,1959-1962,1964-1966,1968-1972,1974,1976,1979-1983,1985,1988,1990,1991,1993-1995,1999,2005,2006
Craven	M	213	376	10240	48.075	124	1838-1910,1912-1923,1925-1934,1937,1939-1941,1943-1950,1953-1955,1957,1958,1960,1961,1963,1971,1972,1974,1978,1987,1991,1998,2003,2004
Shawn	M	213	52	6	0.028	59	1923,1940,1941,1943-1946,1948,1950-1973,1975-1994,1997-2000,2002,2003,2005
Karina	F	213	33	0	0	67	1912,1937,1942-1948,1951-1974,1976-2002,2004-2008,2010,2011
Susy	F	213	2	0	0	72	1838-1853,1855-1893,1895-1897,1900-1902,1904-1906,1910,1912-1915,1917,1955,1960
Margot	F	212	106	5	0.024	76	1880,1894,1896,1897,1899,1903,1907,1908,1910-1926,1928-1971,1973,1984,1998,1999,2001,2013,2014
Magdalene	F	211	175	0	0	117	1839,1843-1847,1849-1852,1854-1862,1864-1884,1886-1917,1919-1924,1926,1928-1947,1949-1957,1961,1962,1964,1965,1981,1989,1991,1999,2008
Cledwyn	M	211	98	0	0	65	1880,1891,1894,1897,1899-1904,1906-1951,1953-1956,1960-1962,1964,1967
Eamonn	M	211	42	1	0.005	55	1922,1925-1927,1934,1937,1940,1941,1944,1945,1947-1951,1953-1975,1977,1980-1983,1986-1991,1995,1996,1999,2002,2005,2012
Heulwen	F	210	38	0	0	65	1894,1904,1906-1909,1911,1912,1914,1917,1919-1930,1932-1952,1954-1966,1969,1970,1976,1981-1984,1991,1994
Jared	M	210	32	8	0.038	87	1838,1839,1842,1845,1846,1848,1850-1855,1860,1864,1865,1867,1869,1874,1876-1882,1886,1895,1899,1901,1906-1910,1913,1923,1924,1931,1933-1935,1943,1958,1959,1961,1966-1980,1982-2008
Tim	M	210	18	1	0.005	104	1838,1840,1843,1845-1847,1849,1850,1852,1853,1855,1856,1858-1869,1871-1882,1884-1891,1893-1898,1900-1902,1905,1906,1908,1910,1911,1913,1914,1916,1918,1923,1930,1933-1935,1945,1946,1952,1956,1957,1959-1961,1963-1966,1968,1970,1972,1974,1979-1985,1987,1988,1990,1991,1993,1995,1996,1999,2000,2002-2004,2007,2010
Stafford	M	209	569	6245	29.88	152	1838-1844,1846-1955,1957-1974,1978,1979,1981,1982,1984,1986,1988-1990,1992,1993,1995,2000-2002,2004,2014
Carey	M/F	209	247	4051	19.383	148	1838,1840-1847,1849,1851-1854,1856-1886,1888-1894,1896-1903,1905,1907-1911,1913-1935,1937,1938,1941-1951,1953-1976,1978-1980,1982,1984-1995,1997-1999,2003,2004,2011
Nevil	M	209	79	11	0.053	86	1859,1861,1869,1879,1882-1884,1886-1946,1949,1951,1956-1962,1964-1970,1973,1997
Catriona	F	209	56	0	0	72	1917,1921,1931,1932,1936,1939-1941,1943-2001,2003-2007
Campbell	M	208	1972	16320	78.462	171	1838-2006,2008,2009
Benson	M	208	622	10051	48.322	136	1838-1929,1931-1952,1955-1957,1960-1966,1968-1971,1980,1986,1991,1994,1995,2003,2007,2014
Rice	M	208	161	4266	20.51	106	1838-1890,1893-1901,1903-1915,1917-1919,1921,1926-1935,1937,1939,1940,1942-1944,1953,1957,1964,1968,1970,1971,1973,1979,1986,1999,2004
Chad	M	208	39	11	0.053	61	1846,1853,1855,1858,1884-1886,1888,1889,1891,1898,1900,1901,1904,1905,1907-1909,1927,1932,1937,1944,1954,1961,1965-1969,1971-1973,1977-1999,2001-2005,2008
Tegan	F	208	36	8	0.038	33	1967,1973,1983-2011,2013,2014
Llinos	F	208	15	0	0	79	1879,1896,1900,1902,1907,1909-1912,1914,1916,1917,1920,1924,1925,1927-1953,1955-1963,1965-1972,1974-1981,1983-1994
Shabana	F	208	3	1	0.005	27	1967,1969,1970,1972-1992,1994,1995,1999
Morton	M	207	881	10955	52.923	148	1838-1964,1966,1967,1969-1971,1973,1974,1977,1984-1986,1988,1989,1991,1993,1998-2000,2004,2006,2007
Earnest	M	207	109	4	0.019	82	1838,1839,1841,1842,1844,1845,1848-1889,1891,1892,1894-1899,1902-1906,1908,1911,1912,1914,1920,1922,1925-1929,1932,1934,1935,1939,1941,1947,1950,1958,1959,1963
Dominique	F	207	104	1	0.005	57	1872,1884,1885,1936,1938,1945,1947,1950,1953,1958,1960-1979,1981-1999,2001-2006,2009,2010
Eirian	F	207	60	0	0	81	1873,1887,1899,1901,1904,1907-1909,1911-1920,1922-1952,1954,1955,1957-1971,1974-1982,1984,1986,1988,1991,1993,1994
Dina	F	207	30	1	0.005	106	1838-1852,1854-1857,1860,1862-1864,1866,1869-1877,1879,1881-1884,1887-1889,1891,1892,1894-1899,1901,1903,1904,1906-1908,1911,1913-1915,1918,1919,1921,1922,1929,1931-1934,1936-1939,1942,1944,1947,1948,1950,1951,1955-1957,1959-1963,1965,1967,1969-1977,1980-1982,1984,1988,1993,1995,1999,2002
Ayesha	F	207	20	0	0	52	1899,1909,1914,1942,1946,1948,1957,1959,1960,1965,1968-1970,1972-1976,1978-1982,1984-2008,2010,2011,2013,2014
Renie	M/F	207	10	0	0	58	1856,1876,1888,1891,1893,1894,1896-1932,1934-1938,1940,1943-1946,1948,1949,1970,2005,2006
Hanna	F	206	84	536	2.602	104	1838,1839,1841-1847,1849,1851-1861,1863,1867,1868,1870,1873,1875-1879,1881,1885,1887-1894,1896,1899,1901,1902,1904,1911,1913,1917,1922,1927,1928,1933,1937,1943,1944,1946,1947,1949,1952,1954,1958,1966,1971-1976,1978-2002,2004-2006,2008-2014
Barnaby	M	206	74	261	1.267	111	1838-1848,1850,1851,1853,1855,1858,1861,1866,1869,1871,1872,1875,1878,1880,1881,1883,1885,1886,1889-1892,1894,1896-1899,1902,1905,1906,1908,1909,1915,1919-1924,1928-1932,1934,1936,1945,1947,1950,1953,1955,1958,1960,1964-2010,2012
Lowry	M/F	206	49	1076	5.223	73	1838-1861,1863,1865,1866,1868,1873,1877,1880,1881,1885,1886,1888,1889,1891,1892,1894,1896,1898,1901-1906,1908-1917,1920,1921,1924,1934,1937,1938,1940-1942,1946,1963,1964,1983,1995,2001,2002
Majorie	F	206	22	0	0	64	1884-1886,1888,1890,1892,1893,1896,1898-1932,1934-1945,1947-1949,1954-1956,1959,1961,1967
Ahmed	M	205	1029	2148	10.478	70	1854,1876,1878,1879,1905,1909,1922,1929,1932,1935,1945-1948,1950,1957,1960,1962-2014
Arfon	M	205	206	0	0	88	1891-1893,1896-1898,1900-1904,1907,1909-1953,1955-1957,1959-1982,1985,1986,1993,2005
Dermot	M	205	84	10	0.049	85	1869,1872,1874,1878,1887,1888,1891,1894,1895,1897-1899,1903,1904,1906,1908,1910-1912,1918-1922,1924-1928,1931,1933-1971,1973,1974,1983,1986-1988,1990,1993,1996,1998,1999,2001,2003,2004,2006,2007
Omar	M	205	71	57	0.278	80	1854-1857,1859,1860,1866,1867,1873,1874,1878-1881,1883,1894,1895,1897,1900,1903,1904,1910,1912,1915,1918,1919,1921,1923,1928,1932,1933,1941,1945,1953,1960,1962,1963,1965,1966,1969-1978,1980-2008,2013,2014
Finn	M	205	53	2941	14.346	45	1853,1862,1870,1872,1887,1897,1899,1901,1902,1904,1906,1913,1917,1918,1931,1947,1970,1979,1981,1982,1989,1990,1992-2014
Lana	F	205	27	1	0.005	70	1860,1867,1889,1932,1941-1962,1964-1973,1975,1976,1979,1981-2001,2003-2010,2013,2014
Shauna	F	205	20	0	0	49	1939,1944,1946,1950,1952-1956,1958-1964,1966,1967,1969-1974,1976,1977,1980,1985,1986,1988,1990-2005,2007,2010,2011
Glenice	F	205	19	0	0	46	1912,1913,1915,1917,1918,1920,1922,1923,1925-1955,1957-1959,1961,1962,1965,1970
Dolly	F	205	15	29	0.141	74	1839,1840,1842,1847,1848,1852,1853,1855,1856,1859,1860,1867,1868,1871,1875-1877,1882,1884,1886,1890,1891,1893-1924,1926-1931,1933,1935,1936,1938,1941,1950,1954,1966,1975,2004-2006,2009,2014
Fenton	M	204	453	8761	42.946	145	1838-1924,1926-1929,1931-1940,1942-1949,1951,1953-1956,1959,1960,1962-1966,1968-1971,1973-1975,1979,1983,1985,1986,1990,1992,1994,1995,1998,1999,2001-2006,2008
Bill	M	204	48	1482	7.265	121	1840,1842,1846,1848-1870,1872,1874-1880,1882,1883,1885-1888,1890-1893,1895,1899,1900,1902-1904,1907,1908,1910-1920,1922-1924,1926-1929,1931-1938,1940-1952,1954-1958,1960-1963,1965-1967,1969,1971,1973,1974,1977,1978,1984,1988,1990,1991,1994,1995,1997,1999,2001,2002,2008,2010
Patty	F	204	30	6	0.029	77	1841,1842,1845,1847,1849,1852,1858,1860,1864-1867,1869-1909,1911-1922,1924-1930,1934,1935,1941,1942,1944
Jerry	M/F	204	21	68	0.333	112	1838,1839,1841-1843,1845-1847,1849-1853,1855-1882,1884,1886,1888-1890,1892-1902,1906,1907,1911-1913,1915-1919,1925,1926,1929-1933,1935,1936,1938-1942,1944-1949,1951,1953,1954,1956,1957,1959,1960,1962-1964,1966,1968,1969,1980,1983,1984,1987,1989,1991,1999,2001,2002,2004,2007,2013
Angel	M/F	203	265	553	2.724	109	1838,1840-1842,1844,1845,1847-1851,1853-1855,1857,1858,1860,1861,1863-1870,1873-1876,1878-1883,1886,1889,1892-1895,1897,1898,1900,1901,1903,1904,1906,1909-1911,1913,1915,1917,1919,1922,1925,1926,1931,1933,1937,1939,1943,1949,1950,1955,1958,1961-1967,1970-1975,1978,1979,1983,1985-1988,1990,1991,1996-2014
Berenice	F	203	61	0	0	82	1839,1840,1843,1876,1879,1882,1883,1888,1890,1891,1897,1900,1902,1903,1906,1908-1918,1920-1964,1966-1968,1970,1972,1973,1975,1976,1985,1992,2011
Thomasina	F	203	60	0	0	114	1839,1841,1843,1844,1846,1848-1852,1854-1858,1861-1891,1893-1902,1904,1905,1907-1943,1945-1947,1950,1952,1956,1958-1960,1962,1965-1969,1973,1976,1979,1994
Woolf	unknown	203	35	415	2.044	64	1848,1856,1857,1860,1861,1867,1870,1872-1875,1877-1879,1881-1925,1927,1929,1937,1954,1976
Enock	M	203	25	16	0.079	78	1838-1885,1887-1894,1896-1899,1901,1904-1909,1914,1918,1920-1924,1926,1928,1936,1977
Holland	M/F	202	926	26212	129.762	141	1838-1947,1949,1950,1953-1966,1968,1970,1975-1977,1979,1984,1985,1988,1989,1994,1995,1999-2001
India	F	201	85	0	0	35	1846,1855,1863,1885,1901,1959,1981-1983,1985,1988-2011,2014
Dane	M	201	53	210	1.045	67	1864,1870,1906,1914,1920,1923,1928,1934,1937-1940,1944-1948,1951,1953-1955,1957,1959-1965,1967-1972,1974,1976,1977,1979-2001,2003,2005,2007,2010,2011,2014
Pamelia	F	201	15	0	0	85	1838-1868,1870-1878,1882-1884,1886-1888,1890,1891,1893,1894,1898,1899,1901-1904,1907,1908,1910,1911,1914,1915,1918,1919,1923,1924,1927,1928,1930-1933,1936-1944,1949,1953,1960,1961
Egerton	unknown	200	562	3612	18.06	121	1838-1844,1846,1847,1849-1934,1936-1938,1940-1947,1949,1950,1954,1957,1958,1961,1963,1965,1968,1977,1982,1986,1995,1999,2009
Brendon	M	200	120	6	0.03	90	1856,1863,1867,1871,1885,1899,1902,1903,1907,1913,1915,1917-1919,1921,1922,1925-1928,1932,1933,1935,1936,1938-1975,1977-1995,1997-1999,2001,2002,2005,2006,2010,2012
Daniella	F	200	39	0	0	46	1875,1913,1949,1961,1963,1968-1981,1983-2007,2009,2013
Hermon	M	199	115	219	1.101	87	1843-1846,1853-1855,1857,1858,1860,1861,1863-1866,1869-1872,1874,1876-1930,1932-1934,1936,1937,1939,1943,1944,1949,1953,1954,1968
Haley	F	199	95	3505	17.613	107	1838,1840,1842-1844,1846,1847,1849-1854,1856-1872,1875,1877-1881,1883,1885,1886,1888,1890,1892,1893,1895,1896,1898,1900-1902,1904,1905,1907,1911,1917,1919,1923,1926,1928,1929,1932,1936,1943,1944,1947,1954,1957,1959,1961-1995,1997,2001,2003,2008,2010
Giovanni	M/F	199	64	7	0.035	110	1846,1847,1854,1856,1865,1868,1869,1875-1878,1880-1883,1885-1887,1889,1890,1892-1896,1898-1915,1918,1920-1922,1925,1927,1928,1930,1931,1933,1935,1939-1942,1946-1948,1950,1951,1953-1973,1975-1977,1979,1980,1982-1984,1986-1991,1994,1996,1997,1999,2001,2002,2004-2006,2008,2011,2012
Tamer	M	199	44	6	0.03	72	1838-1882,1887-1891,1894-1897,1900,1903,1912,1915,1917,1923,1924,1927,1931,1937,1971,1973,1984,1985,2001,2003,2008,2009
Rosey	F	199	4	1	0.005	73	1838,1840,1845,1848-1851,1855,1856,1859,1861-1865,1867,1868,1870-1909,1912-1915,1917-1922,1936,1991,1993,1994,1996,2002
Saima	F	199	2	3	0.015	36	1915,1965,1968,1971-1995,1998,1999,2003,2006,2007,2009,2010,2013
Evaline	F	198	50	0	0	84	1853-1856,1858-1861,1863-1881,1883-1893,1895-1932,1935,1936,1939,1941,1945-1947,1960
Elleanor	F	198	40	1	0.005	79	1838-1868,1870-1876,1879-1887,1891-1893,1899,1903,1907-1909,1911,1914,1915,1917,1920,1922,1923,1930,1931,1934,1936,1937,1942,1946,1952,1954,1985,1992,1994,1996-1998,2004,2009
Worthy	M	197	39	400	2.03	77	1838-1863,1865,1866,1868,1870-1872,1875,1877-1886,1889,1891,1892,1894-1898,1902-1915,1918-1921,1924,1925,1928,1930,1935,1943,1963,1998
Hanson	M	196	465	10987	56.056	129	1838-1940,1942-1947,1949,1950,1952-1955,1957,1959,1960,1964,1965,1967,1968,1970,1971,1988,1998,2000,2005,2006
Neill	M	196	131	1359	6.934	108	1842,1849-1851,1855,1858,1860,1863-1866,1870,1871,1873-1875,1877,1878,1881,1883-1887,1889,1891,1893,1895,1897,1898,1900,1905-1908,1910,1912-1916,1918,1921,1922,1924-1927,1929,1931,1932,1934-1938,1941-1957,1959-1975,1977,1979-1982,1984-1986,1988,1989,1991,1992,1994,1995,1999,2004-2006
Alphonsus	M	196	126	0	0	103	1839,1843,1845-1848,1850,1852,1855-1922,1924-1934,1937,1939,1941,1942,1947,1949,1952,1955,1956,1958,1961,1962,1965,1966,1985,1999
Kristina	F	196	84	0	0	65	1922,1946-2009
Asher	M	196	81	457	2.332	117	1838,1840-1851,1853-1860,1862-1864,1866-1890,1892-1910,1912,1914-1919,1921,1922,1925-1929,1931,1932,1934,1940,1942,1945-1949,1956,1959-1961,1970,1972,1978,1980,1983,1986,1987,1989-1995,1997,1999,2001,2003-2005,2008
Kimberly	F	196	23	44	0.224	52	1851,1875,1900,1940,1955,1957-1959,1961-1969,1971-1978,1980-1999,2001,2002,2004,2006,2008,2009,2011
Cole	M	195	299	10659	54.662	113	1839,1841,1843,1845,1848-1855,1857-1869,1871-1893,1895-1897,1900-1908,1910-1912,1914-1917,1920-1922,1924,1928,1929,1931,1933,1935,1936,1939,1941-1943,1946,1950,1957,1959,1963,1966,1980,1985-1987,1990,1994-2014
Angharad	F	195	279	0	0	100	1844,1862,1865,1875,1878,1879,1882,1883,1885,1886,1888,1890,1893-1897,1899,1901,1902,1904,1905,1909,1910,1912,1913,1915,1917,1919-1921,1923,1926-1928,1930-1933,1938,1939,1941-1945,1947-1952,1954,1956,1958,1960-1967,1969-1996,1999-2004,2007,2008,2010
Gene	M	195	124	0	0	83	1885,1912-1914,1918-1920,1922-1953,1955-1973,1976-1978,1981,1983-1992,1996,1997,2000-2003,2005-2008,2013
Aline	F	195	105	0	0	97	1849,1853,1854,1859,1861,1865,1869,1871,1874,1877,1879,1881-1883,1885-1940,1942-1947,1949-1952,1954-1956,1958,1959,1961-1964,1966,1967,1969,1972,1976,1979,1991,2007
Tamsin	F	195	75	0	0	55	1876,1904,1932,1944,1946,1958,1960,1961,1963-2007,2009,2010
Heath	M	194	576	16165	83.325	150	1838-1915,1917-1940,1942-1945,1949,1950,1953-1955,1959,1960,1965-1980,1984-1993,1995-1997,2001,2003,2004,2007,2008,2011,2012,2014
Bramwell	unknown	194	357	2196	11.32	120	1838,1841,1843,1844,1846-1849,1851,1852,1854,1856-1859,1861-1863,1865-1871,1873-1949,1952-1955,1958,1959,1961-1964,1973,1974,1977,1980,1991,1995-1997
Hassan	M	194	142	304	1.567	66	1883,1884,1890,1894,1905,1914,1924,1928,1934,1943,1944,1947,1949,1952,1954,1956-1958,1961,1965-1968,1970-1973,1975-2007,2009-2014
Elen	F	194	128	3	0.015	137	1838-1841,1843,1846,1848-1858,1860-1865,1867-1894,1896-1906,1908-1915,1917,1920,1922-1927,1935-1941,1944,1946-1951,1953,1956,1958,1959,1961-1967,1969-1974,1977-1994,1997,1998,2000-2004,2006,2007,2009
Lacey	M/F	194	101	2586	13.33	98	1844,1845,1847,1848,1850,1852-1854,1856-1858,1861,1863-1865,1867,1868,1870,1871,1877,1878,1880,1882-1890,1892,1894,1895,1897,1898,1901-1903,1905,1907,1910-1913,1915,1916,1919,1920,1923,1926,1929,1930,1932,1934-1936,1939,1940,1943,1945,1949,1953,1962,1963,1965,1966,1969,1973,1982,1983,1985,1988-2002,2004-2014
Zechariah	M	194	4	0	0	59	1838-1885,1888-1890,1892,1898,1900,1903,1908,1926,1998,2004
Buckley	M	193	1526	36421	188.71	134	1838-1945,1947,1949,1950,1952-1954,1956,1957,1960,1961,1963,1965,1967,1968,1971-1974,1976,1977,1982,1984,1988,1995,1996,2002
Martine	F	193	161	19	0.098	57	1882,1932,1937,1940,1945,1946,1952-1990,1992-1995,1998-2005
Menai	F	193	99	0	0	84	1868,1873,1877-1879,1884-1886,1888-1893,1895-1905,1907-1949,1951,1953,1954,1956-1960,1965-1968,1972,1980,1982,1988
Margret	F	193	41	0	0	88	1838-1840,1842-1850,1853,1855,1856,1858,1860-1865,1867-1872,1874-1879,1882-1884,1886,1888,1890-1892,1898,1900,1904,1905,1909,1912-1917,1919-1921,1924,1926,1928,1929,1931,1932,1934-1942,1944,1945,1947,1956,1957,1959-1961,1963-1965,1967,1968,1991,1992,2002,2005
Euan	M	193	30	0	0	73	1844,1845,1847,1849,1851,1852,1854-1857,1893,1897,1915,1918,1925,1926,1928,1930-1932,1935,1939-1945,1949,1950,1954-1959,1961,1962,1964,1967-1969,1971,1972,1976,1981,1983-1985,1987,1989,1991,1992,1994,1996-2014
Lyndsay	F	193	22	2	0.01	53	1919,1921,1934,1941,1947-1951,1953-1956,1958-1994,1996,1999,2008
Noble	M/F	192	439	7256	37.792	120	1838-1840,1842,1844-1938,1940-1950,1957,1958,1963,1965-1968,1970,1975,2002
Constantine	M	192	202	1418	7.385	117	1838-1868,1870-1923,1926-1930,1933,1935,1936,1938,1941,1942,1946,1948,1949,1953-1955,1957,1959,1961-1965,1968,1969,1971,1974,1978,1992,1997,2004
Francine	F	192	96	0	0	67	1901,1914,1918,1935,1937,1941-1988,1990,1991,1993-2000,2004-2006,2009
Easter	F	192	59	283	1.474	95	1838-1898,1900-1905,1907-1923,1925,1926,1928,1933,1935,1936,1942,1945,1949,1991,1999
Nikita	F	192	39	0	0	30	1946,1958,1964,1973,1985-2010
Malachi	M	192	35	0	0	102	1839-1841,1844,1846,1847,1849,1850,1853,1854,1856-1858,1860-1887,1889-1892,1895-1901,1904-1908,1911,1912,1914-1918,1921-1924,1926-1928,1933,1938,1942-1944,1948,1953,1960,1968,1971,1981,1986,1988,1991,1993,1995,1998-2009,2012-2014
Randall	M	191	232	2635	13.796	133	1838-1841,1843,1845-1854,1856-1867,1869,1872-1881,1883-1952,1954,1956-1966,1968-1970,1974,1980,1986,1989,1992,1994,1998,2000,2002,2007
Anwen	F	191	50	0	0	79	1903,1907,1909-1911,1913,1916,1919-1923,1926,1927,1930-1950,1952-1976,1978-1983,1986,1989,1990,1992-1995,2001-2003,2005,2007,2009
Essie	F	191	24	0	0	72	1858,1863,1868,1871,1872,1875-1919,1921-1924,1926-1932,1935,1939,1940,1942,1945,1947,1953,1961,1965,2001,2002
Howarth	unknown	190	1038	34733	182.805	143	1838-1958,1960-1963,1965-1971,1973-1975,1983-1985,1989,1991,1997,1999,2005
Eleanora	F	190	48	0	0	95	1838,1843-1905,1907-1909,1912-1917,1921,1922,1924-1930,1932,1933,1935-1937,1941,1949-1951,1964,1966,1999,2003
Wanda	F	190	45	0	0	70	1842,1858,1865,1869,1882,1885,1889,1898,1903,1905,1910,1912,1914,1916,1918,1919,1921,1924-1938,1942-1968,1970-1973,1976,1977,1983,1984,1988,1998,2001
Elle	F	190	38	0	0	39	1845,1850,1853,1854,1872,1875-1878,1880-1884,1895,1916,1976,1978,1986,1988,1992-2010
Karin	F	190	33	2	0.011	59	1906,1909,1911,1914,1916,1921,1927,1929,1935,1937-1939,1941,1943-1973,1976,1978,1980,1984,1985,1987-1990,1992,1997,1999-2001,2003
Delilah	F	190	27	0	0	83	1838,1840-1852,1854-1876,1878-1881,1884-1888,1890-1895,1898,1901,1902,1904,1906,1909-1912,1915-1919,1921,1922,1926,1929,1932,1935,1938,1960,1968,1995,2001,2005,2006,2009-2011,2014
Iwan	M	189	48	2	0.011	76	1862,1863,1884,1893,1897,1901,1905,1910,1925,1931-1933,1936,1939-1944,1946-1994,1996-2000,2002,2004,2005
Vilma	F	189	31	0	0	44	1861,1876,1907,1908,1911,1923,1927-1950,1952-1955,1957-1960,1962-1964,1967,1968,1971
Laurance	M	188	50	81	0.431	103	1838,1840,1841,1848,1849,1851,1853,1855,1857-1871,1873-1875,1877,1878,1881-1921,1923-1925,1927-1929,1931,1934,1937-1947,1949-1951,1953,1955,1957-1960,1963,1967,1969,1971,1974,1996
Maretta	F	188	49	0	0	69	1847,1852,1855,1859,1862-1864,1866-1904,1906-1911,1914,1918,1920-1922,1924,1929,1930,1936,1938-1940,1943,1947,1949,1950,1972
Maralyn	F	188	32	0	0	29	1933-1957,1959,1962,1963,1971
Bentley	M	187	832	20201	108.027	144	1838-1951,1954,1956,1958,1960-1969,1972-1974,1977,1978,1986,1988,1990,1992-1994,2000,2001,2003,2004,2009,2011
Gwynedd	F	187	179	0	0	97	1857,1858,1865,1870,1873-1877,1880,1881,1883-1886,1889-1936,1938-1942,1944-1950,1952-1954,1956,1958,1960-1963,1968,1972,1974-1976,1978-1980,1983,1986,1987,1991,1992
Drew	M/F	187	177	3043	16.273	105	1838,1842,1846,1853,1857-1859,1861,1864,1865,1869,1870,1872-1874,1876,1877,1879,1882,1884-1887,1893,1894,1897-1902,1905,1907-1910,1912,1916-1918,1920,1922,1923,1926,1928,1930-1932,1941,1943,1944,1946-1949,1951,1952,1954,1959-1961,1964-1970,1973,1974,1976,1980-2012,2014
Salome	F	187	56	1	0.005	90	1838-1854,1856-1873,1875-1901,1903-1907,1909-1914,1917-1919,1921,1923-1925,1930,1932,1938,1946-1948,1963,1966,1971,1992
Mariah	F	187	44	1	0.005	76	1838-1860,1862-1884,1886-1892,1895-1897,1899,1902,1919,1932,1944,1974,1976,1986,1990,1991,1994,1995,1997-2000,2003,2007,2009,2010
Emile	M	186	129	0	0	126	1840-1842,1849,1851-1854,1858,1860-1865,1867-1922,1924-1932,1934,1936,1938,1940-1948,1952,1955,1957,1959,1961,1964-1967,1969,1971,1973,1974,1977,1978,1982,1984,1986,1988,1989,1991,1993,1994,1996-1999,2001,2002,2004,2005,2007,2009,2010
Moya	F	186	63	0	0	69	1880,1899,1900,1903,1909,1914-1924,1926,1927,1929-1972,1974,1980,1992,1995,1999,2002,2006
Gomer	M	186	54	23	0.124	98	1838,1839,1841-1850,1852-1856,1858-1879,1881,1883-1889,1891-1896,1898-1924,1926-1932,1936,1939,1941,1943-1945,1948,1953,1962,1970,1976
Stephan	M	186	41	104	0.559	85	1840,1841,1843,1844,1846,1848,1851,1852,1855,1858,1862,1868,1870,1877,1878,1880-1882,1886-1889,1892,1910,1913,1920,1925,1926,1933,1934,1936,1937,1939,1940,1943-1976,1979,1980,1983,1986,1988-1991,1993-1998,2004,2008,2013
Valda	F	186	24	2	0.011	64	1895,1898,1899,1903,1906,1909-1915,1918,1920-1966,1968,1969,1973,1980
Jimmy	M/F	186	12	0	0	106	1841,1844,1846,1848,1849,1852,1853,1856,1861,1862,1864,1866,1868-1870,1873,1874,1877,1881-1883,1886-1888,1890,1892-1899,1902-1905,1907,1911,1915,1917,1919,1920,1927,1932,1933,1935-1938,1940,1941,1943,1944,1946-1950,1952,1953,1955-1968,1970,1972,1973,1975-1978,1981,1983-1985,1987,1988,1991-1999,2001-2004,2006,2010,2012-2014
Wilton	M	185	195	1591	8.6	114	1841,1843-1845,1847,1850,1852-1916,1918-1930,1932,1934-1940,1942-1950,1955,1959,1961,1963,1964,1969,1972-1975,1977,1980,1984
Brinley	M/F	185	70	5	0.027	91	1870,1876,1881,1884,1887,1889,1891-1893,1895-1904,1906-1911,1913-1952,1954-1957,1959-1963,1967,1968,1970,1972,1975,1978,1984,1985,1990,1992,1995,1997,1999,2001,2002,2004,2008
Silvanus	M	185	43	1	0.005	83	1838-1841,1843-1854,1856-1877,1879-1907,1910,1914-1917,1919,1920,1922-1924,1927,1930,1931,1933,1934,1942
Rehana	F	185	3	5	0.027	32	1963-1965,1967-1995
Rae	M/F	184	747	1191	6.473	147	1849,1854,1856,1857,1860,1861,1863-1866,1868-1874,1876-1881,1883,1885-1904,1906,1908-1915,1917-1975,1980-2014
Clyde	M	184	180	72	0.391	109	1859,1861-1863,1865,1866,1869-1871,1873-1876,1878-1927,1929-1939,1941-1955,1957,1959-1969,1972,1974,1992-1995,1997,2005
Greg	M	184	42	66	0.359	50	1854,1869,1879,1883,1899,1905,1922,1953,1959-1961,1966-1999,2002,2005,2007,2009,2010
Beulah	F	184	31	3	0.016	82	1838,1841,1845,1853,1862,1866,1867,1873,1875,1880-1882,1884,1885,1888-1890,1892-1904,1906-1942,1945-1948,1951,1953,1956,1957,1959,1961,1966,1980,1984,1988,1994
Iram	M/F	184	13	1	0.005	72	1838-1846,1848-1854,1856-1858,1860-1872,1874-1880,1882,1897,1904,1913,1935,1970,1972-1976,1979,1980,1982-1985,1987-1998,2001,2004,2009,2012
Sabra	F	184	7	0	0	82	1838,1839,1841-1861,1863-1884,1886-1895,1897-1902,1904,1906-1911,1913,1914,1917,1922,1924,1926,1927,1930,1942,1945,1952,1958,1965,1992
Burton	M	183	1056	19834	108.383	134	1838-1950,1952,1953,1956,1957,1959-1962,1964-1966,1969,1970,1972,1973,1978,1981,1988,1995,2007,2010
Abbey	F	183	61	962	5.257	75	1840,1844,1849,1852,1856,1859-1863,1865,1866,1868,1871-1873,1875,1876,1878,1880-1883,1887-1889,1891-1895,1899-1902,1910,1911,1916,1917,1919,1938,1952,1957,1965,1973,1975-1977,1979,1982,1984,1988-2010,2013
Liza	F	183	47	1	0.005	79	1838,1842,1843,1847,1848,1852,1853,1855,1860,1861,1863-1865,1867,1868,1870,1872-1878,1880,1881,1884,1893,1896-1898,1901-1903,1906,1907,1909,1914,1915,1918,1952,1958,1959,1962-1990,1992-1994,1996,1998,2000,2005,2006
Winfred	M	183	42	1	0.005	79	1848,1849,1852,1859,1863,1864,1867-1878,1880,1881,1884,1886-1931,1933,1934,1936,1938-1942,1949,1950,1953,1954
Ffion	F	183	37	0	0	49	1920,1946-1948,1950,1952,1956,1962,1964,1966,1967,1969-1994,1996-1999,2001,2003-2005,2007,2009-2011
Netta	F	183	33	0	0	73	1856,1861,1864,1872,1874,1875,1878,1879,1884-1887,1889,1891-1938,1941-1944,1946-1948,1950-1953,1958
Jacquelyn	F	183	14	0	0	44	1931,1933,1935,1937-1939,1941-1972,1975,1980,1985,1990,1999,2001
Elvira	F	182	92	3	0.016	107	1838,1840,1841,1844,1848,1853,1855-1859,1861,1863-1865,1867,1869,1871,1872,1874,1876-1882,1884-1923,1925-1934,1936-1944,1946-1950,1952,1953,1955,1958,1959,1962,1965,1968-1970,1976,1980,1986,1992,1993,2010
Dionne	F	182	54	4	0.022	46	1937,1947,1962,1964-1992,1994-1999,2001-2005,2010-2012
Rosalia	F	182	26	0	0	81	1844,1846,1850,1857,1858,1860,1861,1865,1867-1899,1902-1908,1911,1912,1914-1917,1919,1920,1923-1926,1940,1943,1946-1948,1952,1953,1955,1958-1964,1966,1969,1971,1996,2000,2008
Karon	F	182	21	3	0.016	44	1839,1840,1844-1846,1869,1876,1938,1945,1947,1948,1950-1973,1976-1978,1980,1982,1983,1987,2008,2013
Matty	M/F	182	5	52	0.286	54	1838-1864,1866,1867,1869,1870,1872-1874,1878,1880-1884,1886-1888,1893,1895,1896,1899,1905,1920,1923,1924,2002,2003,2008
Hefin	M	181	199	0	0	90	1884,1895,1896,1898,1899,1901,1905-1979,1981,1983-1985,1987,1989,1990,1993,1994
Arline	F	181	36	0	0	69	1851,1865,1874,1879,1883-1885,1887,1888,1890-1898,1900-1910,1912-1916,1918,1920,1922-1924,1926-1928,1930-1950,1952,1953,1956,1959,1961,1980
Stanislaus	M	180	249	13	0.072	101	1839,1845,1852,1853,1855,1860-1932,1934-1941,1943-1951,1958,1960,1961,1965,1967,1970
Kira	F	180	32	0	0	38	1870,1945,1961,1973,1975,1976,1981,1982,1984-2006,2008-2014
Austen	M	179	136	176	0.983	124	1838,1839,1842,1843,1845,1848,1854,1855,1857,1859,1860,1862,1864-1870,1872,1873,1875,1878,1879,1881,1883,1885,1886,1888-1916,1918-1932,1934-1937,1939-1947,1949-1951,1954,1956,1958-1966,1968-1973,1975,1977,1982,1983,1985,1989,1991,1992,1995-2001,2003,2005,2006,2009
Willey	M	179	51	873	4.877	59	1843,1845,1847,1848,1851-1890,1893-1897,1899,1903,1904,1907-1909,1911,1912,1923,1954
Saffron	F	179	36	1	0.006	39	1967-1974,1978,1979,1981-2006,2008,2009,2012
Sienna	F	179	20	0	0	17	1984,1995,1999,2001-2014
Booth	M	178	1426	49027	275.433	132	1838-1955,1958,1961-1964,1966,1967,1969,1971-1974,1981,1994
Etta	F	178	214	0	0	99	1838,1842,1844-1846,1848-1850,1852-1863,1865-1928,1930,1931,1934,1935,1937,1938,1942,1944,1945,1947,1950,1960,1987,2010,2013
Krystyna	F	178	46	1	0.006	45	1942-1962,1965,1966,1969,1970,1972-1975,1977,1980,1981,1985-1991,1993,1998,2005-2007,2011
Dorris	F	178	30	3	0.017	39	1881,1885-1917,1920,1929,1935,1939,1940
Zainab	F	178	13	1	0.006	38	1960,1973,1975,1978-1981,1983-2012,2014
Mari	F	177	70	0	0	93	1840,1854,1858,1867,1887,1890,1892,1893,1896-1898,1901,1902,1908,1911,1912,1915-1918,1920,1921,1923-1925,1927-1936,1938-1940,1942-1951,1954-1994,1999,2000,2002,2003
Dion	F	177	50	5	0.028	74	1859,1863,1872,1876,1883,1896,1905,1912,1920,1921,1926,1928,1931-1934,1936,1938-1941,1943-1945,1948,1951,1953,1956,1959,1960,1962-1984,1986-2004,2006,2008
Anice	F	177	25	0	0	82	1843,1845,1850,1851,1853,1855-1857,1859,1861,1863,1864,1868-1871,1873-1884,1886,1887,1889-1908,1910-1914,1916,1918-1927,1930,1932,1935-1937,1940,1942,1943,1945,1947,1950,1968,1970,1999,2006,2008
Rueben	M	177	22	0	0	84	1838-1859,1861-1873,1875-1884,1886,1887,1889-1892,1894-1897,1899-1904,1907-1909,1911,1914,1915,1918,1922,1923,1932,1933,1935,1942,1944,1951,1971,1972,1995,1998,2000,2006,2011,2012
Mathias	M	176	64	404	2.295	94	1838-1890,1892,1894-1900,1903-1906,1908,1909,1912-1915,1918,1920-1924,1926,1927,1929,1930,1933,1934,1940-1942,1947,1972,1982,1987,1991,1995,1997,2010
Valeria	F	176	62	0	0	66	1862,1864,1879,1884-1886,1890,1892,1894,1896-1898,1900,1901,1903-1905,1907,1911,1912,1914-1917,1919,1920,1922-1951,1958,1960,1961,1965,1971,1972,1976,1997,2004,2010
Reta	F	176	34	0	0	66	1861,1875,1877,1887-1889,1892-1901,1903-1936,1938,1939,1941-1945,1947-1952,1956,1959,1963
Edie	F	176	33	7	0.04	63	1872,1876,1884,1886-1920,1922-1924,1926-1928,1935,1936,1946,1994,1995,1997,1999,2000,2002-2011,2014
Preston	M/F	175	819	16660	95.2	151	1838-1936,1938-1957,1959,1962-1969,1973,1974,1983,1987,1993-2001,2003,2004,2006-2010,2012-2014
Melita	F	175	71	0	0	102	1849,1852,1853,1859,1860,1863-1865,1867-1871,1873-1891,1893-1899,1901-1912,1914-1922,1924-1929,1933,1934,1938-1941,1943-1947,1949-1953,1955,1957-1960,1962,1964-1967,1969,1971,1973,1977,1979,1988,1992,1993,1995,1999
Velma	F	175	23	0	0	55	1876,1906-1908,1910-1913,1915-1950,1952-1954,1957-1959,1963,1966-1968,1975
Cicily	F	175	17	0	0	85	1838-1849,1851,1854,1855,1857-1876,1878-1892,1894-1896,1899-1909,1911-1915,1917,1918,1920,1922,1924,1927,1928,1930,1932,1933,1938,1941,1942,1947,1956,1994
Asma	F	175	5	20	0.114	34	1889,1969-1975,1977-1999,2002,2007,2014
Turner	M/F	174	2005	74353	427.316	141	1838-1950,1953,1954,1956,1960,1962-1969,1971,1973,1975,1977,1981,1984,1989,1993,1994,1997,1999,2000,2004-2006,2011
Ann-marie	F	174	61	0	0	53	1944,1951,1954,1956,1959-1996,1998,1999,2001,2002,2004-2010
Hamish	M	174	59	0	0	95	1839,1852,1860,1875,1876,1883,1885,1891,1897,1898,1900,1904,1915-1917,1920,1922,1923,1926,1927,1930-1938,1940-1955,1957,1959-1979,1981,1983,1984,1986-2009,2013
Pansy	F	174	37	0	0	62	1873,1877,1882-1884,1886-1936,1940,1941,1944,1945,1956,1971
Edwards	M	173	1420	83312	481.572	144	1838-1950,1952-1955,1958-1960,1962,1963,1965,1966,1968,1970,1971,1974-1978,1980,1981,1983,1985,1987,1992-1994,1997,2000,2005,2007
Jervis	M	173	178	3907	22.584	109	1839-1863,1865,1867-1930,1932,1934-1936,1940,1941,1943,1944,1948,1953-1955,1957-1959,1964,1967,1974,2007
Troy	M	173	71	488	2.821	61	1851-1853,1862,1873,1877,1905,1909,1925,1932,1940,1945,1946,1953,1961-1974,1977,1979-1982,1984-2005,2007-2011,2014
Ophelia	F	173	66	0	0	95	1840-1845,1849-1860,1862-1869,1871-1886,1888-1909,1912,1914,1915,1920,1925,1927,1938,1940,1961,1966,1968,1986,1989,1991,1993-1996,1998-2001,2003-2010,2013
Duane	M	173	60	35	0.202	52	1944,1945,1947,1959-1997,1999-2001,2004,2006-2008,2011,2012,2014
Aron	M	173	52	34	0.197	79	1838-1842,1844-1850,1853,1857,1860,1863,1866,1868,1870,1871,1876,1880,1881,1884,1889,1892,1904,1905,1918,1922,1956,1959,1961-1968,1970-2005,2008,2010,2013
Bettina	F	173	47	0	0	77	1838,1860,1863,1864,1876,1880,1882,1891,1900,1903,1904,1906,1908,1909,1911-1937,1939-1941,1943-1948,1950-1952,1954,1955,1957-1968,1971-1973,1979,1983,1985,1991,1996,2001,2003
Silvia	F	173	32	0	0	105	1839-1849,1853-1855,1857-1862,1865,1869,1870,1873-1876,1878-1883,1885,1888-1902,1905-1909,1911,1912,1916-1921,1923-1927,1929,1930,1934,1935,1937-1950,1952-1954,1956-1962,1966,1968,1969,1975,1976,1984,1985,2006-2008
Phillippa	F	173	28	0	0	92	1838,1846,1848-1850,1856,1858,1869,1871,1872,1875,1878,1881,1883,1886,1888,1889,1892,1893,1895,1898-1900,1902,1910,1912,1914,1915,1918,1919,1922,1927,1930-1933,1935,1937,1938,1940,1941,1944-1946,1948-1952,1954,1956-1966,1968-1975,1977,1978,1980-1992,1994,1996-2000,2003,2011
Dianna	F	173	26	0	0	71	1838-1855,1857,1858,1861,1865,1866,1868-1872,1889,1897,1900,1920,1922,1923,1927,1929,1931,1932,1939-1953,1955-1961,1963-1965,1968,1969,1972-1974,1983,1990,2013
Dyson	M	172	485	9851	57.273	123	1838,1839,1841-1925,1927-1939,1941-1948,1950,1952-1954,1957,1958,1960,1967,1969,1970,1972-1975,1996
Coleen	F	172	25	2	0.012	69	1886,1893,1915-1917,1919,1921-1923,1927,1929,1930,1932-1934,1937-1944,1946-1951,1953-1974,1976,1977,1981-1991,1993,1994,1996,1999,2008
Becky	F	172	11	0	0	49	1881,1885,1895,1896,1898,1899,1902,1904,1905,1913-1915,1919,1928,1946,1966,1971,1973-1975,1977-2001,2003,2004,2006,2008
Hudson	M/F	171	901	25197	147.351	145	1838-1943,1945-1948,1950,1952,1954-1956,1958,1959,1961-1964,1967,1969,1970,1973-1975,1977,1981,1985,1986,1989,1992-1997,2005,2007,2009-2013
Crispin	M	171	88	185	1.082	109	1838,1840,1842-1846,1849,1850,1853,1855,1856,1858-1861,1863-1866,1868-1884,1886,1887,1889-1891,1893-1897,1899-1903,1905-1909,1911-1918,1929,1930,1933,1934,1938,1941-1948,1950,1952-1959,1961-1973,1975,1978,1979,1987,1989-1991,1996,2000
Elfreda	F	171	55	0	0	79	1840,1859,1861,1875,1876,1880,1882,1886,1888-1894,1896-1942,1944,1945,1947,1948,1950,1951,1953,1955,1960,1962-1965,1967,1968,1972,2000
Isa	M/F	171	47	17	0.099	87	1839,1859,1861,1863-1866,1868,1869,1871-1873,1875,1878,1880,1881,1883-1887,1889-1892,1894-1921,1924-1927,1931,1934,1935,1939,1940,1943,1947,1948,1952,1956,1963,1964,1966,1967,1972,1979,1982,1983,1987,1991,1993,1994,1996,2001,2003,2007,2009-2012
Deryck	M	171	35	0	0	52	1912-1936,1940-1952,1954,1955,1957,1958,1960,1961,1963-1966,1968,1969,1976,1979
Devon	M/F	171	34	159	0.93	40	1868,1877,1882,1916,1918,1921,1927,1934,1943,1962-1966,1986,1989-2013
Chelsey	F	171	12	2	0.012	23	1898,1973,1981,1986-2002,2005,2006,2008
Cathy	F	171	9	2	0.012	49	1850,1881,1904,1907,1909,1918,1926,1953-1956,1958-1987,1989-1992,1994,1996,2008,2011
Prince	M/F	170	335	9332	54.894	111	1838-1917,1920-1925,1927,1929-1932,1934,1938,1939,1943,1945,1946,1950,1952,1953,1956,1958,1963,1964,1966,1967,1970-1972,1997,2008
Sheridan	F	170	127	3036	17.859	109	1840-1842,1844-1846,1848-1850,1852,1856,1860,1862,1863,1866,1867,1869,1870,1873,1874,1876,1878-1883,1885,1887,1888,1895,1897,1900,1902,1904,1907,1911,1915,1919,1920,1924,1926,1929,1933,1934,1939-1958,1960-1978,1981-1984,1986-2001,2003,2004,2008,2010,2011
Melody	F	170	57	259	1.524	76	1862,1894,1902,1903,1906,1908,1914,1915,1920,1932-1934,1938,1941,1943,1945-1965,1967-1981,1984,1985,1987,1988,1990,1991,1993-1999,2001-2004,2006-2008,2010-2014
Bethia	F	170	34	0	0	75	1838-1862,1864-1870,1872-1879,1881-1896,1898-1900,1902,1904-1909,1911,1914,1918,1920,1921,1935,1973,1988,1996
Darrel	M	170	30	0	0	67	1875,1890,1897-1899,1906,1907,1916,1919,1920,1922,1924,1926,1928,1930,1932,1937-1942,1944-1950,1952-1956,1958-1960,1962-1977,1979-1985,1987,1989-1992,1999,2005
Sonja	F	170	22	0	0	55	1899,1932-1934,1936-1978,1980-1983,1987,1989,1990,1993
Syeda	F	170	5	5	0.029	38	1964,1970,1972,1975-1981,1983,1984,1987,1989-2011,2013,2014
Yates	M	169	950	39523	233.864	125	1838-1947,1949,1951-1953,1957,1959,1962-1964,1972,1974,1981,1987,1990,1998
Davis	M	169	584	26219	155.142	150	1838-1931,1933,1935-1957,1959,1960,1962,1963,1965-1967,1969,1970,1972-1974,1978-1980,1983,1985,1986,1989,1991,1992,1995-1999,2001,2002,2004-2007
Isidore	M	169	18	0	0	61	1847,1848,1850,1854,1861,1862,1866,1874,1876-1879,1882,1884-1890,1892-1925,1927-1929,1932,1934,1937,1968
Wynne	M	168	2728	6621	39.411	162	1838-1840,1842-1981,1983-1996,1999-2002,2004
Clementine	F	168	54	0	0	104	1838,1839,1842,1843,1845-1851,1853-1878,1880-1903,1905,1906,1908-1910,1912,1913,1916-1921,1925,1926,1932,1936,1942,1958,1981,1983,1984,1986-1990,1992-1994,1996-2007,2009
Ratcliffe	unknown	167	616	17750	106.287	121	1838-1946,1950,1951,1955-1957,1960-1962,1968,1972,1976,1989
Linden	M/F	167	132	120	0.719	90	1842,1867,1871,1872,1876,1878,1881,1885,1887-1891,1896,1897,1899,1906-1914,1920,1921,1923-1925,1928-1939,1941-1953,1955-1974,1981,1983-1986,1988,1990,1991,1993,1994,1996,1997,1999,2002,2004
Jordon	M/F	167	69	416	2.491	49	1845,1855,1861,1868,1869,1871,1877,1878,1880,1883,1888,1889,1895,1896,1899,1903,1906,1917,1924,1938,1940,1947,1953,1964,1976,1980,1982,1984,1985,1987-2004,2007,2008
Juanita	F	167	61	0	0	98	1863,1868,1869,1872-1874,1877-1881,1883,1884,1887,1889-1895,1897-1908,1910,1911,1913-1918,1920-1924,1926-1947,1949-1953,1955,1956,1958-1966,1968-1975,1978,1983,1987,1992,1996,2008
Micheal	M	167	60	3	0.018	96	1840,1843,1844,1846,1847,1850,1851,1856-1858,1861,1863,1867,1871,1874,1876,1878-1888,1895,1897,1908,1911,1914,1919,1920,1923,1927,1928,1930,1932-1941,1943-1948,1951-1954,1956-1959,1961-1968,1970-1973,1977,1978,1981-1983,1986,1988-1991,1994-1999,2001,2003,2004,2010-2012
Terance	M	167	47	2	0.012	82	1838,1845,1846,1858,1860,1863,1870,1875,1878,1879,1883,1888,1889,1891,1897,1901,1908,1910,1912-1914,1916,1918-1921,1923-1951,1953-1967,1969,1971,1973,1974,1978,1983,1987,1990,1994,1995,1997,2006
Frankie	M/F	167	43	8	0.048	54	1885,1894,1903,1906,1910,1914,1921,1923,1926,1936,1939,1943,1947-1950,1953,1954,1956,1958-1962,1965,1973,1981,1986-1990,1992-1996,1998-2014
Maryam	F	167	26	0	0	36	1967,1970,1974-1976,1978,1980,1984,1986-2008,2010-2014
Trudi	F	167	20	0	0	50	1884,1931,1939,1944,1945,1947,1948,1950-1977,1979-1981,1983,1986,1990,1992-1994,1999-2002,2008,2009
Chrissie	F	167	10	0	0	67	1857,1860,1871,1872,1881-1890,1892-1894,1896-1917,1919-1932,1934,1935,1937-1939,1970,1982,1985,1990,1992,1993,1997,1998,2009
Garnett	M/F	166	447	5964	35.928	138	1838-1960,1962-1968,1970,1982,1984,1989,1992,1998,1999,2008
Brook	M/F	166	404	8016	48.289	135	1838-1927,1929,1931,1934,1937,1938,1941-1945,1948,1950-1952,1954,1957,1964,1966,1970,1974,1976,1980,1982-1984,1986,1990-1993,1997-2008,2010,2012,2013
Wallis	M/F	166	275	4137	24.922	125	1838,1839,1841-1889,1891-1921,1923-1926,1928,1930-1939,1941,1942,1944,1947-1949,1952-1955,1958,1961,1963,1967,1968,1970,1971,1973,1990-1994,1997,1999,2000,2002,2003
Ana	F	166	40	0	0	111	1838-1842,1845,1846,1849-1854,1856,1857,1859,1860,1862,1863,1866-1870,1873-1883,1885-1887,1889,1892-1897,1900-1902,1905-1916,1918-1921,1924-1928,1930-1933,1936,1942,1944,1945,1947,1948,1950,1952,1954-1956,1958,1960,1961,1963,1966,1968,1969,1971-1973,1975,1976,1982,1985-1989,1996,1997,1999,2003-2007,2012
Rosella	F	166	19	3	0.018	92	1841,1843,1844,1846,1847,1849-1852,1854,1855,1858-1862,1865,1867,1869,1870,1872-1916,1918-1930,1933,1935-1938,1940,1941,1954,1956,1961,1963,1971,1977,1995
Keely	F	166	13	195	1.175	47	1846,1887,1888,1932,1961,1963-1966,1968-2000,2002-2006
Emil	M	165	114	0	0	99	1840,1843,1849,1851,1855,1857,1858,1861,1863-1865,1867,1869,1871-1916,1918,1921,1922,1924-1927,1929-1932,1941,1944,1947-1950,1953-1959,1961,1963,1966,1968,1974,1985-1987,1997,2000-2003,2005,2006,2014
Reynold	M	165	72	45	0.273	93	1841,1844,1847,1848,1853,1855-1859,1861,1862,1865-1869,1872,1873,1875,1876,1878-1880,1882-1886,1888-1913,1915-1931,1933-1936,1938-1943,1945,1949,1953,1960,1966,1968,1969,1972,1984,1988,1989
Elin	F	165	70	1	0.006	95	1839-1842,1845-1847,1850-1853,1857,1858,1860,1861,1867,1871,1873,1875-1877,1879,1881,1885-1889,1891,1893,1896,1897,1900,1901,1903,1905,1908-1912,1914,1916,1920,1922,1924,1925,1928,1932-1937,1939,1940,1942,1944,1947,1949,1950,1956,1958,1959,1968,1969,1971,1973-1975,1977-1981,1983-1994,1997,1999,2001,2003,2005,2007,2009,2013
Erika	F	165	46	0	0	63	1905,1909,1911,1912,1935,1936,1938,1940,1941,1944-1972,1974-1976,1978-1984,1986-1988,1990,1992-1997,2001,2003-2006
Briony	F	165	33	0	0	56	1936,1941,1944,1946-1954,1956-1962,1964-1968,1970-1974,1978,1979,1983-1999,2001-2006,2008,2010
Sissie	F	165	4	0	0	43	1864,1877,1879-1886,1888-1918,1921,1924
Atkinson	unknown	164	1140	33969	207.128	124	1838-1933,1935,1936,1938,1940-1950,1954,1955,1958-1962,1966,1982,1984,1988,1992,1994,2003
Willow	F	164	85	8	0.049	46	1847,1856,1858,1867,1881,1888,1905,1915,1917,1919,1923,1927,1928,1930,1939,1944,1948,1972,1979,1980,1982,1986,1990-1992,1994-2014
Gwenfron	F	164	49	0	0	70	1864,1865,1872,1887-1889,1891-1906,1908-1950,1957,1960,1962,1968,1971
Kamran	M	164	48	30	0.183	44	1966-2000,2002,2003,2005,2007-2012
Mackenzie	M/F	163	445	1957	12.006	156	1838,1839,1841-1844,1846-1855,1857-1882,1884-1906,1908-1928,1930-1939,1941-1950,1952-1954,1956-1959,1961-1968,1970,1971,1973,1974,1976,1977,1979,1981,1983-1986,1990-2010,2012,2013
Barnett	M	163	347	11718	71.89	120	1838-1853,1855-1928,1930-1934,1936-1939,1942,1943,1945-1951,1954,1961,1964,1968,1974,1983,1988,1989,1991,1993,1994,1999
Ernestine	F	163	132	0	0	101	1842,1847-1849,1851,1853-1855,1857,1859-1864,1866-1874,1876-1906,1908-1932,1935,1936,1938,1942-1949,1955,1958,1959,1961,1963,1969,1971-1973,1979
Leroy	M	163	94	38	0.233	86	1872,1877,1885,1891,1902-1904,1907,1909-1911,1914,1916,1917,1919,1921-1923,1926-1929,1931,1933,1934,1937-1950,1952-1955,1957-1976,1978-1987,1989-1991,1993-1997,2000,2002,2003,2005,2014
Willam	M	163	67	3	0.018	105	1838-1841,1843,1845,1849-1869,1871-1879,1881-1893,1895-1905,1908-1914,1916,1917,1919-1922,1925-1927,1929,1930,1933,1934,1936,1937,1939,1941-1945,1949,1951-1953,1955-1958,1963,1966,1971,1974,1981,1983,1986,1993,1997
Delphine	F	163	43	1	0.006	77	1851,1870,1871,1873-1875,1878,1889,1893,1902,1903,1908-1914,1917-1919,1921,1923-1952,1954-1967,1969-1973,1984,1989,1990,1996,2005,2010
Candice	F	163	36	0	0	54	1839,1870,1886,1947-1949,1951,1952,1954-1957,1959,1961-1963,1965,1967-1975,1977-1997,1999,2001,2003,2004,2008,2010,2011
Kerri	F	163	16	0	0	44	1959-1961,1963-1965,1967-2001,2003,2006,2008
Everard	M	162	248	283	1.747	116	1838,1840,1842,1844,1845,1848,1849,1851,1853-1863,1865-1936,1938-1948,1952,1953,1955,1956,1959,1960,1962,1963,1966,1967,1969,1970,1972,1973
Hermione	F	162	109	0	0	109	1838,1839,1854,1856,1860,1863,1865-1868,1871-1876,1878,1880-1885,1887-1895,1898,1899,1901-1916,1918,1920-1922,1924-1928,1930-1932,1935-1938,1940-1945,1947,1948,1950-1953,1959,1962,1966,1967,1969,1970,1973,1981,1982,1986,1987,1989-1994,1997-2008,2012,2013
Rubina	F	162	48	0	0	91	1841,1845,1850,1853,1855,1856,1865,1869,1876,1878,1879,1881,1882,1884,1885,1887-1889,1891-1920,1922,1923,1925,1927,1929-1932,1937-1939,1941,1942,1944-1946,1948,1950,1952,1954,1960,1966,1969-1977,1979-1981,1984,1985,1987,1989,1990,1993-1995,1999
Sonny	M/F	162	42	0	0	52	1894,1907,1912,1918,1927,1928,1934,1935,1937,1943,1948,1951,1958,1960,1963,1966,1969-1971,1977,1978,1982-1985,1987-1995,1997-2014
Maximilian	M	162	35	0	0	88	1838,1839,1841,1844,1847,1849,1851,1853-1858,1860-1862,1867,1869,1870,1874,1875,1877,1878,1881-1884,1886-1890,1892,1894-1897,1900,1901,1903-1906,1908-1911,1914,1917,1920,1921,1923,1935,1938,1949,1952,1957,1963,1968,1972,1973,1982,1983,1987-1996,1998-2007,2009-2012,2014
Anson	M	161	164	1055	6.553	114	1838-1846,1848-1871,1873-1906,1908-1915,1917-1921,1923-1929,1932,1934-1936,1938-1940,1943-1946,1949,1951,1960-1962,1964,1968,1971-1973,1975,1976,1984,1989,1991,2005
Usman	M	161	82	42	0.261	42	1952,1963,1967,1969,1970,1972-1974,1977,1978,1980-2003,2005,2007-2011,2013,2014
Tomas	M	161	78	16	0.099	65	1839-1841,1844,1854,1855,1871,1874,1879,1882,1884,1892,1897,1902,1915,1921,1924,1927,1929,1938,1950,1951,1953,1957,1962,1964,1966,1967,1969,1972-1974,1978-2009,2014
Verena	F	161	67	0	0	99	1850,1852,1861,1864,1865,1867-1869,1871-1873,1875-1877,1879-1882,1884-1887,1889,1891-1893,1895-1898,1900-1910,1912-1917,1919-1938,1940-1945,1947-1954,1958-1960,1962-1964,1966,1967,1969-1974,1981,1999,2001,2005
Albany	M/F	161	57	0	0	77	1839,1841,1843,1849,1851,1853,1854,1856,1858,1859,1861,1863,1864,1866,1868-1873,1878-1880,1882-1905,1907,1909-1917,1919,1922,1924,1925,1929,1932,1937,1942,1944,1946,1950,1953,1957,1985,1988,1994,1996-1999
Thea	F	161	30	0	0	66	1856,1871,1875,1885,1924,1926-1928,1930,1934,1936,1938,1942,1945,1949-1953,1955,1956,1958,1961,1964,1966,1968,1969,1971-1973,1975,1976,1979,1980,1982-2002,2004-2014
Fielding	M	160	544	13345	83.406	117	1838-1935,1937,1938,1940,1942-1945,1947,1948,1950-1952,1955,1957,1962,1981,1984,1988,1998
Glyndwr	M	160	102	0	0	72	1854,1859,1881,1882,1884,1891,1893,1894,1899-1902,1904,1906-1917,1919-1923,1925-1950,1952,1953,1955,1956,1958,1959,1961,1963,1964,1966,1967,1972,1979,1980,1999,2000
Nanette	F	160	61	1	0.006	72	1857,1868,1887,1888,1891,1897,1898,1907,1910-1912,1916-1948,1950-1960,1963-1965,1967,1969,1970,1972-1974,1976,1977,1979,1982,1984,1986,1988,1993
Lowri	F	160	32	0	0	58	1905,1910,1911,1914,1918,1919,1925,1928-1932,1935-1939,1941,1943,1945,1947,1954,1956,1961-1965,1968,1970-1972,1974-1995,1997,1999,2000,2003
Whitaker	M/F	159	411	13665	85.943	110	1838-1903,1905-1907,1909-1928,1931-1938,1940-1942,1944,1946,1950,1955,1958,1960,1961,1971,1992,2001
Freeman	M/F	159	342	8389	52.761	123	1838-1931,1933-1936,1938-1940,1942-1945,1947-1950,1952,1956-1958,1961,1964,1965,1969,1972,1978,1986,1989,1995,2000
Alister	M	159	78	11	0.069	92	1857,1863,1879-1881,1884,1885,1889,1891,1892,1894,1895,1898,1899,1902-1904,1907-1909,1911,1913-1915,1919,1920,1922-1932,1934,1936,1938-1953,1955-1959,1961-1979,1981,1983,1985,1986,1988,1989,1992-1994,1997-2000
Alasdair	M	159	55	0	0	71	1909,1918,1927,1929-1934,1938,1940-1944,1946,1948-1969,1971-1973,1975-1990,1992-1998,2000-2006
Stevie	M/F	159	28	0	0	41	1918,1960,1963,1965,1967,1969,1971,1977-1979,1983-2012,2014
Nancie	F	159	27	0	0	56	1881,1884,1886,1893,1894,1896-1933,1938,1940,1944,1946,1950,1951,1955,1958,1959,1965,1967,1972,2009
Nettie	M/F	159	17	0	0	63	1865-1868,1871,1873,1874,1876-1885,1887-1901,1903-1923,1925-1927,1929-1933,1935,1937
Aysha	F	159	9	1	0.006	41	1933,1966-1982,1984-1999,2003-2005,2007,2009,2011,2013
Dorah	F	159	5	1	0.006	67	1838-1841,1847-1849,1851,1852,1854-1856,1859-1884,1886,1888-1896,1898-1902,1904,1907-1910,1914,1915,1919,1923,1925,1927,1935,1936,1938
Holden	M/F	158	1035	33159	209.867	147	1838-1953,1955-1963,1965-1968,1970-1974,1977,1978,1981-1983,1988-1991,1994,1995,2000,2008
Whittaker	M	158	935	31641	200.259	128	1838-1938,1940-1950,1952,1954,1956,1960,1961,1964,1966,1967,1969,1972,1973,1989,1992,1994,1995,2000
Shepherd	M/F	158	636	18942	119.886	127	1838-1942,1944-1948,1950-1953,1957,1960,1961,1964-1967,1970,1971,1986,1987,1989,1993
Crystal	F	158	78	41	0.259	83	1848,1856,1858,1869,1870,1874,1883,1886,1889-1891,1897,1899,1902,1903,1907-1909,1919,1921,1923,1925,1926,1932,1936-1939,1941-1948,1950,1951,1958,1959,1961-1965,1968,1970-1972,1976,1978-2006,2008,2009,2013,2014
Madelaine	F	158	48	23	0.146	91	1849,1863,1872,1873,1875,1876,1881,1883,1887,1889,1892,1893,1896,1897,1899-1902,1904,1905,1908,1909,1911-1914,1916,1920,1923-1925,1927,1928,1930,1932,1933,1936-1962,1964-1966,1969,1970,1972,1975-1978,1986,1990,1992-2006,2008
Nona	F	158	33	0	0	88	1840,1845,1846,1852,1854,1857,1859,1863,1864,1867,1870,1876,1877,1879-1886,1888,1890,1891,1893-1895,1897-1899,1901,1902,1904-1910,1912-1914,1916-1921,1923-1930,1932-1944,1946-1954,1961,1964,1965,1969,1970,1972,1973,1975,1977,1995
Cory	M	158	30	109	0.69	50	1857,1858,1860,1861,1865,1873,1883,1885,1889,1901,1911,1912,1915,1930,1941,1947,1951,1966,1972,1975,1981-1983,1986-2009,2011,2012,2014
Larraine	F	158	28	0	0	39	1914,1939,1941-1966,1968-1974,1977,1983,1991,1992
Wolf	M	158	27	263	1.665	56	1853,1855,1856,1859,1861-1865,1868,1874,1876,1877,1881,1883,1885,1887-1917,1919,1921,1926,1935,1991,1993,1995,2005,2006
Wilbert	M	158	26	7	0.044	73	1841,1845,1849,1852,1856,1858,1861,1863,1867-1869,1874-1883,1885-1912,1914-1924,1926,1927,1930,1931,1935,1937,1938,1940,1950,1954,1960,1962,1963
Hylda	F	158	19	0	0	64	1864,1876,1878-1880,1883,1884,1886,1887,1889-1891,1894-1897,1899-1904,1906-1939,1941,1942,1944,1945,1948,1956,1957,1967
Marsden	M	157	930	23858	151.962	139	1838-1955,1957,1958,1960,1961,1964,1965,1967,1969-1971,1973,1974,1980,1985,1986,1988,1991,1992,1995,2002,2007
Octavia	F	157	149	0	0	106	1838-1845,1847-1887,1889,1890,1892-1906,1909,1911-1921,1923-1929,1932,1933,1937,1944,1948,1961,1962,1968,1970,1984,1985,1987,1991-1993,1995,1998,2000,2002,2005,2014
Donovan	M	157	92	1689	10.758	89	1865,1888,1891-1900,1902,1904-1923,1925-1938,1940,1942,1943,1945,1946,1948,1949,1951-1953,1955,1961-1974,1976,1979,1981,1983,1986,1988-1993,1995-1997,2001,2002,2005
Mario	M	157	85	1	0.006	80	1850,1868,1880,1883,1891,1894,1895,1900,1902,1904,1912,1914,1915,1921-1923,1927,1928,1930,1933,1939,1940,1943-1945,1947-1975,1977-1983,1985,1987-1991,1993-1996,1999,2002,2003,2006-2010,2013
Marcel	M	157	73	0	0	94	1872,1873,1877,1878,1882,1883,1886,1889-1891,1893,1895,1898-1900,1902,1904,1905,1908,1911,1914-1923,1925-1928,1930,1932,1933,1935,1938,1940-1952,1954,1955,1957-1969,1971,1972,1974-1976,1979,1982,1985,1986,1988-1991,1994,1998,2001,2002,2004-2012,2014
Cherie	F	157	72	0	0	63	1909,1919,1936,1937,1939,1942-1953,1955-1977,1979-1994,1996-2000,2005,2009
Rhianon	F	157	59	0	0	67	1876,1880,1882,1899,1902,1904,1906-1914,1916-1951,1958-1961,1964,1966,1967,1971,1974,1978,1979,1990-1992,1996,1997
Carolina	F	157	58	0	0	107	1838-1846,1848-1851,1853,1854,1856-1858,1862-1888,1890-1901,1903,1905-1908,1910-1915,1917,1920,1921,1924,1926,1933,1935,1937,1941,1943,1944,1946,1948-1953,1957-1960,1963,1964,1966,1967,1971-1973,1976,1980,1981,1992,1995,1998,2002,2004,2005,2007
Sandy	F	157	35	216	1.376	100	1838,1840-1846,1849,1851-1854,1856,1858-1861,1863-1867,1869,1870,1872-1878,1880,1881,1883-1885,1887-1894,1896-1898,1900-1902,1907,1908,1911,1913,1914,1921,1926,1932,1936,1940,1942,1943,1945-1947,1951,1953,1956,1964-1968,1970-1974,1976,1977,1979,1981-1986,1988,1989,1991,1994,2000-2004,2006,2009,2013
Zack	M	157	23	17	0.108	28	1899,1973,1980,1988,1989,1991-2013
Honour	F	157	21	82	0.522	76	1838-1858,1860-1881,1884-1894,1896,1899,1903,1904,1907-1913,1919,1938,1939,1944,1949,1951,1994,1995,2002,2004,2010
Lexi	F	157	12	0	0	14	1924,1967,1995,1997,2004,2006-2014
Royce	M/F	156	90	157	1.006	85	1868,1877,1881,1883,1891-1895,1897-1906,1909-1941,1943,1944,1947-1953,1955,1957-1962,1965-1967,1970,1972,1975,1980,1982-1984,1986,1991,1993,1995,1998,2008,2011
Mercia	F	156	82	1	0.006	65	1846,1866,1867,1886,1888-1890,1896-1916,1918-1922,1924-1926,1928-1940,1942-1944,1946,1947,1951,1953,1956,1958,1961,1966,1969,1980,1983,1991,2001
Patrica	F	156	33	0	0	54	1898,1902,1907,1908,1911,1912,1914-1916,1920-1924,1926-1951,1953-1958,1960,1962-1965,1967,1970,1980
Eamon	M	155	60	2	0.013	68	1853,1862,1864,1898,1902,1919-1921,1923,1927,1930-1935,1937,1938,1940,1941,1943,1945-1954,1956-1972,1974-1976,1979,1985,1988,1990-1995,1998-2000,2002-2004,2006,2014
Rhianna	F	155	40	0	0	33	1917,1926,1951,1969,1972,1981,1983-2008,2010
Helga	F	155	37	1	0.006	85	1862,1881,1882,1884,1886-1888,1891-1897,1900,1901,1903-1905,1907,1909-1916,1918-1921,1923-1926,1928,1929,1931-1946,1948-1962,1964-1970,1972,1974,1976-1980,1988,1991
Josephus	M	155	20	0	0	73	1838-1874,1876-1882,1884,1886,1889,1892-1896,1899-1901,1903-1906,1909,1913-1918,1921,1927,1931,1939,1941,1943,1947
Rhonda	F	155	13	0	0	52	1866,1872,1883,1889,1900,1904,1910,1914,1916,1924,1928,1934,1936,1938,1939,1941-1976,1978
Jo	F	154	671	0	0	104	1838-1840,1842,1845-1862,1874,1879-1882,1888,1889,1896,1899,1905-1907,1916,1917,1930,1941-1944,1947,1948,1950,1955-2014
Tegwyn	M	154	68	0	0	63	1863,1887,1896,1901-1909,1911-1939,1941-1953,1958,1960,1963,1965,1968,1974,1976,1979,1994
Pricilla	F	154	32	0	0	85	1838-1858,1861-1877,1879,1880,1882-1887,1889-1895,1897,1899,1900,1902-1906,1908-1912,1914,1916,1919-1921,1923,1931,1934,1938,1940,1941,1943-1945,1947-1949,1951,1970
Rosehannah	F	154	2	0	0	52	1838,1840-1853,1855,1856,1858-1874,1876-1879,1884-1886,1888,1892,1894,1895,1898-1900,1913,1925,1939,1962
Grimshaw	unknown	153	426	13460	87.974	112	1838-1922,1924-1934,1936,1938-1941,1943,1944,1947-1949,1952,1953,1956,1958,1966,1969
Regan	M/F	153	56	3643	23.81	64	1847,1874,1886,1888,1893,1894,1896,1904,1905,1917,1919,1924,1927,1930,1931,1940,1942,1946,1949-1951,1953,1955-1958,1960,1962-1970,1973,1975,1977,1979,1980,1984,1987,1988,1990-1994,1996-2009,2011
Hildred	M/F	153	51	217	1.418	66	1859,1860,1865,1868,1873,1877,1878,1880,1883-1905,1907-1912,1914-1924,1927-1930,1932,1934,1936-1940,1944,1945,1947,1951,1952,1955,1966
Beatrix	F	152	77	0	0	109	1838,1839,1842,1846,1847,1850,1852,1854,1856,1859-1861,1863-1865,1867,1870,1871,1873-1880,1882-1884,1887-1900,1903-1922,1924,1925,1929,1930,1935,1936,1938,1939,1941-1945,1947-1951,1954,1955,1958,1960,1969,1971-1973,1981,1984,1993-1999,2001-2004,2006-2009,2011-2013
Sajid	M	152	30	51	0.336	37	1967-1989,1991,1992,1994-2000,2003,2004,2007,2010,2011
Georgie	F	152	25	0	0	72	1851,1864,1871,1872,1878-1880,1882,1883,1885,1886,1888-1891,1893,1895,1896,1898-1900,1902,1904,1905,1909,1911,1913,1914,1916,1917,1920-1923,1926,1931,1933,1938,1943,1948,1954,1957,1963,1968,1981,1982,1985,1987,1989,1990,1992-2012,2014
Deana	F	152	18	0	0	59	1842,1853,1864,1867,1918,1927,1929,1930,1933,1938-1950,1952,1955,1957-1982,1984-1986,1991-1993,1996,2000,2009
Fanney	F	152	1	1	0.007	54	1838-1863,1865,1866,1868-1875,1878,1882-1885,1887-1889,1891,1894,1897-1899,1906,1913,1914,1917,1920
Ibrahim	M	151	351	121	0.801	57	1940,1941,1953,1961-2014
Piers	M	151	118	60	0.397	119	1839-1842,1853-1857,1859,1862,1863,1865,1867,1870,1878-1885,1887-1889,1891,1894,1895,1900-1904,1906-1910,1912,1913,1918,1920,1922-1926,1928-1931,1933-1963,1965-1975,1977-1981,1983-1985,1987-1995,1997,1998,2000,2003,2004,2006-2008
Paris	M/F	151	95	142	0.94	44	1852,1856,1864,1871,1876,1883,1890,1896,1903,1917,1921,1942,1947,1948,1958,1966,1967,1972,1976,1985,1986,1988-2007,2009-2011
Ward	M/F	150	1558	52218	348.12	158	1838-1956,1958-1974,1977-1979,1982-1986,1988-1993,1995,1997-2002,2005
Ria	F	150	46	1	0.007	44	1843,1860,1889,1899,1909,1916,1949,1955,1962,1963,1965,1971,1979-2009,2011
Liberty	F	150	27	14	0.093	42	1841,1843,1845,1853,1856,1865,1868,1882,1889-1891,1908,1918,1921,1923,1930,1950,1951,1974,1975,1982,1989-2008,2011
Melina	F	150	26	8	0.053	85	1838,1840,1843,1844,1847,1849-1877,1879-1882,1884-1886,1888,1889,1891-1899,1901,1902,1910-1912,1914,1917,1921,1922,1925-1927,1931,1938,1940,1946,1960-1962,1964,1965,1967,1973,1978,1980,1981,1990,1993,2001,2004-2006,2011
Vina	F	150	18	0	0	82	1847,1848,1853,1856,1859,1860,1862-1864,1866,1867,1871,1874,1876-1883,1885,1886,1888-1906,1908-1910,1912-1932,1934,1936-1938,1940,1943,1945-1947,1952,1955,1966-1968,1973,1979
Emely	F	150	11	1	0.007	40	1838-1861,1863,1864,1866-1868,1871-1873,1875,1878,1881-1884,1891,1911
Wynn	M	149	1181	3075	20.638	154	1838,1840,1841,1845-1849,1851-1981,1983-1993,1999,2004,2005,2008
Stead	unknown	149	220	9206	61.785	93	1838-1846,1848-1900,1902-1904,1906,1908-1917,1919-1921,1923,1924,1927,1936,1938,1940-1942,1944,1961,1963,1967,1980,2000
Todd	M	149	210	9093	61.027	128	1839,1841-1843,1845,1847,1848,1850-1852,1854-1891,1893-1895,1897-1901,1903,1905-1908,1910,1911,1913-1916,1919,1920,1922-1925,1927,1930-1934,1939,1946,1947,1954,1961-1963,1965-1976,1978-2007
Royden	M	149	146	239	1.604	81	1878-1880,1882-1884,1886,1888-1890,1892,1894,1896,1897,1900-1906,1909-1949,1951-1954,1956-1961,1963,1964,1966,1969-1971,1978,1982,1993
Jaime	M	149	22	0	0	44	1885,1929,1936,1948,1960,1961,1963,1967,1968,1970,1972-2000,2002,2004,2006,2009,2014
Lora	F	149	20	0	0	99	1839,1842,1846,1847,1849,1851,1853,1855-1860,1862-1868,1870-1879,1881-1887,1889,1890,1893,1894,1896-1906,1908-1913,1916-1922,1924,1927,1930,1932,1936-1938,1941,1942,1947,1950-1954,1960,1963,1965,1970,1971,1973,1977-1979,1982,1983,1986-1990,1992-1994
Salina	F	149	11	1	0.007	58	1838-1853,1856,1858-1868,1872-1875,1882,1883,1885,1888,1896,1897,1902,1906,1908,1914,1922,1962,1970,1971,1973,1977-1979,1981,1982,1987,1990-1992,1994,1996
Baron	M	148	292	8029	54.25	129	1838-1843,1845,1846,1848-1859,1861-1919,1921-1936,1938,1940-1948,1950-1954,1956-1963,1965,1968,1970-1974,1998,1999,2004,2005
Gwynne	F	148	288	347	2.345	119	1841,1842,1844,1847,1855,1856,1859,1860,1862,1864-1878,1880-1882,1884-1891,1893-1901,1903-1968,1970,1971,1973,1975,1976,1981,1984,1985,1994
Tariq	M	148	58	130	0.878	44	1958,1961,1963-1991,1993,1994,1996,1997,1999-2001,2003-2005,2007,2008,2012
Gervase	M	148	58	1	0.007	103	1838-1847,1849-1854,1856,1857,1859-1862,1864,1866-1868,1870-1880,1882-1887,1889-1900,1902,1906-1923,1925-1929,1931,1934-1936,1938,1939,1941-1943,1945,1946,1949,1950,1962-1964,1966,1967,1969,1971,1976,1980,1988,1992
Karla	F	148	18	0	0	52	1881,1906,1914,1931,1937,1938,1941,1948-1950,1957,1961,1963-1971,1973-1975,1977,1978,1980,1981,1983-2000,2003,2006-2009,2014
Johannah	F	148	13	0	0	80	1838-1861,1863,1864,1866-1868,1871-1873,1875-1881,1883,1885,1886,1889-1893,1895-1898,1900-1906,1908-1910,1912-1914,1919,1923-1925,1928,1934,1938,1940,1948,1964,1966,1967,1969,1979,1980,1997
Mortimer	M	147	435	5309	36.116	124	1838-1944,1946-1948,1950,1952,1953,1955,1957,1958,1974,1981,1984,1987,1989,1993,1995,1996
Kingsley	M	147	370	355	2.415	133	1860,1865,1867,1868,1870,1872-1876,1878-1898,1900-1974,1976,1978,1979,1981,1983-1985,1988,1990-1999,2001-2003,2005-2010
Wilma	F	147	63	0	0	67	1889,1890,1896-1898,1900,1901,1903,1908,1910-1918,1921-1950,1952,1953,1955-1965,1969,1971,1973,1983,1986,1996
Hans	M	147	59	6	0.041	92	1839,1856,1857,1859,1861,1862,1865,1868,1870,1871,1873,1875-1877,1879,1881-1894,1896-1901,1903-1910,1912-1914,1916-1918,1920,1924,1927-1929,1939,1942-1945,1947-1972,1975,1978,1979,1994,1997,1998,2001
Sheree	F	147	39	0	0	43	1954-1970,1972-1975,1977-1982,1984-1997,1999,2005
Allyson	F	147	35	0	0	37	1946,1948-1971,1973,1975-1981,1988,1991,1992,2001
Daisey	F	147	25	17	0.116	41	1862,1871-1873,1876-1897,1901,1906,1908-1913,1919,1920,1923,1984,1989,1993,1996
Myrna	F	147	19	0	0	37	1879,1907,1917,1924,1928-1951,1953,1958,1961,1963,1965,1966,1974,2004,2012
Bathsheba	F	147	13	0	0	71	1838-1845,1847-1856,1858-1860,1862-1865,1867-1879,1881-1883,1885-1891,1893-1902,1905-1907,1909,1912,1919,1921-1923,1946,1978,1991,2001
Maisy	F	147	12	0	0	28	1877,1889,1902,1906,1917,1918,1921,1994-2014
Clark	M	146	1044	35316	241.89	167	1838-1967,1969-1981,1983-1996,1998,1999,2002-2006,2008,2009,2014
Gay	M/F	146	355	1761	12.062	98	1840-1842,1849,1851-1853,1859-1861,1863,1865,1866,1871,1873-1875,1877-1880,1883,1884,1886-1890,1892-1897,1900,1903,1908,1910,1912,1913,1921,1925,1928-1977,1979,1983,1989,1997,2000,2006
Josef	M	146	130	3	0.021	76	1869,1885,1887,1888,1890,1906,1907,1912,1914,1917,1918,1927,1929,1939,1941,1942,1944,1948-1971,1973-1979,1981,1983-1986,1988-2002,2004-2011
Cecile	F	146	82	0	0	97	1841,1845,1846,1850,1856-1858,1860,1861,1867-1872,1874-1890,1892,1893,1896-1926,1928,1929,1931,1932,1935-1938,1941-1943,1945,1948,1950,1954,1955,1959,1960,1963-1965,1969,1970,1973,1977,1982,1988,1992,1999,2001,2005,2010
Alva	F	146	59	0	0	88	1849,1851,1856-1858,1860,1863,1871,1874,1876,1878,1880,1881,1883-1889,1891-1893,1895-1897,1899-1912,1914-1925,1927-1941,1943,1945,1947-1951,1953,1956,1957,1963,1964,1966,1968,1970,1973,1982,1995,2001,2006,2009
Winifride	F	146	58	0	0	76	1863,1874,1876,1879,1880,1882-1885,1889-1892,1894-1912,1914-1945,1947-1950,1952-1956,1960,1961,1972
Virtue	F	146	32	71	0.486	72	1838-1840,1842-1858,1860-1862,1864-1883,1885-1893,1896-1899,1901-1904,1907-1909,1912,1914,1916-1918,1922,1925,1939,1945
Laban	M	146	31	180	1.233	72	1838-1840,1842-1847,1849-1857,1859-1869,1872-1881,1883-1885,1887-1894,1896,1898,1899,1902-1905,1908,1910,1911,1913,1916,1918,1920,1921,1924,1928,1936,1945,1946,1949,1951
Kiran	M	146	28	12	0.082	43	1951,1953,1958,1961,1963-1967,1969-1971,1975-1977,1979-2005,2008
Ciara	F	146	22	0	0	33	1911,1967,1969,1971,1975,1979,1984-2009,2014
Unice	F	146	21	0	0	86	1838,1839,1841-1843,1846,1848-1851,1853-1868,1870,1872-1877,1879,1880,1882,1883,1886-1892,1894-1897,1901-1912,1914-1918,1920,1921,1923-1933,1935,1936,1938,1941,1944,1950,1969,1981
Rosena	F	146	16	0	0	85	1839,1841-1844,1846,1847,1849-1855,1857,1859-1874,1877-1879,1881,1883-1889,1891,1892,1894,1896-1898,1900,1901,1903,1904,1906-1909,1911,1912,1914,1916,1918-1923,1928,1930,1931,1934,1936,1938,1940,1943,1944,1946-1948,1951,1955,1957,1960,1968,1998,2005
Sadia	F	146	8	8	0.055	47	1885,1890,1905,1906,1911,1916-1918,1933,1958,1959,1963,1968,1971,1973,1974,1976-1998,2000,2002,2003,2007-2011
Arwel	M	145	100	0	0	74	1876,1880,1882,1891,1896,1900,1906,1909,1915,1917,1921,1922,1924,1927-1935,1938-1965,1967-1986,1988-1990,1992
Morag	F	145	83	0	0	71	1901,1903,1911,1913,1923-1925,1928-1933,1935-1941,1943-1981,1984,1985,1987,1988,1992-1995,1997,1999,2000,2002
Marinda	F	145	23	0	0	74	1838-1847,1849-1856,1859,1860,1862-1864,1866,1868-1871,1873-1884,1886-1888,1890-1896,1899,1901,1903-1908,1910-1912,1914-1916,1918,1920,1921,1924,1925,1935,1943,1944,1960,1965
Lelia	F	145	20	0	0	81	1846,1847,1853,1855-1869,1871-1877,1880,1881,1883,1885-1890,1893-1900,1902-1904,1906-1913,1915-1919,1921-1923,1925,1929,1930,1932,1933,1936,1938-1941,1943,1945,1946,1948,1951,1953,1956,1965,1998,1999
Gwenyth	F	145	14	0	0	60	1886,1888,1889,1892,1893,1895-1897,1899,1901-1909,1911,1913-1947,1949,1950,1952,1954,1961,1967
Colonel	M	145	4	0	0	67	1842-1847,1849,1850,1853,1855-1859,1861-1865,1867-1876,1878-1893,1895-1906,1908-1910,1913,1917,1920-1924
Bell	F	144	1371	31375	217.882	131	1838-1935,1937-1948,1950,1951,1954-1956,1959,1968,1969,1971,1974,1977,1981,1982,1986,1988,1989,1994,1996,1998,2000,2004
Feargus	M	144	64	4	0.028	39	1838-1852,1859-1863,1865,1870,1872-1874,1876,1882,1885,1888,1891,1892,1908,1944,1963,1967,1986,1996,2000,2005
Bianca	F	144	64	0	0	46	1871,1890,1893,1899,1922,1923,1946,1957,1960,1962,1964-1968,1971-1983,1985-1996,1998,2002,2004-2006,2014
Dilwyn	M	144	60	0	0	66	1873,1897,1905,1908,1909,1915,1918-1925,1927-1952,1955-1973,1975,1977,1980,1981,1987,1994,1999
Nan	F	144	55	2	0.014	66	1870,1896,1900,1902,1904,1909,1911,1912,1914,1916-1918,1920,1922-1926,1928-1965,1968,1969,1971-1973,1975,1977,1983,1993,1994
Levinia	F	144	11	0	0	46	1838-1860,1864-1872,1874,1877,1880,1882,1884,1885,1887,1890,1891,1895,1896,1901,1911,1915
Samina	F	144	2	0	0	37	1887,1898,1910,1958,1965-1992,1994-1997,2000
Alexandria	F	143	184	0	0	116	1839,1846,1850,1855,1859,1861-1873,1875,1878,1879,1882-1884,1886,1888,1889,1891,1893-1897,1899-1902,1904,1906,1910,1912,1915-1919,1927-1929,1931-1933,1936,1937,1939-1943,1946-1950,1952-1962,1965,1966,1968-1972,1974-1977,1979-1997,1999,2001-2006,2008,2009,2011,2014
Berwyn	M	143	95	0	0	83	1874,1875,1880,1887-1891,1894,1896,1898-1900,1902-1955,1958,1960-1965,1968,1969,1971,1973,1976,1979,1984,1990,1993
Merfyn	M	143	93	1	0.007	65	1888,1895,1899,1901-1904,1908-1911,1913,1915,1916,1919-1953,1955-1963,1968,1969,1973,1980,1981,1986,1991
Manuel	M	143	73	682	4.769	105	1838-1840,1842-1846,1850,1853,1857,1858,1860-1862,1864-1867,1869,1870,1874,1875,1877,1879,1880,1883-1888,1890-1895,1897,1898,1900,1901,1903,1904,1906,1908-1932,1935,1936,1940,1942,1944,1946-1948,1950,1953-1956,1959-1971,1973,1974,1978-1980,1984,1987,1993,1995
Alwen	F	143	55	20	0.14	87	1865,1874,1881,1883,1885,1887-1889,1891,1892,1894-1903,1905-1914,1916-1928,1930,1932-1944,1946-1952,1955,1956,1958,1959,1962,1964,1967-1972,1976,1979,1981,1983,1985-1989,1992,1994
Rio	M/F	143	45	5	0.035	31	1920,1925,1932,1947,1979,1987,1988,1991-2014
Shelby	M	143	20	26	0.182	30	1927,1936,1937,1944,1948,1961,1963,1964,1968-1970,1978,1983,1991,1993-2007,2010
Stefanie	F	143	12	0	0	47	1912,1916,1930,1939,1941,1942,1945,1947-1950,1952,1954,1956-1958,1960,1961,1963,1965-1968,1970,1973-1977,1980-1996,1999
Halima	F	143	9	2	0.014	44	1942,1946,1961,1962,1964,1965,1967-1969,1971,1973-1978,1980-2000,2003-2006,2009,2011,2012
Henri	F	142	120	55	0.387	115	1838,1840,1845,1852-1858,1860-1865,1867,1869,1870,1872,1874-1876,1878-1888,1891-1900,1902-1905,1907-1909,1911-1925,1927,1928,1930-1932,1937-1939,1941,1943-1946,1948-1950,1952,1953,1956,1957,1959-1963,1969-1971,1973,1982,1984,1985,1987,1989,1992-1996,1999-2005,2007,2008,2011
Samual	M	142	18	2	0.014	77	1838-1843,1845-1848,1851-1853,1856,1860-1864,1866,1868,1869,1871-1883,1886-1888,1895-1898,1900-1902,1913,1914,1916,1918,1935,1937,1940,1943-1945,1948,1966,1968,1971,1982,1987,1990-2000,2002,2003,2005,2006,2010
Zilla	F	142	16	1	0.007	76	1838-1867,1870-1873,1875-1877,1879,1881,1882,1884-1886,1889-1891,1894,1895,1898-1903,1905-1910,1912-1914,1918,1922,1926,1928,1930,1934,1935,1937,1940,1947,1957,1959,1976
Ethelinda	F	142	11	0	0	60	1839,1841,1847,1851,1852,1857,1858,1863-1906,1908,1909,1911,1912,1914,1915,1923,1924,1930
Barker	M	141	1160	37392	265.191	131	1838-1951,1953,1955-1960,1962,1963,1965-1967,1969,1974,1985,2000,2003
Ingham	unknown	141	524	15058	106.794	120	1838-1937,1939-1942,1944,1947,1949,1955,1957,1960,1962,1964,1967,1968,1972,1974,1987,1989,1994,2008
Wellington	M	141	150	271	1.922	95	1839-1883,1885-1921,1923,1924,1927,1929,1930,1935,1936,1942,1943,1956,1961,1968,1970
Peta	F	141	83	0	0	65	1853,1901,1918,1921,1933,1935-1979,1981,1982,1984,1986,1988,1990,1993,1994,1997,2001-2003,2005,2006,2008
Denzil	M	141	73	0	0	86	1840,1856,1874,1876,1881,1885,1888-1890,1892,1895-1897,1900-1903,1905,1907-1918,1920-1938,1940-1950,1952-1954,1956-1973,1975,1979,1988,1992,1993
Neve	F	141	52	208	1.475	29	1843,1873,1875,1876,1879,1887,1924,1935,1944,1968,1974,1997-2014
Garfield	M	140	290	231	1.65	97	1881-1950,1952,1953,1955-1973,1976,1977,1982,1983,1986,1988
Albina	F	140	37	0	0	75	1839-1842,1849-1851,1853-1860,1862-1891,1893-1895,1897-1911,1914-1916,1918-1921,1929,1952,1956,1962,1969
Wyn	M	139	3847	9	0.065	126	1853,1872,1873,1876-1882,1884,1886,1887,1889-1995,1998,2003-2006,2013
Holmes	M	139	956	33306	239.612	132	1838-1947,1949-1956,1960,1963,1964,1966,1967,1969-1972,1980,1990,1995,1999,2005
Barton	M	139	878	16963	122.036	144	1838-1969,1972,1974,1975,1979,1983,1986,1990,1991,1999,2000,2004,2005
Niel	M	139	86	41	0.295	92	1839,1840,1849,1855,1860,1861,1870,1878,1885-1887,1892,1894,1895,1897,1900,1901,1904-1908,1910,1913-1916,1918,1920-1923,1925-1974,1976-1978,1980,1982,1983,1985,1987,1989,1993
Adolph	M	139	65	11	0.079	78	1842,1844,1846,1848,1850-1854,1857-1875,1877-1908,1910-1918,1920,1921,1923,1924,1927,1931,1936,1939,1941
Fredric	M	139	60	0	0	93	1838-1846,1848-1869,1872-1877,1879,1880,1882,1883,1885,1887,1888,1890,1894-1897,1899,1900,1902-1911,1915,1924,1927,1928,1934-1951,1960,1961,1963-1965,1970,1973,1994,2005,2006
Marsha	F	139	28	1	0.007	66	1839,1841,1843-1845,1848,1850,1851,1862,1869,1870,1872,1877,1878,1880,1885,1891,1892,1894,1895,1897,1914,1916,1927,1938-1940,1942-1954,1956-1968,1970-1973,1977,1978,1980,1981,1984,1986,1990,1994,2011
Saskia	F	139	27	0	0	36	1961,1963,1965,1968,1971-1973,1978,1980,1983,1985-1988,1990-2010,2013
Iva	F	139	20	0	0	64	1860,1863,1874,1878-1911,1913-1919,1921,1923,1926,1928-1930,1932,1935-1937,1941-1943,1946,1956,1958,1983,2003,2004,2006
Meshach	M	139	11	0	0	65	1839-1853,1855,1856,1858-1863,1865-1870,1872-1887,1889,1891-1894,1896-1898,1901-1906,1908,1912,1913,1917,1985,1990
Gale	M/F	138	168	3641	26.384	104	1839,1840,1846,1848,1849,1851-1854,1856-1860,1862-1864,1866,1867,1871,1872,1875-1881,1883-1887,1889-1893,1896,1897,1899,1900,1902,1905,1909,1910,1912-1914,1918,1920,1923,1926,1928,1930,1934-1973,1977-1980,1984,1994,1995,1997,1999
Russel	M	138	122	104	0.754	105	1838,1839,1842,1844,1846,1847,1851,1855,1856,1859,1864,1866,1868,1869,1871,1873,1874,1876,1881-1886,1888-1891,1893-1895,1897,1900-1904,1907,1909,1911,1913-1917,1919,1920,1922,1926-1937,1939-1953,1955-1962,1964-1973,1978,1980-1984,1988,1990,1991,1994,1995,1997
Eldred	M	138	59	157	1.138	83	1839,1844,1848,1850,1856,1857,1859,1862,1864-1867,1869,1870,1872-1876,1878-1903,1905-1909,1911-1916,1918-1920,1922-1927,1929,1931-1934,1936-1939,1944,1947-1949,1953,1954,1956,1957,2008
Janina	F	138	52	0	0	48	1884,1890,1925,1941-1943,1945-1967,1969-1975,1979-1983,1987,1993,1997,2002,2006,2007,2009
Avice	F	138	35	0	0	84	1839,1841,1843,1846,1847,1849-1852,1854,1855,1857,1858,1860-1862,1867,1872-1874,1876-1880,1882-1894,1896,1897,1899-1903,1905-1911,1913-1927,1930-1936,1939,1942-1944,1946,1947,1951,1957,1958,1984
Macy	M/F	138	20	12	0.087	24	1872,1874,1906,1907,1909,1917,1921,1933,1996,1999-2013
Kathy	F	138	9	0	0	39	1903,1930,1939,1943,1953,1956,1958-1985,1987,1989,1990,1994,1999
Henriette	F	137	40	0	0	81	1838,1840,1843,1845,1846,1848,1850-1890,1892-1899,1901,1903,1905,1907-1911,1913-1918,1923,1926,1931,1933,1943,1946,1950,1951,1954,1960,1963,2005
Ryszard	M	137	38	0	0	33	1941,1943,1945-1968,1970,1980,1997,1998,2004,2009,2010
Nicolette	F	137	31	1	0.007	49	1925,1932,1935,1939-1951,1954-1976,1981,1985,1988-1991,1993,1996,1998,2008
Bobbie	M/F	137	12	1	0.007	62	1887,1913,1917,1918,1923-1935,1937-1939,1941,1942,1945,1946,1948,1949,1961,1962,1964,1965,1969,1971,1973,1974,1976,1980,1981,1985,1986,1989-1999,2001-2006,2008,2009,2011-2014
Edmondson	unknown	136	327	8206	60.338	107	1838-1851,1853-1905,1907-1914,1916-1922,1925-1937,1939,1940,1943,1947,1952,1955,1960,1961,1963,1969,1970,1974
Rochelle	M	136	113	159	1.169	70	1853,1889,1895,1899,1901,1905,1920,1927,1932,1937-1941,1943-1950,1952-1962,1964,1966,1967,1969-1976,1979-1998,2000,2002,2005-2007,2009
Fern	F	136	98	1239	9.11	81	1841,1856,1862,1864,1865,1869,1875,1877,1881,1885,1886,1891,1894,1896,1897,1899,1901-1903,1907,1908,1913,1917,1921,1923,1925,1933,1935,1940-1942,1944-1946,1948-1950,1955,1956,1958-1960,1964,1965,1967,1970,1975,1977,1979-2006,2008-2011,2013
Islwyn	M	136	71	0	0	63	1893,1897,1899,1901,1902,1905-1951,1956-1959,1961,1963,1965,1966,1970,1982,1992
Lynnette	F	136	53	0	0	52	1883,1890,1938,1941-1969,1971-1973,1975-1978,1980-1989,1991,1993,2000
Bilal	M	136	43	15	0.11	37	1966,1968,1969,1971-1974,1977,1979,1981-2000,2002,2004,2007-2010,2012,2013
Nadeem	M	136	41	72	0.529	38	1965,1967-1999,2001,2005,2007,2011
Natalia	F	136	41	0	0	62	1866,1869,1872,1877,1892,1894,1900,1903,1909,1911,1934,1937,1944,1945,1947,1949-1951,1955-1957,1964,1966-1968,1971-1973,1975,1977-1981,1983-1987,1989-1992,1994-2000,2002-2012,2014
Emiline	F	136	33	0	0	63	1838-1850,1853-1872,1874-1881,1883,1885-1888,1890,1891,1893,1896-1900,1902,1906,1910,1912,1937,1940,1944,1973,2007
Alix	F	136	32	1	0.007	68	1884,1894-1897,1901-1905,1907,1908,1910,1912-1914,1916,1918,1919,1921,1923,1929,1930,1934,1936-1939,1944,1946,1954,1960-1963,1966,1969-1971,1975,1977,1979,1980,1982,1983,1985-1999,2002-2006,2011,2013,2014
Anise	F	136	31	0	0	53	1843,1845,1846,1850-1871,1873-1879,1881,1883,1884,1889,1891,1892,1895,1900,1902,1905,1909,1917,1939,1944,1947,1954,1973,1974,1991,2004,2012
Shelly	F	136	28	215	1.581	63	1842,1844,1847-1849,1851,1859,1864,1867,1869,1873,1874,1877,1886,1895,1907,1928,1942,1950-1954,1958-1994,1999,2005,2006
Abe	M	136	4	33	0.243	43	1858,1861,1879,1880,1884-1887,1889-1891,1893-1913,1915-1919,1924,1930,1990,1992,1999,2001
Lawton	M	135	878	17329	128.363	138	1838-1949,1951-1954,1956-1967,1969,1970,1979-1981,1986,1988,1991,1999,2000
Ellison	M/F	135	476	11709	86.733	130	1838-1840,1842-1935,1937,1938,1940-1953,1957,1961-1965,1968,1971,1972,1977,1983,1991,2002,2003,2006,2007,2013
Frazer	M	135	227	785	5.815	129	1838,1844-1847,1855,1859-1864,1866,1868,1869,1871-1877,1879,1881-1884,1886-1888,1890,1891,1893-1895,1897,1899,1900,1903,1904,1907,1910,1912,1915-1918,1920,1921,1924-1941,1944-1951,1953,1955-1957,1959-1978,1980-2001,2003-2010
Conner	M	135	31	756	5.6	28	1842,1858,1883,1890,1892,1910,1960,1988,1990-2009
Margorie	F	135	25	0	0	56	1881,1889,1891-1913,1915-1921,1923,1924,1926-1930,1932-1934,1936-1938,1940,1941,1945,1947,1948,1950,1951,1954,1956,1965,1994
Zac	M	135	24	1	0.007	38	1969-1974,1976,1979,1982,1984,1986,1988-2014
Lettie	F	135	13	0	0	62	1862,1867,1869-1871,1874-1917,1919,1920,1922-1925,1930-1932,1934,1935,1938,1983
Nicky	M/F	135	10	0	0	32	1950,1953,1954,1967,1970,1972-1975,1977-1996,1999,2004,2006
Anisa	F	135	4	0	0	38	1950,1963,1969,1970,1972-2000,2002,2003,2005,2007,2012
Richardson	M	134	1187	38542	287.627	131	1838-1932,1934-1949,1951,1952,1954,1956,1957,1961-1965,1967,1969,1972,1990-1993,2000,2003,2006
Gibson	M/F	134	1134	24011	179.187	145	1838-1951,1953,1955,1956,1959-1962,1964,1965,1967,1968,1970,1971,1973,1974,1976,1978,1982,1988,1989,1992-1996,2000,2003,2004,2008,2009,2012
Lindon	M	134	110	401	2.993	107	1847,1848,1851,1856,1858,1860,1863,1865,1868,1869,1874-1878,1880-1882,1884,1885,1888-1893,1895,1899-1926,1928-1931,1933-1939,1941-1967,1969,1975,1976,1979,1982,1986,1987,1989,1990,1994,1999,2006,2010,2011
Alyn	F	134	93	1	0.007	104	1839,1865,1866,1868,1870,1873,1874,1876,1877,1880,1883,1884,1887-1894,1896,1897,1899,1901-1912,1914-1920,1922-1930,1932-1964,1966,1968-1970,1973-1979,1981,1982,1984-1988,1991,1994
Irfan	M	134	33	23	0.172	33	1966,1968-1971,1973,1976-1999,2005,2007,2013
Kaitlyn	F	134	19	0	0	22	1987,1989,1994,1996-2014
Margarett	F	134	7	0	0	49	1838-1847,1849-1854,1856-1873,1875-1878,1883,1884,1907,1912,1920,1928,1930,1941-1943,1956
Washington	M	133	383	2592	19.489	107	1838-1850,1852-1913,1915-1930,1932,1937,1942,1944,1947,1948,1951,1960-1965,1983,1985,1991
Firth	unknown	133	365	11992	90.165	124	1838-1940,1942-1951,1953,1954,1960,1961,1964-1966,1970,1977,1991,2003
Jos	M	133	27	2	0.015	62	1845,1847,1848,1851-1857,1860-1865,1867-1892,1894-1896,1898,1900,1902-1904,1909,1910,1915,1918,1920,1921,1925,1930,1936,1974,1980,2001
Emiley	F	133	8	0	0	51	1838-1840,1842-1864,1866-1872,1874,1876,1879,1890,1891,1895,1898,1899,1902,1905,1906,1908-1910,1920,1942,1958,1994
Oswell	M	132	116	232	1.758	72	1843,1846-1850,1852,1854-1856,1861,1863,1865-1867,1869-1885,1887-1918,1920-1922,1926,1929,1930,1934,1937
Meurig	M	132	105	3	0.023	81	1856,1859,1862,1863,1872,1878,1881,1884,1888,1889,1891,1895,1896,1898,1900,1902-1904,1906-1921,1923-1951,1953,1955-1957,1959-1962,1965,1968,1970-1972,1974,1979,1980,1990,1999
Edric	M	132	57	0	0	76	1841,1844,1849,1866,1869-1871,1879-1881,1885,1886,1888-1923,1925-1931,1933-1937,1939,1941-1945,1947,1948,1951,1954,1956,1958,1960-1962,2004
Sylvanus	M	132	44	0	0	86	1838-1841,1844-1849,1851-1854,1857-1866,1868-1871,1873-1875,1877-1881,1884-1890,1892-1896,1898-1901,1903-1908,1910-1915,1917,1919,1920,1923,1924,1927,1928,1933-1936,1940-1943,1945,1948,1956,1971,1980,1981,1999
Benita	F	132	40	0	0	65	1882,1884,1904,1908,1912,1917-1921,1929-1964,1966,1968-1970,1974,1976,1979-1981,1984,1986,1989,1990,1992,1995,1997,2002,2003,2005
Laurel	F	132	39	4	0.03	93	1841,1863,1864,1868,1871,1872,1877,1878,1880,1882,1885,1888,1891-1895,1897-1899,1901-1908,1910,1911,1917-1924,1927-1935,1937,1939,1941-1943,1945-1954,1957-1965,1967,1968,1970,1972,1977,1979-1981,1983,1984,1986,1987,1989,1990,1992-1994,1997,1999,2001,2004,2006
Savannah	F	132	31	0	0	28	1862,1874,1875,1886,1915,1985,1989,1991-2007,2009-2012
Temperance	F	132	26	4	0.03	76	1838-1847,1849-1853,1855-1868,1873-1875,1877-1889,1891-1898,1900-1906,1908,1910-1915,1917,1924,1925,1930,1944,1946,1947,2006,2009
Jessey	F	132	11	3	0.023	51	1838-1864,1866-1869,1871,1872,1874,1876,1879,1881,1883,1885,1890,1894,1896,1897,1903,1907,1912,1916,1921,1931,1967,1995
Lexie	F	132	10	0	0	22	1890,1904,1906,1907,1922,1929,1996,1998,2001-2014
Franklyn	M/F	131	183	52	0.397	97	1850,1853,1855,1859,1862,1863,1866,1872,1875,1887,1889,1892,1896,1897,1899-1903,1905-1955,1959-1969,1971-1974,1982-1985,1987,1991-1993,2001,2004,2009,2014
Alyssa	F	131	43	0	0	31	1960,1964,1968,1983,1987,1989-2014
Fritz	M	131	42	40	0.305	58	1854,1862,1864,1868-1903,1905-1914,1930,1932,1951,1952,1957,1961,1964,1973,2006
Jannette	F	131	34	0	0	66	1838,1845,1847,1848,1850,1854,1856,1859,1860,1863,1865-1868,1878,1879,1882,1885,1891,1893,1898,1899,1903,1915,1922,1931-1935,1939-1942,1944,1946-1973,1984,1985,2009
Marylyn	F	131	31	0	0	29	1930,1932,1934-1955,1957,1961,1962,1968,1972
Linzi	F	131	17	0	0	41	1954,1956,1958-1963,1965-1983,1985-1993,1995,1996,2000,2003,2006
Christie	F	130	209	1777	13.669	128	1839,1841,1842,1846,1848,1852,1854-1856,1861-1866,1868,1869,1871,1872,1874-1898,1900-1916,1918-1923,1925,1926,1928,1934-1937,1939-1941,1943-1952,1956,1958,1960,1964-1967,1969-1972,1974,1976-1981,1983-2005
Pat	M/F	130	31	0	0	76	1850,1852,1854,1856,1859-1865,1869,1870,1873,1875-1877,1881,1882,1885,1889,1892,1893,1895,1896,1905,1912,1916,1919-1923,1926,1928,1929,1931,1932,1934-1950,1952,1953,1955,1956,1958,1960-1963,1966-1969,1971,1973,1975,1976,1981,1982,1986,2004
Scarlet	F	129	70	60	0.465	40	1847,1856,1859,1861,1869,1873-1875,1878,1889,1894,1897,1909,1963,1984,1986-1992,1996-2013
Luigi	M	129	62	2	0.016	87	1853,1862,1874,1875,1879-1887,1889,1891,1894,1895,1897-1909,1911-1914,1916-1918,1920-1925,1927,1930-1934,1936,1937,1942,1943,1950,1951,1954-1968,1970-1973,1975,1976,1980,1984,1985,1987,1990-1993,1996,2003,2005
Valmai	F	129	54	0	0	53	1900,1905-1908,1913,1914,1917-1919,1921-1923,1926-1951,1953-1957,1960-1963,1965-1967,1970,1972
Delwyn	M	129	51	0	0	66	1895,1899,1901,1908,1911-1913,1921-1925,1927-1931,1933-1954,1956-1973,1976-1980,1983,1985,1987,1992
Murial	F	129	42	0	0	63	1861,1869,1877-1881,1883-1886,1888-1892,1894-1904,1906,1908-1933,1935-1937,1939-1941,1946,1947,1949
Jeffry	M	129	15	8	0.062	54	1838-1845,1847,1848,1850-1872,1874-1876,1881,1883,1885,1887,1890,1892,1896,1928,1930,1932,1933,1940,1941,1943,1944,1947,1949,1952
Shem	M	129	4	0	0	64	1838-1841,1843,1844,1846-1851,1854,1855,1857,1858,1860,1864-1871,1873-1875,1878-1886,1888-1901,1903,1905-1908,1914,1917-1919,1922,1923,1999,2002
Cooper	M	128	1747	61628	481.469	161	1838-1951,1953-1970,1972-1978,1981,1982,1985,1986,1988-1994,1996-1998,2002-2007,2012,2013
Crossley	M	128	571	12802	100.016	123	1838-1844,1846-1944,1946-1950,1952,1957,1961,1962,1966,1967,1970,1972,1974,1983,1987,2003
Priestley	unknown	128	162	6193	48.383	102	1838-1890,1892-1900,1902-1917,1919-1924,1926,1929,1932,1933,1935,1936,1939,1941,1942,1946-1948,1950,1955,1957,1958,1962,1994
Marvin	M	128	60	139	1.086	87	1850,1867,1873,1874,1879,1885,1892,1893,1896,1900,1901,1905,1906,1909-1912,1916,1920-1924,1927,1929-1933,1936-1938,1940-1952,1954,1956-1976,1978-1983,1985-1994,2002,2004,2006,2008
Eveleen	F	128	58	0	0	69	1840,1851,1856,1857,1864,1865,1867,1868,1870-1874,1876,1878-1909,1911,1913-1917,1920,1923-1925,1929,1931-1933,1935-1937,1940,1941,1949,1963,1972,2004
Francesco	M	128	47	5	0.039	80	1857,1861,1875,1878,1880,1884,1888,1889,1892,1894,1897,1898,1901-1905,1911-1914,1918,1922,1924,1926,1928-1931,1933,1939,1944,1948,1950,1951,1953-1978,1980-1982,1987,1989-1992,1994-1999,2001-2003,2007,2010
Winifrid	F	128	27	0	0	65	1838,1844,1851,1861,1862,1864-1867,1870,1875,1879-1883,1886-1888,1892-1900,1902-1918,1920-1923,1925-1927,1929,1930,1932-1934,1937,1943-1946,1951,1952,1979
Sacha	M/F	128	15	1	0.008	41	1961,1964,1966-1977,1979-1982,1984-1996,1998-2001,2003-2007,2014
Ethelreda	F	128	15	0	0	60	1857,1875-1884,1886-1895,1897-1908,1910-1917,1919-1926,1928-1930,1933-1936,1942,1949-1951
Jodi	F	128	13	0	0	40	1957,1961,1964,1967,1971-1974,1977-2005,2007,2010,2012
Malvina	F	127	93	0	0	104	1840,1843,1844,1846-1848,1850-1853,1855-1857,1859-1869,1871-1878,1880-1904,1906-1910,1913,1915-1929,1931,1932,1934,1936-1938,1940,1942-1947,1949,1950,1952,1954,1955,1960,1963,1964,1967,1970,1989,1997,2009
Angeline	F	127	45	1	0.008	82	1838,1840,1845,1849,1852,1855-1857,1859,1863,1865-1867,1870,1872-1874,1876,1878,1880,1884,1885,1888,1890,1895,1898,1904,1907,1917,1920,1922,1927,1931,1934,1936-1969,1972-1975,1978-1980,1982,1984,1985,1988,2006,2008,2012
Emmaline	F	127	31	0	0	80	1838,1839,1841-1856,1860,1862-1868,1870-1872,1874-1879,1881,1882,1884,1886,1888,1890-1893,1895-1899,1901-1903,1905,1907,1909-1913,1915,1917,1919-1921,1923,1928,1931,1932,1934,1935,1939,1941,1943,1949,1972,1977,1978,1982,1984,1994
Caitlyn	F	127	25	0	0	18	1993,1996-2012
Darron	M	127	16	4	0.031	22	1957,1960-1976,1983,1986,1992,2000
Brad	M	127	6	2	0.016	40	1865,1867,1944,1949,1951,1957,1958,1961,1962,1967,1969,1971,1973-1976,1979,1981,1983-2000,2002,2003,2005,2010
Talbot	M/F	126	515	7855	62.341	127	1841-1848,1851-1929,1931-1945,1947-1954,1956-1958,1960-1962,1964,1966,1967,1970,1971,1976,1977,1980,1989,1995,2000
Mckenzie	M/F	126	434	2819	22.373	149	1840,1842,1843,1845,1846,1850-1853,1855-1873,1876,1877,1880,1881,1883-1911,1913-1929,1932-1939,1941-1953,1955-1957,1959-1973,1975-1977,1979,1981,1983-1985,1987-1989,1991,1994-2013
Dereck	M	126	27	0	0	51	1917,1918,1920-1924,1926-1941,1943,1945-1953,1955-1957,1959,1960,1962,1964,1966-1970,1972,1974,1976,1984,1989,1991
Caryl	F	126	19	42	0.333	63	1840,1843,1869,1872,1874,1877,1883,1889,1892,1895,1898,1905,1910-1912,1916,1924,1929,1931,1932,1934-1952,1954,1956-1963,1965-1967,1970,1971,1978,1981,1983,1985-1988,1990,1991,1997
Brittany	F	126	9	1	0.008	14	1982,1988,1990-2000,2002
Andreas	M	125	60	1	0.008	92	1847,1850,1852,1859,1867,1870,1871,1874-1876,1878,1879,1881-1883,1885,1886,1892,1893,1895,1900-1902,1904-1906,1909,1912,1915,1916,1919,1924,1925,1929,1931,1934,1935,1937,1940,1943,1945-1948,1950-1955,1957,1959-1974,1976-1978,1981,1983-1985,1987-1990,1992,1995-2001,2004,2005,2007,2008,2010,2012
Petra	F	125	44	0	0	60	1872,1900,1903,1908,1915,1919,1920,1927,1928,1934,1943-1947,1949,1950,1953,1955,1957-1980,1984,1985,1987,1989,1990,1992,1994,1996,1997,2000,2002,2003,2006,2008,2009,2011,2012
[truncated: 141,264 more rows]
