# Supplementary material for: Network analysis of the social and demographic influences on name choice within the UK (1838-2016)
Source: PLoS One. 2018 Oct 31;13(10):e0205759. doi: 10.1371/journal.pone.0205759 (PMC6209202; doi:10.1371/journal.pone.0205759)
Supplement: S6 Table — (XLSX) [file pone.0205759.s007.xlsx]

## Sheet: Table S6
Table S6. Summary of the BMD corpus: number of usable birth records per year, forename diversity, proportion of records with a middle name and the most popular fore/middle name per year.
Year	No. of usable birth records (forename)	No. of usable birth records (middle name)	No. of unique forenames seen	Forename diversity (i.e., ratio of the no. of unique forenames to the total no. of birth records per year)	% of this year's forenames not used in the previous year	% of birth records with a middle name	Median surname-to-forename ratio for the set of middle names	Avg. no. of middle names per birth record (for birth records with >=1 middle name)	Most popular forename (% of this year's records)	Most popular middle name (% of this year's records)
1838	120043	10843	2022	0.017	NA	13.773	24.537	1.02	Mary (8.409%)	Ann (28.599%)
1839	125409	12081	2020	0.016	51.139	14.488	26	1.02	Mary (8.362%)	Ann (29.062%)
1840	125631	12954	2056	0.016	53.988	15.307	22.35	1.02	Mary (8.268%)	Ann (28.177%)
1841	126165	13971	2029	0.016	52.045	16.292	26.7385	1.03	Mary (8.266%)	Ann (26.190%)
1842	124782	14666	2072	0.017	52.558	16.655	23.2275	1.02	Mary (8.363%)	Ann (26.244%)
1843	126417	15800	2042	0.016	51.028	17.316	21.741	1.02	Mary (8.281%)	Ann (26.241%)
1844	132728	17032	2122	0.016	52.026	17.781	17.6535	1.02	Mary (8.251%)	Ann (25.564%)
1845	133807	18182	2119	0.016	50.873	18.941	22.35	1.02	Mary (8.548%)	Ann (25.646%)
1846	141097	19766	2208	0.016	52.129	19.535	17.976	1.02	Mary (8.305%)	Ann (24.562%)
1847	131560	19064	2121	0.016	52.004	20.086	16.731	1.02	Mary (8.566%)	Ann (24.407%)
1848	135246	20185	2149	0.016	54.816	21.343	12.737	1.02	Mary (8.634%)	Ann (23.369%)
1849	140256	21029	2194	0.016	54.376	21.998	14.392	1.02	Mary (8.643%)	Ann (23.325%)
1850	145724	23471	2294	0.016	53.575	22.773	8.8225	1.03	Mary (8.620%)	Ann (22.406%)
1851	151808	24988	2343	0.015	52.668	23.008	10.67	1.02	Mary (8.735%)	Ann (22.431%)
1852	154876	26213	2339	0.015	53.655	23.974	7.647	1.02	Mary (8.717%)	Ann (22.310%)
1853	154026	27478	2231	0.014	51.636	25.097	13	1.03	Mary (8.780%)	Ann (20.875%)
1854	159577	29007	2335	0.015	53.833	26.138	6.512	1.03	Mary (8.755%)	Ann (19.843%)
1855	159182	30009	2300	0.014	51.652	26.992	4	1.03	Mary (8.871%)	Ann (19.931%)
1856	161930	31143	2378	0.015	53.532	28.418	8.9915	1.03	Mary (8.843%)	Ann (19.693%)
1857	162486	33074	2390	0.015	51.799	29.316	4.684	1.03	Mary (8.818%)	Ann (19.290%)
1858	159469	34761	2360	0.015	50.847	30.552	4.874	1.03	Mary (8.831%)	Ann (18.558%)
1859	168315	37492	2432	0.014	52.22	31.337	4	1.03	Mary (8.699%)	Ann (18.428%)
1860	170397	38609	2527	0.015	52.078	31.636	5	1.03	Mary (8.817%)	Ann (17.758%)
1861	172444	39754	2589	0.015	53.264	31.948	2	1.03	Mary (8.693%)	Ann (17.535%)
1862	177062	42475	2607	0.015	52.052	32.465	2.0725	1.03	Mary (8.540%)	Ann (16.916%)
1863	177953	43912	2574	0.014	51.554	33.757	3.8665	1.03	Mary (8.399%)	Ann (16.005%)
1864	180461	45837	2640	0.015	52.5	34.181	3	1.03	Mary (8.354%)	Ann (16.002%)
1865	181507	47575	2597	0.014	51.906	34.702	2.824	1.03	Mary (8.153%)	Ann (14.924%)
1866	184389	47110	2708	0.015	53.25	35.044	2.395	1.03	Mary (8.061%)	Ann (14.634%)
1867	188722	49792	2722	0.014	52.388	35.375	1	1.03	Mary (7.991%)	Ann (14.306%)
1868	196386	52776	2687	0.014	51.693	35.779	1.4795	1.03	Mary (7.865%)	Ann (14.094%)
1869	191610	50363	2690	0.014	51.933	36.399	1.778	1.03	Mary (7.690%)	Ann (13.879%)
1870	195515	50862	2671	0.014	51.367	36.791	1.47	1.03	Mary (7.513%)	Ann (13.269%)
1871	201263	53877	2709	0.013	53.341	37.711	2.444	1.03	Mary (7.430%)	Ann (12.584%)
1872	206507	56331	2855	0.014	54.221	38.35	1.151	1.03	Mary (7.311%)	Ann (12.730%)
1873	208515	56390	2826	0.014	52.512	38.641	1	1.03	Mary (7.119%)	Ann (12.568%)
1874	219054	62076	2936	0.013	53.474	39.068	0.5	1.03	Mary (7.040%)	Ann (12.229%)
1875	220453	60320	2964	0.013	53.07	39.432	0.5	1.03	Mary (6.860%)	Ann (11.421%)
1876	229381	58062	3036	0.013	52.174	39.244	0.623	1.03	Mary (6.736%)	Ann (11.417%)
1877	235408	59124	3164	0.013	54.204	39.387	0.757	1.03	John (6.632%)	Ann (10.764%)
1878	234405	58020	3085	0.013	51.929	38.752	0.514	1.03	John (6.553%)	Ann (10.533%)
1879	227676	55496	3005	0.013	50.516	38.914	0.4085	1.03	John (6.383%)	Ann (9.975%)
1880	226857	54292	3089	0.014	52.444	39.001	0.7405	1.03	John (6.283%)	Ann (9.569%)
1881	230202	56048	3239	0.014	53.998	39.128	0.487	1.03	John (6.238%)	Ann (9.579%)
1882	234537	54865	3216	0.014	52.799	39.022	0.3505	1.03	John (6.080%)	Ann (9.124%)
1883	229664	52057	3109	0.014	51.528	38.781	0.7985	1.03	John (6.091%)	Ann (8.787%)
1884	235799	52247	3209	0.014	53.599	38.453	0.5485	1.03	John (5.994%)	Ann (8.487%)
1885	233304	51311	3155	0.014	53.185	38.049	0.586	1.03	John (5.854%)	Ann (8.302%)
1886	234359	51306	3232	0.014	52.877	37.749	0.938	1.03	John (5.815%)	Ann (8.178%)
1887	229853	50987	3164	0.014	51.485	37.851	1	1.04	John (5.731%)	Ann (7.453%)
1888	230375	50407	3141	0.014	51.226	37.689	0.524	1.04	John (5.732%)	Ann (7.378%)
1889	233936	50394	3292	0.014	53.463	37.044	0.5655	1.04	John (5.659%)	Ann (6.798%)
1890	231431	48019	3075	0.013	49.463	37.019	0.76	1.04	John (5.574%)	Ann (6.710%)
1891	241322	49323	3244	0.013	52.466	36.378	0.246	1.04	John (5.547%)	Ann (6.405%)
1892	237879	49809	3185	0.013	51.931	37.221	0.364	1.04	John (5.496%)	Ann (6.027%)
1893	241251	49034	3280	0.014	53.384	36.54	0.871	1.04	John (5.441%)	Ann (5.851%)
1894	237564	49159	3326	0.014	52.736	36.899	0.304	1.04	John (5.290%)	Ann (5.385%)
1895	243190	50143	3213	0.013	51.447	36.869	0.333	1.05	John (5.248%)	Ann (4.780%)
1896	242476	49616	3269	0.013	51.82	37.19	0.836	1.05	John (5.210%)	Ann (4.767%)
1897	242657	48328	3385	0.014	53.146	38.42	0.3985	1.05	John (5.270%)	Ann (4.397%)
1898	244223	46984	3178	0.013	51.762	38.038	0.25	1.04	John (5.223%)	Ann (4.455%)
1899	245615	48366	3182	0.013	50.723	38.043	0.326	1.04	John (5.207%)	Ann (4.201%)
1900	243041	48385	3165	0.013	51.153	39.377	0.2975	1.06	John (5.251%)	Henry (4.076%)
1901	225299	45517	3156	0.014	51.394	38.768	0.305	1.05	John (5.270%)	Edward (4.357%)
1902	233210	45341	3195	0.014	52.739	38.101	0.204	1.05	John (5.094%)	Edward (5.337%)
1903	231456	44333	3119	0.013	50.016	37.687	0.286	1.05	John (5.109%)	May (4.331%)
1904	230152	43779	3230	0.014	50.372	37.271	0.3345	1.05	John (5.071%)	May (4.233%)
1905	228434	42209	3041	0.013	49.359	36.926	0.5	1.05	John (5.118%)	May (4.205%)
1906	218197	42013	2971	0.014	50.05	37.135	0.267	1.05	John (5.153%)	May (4.151%)
1907	213558	40932	2969	0.014	50.421	37.264	0.424	1.06	John (5.154%)	May (4.356%)
1908	218492	42138	3023	0.014	51.174	36.924	0.224	1.06	John (5.111%)	May (4.604%)
1909	209863	38480	2977	0.014	50.487	37.037	0.2505	1.06	John (5.099%)	May (4.259%)
1910	207186	37505	2941	0.014	49.269	37.419	0.208	1.06	John (4.978%)	May (4.335%)
1911	210959	37444	2899	0.014	48.534	37.916	0.206	1.06	John (5.046%)	Mary (5.416%)
1912	185890	38595	2793	0.015	47.368	38.082	0.198	1.06	John (5.098%)	Mary (4.480%)
1913	186636	38353	2735	0.015	49.36	38.215	0.224	1.06	John (5.040%)	Mary (4.657%)
1914	187791	38590	2822	0.015	50	38.335	0.182	1.06	John (4.995%)	Mary (4.524%)
1915	179297	38481	3100	0.017	53.129	39.783	0.074	1.06	John (5.022%)	Mary (4.631%)
1916	160729	37941	2724	0.017	49.413	41.325	0.1215	1.06	John (4.877%)	Mary (4.333%)
1917	136290	32149	2573	0.019	47.066	40.943	0.125	1.06	John (4.928%)	Mary (4.557%)
1918	143609	31249	2570	0.018	49.261	39.862	0.096	1.06	John (4.853%)	Mary (4.279%)
1919	145164	32506	2451	0.017	46.879	39.021	0.169	1.05	John (4.914%)	Mary (4.304%)
1920	182026	44550	2666	0.015	50.113	41.675	0.1145	1.05	John (4.883%)	Mary (4.602%)
1921	173377	40042	2646	0.015	47.43	39.364	0.148	1.05	John (4.824%)	Mary (4.673%)
1922	149226	37111	2484	0.017	46.296	42.145	0.1155	1.05	John (4.814%)	Mary (5.381%)
1923	143966	36943	2441	0.017	46.088	43.369	0.14	1.06	John (4.850%)	Mary (4.834%)
1924	147324	36855	2401	0.016	46.522	41.268	0.159	1.06	John (4.744%)	Mary (5.069%)
1925	135917	35078	2382	0.018	46.096	43.691	0.1335	1.05	John (4.671%)	Mary (5.177%)
1926	132754	35484	2317	0.017	45.447	44.348	0.143	1.05	John (4.697%)	Mary (5.521%)
1927	132525	33723	2346	0.018	46.419	42.086	0.097	1.05	John (4.643%)	Mary (5.400%)
1928	126647	34436	2319	0.018	45.58	44.806	0.082	1.05	John (4.599%)	Mary (5.523%)
1929	121910	33984	2203	0.018	44.031	45.497	0.095	1.05	John (4.757%)	Mary (5.241%)
1930	129321	32726	2277	0.018	46.728	43.637	0.1075	1.05	John (4.667%)	Mary (5.522%)
1931	119643	31884	2236	0.019	44.231	46.781	0.128	1.05	John (4.796%)	Mary (5.360%)
1932	115237	32048	2182	0.019	44.042	46.522	0.057	1.05	John (5.004%)	Mary (5.364%)
1933	115919	30046	2165	0.019	44.388	44.036	0.081	1.05	John (4.815%)	Mary (5.758%)
1934	113810	31122	2235	0.02	45.682	46.546	0.091	1.04	John (4.993%)	Mary (5.131%)
1935	115172	32007	2214	0.019	44.535	47.265	0.073	1.05	John (5.081%)	Mary (5.668%)
1936	120486	32688	2232	0.019	45.027	46.214	0.059	1.05	John (5.204%)	Mary (5.094%)
1937	112891	33467	2214	0.02	44.038	49.732	0.059	1.05	John (5.134%)	Mary (5.071%)
1938	114879	34729	2252	0.02	45.16	49.583	0.0435	1.05	John (5.097%)	Mary (4.941%)
1939	118534	36056	2215	0.019	43.386	48.886	0.026	1.05	John (5.168%)	Mary (4.876%)
1940	112799	37090	2217	0.02	44.52	51.875	0.032	1.04	John (5.107%)	Ann (5.169%)
1941	117373	40183	2302	0.02	45.743	50.954	0.022	1.04	John (5.225%)	Ann (5.644%)
1942	118286	41517	2399	0.02	47.311	54.328	0.036	1.04	John (5.215%)	Ann (6.159%)
1943	129185	43767	2586	0.02	48.376	54.698	0.026	1.04	John (5.061%)	Ann (6.452%)
1944	133759	51920	2700	0.02	47.333	59.423	0.051	1.04	John (4.951%)	Ann (6.445%)
1945	127305	48343	2672	0.021	46.969	57.506	0.023	1.04	John (5.188%)	Ann (6.441%)
1946	145173	50587	2678	0.018	45.78	58.129	0.017	1.04	John (5.033%)	Ann (6.889%)
1947	159873	50574	2822	0.018	47.945	56.093	0.018	1.03	John (4.853%)	Ann (6.895%)
1948	134572	40894	2672	0.02	45.247	57.881	0.011	1.03	John (4.668%)	Ann (6.734%)
1949	130293	43027	2735	0.021	48.263	57.338	0.013	1.04	John (4.618%)	Ann (6.233%)
1950	117774	42440	2587	0.022	46.695	59.817	0.008	1.04	John (4.485%)	John (6.093%)
1951	91295	28160	2256	0.025	43.75	60.849	0.011	1.04	John (4.135%)	John (6.257%)
1952	82176	26238	2091	0.025	43.759	61.617	0.011	1.04	John (4.228%)	John (6.395%)
1953	79347	26490	2094	0.026	46.18	62.237	0.017	1.04	David (4.101%)	John (6.300%)
1954	77975	26084	2044	0.026	45.499	62.988	0.01	1.04	David (4.214%)	John (6.337%)
1955	78540	26280	2120	0.027	48.585	63.617	0.01	1.04	David (3.962%)	John (6.743%)
1956	81965	28704	2218	0.027	48.016	63.714	0.01	1.04	David (3.813%)	John (6.658%)
1957	85754	31265	2328	0.027	49.527	64.175	0.0085	1.04	David (3.625%)	John (6.563%)
1958	85110	30490	2342	0.028	48.676	64.58	0.008	1.03	David (3.651%)	John (6.373%)
1959	91804	30841	2608	0.028	52.607	65.893	0.006	1.03	David (3.518%)	John (6.417%)
1960	99321	35004	2754	0.028	52.251	67.857	0.0065	1.04	David (3.555%)	John (6.102%)
1961	102245	37451	2981	0.029	53.069	67.94	0.009	1.04	David (3.389%)	John (5.893%)
1962	98564	41333	2963	0.03	53.054	68.334	0.008	1.03	David (3.912%)	John (5.927%)
1963	87103	41703	2949	0.034	52.221	69.049	0.006	1.04	David (3.499%)	John (5.709%)
1964	89497	43308	3027	0.034	53.783	70.872	0.006	1.04	David (3.601%)	John (6.052%)
1965	87045	44456	3201	0.037	56.014	71.803	0.003	1.04	David (3.401%)	John (5.864%)
1966	79921	40910	3220	0.04	53.944	72.34	0.006	1.04	David (3.249%)	John (5.862%)
1967	71428	41730	3019	0.042	53.395	73.253	0.007	1.04	David (3.272%)	John (5.811%)
1968	67457	41363	3280	0.049	56.341	74.02	0.004	1.04	David (2.960%)	John (5.532%)
1969	56392	35594	3034	0.054	52.208	73.995	0.005	1.04	Paul (2.809%)	John (5.108%)
1970	54938	34550	3157	0.057	54.704	74.468	0.005	1.04	Paul (2.619%)	John (5.198%)
1971	54237	34282	3231	0.06	55.184	74.838	0.006	1.04	Paul (2.460%)	Jane (5.615%)
1972	50116	32367	3135	0.063	53.078	75.982	0.004	1.04	Paul (2.636%)	Louise (5.879%)
1973	46669	31522	3115	0.067	54.478	76.623	0.005	1.05	Paul (2.539%)	Louise (6.402%)
1974	33158	20804	2687	0.081	52.438	76.699	0.003	1.05	Paul (2.446%)	Louise (6.835%)
1975	25120	13673	2376	0.095	51.852	76.76	0.003	1.05	Paul (2.476%)	Louise (7.380%)
1976	23070	12119	2522	0.109	58.327	75.592	0.003	1.05	Paul (2.328%)	Louise (6.494%)
1977	22103	12816	2394	0.108	55.263	77.483	0.002	1.06	Paul (2.271%)	Louise (7.186%)
1978	23009	13158	2557	0.111	58.154	77.522	0.004	1.06	Paul (2.299%)	Louise (7.881%)
1979	25126	14812	2668	0.106	58.471	77.836	0.002	1.06	Andrew (2.237%)	Louise (8.237%)
1980	26775	16882	2803	0.105	58.651	78.738	0.002	1.06	Andrew (2.181%)	Louise (8.086%)
1981	25541	16479	2553	0.1	55.151	80.009	0.002	1.06	David (2.075%)	Louise (7.749%)
1982	26568	15482	2788	0.105	57.747	79.377	0.003	1.07	Sarah (1.984%)	Louise (7.861%)
1983	28670	19229	2801	0.098	56.551	80.401	0.003	1.07	Christopher (2.340%)	Louise (8.009%)
1984	30173	20458	2884	0.096	56.068	81.513	0.001	1.08	Christopher (2.164%)	Louise (8.970%)
1985	30773	20636	2994	0.097	56.647	82.195	0.003	1.08	Daniel (2.284%)	Louise (8.364%)
1986	28502	18919	2695	0.095	52.95	83.938	0.002	1.08	Daniel (2.512%)	Louise (8.410%)
1987	29797	18648	2643	0.089	54.862	84.21	0.002	1.08	Daniel (2.551%)	Louise (8.591%)
1988	30367	19586	2690	0.089	55.688	84.73	0.002	1.08	Daniel (2.499%)	Louise (8.516%)
1989	31076	21210	2807	0.09	56.787	85.799	0.002	1.08	Daniel (2.352%)	Louise (7.826%)
1990	33852	23377	3037	0.09	57.195	86.589	0.001	1.08	Daniel (2.552%)	Louise (7.674%)
1991	33062	22670	3072	0.093	56.055	86.301	0.003	1.09	Daniel (2.417%)	Louise (7.468%)
1992	33667	20821	3084	0.092	56.064	87.272	0.001	1.09	Daniel (2.246%)	Louise (6.614%)
1993	33220	20599	3061	0.092	55.505	87.426	0.002	1.07	Thomas (2.122%)	Louise (7.093%)
1994	33280	20643	3206	0.096	55.989	87.515	0.002	1.08	Thomas (1.947%)	Louise (5.832%)
1995	30012	17591	3074	0.102	55.335	87.212	0.002	1.09	Jack (1.949%)	Louise (6.111%)
1996	28274	16988	3055	0.108	56.694	87.009	0.001	1.09	Jack (1.832%)	Louise (5.374%)
1997	26971	19912	3031	0.112	57.275	87.798	0.001	1.07	Jack (1.802%)	James (5.424%)
1998	25619	18655	2859	0.112	55.544	87.732	0.003	1.07	Chloe (1.842%)	James (5.205%)
1999	26771	19745	3083	0.115	57.931	87.595	0.0015	1.07	Jack (1.763%)	James (4.746%)
2000	16664	15738	2072	0.124	48.407	89.246	0.002	1.07	Thomas (1.788%)	James (4.912%)
2001	16706	15662	2014	0.121	54.618	89.178	0.002	1.06	Thomas (1.850%)	James (4.961%)
2002	17133	16290	2060	0.12	56.408	89.809	0.001	1.06	Jack (1.710%)	James (4.481%)
2003	17740	16937	2176	0.123	58.042	89.724	0.001	1.07	Joshua (1.747%)	James (4.552%)
2004	17732	16710	2295	0.129	58.562	88.614	0.001	1.07	Jack (1.703%)	James (4.788%)
2005	15707	14913	2146	0.137	55.312	88.687	0.001	1.07	Jack (1.413%)	James (4.620%)
2006	16890	15952	2307	0.137	57.867	88.206	0.001	1.07	Jack (1.468%)	James (4.382%)
2007	11857	10299	1798	0.152	51.446	86.987	0.002	1	Jack (1.417%)	James (5.622%)
2008	12160	10486	1831	0.151	58.711	86.604	0.001	1	Oliver (1.382%)	James (5.360%)
2009	11517	9551	1879	0.163	57.69	86.212	0.001	1	Oliver (1.302%)	James (5.486%)
2010	10566	9085	1626	0.154	53.936	85.936	0.001	1	Oliver (1.193%)	James (5.460%)
2011	5341	4471	1079	0.202	49.49	83.805	0.002	1	Riley (1.292%)	James (5.592%)
2012	5322	4445	1124	0.211	60.32	83.596	0.003	1	Jacob (1.334%)	James (5.197%)
2013	4806	4009	1115	0.232	60.897	83.583	0.003	1	Charlie (1.332%)	James (6.186%)
2014	4344	3597	1029	0.237	61.516	82.551	0.002	1	Muhammad (1.312%)	James (4.976%)
Total	22637285	5950108
