# Supplementary material for: Network analysis of the social and demographic influences on name choice within the UK (1838-2016)
Source: PLoS One. 2018 Oct 31;13(10):e0205759. doi: 10.1371/journal.pone.0205759 (PMC6209202; doi:10.1371/journal.pone.0205759)
Supplement: S7 Table — (XLSX) [file pone.0205759.s008.xlsx]

## Sheet: Table S7
Table S7. Co-occurrence of forenames and middle names in the BMD corpus.
Forename	Middle name	Number of times this forename is registered with this middle name	Number of times this forename is registered with any middle name	Ratio of number of times this forename is registered with this middle name to the number of times this forename is registered with any middle name
Gemma	Louise	1261	2696	46.773
Carol	Ann	4504	10507	42.8667
Jemma	Louise	196	477	41.0901
Amanda	Jane	2713	6724	40.348
Eliza	Ann	9646	24211	39.8414
Claire	Louise	1995	5135	38.851
Sarah	Ann	68746	188243	36.5198
Martha	Ann	13608	37738	36.0591
Elizabeth	Ann	46925	133013	35.2785
Albert	Edward	15305	43511	35.175
Betsey	Ann	139	396	35.101
Edna	May	2695	7949	33.9036
Carole	Ann	1335	4093	32.6167
Donna	Marie	992	3069	32.3232
Esther	Ann	3330	10432	31.921
Mair	Eluned	329	1056	31.1553
Beverly	Ann	100	322	31.0559
Betsy	Ann	1355	4400	30.7955
Belinda	Jane	168	560	30
Elsie	May	5226	17801	29.3579
Nicola	Jane	1984	6884	28.8205
Vicky	Louise	106	368	28.8043
Melanie	Jane	687	2395	28.6848
Harriet	Ann	4285	15133	28.3156
Shirley	Ann	1391	4937	28.175
Sally	Ann	866	3101	27.9265
Clare	Louise	743	2664	27.8904
Beverley	Ann	887	3183	27.8668
Mary	Ann	111099	406487	27.3315
Patricia	Ann	6305	23280	27.0833
Alice	Ann	15362	57305	26.8074
Samantha	Jane	1412	5291	26.6868
Julie	Ann	3035	11434	26.5436
Chantelle	Louise	106	401	26.4339
Katie	Louise	1051	4084	25.7346
Nichola	Jane	153	610	25.082
Jenna	Louise	118	473	24.9471
Kathleen	Mary	5082	21049	24.1437
Kirsty	Louise	485	2009	24.1414
Aimee	Louise	215	897	23.9688
Harriett	Ann	265	1107	23.9386
Stacey	Louise	316	1329	23.7773
Rose	Ann	2841	11991	23.6928
Anna	Maria	1071	4547	23.554
Ann	Elizabeth	9846	42183	23.3412
William	Henry	58036	250941	23.1273
Jane	Ann	9997	43300	23.0878
Kelly	Marie	617	2684	22.9881
Lesley	Ann	1149	5010	22.9341
Judith	Ann	1585	7036	22.527
Eileen	Mary	2090	9310	22.449
Katy	Louise	129	585	22.0513
Gladys	May	3449	16014	21.5374
Penelope	Jane	298	1397	21.3314
Tracy	Ann	813	3812	21.3274
Maud	Mary	1393	6580	21.1702
Julia	Ann	1255	5936	21.1422
Emma	Jane	4593	21864	21.0071
Monica	Mary	325	1552	20.9407
Annie	Elizabeth	8595	41100	20.9124
Lisa	Marie	1307	6522	20.0399
Frederick	William	10270	51319	20.0121
Ethel	May	4118	20587	20.0029
Sheila	Mary	2196	10998	19.9673
Kelly	Louise	534	2684	19.8957
Mandy	Jane	221	1112	19.8741
Jacqueline	Ann	1672	8435	19.8222
Gwen	Ellen	148	747	19.8126
Danielle	Louise	361	1830	19.7268
Kerry	Louise	428	2171	19.7144
Valerie	Ann	1219	6287	19.3892
Shannon	Louise	207	1068	19.382
Phoebe	Ann	624	3240	19.2593
Michael	John	9096	47238	19.2557
Constance	Mary	1558	8112	19.2061
Margaret	Ann	22880	119517	19.1437
Philippa	Jane	149	783	19.0294
Donna	Louise	582	3069	18.9638
Frederic	William	325	1714	18.9615
Eliza	Jane	4576	24211	18.9005
Maude	Mary	137	726	18.8705
Lisa	Jane	1227	6522	18.8132
Sarah	Jane	35379	188243	18.7943
Fanny	Elizabeth	1083	5785	18.7208
Jayne	Elizabeth	343	1837	18.6717
Hilda	Mary	2488	13325	18.6717
Gloria	Jean	183	981	18.6544
Kayleigh	Louise	179	991	18.0626
Cheryl	Ann	312	1728	18.0556
Debra	Ann	390	2163	18.0305
Jane	Elizabeth	7800	43300	18.0139
Michelle	Louise	896	4980	17.992
Alison	Jane	1225	6809	17.9909
Sara	Louise	361	2010	17.9602
Hayley	Louise	338	1888	17.9025
Brandon	Lee	138	771	17.8988
Bridget	Ann	272	1534	17.7314
Doris	May	2748	15501	17.7279
Christine	Ann	2719	15343	17.7214
Hannah	Maria	4289	24269	17.6728
Christopher	John	4718	26726	17.6532
Patrick	Joseph	1031	5883	17.5251
Josephine	Mary	729	4178	17.4485
Chloe	Louise	652	3744	17.4145
Leanne	Marie	185	1065	17.3709
Sophie	Louise	719	4151	17.3211
Catharine	Ann	165	953	17.3137
Lucy	Ann	2625	15221	17.2459
Kerry	Ann	373	2171	17.181
Veronica	Mary	381	2226	17.1159
Timothy	John	1006	5881	17.1059
Tina	Louise	269	1573	17.1011
Tanya	Louise	103	605	17.0248
Elliot	James	113	669	16.8909
Deborah	Jane	1258	7462	16.8588
Tracey	Ann	695	4146	16.7631
Jade	Louise	299	1786	16.7413
Angela	Mary	1275	7627	16.7169
Carole	Anne	682	4093	16.6626
Bernadette	Mary	156	938	16.6311
Melvyn	John	129	783	16.4751
Gwladys	Mary	151	939	16.0809
Ann	Jane	6767	42183	16.042
Jodie	Louise	148	924	16.0173
Lindsey	Jane	137	856	16.0047
Rebecca	Louise	1333	8401	15.8672
Penelope	Ann	221	1397	15.8196
Ena	May	110	696	15.8046
Joanne	Louise	886	5609	15.796
Michaela	Jane	107	679	15.7585
Kevin	John	1313	8349	15.7264
Barbara	Ann	2813	17944	15.6765
Winifred	Mary	2362	15087	15.6559
Ursula	Mary	109	698	15.616
Anne	Elizabeth	2194	14097	15.5636
Hilda	May	2063	13325	15.4822
Betsy	Alice	680	4400	15.4545
Kate	Elizabeth	962	6227	15.4489
Edith	Mary	7079	45936	15.4106
Pauline	Ann	1289	8413	15.3215
Enid	Mary	400	2618	15.2788
Steven	John	1505	9903	15.1974
Stephen	John	4092	26929	15.1955
Violet	May	1266	8376	15.1146
Rachael	Louise	260	1729	15.0376
Maureen	Ann	996	6644	14.991
Alex	James	196	1308	14.9847
Nicholas	John	1221	8149	14.9834
Natasha	Louise	237	1584	14.9621
Diana	Mary	345	2308	14.948
Victoria	Louise	987	6640	14.8645
Adele	Louise	143	965	14.8187
John	William	55395	374498	14.7918
Tyler	James	150	1016	14.7638
Hannah	Elizabeth	3583	24269	14.7637
Cecilia	Mary	261	1775	14.7042
George	Henry	19886	135506	14.6754
Jennifer	Ann	1311	8950	14.648
Phyllis	Mary	1224	8359	14.6429
Deborah	Ann	1092	7462	14.6341
Sally	Anne	453	3101	14.6082
Connor	James	269	1849	14.5484
Bridget	Mary	223	1534	14.5372
Lindsay	Jane	149	1026	14.5224
Gillian	Mary	1033	7125	14.4982
Jayne	Louise	266	1837	14.4801
Gwyneth	Mary	216	1496	14.4385
Emma	Louise	3153	21864	14.421
Fiona	Jane	396	2762	14.3374
Sybil	Mary	173	1207	14.3331
Lydia	Ann	504	3517	14.3304
Olga	Mary	123	860	14.3023
Ellie	Louise	237	1661	14.2685
Beverley	Anne	454	3183	14.2633
Oliver	James	739	5186	14.2499
Ellen	Ann	3253	22845	14.2394
Charles	Henry	10997	77357	14.2159
Samantha	Louise	752	5291	14.2128
Mary	Jane	57547	406487	14.1572
Chelsea	Louise	123	869	14.1542
Cameron	James	217	1538	14.1092
Betsy	Jane	619	4400	14.0682
Judith	Anne	989	7036	14.0563
Gwendoline	Mary	558	3990	13.985
Evelyn	Mary	997	7145	13.9538
Matthew	James	1856	13321	13.9329
Bradley	James	213	1532	13.9034
Mathew	James	124	892	13.9013
Paige	Louise	113	813	13.8991
Lilian	May	2003	14533	13.7824
Zoe	Louise	309	2246	13.7578
Martin	John	1412	10290	13.7221
Olive	May	892	6515	13.6915
Sara	Jane	275	2010	13.6816
Martyn	John	155	1134	13.6684
Freda	Mary	416	3055	13.617
Geraldine	Mary	141	1041	13.5447
Julie	Anne	1546	11434	13.5211
Barry	John	655	4846	13.5163
Celia	Mary	140	1036	13.5135
Rita	Mary	365	2708	13.4786
Florence	May	6160	45773	13.4577
Rosemary	Ann	412	3064	13.4465
Joan	Mary	2036	15148	13.4407
Ivy	May	748	5567	13.4363
Carol	Anne	1410	10507	13.4196
Brenda	Mary	799	5969	13.3858
Jamie	Lee	425	3177	13.3774
Teresa	Mary	407	3046	13.3618
Doreen	Mary	819	6130	13.3605
Kay	Elizabeth	150	1123	13.3571
Ida	Mary	475	3557	13.3539
Patricia	Mary	3107	23280	13.3462
Rachel	Ann	1192	8938	13.3363
Eunice	Mary	259	1943	13.3299
Evelyn	May	950	7145	13.296
Janet	Elizabeth	1717	12931	13.2782
Christine	Mary	2031	15343	13.2373
David	John	10859	82128	13.222
Jean	Margaret	1913	14502	13.1913
Charlotte	Ann	1733	13213	13.1159
Callum	James	336	2562	13.1148
Andrew	John	3793	29012	13.0739
Anthony	John	2790	21354	13.0655
Debra	Jane	282	2163	13.0374
Lizzie	Jane	285	2187	13.0315
Katharine	Mary	106	814	13.0221
Ashley	James	315	2428	12.9736
Harrison	James	101	779	12.9653
Adele	Marie	125	965	12.9534
Lesley	Anne	648	5010	12.9341
Phyllis	May	1080	8359	12.9202
Joyce	Mary	1090	8446	12.9055
George	William	17485	135506	12.9035
Christina	Mary	341	2644	12.8971
Joanna	Louise	205	1591	12.885
Paula	Jane	342	2656	12.8765
Emily	Jane	3105	24151	12.8566
Selina	Ann	254	1983	12.8089
Beatrice	Mary	1856	14495	12.8044
Malcolm	John	732	5741	12.7504
Irene	Mary	1287	10119	12.7186
Eveline	May	371	2920	12.7055
Ethel	Mary	2614	20587	12.6973
Alistair	James	130	1025	12.6829
Courtney	Louise	109	860	12.6744
Dilys	Mary	177	1398	12.6609
Theresa	Mary	274	2168	12.6384
Damian	John	139	1100	12.6364
Kelly	Ann	338	2684	12.5931
Philip	John	2325	18481	12.5805
Cynthia	Mary	274	2180	12.5688
Diane	Elizabeth	530	4218	12.5652
Vanessa	Jane	136	1083	12.5577
Melissa	Jane	157	1253	12.5299
Tina	Marie	196	1573	12.4603
Sian	Elizabeth	125	1004	12.4502
Lizzie	Ann	272	2187	12.4371
Jean	Mary	1799	14502	12.4052
Amber	Louise	120	970	12.3711
Mary	Elizabeth	50256	406487	12.3635
Ethan	James	165	1339	12.3226
Trevor	John	539	4378	12.3116
Dorothy	May	3721	30252	12.3
Dylan	James	171	1396	12.2493
Kimberley	Jane	161	1317	12.2248
Courtney	Jade	105	860	12.2093
Tracey	Jane	504	4146	12.1563
Denise	Ann	365	3009	12.1303
Joanne	Elizabeth	679	5609	12.1055
Frances	Mary	3119	25783	12.0971
Shirley	Anne	597	4937	12.0924
Daniel	James	1820	15057	12.0874
Antony	John	280	2318	12.0794
Natalie	Jane	314	2601	12.0723
Amanda	Jayne	810	6724	12.0464
Betsy	Ellen	530	4400	12.0455
Stephanie	Louise	360	2991	12.0361
Gertrude	Mary	1585	13174	12.0313
Martha	Jane	4533	37738	12.0118
Geraldine	Ann	125	1041	12.0077
Nancy	Ellen	644	5388	11.9525
Phillip	John	326	2731	11.937
Rebecca	Jane	1000	8401	11.9033
Matilda	Jane	262	2203	11.8929
Nigel	John	667	5614	11.881
Kayleigh	Marie	117	991	11.8063
Alistair	John	121	1025	11.8049
Thomas	Henry	15176	129249	11.7417
Tracy	Jane	447	3812	11.7261
Joanne	Marie	657	5609	11.7133
Garry	John	157	1342	11.699
Catherine	Mary	2961	25366	11.6731
Simon	John	1249	10703	11.6696
Gladys	Mary	1866	16014	11.6523
Olive	Mary	759	6515	11.65
Mary	Ellen	47316	406487	11.6402
Penelope	Anne	162	1397	11.5963
Mark	Anthony	2365	20407	11.5892
Graham	John	1131	9767	11.5798
Judith	Mary	814	7036	11.5691
Amelia	Ann	629	5444	11.554
Barrie	John	120	1039	11.5496
Lily	May	908	7865	11.5448
Peter	John	4627	40100	11.5387
May	Elizabeth	434	3779	11.4845
James	Henry	17136	149253	11.4812
Liam	James	397	3459	11.4773
Darren	John	589	5132	11.477
Jenny	Louise	100	873	11.4548
Pauline	Mary	963	8413	11.4466
Glenys	Mary	167	1459	11.4462
Nathan	James	361	3167	11.3988
Elaine	Margaret	479	4213	11.3696
Ada	Mary	2018	17755	11.3658
Sheila	Margaret	1249	10998	11.3566
Griffith	John	199	1753	11.352
Samantha	Jayne	600	5291	11.34
Harvey	James	148	1307	11.3236
Laura	Jane	1192	10539	11.3104
Terence	John	806	7131	11.3028
Jane	Ellen	4889	43300	11.291
Beverley	Jane	359	3183	11.2787
Lorraine	Ann	251	2226	11.2758
Catherine	Ann	2860	25366	11.2749
Louisa	Jane	996	8835	11.2733
Linda	Mary	1174	10416	11.2711
Natalie	Louise	293	2601	11.2649
Marilyn	Ann	145	1289	11.249
Wendy	Ann	633	5630	11.2433
Eveline	Mary	328	2920	11.2329
Iris	May	294	2618	11.2299
Aaron	James	265	2361	11.2241
Adrian	John	439	3921	11.1961
Clarice	May	131	1172	11.1775
Adam	James	686	6142	11.169
Dawn	Marie	369	3305	11.1649
Kieran	James	182	1633	11.1451
Mildred	Mary	285	2563	11.1198
Amy	Louise	1280	11514	11.1169
Joseph	Henry	7273	65521	11.1003
Jennifer	Mary	992	8950	11.0838
Melanie	Jayne	265	2395	11.0647
Jessica	Louise	528	4774	11.0599
Janet	Mary	1430	12931	11.0587
Ryan	James	434	3927	11.0517
Sharon	Louise	677	6129	11.0458
Jacqueline	Anne	930	8435	11.0255
Edna	Mary	872	7949	10.9699
Kay	Louise	123	1123	10.9528
Elizabeth	Ellen	14558	133013	10.9448
Kim	Elizabeth	153	1403	10.9052
Russell	John	214	1965	10.8906
Gavin	John	149	1373	10.8521
Louisa	Ann	958	8835	10.8432
Patricia	Anne	2524	23280	10.8419
Gary	John	703	6525	10.7739
Alexander	James	983	9155	10.7373
Linda	Ann	1115	10416	10.7047
Stephanie	Jane	320	2991	10.6988
Clare	Elizabeth	285	2664	10.6982
Carolyn	Mary	175	1638	10.6838
Sheila	Ann	1173	10998	10.6656
Claire	Elizabeth	547	5135	10.6524
Andrea	Jane	336	3156	10.6464
Gregory	John	131	1233	10.6245
Mair	Elizabeth	112	1056	10.6061
Isabel	Mary	214	2018	10.6046
Dominic	James	156	1472	10.5978
James	William	15761	149253	10.5599
Kimberley	Ann	139	1317	10.5543
Amy	Elizabeth	1214	11514	10.5437
Lynne	Marie	200	1897	10.543
Evan	Thomas	447	4248	10.5226
Charlotte	Elizabeth	1390	13213	10.5199
Nicola	Jayne	724	6884	10.5171
Katherine	Mary	367	3498	10.4917
Desmond	John	114	1090	10.4587
Adelaide	Mary	128	1224	10.4575
Helena	Mary	254	2430	10.4527
Sylvia	Mary	677	6494	10.425
Abigail	Louise	225	2161	10.4118
Hazel	Mary	375	3604	10.4051
Marie	Louise	524	5045	10.3865
Stacey	Marie	138	1329	10.3837
Jill	Elizabeth	163	1571	10.3756
Paul	Anthony	3045	29353	10.3737
Sian	Louise	104	1004	10.3586
John	Thomas	38748	374498	10.3467
Raymond	John	944	9127	10.3429
Vera	May	562	5448	10.3157
Dilys	May	144	1398	10.3004
Agnes	Ann	1587	15427	10.2872
Gillian	Margaret	732	7125	10.2737
Alfie	James	117	1141	10.2542
Susan	Mary	2923	28672	10.1946
Janice	Elizabeth	226	2219	10.1848
Owen	John	537	5282	10.1666
Susan	Elizabeth	2907	28672	10.1388
Cheryl	Anne	175	1728	10.1273
Jeanette	Ann	154	1523	10.1116
Lynn	Marie	216	2140	10.0935
Ellen	Jane	2305	22845	10.0897
Kathryn	Ann	437	4347	10.0529
Dorothy	Mary	3034	30252	10.0291
Florence	Mary	4588	45773	10.0234
Joshua	James	671	6696	10.0209
Teresa	Ann	305	3046	10.0131
Ida	May	356	3557	10.0084
Jordan	Lee	284	2839	10.0035
Derek	John	787	7868	10.0025
Mandy	Louise	111	1112	9.98201
Martha	Ellen	3754	37738	9.94753
Sarah	Ellen	18670	188243	9.91803
Tracey	Anne	411	4146	9.91317
Eva	Mary	527	5321	9.90415
Carolyn	Ann	162	1638	9.89011
Agnes	Mary	1523	15427	9.8723
Lynda	Mary	232	2352	9.86395
Charles	William	7616	77357	9.84526
Millicent	Mary	209	2123	9.84456
Joan	Margaret	1490	15148	9.83628
Timothy	James	578	5881	9.82826
Andrea	Louise	309	3156	9.79087
Beatrice	May	1418	14495	9.78268
Lynda	Margaret	230	2352	9.77891
Elaine	Mary	411	4213	9.75552
Amelia	Jane	530	5444	9.73549
Susannah	Mary	179	1839	9.73355
Theresa	Ann	211	2168	9.73247
Pamela	Ann	825	8486	9.72189
Rose	Hannah	1162	11991	9.6906
Lilian	Mary	1408	14533	9.6883
Megan	Louise	303	3135	9.66507
Gregory	James	119	1233	9.65126
Clarice	Mary	113	1172	9.64164
Mark	Andrew	1966	20407	9.63395
Christine	Anne	1478	15343	9.63306
Kerry	Anne	209	2171	9.6269
Maria	Jane	827	8600	9.61628
Lynne	Margaret	182	1897	9.5941
Barbara	Mary	1716	17944	9.56308
Thomas	William	12335	129249	9.54359
Lillian	May	139	1457	9.54015
Patrick	John	561	5883	9.53595
Victoria	Jane	631	6640	9.50301
Jason	Lee	476	5010	9.501
Stella	Mary	189	1995	9.47368
Carolyn	Jane	155	1638	9.46276
Howard	John	259	2739	9.45601
Ruth	Elizabeth	769	8135	9.45298
Maud	Elizabeth	622	6580	9.45289
Lilly	Ann	131	1386	9.45166
Gwendoline	May	377	3990	9.44862
Nicholas	James	769	8149	9.43674
Karen	Lesley	977	10362	9.42868
Rhoda	Ann	150	1591	9.42803
Pamela	Mary	799	8486	9.41551
Karen	Elizabeth	975	10362	9.40938
Matilda	Ann	207	2203	9.39628
Doris	Mary	1453	15501	9.37359
Rhoda	Mary	149	1591	9.36518
Matthew	John	1247	13321	9.36116
Edith	Annie	4299	45936	9.35867
Nancy	Alice	504	5388	9.35412
Charlie	James	188	2013	9.33929
Lillian	Mary	136	1457	9.33425
Francis	William	2214	23756	9.31975
Dawn	Elizabeth	308	3305	9.31921
Gareth	John	332	3565	9.31276
June	Margaret	519	5577	9.30608
Andrew	James	2698	29012	9.2996
Amanda	Louise	625	6724	9.29506
Linda	Margaret	965	10416	9.26459
Olivia	Grace	260	2810	9.25267
Audrey	Mary	499	5408	9.22707
Maria	Elizabeth	792	8600	9.2093
Charles	Edward	7119	77357	9.20279
Sharon	Ann	564	6129	9.20215
Suzanne	Elizabeth	219	2381	9.19782
Susannah	Elizabeth	169	1839	9.18978
Susannah	Jane	169	1839	9.18978
Georgia	Louise	146	1589	9.18817
Ruth	Ann	747	8135	9.18254
Sarah	Elizabeth	17275	188243	9.17697
Martyn	James	104	1134	9.17108
Joseph	William	5993	65521	9.14669
Gerard	Anthony	136	1491	9.12139
Stuart	John	666	7310	9.11081
Clara	Elizabeth	990	10877	9.10177
Grace	Elizabeth	719	7905	9.09551
Craig	Anthony	383	4218	9.08013
Margaret	Ellen	10846	119517	9.07486
Rosemary	Anne	278	3064	9.07311
Janice	Mary	201	2219	9.05813
Karen	Ann	937	10362	9.04266
Wayne	Anthony	218	2423	8.99711
Clara	Jane	978	10877	8.99145
Rose	Mary	1077	11991	8.98174
Kyle	James	141	1570	8.98089
Sophia	Ann	174	1938	8.97833
Rachael	Ann	155	1729	8.96472
Rachael	Elizabeth	155	1729	8.96472
Alan	John	1569	17525	8.95292
Alice	Maud	5130	57305	8.9521
Joanna	Mary	142	1591	8.9252
Hannah	Mary	2157	24269	8.88788
Wendy	Elizabeth	500	5630	8.881
Glenys	Margaret	129	1459	8.84167
Sandra	Ann	642	7264	8.83811
Jennifer	Anne	791	8950	8.83799
Marian	Elizabeth	258	2920	8.83562
Annette	Mary	122	1383	8.8214
Ellen	Elizabeth	2013	22845	8.81156
Freda	May	269	3055	8.80524
Eleanor	Mary	740	8405	8.80428
Lynda	Ann	207	2352	8.80102
Grace	Ann	694	7905	8.77925
Paula	Marie	233	2656	8.77259
Holly	Louise	178	2034	8.75123
Kathryn	Mary	380	4347	8.74166
Rachel	Louise	780	8938	8.72678
Kathryn	Elizabeth	379	4347	8.71866
June	Mary	486	5577	8.71436
Nancy	Ann	469	5388	8.70453
Rachel	Elizabeth	778	8938	8.70441
Maria	Ann	748	8600	8.69767
Dean	Anthony	180	2080	8.65385
Stewart	John	146	1692	8.62884
Diana	Margaret	199	2308	8.62218
Kirsty	Marie	173	2009	8.61125
Hannah	Jane	2087	24269	8.59945
Kelly	Anne	230	2684	8.5693
Irene	May	866	10119	8.55816
Sara	Elizabeth	172	2010	8.55721
Tracy	Anne	326	3812	8.55194
Marcus	John	101	1187	8.50885
Kimberley	Louise	112	1317	8.50418
Lois	Mary	101	1188	8.50168
Nancy	Jane	458	5388	8.50037
Louise	Ann	395	4649	8.49645
Hayley	Marie	160	1888	8.47458
Christopher	James	2262	26726	8.46367
Maggie	Jane	217	2572	8.43701
Kimberley	Anne	111	1317	8.42825
Marcus	James	100	1187	8.4246
Georgina	Mary	285	3387	8.41453
Martha	Alice	3171	37738	8.40267
Kathryn	Anne	365	4347	8.39659
Jacqueline	Mary	707	8435	8.38174
Selina	Jane	166	1983	8.37115
Bethany	Louise	166	1985	8.36272
Ernest	William	2007	24082	8.33403
Griffith	Owen	146	1753	8.32858
Emma	Elizabeth	1820	21864	8.32419
Rose	Ellen	998	11991	8.32291
Lauren	Elizabeth	268	3224	8.31265
Carl	Anthony	322	3878	8.30325
Valerie	Anne	522	6287	8.30285
Ada	Elizabeth	1474	17755	8.30189
Alison	Mary	565	6809	8.29784
Iris	Mary	217	2618	8.28877
Susan	Ann	2373	28672	8.27637
Nicola	Louise	569	6884	8.26554
Helen	Mary	1164	14085	8.26411
Helen	Elizabeth	1162	14085	8.24991
Brian	John	1235	14979	8.24488
Sean	Michael	249	3022	8.23958
Sharon	Elizabeth	505	6129	8.23952
Caroline	Ann	703	8543	8.22896
Gail	Elizabeth	133	1619	8.21495
Cynthia	Ann	179	2180	8.21101
Ivor	John	125	1529	8.17528
Robert	William	6772	83043	8.15481
Katherine	Elizabeth	285	3498	8.14751
Caroline	Elizabeth	696	8543	8.14702
Shaun	Anthony	242	2972	8.14266
Lee	Anthony	526	6465	8.13612
Francis	Joseph	1932	23756	8.13268
Rosa	Mary	165	2030	8.12808
Catherine	Jane	2055	25366	8.1014
Stuart	James	592	7310	8.09849
Patrick	James	476	5883	8.09111
Helen	Louise	1139	14085	8.08662
Daisy	May	271	3358	8.07028
Antony	James	187	2318	8.0673
Anne	Marie	1136	14097	8.05845
Michelle	Ann	401	4980	8.05221
Deborah	Anne	600	7462	8.04074
Minnie	Elizabeth	322	4008	8.03393
Kenneth	John	1467	18309	8.01245
Steven	James	793	9903	8.00767
Alex	John	104	1308	7.95107
Hayley	Jane	150	1888	7.94491
Cheryl	Louise	137	1728	7.92824
Duncan	John	156	1968	7.92683
Lorna	Mary	119	1504	7.91223
Gillian	Ann	562	7125	7.88772
Stella	Margaret	157	1995	7.86967
Danielle	Marie	144	1830	7.86885
Bryan	John	165	2097	7.86838
Deborah	Louise	587	7462	7.86652
Adam	John	483	6142	7.86389
Suzanne	Marie	187	2381	7.85384
Sandra	Mary	570	7264	7.84692
Elizabeth	Alice	10417	133013	7.83157
Hilary	Ann	222	2835	7.83069
Edwin	James	714	9120	7.82895
Eleanor	Jane	657	8405	7.81678
Karen	Louise	809	10362	7.80737
Joanna	Elizabeth	124	1591	7.79384
Sophia	Elizabeth	151	1938	7.79154
Winifred	May	1175	15087	7.78816
Megan	Elizabeth	244	3135	7.78309
Ruth	Mary	632	8135	7.7689
Nellie	May	270	3476	7.76755
Elaine	Ann	327	4213	7.76169
Isabella	Jane	341	4396	7.75705
Brenda	Margaret	463	5969	7.75674
Darren	Lee	398	5132	7.75526
Maureen	Elizabeth	515	6644	7.75136
Sylvia	Ann	503	6494	7.74561
Kenneth	William	1417	18309	7.73936
Shaun	Michael	230	2972	7.7389
Owen	Thomas	408	5282	7.72435
Susan	Margaret	2211	28672	7.71136
Simon	James	825	10703	7.70812
Maggie	May	198	2572	7.69829
June	Elizabeth	429	5577	7.69231
Eva	May	409	5321	7.68652
Paula	Louise	204	2656	7.68072
Brenda	May	458	5969	7.67298
Eunice	May	149	1943	7.66855
Alma	Mary	101	1318	7.66313
Jean	Elizabeth	1111	14502	7.66101
Alice	Mary	4390	57305	7.66076
Maggie	Ann	197	2572	7.65941
Hilary	Jane	217	2835	7.65432
Marion	Elizabeth	341	4468	7.63205
Carolyn	Anne	125	1638	7.63126
Yvonne	Marie	269	3528	7.62472
Edith	May	3502	45936	7.62365
Tracey	Louise	316	4146	7.6218
Jeanette	Mary	116	1523	7.61655
Norma	Ann	164	2159	7.59611
Louise	Jane	353	4649	7.59303
Veronica	Ann	169	2226	7.59209
Alexandra	Louise	152	2005	7.58105
Harriet	Elizabeth	1146	15133	7.57285
Horace	William	260	3434	7.57134
Dennis	William	413	5455	7.57104
Scott	James	215	2840	7.57042
Lynn	Margaret	162	2140	7.57009
Cynthia	Margaret	165	2180	7.56881
Anita	Mary	140	1856	7.5431
Dawn	Louise	249	3305	7.53404
Jason	Paul	377	5010	7.52495
Lewis	James	402	5361	7.4986
Bertha	Alice	395	5280	7.48106
Paula	Ann	198	2656	7.45482
Tracy	Louise	284	3812	7.45016
Sally	Elizabeth	231	3101	7.44921
Janice	Margaret	165	2219	7.43578
Molly	Elizabeth	107	1439	7.43572
Leslie	John	740	9964	7.42674
Beatrice	Annie	1076	14495	7.42325
Eric	William	882	11900	7.41176
Henry	James	2508	33866	7.40566
Christine	Margaret	1134	15343	7.39099
Neil	Anthony	487	6601	7.37767
Blanche	Mary	128	1737	7.36903
Julie	Elizabeth	840	11434	7.34651
Marie	Elizabeth	370	5045	7.33399
Edward	John	2978	40627	7.3301
Richard	Henry	3671	50208	7.31158
Millicent	May	155	2123	7.30099
Benjamin	James	793	10867	7.29732
Mavis	Ann	150	2056	7.29572
Barry	James	353	4846	7.28436
Anita	Jane	135	1856	7.27371
Catherine	Elizabeth	1844	25366	7.26957
John	Henry	27199	374498	7.26279
Lisa	Jayne	473	6522	7.25238
Doreen	May	444	6130	7.24307
Maggie	Ellen	186	2572	7.23173
Diane	Margaret	305	4218	7.23092
Kathryn	Louise	314	4347	7.22337
Daniel	John	1087	15057	7.21923
Heather	Jane	277	3839	7.21542
Anna	Louise	327	4547	7.19156
Darren	James	369	5132	7.19018
Frances	Elizabeth	1852	25783	7.18303
Holly	Elizabeth	146	2034	7.17797
Frederick	James	3678	51319	7.16694
Lydia	Mary	252	3517	7.1652
Bernard	John	466	6507	7.16152
Hilary	Margaret	203	2835	7.16049
Phoebe	Elizabeth	232	3240	7.16049
Arthur	William	3356	46879	7.15886
Vera	Mary	390	5448	7.15859
Herbert	William	1401	19571	7.15855
Beatrice	Alice	1036	14495	7.14729
Neville	John	103	1443	7.13791
Derek	William	560	7868	7.11744
Samuel	James	1830	25716	7.11619
Frederick	John	3648	51319	7.10848
Jonathan	David	603	8512	7.08412
Joyce	Margaret	598	8446	7.08028
James	Edward	10566	149253	7.07925
Eileen	Margaret	658	9310	7.06767
Betty	Ann	276	3908	7.06244
Anne	Maria	995	14097	7.05824
Peter	James	2829	40100	7.05486
Rodney	John	108	1532	7.04961
Luke	James	290	4115	7.04739
Diane	Mary	297	4218	7.04125
Caroline	Jane	601	8543	7.035
Stewart	James	119	1692	7.0331
Joan	Elizabeth	1065	15148	7.03063
Alan	James	1232	17525	7.02996
Allan	James	258	3677	7.01659
Gertrude	Annie	924	13174	7.01382
Caroline	Mary	598	8543	6.99988
Lucy	Jane	1065	15221	6.99691
Norah	Mary	186	2662	6.98723
Sean	Patrick	211	3022	6.98213
Rita	Ann	189	2708	6.97932
Emily	Ann	1685	24151	6.97694
Louisa	Mary	615	8835	6.96095
Martin	James	716	10290	6.95821
Laura	Elizabeth	732	10539	6.94563
Keith	William	543	7819	6.94462
Sandra	Elizabeth	504	7264	6.93833
Lydia	Jane	244	3517	6.93773
Kirsty	Ann	139	2009	6.91887
Fiona	Mary	191	2762	6.91528
Zoe	Marie	155	2246	6.90116
Ian	David	1277	18547	6.88521
Nathan	John	218	3167	6.88349
Frederick	George	3532	51319	6.88244
Jayne	Ann	126	1837	6.85901
Janice	Ann	152	2219	6.84993
Elizabeth	Jane	9111	133013	6.84971
Suzanne	Jane	163	2381	6.84586
Josephine	Ann	286	4178	6.84538
Fiona	Elizabeth	189	2762	6.84287
Julia	Mary	406	5936	6.83962
Darren	Paul	351	5132	6.83944
Alexander	John	626	9155	6.83779
Sylvia	May	444	6494	6.83708
Jade	Marie	122	1786	6.83091
Margaret	Alice	8154	119517	6.82246
Sidney	James	399	5857	6.81236
Gertrude	May	897	13174	6.80887
Isabella	Ann	299	4396	6.80164
Sophie	Elizabeth	282	4151	6.79354
Violet	Mary	568	8376	6.78128
Reginald	John	776	11451	6.7767
Clara	Ann	737	10877	6.77576
Hilary	Mary	192	2835	6.77249
Sally	Jane	210	3101	6.77201
Clarence	William	119	1759	6.76521
Sophia	Jane	131	1938	6.75955
Rita	Margaret	183	2708	6.75776
Allan	John	248	3677	6.74463
Kieran	John	110	1633	6.73607
Wendy	Jane	379	5630	6.73179
Pauline	Anne	566	8413	6.72768
Jennifer	Margaret	602	8950	6.72626
George	Edward	9106	135506	6.72
Russell	James	132	1965	6.71756
Jessie	May	452	6730	6.7162
Keith	John	524	7819	6.70162
Anthony	James	1429	21354	6.69196
Geoffrey	William	698	10458	6.67432
Esther	Jane	696	10432	6.67178
Percy	William	468	7017	6.66952
Frances	Ann	1718	25783	6.66331
Martha	Elizabeth	2513	37738	6.65907
Selina	Elizabeth	132	1983	6.65658
Grace	Ellen	526	7905	6.65402
Stephanie	Ann	199	2991	6.65329
Alfred	William	1887	28391	6.64647
Walter	Henry	1439	21652	6.64604
Anna	Elizabeth	302	4547	6.64174
Ella	Louise	166	2500	6.64
Isaac	James	219	3300	6.63636
Ronald	William	863	13040	6.6181
Ralph	William	254	3838	6.61803
Nellie	Elizabeth	230	3476	6.6168
June	Ann	369	5577	6.61646
Victor	John	281	4249	6.61332
Selina	Mary	131	1983	6.60615
Eric	John	786	11900	6.60504
Robert	Henry	5484	83043	6.60381
Rhoda	Elizabeth	105	1591	6.59962
Elsie	Mary	1174	17801	6.59513
Denis	John	169	2563	6.59384
Katie	Elizabeth	269	4084	6.58668
Alfred	James	1868	28391	6.57955
Stephen	James	1770	26929	6.57284
Stella	Marie	131	1995	6.56642
Margaret	Jane	7846	119517	6.56476
Liam	John	226	3459	6.53368
Alexandra	Mary	131	2005	6.53367
Audrey	May	353	5408	6.52737
Roy	William	366	5611	6.5229
Kirsty	Jane	131	2009	6.52066
Debra	Louise	141	2163	6.51872
Helen	Margaret	918	14085	6.51757
Alfred	John	1850	28391	6.51615
Barbara	Anne	1167	17944	6.50357
Alison	Margaret	442	6809	6.49141
Esther	Ellen	677	10432	6.48965
Margaret	Elizabeth	7746	119517	6.48109
Lee	James	419	6465	6.48105
Edmund	James	240	3705	6.47773
Mabel	Annie	570	8812	6.46845
Suzanne	Louise	154	2381	6.46787
Louise	Elizabeth	300	4649	6.453
Ellie	May	107	1661	6.4419
Miriam	Elizabeth	106	1646	6.43985
Ellis	William	103	1600	6.4375
Gordon	William	458	7117	6.4353
Ruby	May	162	2518	6.43368
Melanie	Ann	154	2395	6.43006
Clara	Ellen	699	10877	6.4264
Debra	Jayne	139	2163	6.42626
Ashley	John	156	2428	6.42504
Frederick	Charles	3294	51319	6.41868
Denis	William	164	2563	6.39875
Michael	James	3019	47238	6.39104
Robert	John	5307	83043	6.39067
Edwin	John	582	9120	6.38158
Evan	Richard	271	4248	6.37947
Richard	John	3203	50208	6.37946
Colin	John	570	8955	6.36516
Isaac	William	210	3300	6.36364
Kerry	Jane	138	2171	6.35652
Jessie	Elizabeth	426	6730	6.32987
Doreen	Margaret	388	6130	6.32953
Dennis	John	345	5455	6.32447
Jayne	Marie	116	1837	6.31464
Lawrence	William	235	3726	6.30703
Bertha	Elizabeth	333	5280	6.30682
Dora	May	218	3457	6.30605
Natalie	Jayne	164	2601	6.30527
Gail	Ann	102	1619	6.30018
Bertram	John	119	1889	6.29963
Vincent	John	207	3287	6.29754
Roger	John	385	6116	6.29496
Bertha	Ann	332	5280	6.28788
Bernard	Joseph	409	6507	6.28554
Beryl	Margaret	310	4934	6.28294
Susan	Jane	1799	28672	6.27441
Neil	Andrew	414	6601	6.27178
Maurice	William	233	3716	6.27018
Fiona	Louise	173	2762	6.26358
Margaret	Mary	7474	119517	6.2535
Katie	Jane	255	4084	6.24388
Cyril	John	417	6679	6.24345
Craig	John	263	4218	6.23518
Sean	Anthony	188	3022	6.22105
Clifford	John	272	4374	6.21856
Sidney	John	364	5857	6.21479
Denise	Mary	187	3009	6.21469
Ann	Eliza	2616	42183	6.20155
Lorraine	Anne	138	2226	6.19946
Gareth	James	221	3565	6.19916
Alfred	Ernest	1759	28391	6.19562
Thomas	Edward	8004	129249	6.1927
Phillip	James	169	2731	6.18821
Ryan	John	243	3927	6.18793
Gareth	David	220	3565	6.17111
Andrew	David	1789	29012	6.16641
Maurice	John	229	3716	6.16254
Rosa	Ann	125	2030	6.15763
Claire	Marie	316	5135	6.15385
Edmund	John	228	3705	6.15385
Fanny	Maria	355	5785	6.13656
Patricia	Margaret	1428	23280	6.13402
Judith	Margaret	431	7036	6.12564
Clare	Marie	163	2664	6.11862
Sidney	George	358	5857	6.11234
Philip	James	1129	18481	6.10898
Beryl	Mary	301	4934	6.10053
Christine	Elizabeth	936	15343	6.1005
Aaron	John	144	2361	6.09911
Duncan	James	120	1968	6.09756
Yvonne	Mary	215	3528	6.0941
Jordan	James	173	2839	6.0937
Scott	Anthony	173	2840	6.09155
Pauline	Margaret	512	8413	6.08582
Paul	Andrew	1783	29353	6.07434
Ronald	James	792	13040	6.07362
Kate	Ellen	378	6227	6.07034
Pamela	Margaret	515	8486	6.06882
Norma	Elizabeth	131	2159	6.06762
Anne	Jane	855	14097	6.06512
Constance	May	492	8112	6.06509
Katherine	Louise	212	3498	6.06061
Heather	Mary	232	3839	6.04324
Sydney	James	350	5799	6.03552
Mary	Alice	24511	406487	6.02996
Neil	John	398	6601	6.02939
Cecilia	Ann	107	1775	6.02817
Diana	Elizabeth	139	2308	6.02253
Lauren	Jade	194	3224	6.01737
Annie	Maria	2472	41100	6.0146
Zoe	Elizabeth	135	2246	6.01069
Benjamin	John	653	10867	6.00902
Clive	William	148	2469	5.99433
Leonard	James	528	8812	5.99183
Shaun	David	178	2972	5.98923
Brian	William	897	14979	5.98838
Edward	James	2428	40627	5.97632
Lee	David	386	6465	5.97061
Adrian	Paul	234	3921	5.96786
Helena	Jane	145	2430	5.96708
Hazel	Margaret	215	3604	5.96559
Nora	Mary	209	3505	5.96291
Beryl	Ann	294	4934	5.95865
Frederic	Charles	102	1714	5.95099
Frederic	John	102	1714	5.95099
Terence	William	424	7131	5.94587
Alfred	Henry	1686	28391	5.9385
Anna	Marie	270	4547	5.93798
Walter	James	1284	21652	5.93017
Hilary	Anne	168	2835	5.92593
Frank	William	1101	18581	5.92541
Eric	James	705	11900	5.92437
Phoebe	Ellen	191	3240	5.89506
Janet	Ann	762	12931	5.89282
Bertha	Annie	311	5280	5.89015
Sharon	Lesley	361	6129	5.89003
Kathryn	Jane	256	4347	5.88912
Rebecca	Ann	494	8401	5.88025
Benjamin	Thomas	639	10867	5.88019
Dora	Elizabeth	203	3457	5.87214
Olivia	Rose	165	2810	5.87189
Debra	Anne	127	2163	5.87148
Wilfred	John	350	5962	5.87051
Donna	Maria	180	3069	5.8651
Alfred	Edward	1662	28391	5.85397
Jack	William	496	8476	5.85182
Derek	James	460	7868	5.84647
Scott	Andrew	166	2840	5.84507
Albert	Henry	2542	43511	5.8422
Sharon	Marie	358	6129	5.84108
Leslie	James	582	9964	5.84103
Alexandra	Jane	117	2005	5.83541
Frederic	James	100	1714	5.83431
Kathleen	Margaret	1228	21049	5.83401
Katherine	Anne	204	3498	5.8319
Arthur	James	2733	46879	5.8299
Lee	John	376	6465	5.81593
Jeffrey	William	164	2827	5.8012
Terence	James	413	7131	5.79161
Norah	Elizabeth	154	2662	5.78512
Mark	John	1179	20407	5.77743
Ian	James	1070	18547	5.76913
Robin	James	119	2063	5.7683
Ethel	Maud	1184	20587	5.7512
Rosemary	Elizabeth	176	3064	5.74413
Ernest	Edward	1382	24082	5.73873
Antony	David	133	2318	5.73771
Bessie	May	110	1920	5.72917
Melanie	Louise	137	2395	5.72025
Rosa	May	116	2030	5.71429
Rosemary	Jane	175	3064	5.71149
Jonathan	Paul	486	8512	5.70959
Nora	Elizabeth	200	3505	5.70613
Griffith	Richard	100	1753	5.70451
Henrietta	Elizabeth	103	1806	5.70321
Steven	Paul	564	9903	5.69524
Phoebe	Jane	184	3240	5.67901
Heather	Margaret	218	3839	5.67856
Victoria	Ann	377	6640	5.67771
Roland	John	101	1780	5.67416
Simon	Peter	607	10703	5.67131
William	Thomas	14177	250941	5.64954
Angela	Jane	430	7627	5.63786
Gerald	William	256	4543	5.63504
Dean	Michael	117	2080	5.625
Robin	John	116	2063	5.62288
Arthur	Edward	2635	46879	5.62085
Leonard	William	495	8812	5.61734
Enid	May	147	2618	5.61497
Evan	John	238	4248	5.60264
Lisa	Ann	365	6522	5.59644
Paul	John	1642	29353	5.59398
Louise	Anne	260	4649	5.5926
Margery	Ann	102	1824	5.59211
Cecil	John	231	4139	5.58106
Jonathan	Mark	475	8512	5.58036
Katherine	Ann	195	3498	5.57461
Angela	Marie	425	7627	5.57231
Colin	James	499	8955	5.57231
Hubert	William	101	1815	5.56474
Roger	William	340	6116	5.55919
Kevin	James	464	8349	5.55755
Francis	John	1320	23756	5.55649
Eleanor	Ann	467	8405	5.55622
Louis	James	158	2845	5.5536
Denise	Anne	167	3009	5.55002
Stephanie	Anne	166	2991	5.54998
Wendy	Anne	312	5630	5.54174
Gary	James	361	6525	5.53257
Sylvia	Margaret	359	6494	5.52818
Carl	David	214	3878	5.51831
Wilfred	James	329	5962	5.51828
Howard	James	151	2739	5.51296
Kenneth	James	1009	18309	5.51095
Karl	David	115	2091	5.49976
Gareth	Wyn	196	3565	5.4979
Bethany	Jane	109	1985	5.49118
Gertrude	Elizabeth	723	13174	5.48808
Percy	John	385	7017	5.48667
Terence	Michael	391	7131	5.4831
Lynne	Mary	104	1897	5.48234
Trevor	James	240	4378	5.48196
Joyce	Elizabeth	463	8446	5.48189
Walter	John	1184	21652	5.46832
Gertrude	Alice	720	13174	5.46531
Nancy	Elizabeth	294	5388	5.45657
Chloe	Elizabeth	204	3744	5.44872
Howard	William	149	2739	5.43994
Valerie	Mary	342	6287	5.4398
Fiona	Margaret	150	2762	5.43085
Lynne	Elizabeth	103	1897	5.42963
Esther	Mary	566	10432	5.42561
Ann	Ellen	2284	42183	5.4145
Henry	John	1832	33866	5.40956
Matilda	Elizabeth	119	2203	5.40172
Esther	Alice	563	10432	5.39686
Heather	Louise	207	3839	5.39203
Clara	Annie	586	10877	5.38751
Eliza	Ellen	1304	24211	5.38598
Vincent	Joseph	177	3287	5.38485
Dean	John	112	2080	5.38462
Hugh	Thomas	443	8269	5.35736
Doreen	Ann	328	6130	5.35073
Liam	Michael	185	3459	5.34837
Donna	Michelle	164	3069	5.34376
Laura	Ann	563	10539	5.34206
Oliver	John	277	5186	5.3413
Bryan	William	112	2097	5.34096
Owen	Richard	282	5282	5.33889
Carl	Andrew	207	3878	5.3378
Ryan	Lee	209	3927	5.32213
Donald	William	358	6732	5.31789
Katherine	Jane	186	3498	5.31732
Arthur	John	2491	46879	5.31368
Louise	Marie	247	4649	5.31297
Beatrice	Maud	770	14495	5.31218
Carl	John	206	3878	5.31202
Bertha	Mary	280	5280	5.30303
Pauline	Elizabeth	446	8413	5.30132
Hazel	Ann	191	3604	5.29967
Herbert	Henry	1037	19571	5.29866
Zoe	Ann	119	2246	5.29831
Simon	David	567	10703	5.29758
Angela	Margaret	404	7627	5.29697
Ella	May	132	2500	5.28
Freda	Margaret	161	3055	5.27005
Callum	John	135	2562	5.26932
Charlotte	Louise	696	13213	5.26754
David	William	4326	82128	5.26739
Sally	Louise	163	3101	5.25637
Annie	Mary	2160	41100	5.25547
Stanley	James	438	8336	5.25432
Mavis	Mary	108	2056	5.25292
Denise	Elizabeth	158	3009	5.25091
Suzanne	Mary	125	2381	5.2499
Victor	William	223	4249	5.24829
Jake	Thomas	129	2461	5.24177
Karen	Anne	543	10362	5.2403
Gillian	Elizabeth	373	7125	5.23509
Enid	Margaret	137	2618	5.233
Karen	Jane	542	10362	5.23065
Natalie	Anne	136	2601	5.22876
Stephen	Paul	1406	26929	5.22114
Harriet	Jane	790	15133	5.22038
Karl	Andrew	109	2091	5.21282
Lauren	Louise	168	3224	5.21092
Lesley	Jane	261	5010	5.20958
Dora	Mary	180	3457	5.20683
Joseph	Edward	3411	65521	5.20596
Jacob	William	140	2690	5.20446
Douglas	John	309	5945	5.19764
Emily	Elizabeth	1255	24151	5.19647
Reginald	George	595	11451	5.19605
Lynda	Jane	122	2352	5.18708
Edith	Alice	2381	45936	5.1833
Rosa	Jane	105	2030	5.17241
Doreen	Elizabeth	317	6130	5.17129
Lizzie	Ellen	113	2187	5.1669
Georgina	Elizabeth	175	3387	5.16681
Cyril	James	345	6679	5.16544
Lucy	Ellen	786	15221	5.16392
Maureen	Mary	343	6644	5.16255
Jennifer	Louise	462	8950	5.16201
Daisy	Elizabeth	173	3358	5.15188
Denise	Margaret	155	3009	5.15121
Gilbert	John	120	2330	5.15022
Norah	Kathleen	137	2662	5.14651
Alice	Jane	2948	57305	5.1444
Isabella	Mary	226	4396	5.14104
Clara	Alice	559	10877	5.13929
Simon	Paul	549	10703	5.1294
Linda	Jane	533	10416	5.11713
Jonathan	James	435	8512	5.11043
Marjorie	Elizabeth	405	7930	5.10719
Jane	Alice	2211	43300	5.10624
Lynda	Anne	120	2352	5.10204
Muriel	Mary	276	5410	5.10166
Agnes	Jane	786	15427	5.09496
Sandra	Margaret	370	7264	5.09361
Ernest	John	1226	24082	5.09094
Edgar	William	166	3263	5.08734
Matilda	Mary	112	2203	5.08398
Megan	Rose	159	3135	5.07177
Eleanor	May	425	8405	5.05651
Melanie	Anne	121	2395	5.05219
Samuel	Henry	1299	25716	5.05133
Samuel	John	1299	25716	5.05133
Craig	Andrew	213	4218	5.04979
Yvonne	Margaret	178	3528	5.04535
Ella	Mary	126	2500	5.04
Natalie	Ann	131	2601	5.03652
Richard	James	2528	50208	5.03505
Maria	Louisa	433	8600	5.03488
Christina	Ann	133	2644	5.03026
William	John	12622	250941	5.02987
Clifford	James	220	4374	5.02972
Lizzie	Mary	110	2187	5.02972
Heather	Ann	193	3839	5.02735
Kenneth	George	920	18309	5.02485
Alison	Louise	342	6809	5.02276
Gilbert	Henry	117	2330	5.02146
Ada	Jane	891	17755	5.0183
Leonard	George	442	8812	5.01589
Irene	Elizabeth	507	10119	5.01038
Bernard	William	326	6507	5.00999
Ian	Michael	928	18547	5.0035
Norma	Mary	108	2159	5.00232
Lewis	John	268	5361	4.99907
Kevin	Michael	417	8349	4.99461
Mildred	Annie	128	2563	4.99415
Edwin	Thomas	455	9120	4.98904
Reginald	Arthur	571	11451	4.98646
Olivia	Jane	140	2810	4.98221
Rachel	Mary	445	8938	4.97874
Reginald	William	570	11451	4.97773
Ralph	Thomas	191	3838	4.97655
Pamela	Jean	422	8486	4.9729
Isaac	Thomas	164	3300	4.9697
Neil	James	328	6601	4.96894
Evan	Owen	211	4248	4.96704
Barbara	Jean	891	17944	4.96545
Bertha	Ellen	262	5280	4.96212
Luke	John	204	4115	4.95747
Robert	James	4109	83043	4.94804
Ann	Maria	2086	42183	4.94512
Brenda	Elizabeth	295	5969	4.9422
Clive	John	122	2469	4.94127
Lizzie	May	108	2187	4.93827
Diane	Marie	208	4218	4.93125
Douglas	James	293	5945	4.92851
Karl	Anthony	103	2091	4.92587
Beryl	May	243	4934	4.92501
Lily	Ann	387	7865	4.92053
Mavis	Elizabeth	101	2056	4.91245
Lawrence	Henry	183	3726	4.91143
Trevor	William	215	4378	4.91092
Matthew	David	654	13321	4.90954
Maureen	Anne	326	6644	4.90668
Maureen	Patricia	326	6644	4.90668
Richard	William	2459	50208	4.89763
Sydney	George	284	5799	4.8974
Helena	May	119	2430	4.89712
Tracey	Jayne	203	4146	4.89629
Paula	Jayne	130	2656	4.89458
Mabel	Elizabeth	431	8812	4.89106
Bertha	Jane	258	5280	4.88636
Louise	Mary	227	4649	4.88277
Isaac	Henry	161	3300	4.87879
Edward	Thomas	1978	40627	4.86868
Shirley	Margaret	240	4937	4.86125
Florence	Elizabeth	2224	45773	4.85876
Brenda	Ann	290	5969	4.85844
Ellen	Mary	1109	22845	4.85445
Edward	William	1969	40627	4.84653
Ernest	James	1167	24082	4.84594
Julie	Marie	554	11434	4.8452
Vincent	James	159	3287	4.83724
Janet	Margaret	624	12931	4.82561
Fanny	Louisa	279	5785	4.82282
Maggie	Elizabeth	124	2572	4.82115
Freda	Elizabeth	147	3055	4.81178
Judith	Elizabeth	338	7036	4.80387
Peter	William	1926	40100	4.80299
Ryan	David	188	3927	4.78737
Pamela	Jane	406	8486	4.78435
Jean	Ann	693	14502	4.77865
Clifford	William	209	4374	4.77823
Brian	James	715	14979	4.77335
Valerie	Jean	300	6287	4.77175
Fanny	Jane	276	5785	4.77096
William	James	11972	250941	4.77084
Herbert	John	933	19571	4.76726
Sidney	Charles	279	5857	4.76353
Stanley	George	397	8336	4.76248
Sydney	John	276	5799	4.75944
Michelle	Anne	237	4980	4.75904
Leslie	William	474	9964	4.75713
Georgina	Ann	161	3387	4.75347
John	Edward	17767	374498	4.74422
Francis	James	1127	23756	4.74406
Victoria	Anne	315	6640	4.74398
Aaron	Lee	112	2361	4.74375
Adrian	James	186	3921	4.74369
Joanne	Lesley	266	5609	4.74238
Donald	James	319	6732	4.73856
Gillian	Anne	337	7125	4.72982
Herbert	Edward	925	19571	4.72638
Catherine	Anne	1198	25366	4.72286
Alice	May	2706	57305	4.7221
Lorraine	Mary	105	2226	4.71698
Norman	William	522	11075	4.71332
Julia	Elizabeth	279	5936	4.70014
Rachel	Jane	420	8938	4.69904
Francis	Henry	1116	23756	4.69776
Pamela	Anne	398	8486	4.69008
William	Edward	11768	250941	4.68955
Bernard	James	305	6507	4.68726
Barry	William	227	4846	4.68428
Gilbert	William	109	2330	4.67811
Lynn	Elizabeth	100	2140	4.6729
Arthur	Henry	2190	46879	4.6716
Wilfred	Henry	278	5962	4.66287
Raymond	William	425	9127	4.65651
Victoria	Elizabeth	309	6640	4.65361
Malcolm	James	267	5741	4.65076
Michael	Anthony	2196	47238	4.6488
Jacob	Thomas	125	2690	4.64684
James	Thomas	6934	149253	4.6458
Joseph	Thomas	3042	65521	4.64279
Lucy	Elizabeth	706	15221	4.63833
Maggie	Mary	119	2572	4.62675
Andrea	Marie	146	3156	4.62611
Adam	David	284	6142	4.6239
Audrey	Elizabeth	250	5408	4.62278
Wayne	Michael	112	2423	4.62237
Mildred	May	118	2563	4.60398
Darren	Mark	235	5132	4.57911
Lydia	Elizabeth	161	3517	4.57777
Reginald	James	524	11451	4.57602
Maurice	Edward	170	3716	4.57481
Lewis	William	245	5361	4.57004
Deborah	Jayne	341	7462	4.56982
Victor	George	194	4249	4.56578
Irene	Margaret	462	10119	4.56567
Barbara	Elizabeth	819	17944	4.5642
Raymond	George	416	9127	4.5579
Samuel	Thomas	1172	25716	4.55747
Amelia	Elizabeth	248	5444	4.55547
Stuart	William	333	7310	4.5554
Sharon	Anne	279	6129	4.55213
Louisa	Elizabeth	402	8835	4.55009
Richard	Thomas	2284	50208	4.54908
Wayne	John	110	2423	4.53983
Phoebe	Alice	147	3240	4.53704
Betty	Doreen	177	3908	4.52917
Callum	David	116	2562	4.52771
Fred	William	198	4375	4.52571
Gemma	Elizabeth	122	2696	4.52522
Douglas	William	269	5945	4.52481
Ronald	George	590	13040	4.52454
Jessie	Mary	304	6730	4.51709
Dawn	Lesley	149	3305	4.50832
Kelly	Jane	121	2684	4.5082
Dorothy	Margaret	1363	30252	4.50549
Maurice	James	167	3716	4.49408
Paul	David	1318	29353	4.49017
Antony	Paul	104	2318	4.48663
Grace	Mary	354	7905	4.47818
Shaun	Patrick	133	2972	4.4751
Victoria	May	297	6640	4.47289
George	Thomas	6059	135506	4.47139
Christopher	David	1195	26726	4.4713
Jake	William	110	2461	4.46973
Harold	William	778	17414	4.46767
Catherine	Ellen	1133	25366	4.46661
Barbara	Joan	801	17944	4.46389
Harriet	Ellen	675	15133	4.46045
Valerie	Margaret	280	6287	4.45363
Phyllis	Margaret	372	8359	4.45029
Esther	Elizabeth	464	10432	4.44785
Cecil	William	184	4139	4.44552
Helen	Jane	626	14085	4.44444
Kathryn	Margaret	193	4347	4.43984
Alexander	William	406	9155	4.43473
Cyril	George	296	6679	4.4318
Rita	May	120	2708	4.43131
Phillip	Anthony	121	2731	4.43061
Josephine	Margaret	185	4178	4.42796
Leslie	George	441	9964	4.42593
Jacob	James	119	2690	4.42379
Wendy	Margaret	249	5630	4.42274
Jeffrey	Alan	125	2827	4.42165
Eveline	Maud	129	2920	4.41781
Diane	Lesley	186	4218	4.40967
Denis	James	113	2563	4.4089
Evan	William	187	4248	4.40207
Teresa	Jane	134	3046	4.39921
Oliver	Thomas	228	5186	4.39645
Leonard	John	387	8812	4.39174
Minnie	Gertrude	176	4008	4.39122
Hugh	Owen	363	8269	4.38989
Tracey	Marie	182	4146	4.38977
Jeffrey	John	124	2827	4.38628
Chloe	Marie	164	3744	4.38034
Florence	Annie	2005	45773	4.38031
Charles	Frederick	3384	77357	4.37452
John	James	16381	374498	4.37412
Andrea	Elizabeth	138	3156	4.37262
Nicholas	Paul	356	8149	4.36863
Caroline	Anne	373	8543	4.36615
Anne	Margaret	614	14097	4.35554
Charlotte	Mary	575	13213	4.35177
Kathleen	Ann	916	21049	4.35175
Alfred	George	1235	28391	4.34997
Albert	William	1890	43511	4.34373
Nora	May	152	3505	4.33666
Sean	David	131	3022	4.33488
Tracy	Marie	165	3812	4.32844
Dennis	James	236	5455	4.32631
Henry	William	1463	33866	4.31997
Alison	Elizabeth	293	6809	4.30313
Neil	David	284	6601	4.30238
Dorothy	Ann	1301	30252	4.30054
Clive	Anthony	106	2469	4.29324
Alison	Jayne	292	6809	4.28844
Sidney	Herbert	251	5857	4.28547
Nigel	David	240	5614	4.27503
Katie	Ann	174	4084	4.26053
Lee	Michael	275	6465	4.25367
Louis	John	121	2845	4.25308
Heather	Elizabeth	163	3839	4.2459
Beverley	Jayne	135	3183	4.24128
Shaun	Andrew	126	2972	4.23957
Anthony	David	905	21354	4.23808
Harold	James	738	17414	4.23797
Daniel	Thomas	638	15057	4.23723
Katie	Marie	173	4084	4.23604
Stanley	William	353	8336	4.23465
Matthew	Henry	564	13321	4.23392
Jason	Mark	212	5010	4.23154
Edgar	James	138	3263	4.22924
Edgar	John	138	3263	4.22924
Gemma	Marie	114	2696	4.22849
Ryan	Thomas	166	3927	4.22715
Roger	James	258	6116	4.21844
Beryl	Elizabeth	208	4934	4.21565
Allan	William	155	3677	4.21539
Agnes	May	650	15427	4.21339
Victor	James	179	4249	4.21276
Jeffrey	James	119	2827	4.20941
Hugh	John	348	8269	4.20849
Christina	Margaret	111	2644	4.19818
Hilary	Jean	119	2835	4.19753
Kathleen	May	883	21049	4.19497
Shirley	Elizabeth	207	4937	4.19283
Sophie	Jane	174	4151	4.19176
Scott	Michael	119	2840	4.19014
Esther	Hannah	437	10432	4.18903
Lawrence	James	156	3726	4.1868
Mark	David	854	20407	4.18484
Luke	Thomas	172	4115	4.17983
Carole	Elizabeth	171	4093	4.17786
Mildred	Alice	107	2563	4.17479
Nicola	Ann	287	6884	4.16909
Joshua	Thomas	279	6696	4.16667
Leonard	Charles	367	8812	4.16477
Liam	David	144	3459	4.16305
Dennis	George	227	5455	4.16132
Mabel	Alice	366	8812	4.15343
Herbert	James	812	19571	4.149
Eileen	May	385	9310	4.13534
Henry	Thomas	1398	33866	4.12803
Frances	May	1064	25783	4.12675
Tracey	Elizabeth	171	4146	4.12446
Alfred	Thomas	1170	28391	4.12102
Betsy	Hannah	181	4400	4.11364
Yvonne	Ann	145	3528	4.10998
Agnes	Ellen	634	15427	4.10968
Oliver	William	213	5186	4.10721
Ian	Robert	761	18547	4.10309
Ernest	George	988	24082	4.10265
Edith	Ellen	1880	45936	4.09265
Francis	Edward	972	23756	4.0916
Jordan	David	116	2839	4.08595
Christina	Jane	108	2644	4.08472
Jessica	Rose	195	4774	4.08462
Luke	Anthony	168	4115	4.08263
Sheila	May	449	10998	4.08256
Hazel	Elizabeth	147	3604	4.0788
Julia	Margaret	242	5936	4.07682
Malcolm	David	234	5741	4.07594
Wilfred	George	243	5962	4.07581
Sandra	Jean	296	7264	4.07489
Owen	William	215	5282	4.07043
Minnie	Jane	163	4008	4.06687
Isaac	John	134	3300	4.06061
Cecil	George	168	4139	4.05895
Lawrence	Edward	151	3726	4.0526
Mark	James	826	20407	4.04763
Sarah	Alice	7615	188243	4.0453
Frances	Ellen	1043	25783	4.0453
Louis	William	115	2845	4.04218
Geoffrey	John	422	10458	4.03519
June	Rose	225	5577	4.03443
Timothy	David	237	5881	4.02993
Robert	Edward	3346	83043	4.02924
Percy	James	282	7017	4.01881
Walter	Edward	869	21652	4.01349
Violet	Annie	336	8376	4.01146
Cecil	James	166	4139	4.01063
Ruth	Margaret	326	8135	4.00738
Lee	Andrew	259	6465	4.00619
Michael	David	1891	47238	4.00313
Christopher	Paul	1069	26726	3.99985
Harry	James	743	18591	3.99656
Alan	William	699	17525	3.98859
Gary	Paul	260	6525	3.98467
Gareth	Edward	142	3565	3.98317
Stanley	John	332	8336	3.98273
Ada	Alice	707	17755	3.98198
Elizabeth	Mary	5296	133013	3.98157
Jordan	Michael	113	2839	3.98027
Hilda	Margaret	530	13325	3.97749
Victor	Charles	169	4249	3.97741
Emily	Mary	960	24151	3.97499
Ryan	Michael	156	3927	3.9725
Anthony	William	848	21354	3.97115
Annie	Louisa	1631	41100	3.96837
Hugh	William	328	8269	3.96662
Liam	Paul	137	3459	3.96068
Julia	Anne	235	5936	3.9589
Paul	James	1160	29353	3.9519
Kate	Ann	246	6227	3.95054
Sidney	William	231	5857	3.944
Kevin	Paul	329	8349	3.94059
Sean	James	119	3022	3.93779
Laura	Jayne	415	10539	3.93776
Edwin	George	359	9120	3.9364
Ida	Elizabeth	140	3557	3.9359
Lesley	Margaret	197	5010	3.93214
Henry	George	1331	33866	3.93019
Julie	Margaret	449	11434	3.92688
Beatrice	Ellen	569	14495	3.92549
Elaine	Marie	165	4213	3.91645
Sharon	Jane	240	6129	3.91581
Scott	John	111	2840	3.90845
Maud	Alice	257	6580	3.90578
Josephine	Anne	163	4178	3.90139
Sidney	Thomas	228	5857	3.89278
Patrick	William	229	5883	3.89257
Sheila	Anne	428	10998	3.89162
Luke	David	160	4115	3.88821
Annie	May	1596	41100	3.88321
Matthew	Thomas	517	13321	3.88109
Ivy	Mary	216	5567	3.88001
Eileen	Elizabeth	361	9310	3.87755
Rita	Elizabeth	105	2708	3.8774
Dora	Annie	134	3457	3.87619
Oliver	George	201	5186	3.87582
Scott	David	110	2840	3.87324
Steven	David	383	9903	3.86752
Craig	Michael	163	4218	3.86439
George	Frederick	5236	135506	3.86404
Muriel	May	209	5410	3.86322
Walter	William	836	21652	3.86108
Marie	Ann	194	5045	3.84539
Liam	Anthony	133	3459	3.84504
Horace	John	132	3434	3.84391
Dawn	Michelle	127	3305	3.84266
Patrick	Michael	226	5883	3.84158
Jamie	Paul	122	3177	3.8401
Stephen	William	1034	26929	3.83973
Sheila	Elizabeth	422	10998	3.83706
Joanne	Mary	215	5609	3.83312
Thomas	James	4952	129249	3.83136
Sydney	Herbert	222	5799	3.82825
David	James	3142	82128	3.82573
Graham	William	373	9767	3.81898
Edwin	Charles	348	9120	3.81579
Michelle	Marie	190	4980	3.81526
Eva	Elizabeth	203	5321	3.81507
Nigel	James	214	5614	3.8119
Anne	Mary	537	14097	3.80932
Ralph	Henry	146	3838	3.80407
Paula	Anne	101	2656	3.80271
Lisa	Michelle	248	6522	3.80252
Andrea	Jayne	120	3156	3.80228
Lily	Elizabeth	299	7865	3.80165
Eveline	Annie	111	2920	3.80137
Chloe	Ann	142	3744	3.79273
Audrey	Margaret	205	5408	3.79068
Jessie	Ann	255	6730	3.789
Horace	James	130	3434	3.78567
Gary	David	247	6525	3.78544
Lawrence	John	141	3726	3.78422
Simon	Andrew	405	10703	3.78399
Norman	John	419	11075	3.7833
Jennifer	Elizabeth	338	8950	3.77654
Sydney	Charles	219	5799	3.77651
Laura	Mary	398	10539	3.77645
Nigel	Paul	212	5614	3.77627
Adrian	Michael	148	3921	3.77455
Ian	John	700	18547	3.7742
Ivy	Elizabeth	210	5567	3.77223
Valerie	Joan	237	6287	3.76968
Luke	William	155	4115	3.76671
Darren	Michael	193	5132	3.76072
Keith	James	294	7819	3.76007
May	Victoria	142	3779	3.75761
Allan	Edward	138	3677	3.75306
Joshua	David	251	6696	3.74851
Sandra	Jane	272	7264	3.74449
Martin	David	385	10290	3.7415
Gordon	John	266	7117	3.73753
Olivia	May	105	2810	3.73665
Lilian	Maud	543	14533	3.73632
Andrew	Paul	1082	29012	3.72949
Horace	Edward	128	3434	3.72743
Adrian	Mark	146	3921	3.72354
Doris	Elizabeth	577	15501	3.72234
Nicholas	David	303	8149	3.71825
Annie	Eliza	1528	41100	3.71776
Frederick	Thomas	1907	51319	3.71597
Karen	Marie	385	10362	3.7155
Michelle	Jane	185	4980	3.71486
Eric	George	442	11900	3.71429
Rebecca	Elizabeth	312	8401	3.71384
Carl	James	144	3878	3.71325
Sydney	Thomas	215	5799	3.70754
Wilfred	Thomas	221	5962	3.70681
Mark	William	756	20407	3.70461
Ronald	Arthur	483	13040	3.70399
Lucy	Mary	563	15221	3.69884
Diane	Louise	156	4218	3.69843
Stuart	David	270	7310	3.69357
Albert	Ernest	1607	43511	3.69332
Bertha	May	195	5280	3.69318
Amy	Jane	425	11514	3.69116
Louisa	Ellen	326	8835	3.68987
Ronald	John	481	13040	3.68865
Rose	Annie	442	11991	3.6861
Yvonne	Elizabeth	130	3528	3.68481
Elaine	Anne	155	4213	3.67909
Colin	William	329	8955	3.67393
Sean	Andrew	111	3022	3.67306
Edward	Henry	1491	40627	3.66997
Alan	David	642	17525	3.66334
Nathan	Lee	116	3167	3.66277
Carol	Elizabeth	384	10507	3.65471
Craig	William	154	4218	3.65102
Anna	Mary	166	4547	3.65076
Gary	Anthony	238	6525	3.64751
Hannah	Louise	885	24269	3.64663
Eva	Annie	194	5321	3.64593
Reginald	Charles	417	11451	3.6416
Colin	David	326	8955	3.64042
Albert	James	1583	43511	3.63816
Martha	Hannah	1371	37738	3.63294
Gerald	Anthony	165	4543	3.63196
Brian	Thomas	544	14979	3.63175
Joshua	William	243	6696	3.62903
Eleanor	Elizabeth	305	8405	3.62879
Scott	Lee	103	2840	3.62676
Nora	Kathleen	127	3505	3.62339
Marjorie	May	287	7930	3.61917
Roy	Edward	203	5611	3.61789
Gary	William	236	6525	3.61686
Maria	Ellen	311	8600	3.61628
Liam	Thomas	125	3459	3.61376
Clifford	George	158	4374	3.61225
Valerie	Elizabeth	227	6287	3.61063
Jessica	Anne	172	4774	3.60285
Nathan	Thomas	114	3167	3.59962
Reginald	Thomas	412	11451	3.59794
Kathleen	Elizabeth	757	21049	3.59637
Tracy	Elizabeth	137	3812	3.59391
Tom	Henry	167	4649	3.59217
Paul	Michael	1054	29353	3.59077
Linda	Anne	374	10416	3.59063
Frank	Edward	667	18581	3.58969
Marjorie	Mary	284	7930	3.58134
Chloe	Jade	134	3744	3.57906
Evan	Edward	152	4248	3.57815
Phyllis	Irene	299	8359	3.57698
Georgina	Louise	121	3387	3.57248
Georgina	May	121	3387	3.57248
Rachel	Anne	319	8938	3.56903
Muriel	Elizabeth	193	5410	3.56747
Ryan	Paul	140	3927	3.56506
Constance	Margaret	289	8112	3.56262
Jessica	Ann	170	4774	3.56095
Vera	Margaret	194	5448	3.56094
Caroline	Louise	304	8543	3.55847
Norman	James	394	11075	3.55756
Scott	William	101	2840	3.55634
Gordon	James	253	7117	3.55487
Andrea	Mary	112	3156	3.5488
Pamela	Joan	301	8486	3.54702
Neil	Robert	234	6601	3.54492
Keith	Anthony	276	7819	3.52986
Jacqueline	Margaret	297	8435	3.52104
Sydney	William	204	5799	3.51785
Wendy	Louise	198	5630	3.51687
Frances	Alice	905	25783	3.51006
Gary	Michael	229	6525	3.50958
Joshua	John	235	6696	3.50956
Gerald	Arthur	159	4543	3.49989
Matthew	William	466	13321	3.49824
Tracy	Jayne	133	3812	3.48898
Ryan	Anthony	137	3927	3.48867
Harold	John	607	17414	3.4857
Tom	William	162	4649	3.48462
Clifford	Henry	152	4374	3.47508
Agnes	Elizabeth	536	15427	3.47443
Michael	Joseph	1639	47238	3.46966
Vera	Elizabeth	189	5448	3.46916
Sophie	Marie	144	4151	3.46904
Philip	Anthony	641	18481	3.46843
Horace	George	119	3434	3.46535
Paul	William	1017	29353	3.46472
Rebecca	Jayne	291	8401	3.46387
Ada	Ann	615	17755	3.46381
Edgar	Charles	113	3263	3.46307
Amelia	Mary	188	5444	3.45334
Amelia	Rose	188	5444	3.45334
Edith	Ann	1586	45936	3.45263
Mabel	Mary	303	8812	3.43849
Kevin	William	287	8349	3.43754
Andrew	William	997	29012	3.43651
Amelia	Alice	187	5444	3.43497
Harold	Edward	598	17414	3.43402
Jack	David	291	8476	3.43322
Sophie	Ann	142	4151	3.42086
Kate	Louise	213	6227	3.42059
Dawn	Ann	113	3305	3.41906
Jason	John	171	5010	3.41317
Steven	Michael	338	9903	3.41311
Lydia	May	120	3517	3.412
Alice	Elizabeth	1953	57305	3.40808
Terence	George	243	7131	3.40766
Frederick	Arthur	1743	51319	3.3964
Carole	Lesley	139	4093	3.39604
Stuart	Anthony	248	7310	3.39261
Roy	James	190	5611	3.38621
Alan	George	592	17525	3.37803
Edmund	Thomas	125	3705	3.37382
Brian	Edward	505	14979	3.37139
Lucy	May	513	15221	3.37034
Henry	Edward	1141	33866	3.36916
Minnie	Louisa	135	4008	3.36826
Chloe	Jane	126	3744	3.36538
Nicola	Marie	231	6884	3.35561
Liam	Andrew	116	3459	3.35357
Marie	Teresa	169	5045	3.34985
Teresa	Margaret	102	3046	3.34865
Katherine	Margaret	117	3498	3.34477
Stephanie	Jayne	100	2991	3.34336
Craig	Lee	141	4218	3.34282
Gary	Lee	218	6525	3.341
Jack	Thomas	283	8476	3.33884
Steven	Mark	330	9903	3.33232
Darren	Anthony	171	5132	3.33203
Albert	John	1449	43511	3.33019
Rosemary	Jean	102	3064	3.32898
Geoffrey	Alan	348	10458	3.3276
Lisa	Anne	217	6522	3.3272
Hugh	Richard	275	8269	3.32567
Carole	Mary	136	4093	3.32275
Charlotte	Jane	439	13213	3.32248
Nancy	May	179	5388	3.3222
Laura	Anne	350	10539	3.321
Angela	Elizabeth	253	7627	3.31716
Teresa	Elizabeth	101	3046	3.31582
Terence	Joseph	236	7131	3.30949
Rebecca	Mary	278	8401	3.30913
Ralph	Edward	127	3838	3.30902
Barry	Thomas	160	4846	3.30169
Dennis	Arthur	180	5455	3.29973
Julie	Dawn	377	11434	3.29718
Terence	Anthony	235	7131	3.29547
Kevin	Anthony	275	8349	3.29381
Tom	Harry	153	4649	3.29103
Edwin	Arthur	300	9120	3.28947
Samuel	George	845	25716	3.28589
Donald	John	221	6732	3.28283
Audrey	Jean	177	5408	3.27293
Emma	Louisa	715	21864	3.27022
Michael	William	1544	47238	3.26856
Malcolm	William	187	5741	3.25727
Christopher	William	870	26726	3.25526
Audrey	Joan	176	5408	3.25444
Nathan	David	103	3167	3.25229
Nathan	Paul	103	3167	3.25229
Sophie	Anne	135	4151	3.25223
Cyril	William	217	6679	3.24899
Frances	Jane	837	25783	3.24633
Emily	May	784	24151	3.24624
Peter	Anthony	1301	40100	3.24439
Stuart	Michael	237	7310	3.24213
Dora	Alice	112	3457	3.2398
Maud	Beatrice	213	6580	3.23708
Clara	Louisa	352	10877	3.23619
Alexander	George	296	9155	3.23321
Evelyn	Maud	231	7145	3.23303
Steven	Robert	320	9903	3.23134
Jonathan	Michael	275	8512	3.23073
Lauren	Marie	104	3224	3.22581
Evan	David	137	4248	3.22505
Nigel	Peter	181	5614	3.22408
Victoria	Mary	214	6640	3.22289
Malcolm	George	185	5741	3.22243
Ada	Annie	572	17755	3.22163
Jonathan	Richard	274	8512	3.21898
Ernest	Arthur	775	24082	3.21817
Francis	George	764	23756	3.21603
Derek	George	253	7868	3.21556
Lydia	Ellen	113	3517	3.21297
Geoffrey	Thomas	336	10458	3.21285
Michelle	Elizabeth	160	4980	3.21285
Edmund	George	119	3705	3.21188
Benjamin	William	349	10867	3.21156
Leonard	Arthur	283	8812	3.21153
Jamie	Michael	102	3177	3.21058
June	Patricia	179	5577	3.20961
Gwendoline	Margaret	128	3990	3.20802
May	Ann	121	3779	3.20191
Doris	Irene	496	15501	3.19979
Leslie	Thomas	318	9964	3.19149
Lewis	Edward	171	5361	3.1897
Raymond	Charles	291	9127	3.18834
Harriet	Hannah	482	15133	3.18509
Gwendoline	Elizabeth	127	3990	3.18296
Ronald	Edward	415	13040	3.18251
Dora	Ellen	110	3457	3.18195
Louisa	May	281	8835	3.18053
Jamie	Andrew	101	3177	3.1791
Norman	Edward	352	11075	3.17833
Henry	Charles	1076	33866	3.17723
Violet	Elizabeth	266	8376	3.17574
Walter	George	687	21652	3.17292
Roger	David	194	6116	3.17201
Linda	Elizabeth	330	10416	3.1682
Jessica	Elizabeth	151	4774	3.16297
Elsie	Elizabeth	563	17801	3.16274
Adrian	Charles	124	3921	3.16246
Annie	Jane	1298	41100	3.15815
Roy	John	177	5611	3.15452
Evan	Henry	134	4248	3.15443
Diane	Patricia	133	4218	3.15315
Carole	Margaret	129	4093	3.15172
Gertrude	Ellen	415	13174	3.15014
Donald	George	212	6732	3.14914
Ruth	Ellen	256	8135	3.1469
Ernest	Henry	757	24082	3.14343
James	Arthur	4691	149253	3.14298
Jessica	Mary	150	4774	3.14202
Ernest	Albert	756	24082	3.13927
Wilfred	Ernest	187	5962	3.13653
Katie	Anne	128	4084	3.13418
Angela	Louise	239	7627	3.1336
Lauren	Jane	101	3224	3.13275
Edmund	William	116	3705	3.1309
Maud	Ellen	206	6580	3.1307
Rebecca	Anne	263	8401	3.13058
Ian	William	580	18547	3.12719
Samuel	Edward	804	25716	3.12646
Tracy	Michelle	119	3812	3.12172
Joshua	Michael	209	6696	3.12127
Isaac	Edward	103	3300	3.12121
Linda	Christine	325	10416	3.1202
Carl	Michael	121	3878	3.12017
Andrew	Mark	905	29012	3.1194
Roy	Anthony	175	5611	3.11887
Anne	Patricia	439	14097	3.11414
Timothy	Paul	183	5881	3.11172
Ethel	Annie	640	20587	3.10876
Sidney	Arthur	182	5857	3.10739
Philip	Henry	574	18481	3.10589
Agnes	Annie	479	15427	3.10495
Maria	Alice	267	8600	3.10465
Bernard	Francis	202	6507	3.10435
Valerie	May	195	6287	3.10164
Linda	May	322	10416	3.0914
Albert	Victor	1345	43511	3.09117
Gladys	Elizabeth	495	16014	3.09104
Terence	Edward	220	7131	3.08512
Brenda	Joyce	184	5969	3.08259
Jacqueline	Elizabeth	260	8435	3.08239
Dorothy	Elizabeth	932	30252	3.08079
Adam	Paul	189	6142	3.07717
Lily	Jane	242	7865	3.07692
Winifred	Alice	464	15087	3.0755
Heather	Anne	118	3839	3.07372
Owen	James	162	5282	3.06702
Jonathan	William	261	8512	3.06626
Josephine	Elizabeth	128	4178	3.06367
Edward	George	1243	40627	3.05954
Anna	Jane	139	4547	3.05696
Cyril	Arthur	204	6679	3.05435
Jason	David	153	5010	3.05389
Hazel	Jean	110	3604	3.05216
Nicola	Anne	210	6884	3.05055
Colin	Michael	273	8955	3.04858
Eliza	Mary	738	24211	3.0482
Betty	Margaret	119	3908	3.04504
Eliza	Alice	737	24211	3.04407
David	Thomas	2498	82128	3.04159
Philip	Andrew	562	18481	3.04096
Thomas	John	3923	129249	3.03523
Sharon	Mary	186	6129	3.03475
Jason	Peter	152	5010	3.03393
Sylvia	Jean	197	6494	3.03357
Stephen	Michael	816	26929	3.03019
Ada	Louisa	538	17755	3.03013
Gareth	William	108	3565	3.02945
Daniel	Joseph	456	15057	3.02849
Laura	Annie	319	10539	3.02685
Christopher	Michael	806	26726	3.01579
Raymond	Arthur	275	9127	3.01304
Bernard	George	196	6507	3.01214
Craig	Alan	127	4218	3.01091
Jonathan	Peter	256	8512	3.00752
Rose	Elizabeth	360	11991	3.00225
Wendy	Patricia	169	5630	3.00178
Marjorie	Joan	238	7930	3.00126
Stephen	David	808	26929	3.00048
Ivy	Lilian	167	5567	2.99982
Horace	Henry	103	3434	2.99942
Joyce	Ann	253	8446	2.9955
Roy	Thomas	168	5611	2.99412
Steven	William	296	9903	2.98899
Andrew	Michael	867	29012	2.98842
Barbara	May	536	17944	2.98707
Susan	Anne	855	28672	2.982
Percy	George	209	7017	2.97848
George	Arthur	4035	135506	2.97773
Roger	Anthony	182	6116	2.9758
Amelia	Ellen	162	5444	2.97575
Nigel	Anthony	167	5614	2.97471
Patrick	Thomas	175	5883	2.97467
Jason	Michael	149	5010	2.97405
Edna	Margaret	236	7949	2.96893
Alan	Edward	520	17525	2.96719
Peter	David	1189	40100	2.96509
Andrew	Robert	859	29012	2.96084
Jonathan	Charles	252	8512	2.96053
Maurice	George	110	3716	2.96017
Beryl	Jean	146	4934	2.95906
Fanny	Eliza	171	5785	2.95592
Herbert	George	578	19571	2.95335
Cecil	Henry	122	4139	2.94757
Constance	Annie	239	8112	2.94625
Constance	Elizabeth	239	8112	2.94625
Anthony	Joseph	629	21354	2.94558
Craig	James	124	4218	2.93978
Nigel	Robert	165	5614	2.93908
Edwin	William	268	9120	2.9386
Andrew	Peter	852	29012	2.93672
Matthew	Robert	390	13321	2.92771
Geoffrey	James	305	10458	2.91643
Walter	Thomas	630	21652	2.90966
Jack	James	246	8476	2.90231
Lawrence	Arthur	108	3726	2.89855
Sydney	Arthur	168	5799	2.89705
Esther	Annie	302	10432	2.89494
Eva	Jane	154	5321	2.89419
Ann	Marie	1220	42183	2.89216
Luke	Alexander	119	4115	2.89186
Betty	Mary	113	3908	2.8915
Betty	May	113	3908	2.8915
Kevin	Joseph	241	8349	2.88657
Hazel	Anne	104	3604	2.88568
Hazel	May	104	3604	2.88568
Samuel	William	742	25716	2.88536
Grace	Alice	228	7905	2.88425
Brenda	Jean	172	5969	2.88156
Norman	Henry	319	11075	2.88036
Elizabeth	Hannah	3830	133013	2.87942
Eileen	Patricia	268	9310	2.87862
Frances	Annie	740	25783	2.87011
Minnie	May	115	4008	2.86926
Deborah	Mary	214	7462	2.86786
Ralph	John	110	3838	2.86608
Winifred	Annie	432	15087	2.86339
Lee	Paul	185	6465	2.86156
Anthony	Michael	610	21354	2.85661
Ada	Ellen	507	17755	2.85553
Trevor	George	125	4378	2.85519
Helen	Marie	402	14085	2.8541
Louisa	Annie	252	8835	2.85229
Lisa	Joanne	186	6522	2.85189
Simon	Mark	305	10703	2.84967
Sylvia	Anne	185	6494	2.84878
John	Robert	10668	374498	2.84861
Laura	Ellen	300	10539	2.84657
Stuart	Andrew	208	7310	2.84542
Evelyn	Margaret	203	7145	2.84115
Arthur	Thomas	1330	46879	2.83709
Richard	Edward	1424	50208	2.8362
Terence	Patrick	202	7131	2.8327
Mark	Edward	578	20407	2.83236
Trevor	David	124	4378	2.83234
Albert	George	1232	43511	2.83147
Kate	Mary	176	6227	2.8264
Lucy	Hannah	430	15221	2.82504
Gordon	Thomas	201	7117	2.82422
Charles	Thomas	2183	77357	2.82198
Luke	Michael	116	4115	2.81895
Martin	William	290	10290	2.81827
Matthew	Paul	375	13321	2.8151
Cyril	Thomas	188	6679	2.81479
Colin	Edward	252	8955	2.81407
Roger	Charles	172	6116	2.8123
Brian	Anthony	421	14979	2.8106
Lily	Maud	221	7865	2.80992
Barry	Anthony	136	4846	2.80644
Joyce	May	237	8446	2.80606
Adrian	David	110	3921	2.80541
Maureen	Margaret	186	6644	2.79952
Gladys	Irene	448	16014	2.79755
Harriet	Annie	423	15133	2.79522
Betty	Irene	109	3908	2.78915
Heather	Marie	107	3839	2.78718
Darren	Peter	143	5132	2.78644
Barry	Michael	135	4846	2.7858
Eva	Alice	148	5321	2.78143
Maud	Ethel	183	6580	2.78116
Carol	Mary	292	10507	2.7791
Kevin	Peter	232	8349	2.77878
Douglas	Arthur	165	5945	2.77544
Marie	Josephine	140	5045	2.77502
Cyril	Edward	185	6679	2.76988
Florence	Emily	1266	45773	2.76582
Nicholas	Charles	225	8149	2.76107
Pamela	Elizabeth	234	8486	2.75748
Kevin	David	230	8349	2.75482
Arthur	George	1290	46879	2.75176
Laura	May	290	10539	2.75168
Eileen	Ann	256	9310	2.74973
Darren	Andrew	141	5132	2.74747
Steven	Anthony	272	9903	2.74664
Julie	Mary	314	11434	2.7462
Derek	Anthony	216	7868	2.7453
Brian	George	411	14979	2.74384
Raymond	James	250	9127	2.73913
Philip	David	506	18481	2.73795
Marjorie	Ann	217	7930	2.73644
Beryl	Joan	135	4934	2.73612
Florence	Gertrude	1252	45773	2.73524
Edith	Emily	1256	45936	2.73424
Samuel	Joseph	703	25716	2.73371
Donald	Arthur	184	6732	2.73321
Derek	Thomas	215	7868	2.73259
Kevin	Patrick	228	8349	2.73087
Martin	Joseph	281	10290	2.73081
Daniel	Paul	411	15057	2.72963
Gerald	Thomas	124	4543	2.72947
Joanne	Margaret	153	5609	2.72776
Neil	William	180	6601	2.72686
Keith	Edward	213	7819	2.72413
Stanley	Thomas	227	8336	2.72313
Martin	Peter	280	10290	2.72109
Timothy	Mark	160	5881	2.72063
Elsie	Margaret	484	17801	2.71895
Elsie	Maud	484	17801	2.71895
Ruth	Annie	221	8135	2.71666
Martin	Paul	279	10290	2.71137
Gladys	Maud	434	16014	2.71013
Carl	William	105	3878	2.70758
Janet	Anne	350	12931	2.70667
Ethel	Elizabeth	557	20587	2.70559
Edward	Charles	1099	40627	2.7051
Ruth	Hannah	220	8135	2.70436
David	Anthony	2221	82128	2.70431
Brian	David	405	14979	2.70378
Kenneth	Charles	495	18309	2.70359
Olive	Elizabeth	176	6515	2.70146
David	Michael	2218	82128	2.70066
Chloe	Anne	101	3744	2.69765
[truncated: 4,061 more rows]
