# Supplementary material for: Network analysis of the social and demographic influences on name choice within the UK (1838-2016)
Source: PLoS One. 2018 Oct 31;13(10):e0205759. doi: 10.1371/journal.pone.0205759 (PMC6209202; doi:10.1371/journal.pone.0205759)
Supplement: S8 Table — (XLSX) [file pone.0205759.s009.xlsx]

## Sheet: Table S8
Table S8. Usage of forenames in the BMD corpus, as a percentage of total registered forenames per year.
Names where the total number of records, across all years, is < 50 are excluded. Note that as a consequence, the summed percentages in each column will not amount to 100%. This is especially notable in years approaching the present day, as the diversity of possible names increases. As such, many names have yet to attain this threshold number.
Name	Sex	No. of years in use as a forename	Total no. of births with this forename	Total no. of uses of this name as a forename	Total no. of uses of this name as a middle name	Ratio of forename to middle name use	Year of greatest popularity (as % of births registered that year)	Year of first recorded use	Year of last recorded use	1838	1839	1840	1841	1842	1843	1844	1845	1846	1847	1848	1849	1850	1851	1852	1853	1854	1855	1856	1857	1858	1859	1860	1861	1862	1863	1864	1865	1866	1867	1868	1869	1870	1871	1872	1873	1874	1875	1876	1877
Aaliyah	F	20	122	122	20	6.1	2014	1995	2014	0	0	0	0	0	0	0	0	0	0	0	0	0	0	0	0	0	0	0	0	0	0	0	0	0	0	0	0	0	0	0	0	0	0	0	0	0	0	0	0
Aaron	M	164	7173	7173	1354	5.298	1998	1838	2013	0.056646	0.078942	0.045371	0.053898	0.041673	0.045089	0.071575	0.051567	0.058116	0.052448	0.051758	0.058465	0.052153	0.052039	0.043906	0.05129	0.055146	0.040834	0.039523	0.036926	0.048285	0.035647	0.045775	0.043492	0.038969	0.034279	0.041006	0.039668	0.033082	0.032323	0.042264	0.03862	0.032223	0.025837	0.032929	0.035009	0.032869	0.024949	0.030517	0.026337
Abbey	F	43	183	183	61	3	1995	1852	2013	0	0	0	0	0	0	0	0	0	0	0	0	0	0	0.000646	0	0	0	0.000618	0	0	0	0	0.00058	0	0	0	0	0	0	0	0	0	0	0	0	0	0	0.000436	0
Abbi	F	22	60	60	3	20	2002	1844	2008	0	0	0	0	0	0	0.000753	0	0	0	0	0	0	0	0	0	0	0	0	0	0	0	0	0	0	0	0	0	0	0	0	0	0	0	0	0	0	0	0	0
Abbie	F	48	809	809	29	27.897	2003	1885	2013	0	0	0	0	0	0	0	0	0	0	0	0	0	0	0	0	0	0	0	0	0	0	0	0	0	0	0	0	0	0	0	0	0	0	0	0	0	0	0	0
Abby	F	57	305	305	43	7.093	2002	1839	2012	0	0.000797	0	0	0	0	0	0	0	0	0	0	0	0	0	0	0.000627	0	0.000618	0	0.000627	0.000594	0.000587	0	0	0	0	0	0.000542	0	0.000509	0.001044	0.000511	0	0.000484	0	0	0.000907	0.000436	0
Abdul	M	64	554	554	376	1.473	2012	1920	2014	0	0	0	0	0	0	0	0	0	0	0	0	0	0	0	0	0	0	0	0	0	0	0	0	0	0	0	0	0	0	0	0	0	0	0	0	0	0	0	0
Abdullah	M	35	85	85	118	0.72	2009	1893	2013	0	0	0	0	0	0	0	0	0	0	0	0	0	0	0	0	0	0	0	0	0	0	0	0	0	0	0	0	0	0	0	0	0	0	0	0	0	0	0	0
Abe	M	41	136	136	4	34	2001	1858	2001	0	0	0	0	0	0	0	0	0	0	0	0	0	0	0	0	0	0	0	0	0.000627	0	0	0.00058	0	0	0	0	0	0	0	0	0	0	0	0	0	0	0	0
Abednego	M	44	75	75	4	18.75	1840	1838	1929	0.001666	0.001595	0.003184	0.001585	0.001603	0.003164	0.001507	0	0.002835	0.00228	0	0.001426	0.000686	0	0.002583	0	0.001253	0.000628	0.000618	0.000615	0.001254	0.000594	0	0	0.001694	0	0	0	0	0.00053	0.000509	0.000522	0.001534	0.000497	0	0.00048	0.000457	0	0.000872	0.00085
Abel	M	112	3065	3065	316	9.699	2013	1838	2014	0.042485	0.03668	0.027063	0.061031	0.044878	0.031641	0.032397	0.032136	0.040398	0.028124	0.03697	0.036362	0.039115	0.038206	0.034867	0.042201	0.027573	0.028898	0.03273	0.02831	0.028219	0.026736	0.031691	0.039433	0.02485	0.024726	0.034911	0.033057	0.027659	0.021195	0.020368	0.02192	0.023016	0.023353	0.029539	0.019183	0.020543	0.024949	0.017002	0.020815
Abi	F	45	85	85	6	14.167	2005	1838	2010	0.000833	0	0	0	0.000801	0.000791	0	0	0	0	0	0.000713	0.000686	0.000659	0	0.000649	0.000627	0	0.001853	0	0.000627	0	0.001174	0	0	0.001124	0	0	0.000542	0.00106	0	0	0	0	0.000484	0	0	0.000454	0	0
Abid	M	32	92	92	32	2.875	1977	1850	2009	0	0	0	0	0	0	0	0	0	0	0	0	0.000686	0	0	0	0	0	0	0	0	0	0	0	0	0.000562	0	0	0	0	0	0	0	0	0	0	0	0	0.000436	0
Abigail	F	170	4426	4426	625	7.082	2003	1838	2014	0.026657	0.011163	0.017512	0.014267	0.016829	0.01503	0.012055	0.020926	0.016301	0.021283	0.020703	0.014973	0.018528	0.019103	0.014851	0.020126	0.019426	0.015077	0.020379	0.014771	0.017558	0.018418	0.014085	0.013918	0.015814	0.010677	0.013853	0.01763	0.015185	0.011127	0.010693	0.019832	0.014833	0.008447	0.010653	0.009592	0.012326	0.009979	0.013515	0.013593
Abigal	F	35	53	53	5	10.6	1989	1838	1996	0.000833	0.001595	0.001592	0	0	0	0.00226	0.000747	0.001417	0	0.001479	0	0.000686	0.000659	0	0.001298	0	0.000628	0.000618	0	0	0.000594	0.000587	0	0	0	0	0.001102	0.000542	0.00106	0.001018	0	0	0.000994	0.000484	0.000959	0.000457	0	0	0
Abner	M	81	323	323	59	5.475	1865	1838	1948	0.004165	0.00319	0.005572	0.004756	0.004007	0.001582	0.003767	0.005231	0.001417	0.00152	0.002218	0.003565	0.002745	0.002635	0.003874	0.003246	0.002507	0.004397	0.001853	0.005539	0.00439	0.001188	0.003521	0.004639	0.003953	0.003372	0.003325	0.00606	0.003796	0.00212	0.003055	0.001044	0.00358	0.001491	0.001937	0.001439	0.001826	0.002268	0.003488	0.001699
Abraham	M	131	16293	16293	966	16.866	1838	1838	2006	0.234083	0.207322	0.222875	0.204494	0.203555	0.225444	0.206437	0.213741	0.197736	0.196868	0.192242	0.182523	0.196261	0.202229	0.1569	0.16296	0.157917	0.164591	0.154388	0.169245	0.151754	0.156849	0.149651	0.131637	0.15023	0.14161	0.120248	0.133879	0.110093	0.118693	0.122208	0.109598	0.122241	0.11875	0.111376	0.110304	0.11504	0.104784	0.102886	0.100251
Abram	M	89	622	622	111	5.604	1852	1838	1937	0.009163	0.005582	0.004776	0.007134	0.006411	0.004746	0.006027	0.005231	0.009214	0.005321	0.002958	0.004278	0.008235	0.001976	0.010331	0.004545	0.00564	0.00691	0.006793	0.003693	0.00439	0.002376	0.002934	0.007539	0.003389	0.005058	0.002771	0.002204	0.003796	0.006888	0.005601	0.002609	0.00358	0.004969	0.002905	0.006714	0.003196	0.001814	0.005667	0.005098
Absalom	M	87	702	702	76	9.237	1851	1838	1942	0.009163	0.00319	0.00796	0.006341	0.008014	0.008701	0.009794	0.011958	0.009214	0.006081	0.009612	0.007843	0.010293	0.013175	0.011622	0.00844	0.008147	0.008795	0.006176	0.004924	0.006898	0.008318	0.009977	0.004059	0.006213	0.006181	0.007204	0.00606	0.006508	0.006888	0.00662	0.006785	0.006138	0.006956	0.004842	0.005755	0.002283	0.004083	0.003488	0.005098
Absolom	M	48	78	78	13	6	1840	1838	1923	0.000833	0.000797	0.003184	0.000793	0.002404	0.001582	0.001507	0.000747	0.000709	0.00076	0.001479	0	0.001372	0	0	0.001298	0	0.000628	0.001235	0.000615	0.001254	0.000594	0.000587	0.00116	0.00113	0.000562	0.001108	0.001102	0	0.00159	0	0.000522	0	0.000497	0	0.000959	0.000913	0.000907	0	0.000425
Abu	M	26	63	63	58	1.086	2008	1959	2010	0	0	0	0	0	0	0	0	0	0	0	0	0	0	0	0	0	0	0	0	0	0	0	0	0	0	0	0	0	0	0	0	0	0	0	0	0	0	0	0
Ackroyd	M	47	78	78	74	1.054	1840	1838	1925	0.000833	0	0.002388	0.000793	0.000801	0.000791	0	0.000747	0.000709	0	0	0	0.000686	0	0.001291	0.001298	0.000627	0.001256	0.001853	0	0.000627	0.001188	0.001174	0.00058	0.00113	0.000562	0	0.001102	0.000542	0.00053	0.001528	0.000522	0	0	0.000484	0.000959	0.000457	0.001361	0.000872	0.00085
Ada	F	137	106583	106583	6064	17.576	1880	1838	2014	0.015828	0.019935	0.0199	0.01823	0.024843	0.024522	0.030137	0.034378	0.035437	0.028124	0.033273	0.039927	0.054898	0.054016	0.085875	0.12011	0.112172	0.124386	0.138949	0.181554	0.215716	0.259038	0.303996	0.351418	0.41172	0.500694	0.501493	0.64846	0.720759	0.700501	0.762783	0.918011	0.947242	0.936089	0.921518	1.02679	1.01025	1.05011	0.961719	1.06284
Adah	F	94	716	716	53	13.509	1865	1838	1941	0.003332	0.003987	0.003184	0.000793	0.008014	0.008701	0.014315	0.01121	0.009922	0.009881	0.01183	0.014973	0.011666	0.011198	0.010977	0.007142	0.008773	0.008795	0.008646	0.009232	0.008779	0.014259	0.015845	0.011598	0.010731	0.012925	0.015516	0.017079	0.008135	0.008478	0.00611	0.006263	0.005115	0.00795	0.002905	0.005755	0.002739	0.001814	0.002616	0.004248
Adaline	F	53	78	78	31	2.516	1859	1838	1941	0.001666	0.000797	0.000796	0	0.000801	0	0.000753	0	0.000709	0	0.002218	0.000713	0	0.000659	0	0.001298	0	0.000628	0	0.001231	0.001254	0.002376	0.000587	0.00174	0.000565	0.000562	0.000554	0.000551	0.002169	0.00053	0	0.000522	0.000511	0.000497	0.000484	0.000959	0.000913	0.000454	0.000872	0.001274
Adam	M	173	13440	13440	2665	5.043	1988	1838	2014	0.079138	0.046249	0.050943	0.064202	0.068119	0.06882	0.079109	0.071745	0.052446	0.053208	0.052497	0.0549	0.060388	0.049405	0.059402	0.061029	0.057652	0.043347	0.054344	0.055389	0.050166	0.043965	0.042254	0.053931	0.050265	0.044394	0.044885	0.049585	0.037963	0.039211	0.033607	0.03027	0.038872	0.037265	0.039708	0.027336	0.02876	0.038557	0.034876	0.03186
Addie	M	36	63	63	20	3.15	1977	1864	1977	0	0	0	0	0	0	0	0	0	0	0	0	0	0	0	0	0	0	0	0	0	0	0	0	0	0	0.000554	0	0	0	0	0.000522	0	0.000994	0	0	0	0	0.000872	0.000425
Addison	M	50	68	68	264	0.258	2011	1839	2014	0	0.000797	0	0.000793	0	0	0.000753	0.000747	0.000709	0	0.000739	0.000713	0	0.000659	0.000646	0.001298	0.000627	0.000628	0	0.000615	0	0.000594	0.000587	0	0	0	0.000554	0	0	0	0	0	0.000511	0	0.000484	0	0	0.000454	0.000436	0
Adeel	M	20	67	67	12	5.583	1988	1977	2010	0	0	0	0	0	0	0	0	0	0	0	0	0	0	0	0	0	0	0	0	0	0	0	0	0	0	0	0	0	0	0	0	0	0	0	0	0	0	0	0
Adela	F	121	630	630	214	2.944	2009	1838	2009	0.000833	0	0.001592	0.001585	0.001603	0.000791	0.001507	0.002989	0.00567	0.00228	0.002958	0.003565	0.004804	0.001976	0.003228	0.003246	0.002507	0.003141	0.005558	0.003077	0.003762	0.001782	0.001174	0.005799	0.003953	0.007867	0.001108	0.003857	0.004881	0.00159	0.003564	0.006785	0.004092	0.003975	0.003874	0.005275	0.002739	0.002268	0.005231	0.003823
Adelaide	F	129	5527	5527	2674	2.067	1867	1838	2013	0.014995	0.009569	0.01592	0.01823	0.014425	0.011074	0.012808	0.006726	0.012757	0.012922	0.010352	0.024241	0.019901	0.032278	0.023244	0.02597	0.0282	0.023244	0.037671	0.032618	0.035117	0.03743	0.034625	0.034794	0.042923	0.050575	0.041006	0.043524	0.037963	0.052988	0.046337	0.044883	0.046032	0.045711	0.039708	0.038846	0.040629	0.034021	0.037928	0.038656
Adele	F	142	1954	1954	821	2.38	1977	1839	2006	0	0.000797	0	0	0.000801	0	0	0.000747	0.001417	0	0	0	0	0.000659	0.001291	0.001298	0	0.001256	0.000618	0.000615	0	0.001782	0.001174	0.00116	0	0.001124	0.000554	0.001102	0	0.00106	0	0.000522	0.000511	0.000497	0.001453	0.001918	0.000913	0.000907	0.000436	0.000425
Adelia	F	50	66	66	23	2.87	1942	1847	1958	0	0	0	0	0	0	0	0	0	0.00076	0	0.000713	0.000686	0	0	0.000649	0.000627	0.000628	0	0	0.000627	0.001188	0.001174	0.00058	0.000565	0.000562	0	0.000551	0	0	0.000509	0	0	0.000497	0	0.00048	0.000457	0.000454	0.000436	0.000425
Adelina	F	88	485	485	102	4.755	1875	1838	1979	0.000833	0.002392	0.002388	0.001585	0	0	0.000753	0	0.000709	0.00076	0.000739	0.001426	0	0.000659	0.002583	0.001948	0.00188	0.000628	0	0	0.000627	0.000594	0.000587	0.00174	0.001694	0.002248	0.001662	0.002755	0.001085	0.00159	0.004074	0.004697	0.005115	0.002981	0.004842	0.001439	0.002739	0.007258	0.005667	0.005098
Adeline	F	126	2792	2792	1173	2.38	1901	1838	2006	0.001666	0.003987	0.003184	0.007926	0.004007	0.003955	0.00226	0.000747	0.00567	0.007601	0	0.00713	0.006862	0.007246	0.016142	0.007791	0.0094	0.010051	0.013586	0.012924	0.012542	0.013665	0.013498	0.012758	0.013555	0.013487	0.021057	0.022038	0.017355	0.013247	0.014767	0.01931	0.019436	0.025837	0.016949	0.018704	0.01826	0.016784	0.023978	0.021665
Adeliza	F	42	75	75	10	7.5	1869	1839	1913	0	0.000797	0	0.000793	0	0	0	0	0.000709	0.00076	0.000739	0	0.000686	0	0.001937	0.001948	0.00188	0.001256	0.001235	0.000615	0.000627	0.001188	0.000587	0	0	0	0.002217	0.001102	0.001627	0.00053	0.001018	0.002609	0.000511	0.000994	0.000968	0.00048	0.00137	0.000454	0.001308	0
Adelle	F	44	91	91	30	3.033	1984	1850	2009	0	0	0	0	0	0	0	0	0	0	0	0	0.000686	0	0.000646	0	0	0	0	0	0	0	0	0	0	0	0.000554	0	0	0	0	0	0	0	0	0	0	0	0	0
Aden	M	45	64	64	36	1.778	2001	1856	2005	0	0	0	0	0	0	0	0	0	0	0	0	0	0	0	0	0	0	0.000618	0.000615	0.001254	0	0.001174	0	0	0.000562	0	0.000551	0.001085	0.00053	0	0	0	0.000497	0	0	0	0	0	0
Adil	M	21	68	68	34	2	1994	1964	2003	0	0	0	0	0	0	0	0	0	0	0	0	0	0	0	0	0	0	0	0	0	0	0	0	0	0	0	0	0	0	0	0	0	0	0	0	0	0	0	0
Adina	F	52	75	75	17	4.412	1996	1863	1996	0	0	0	0	0	0	0	0	0	0	0	0	0	0	0	0	0	0	0	0	0	0	0	0	0	0.000562	0	0	0.000542	0	0	0	0	0	0	0.00048	0	0.000907	0.000436	0.001274
Admiral	M	57	107	107	6	17.833	1856	1840	1920	0	0	0.001592	0.000793	0	0	0.000753	0.002989	0	0.00076	0	0	0	0.001317	0.000646	0.001948	0	0.000628	0.003088	0.001231	0.000627	0.000594	0	0.00058	0.00113	0.001124	0.000554	0.000551	0.002169	0	0.001528	0.000522	0.001023	0.000994	0.001937	0.000959	0.000457	0.000907	0.000872	0.00085
Adnan	M	27	97	97	14	6.929	2011	1939	2011	0	0	0	0	0	0	0	0	0	0	0	0	0	0	0	0	0	0	0	0	0	0	0	0	0	0	0	0	0	0	0	0	0	0	0	0	0	0	0	0
Adolph	M	69	139	139	65	2.138	1911	1842	1941	0	0	0	0	0.000801	0	0.000753	0	0.000709	0	0.000739	0	0.000686	0.001317	0.000646	0.000649	0.000627	0	0	0.001231	0.000627	0.001188	0.001174	0.00058	0.00113	0.001124	0.001108	0	0.002169	0.00053	0	0.000522	0.001023	0.001491	0.000968	0	0.000913	0.000907	0	0.001699
Adolphus	M	94	320	320	295	1.085	1860	1838	1987	0.000833	0	0.001592	0.001585	0.004007	0.000791	0.004521	0.001495	0.001417	0.00152	0.002218	0.004991	0.000686	0.002635	0.000646	0.005194	0.001253	0.003141	0.001853	0.001231	0.001881	0.002971	0.005282	0.00174	0.00113	0.002248	0.001662	0.001102	0.001085	0.00212	0.004583	0.002609	0.000511	0.001491	0.002421	0.003357	0.003652	0.002268	0.001744	0.001699
Adrian	M	153	7437	7437	1858	4.003	1968	1840	2009	0	0	0.000796	0	0.000801	0.003164	0.001507	0.000747	0	0	0	0	0	0	0.001291	0	0	0.001256	0	0	0.000627	0.000594	0.000587	0	0.000565	0.001124	0.000554	0.001102	0	0.00106	0.000509	0.001044	0	0.000497	0	0.001439	0.000457	0.002722	0.000436	0.00085
Adriana	F	45	56	56	26	2.154	2014	1864	2014	0	0	0	0	0	0	0	0	0	0	0	0	0	0	0	0	0	0	0	0	0	0	0	0	0	0	0.000554	0	0	0	0	0.000522	0	0.000497	0	0	0	0	0	0
Adrianne	F	45	109	109	20	5.45	1991	1878	1998	0	0	0	0	0	0	0	0	0	0	0	0	0	0	0	0	0	0	0	0	0	0	0	0	0	0	0	0	0	0	0	0	0	0	0	0	0	0	0	0
Adrienne	F	109	828	828	171	4.842	1945	1848	1999	0	0	0	0	0	0	0	0	0	0	0.000739	0	0	0	0.000646	0.000649	0.000627	0.000628	0	0	0	0	0.000587	0	0	0	0	0	0	0	0	0.000522	0	0	0	0	0	0	0	0.000425
Agatha	F	105	507	507	229	2.214	2014	1838	2014	0.000833	0.000797	0.002388	0	0.004007	0.001582	0.00226	0.002242	0.002835	0.00304	0.000739	0.000713	0.002059	0.001317	0.002583	0.003895	0.000627	0	0.003705	0.002462	0.001254	0.001188	0.002934	0.00232	0.001694	0.00281	0.002217	0.001653	0.003796	0.00053	0.001018	0.002088	0.003069	0.001987	0.004842	0.002398	0.003196	0.001361	0.004796	0.001699
Agnes	F	147	74780	74780	18098	4.132	1879	1838	2008	0.171605	0.18021	0.195812	0.202909	0.181917	0.175609	0.223766	0.234666	0.236717	0.248556	0.23143	0.233858	0.257336	0.303673	0.276996	0.300599	0.292022	0.297144	0.334095	0.346491	0.334234	0.336274	0.334513	0.39955	0.378399	0.39561	0.396762	0.403841	0.428442	0.415426	0.428747	0.463963	0.452139	0.435251	0.448411	0.469511	0.468834	0.464952	0.479116	0.500408
Agness	F	60	318	318	66	4.818	1848	1838	1945	0.013329	0.007177	0.008756	0.006341	0.010418	0.004746	0.004521	0.005979	0.008505	0.006841	0.014788	0.004991	0.004117	0.011198	0.007748	0.001298	0.005013	0.007539	0.003088	0.003693	0.001881	0.006535	0.004695	0.003479	0.003389	0.005619	0.001108	0.001653	0.002169	0.00106	0.001018	0.002088	0.001534	0.000497	0.000484	0.001918	0.00137	0.002268	0.001308	0.002974
Ahmed	M	61	205	205	1029	0.199	2012	1854	2012	0	0	0	0	0	0	0	0	0	0	0	0	0	0	0	0	0.000627	0	0	0	0	0	0	0	0	0	0	0	0	0	0	0	0	0	0	0	0	0	0.000436	0
Aian	M	7	88	88	2	44	1941	1936	1942	0	0	0	0	0	0	0	0	0	0	0	0	0	0	0	0	0	0	0	0	0	0	0	0	0	0	0	0	0	0	0	0	0	0	0	0	0	0	0	0
Aidan	M	116	850	850	235	3.617	2004	1852	2013	0	0	0	0	0	0	0	0	0	0	0	0	0	0	0.000646	0	0	0	0	0	0	0	0	0	0	0	0	0	0	0	0	0	0	0	0	0	0	0	0	0
Aiden	M	86	470	470	127	3.701	2009	1888	2013	0	0	0	0	0	0	0	0	0	0	0	0	0	0	0	0	0	0	0	0	0	0	0	0	0	0	0	0	0	0	0	0	0	0	0	0	0	0	0	0
Aileen	F	105	1432	1432	356	4.022	1928	1868	1991	0	0	0	0	0	0	0	0	0	0	0	0	0	0	0	0	0	0	0	0	0	0	0	0	0	0	0	0	0	0	0.000509	0	0.001023	0	0	0	0	0	0	0.000425
Ailsa	F	105	530	530	74	7.162	2002	1883	2007	0	0	0	0	0	0	0	0	0	0	0	0	0	0	0	0	0	0	0	0	0	0	0	0	0	0	0	0	0	0	0	0	0	0	0	0	0	0	0	0
Aimee	F	106	1236	1236	186	6.645	2004	1851	2014	0	0	0	0	0	0	0	0	0	0	0	0	0	0.000659	0.001291	0	0	0	0	0	0	0.000594	0	0.00058	0	0	0.000554	0.001653	0.000542	0.00053	0.001018	0	0.000511	0.000497	0.000484	0.00048	0.000913	0.000907	0	0.000425
Ainsley	M/F	73	117	117	103	1.136	2014	1847	2014	0	0	0	0	0	0	0	0	0	0.00076	0	0	0	0	0	0	0	0	0.001235	0	0	0	0	0	0	0	0	0	0	0	0	0	0	0	0	0	0	0	0	0
Ainsworth	M	51	80	80	598	0.134	1879	1838	1962	0.000833	0.001595	0.001592	0	0	0.000791	0.000753	0	0.000709	0.00076	0.000739	0.001426	0.000686	0.000659	0	0.001948	0.001253	0	0.001235	0.001846	0	0.001188	0.000587	0.00058	0.000565	0.000562	0	0	0.000542	0.00106	0.000509	0.000522	0.001023	0	0.000484	0	0	0.000907	0	0.000425
Aisha	F	50	265	265	25	10.6	2011	1937	2013	0	0	0	0	0	0	0	0	0	0	0	0	0	0	0	0	0	0	0	0	0	0	0	0	0	0	0	0	0	0	0	0	0	0	0	0	0	0	0	0
Ajay	M/F	31	52	52	14	3.714	2009	1959	2010	0	0	0	0	0	0	0	0	0	0	0	0	0	0	0	0	0	0	0	0	0	0	0	0	0	0	0	0	0	0	0	0	0	0	0	0	0	0	0	0
Alan	M	171	64899	64899	16875	3.846	1948	1838	2013	0.001666	0	0.002388	0.001585	0.003206	0.002373	0.000753	0.001495	0.002126	0.003801	0.001479	0.002139	0.002059	0.00527	0.005811	0.007791	0.00752	0.007539	0.006793	0.006154	0.01066	0.011882	0.005869	0.006959	0.006213	0.005058	0.007758	0.007713	0.00922	0.004239	0.004583	0.005741	0.005626	0.004472	0.003874	0.004316	0.003196	0.006804	0.005667	0.004673
Alana	F	62	238	238	128	1.859	2013	1853	2014	0	0	0	0	0	0	0	0	0	0	0	0	0	0	0	0.000649	0	0	0	0	0	0	0	0	0	0	0	0	0	0	0	0	0	0	0	0	0	0	0	0
Alanna	F	26	50	50	32	1.562	2013	1947	2014	0	0	0	0	0	0	0	0	0	0	0	0	0	0	0	0	0	0	0	0	0	0	0	0	0	0	0	0	0	0	0	0	0	0	0	0	0	0	0	0
Alannah	F	24	55	55	16	3.438	1998	1940	2009	0	0	0	0	0	0	0	0	0	0	0	0	0	0	0	0	0	0	0	0	0	0	0	0	0	0	0	0	0	0	0	0	0	0	0	0	0	0	0	0
Alasdair	M	65	159	159	55	2.891	2000	1909	2004	0	0	0	0	0	0	0	0	0	0	0	0	0	0	0	0	0	0	0	0	0	0	0	0	0	0	0	0	0	0	0	0	0	0	0	0	0	0	0	0
Alastair	M	104	880	880	256	3.438	1982	1887	2011	0	0	0	0	0	0	0	0	0	0	0	0	0	0	0	0	0	0	0	0	0	0	0	0	0	0	0	0	0	0	0	0	0	0	0	0	0	0	0	0
Alban	M	125	815	815	346	2.355	2001	1838	2001	0.000833	0.000797	0.001592	0.000793	0.002404	0	0.001507	0.004484	0	0.00228	0.005915	0.003565	0	0.001317	0.003228	0.002597	0.003133	0.001256	0.000618	0.003693	0.003135	0.002376	0.002347	0.00116	0.001694	0.00281	0.001662	0.002204	0.001627	0.002649	0.002037	0.004697	0.00358	0.005465	0.000968	0.002877	0.001826	0.002268	0.001744	0.002549
Albany	M/F	61	161	161	57	2.825	1998	1839	1998	0	0.000797	0	0.000793	0	0	0	0	0	0	0	0.001426	0	0.000659	0	0	0.000627	0	0.000618	0	0.001254	0	0	0.00116	0	0	0.001108	0	0.000542	0	0	0.000522	0	0.000497	0.000484	0.00048	0	0	0	0
Albert	M	167	184300	184300	24078	7.654	1902	1838	2014	0.028323	0.060602	0.211731	0.1395	0.149861	0.138431	0.141643	0.150216	0.151669	0.166464	0.164145	0.170403	0.18734	0.216062	0.210491	0.224637	0.270089	0.286465	0.298895	0.349569	0.385028	0.376081	0.37618	0.467978	0.778823	1.0351	1.0052	0.868286	0.920879	0.929409	0.944568	0.92897	0.993274	1.00018	1.05904	0.97451	1.00843	1.03469	1.02493	1.03522
Alberta	F	99	884	884	852	1.038	1892	1848	2005	0	0	0	0	0	0	0	0	0	0	0.000739	0	0.000686	0	0.000646	0	0.000627	0	0.001235	0.001231	0.001254	0.000594	0.001174	0.00116	0.001694	0.006743	0.00665	0.004958	0.00705	0.006888	0.003055	0.003653	0.004603	0.007453	0.006295	0.007194	0.007761	0.005443	0.005231	0.008496
Albertina	F	53	82	82	13	6.308	1861	1840	1966	0	0	0.000796	0.000793	0.000801	0	0	0	0.000709	0	0	0.000713	0	0	0	0	0.000627	0.000628	0.001235	0.000615	0	0	0	0.00174	0	0	0.001662	0.001102	0	0.00159	0.000509	0.000522	0.001023	0	0.001453	0.00048	0	0.000907	0	0.000425
Albin	M	65	123	123	42	2.929	1847	1838	1938	0.002499	0.001595	0	0.000793	0.000801	0.001582	0.000753	0	0.002835	0.00304	0.002218	0.001426	0	0	0.000646	0.001948	0.000627	0.000628	0.001235	0.000615	0.001254	0.001782	0.001174	0.00058	0.000565	0.001686	0.000554	0.001102	0	0.00106	0.001018	0.001044	0.000511	0.000497	0.000484	0.00048	0.002283	0	0	0.00085
Albina	F	68	140	140	37	3.784	1969	1839	1969	0	0.001595	0.000796	0.002378	0.001603	0	0	0	0	0	0	0.000713	0.000686	0.000659	0	0.000649	0	0.000628	0.001853	0.001846	0.001254	0.001188	0.000587	0	0.000565	0.001686	0.001108	0.000551	0.001085	0.00212	0.000509	0.001566	0.001023	0.000994	0.001453	0.002398	0.000913	0.002722	0.001744	0.002549
Albion	M	63	115	115	45	2.556	1999	1838	1999	0.001666	0.000797	0	0.000793	0.000801	0.000791	0.001507	0	0.002835	0.00076	0.001479	0.002139	0.002745	0	0.001291	0.002597	0	0.002513	0.001235	0	0.000627	0	0	0.00116	0.000565	0.001686	0.000554	0.001102	0	0.00053	0.001528	0.000522	0.001534	0	0.000484	0.001439	0.000913	0	0.000436	0
Aldred	M	40	52	52	151	0.344	1939	1846	1939	0	0	0	0	0	0	0	0	0.000709	0	0	0	0.000686	0	0	0	0	0	0	0.000615	0	0.000594	0.000587	0.00058	0	0	0	0	0	0.00053	0.000509	0.000522	0	0	0	0.00048	0	0.001361	0	0.00085
Alec	M	145	4121	4121	648	6.36	2014	1842	2014	0	0	0	0	0.000801	0	0	0	0.000709	0	0	0	0	0	0	0	0	0.000628	0	0	0	0	0.000587	0	0	0.000562	0	0	0.000542	0.00053	0	0.001566	0	0	0.000968	0	0.00137	0.000907	0.000436	0.001274
Aleck	M	56	85	85	10	8.5	1979	1845	1984	0	0	0	0	0	0	0	0.000747	0	0	0	0	0	0	0.000646	0	0.000627	0	0	0	0	0	0	0	0	0	0	0.000551	0	0.00053	0	0	0	0.000497	0.000968	0	0.000457	0.000454	0	0.00085
Aled	M	99	326	326	275	1.185	1993	1881	2005	0	0	0	0	0	0	0	0	0	0	0	0	0	0	0	0	0	0	0	0	0	0	0	0	0	0	0	0	0	0	0	0	0	0	0	0	0	0	0	0
Alesha	F	20	62	62	13	4.769	2009	1978	2014	0	0	0	0	0	0	0	0	0	0	0	0	0	0	0	0	0	0	0	0	0	0	0	0	0	0	0	0	0	0	0	0	0	0	0	0	0	0	0	0
Alessandro	M	29	57	57	25	2.28	2006	1855	2006	0	0	0	0	0	0	0	0	0	0	0	0	0	0	0	0	0	0.000628	0	0	0	0	0	0	0	0	0	0	0	0	0	0	0	0	0	0	0	0	0	0
Alethea	F	118	442	442	119	3.714	1974	1838	1999	0.000833	0	0	0.000793	0	0.000791	0.000753	0.000747	0.000709	0.00304	0.002958	0.001426	0.001372	0.001317	0	0.001298	0.001253	0.001256	0.001235	0.001231	0.001254	0.001782	0.003521	0.00058	0.00113	0.001686	0.004433	0.001653	0.001627	0.00106	0.001018	0.000522	0.001534	0.001491	0.001937	0.003357	0.000457	0.000907	0.003924	0.002549
Alex	M	145	2248	2248	654	3.437	2013	1840	2014	0	0	0.000796	0	0	0	0	0	0	0.00076	0	0	0	0	0.000646	0.000649	0	0	0.000618	0	0	0	0	0	0.000565	0	0	0	0	0	0.001018	0	0.001023	0	0	0.000959	0	0	0.000436	0.001274
Alexa	F	43	107	107	31	3.452	2010	1869	2013	0	0	0	0	0	0	0	0	0	0	0	0	0	0	0	0	0	0	0	0	0	0	0	0	0	0	0	0	0	0	0	0.000522	0	0	0.000484	0	0	0	0	0
Alexander	M	177	29840	29840	16340	1.826	1993	1838	2014	0.08497	0.094092	0.074026	0.090358	0.083345	0.087805	0.070068	0.089681	0.098514	0.088933	0.099079	0.094827	0.078916	0.097492	0.096852	0.081155	0.112798	0.106168	0.09078	0.100932	0.089673	0.107536	0.083335	0.095103	0.092623	0.104522	0.12191	0.10523	0.101416	0.110215	0.108969	0.099682	0.109455	0.099372	0.116703	0.111743	0.108649	0.129279	0.126863	0.125314
Alexandra	F	163	3322	3322	3535	0.94	1993	1840	2013	0	0	0.000796	0.000793	0.003206	0	0	0.000747	0.000709	0	0	0.000713	0.000686	0.000659	0.000646	0	0	0.000628	0.000618	0.000615	0	0.000594	0	0	0.001694	0.034279	0.004987	0.004408	0.004339	0.003709	0.004074	0.004697	0.001534	0.002484	0.001453	0.004796	0.002283	0.002722	0.00218	0.001699
Alexandre	M	37	54	54	43	1.256	2013	1878	2013	0	0	0	0	0	0	0	0	0	0	0	0	0	0	0	0	0	0	0	0	0	0	0	0	0	0	0	0	0	0	0	0	0	0	0	0	0	0	0	0
Alexandria	F	71	143	143	184	0.777	2001	1839	2008	0	0.000797	0	0	0	0	0	0	0.000709	0	0	0	0.000686	0	0	0	0	0	0	0	0	0.000594	0	0	0.000565	0.001124	0.001108	0.000551	0.001085	0.00106	0	0.000522	0	0.000497	0.000968	0	0	0.000454	0	0
Alexandrina	F	68	112	112	57	1.965	1971	1838	1971	0.000833	0.000797	0.000796	0.000793	0	0	0	0	0	0	0	0	0	0.000659	0.000646	0	0	0	0	0.000615	0.000627	0	0.000587	0	0	0.001124	0	0.001653	0.000542	0.00106	0	0	0	0.000497	0.001937	0.00048	0.000457	0.000454	0	0
Alexia	F	44	105	105	39	2.692	2014	1922	2014	0	0	0	0	0	0	0	0	0	0	0	0	0	0	0	0	0	0	0	0	0	0	0	0	0	0	0	0	0	0	0	0	0	0	0	0	0	0	0	0
Alexina	F	57	78	78	19	4.105	2005	1841	2006	0	0	0	0.000793	0	0	0.001507	0.000747	0	0	0	0	0.002059	0.000659	0	0.000649	0	0	0	0.000615	0	0	0.000587	0.00116	0	0	0	0	0.000542	0	0.000509	0	0.000511	0	0.000484	0.00048	0.000913	0.000454	0	0.000425
Alexis	F	90	269	269	170	1.582	2012	1851	2014	0	0	0	0	0	0	0	0	0	0	0	0	0	0.000659	0.000646	0	0	0	0	0.000615	0	0	0	0	0	0	0.000554	0	0	0	0.000509	0	0	0	0.000484	0	0.000457	0	0	0
Alf	M	64	287	287	15	19.133	1888	1853	2003	0	0	0	0	0	0	0	0	0	0	0	0	0	0	0	0.000649	0	0	0.000618	0	0	0	0.001174	0	0	0	0	0	0	0.00106	0	0.000522	0.000511	0.000497	0	0	0.000457	0.001814	0.000872	0.00085
Alfie	M	31	1239	1239	152	8.151	2008	1969	2014	0	0	0	0	0	0	0	0	0	0	0	0	0	0	0	0	0	0	0	0	0	0	0	0	0	0	0	0	0	0	0	0	0	0	0	0	0	0	0	0
Alfonso	M	53	82	82	45	1.822	2002	1851	2002	0	0	0	0	0	0	0	0	0	0	0	0	0	0.000659	0	0	0	0	0	0	0	0	0	0	0.000565	0	0	0	0	0.00053	0	0	0	0	0	0	0.000457	0.000454	0.000436	0
Alford	M	43	67	67	61	1.098	1838	1838	1932	0.003332	0.001595	0	0	0.000801	0.000791	0	0.000747	0.001417	0.00228	0	0	0	0	0	0.000649	0.000627	0	0.000618	0.003077	0.001881	0.002971	0.000587	0.00174	0.00113	0.001124	0	0	0.000542	0.00053	0.000509	0	0	0	0	0	0.000457	0	0.000436	0
Alfred	M	168	151580	151580	23104	6.561	1863	1838	2012	0.391526	0.440957	0.507836	0.550073	0.52171	0.5822	0.659243	0.703252	0.710858	0.712223	0.726824	0.771446	0.828278	0.798377	0.80968	0.809604	0.853506	0.863163	0.899772	0.894846	0.907386	0.919704	0.911401	0.934216	0.989484	1.03398	0.939815	0.925033	0.940403	0.935238	1.00924	0.9702	0.973327	0.913233	0.95251	0.955327	0.959124	0.990234	1.00706	0.943893
Alfreda	F	89	366	366	169	2.166	1917	1853	1971	0	0	0	0	0	0	0	0	0	0	0	0	0	0	0	0.000649	0	0	0	0	0.000627	0	0	0	0	0.000562	0.000554	0.000551	0	0	0	0	0.001023	0.000994	0.000484	0.000959	0.000913	0.001361	0	0.000425
Algernon	M	91	369	369	159	2.321	1888	1838	1943	0.002499	0.001595	0	0.000793	0.000801	0	0.000753	0.000747	0.001417	0.00076	0.000739	0.000713	0.000686	0.001317	0.001937	0.001948	0.002507	0.001256	0.001853	0.001231	0.001881	0.002376	0.002934	0.003479	0.001694	0.002248	0.001108	0.001653	0.001627	0.00159	0.000509	0.003131	0.003069	0.001987	0.00339	0.001918	0.002283	0.00499	0.001744	0.003398
Ali	M/F	59	238	238	859	0.277	2012	1847	2013	0	0	0	0	0	0	0	0	0	0.00076	0	0	0	0	0	0	0	0	0	0	0	0	0	0	0	0	0	0	0	0	0	0	0	0.000497	0	0	0	0	0	0
Alia	F	31	61	61	10	6.1	2013	1857	2013	0	0	0	0	0	0	0	0	0	0	0	0	0	0	0	0	0	0	0	0.000615	0	0	0	0	0	0	0	0	0	0	0	0	0	0	0	0	0.000457	0	0	0
Alic	M	47	75	75	31	2.419	1994	1841	1994	0	0	0	0.000793	0	0	0	0	0	0	0	0.000713	0	0	0	0	0	0	0	0	0.000627	0	0	0	0	0	0	0	0	0.00053	0	0.000522	0	0.000497	0	0	0	0.000454	0	0
Alice	F	177	298541	298541	84730	3.523	1879	1838	2014	1.3895	1.41537	1.47655	1.37439	1.44011	1.52036	1.63417	1.63893	1.56842	1.59547	1.61853	1.61776	1.6243	1.63364	1.62001	1.6705	1.6456	1.6767	1.72544	1.69491	1.78906	1.7598	1.7782	1.77797	1.95016	2.01402	1.89127	1.87321	1.84447	1.86412	1.91663	1.95136	1.88988	1.93727	1.90066	1.90874	1.94975	1.93329	1.92344	1.89756
Alicia	F	174	1626	1626	758	2.145	2003	1838	2014	0.005831	0.000797	0.00398	0.002378	0.003206	0.003164	0.00226	0.002989	0.003544	0.006081	0	0.003565	0.002745	0.003294	0.003874	0.004545	0.002507	0.001256	0.003705	0.005539	0.00439	0.002376	0.002934	0.002899	0.005648	0.003934	0.002771	0.001102	0.001085	0.002649	0.002037	0.003131	0.003069	0.004472	0.005811	0.004796	0.003652	0.004536	0.00436	0.002549
Alick	M	102	422	422	58	7.276	1904	1838	1997	0.000833	0.000797	0.000796	0	0.000801	0	0	0.002242	0	0	0	0	0	0.000659	0	0.000649	0.000627	0.000628	0.001235	0.000615	0.000627	0.001782	0.000587	0.00058	0	0.001124	0.001108	0	0.001627	0.00212	0.000509	0.002088	0.002557	0.001491	0.000968	0.00048	0.000913	0.000454	0.001308	0.00085
Alida	F	39	50	50	21	2.381	2000	1852	2004	0	0	0	0	0	0	0	0	0	0	0	0	0	0	0.000646	0	0	0	0	0.000615	0	0	0	0	0	0	0	0	0	0	0	0.000522	0	0	0.000484	0	0	0	0	0
Alina	F	54	76	76	33	2.303	2013	1841	2013	0	0	0	0.000793	0	0	0	0	0	0	0	0	0.000686	0.000659	0	0	0	0.001256	0.000618	0	0	0	0	0	0	0	0	0	0	0.00053	0	0	0	0.000497	0	0	0.000457	0	0	0
Aline	F	75	195	195	105	1.857	1979	1853	1979	0	0	0	0	0	0	0	0	0	0	0	0	0	0	0	0.000649	0	0	0	0	0	0.000594	0	0	0	0	0	0.000551	0	0	0	0.000522	0	0.000994	0	0	0	0	0	0
Alisa	F	34	51	51	17	3	2013	1907	2013	0	0	0	0	0	0	0	0	0	0	0	0	0	0	0	0	0	0	0	0	0	0	0	0	0	0	0	0	0	0	0	0	0	0	0	0	0	0	0	0
Alisha	F	39	438	438	93	4.71	2009	1852	2014	0	0	0	0	0	0	0	0	0	0	0	0	0	0	0.000646	0	0	0	0	0.000615	0	0	0	0	0	0	0	0	0	0	0	0	0	0	0	0	0	0	0	0
Alison	F	148	13191	13191	2720	4.85	1967	1840	2014	0	0	0.000796	0.000793	0.001603	0	0.000753	0	0.000709	0	0.000739	0.000713	0.001372	0	0	0	0	0.000628	0.001235	0.000615	0.000627	0.001782	0.000587	0	0.001694	0	0.001662	0.000551	0.001085	0.00159	0.000509	0	0	0	0.000968	0	0.00137	0.000454	0.000436	0
Alistair	M	104	1461	1461	511	2.859	1996	1890	2013	0	0	0	0	0	0	0	0	0	0	0	0	0	0	0	0	0	0	0	0	0	0	0	0	0	0	0	0	0	0	0	0	0	0	0	0	0	0	0	0
Alister	M	86	159	159	78	2.038	1968	1863	2000	0	0	0	0	0	0	0	0	0	0	0	0	0	0	0	0	0	0	0	0	0	0	0	0	0	0.001124	0	0	0	0	0	0	0	0	0	0	0	0	0	0
Alix	F	60	136	136	32	4.25	2013	1895	2014	0	0	0	0	0	0	0	0	0	0	0	0	0	0	0	0	0	0	0	0	0	0	0	0	0	0	0	0	0	0	0	0	0	0	0	0	0	0	0	0
Aliya	F	20	61	61	10	6.1	2010	1937	2010	0	0	0	0	0	0	0	0	0	0	0	0	0	0	0	0	0	0	0	0	0	0	0	0	0	0	0	0	0	0	0	0	0	0	0	0	0	0	0	0
Allan	M	164	15027	15027	5247	2.864	1949	1838	2010	0.004165	0.006379	0.007164	0.001585	0.00561	0.003955	0.005274	0.004484	0.002126	0.008361	0.004436	0.00713	0.011666	0.002635	0.008394	0.005843	0.006893	0.005026	0.009263	0.004924	0.01066	0.006535	0.008216	0.005799	0.006777	0.003934	0.009974	0.014875	0.010847	0.005299	0.008147	0.010438	0.009206	0.010931	0.012106	0.01103	0.012782	0.013608	0.008719	0.012744
Allen	M	153	6487	6487	4612	1.407	1946	1838	1992	0.014162	0.01515	0.019104	0.020608	0.030453	0.028477	0.027123	0.02541	0.016301	0.028124	0.023661	0.014973	0.019901	0.017127	0.025827	0.020126	0.023186	0.020731	0.024084	0.022156	0.023202	0.023171	0.028756	0.018557	0.019202	0.021916	0.024382	0.018181	0.016812	0.024374	0.019859	0.032357	0.02097	0.023353	0.021307	0.021581	0.023738	0.023134	0.023542	0.02124
Allice	F	35	65	65	29	2.241	1841	1838	1927	0.002499	0.001595	0.001592	0.00317	0.002404	0.002373	0.001507	0	0.001417	0	0	0.000713	0	0.000659	0.000646	0.001298	0.001253	0.001885	0	0.000615	0.001254	0.001188	0	0.00058	0.000565	0.000562	0.000554	0	0	0.00106	0.001528	0	0	0.001491	0.000484	0	0	0.000454	0	0
Allison	F	140	1091	1091	565	1.931	1971	1838	2012	0.001666	0.002392	0	0.000793	0.001603	0.001582	0.001507	0.000747	0.001417	0	0.000739	0.001426	0.001372	0.001317	0.001291	0.000649	0.00188	0.001885	0.001235	0.001231	0.000627	0.002971	0.001174	0.00116	0.00113	0.00281	0.001662	0.001102	0.000542	0.00053	0.002037	0.001044	0.001023	0.000497	0.000484	0.00048	0	0.001361	0.001308	0.002549
Allister	M	42	60	60	31	1.935	1979	1884	1990	0	0	0	0	0	0	0	0	0	0	0	0	0	0	0	0	0	0	0	0	0	0	0	0	0	0	0	0	0	0	0	0	0	0	0	0	0	0	0	0
Allyson	F	34	147	147	35	4.2	1958	1948	2001	0	0	0	0	0	0	0	0	0	0	0	0	0	0	0	0	0	0	0	0	0	0	0	0	0	0	0	0	0	0	0	0	0	0	0	0	0	0	0	0
Alma	F	134	6380	6380	1176	5.425	1931	1840	2011	0	0	0.000796	0	0.000801	0.000791	0.000753	0.000747	0.001417	0	0.000739	0.001426	0.000686	0.001317	0	0	0.027573	0.085437	0.033348	0.014771	0.008152	0.008318	0.01115	0.006959	0.005648	0.003372	0.005541	0.003857	0.005966	0.005299	0.007638	0.005219	0.005115	0.002981	0.006295	0.008632	0.005478	0.005443	0.008719	0.011469
Almena	F	42	53	53	10	5.3	1973	1844	1973	0	0	0	0	0	0	0.000753	0	0	0	0	0.000713	0.001372	0.000659	0.000646	0	0	0	0.000618	0.000615	0.000627	0.001188	0	0.00058	0.000565	0	0	0	0.000542	0.00053	0	0.000522	0	0	0.000484	0.00048	0.000457	0.000454	0.000436	0.000425
Alonza	F	56	82	82	14	5.857	1849	1838	1943	0.000833	0.000797	0	0	0.000801	0	0.001507	0.000747	0	0.00076	0.000739	0.002139	0.000686	0	0	0.001298	0.000627	0	0	0.001231	0.000627	0.000594	0.000587	0.00116	0.001694	0.000562	0.001662	0.000551	0	0	0.000509	0.002088	0.000511	0	0.000484	0.00048	0.000913	0	0	0.000425
Alonzo	M	80	227	227	48	4.729	1890	1838	1964	0.000833	0	0	0	0.000801	0	0	0.000747	0.001417	0.00228	0	0.002139	0.002059	0.001976	0.002583	0.002597	0.002507	0.001256	0.001853	0.001231	0.001254	0.001782	0.002347	0.00174	0.003389	0.00281	0.002771	0.002204	0.000542	0.003179	0.002037	0.002609	0.002557	0.000994	0.000484	0.001918	0.000913	0.002268	0.001308	0.002549
Aloysius	M	95	423	423	1006	0.42	1892	1838	1966	0.000833	0	0	0	0	0	0	0.000747	0.000709	0.00076	0.000739	0.000713	0.001372	0.000659	0.001291	0.002597	0.000627	0.001256	0.000618	0.002462	0	0.002376	0.000587	0.003479	0	0.00281	0.002217	0.001102	0.002712	0.00159	0.001528	0.003653	0.002557	0.000497	0.000484	0.001439	0.002739	0.002268	0.00218	0.004673
Alpha	M	43	64	64	22	2.909	1978	1838	1978	0.000833	0	0	0.000793	0.000801	0	0.000753	0.001495	0	0	0	0.000713	0	0.000659	0.000646	0	0.001253	0.001256	0.001235	0	0.001254	0	0.000587	0.00058	0	0.001124	0.001108	0.000551	0	0	0	0	0	0.000497	0.000484	0.000959	0	0.000454	0	0.000425
Alphonso	M	82	230	230	121	1.901	1907	1842	1968	0	0	0	0	0.002404	0.000791	0	0.001495	0.001417	0.00076	0.000739	0.002139	0	0.001317	0.000646	0.000649	0.000627	0.000628	0.001235	0.001231	0.001254	0.000594	0.003521	0	0.001694	0.000562	0.001108	0.001653	0.001627	0.00212	0.002037	0.001566	0.001023	0.001491	0.000968	0.000959	0.001826	0.001361	0.00218	0.001699
Alphonsus	M	83	196	196	126	1.556	1865	1843	1965	0	0	0	0	0	0.000791	0	0	0.000709	0.00076	0	0	0.000686	0	0.001291	0	0	0	0.000618	0	0.000627	0.001188	0.000587	0.00058	0.001694	0.001124	0.000554	0.003306	0	0.00212	0.000509	0.002088	0.002046	0	0.002421	0.00048	0	0.000454	0.000872	0.001274
Althea	F	99	227	227	65	3.492	1969	1840	1969	0	0	0.000796	0	0	0	0.000753	0	0.000709	0.00076	0.001479	0	0.000686	0.001317	0	0	0.001253	0.000628	0	0	0	0	0	0.00058	0.001694	0	0	0.000551	0	0.00053	0	0.002088	0.000511	0.000497	0	0.00048	0.00137	0.000907	0.000872	0.000425
Alun	M	125	1479	1479	979	1.511	1979	1857	2007	0	0	0	0	0	0	0	0	0	0	0	0	0	0	0	0	0	0	0	0.000615	0	0	0	0	0	0	0.000554	0.000551	0	0	0	0	0.000511	0	0.000484	0	0.000913	0.000454	0.001308	0.00085
Alva	F	73	146	146	59	2.475	2009	1849	2009	0	0	0	0	0	0	0	0	0	0	0	0.000713	0	0.000659	0	0	0	0	0.000618	0.000615	0.000627	0	0.000587	0	0	0.000562	0	0	0	0	0	0	0	0.000497	0	0	0.000457	0	0.000436	0
Alvan	M	46	64	64	18	3.556	1944	1848	1968	0	0	0	0	0	0	0	0	0	0	0.000739	0	0.000686	0	0	0	0.000627	0	0.000618	0	0	0	0.000587	0	0.000565	0	0	0	0	0.00053	0	0.000522	0	0.000497	0	0	0	0	0	0.000425
Alvin	M	107	338	338	97	3.485	2010	1838	2010	0.000833	0	0	0	0.000801	0.000791	0	0	0	0	0.000739	0	0	0	0	0	0.000627	0	0	0	0.000627	0	0.000587	0	0	0	0.000554	0	0	0.00053	0.001018	0	0.001023	0.000497	0	0.00048	0	0	0.000872	0
Alvina	F	53	79	79	29	2.724	1984	1848	1984	0	0	0	0	0	0	0	0	0	0	0.000739	0	0.000686	0	0	0	0.000627	0	0.000618	0	0.000627	0	0	0	0.000565	0.000562	0	0	0	0.00106	0	0.001044	0.001023	0.000497	0.000484	0	0.000913	0.000454	0	0.000425
Alwen	F	72	143	143	55	2.6	1976	1874	1992	0	0	0	0	0	0	0	0	0	0	0	0	0	0	0	0	0	0	0	0	0	0	0	0	0	0	0	0	0	0	0	0	0	0	0	0	0.000457	0	0	0
Alwena	F	64	226	226	76	2.974	1939	1879	1991	0	0	0	0	0	0	0	0	0	0	0	0	0	0	0	0	0	0	0	0	0	0	0	0	0	0	0	0	0	0	0	0	0	0	0	0	0	0	0	0
Alwin	M	65	116	116	53	2.189	1930	1848	1969	0	0	0	0	0	0	0	0	0	0	0.000739	0	0.000686	0	0	0.000649	0	0	0	0.000615	0	0	0	0.00058	0	0.000562	0.000554	0	0.001085	0	0.001018	0	0.000511	0.000497	0	0	0.000457	0	0.000436	0
Alwyn	M	116	1522	1522	582	2.615	1937	1840	2003	0	0	0.000796	0	0	0	0	0	0	0	0	0	0	0	0	0	0	0	0	0	0	0	0	0	0	0	0.000554	0.000551	0	0.00106	0	0	0	0	0	0	0.000457	0	0.000436	0.00085
Alwyne	F	69	239	239	86	2.779	1928	1876	1963	0	0	0	0	0	0	0	0	0	0	0	0	0	0	0	0	0	0	0	0	0	0	0	0	0	0	0	0	0	0	0	0	0	0	0	0	0	0	0.000436	0.001274
Alyn	F	84	134	134	93	1.441	1984	1865	1987	0	0	0	0	0	0	0	0	0	0	0	0	0	0	0	0	0	0	0	0	0	0	0	0	0	0	0	0.000551	0	0	0.000509	0	0.000511	0	0	0	0	0	0.000436	0.000425
Alys	F	68	116	116	74	1.568	1994	1842	2004	0	0	0	0	0.000801	0	0	0	0	0	0	0	0	0	0	0	0	0	0	0	0	0	0	0	0	0	0	0	0	0	0	0	0	0	0	0	0	0	0	0
Alysha	F	18	68	68	13	5.231	2000	1987	2012	0	0	0	0	0	0	0	0	0	0	0	0	0	0	0	0	0	0	0	0	0	0	0	0	0	0	0	0	0	0	0	0	0	0	0	0	0	0	0	0
Alyson	F	49	415	415	100	4.15	1957	1922	1994	0	0	0	0	0	0	0	0	0	0	0	0	0	0	0	0	0	0	0	0	0	0	0	0	0	0	0	0	0	0	0	0	0	0	0	0	0	0	0	0
Alyssa	F	30	131	131	43	3.047	2011	1960	2013	0	0	0	0	0	0	0	0	0	0	0	0	0	0	0	0	0	0	0	0	0	0	0	0	0	0	0	0	0	0	0	0	0	0	0	0	0	0	0	0
Amanda	F	167	11411	11411	1997	5.714	1973	1838	2009	0.007497	0.007177	0.008756	0.006341	0.008014	0.00791	0.007534	0.017936	0.014175	0.011402	0.011091	0.012121	0.014411	0.014492	0.015496	0.014283	0.0094	0.008795	0.014204	0.012309	0.01066	0.012477	0.013498	0.008698	0.015249	0.012925	0.007758	0.009917	0.013558	0.009008	0.011202	0.00835	0.009206	0.008944	0.009685	0.012469	0.009587	0.009526	0.010027	0.011469
Amar	M	33	99	99	7	14.143	1981	1936	2004	0	0	0	0	0	0	0	0	0	0	0	0	0	0	0	0	0	0	0	0	0	0	0	0	0	0	0	0	0	0	0	0	0	0	0	0	0	0	0	0
Amber	F	75	1186	1186	502	2.363	1998	1848	2014	0	0	0	0	0	0	0	0	0	0	0.000739	0	0	0	0	0	0	0	0	0	0	0	0	0	0	0	0	0	0.000542	0	0	0	0	0	0.000484	0	0	0	0	0.00085
Ambler	unknown	31	54	54	89	0.607	1881	1844	1905	0	0	0	0	0	0	0.000753	0	0	0.00076	0.001479	0	0	0	0	0	0	0	0.001235	0.000615	0.001254	0	0.001174	0.00116	0	0.000562	0	0	0.001627	0.00159	0.000509	0	0.001534	0	0	0	0.000913	0.000907	0.000872	0.001274
Ambrose	M	125	3040	3040	1046	2.906	1846	1838	1997	0.020826	0.028706	0.024675	0.01823	0.024042	0.027686	0.02637	0.020926	0.032602	0.022803	0.022921	0.024241	0.020587	0.019103	0.025827	0.020776	0.025066	0.019475	0.020997	0.023387	0.021948	0.024953	0.019953	0.023196	0.019202	0.016858	0.02549	0.019834	0.022236	0.020665	0.017313	0.020876	0.023528	0.022856	0.014527	0.02254	0.023282	0.020413	0.018746	0.019116
Ambrosine	F	43	72	72	7	10.286	1848	1844	1917	0	0	0	0	0	0	0.001507	0	0.002126	0.00152	0.002958	0	0.000686	0.001317	0.001291	0	0.001253	0	0.000618	0.000615	0	0.000594	0.001174	0.00116	0	0.002248	0.000554	0	0	0.00053	0	0.001044	0.000511	0.000497	0.000968	0.00048	0.002283	0.000454	0.000872	0.000425
Amelia	F	175	30729	30729	7356	4.177	2012	1838	2014	0.176603	0.176223	0.193424	0.185471	0.193938	0.231773	0.19815	0.204025	0.216872	0.245515	0.224776	0.226015	0.221652	0.24307	0.218885	0.227884	0.21369	0.19663	0.227259	0.224019	0.230139	0.217449	0.228877	0.232539	0.221956	0.265239	0.237724	0.241313	0.254354	0.252753	0.230159	0.239549	0.250109	0.227563	0.231953	0.24123	0.243776	0.237239	0.232364	0.232363
Amelie	F	28	122	122	40	3.05	2003	1865	2014	0	0	0	0	0	0	0	0	0	0	0	0	0	0	0	0	0	0	0	0	0	0	0	0	0	0	0	0.000551	0	0	0	0	0	0	0.000484	0	0.000457	0	0.000436	0
Amey	F	49	99	99	13	7.615	1986	1838	1994	0.004998	0.000797	0.003184	0.001585	0.002404	0.000791	0.001507	0.000747	0.000709	0.00076	0.002958	0.002852	0.000686	0.001317	0.001291	0.001298	0.001253	0.002513	0.001235	0.001231	0.001881	0.002376	0.000587	0.00058	0.00113	0.003372	0.000554	0.000551	0.001627	0.00159	0	0.001566	0.000511	0.000497	0	0.00048	0.000913	0.000454	0.000872	0.000425
Ami	F	40	100	100	25	4	1987	1847	2007	0	0	0	0	0	0	0	0	0	0.00076	0.000739	0	0	0.000659	0	0	0	0	0	0	0	0	0	0.00058	0.000565	0	0	0	0	0	0	0.000522	0	0	0	0	0	0.000454	0	0
Amie	F	76	370	370	48	7.708	1994	1838	2012	0.000833	0	0	0	0	0	0	0	0	0	0	0	0	0	0	0.000649	0	0.000628	0.000618	0	0.000627	0	0	0	0	0	0	0	0.000542	0.00159	0.000509	0.001566	0.000511	0.000994	0.000484	0	0	0	0.000872	0
Amina	F	97	256	256	35	7.314	2014	1843	2014	0	0	0	0	0	0.001582	0.000753	0	0	0.00152	0.001479	0	0	0.000659	0	0	0	0	0	0	0.000627	0.001188	0.000587	0	0.00113	0.001124	0	0.000551	0	0.00106	0	0.002088	0	0.000497	0.000968	0.000959	0.000913	0.000907	0.000436	0.00085
Amir	M	36	92	92	51	1.804	2001	1938	2004	0	0	0	0	0	0	0	0	0	0	0	0	0	0	0	0	0	0	0	0	0	0	0	0	0	0	0	0	0	0	0	0	0	0	0	0	0	0	0	0
Amira	F	22	50	50	3	16.667	2009	1877	2014	0	0	0	0	0	0	0	0	0	0	0	0	0	0	0	0	0	0	0	0	0	0	0	0	0	0	0	0	0	0	0	0	0	0	0	0	0	0	0	0.000425
Amjad	M	19	59	59	10	5.9	1978	1963	1987	0	0	0	0	0	0	0	0	0	0	0	0	0	0	0	0	0	0	0	0	0	0	0	0	0	0	0	0	0	0	0	0	0	0	0	0	0	0	0	0
Ammon	M	47	114	114	10	11.4	1855	1838	1928	0.001666	0.00319	0	0.001585	0	0	0.001507	0.002989	0	0.00076	0	0.001426	0.004117	0.002635	0.001291	0.003895	0.00376	0.004397	0.001853	0	0.001881	0	0.002347	0.003479	0.001694	0	0.001662	0.000551	0.000542	0	0	0.000522	0	0.000994	0.000484	0.001918	0.00137	0	0	0.000425
Amos	M	129	4725	4725	582	8.119	1865	1838	2008	0.040819	0.035883	0.051739	0.050727	0.046481	0.039552	0.043698	0.047083	0.039689	0.045607	0.038448	0.037075	0.040487	0.046111	0.046489	0.046096	0.050133	0.038321	0.031495	0.043081	0.029473	0.030894	0.042841	0.036534	0.038405	0.039898	0.042114	0.053992	0.033625	0.038151	0.042773	0.031314	0.027108	0.037762	0.033897	0.035009	0.033782	0.033114	0.041852	0.03186
Amphillis	F	26	51	51	0	.	1841	1840	1867	0	0	0.000796	0.00317	0.000801	0.001582	0.000753	0.002242	0.002126	0.00152	0.001479	0.002139	0.000686	0.000659	0.003228	0.001948	0.000627	0.001256	0.001853	0.001846	0.000627	0	0.000587	0	0.000565	0.001124	0.000554	0.001102	0.000542	0.00053	0	0	0	0	0	0	0	0	0	0
Amplias	M	32	53	53	3	17.667	1870	1841	1900	0	0	0	0.000793	0	0	0	0	0	0	0	0	0	0.000659	0.000646	0	0.000627	0	0	0	0	0.001188	0.000587	0	0	0.000562	0	0.000551	0	0	0.000509	0.000522	0.002046	0.000497	0	0.00048	0.00137	0.001361	0	0.000425
Amy	F	173	49587	49587	4561	10.872	1992	1838	2014	0.015828	0.022327	0.01592	0.016645	0.019234	0.024522	0.019589	0.032883	0.032602	0.025084	0.030315	0.036362	0.032939	0.034913	0.038741	0.040902	0.039479	0.051513	0.056815	0.054774	0.086537	0.083177	0.093312	0.098583	0.123121	0.143858	0.153496	0.18126	0.156734	0.201884	0.211319	0.223892	0.237833	0.249922	0.241638	0.258974	0.278927	0.27262	0.282935	0.331764
Ana	F	96	166	166	40	4.15	2006	1838	2012	0.001666	0	0.000796	0.000793	0	0	0	0.000747	0.001417	0	0	0.000713	0.000686	0.000659	0.000646	0.000649	0.001253	0	0	0.000615	0	0.001782	0	0	0.00113	0.001124	0	0	0	0.00053	0.001528	0.001044	0.001023	0	0	0.001439	0.00137	0.000907	0.000436	0.001274
Anabella	F	37	53	53	9	5.889	1864	1839	1972	0	0.000797	0	0.000793	0.001603	0.000791	0	0	0.000709	0.00076	0	0.000713	0.000686	0.000659	0.000646	0	0	0.000628	0	0.000615	0.000627	0.000594	0	0.00058	0.000565	0	0.002217	0.000551	0.002169	0.00159	0	0.000522	0	0.000497	0.001937	0.00048	0.00137	0.000454	0	0
Anastasia	F	155	994	994	146	6.808	1981	1838	2011	0.001666	0.001595	0.003184	0.000793	0.000801	0.000791	0.00226	0.000747	0.000709	0	0.000739	0.001426	0.000686	0.002635	0.001291	0.001948	0	0.000628	0.003088	0.001846	0.001881	0.004159	0.002934	0.00232	0.001694	0.000562	0.000554	0.002204	0	0.002649	0.002546	0.004175	0.004092	0.002981	0.00339	0.005275	0.005478	0.00499	0.002616	0.002974
Anderson	unknown	61	87	87	1170	0.074	2008	1839	2013	0	0.000797	0.000796	0.000793	0	0.000791	0.000753	0.001495	0.000709	0.00076	0.000739	0	0	0	0	0.000649	0.000627	0	0.000618	0.001846	0.000627	0.000594	0	0.00116	0	0.000562	0.000554	0	0.000542	0.00106	0	0	0.000511	0	0.000484	0.000959	0.000457	0.000454	0.001308	0.00085
Andre	M	94	389	389	219	1.776	2012	1840	2012	0	0	0.000796	0	0	0	0	0	0	0	0	0	0.000686	0	0	0	0	0.000628	0	0	0	0	0	0	0	0.000562	0	0	0	0	0	0	0	0	0	0.00048	0	0	0	0
Andrea	F	94	6155	6155	750	8.207	1969	1847	2004	0	0	0	0	0	0	0	0	0	0.00152	0	0	0.000686	0	0	0	0	0	0	0	0	0	0	0	0	0	0	0	0	0.00053	0	0	0	0	0	0	0.000913	0	0	0.00085
Andreas	M	74	125	125	60	2.083	2004	1847	2004	0	0	0	0	0	0	0	0	0	0.00076	0	0	0.000686	0	0.000646	0	0	0	0	0	0	0.000594	0	0	0	0	0	0	0	0	0	0	0.000511	0.000497	0	0	0	0.000907	0.000436	0
Andrew	M	177	62098	62098	26919	2.307	1967	1838	2014	0.106628	0.102066	0.10507	0.091943	0.102579	0.097297	0.113013	0.096408	0.09497	0.101855	0.086509	0.085558	0.104307	0.094198	0.096852	0.096088	0.087105	0.09486	0.083369	0.087392	0.098452	0.096248	0.090377	0.095103	0.081327	0.10115	0.099745	0.090906	0.092739	0.102267	0.087583	0.085069	0.08695	0.088938	0.091522	0.085845	0.099062	0.096619	0.107681	0.096428
Andria	F	33	65	65	8	8.125	1971	1909	1998	0	0	0	0	0	0	0	0	0	0	0	0	0	0	0	0	0	0	0	0	0	0	0	0	0	0	0	0	0	0	0	0	0	0	0	0	0	0	0	0
Andrzej	M	28	88	88	32	2.75	1952	1943	1978	0	0	0	0	0	0	0	0	0	0	0	0	0	0	0	0	0	0	0	0	0	0	0	0	0	0	0	0	0	0	0	0	0	0	0	0	0	0	0	0
Aneesa	F	29	85	85	1	85	2014	1965	2014	0	0	0	0	0	0	0	0	0	0	0	0	0	0	0	0	0	0	0	0	0	0	0	0	0	0	0	0	0	0	0	0	0	0	0	0	0	0	0	0
Anette	F	41	55	55	25	2.2	1964	1842	1989	0	0	0	0	0.000801	0.000791	0	0	0	0	0.001479	0	0	0	0.000646	0	0	0.000628	0	0	0.000627	0	0	0	0.000565	0	0	0.000551	0	0	0	0.001044	0.000511	0	0	0	0.000457	0	0	0.000425
Aneurin	M	92	254	254	151	1.682	1999	1841	2006	0	0	0	0.000793	0	0.000791	0	0.000747	0	0	0.000739	0.000713	0	0.001317	0.000646	0.000649	0.000627	0.001256	0.000618	0	0	0.001188	0	0.00058	0.000565	0	0	0	0.001085	0	0	0	0	0	0	0	0.000457	0	0	0.000425
Angel	M/F	59	203	203	265	0.766	2008	1842	2013	0	0	0	0	0.000801	0	0	0	0	0	0	0	0.000686	0.001317	0	0.000649	0	0.000628	0	0.000615	0.000627	0	0	0	0	0	0.000554	0.000551	0	0	0	0.000522	0	0	0	0	0	0	0.000872	0
Angela	F	163	18876	18876	2811	6.715	1962	1838	2013	0.000833	0.000797	0.002388	0	0	0	0	0.002242	0.000709	0.00228	0.000739	0	0.002745	0.001976	0.001291	0.001298	0.00188	0.001885	0.00247	0.000615	0.001881	0.001782	0.001174	0.00116	0.002259	0.002248	0.001662	0.001653	0.002712	0.00212	0	0.001566	0.001023	0.001987	0.002905	0.001918	0.00137	0.000907	0.00218	0.002549
Angelica	F	44	58	58	40	1.45	2011	1838	2011	0.000833	0	0.000796	0	0	0	0.000753	0.000747	0	0	0	0.000713	0	0.000659	0	0.000649	0.000627	0	0.000618	0	0	0	0.000587	0	0.000565	0	0	0	0	0.00053	0	0	0	0.000994	0	0	0	0.000907	0.000436	0
Angelina	F	155	1569	1569	135	11.622	2012	1838	2013	0.00833	0.004784	0.010348	0.007926	0.008815	0.006328	0.005274	0.009715	0.007087	0.011402	0.01183	0.009982	0.014411	0.017786	0.014205	0.01753	0.016293	0.018846	0.016674	0.020309	0.020067	0.014853	0.017019	0.021456	0.016943	0.015734	0.014962	0.018732	0.013016	0.014837	0.017313	0.011482	0.015344	0.016396	0.011138	0.009112	0.010956	0.012248	0.012643	0.011894
Angeline	F	72	127	127	45	2.822	2012	1840	2012	0	0	0.000796	0	0	0	0	0.000747	0	0	0	0.001426	0	0	0.000646	0	0	0.000628	0.000618	0.000615	0	0	0	0	0	0.000562	0	0.000551	0.000542	0.00053	0	0	0.000511	0	0.000484	0.001439	0.000457	0	0.000436	0
Angelo	M	113	284	284	196	1.449	2013	1839	2013	0	0.000797	0	0	0	0	0	0.000747	0	0	0	0.001426	0.000686	0.000659	0.000646	0.000649	0.000627	0	0	0	0.001254	0.001188	0.001761	0.00174	0.000565	0.004496	0	0.001102	0	0.00053	0.002037	0.000522	0.001023	0	0.001937	0.001439	0.000913	0.001814	0.001308	0.002974
Angharad	F	68	195	195	279	0.699	1994	1844	2010	0	0	0	0	0	0	0.000753	0	0	0	0	0	0	0	0	0	0	0	0	0	0	0	0	0	0.000565	0	0	0.001102	0	0	0	0	0	0	0	0	0	0	0	0
Angus	M	158	1064	1064	491	2.167	2002	1843	2012	0	0	0	0	0	0.002373	0.003014	0.000747	0	0.00076	0.000739	0	0.000686	0	0.000646	0.001298	0.001253	0	0.003705	0.001231	0	0.000594	0.001761	0.00174	0.00113	0	0.000554	0.000551	0.001085	0.002649	0.002037	0.002088	0.002046	0.001491	0.001937	0.003837	0.002283	0.002722	0.002616	0.004248
Anice	F	73	177	177	25	7.08	1903	1843	1970	0	0	0	0	0	0.001582	0	0.001495	0	0	0	0	0.003431	0.000659	0	0.000649	0	0.001256	0.000618	0.000615	0	0.000594	0	0.00058	0	0.001124	0.001108	0	0	0	0.001018	0.002609	0.000511	0.001491	0	0.00048	0.000913	0.000454	0.000872	0.001274
Anie	F	50	117	117	20	5.85	1907	1838	1941	0.000833	0	0	0	0	0	0	0	0	0	0	0	0	0	0.000646	0	0	0	0.000618	0.000615	0.000627	0.001188	0	0	0.000565	0	0.001108	0	0.001085	0	0	0.000522	0.000511	0.001987	0.000968	0	0	0.000907	0.001308	0
Anis	F	44	62	62	10	6.2	1995	1839	2010	0	0.000797	0.001592	0.001585	0.001603	0	0	0	0	0	0.000739	0.000713	0.000686	0	0.000646	0	0	0	0	0	0	0	0.000587	0	0	0	0	0	0	0.00053	0.000509	0	0	0	0.000484	0	0	0	0.000436	0
Anisa	F	37	135	135	4	33.75	1998	1950	2012	0	0	0	0	0	0	0	0	0	0	0	0	0	0	0	0	0	0	0	0	0	0	0	0	0	0	0	0	0	0	0	0	0	0	0	0	0	0	0	0
Anise	F	45	136	136	31	4.387	2004	1843	2004	0	0	0	0	0	0.001582	0	0.000747	0.000709	0	0	0	0.000686	0.003952	0.003228	0.003895	0.00376	0.002513	0.003088	0.002462	0.003135	0.000594	0.003521	0.00058	0.003389	0.00281	0.003325	0.001653	0.002169	0.004239	0.003564	0.002088	0.002557	0.000994	0	0.000959	0.000913	0.000454	0.002616	0.00085
Anisha	F	32	73	73	2	36.5	2000	1970	2009	0	0	0	0	0	0	0	0	0	0	0	0	0	0	0	0	0	0	0	0	0	0	0	0	0	0	0	0	0	0	0	0	0	0	0	0	0	0	0	0
Anita	F	137	5277	5277	964	5.474	1968	1860	2009	0	0	0	0	0	0	0	0	0	0	0	0	0	0	0	0	0	0	0	0	0	0	0.000587	0.00058	0.002259	0.000562	0.002217	0.000551	0.002169	0	0.001018	0	0	0.000994	0.000968	0.00048	0.00137	0.000454	0.000436	0.001699
Ann	F	162	259705	259705	426767	0.609	1839	1838	2003	3.91776	3.92556	3.81833	3.83545	3.69364	3.65536	3.59834	3.47665	3.47775	3.51018	3.39012	3.22197	3.38448	3.20339	3.06891	3.06507	3.02863	2.99469	2.81727	2.70793	2.63813	2.60939	2.54113	2.41876	2.44491	2.30623	2.2232	2.1327	2.14438	1.97433	1.96246	1.86472	1.79168	1.71119	1.59995	1.53898	1.50465	1.43704	1.37675	1.26844
Anna	F	177	9336	9336	2373	3.934	1981	1838	2014	0.084137	0.074157	0.078802	0.075298	0.066516	0.083058	0.069315	0.075482	0.076543	0.080572	0.090206	0.083419	0.076858	0.073119	0.06715	0.075961	0.077079	0.069732	0.071636	0.068929	0.073368	0.058224	0.055752	0.049291	0.053089	0.056195	0.053197	0.053992	0.043929	0.04292	0.047865	0.049058	0.045521	0.034283	0.040192	0.035489	0.027847	0.029031	0.033569	0.025488
Annabel	F	117	518	518	136	3.809	2005	1849	2014	0	0	0	0	0	0	0	0	0	0	0	0.000713	0	0	0	0	0	0	0	0.000615	0.000627	0	0	0	0	0	0.000554	0.000551	0	0	0	0	0	0	0	0	0	0.000454	0	0
Annabella	F	109	375	375	35	10.714	2012	1838	2013	0.003332	0.002392	0.001592	0.004756	0.001603	0.000791	0.000753	0.000747	0	0.00152	0.002218	0.002139	0.004804	0	0.001291	0.002597	0.000627	0.003769	0.001853	0.001846	0.002508	0.002376	0.001761	0.00232	0.000565	0.000562	0.002771	0.002204	0.002712	0.00159	0.002546	0.003653	0.002046	0.001987	0.003874	0.001918	0.003196	0.003629	0.00218	0.002974
Annabelle	F	79	311	311	102	3.049	2014	1844	2014	0	0	0	0	0	0	0.000753	0	0	0	0	0	0	0.000659	0	0	0	0.000628	0	0	0	0	0	0	0	0	0.000554	0	0	0	0	0	0	0	0	0	0	0	0	0
Annalise	F	24	60	60	11	5.455	2013	1951	2014	0	0	0	0	0	0	0	0	0	0	0	0	0	0	0	0	0	0	0	0	0	0	0	0	0	0	0	0	0	0	0	0	0	0	0	0	0	0	0	0
Anna-marie	F	24	64	64	11	5.818	1980	1846	1998	0	0	0	0	0	0	0	0	0.000709	0	0	0	0	0	0	0	0	0	0	0	0	0	0	0	0	0	0	0	0	0	0	0	0	0	0	0	0	0	0	0
Annas	unknown	66	115	115	43	2.674	1978	1838	1979	0.002499	0.000797	0.000796	0.001585	0.000801	0	0.001507	0.000747	0.000709	0.00076	0	0	0.000686	0	0.001291	0.001298	0	0	0	0.000615	0	0.001782	0.000587	0.00116	0	0.000562	0.000554	0	0.001085	0.00053	0.002546	0.000522	0.002046	0	0.000484	0.000959	0	0.000454	0.001744	0.001274
Anne	F	165	56096	56096	56840	0.987	1953	1838	2010	0.439842	0.419428	0.374111	0.405025	0.460804	0.425576	0.384244	0.383388	0.362871	0.396777	0.378569	0.409252	0.411051	0.389308	0.353831	0.338255	0.372861	0.383209	0.397085	0.412959	0.417009	0.418857	0.396134	0.386212	0.413979	0.425393	0.444417	0.450671	0.438204	0.431322	0.399214	0.387245	0.367235	0.323457	0.313307	0.288708	0.258384	0.257651	0.228005	0.199229
Annemarie	F	39	76	76	5	15.2	1978	1905	1997	0	0	0	0	0	0	0	0	0	0	0	0	0	0	0	0	0	0	0	0	0	0	0	0	0	0	0	0	0	0	0	0	0	0	0	0	0	0	0	0
Anne-marie	F	49	243	243	43	5.651	1986	1932	2003	0	0	0	0	0	0	0	0	0	0	0	0	0	0	0	0	0	0	0	0	0	0	0	0	0	0	0	0	0	0	0	0	0	0	0	0	0	0	0	0
Annetta	F	125	819	819	236	3.47	1875	1838	1991	0.000833	0	0	0.001585	0.001603	0.000791	0.003014	0.000747	0.001417	0.00076	0.002958	0.003565	0.001372	0.001317	0.002583	0.001948	0.00188	0.003769	0.003705	0.001846	0.00439	0.003565	0.001761	0.004639	0.002259	0.00281	0.003325	0.001653	0.003796	0.003709	0.004074	0.003131	0.004603	0.003478	0.009201	0.005755	0.005478	0.009526	0.007847	0.006797
Annette	F	156	4444	4444	1519	2.926	1960	1839	2008	0	0.001595	0.001592	0.000793	0.002404	0.000791	0.003767	0.000747	0.002835	0.00228	0.003697	0.004278	0.002059	0.003952	0.003228	0.003895	0.004387	0.003769	0.003705	0.001846	0.003762	0.003565	0.002934	0.005219	0.005083	0.008429	0.00665	0.001102	0.004339	0.006888	0.003564	0.004175	0.002046	0.003478	0.004842	0.005755	0.002739	0.006351	0.00218	0.004248
Annice	F	117	1195	1195	223	5.359	1917	1841	1995	0	0	0	0.001585	0.001603	0.001582	0	0.000747	0	0	0.001479	0	0	0.005929	0.005811	0.005843	0.005013	0.010051	0.005558	0.010462	0.011915	0.008318	0.008803	0.009278	0.010166	0.011801	0.00942	0.01157	0.010304	0.006888	0.00662	0.009916	0.008184	0.006956	0.002421	0.005275	0.002283	0.004083	0.003924	0.002549
Annie	F	175	271295	271295	37152	7.302	1891	1838	2014	0.014995	0.015948	0.011144	0.011889	0.023241	0.018194	0.032397	0.030641	0.030475	0.043326	0.06063	0.08128	0.096758	0.114618	0.160128	0.190228	0.245649	0.303426	0.387204	0.440653	0.5048	0.560853	0.661397	0.809538	0.943737	0.974977	1.10162	1.20216	1.29346	1.33901	1.41049	1.51975	1.57891	1.61033	1.67742	1.77541	1.77993	1.765	1.84104	1.89373
Annis	F	109	1658	1658	279	5.943	1850	1838	1999	0.013329	0.011163	0.01194	0.010304	0.013624	0.011074	0.014315	0.015694	0.014883	0.012922	0.017745	0.012121	0.017842	0.012516	0.010331	0.016231	0.008147	0.011936	0.015439	0.014155	0.014423	0.012477	0.009977	0.015077	0.010731	0.010115	0.007758	0.009917	0.005966	0.011127	0.010184	0.01096	0.009206	0.008944	0.011138	0.012949	0.014608	0.014062	0.013079	0.013593
Annita	F	44	64	64	17	3.765	1943	1861	1972	0	0	0	0	0	0	0	0	0	0	0	0	0	0	0	0	0	0	0	0	0	0	0	0.00116	0.000565	0	0	0.000551	0.002169	0.00053	0.000509	0.000522	0.000511	0	0	0	0	0	0	0
Annmarie	F	33	88	88	12	7.333	1984	1843	1994	0	0	0	0	0	0.000791	0	0	0	0	0	0	0	0	0	0	0	0	0	0	0	0	0	0	0	0	0	0	0	0	0	0	0	0	0	0	0	0	0	0
Ann-marie	F	43	174	174	61	2.852	1982	1944	2009	0	0	0	0	0	0	0	0	0	0	0	0	0	0	0	0	0	0	0	0	0	0	0	0	0	0	0	0	0	0	0	0	0	0	0	0	0	0	0	0
Annwen	F	34	64	64	15	4.267	1945	1914	1982	0	0	0	0	0	0	0	0	0	0	0	0	0	0	0	0	0	0	0	0	0	0	0	0	0	0	0	0	0	0	0	0	0	0	0	0	0	0	0	0
Anona	F	24	62	62	13	4.769	1948	1930	2003	0	0	0	0	0	0	0	0	0	0	0	0	0	0	0	0	0	0	0	0	0	0	0	0	0	0	0	0	0	0	0	0	0	0	0	0	0	0	0	0
Anson	M	79	161	161	164	0.982	1991	1838	1991	0.001666	0.000797	0.000796	0.000793	0.000801	0.002373	0.001507	0.000747	0.000709	0	0	0.002852	0	0.001317	0.000646	0.001298	0.002507	0.001256	0.001853	0	0	0.001782	0	0.00116	0.002259	0.001686	0.000554	0	0.001627	0.00053	0.002037	0.000522	0.001023	0.000497	0	0.001439	0	0.000907	0	0.001274
Anthea	F	69	580	580	110	5.273	1948	1879	1999	0	0	0	0	0	0	0	0	0	0	0	0	0	0	0	0	0	0	0	0	0	0	0	0	0	0	0	0	0	0	0	0	0	0	0	0	0	0	0	0
Anthony	M	175	56392	56392	38731	1.456	1961	1838	2014	0.03582	0.034288	0.037411	0.039631	0.030453	0.041925	0.041438	0.037367	0.037563	0.045607	0.043624	0.037788	0.037056	0.039524	0.051654	0.047395	0.036973	0.040206	0.036435	0.036311	0.042642	0.044559	0.044015	0.046972	0.042358	0.032031	0.039344	0.038015	0.030913	0.039211	0.047356	0.044883	0.048078	0.03329	0.032929	0.033091	0.031956	0.029938	0.033569	0.03186
Antoinette	F	94	364	364	286	1.273	1970	1840	2000	0	0	0.000796	0	0	0	0	0	0	0	0	0	0.000686	0	0.000646	0	0.000627	0	0	0	0	0	0	0.00116	0	0	0	0.000551	0.000542	0	0	0	0	0.000497	0.000484	0.000959	0.000913	0	0	0.00085
Anton	M	80	228	228	168	1.357	2012	1847	2013	0	0	0	0	0	0	0	0	0	0.00076	0	0	0	0	0	0	0	0	0	0.000615	0.000627	0.000594	0	0	0	0	0	0	0.000542	0	0	0.000522	0.000511	0	0.000484	0	0	0	0	0
Antoni	M	49	119	119	97	1.227	2010	1856	2010	0	0	0	0	0	0	0	0	0	0	0	0	0	0	0	0	0	0	0.000618	0	0	0	0	0	0	0.000562	0	0	0	0	0	0	0	0	0	0	0	0	0	0
Antonia	F	139	507	507	273	1.857	2001	1842	2013	0	0	0	0	0.000801	0	0	0.000747	0	0.00076	0.000739	0	0.000686	0	0.000646	0	0.000627	0.000628	0.000618	0	0	0.001188	0.001761	0.00116	0.00113	0	0.000554	0.000551	0.001085	0.00159	0	0	0.002046	0	0.000968	0.000959	0	0.000454	0	0.000425
Antonio	M	127	445	445	297	1.498	2004	1838	2006	0.000833	0	0	0.000793	0	0	0	0.000747	0	0	0	0	0	0	0	0	0.000627	0	0	0.000615	0	0	0	0.00058	0.000565	0	0	0	0	0.00106	0	0	0	0.002484	0.000484	0.001918	0.000913	0.000454	0.000872	0.000425
Antony	M	146	4567	4567	3834	1.191	1964	1838	2012	0.000833	0	0	0.000793	0.004007	0.001582	0.003014	0	0.000709	0	0	0	0.000686	0	0.000646	0.003895	0.003133	0.003141	0.00247	0.001231	0.002508	0.000594	0.001761	0.00058	0.00113	0.000562	0.002217	0	0.001627	0.00159	0.000509	0.001566	0.002557	0.000497	0.000484	0	0.000457	0.000907	0	0
Anwar	M	28	50	50	59	0.847	1977	1924	1994	0	0	0	0	0	0	0	0	0	0	0	0	0	0	0	0	0	0	0	0	0	0	0	0	0	0	0	0	0	0	0	0	0	0	0	0	0	0	0	0
Anwen	F	71	191	191	50	3.82	2007	1907	2009	0	0	0	0	0	0	0	0	0	0	0	0	0	0	0	0	0	0	0	0	0	0	0	0	0	0	0	0	0	0	0	0	0	0	0	0	0	0	0	0
Anya	F	36	214	214	34	6.294	2008	1952	2014	0	0	0	0	0	0	0	0	0	0	0	0	0	0	0	0	0	0	0	0	0	0	0	0	0	0	0	0	0	0	0	0	0	0	0	0	0	0	0	0
Aoife	F	20	68	68	11	6.182	2011	1977	2014	0	0	0	0	0	0	0	0	0	0	0	0	0	0	0	0	0	0	0	0	0	0	0	0	0	0	0	0	0	0	0	0	0	0	0	0	0	0	0	0
April	F	96	648	648	211	3.071	2013	1889	2014	0	0	0	0	0	0	0	0	0	0	0	0	0	0	0	0	0	0	0	0	0	0	0	0	0	0	0	0	0	0	0	0	0	0	0	0	0	0	0	0
Aquila	M/F	76	257	257	29	8.862	1860	1838	1944	0.003332	0.001595	0.001592	0.00317	0.001603	0.002373	0.00226	0.000747	0.004961	0.00152	0.002218	0.003565	0.002745	0.001976	0.005165	0.003895	0.00188	0.003769	0.004323	0.004924	0.003135	0.003565	0.006456	0.004639	0.00113	0.001686	0.001662	0.001102	0.003254	0.00106	0.004074	0.004175	0.001534	0.002484	0.001453	0.002398	0.002283	0.001361	0.000436	0.001699
Aquilla	M/F	61	114	114	14	8.143	1838	1838	1972	0.004165	0.000797	0.001592	0.000793	0	0.000791	0.000753	0.002242	0.001417	0	0	0.002139	0.000686	0.003294	0	0.001298	0.001253	0.000628	0.00247	0.000615	0	0	0.001174	0.00058	0.001694	0.001124	0.000554	0.001102	0.000542	0.00106	0.001528	0.002088	0.002557	0	0.000484	0.00048	0.000913	0.000454	0.000872	0
Arabella	F	117	1017	1017	199	5.111	2014	1838	2014	0.014995	0.011163	0.01194	0.009511	0.007213	0.010283	0.006781	0.012705	0.009214	0.007601	0.013309	0.007843	0.01098	0.011857	0.012268	0.011037	0.008147	0.010051	0.010498	0.01354	0.012542	0.013071	0.00939	0.008119	0.011295	0.008429	0.009974	0.008815	0.00705	0.008478	0.007638	0.011482	0.009206	0.005962	0.006779	0.008632	0.008674	0.009526	0.005231	0.005947
Archer	M/F	90	279	279	452	0.617	2012	1839	2013	0	0.001595	0.000796	0	0	0.001582	0.000753	0.001495	0.000709	0.00152	0.001479	0.000713	0.000686	0.002635	0	0.000649	0	0.001256	0.000618	0.001846	0.001254	0.000594	0	0.00116	0.00113	0.000562	0.000554	0.002204	0.001085	0.00053	0.002037	0.002088	0.000511	0.001491	0.000484	0.000959	0.00137	0.001814	0.000436	0.001699
Archibald	M	133	5574	5574	1299	4.291	1886	1838	2009	0.009163	0.014353	0.00796	0.012682	0.012021	0.012657	0.012055	0.010463	0.01134	0.013682	0.009612	0.009269	0.004804	0.009881	0.009039	0.012985	0.01128	0.013192	0.011733	0.011693	0.012542	0.014853	0.019367	0.013918	0.013555	0.015734	0.011083	0.015426	0.02332	0.020665	0.020877	0.02192	0.018924	0.021365	0.024212	0.023979	0.028304	0.035382	0.027029	0.04163
Archie	M	110	1827	1827	211	8.659	2014	1855	2014	0	0	0	0	0	0	0	0	0	0	0	0	0	0	0	0	0	0.001256	0	0	0	0.000594	0	0.00116	0	0	0	0.001653	0.001085	0.003709	0.003055	0.001044	0.001023	0.001491	0.001453	0	0.001826	0.004536	0.005667	0.001699
Arfon	M	73	205	205	206	0.995	1977	1891	1993	0	0	0	0	0	0	0	0	0	0	0	0	0	0	0	0	0	0	0	0	0	0	0	0	0	0	0	0	0	0	0	0	0	0	0	0	0	0	0	0
Arif	M	31	82	82	79	1.038	2003	1941	2003	0	0	0	0	0	0	0	0	0	0	0	0	0	0	0	0	0	0	0	0	0	0	0	0	0	0	0	0	0	0	0	0	0	0	0	0	0	0	0	0
Arlene	F	55	314	314	55	5.709	1940	1865	1987	0	0	0	0	0	0	0	0	0	0	0	0	0	0	0	0	0	0	0	0	0	0	0	0	0	0	0	0.000551	0	0	0	0	0	0	0	0	0	0	0	0
Arline	F	66	181	181	36	5.028	1938	1851	1961	0	0	0	0	0	0	0	0	0	0	0	0	0	0.000659	0	0	0	0	0	0	0	0	0	0	0	0	0	0.000551	0	0	0	0	0	0	0	0	0.000457	0	0	0
Armitage	M	38	61	61	425	0.144	1859	1838	1934	0.000833	0	0	0	0	0	0	0	0	0.00076	0.001479	0	0.000686	0	0.000646	0	0.001253	0.001256	0.000618	0	0.001254	0.001782	0.000587	0	0.00113	0.001124	0.000554	0	0.001085	0	0	0.000522	0.001534	0.000994	0	0	0.00137	0.000907	0.000436	0.001274
Arnold	M	141	11821	11821	3882	3.045	1925	1838	1999	0.002499	0.00319	0.002388	0.000793	0.004808	0	0.00226	0.000747	0.003544	0.004561	0.004436	0.005704	0.004804	0.002635	0.002583	0.003895	0.00376	0.005026	0.003088	0.011078	0.008779	0.009506	0.001174	0.004059	0.005083	0.005619	0.008312	0.002755	0.006508	0.009008	0.011712	0.013047	0.010229	0.013912	0.017917	0.019663	0.023282	0.022227	0.024849	0.029311
Aron	M	71	173	173	52	3.327	2010	1838	2010	0.007497	0.003987	0.000796	0.000793	0.003206	0	0.003014	0.001495	0.001417	0.00076	0.000739	0.000713	0.000686	0	0	0.001298	0	0	0	0.001231	0	0	0.000587	0	0	0.001124	0	0	0.001085	0	0.001018	0	0.000511	0	0	0	0	0	0.000436	0
Arran	M	55	239	239	64	3.734	1997	1839	2010	0	0.000797	0	0	0	0	0	0	0	0	0	0	0	0	0	0	0	0	0	0	0	0	0	0	0	0	0	0	0	0	0	0	0	0	0	0	0	0	0	0
Arron	M	56	416	416	151	2.755	1988	1842	2013	0	0	0	0	0.000801	0	0	0	0	0	0	0	0	0	0	0	0	0	0	0	0	0	0	0.00116	0	0	0	0	0	0	0	0	0	0.000497	0	0	0	0	0	0
Arther	M	53	80	80	31	2.581	1899	1838	1963	0.000833	0	0.000796	0	0	0	0	0.000747	0	0.00076	0.000739	0.002852	0	0	0	0.000649	0	0.000628	0	0	0	0	0	0	0.000565	0.000562	0.001108	0.000551	0.000542	0	0.000509	0	0	0.000497	0	0.00048	0	0	0	0.000425
Arthur	M	174	235491	235491	48941	4.812	1896	1838	2014	0.137451	0.116419	0.159196	0.160108	0.161081	0.166908	0.20267	0.207762	0.200571	0.20675	0.223297	0.214608	0.353408	0.363617	0.465534	0.486931	0.478139	0.538377	0.520595	0.579742	0.622692	0.66839	0.679003	0.778804	0.84829	0.917096	1.00077	1.08977	1.0326	1.10321	1.19459	1.20296	1.26128	1.34749	1.51666	1.47999	1.39281	1.4443	1.44345	1.51397
Arwel	M	56	145	145	100	1.45	1981	1909	1992	0	0	0	0	0	0	0	0	0	0	0	0	0	0	0	0	0	0	0	0	0	0	0	0	0	0	0	0	0	0	0	0	0	0	0	0	0	0	0	0
Arwyn	F	57	121	121	81	1.494	1982	1893	1988	0	0	0	0	0	0	0	0	0	0	0	0	0	0	0	0	0	0	0	0	0	0	0	0	0	0	0	0	0	0	0	0	0	0	0	0	0	0	0	0
Asa	M/F	121	595	595	59	10.085	2012	1838	2012	0.002499	0.002392	0	0.001585	0.001603	0.001582	0.00226	0.002242	0.004252	0.003801	0.000739	0	0.002745	0.002635	0.003874	0.002597	0.00564	0.003141	0.00247	0.003693	0.003135	0.003565	0.005282	0.004059	0.006213	0.004496	0.006095	0.004408	0.005966	0.006359	0.00611	0.005741	0.00358	0.005465	0.005327	0.009592	0.007761	0.002268	0.005231	0.005098
Asad	M	24	54	54	11	4.909	2001	1961	2007	0	0	0	0	0	0	0	0	0	0	0	0	0	0	0	0	0	0	0	0	0	0	0	0	0	0	0	0	0	0	0	0	0	0	0	0	0	0	0	0
Asenath	F	94	346	346	63	5.492	2002	1838	2002	0.002499	0.002392	0.003184	0.010304	0.002404	0.000791	0.006781	0.005231	0.004252	0	0.002958	0.004991	0.004117	0.001976	0.005165	0.001948	0.002507	0.003769	0.00247	0.002462	0.002508	0.002971	0.003521	0.004059	0.002259	0.005058	0.002771	0.002204	0.002169	0.00159	0.003564	0.001044	0.001534	0.002981	0.002421	0.004316	0.002739	0.002268	0.00218	0.002549
Asha	F	38	92	92	12	7.667	2006	1851	2010	0	0	0	0	0	0	0	0	0	0	0	0	0	0.000659	0	0	0	0	0	0	0	0	0	0	0	0	0	0	0	0	0	0	0	0	0	0	0	0	0	0
Asher	M	97	196	196	81	2.42	2008	1838	2008	0.001666	0	0.000796	0.000793	0.000801	0.000791	0.000753	0.002242	0.002126	0.00076	0.001479	0.000713	0.001372	0.001317	0	0.001948	0.001253	0.001885	0.000618	0.004308	0.001254	0.001188	0.000587	0	0.003389	0.000562	0.001662	0	0.001085	0.00106	0.000509	0.001044	0.001023	0.002981	0.002421	0.000959	0.000913	0.000907	0.001308	0.001274
Ashlea	F	19	54	54	22	2.455	2007	1966	2007	0	0	0	0	0	0	0	0	0	0	0	0	0	0	0	0	0	0	0	0	0	0	0	0	0	0	0	0	0	0	0	0	0	0	0	0	0	0	0	0
Ashlee	F	21	61	61	15	4.067	2006	1962	2008	0	0	0	0	0	0	0	0	0	0	0	0	0	0	0	0	0	0	0	0	0	0	0	0	0	0	0	0	0	0	0	0	0	0	0	0	0	0	0	0
Ashleigh	F	42	825	825	184	4.484	1995	1918	2014	0	0	0	0	0	0	0	0	0	0	0	0	0	0	0	0	0	0	0	0	0	0	0	0	0	0	0	0	0	0	0	0	0	0	0	0	0	0	0	0
Ashley	M/F	155	3598	3598	2183	1.648	1992	1843	2013	0	0	0	0	0	0.000791	0.001507	0.000747	0.001417	0	0.000739	0	0	0	0.000646	0	0.001253	0.000628	0.000618	0.000615	0	0.000594	0	0.00174	0	0.002248	0.001108	0.000551	0.001085	0.00159	0	0.000522	0	0.000497	0	0.002877	0.000457	0.001361	0.000872	0.000425
Ashton	M	128	628	628	1430	0.439	2004	1838	2010	0.004165	0.006379	0.003184	0.005548	0.00561	0.007119	0.006027	0.002242	0.004961	0.008361	0.000739	0.002852	0.00549	0.001317	0.003874	0.003246	0.00564	0.006282	0.00247	0.004924	0.003135	0.004159	0.004108	0.005799	0.002824	0.006743	0.007204	0.003306	0.002712	0.005829	0.001018	0.004175	0.005115	0.000994	0.004358	0.003357	0.004565	0.002722	0.003924	0.002974
Ashworth	unknown	77	320	320	1202	0.266	1844	1838	1951	0.003332	0.00319	0.00398	0.003963	0.003206	0.003164	0.007534	0.001495	0.004252	0.00304	0.002958	0.002139	0.002745	0.001976	0.002583	0.003895	0.003133	0.003769	0.003088	0.003077	0.00439	0.002971	0.004108	0.003479	0.001694	0.004496	0.002217	0.002204	0.002169	0.004769	0.002546	0.001044	0.001534	0.002484	0.004842	0.002877	0.003652	0.002722	0.00436	0.002549
Asia	F	31	55	55	10	5.5	1976	1839	2006	0	0.000797	0	0	0	0	0	0	0	0	0	0	0	0	0.001291	0	0	0	0	0	0	0	0	0	0	0	0	0	0	0	0.000509	0	0	0	0	0	0.000457	0	0.000436	0
Asif	M	38	244	244	44	5.545	1977	1960	2004	0	0	0	0	0	0	0	0	0	0	0	0	0	0	0	0	0	0	0	0	0	0	0	0	0	0	0	0	0	0	0	0	0	0	0	0	0	0	0	0
Asim	M	27	67	67	18	3.722	1999	1955	2000	0	0	0	0	0	0	0	0	0	0	0	0	0	0	0	0	0	0	0	0	0	0	0	0	0	0	0	0	0	0	0	0	0	0	0	0	0	0	0	0
Asma	F	34	175	175	5	35	2014	1889	2014	0	0	0	0	0	0	0	0	0	0	0	0	0	0	0	0	0	0	0	0	0	0	0	0	0	0	0	0	0	0	0	0	0	0	0	0	0	0	0	0
Aston	M/F	39	71	71	214	0.332	2013	1860	2013	0	0	0	0	0	0	0	0	0	0	0	0	0	0	0	0	0	0	0	0	0	0	0.000587	0	0.000565	0	0	0	0	0	0	0	0	0	0	0	0	0	0	0.000425
Astrid	F	50	120	120	67	1.791	2009	1901	2010	0	0	0	0	0	0	0	0	0	0	0	0	0	0	0	0	0	0	0	0	0	0	0	0	0	0	0	0	0	0	0	0	0	0	0	0	0	0	0	0
Atherton	M	34	53	53	419	0.126	1854	1847	1931	0	0	0	0	0	0	0	0	0	0.00152	0	0.000713	0	0.000659	0	0	0.002507	0.001256	0.001235	0.000615	0	0.000594	0.001174	0.00058	0	0	0	0.001102	0.000542	0.00159	0	0	0.001534	0	0.000484	0.001439	0	0	0.000436	0
Athol	M	57	79	79	32	2.469	1997	1858	1997	0	0	0	0	0	0	0	0	0	0	0	0	0	0	0	0	0	0	0	0	0.000627	0	0	0.00058	0	0	0	0.001102	0.000542	0.00053	0	0	0	0.000497	0	0.00048	0	0	0.000872	0.000425
Atkinson	unknown	64	164	164	1140	0.144	1852	1838	1929	0.000833	0.001595	0.000796	0.001585	0.002404	0.002373	0.000753	0.001495	0.001417	0.00076	0	0.002852	0.000686	0.002635	0.00452	0.001948	0.002507	0.001885	0	0.002462	0.001254	0.001782	0.001174	0.002899	0.001694	0.00281	0.001108	0.001102	0.001627	0	0.001528	0.000522	0.001023	0.002981	0.001453	0.00048	0.002739	0.001361	0.001744	0.001274
Aubrey	M/F	124	1369	1369	893	1.533	1926	1838	2014	0.000833	0	0	0	0	0.001582	0	0	0	0	0	0.000713	0.000686	0.000659	0	0.000649	0	0.000628	0	0.001231	0	0.001188	0.001761	0.00174	0.001694	0	0.000554	0.001102	0.001085	0.00106	0.000509	0.002088	0.001023	0.001987	0.001453	0.002877	0.002739	0.004083	0.00436	0.002549
Audra	F	10	67	67	12	5.583	1967	1921	1976	0	0	0	0	0	0	0	0	0	0	0	0	0	0	0	0	0	0	0	0	0	0	0	0	0	0	0	0	0	0	0	0	0	0	0	0	0	0	0	0
Audrey	F	115	21119	21119	2508	8.421	1933	1840	2004	0	0	0.000796	0	0	0.000791	0	0	0	0	0.000739	0	0.001372	0	0	0	0	0	0	0.001231	0	0	0	0.00058	0	0	0	0	0	0	0	0	0	0	0	0	0.000457	0	0	0.000425
August	M	58	120	120	77	1.558	2012	1838	2012	0.000833	0	0	0.000793	0	0	0.000753	0	0.000709	0	0	0	0	0	0	0	0	0.001256	0.001235	0	0.001254	0.000594	0	0	0.00113	0.002248	0.000554	0.001102	0.001085	0.00106	0.001018	0.000522	0	0	0.002421	0.001439	0.00137	0	0.000436	0.001274
Augusta	F	110	1267	1267	1636	0.774	1857	1838	2006	0.006664	0.005582	0.006368	0.011097	0.009617	0.009492	0.010548	0.010463	0.006379	0.011402	0.009612	0.012121	0.006176	0.015151	0.014205	0.012336	0.01128	0.013192	0.011733	0.017848	0.01066	0.011882	0.014672	0.013338	0.01299	0.015173	0.008312	0.011019	0.007593	0.010068	0.010693	0.007307	0.009206	0.012918	0.010169	0.007673	0.008217	0.008165	0.007411	0.008071
Augustin	M	54	99	99	64	1.547	1982	1840	1982	0	0	0.001592	0	0.001603	0.000791	0.000753	0.001495	0.002835	0	0	0	0.000686	0.001317	0.000646	0.001298	0.001253	0.000628	0.001853	0	0.000627	0.000594	0	0	0.001694	0.000562	0.001108	0.002204	0	0.00106	0.000509	0.002609	0.000511	0	0.000484	0.00048	0.000457	0.000454	0.000872	0.000425
Augustine	M/F	124	887	887	682	1.301	1887	1838	2008	0.000833	0	0.001592	0.003963	0.002404	0.002373	0.00226	0.005979	0.002835	0.003801	0.001479	0.002139	0.002059	0.001317	0.005811	0.004545	0.002507	0.001885	0.00247	0.002462	0.002508	0.001782	0.004695	0.002899	0.002824	0.001124	0.002217	0.004408	0.002712	0.002649	0.003564	0.002088	0.004092	0.003478	0.002905	0.003357	0.002739	0.002722	0.003052	0.007222
Augustus	M	110	1257	1257	1898	0.662	1860	1838	2008	0.003332	0.004784	0.012736	0.004756	0.004007	0.011865	0.006781	0.011958	0.006379	0.014442	0.009612	0.009982	0.007549	0.012516	0.007102	0.005843	0.00752	0.010051	0.008028	0.006154	0.013169	0.008912	0.015845	0.011018	0.010731	0.010677	0.007758	0.01157	0.013016	0.008478	0.008147	0.008872	0.009206	0.00795	0.010169	0.007673	0.0105	0.009526	0.009591	0.008496
Aurelia	F	66	93	93	37	2.514	2009	1839	2009	0	0.000797	0.001592	0.000793	0	0	0	0.000747	0	0.00076	0	0	0	0.001317	0.000646	0.000649	0	0	0	0.000615	0.000627	0	0	0	0	0.000562	0.000554	0	0	0	0.001018	0.001044	0	0.001491	0.000968	0	0.00137	0.000907	0.000872	0.00085
Auriol	M	39	58	58	27	2.148	1931	1868	1966	0	0	0	0	0	0	0	0	0	0	0	0	0	0	0	0	0	0	0	0	0	0	0	0	0	0	0	0	0	0	0.000509	0	0	0	0	0	0	0	0	0
Aurora	F	49	67	67	55	1.218	2013	1852	2014	0	0	0	0	0	0	0	0	0	0	0	0	0	0	0.000646	0	0	0	0.000618	0	0	0	0	0.00116	0	0.000562	0	0	0.000542	0.00053	0	0	0	0	0	0	0	0.000454	0.000436	0.00085
Austen	M	91	179	179	136	1.316	1998	1842	2005	0	0	0	0	0.000801	0	0	0.000747	0	0	0	0	0	0	0	0	0.000627	0	0	0.001231	0	0.000594	0.001174	0	0.000565	0	0.000554	0.001102	0	0.00053	0.000509	0	0.000511	0	0.000484	0.00048	0	0.001361	0	0
Austin	M	169	4398	4398	2311	1.903	2007	1838	2013	0.00833	0.003987	0.00398	0.009511	0.004007	0.003955	0.00226	0.005979	0.007796	0.009121	0.003697	0.008556	0.007549	0.004611	0.008394	0.005194	0.01128	0.005654	0.015439	0.009232	0.008152	0.010694	0.008803	0.014497	0.014684	0.015173	0.011083	0.010468	0.00922	0.014307	0.015785	0.00835	0.012275	0.0159	0.016949	0.01199	0.014608	0.019505	0.013515	0.015717
Autumn	F	23	78	78	25	3.12	2013	1876	2013	0	0	0	0	0	0	0	0	0	0	0	0	0	0	0	0	0	0	0	0	0	0	0	0	0	0	0	0	0	0	0	0	0	0	0	0	0	0	0.000436	0
Ava	F	72	536	536	83	6.458	2011	1855	2014	0	0	0	0	0	0	0	0	0	0	0	0	0	0	0	0	0	0.001256	0	0	0.000627	0.001188	0	0	0.000565	0	0	0.000551	0.000542	0.00053	0	0.001044	0	0	0	0	0.000457	0.000454	0.000436	0.001274
Averil	F	78	330	330	111	2.973	1939	1847	1999	0	0	0	0	0	0	0	0	0	0.00076	0	0.000713	0	0	0	0	0	0	0	0	0	0	0.000587	0	0	0	0	0	0	0	0	0	0	0.000497	0	0	0	0	0	0
Avice	F	75	138	138	35	3.943	1936	1839	1958	0	0.000797	0	0.000793	0	0.000791	0	0	0.000709	0.00152	0	0.000713	0.001372	0.001317	0.000646	0	0.000627	0	0	0.001231	0.001254	0	0.000587	0.00116	0	0	0	0	0	0.00053	0	0	0	0	0.000484	0.000959	0.000913	0	0.000436	0.000425
Avis	F	116	722	722	153	4.719	1955	1839	1966	0	0.002392	0	0.000793	0	0.001582	0.001507	0.000747	0.000709	0	0.000739	0.000713	0.000686	0.000659	0.000646	0.000649	0.00188	0.001885	0	0	0.001881	0.001188	0.001761	0	0.000565	0.001124	0.000554	0	0.000542	0.00106	0	0.000522	0.001023	0.000994	0.001937	0.001918	0	0.000454	0	0
Avril	F	80	1594	1594	360	4.428	1949	1856	2003	0	0	0	0	0	0	0	0	0	0	0	0	0	0	0	0	0	0	0.000618	0	0	0	0	0.00058	0	0	0	0	0	0	0	0	0	0	0	0	0	0	0	0
Ayesha	F	51	207	207	20	10.35	2014	1899	2014	0	0	0	0	0	0	0	0	0	0	0	0	0	0	0	0	0	0	0	0	0	0	0	0	0	0	0	0	0	0	0	0	0	0	0	0	0	0	0	0
Aysha	F	39	159	159	9	17.667	1999	1933	2011	0	0	0	0	0	0	0	0	0	0	0	0	0	0	0	0	0	0	0	0	0	0	0	0	0	0	0	0	0	0	0	0	0	0	0	0	0	0	0	0
Azariah	M	42	61	61	3	20.333	1857	1839	1921	0	0.001595	0	0.000793	0.000801	0.000791	0.000753	0.001495	0	0	0	0	0.000686	0.000659	0.001291	0.000649	0	0.000628	0.001235	0.002462	0.001254	0.001188	0.001174	0.00058	0.00113	0.000562	0	0	0.000542	0	0	0.000522	0	0	0	0	0.000457	0	0	0.00085
Azra	F	23	57	57	6	9.5	1975	1840	2010	0	0	0.000796	0	0	0	0	0	0	0	0	0	0	0	0	0	0	0	0	0	0	0	0	0	0	0	0	0	0	0	0	0	0	0	0	0	0	0	0	0
Baden	M	61	451	451	758	0.595	1900	1852	1997	0	0	0	0	0	0	0	0	0	0	0	0	0	0	0.000646	0	0	0	0.000618	0	0.000627	0	0	0	0	0	0	0	0	0	0	0	0	0	0	0.00048	0	0	0	0
Bailey	M/F	66	410	410	1068	0.384	2012	1839	2014	0	0.000797	0.000796	0	0.000801	0.000791	0	0.000747	0	0	0.001479	0	0	0.001317	0	0.001298	0.000627	0.001256	0.000618	0.000615	0	0.001188	0	0	0.000565	0.000562	0	0	0.001627	0	0.001528	0	0	0.000497	0	0.000959	0.000913	0.000907	0.000872	0
Baljit	M	18	57	57	0	.	1965	1959	1985	0	0	0	0	0	0	0	0	0	0	0	0	0	0	0	0	0	0	0	0	0	0	0	0	0	0	0	0	0	0	0	0	0	0	0	0	0	0	0	0
Bannister	unknown	42	65	65	187	0.348	1849	1841	1931	0	0	0	0.000793	0.001603	0.001582	0	0.000747	0.000709	0.00076	0	0.002852	0	0	0	0.001298	0.000627	0.000628	0	0	0	0	0.000587	0	0	0.001686	0.001108	0.001653	0.000542	0.00106	0	0	0.000511	0.000994	0	0	0	0.000907	0.000436	0.000425
Barbara	F	160	59692	59692	4919	12.135	1938	1838	2006	0.023325	0.032693	0.016716	0.020608	0.019234	0.017403	0.019589	0.019431	0.017718	0.022803	0.020703	0.028519	0.029508	0.028325	0.021953	0.021425	0.021933	0.021987	0.02779	0.024002	0.027592	0.025547	0.019953	0.026675	0.019767	0.01742	0.026599	0.022038	0.027659	0.030203	0.023932	0.026617	0.026596	0.024346	0.026149	0.025897	0.025108	0.017691	0.027901	0.027612
Barbra	F	43	61	61	6	10.167	1969	1840	1969	0	0	0.001592	0.001585	0.001603	0.000791	0	0	0	0	0	0.000713	0	0.000659	0	0	0.000627	0	0.000618	0.001846	0.000627	0	0.001174	0.00058	0.00113	0.000562	0.001662	0.000551	0.000542	0.00053	0	0	0	0.001491	0	0	0.000457	0.000454	0	0
Barker	M	68	141	141	1160	0.122	1877	1838	1949	0.000833	0	0	0	0.000801	0.000791	0.001507	0.000747	0.000709	0	0.000739	0.001426	0.000686	0.001976	0	0	0.001253	0.000628	0.001235	0.002462	0.001254	0.001782	0.001174	0.00058	0.00113	0.00281	0.001108	0.002204	0.001627	0.00106	0.001018	0.002088	0.000511	0.000994	0.002421	0.001918	0.002739	0.000907	0	0.003398
Barnabas	M	61	104	104	42	2.476	2006	1838	2006	0.001666	0.002392	0.000796	0.000793	0.001603	0.003955	0.001507	0.000747	0.001417	0.00076	0.001479	0.000713	0.001372	0.001976	0.001291	0.002597	0.001253	0.000628	0.001853	0.001231	0.000627	0	0.001761	0.00116	0.001694	0.000562	0.001108	0.000551	0.001085	0.00106	0.000509	0	0.000511	0.000497	0.000968	0	0.000913	0.000907	0.000436	0
Barnaby	M	96	206	206	74	2.784	2009	1838	2012	0.003332	0.000797	0.000796	0.000793	0.00561	0.003164	0.001507	0.001495	0.001417	0.00076	0.001479	0	0.001372	0.000659	0	0.000649	0	0.001885	0	0	0.000627	0	0	0.00058	0	0	0	0	0.001085	0	0	0.000522	0	0.000994	0.000484	0	0	0.000454	0	0
Barnard	M	90	253	253	161	1.571	1841	1838	1976	0.003332	0.002392	0.001592	0.004756	0.003206	0.002373	0.00226	0.004484	0.002835	0.00152	0.000739	0.000713	0.000686	0.001976	0.003228	0.001948	0.001253	0.002513	0.001853	0.002462	0.003762	0.001782	0.002934	0.00232	0.002259	0.001686	0	0.003306	0.002712	0.00106	0.001528	0.001044	0.000511	0.000497	0.001937	0.00048	0.00137	0.001361	0.001308	0.001699
Barnet	M	82	675	675	54	12.5	1902	1838	1942	0.000833	0	0.001592	0.001585	0.000801	0	0.000753	0	0.001417	0.00228	0.001479	0.000713	0.000686	0.001976	0.002583	0.001298	0.000627	0.000628	0.000618	0.000615	0.000627	0.000594	0.001174	0	0.000565	0.000562	0.001662	0.001102	0.000542	0	0.000509	0	0.001534	0.001987	0.000968	0.001439	0.00137	0.001814	0.003924	0.001274
Barnett	M	67	163	163	347	0.47	1838	1838	1951	0.003332	0.001595	0	0.002378	0	0.000791	0	0	0.000709	0	0.001479	0.000713	0.001372	0.000659	0.001291	0.001948	0	0	0.001235	0	0.001254	0.000594	0.000587	0.00058	0	0	0	0	0.001085	0	0.000509	0.000522	0.001023	0.001491	0	0	0	0	0.000872	0.00085
Barney	M	58	84	84	17	4.941	2014	1838	2014	0.000833	0.000797	0.002388	0.000793	0	0.000791	0	0	0.000709	0.00152	0	0	0	0	0.001291	0.001298	0.000627	0	0	0.000615	0	0.000594	0	0	0.001694	0	0.000554	0	0	0.00053	0.000509	0.000522	0	0	0.000484	0	0.000457	0.000454	0	0
Baron	M	81	148	148	292	0.507	2004	1840	2004	0	0	0.000796	0.001585	0	0	0	0	0.000709	0	0	0.000713	0	0.000659	0.000646	0	0.001253	0	0	0.000615	0	0.000594	0	0	0	0.001124	0.001108	0.000551	0.000542	0.00053	0.001018	0.000522	0	0.001987	0	0.00048	0.000457	0.001361	0.000436	0.000425
Barrett	M	48	56	56	353	0.159	1981	1839	1981	0	0.000797	0.000796	0.000793	0.001603	0.001582	0	0	0	0	0.001479	0.000713	0.000686	0.000659	0	0.000649	0	0.001256	0	0	0.000627	0.000594	0	0.00058	0.000565	0	0	0.000551	0	0.00053	0.000509	0	0	0.000994	0.000968	0.000959	0.000457	0	0	0.000425
Barrie	M	82	3415	3415	1323	2.581	1941	1866	1996	0	0	0	0	0	0	0	0	0	0	0	0	0	0	0	0	0	0	0	0	0	0	0	0	0	0	0	0	0.000542	0	0.000509	0	0	0	0	0	0	0	0	0
Barrington	M	66	261	261	405	0.644	1939	1848	1984	0	0	0	0	0	0	0	0	0	0	0.000739	0	0	0	0	0	0	0	0	0	0	0.000594	0	0	0	0	0.000554	0	0	0	0	0.000522	0	0	0.000484	0.00048	0	0	0	0
Barry	M	128	16064	16064	4710	3.411	1947	1838	2005	0.000833	0.000797	0	0	0	0	0.000753	0	0	0	0	0	0	0	0.000646	0.000649	0.000627	0.000628	0	0.000615	0	0	0	0.00058	0	0	0	0	0	0	0	0.000522	0	0	0.000484	0.00048	0	0	0.000872	0
Bartholomew	M	137	1039	1039	196	5.301	1840	1838	2008	0.004998	0.007177	0.01194	0.006341	0.00561	0.005537	0.006027	0.004484	0.002835	0.006081	0.006655	0.005704	0.008235	0.001976	0.007102	0.001948	0.004387	0.005026	0.010498	0.005539	0.005017	0.008912	0.006456	0.006379	0.007907	0.008429	0.007204	0.008815	0.005966	0.006359	0.00611	0.005219	0.010229	0.004472	0.006779	0.003357	0.006848	0.008619	0.007847	0.004248
Bartley	M	50	70	70	121	0.579	1895	1839	1968	0	0.000797	0.000796	0	0	0	0.000753	0	0	0	0.000739	0	0.001372	0.001317	0	0.001298	0.001253	0	0.000618	0.000615	0.000627	0	0.000587	0.00116	0.00113	0.000562	0	0	0.001627	0.00053	0	0.000522	0.001023	0.000497	0	0	0.000457	0	0.000872	0.000425
Barton	M	76	139	139	878	0.158	1986	1838	1986	0.000833	0	0	0	0.001603	0.001582	0	0.002989	0.000709	0	0	0.001426	0.002059	0.002635	0	0	0	0.000628	0	0.001231	0	0.001782	0.002347	0.00058	0	0.001124	0	0.001653	0	0.00053	0.000509	0.000522	0	0.001987	0.000968	0.001918	0.003196	0.001361	0.000436	0.000425
Basil	M	127	2546	2546	953	2.672	1925	1839	2006	0	0.001595	0.001592	0	0	0.000791	0.001507	0	0.000709	0.00152	0	0	0	0.000659	0.001291	0	0.000627	0.001256	0	0	0.00439	0.002971	0	0.00116	0.002259	0.002248	0.001108	0.002204	0.001085	0.00159	0.002037	0.002088	0.001534	0.001491	0.004842	0.002877	0.001826	0.002268	0.003488	0.004248
Bathsheba	F	68	147	147	13	11.308	2001	1838	2001	0.001666	0.002392	0.002388	0.004756	0.000801	0.001582	0.003014	0.001495	0	0.00152	0.001479	0.002139	0.004117	0.001317	0.001937	0.004545	0.00188	0.000628	0.001235	0	0.001254	0.002971	0.001761	0	0.00113	0.001686	0.001662	0.002755	0	0	0.001018	0.000522	0.001023	0.000994	0.001453	0.00048	0.000913	0.000454	0.000872	0.000425
Baxter	M	39	53	53	479	0.111	2012	1838	2012	0.001666	0.000797	0.000796	0	0	0	0	0	0	0	0.000739	0.001426	0.000686	0.000659	0	0.000649	0	0	0.000618	0	0	0	0.001174	0.00116	0	0.000562	0.001108	0	0.000542	0.00053	0.001018	0.000522	0.000511	0.000497	0	0	0.000913	0.000454	0	0.00085
Beatrice	F	163	53212	53212	10806	4.924	1887	1838	2012	0.000833	0.00319	0.002388	0.002378	0.003206	0.003164	0.003767	0.001495	0.004961	0.00304	0.005915	0.003565	0.006176	0.003294	0.005165	0.005843	0.002507	0.00691	0.00494	0.018463	0.020067	0.01723	0.019953	0.027255	0.030498	0.054509	0.064834	0.051789	0.061826	0.084251	0.072816	0.0882	0.091042	0.10931	0.143821	0.150109	0.187168	0.209568	0.227569	0.2587
Beatrix	F	81	152	152	77	1.974	2011	1838	2013	0.000833	0.001595	0	0	0.000801	0	0	0	0.000709	0.00152	0	0	0	0	0.000646	0	0.001253	0	0.000618	0	0	0.000594	0.000587	0	0	0.000562	0.001108	0.001102	0	0	0	0	0.001023	0.000497	0	0.00048	0.000913	0.001361	0	0.000425
Beau	M	26	96	96	69	1.391	2012	1925	2014	0	0	0	0	0	0	0	0	0	0	0	0	0	0	0	0	0	0	0	0	0	0	0	0	0	0	0	0	0	0	0	0	0	0	0	0	0	0	0	0
Beaumont	M	50	69	69	502	0.137	1989	1842	1989	0	0	0	0	0.000801	0	0	0	0	0.00152	0	0.000713	0	0.000659	0.000646	0	0.000627	0.001256	0.001853	0	0.000627	0.000594	0.000587	0	0	0.000562	0.001108	0.001102	0	0.00053	0.001018	0.000522	0	0.000497	0.001453	0.00048	0.000913	0.000454	0	0.000425
Beckett	M	31	55	55	324	0.17	1850	1844	1941	0	0	0	0	0	0	0.001507	0	0	0	0.001479	0.000713	0.002745	0	0.000646	0.001298	0	0.002513	0	0.001231	0.001254	0	0.001174	0	0	0.001124	0	0.001102	0	0	0	0.001044	0.001023	0.001987	0	0	0.000913	0.000454	0	0.00085
Becky	F	46	172	172	11	15.636	2000	1881	2008	0	0	0	0	0	0	0	0	0	0	0	0	0	0	0	0	0	0	0	0	0	0	0	0	0	0	0	0	0	0	0	0	0	0	0	0	0	0	0	0
Bedelia	F	62	117	117	16	7.312	1885	1850	1948	0	0	0	0	0	0	0	0	0	0	0	0	0.000686	0	0	0.000649	0	0	0	0	0.001254	0.000594	0.000587	0.00232	0.000565	0.001124	0.001108	0	0.000542	0.00053	0.000509	0	0.002046	0.000994	0.001453	0.001918	0.000457	0.000907	0.000872	0.000425
Belinda	F	146	1182	1182	347	3.406	1967	1838	1999	0.001666	0.002392	0.000796	0.000793	0.001603	0	0.001507	0	0.001417	0.00076	0.000739	0.002139	0.000686	0.000659	0	0.000649	0	0	0.00247	0.001846	0	0	0.002934	0.00174	0.001694	0.00281	0.000554	0	0.002169	0.00106	0.004074	0.000522	0.001023	0.000497	0.000484	0.001918	0	0.001814	0.002616	0.001699
Bell	F	60	144	144	1371	0.105	1885	1845	1946	0	0	0	0	0	0	0	0.001495	0	0	0.000739	0	0.000686	0	0.000646	0.001298	0	0	0	0.000615	0	0.001188	0	0	0.000565	0.001124	0.000554	0.001102	0	0.00106	0.001528	0.002088	0.001534	0.000994	0.000968	0.00048	0.000457	0.000907	0.000436	0.000425
Bella	F	125	1159	1159	348	3.33	2014	1838	2014	0.009163	0.009569	0.007164	0.005548	0.009617	0.006328	0.005274	0.002989	0.004252	0.004561	0.004436	0.004991	0.002745	0.003294	0.005165	0.001298	0.00188	0.002513	0.007411	0.003693	0.000627	0.002376	0.002347	0.002899	0.000565	0.001124	0.002217	0.002755	0.004339	0.00212	0.002546	0.004175	0.001534	0.003478	0.008716	0.004316	0.004565	0.005897	0.009155	0.00977
Belle	F	54	115	115	205	0.561	2011	1844	2013	0	0	0	0	0	0	0.000753	0	0	0	0	0	0	0	0	0.000649	0	0	0	0	0	0	0	0	0	0.000562	0	0	0	0	0	0	0	0	0	0	0.000913	0.000454	0.000872	0.000425
Ben	M	169	6919	6919	422	16.396	2002	1838	2013	0.011662	0.010366	0.00796	0.010304	0.016829	0.018194	0.020342	0.008968	0.015592	0.012162	0.01257	0.016399	0.020587	0.017127	0.016142	0.016231	0.02068	0.025128	0.022849	0.029541	0.023829	0.0303	0.032278	0.024936	0.028239	0.028097	0.037681	0.030302	0.033082	0.033912	0.029024	0.036533	0.029665	0.03478	0.029539	0.032132	0.036977	0.034928	0.026157	0.031435
Benedict	M	132	346	346	487	0.71	2000	1840	2010	0	0	0.000796	0	0.001603	0.000791	0	0	0	0.00076	0.000739	0	0	0.000659	0	0	0	0.000628	0.000618	0	0.000627	0	0	0.00174	0.000565	0.000562	0.000554	0.000551	0.000542	0	0.000509	0.001044	0.001534	0.000497	0.000484	0	0.000457	0.000454	0	0.000425
Benita	F	56	132	132	40	3.3	2005	1882	2005	0	0	0	0	0	0	0	0	0	0	0	0	0	0	0	0	0	0	0	0	0	0	0	0	0	0	0	0	0	0	0	0	0	0	0	0	0	0	0	0
Benjamin	M	177	56376	56376	5077	11.104	1992	1838	2014	0.512316	0.500762	0.529328	0.568303	0.492058	0.5205	0.510066	0.512679	0.50887	0.473548	0.477648	0.491958	0.472812	0.490093	0.442289	0.457715	0.462473	0.423415	0.424257	0.443731	0.421399	0.387963	0.400242	0.362437	0.382917	0.377628	0.381246	0.375743	0.387225	0.379924	0.363061	0.355931	0.336547	0.354263	0.363184	0.346738	0.344207	0.344291	0.323479	0.314773
Benn	M	57	86	86	47	1.83	2000	1838	2003	0.000833	0.00319	0.001592	0	0.000801	0	0.000753	0	0.000709	0	0	0	0.000686	0.000659	0	0	0	0	0	0.000615	0	0	0.000587	0.00058	0	0	0	0	0.000542	0	0	0.000522	0	0.000994	0	0	0.000913	0	0.000436	0
Bennet	M	57	88	88	78	1.128	1997	1838	1997	0.000833	0	0.002388	0.001585	0.000801	0	0	0	0.000709	0	0.000739	0.000713	0.000686	0.000659	0.001291	0	0.000627	0.000628	0	0.000615	0	0.001188	0	0.00116	0	0.000562	0.001662	0.001653	0	0.00053	0.000509	0.001566	0.000511	0.001987	0	0.001918	0	0.000454	0.000436	0.000425
Bennett	M	99	295	295	1472	0.2	1853	1838	1965	0.000833	0.00319	0.000796	0.002378	0.001603	0.000791	0.001507	0.001495	0.002126	0	0.002218	0.000713	0.002059	0.001976	0.000646	0.004545	0.00188	0.001885	0.001853	0.002462	0.001254	0.001782	0.001761	0.00174	0.000565	0.00281	0.000554	0.001102	0.002169	0.00212	0.000509	0.000522	0.002046	0.001987	0.001937	0.001918	0.001826	0.004083	0.001308	0.002124
Benny	M	61	104	104	13	8	2002	1838	2002	0.000833	0	0	0	0	0	0.000753	0	0	0	0	0	0	0.000659	0	0.000649	0	0	0	0	0	0.000594	0	0	0	0.000562	0.000554	0.001102	0	0	0	0	0	0	0	0	0	0.000907	0	0
Benson	M	85	208	208	622	0.334	2007	1838	2007	0.001666	0.001595	0	0.000793	0.001603	0.000791	0.00226	0.002242	0.000709	0.00228	0.000739	0.001426	0.000686	0	0.001937	0.000649	0.002507	0	0.001853	0.003077	0.002508	0.001188	0.002934	0	0.00113	0.000562	0.002217	0.003306	0.002712	0.00212	0.001018	0.002088	0.001023	0.000994	0.000484	0.002398	0.003196	0.000907	0.001308	0.00085
Bentley	M	82	187	187	832	0.225	2009	1838	2009	0.000833	0	0.000796	0.001585	0.001603	0.001582	0.00226	0.000747	0.001417	0.00152	0.005176	0.000713	0.000686	0.002635	0.001291	0.001948	0.001253	0.004397	0.000618	0.001846	0.005017	0.001188	0.001761	0.00174	0.00113	0.002248	0.000554	0.000551	0.002712	0.00159	0.001528	0.001044	0.002046	0.001987	0.000484	0.001918	0.000457	0.000907	0.001308	0.000425
Berenice	F	75	203	203	61	3.328	2011	1840	2011	0	0	0.000796	0	0	0.000791	0	0	0	0	0	0	0	0	0	0	0	0	0	0	0	0	0	0	0	0	0	0	0	0	0	0	0	0	0	0	0	0	0.000436	0
Beresford	M	56	82	82	444	0.185	1997	1839	1997	0	0.000797	0	0.000793	0	0	0	0	0	0	0	0	0	0.000659	0	0	0	0	0	0	0.000627	0	0	0.00058	0	0.000562	0	0	0	0	0	0	0	0	0	0	0	0	0.000872	0.000425
Bernadette	F	92	3653	3653	2131	1.714	1958	1882	2005	0	0	0	0	0	0	0	0	0	0	0	0	0	0	0	0	0	0	0	0	0	0	0	0	0	0	0	0	0	0	0	0	0	0	0	0	0	0	0	0
Bernadine	F	42	78	78	48	1.625	1958	1883	1979	0	0	0	0	0	0	0	0	0	0	0	0	0	0	0	0	0	0	0	0	0	0	0	0	0	0	0	0	0	0	0	0	0	0	0	0	0	0	0	0
Bernard	M	153	31051	31051	7288	4.261	1932	1838	2006	0.014162	0.019935	0.018308	0.008719	0.01122	0.020567	0.010548	0.012705	0.014175	0.015202	0.013309	0.01426	0.016469	0.02569	0.020662	0.031813	0.020053	0.015705	0.021614	0.022156	0.018185	0.024359	0.025235	0.024936	0.029368	0.024726	0.029369	0.031404	0.020609	0.028084	0.021386	0.028704	0.025062	0.029315	0.039224	0.043642	0.030586	0.039918	0.042288	0.037807
Bernardette	F	59	217	217	100	2.17	1934	1879	1973	0	0	0	0	0	0	0	0	0	0	0	0	0	0	0	0	0	0	0	0	0	0	0	0	0	0	0	0	0	0	0	0	0	0	0	0	0	0	0	0
Bernhard	M	51	70	70	24	2.917	1960	1845	1968	0	0	0	0	0	0	0	0.000747	0	0	0	0	0	0	0	0.000649	0	0	0.000618	0	0	0	0	0	0.000565	0.000562	0	0.000551	0	0	0.001018	0	0	0	0.000484	0.00048	0.000913	0	0	0
Bernice	F	123	1379	1379	355	3.885	2013	1844	2013	0	0	0	0	0	0	0.000753	0	0	0	0	0	0	0.000659	0	0	0	0	0	0	0	0	0.000587	0	0.000565	0.000562	0	0.000551	0	0	0	0.000522	0.001023	0	0.000968	0.002398	0	0	0.000872	0.00085
Berry	M	44	52	52	522	0.1	2005	1838	2005	0.001666	0	0.001592	0.001585	0	0	0.000753	0	0	0	0.000739	0	0	0	0.000646	0	0.000627	0.000628	0	0.000615	0	0	0	0	0	0	0.000554	0.001102	0.001085	0	0	0.000522	0	0	0	0	0	0.000454	0.000436	0.000425
Bert	M	75	1753	1753	193	9.083	1916	1868	1977	0	0	0	0	0	0	0	0	0	0	0	0	0	0	0	0	0	0	0	0	0	0	0	0	0	0	0	0	0	0	0.000509	0	0	0	0	0	0	0	0	0.000425
Bertha	F	122	44633	44633	1999	22.328	1888	1838	2007	0.004165	0.006379	0.007164	0.006341	0.008014	0.009492	0.007534	0.010463	0.009214	0.010642	0.015527	0.010695	0.011666	0.015809	0.012914	0.019477	0.02444	0.030154	0.02779	0.033849	0.035117	0.058818	0.051644	0.052771	0.077374	0.089349	0.108611	0.121207	0.13016	0.161613	0.181785	0.199885	0.21584	0.224582	0.259555	0.266168	0.296274	0.293033	0.343969	0.374244
Bertie	M/F	95	6044	6044	520	11.623	1894	1851	2006	0	0	0	0	0	0	0	0	0	0	0	0	0	0.000659	0	0.000649	0	0	0.000618	0.000615	0	0	0	0.00116	0	0	0.000554	0.001653	0.001085	0.00212	0.00611	0.004697	0.004603	0.006459	0.011622	0.009592	0.012326	0.016784	0.020054	0.016992
Bertram	M	120	5910	5910	2244	2.634	1895	1838	2010	0.000833	0	0	0.000793	0	0	0	0	0	0.00076	0	0	0.000686	0	0.000646	0.000649	0.000627	0.001885	0.001853	0.004924	0.001254	0.005347	0.001174	0	0.001694	0.003934	0.003325	0.002755	0.002169	0.006359	0.008656	0.007828	0.009718	0.009937	0.010653	0.010551	0.016891	0.026309	0.025285	0.022514
Bertrand	M	81	359	359	133	2.699	1881	1845	2003	0	0	0	0	0	0	0	0.000747	0	0	0	0	0	0	0	0	0	0.000628	0.001235	0	0	0	0	0	0	0	0.000554	0	0.000542	0.00053	0.001528	0.001566	0.000511	0.001987	0.001453	0.000959	0.000913	0.004536	0.005231	0.006797
Berty	unknown	39	110	110	11	10	1886	1871	1943	0	0	0	0	0	0	0	0	0	0	0	0	0	0	0	0	0	0	0	0	0	0	0	0	0	0	0	0	0	0	0	0	0	0.000497	0	0.00048	0.000457	0.000454	0	0.000425
Berwyn	M	67	143	143	95	1.505	1984	1874	1993	0	0	0	0	0	0	0	0	0	0	0	0	0	0	0	0	0	0	0	0	0	0	0	0	0	0	0	0	0	0	0	0	0	0	0	0	0.000457	0	0	0
Beryl	F	103	21396	21396	2461	8.694	1937	1871	2000	0	0	0	0	0	0	0	0	0	0	0	0	0	0	0	0	0	0	0	0	0	0	0	0	0	0	0	0	0	0	0	0	0	0.000994	0	0	0.000913	0	0.000436	0
Bessey	F	61	245	245	10	24.5	1840	1838	1915	0.004998	0.007177	0.009552	0.001585	0.008014	0.00791	0.006027	0.003737	0.002835	0.003801	0.003697	0.004991	0.002745	0.001976	0.00452	0.000649	0.003133	0.004397	0.003088	0.004308	0.003135	0.001782	0.002934	0.002899	0.002259	0.002248	0.003325	0.002204	0	0.002649	0.001528	0.002088	0.001023	0.004472	0.001937	0.001439	0.001826	0.001814	0.001308	0.002974
Bessie	F	119	16377	16377	845	19.381	1915	1839	2000	0	0.000797	0	0.000793	0	0.000791	0.000753	0	0.001417	0.00152	0.000739	0.000713	0.000686	0.002635	0.000646	0.002597	0.003133	0.005026	0.001853	0.004924	0.009406	0.011288	0.011737	0.013918	0.012425	0.015734	0.020503	0.024241	0.018982	0.025964	0.026988	0.02766	0.029154	0.031302	0.032929	0.036448	0.035151	0.037196	0.050135	0.042904
Bessy	F	87	789	789	36	21.917	1849	1838	1938	0.010829	0.011163	0.006368	0.00317	0.006411	0.011865	0.011301	0.008221	0.007087	0.005321	0.010352	0.013547	0.006862	0.011857	0.006457	0.006492	0.010027	0.01068	0.008028	0.005539	0.013169	0.011882	0.008216	0.005219	0.008472	0.006743	0.011637	0.007162	0.006508	0.005829	0.00611	0.007307	0.00358	0.008447	0.003874	0.006714	0.006848	0.007258	0.006103	0.008071
Beth	F	88	585	585	563	1.039	1995	1845	2014	0	0	0	0	0	0	0	0.000747	0	0	0	0	0	0	0	0	0	0	0	0	0	0	0	0	0	0	0	0	0	0	0	0	0	0.000497	0	0	0	0	0	0
Bethan	F	79	941	941	122	7.713	1994	1843	2011	0	0	0	0	0	0.000791	0	0	0	0	0	0	0	0	0	0	0	0	0	0	0	0	0	0	0	0	0	0	0	0	0	0	0	0	0	0	0	0	0	0
Bethanie	F	18	101	101	4	25.25	1996	1972	2009	0	0	0	0	0	0	0	0	0	0	0	0	0	0	0	0	0	0	0	0	0	0	0	0	0	0	0	0	0	0	0	0	0	0	0	0	0	0	0	0
Bethany	F	51	2714	2714	276	9.833	1995	1849	2014	0	0	0	0	0	0	0	0	0	0	0	0.000713	0	0	0	0	0	0	0	0	0	0	0	0	0	0.000562	0	0	0	0	0	0	0	0	0	0	0	0	0	0
Bethel	F	52	113	113	55	2.055	2005	1839	2005	0	0.001595	0.003184	0	0.000801	0.001582	0	0.000747	0	0.00152	0	0.000713	0.000686	0	0.001291	0.001298	0	0	0	0.000615	0.000627	0	0.002347	0	0.00113	0	0	0.001653	0.000542	0	0.000509	0.001044	0	0	0.002421	0	0.001826	0.000907	0.000436	0
Bethia	F	67	170	170	34	5	1988	1838	1996	0.002499	0.00319	0.00398	0.001585	0.001603	0.002373	0.001507	0.000747	0.001417	0.003801	0	0.002139	0.003431	0.003952	0.003228	0.001948	0.002507	0.000628	0.003088	0.001846	0.001254	0.002971	0.005869	0.00174	0.001694	0	0.000554	0.001653	0.001085	0.00212	0.001018	0.001044	0.001534	0	0.000968	0.000959	0.000913	0.000907	0.001744	0.001274
Beti	F	29	67	67	2	33.5	1939	1905	1980	0	0	0	0	0	0	0	0	0	0	0	0	0	0	0	0	0	0	0	0	0	0	0	0	0	0	0	0	0	0	0	0	0	0	0	0	0	0	0	0
Betsey	F	79	4091	4091	40	102.275	1841	1838	2007	0.077472	0.097282	0.086762	0.097491	0.092161	0.090178	0.091164	0.085197	0.091426	0.089693	0.090945	0.084132	0.086465	0.092222	0.088458	0.088946	0.078959	0.07727	0.070401	0.060928	0.062081	0.057036	0.046362	0.047552	0.045182	0.048327	0.045993	0.034158	0.037421	0.027554	0.027497	0.029226	0.028642	0.024346	0.016949	0.020142	0.015521	0.015423	0.02267	0.016567
Betsy	F	133	23283	23283	555	41.951	1867	1838	2014	0.149946	0.177021	0.16636	0.169619	0.153067	0.16058	0.189862	0.203278	0.187105	0.185467	0.202594	0.211756	0.202437	0.208816	0.210491	0.203862	0.206797	0.228041	0.223553	0.217249	0.230139	0.235273	0.222422	0.250516	0.229863	0.232084	0.244928	0.225887	0.226695	0.251693	0.23576	0.22598	0.228627	0.223091	0.209678	0.22972	0.215472	0.21229	0.200976	0.179688
Bette	F	22	76	76	17	4.471	1939	1874	1960	0	0	0	0	0	0	0	0	0	0	0	0	0	0	0	0	0	0	0	0	0	0	0	0	0	0	0	0	0	0	0	0	0	0	0	0	0.000457	0	0	0
Bettie	F	36	73	73	14	5.214	2012	1883	2012	0	0	0	0	0	0	0	0	0	0	0	0	0	0	0	0	0	0	0	0	0	0	0	0	0	0	0	0	0	0	0	0	0	0	0	0	0	0	0	0
Bettina	F	67	173	173	47	3.681	1957	1838	2001	0.000833	0	0	0	0	0	0	0	0	0	0	0	0	0	0	0	0	0	0	0	0	0	0.000587	0	0	0.000562	0.000554	0	0	0	0	0	0	0	0	0	0	0	0.000436	0
Bettine	F	27	57	57	22	2.591	1922	1908	1962	0	0	0	0	0	0	0	0	0	0	0	0	0	0	0	0	0	0	0	0	0	0	0	0	0	0	0	0	0	0	0	0	0	0	0	0	0	0	0	0
Betty	F	143	32660	32660	1677	19.475	1930	1838	2014	0.445674	0.432983	0.401971	0.384417	0.379061	0.348054	0.359382	0.360968	0.305464	0.294922	0.2928	0.276637	0.262826	0.25888	0.231798	0.209056	0.20993	0.202284	0.169826	0.163091	0.172447	0.159225	0.152585	0.138016	0.160396	0.107894	0.101407	0.112392	0.09762	0.105446	0.090638	0.0882	0.102805	0.073039	0.076026	0.073376	0.05889	0.048536	0.05929	0.05225
Beulah	F	72	184	184	31	5.935	1933	1838	1988	0.000833	0	0	0.000793	0	0	0	0.001495	0	0	0	0	0	0	0	0.000649	0	0	0	0	0	0	0	0	0.001694	0	0	0	0	0.00053	0	0	0	0	0	0	0	0.000454	0	0
Bevan	M	45	62	62	245	0.253	2010	1839	2010	0	0.001595	0	0	0	0	0	0	0	0	0	0	0	0	0	0	0	0	0	0	0	0	0	0	0	0	0	0	0	0	0	0	0	0	0	0	0	0	0	0
Beverley	F	82	6485	6485	857	7.567	1960	1838	1998	0.000833	0	0	0	0	0	0	0	0	0	0	0	0	0	0	0	0	0	0	0	0.000627	0	0	0.00058	0	0	0	0.000551	0	0	0	0	0	0	0	0	0	0	0	0
Beverly	F	55	692	692	83	8.337	1960	1900	2002	0	0	0	0	0	0	0	0	0	0	0	0	0	0	0	0	0	0	0	0	0	0	0	0	0	0	0	0	0	0	0	0	0	0	0	0	0	0	0	0
Bevis	M	39	52	52	44	1.182	1992	1847	1992	0	0	0	0	0	0	0	0	0	0.00076	0	0	0	0	0	0	0.000627	0.000628	0	0	0	0	0.000587	0	0	0	0	0	0	0.00053	0.000509	0	0.000511	0	0	0	0.000457	0	0	0.00085
Bianca	F	37	144	144	64	2.25	2014	1871	2014	0	0	0	0	0	0	0	0	0	0	0	0	0	0	0	0	0	0	0	0	0	0	0	0	0	0	0	0	0	0	0	0	0	0.000497	0	0	0	0	0	0
Bibi	F	27	66	66	294	0.224	1975	1843	2005	0	0	0	0	0	0.000791	0	0	0	0	0	0	0	0	0	0	0	0	0	0	0	0	0	0	0	0	0	0	0	0	0	0	0	0	0	0	0	0	0	0
Bilal	M	35	136	136	43	3.163	1996	1966	2010	0	0	0	0	0	0	0	0	0	0	0	0	0	0	0	0	0	0	0	0	0	0	0	0	0	0	0	0	0	0	0	0	0	0	0	0	0	0	0	0
Bill	M	106	204	204	48	4.25	2010	1842	2010	0	0	0	0	0.000801	0	0	0	0.001417	0	0.000739	0.002852	0.002745	0.001317	0.001291	0.001948	0.001253	0.001885	0.001235	0.001846	0.003135	0.001188	0.001761	0.002899	0.00113	0	0.001108	0.001653	0.001627	0	0.001018	0.000522	0.001023	0	0	0	0.00137	0.000907	0.000436	0.00085
Billie	M/F	74	239	239	42	5.69	2008	1892	2011	0	0	0	0	0	0	0	0	0	0	0	0	0	0	0	0	0	0	0	0	0	0	0	0	0	0	0	0	0	0	0	0	0	0	0	0	0	0	0	0
Billy	M	104	732	732	60	12.2	2007	1839	2014	0	0.000797	0	0	0	0	0	0	0	0	0	0	0.000686	0	0	0	0	0	0	0	0	0.000594	0	0	0	0.001124	0.000554	0	0	0	0	0	0	0.000497	0.000968	0.000959	0	0	0	0
Birkett	unknown	39	53	53	287	0.185	1839	1838	1946	0.000833	0.001595	0	0	0	0	0.001507	0	0.000709	0	0	0	0	0	0.000646	0.000649	0	0.000628	0	0	0	0.000594	0.000587	0	0	0	0	0	0	0.00053	0	0.000522	0	0.000497	0	0	0	0.000907	0	0.000425
Birt	M	29	84	84	30	2.8	1889	1858	1942	0	0	0	0	0	0	0	0	0	0	0	0	0	0	0	0	0	0	0	0	0.000627	0	0	0	0	0	0	0	0	0	0	0	0	0	0	0	0.000457	0.000907	0.000436	0.000425
Blackburn	unknown	36	51	51	468	0.109	1845	1841	1938	0	0	0	0.000793	0	0	0.000753	0.002242	0	0.00152	0.000739	0	0	0.000659	0.000646	0.000649	0.001253	0.001885	0.001235	0.001231	0	0	0.000587	0.00058	0.000565	0.000562	0.001108	0	0	0.00053	0.001018	0	0.001023	0.000994	0	0.00048	0.000457	0	0.000436	0.000425
Blair	M/F	51	81	81	268	0.302	1980	1866	1999	0	0	0	0	0	0	0	0	0	0	0	0	0	0	0	0	0	0	0	0	0	0	0	0	0	0	0	0	0.000542	0	0.000509	0	0	0	0	0	0	0	0	0
Blake	M	71	276	276	359	0.769	2012	1841	2014	0	0	0	0.000793	0.000801	0	0	0	0	0	0	0	0.000686	0.000659	0	0	0	0	0	0	0	0	0	0	0	0.000562	0	0.000551	0	0	0.000509	0.000522	0	0	0	0	0.000457	0.000454	0	0
Blanch	F	89	1247	1247	381	3.273	1889	1838	1955	0.001666	0.00319	0.000796	0.000793	0	0	0.000753	0.000747	0.000709	0.00228	0.002218	0.003565	0.001372	0.001976	0.002583	0.001948	0.000627	0.001256	0.00247	0.004924	0.003762	0.003565	0.005869	0.004639	0.003953	0.002248	0.008312	0.003857	0.007593	0.006359	0.004583	0.009394	0.005115	0.010931	0.004842	0.008153	0.008674	0.009072	0.007847	0.011894
Blanche	F	132	7211	7211	2564	2.812	1889	1838	1991	0.001666	0.000797	0.003184	0.000793	0.003206	0.001582	0.00226	0.001495	0.006379	0.00076	0.003697	0.004991	0.004804	0.003294	0.007748	0.009739	0.01128	0.011308	0.007411	0.012309	0.013796	0.011288	0.01115	0.016237	0.014119	0.015734	0.023828	0.035811	0.035252	0.029673	0.030043	0.026617	0.040406	0.05068	0.045519	0.037887	0.051129	0.046722	0.046647	0.053524
Bleddyn	M	50	66	66	32	2.062	1993	1845	1993	0	0	0	0	0	0	0	0.000747	0	0	0	0	0	0	0.000646	0	0	0.000628	0	0	0	0	0.000587	0.00058	0.000565	0	0	0	0	0	0	0	0	0	0	0	0	0	0	0.000425
Blodwen	F	75	2595	2595	778	3.335	1901	1878	1953	0	0	0	0	0	0	0	0	0	0	0	0	0	0	0	0	0	0	0	0	0	0	0	0	0	0	0	0	0	0	0	0	0	0	0	0	0	0	0	0
Boaz	M	45	65	65	9	7.222	2011	1838	2011	0.001666	0	0.001592	0	0.002404	0.000791	0	0.000747	0.001417	0	0.001479	0.000713	0.000686	0	0.001291	0	0	0	0	0	0	0.000594	0.000587	0	0	0	0	0	0	0	0.000509	0.000522	0	0	0	0.00048	0	0.000454	0.000872	0.000425
Bob	M	108	383	383	21	18.238	1999	1839	2004	0	0.000797	0	0.000793	0	0	0	0.002242	0.000709	0.00152	0.000739	0.000713	0	0.000659	0.000646	0	0.001253	0.002513	0	0.000615	0.001254	0.002971	0.002347	0.00058	0.000565	0.002248	0.002217	0.001102	0.002169	0.004239	0.001528	0.002088	0.000511	0.002484	0.003874	0.00048	0.002283	0.001361	0.001744	0.001274
Bobbie	M/F	60	137	137	12	11.417	2012	1887	2014	0	0	0	0	0	0	0	0	0	0	0	0	0	0	0	0	0	0	0	0	0	0	0	0	0	0	0	0	0	0	0	0	0	0	0	0	0	0	0	0
Bobby	M	71	344	344	46	7.478	2013	1865	2014	0	0	0	0	0	0	0	0	0	0	0	0	0	0	0	0	0	0	0	0	0	0	0	0	0	0	0	0.000551	0	0	0	0	0	0	0	0	0	0	0	0
Bohdan	M	17	60	60	5	12	1953	1948	1970	0	0	0	0	0	0	0	0	0	0	0	0	0	0	0	0	0	0	0	0	0	0	0	0	0	0	0	0	0	0	0	0	0	0	0	0	0	0	0	0
Bold	unknown	44	70	70	49	1.429	1842	1838	1913	0.001666	0.000797	0	0.002378	0.003206	0.000791	0.001507	0	0.002126	0.00076	0.001479	0.000713	0	0.000659	0.001291	0	0.000627	0	0	0	0.000627	0.000594	0	0	0	0.001124	0.001662	0.000551	0.000542	0.00053	0.000509	0.000522	0.001023	0.000497	0	0.000959	0.000457	0	0.000436	0.00085
Bonita	F	40	91	91	21	4.333	1998	1939	2004	0	0	0	0	0	0	0	0	0	0	0	0	0	0	0	0	0	0	0	0	0	0	0	0	0	0	0	0	0	0	0	0	0	0	0	0	0	0	0	0
Bonnie	F	45	108	108	21	5.143	2014	1890	2014	0	0	0	0	0	0	0	0	0	0	0	0	0	0	0	0	0	0	0	0	0	0	0	0	0	0	0	0	0	0	0	0	0	0	0	0	0	0	0	0
Booth	M	66	178	178	1426	0.125	1846	1838	1931	0.003332	0.002392	0.003184	0.003963	0.000801	0.003164	0.000753	0.002242	0.004252	0.00304	0.002218	0.002852	0.000686	0.001976	0.002583	0.001948	0.003133	0.002513	0.004323	0.002462	0.001254	0.001188	0.001174	0.00058	0.00113	0.003372	0.001108	0	0.002169	0.00159	0.001018	0.002088	0.002046	0.000497	0.002421	0.001439	0.000913	0.001814	0.000436	0.001699
Boris	M	45	60	60	38	1.579	2004	1898	2006	0	0	0	0	0	0	0	0	0	0	0	0	0	0	0	0	0	0	0	0	0	0	0	0	0	0	0	0	0	0	0	0	0	0	0	0	0	0	0	0
Boyce	M	46	67	67	60	1.117	1932	1839	1963	0	0.000797	0	0	0	0	0	0	0	0	0	0	0	0	0	0	0	0.000628	0	0	0	0	0.000587	0	0	0	0.001108	0	0	0	0.001018	0	0	0	0	0	0	0.000454	0	0.000425
Boyd	M	51	88	88	421	0.209	2012	1840	2012	0	0	0.000796	0.000793	0	0	0	0	0	0	0	0	0	0	0	0	0	0	0	0.000615	0	0	0	0	0	0	0	0	0.000542	0	0	0	0	0	0	0	0	0	0	0
Bracewell	unknown	38	56	56	121	0.463	1864	1838	1917	0.000833	0	0	0	0.000801	0.000791	0.000753	0	0	0.00076	0.000739	0.000713	0	0.001317	0	0	0	0	0.000618	0	0	0	0	0.00058	0	0.000562	0.001662	0	0.001085	0.00053	0.001018	0.000522	0	0	0.000484	0.000959	0.000457	0.000454	0.001308	0.000425
Brad	M	36	127	127	6	21.167	1996	1944	2010	0	0	0	0	0	0	0	0	0	0	0	0	0	0	0	0	0	0	0	0	0	0	0	0	0	0	0	0	0	0	0	0	0	0	0	0	0	0	0	0
Bradley	M	126	2039	2039	1164	1.752	1997	1838	2014	0.000833	0	0.000796	0.001585	0	0	0.000753	0.001495	0.002126	0	0	0.000713	0.000686	0.000659	0.000646	0.000649	0.001253	0	0.001235	0.000615	0	0.001188	0.000587	0.00116	0.000565	0.001124	0	0	0.001085	0.00106	0	0.000522	0.001023	0.000497	0.000968	0.000959	0.00137	0	0.000872	0.00085
Brain	M	37	80	80	32	2.5	1942	1853	1984	0	0	0	0	0	0	0	0	0	0	0	0	0	0	0	0.000649	0	0	0	0	0	0	0	0	0	0	0	0	0	0	0	0	0	0	0	0	0	0	0	0
Bramley	unknown	39	70	70	127	0.551	1846	1838	1959	0.001666	0	0	0.001585	0	0	0.001507	0	0.002835	0	0.001479	0.002139	0	0.002635	0.001291	0.002597	0.001253	0.001256	0	0.001231	0.001254	0.000594	0.001761	0	0.00113	0	0.000554	0.001102	0.001085	0	0	0.000522	0	0	0	0.00048	0.000457	0	0.000872	0
Bramwell	unknown	80	194	194	357	0.543	1977	1838	1977	0.000833	0	0	0.001585	0	0	0.000753	0	0	0	0	0	0	0	0.000646	0	0	0	0.000618	0.001846	0.000627	0.001782	0	0	0.002259	0	0	0.000551	0.000542	0	0.000509	0	0	0.000994	0	0	0.001826	0.000907	0.000872	0.001274
Brandon	M	81	1010	1010	272	3.713	1999	1862	2012	0	0	0	0	0	0	0	0	0	0	0	0	0	0	0	0	0	0	0	0	0	0	0	0	0.00113	0.000562	0	0.000551	0	0	0	0	0.000511	0	0	0	0.000457	0	0	0
Brenda	F	111	27495	27495	2204	12.475	1938	1838	1987	0.000833	0	0.000796	0	0	0	0	0	0	0	0	0	0	0	0	0	0	0	0.001235	0.000615	0.000627	0	0	0	0	0	0	0	0	0	0	0	0	0	0	0	0.000457	0.000907	0.001308	0.000425
Brendan	M	104	1316	1316	369	3.566	1970	1876	2014	0	0	0	0	0	0	0	0	0	0	0	0	0	0	0	0	0	0	0	0	0	0	0	0	0	0	0	0	0	0	0	0	0	0	0	0	0	0	0.000436	0
Brenden	M	45	72	72	7	10.286	1991	1911	2007	0	0	0	0	0	0	0	0	0	0	0	0	0	0	0	0	0	0	0	0	0	0	0	0	0	0	0	0	0	0	0	0	0	0	0	0	0	0	0	0
Brendon	M	74	200	200	120	1.667	2012	1885	2012	0	0	0	0	0	0	0	0	0	0	0	0	0	0	0	0	0	0	0	0	0	0	0	0	0	0	0	0	0	0	0	0	0	0	0	0	0	0	0	0
Brent	M	62	366	366	185	1.978	1985	1880	2005	0	0	0	0	0	0	0	0	0	0	0	0	0	0	0	0	0	0	0	0	0	0	0	0	0	0	0	0	0	0	0	0	0	0	0	0	0	0	0	0
Brett	M	71	893	893	240	3.721	1972	1866	2010	0	0	0	0	0	0	0	0	0	0	0	0	0	0	0	0	0	0	0	0	0	0	0	0	0	0	0	0	0.000542	0	0	0	0	0	0.000484	0	0	0	0	0
Brian	M	172	54652	54652	9946	5.495	1937	1838	2014	0.002499	0.002392	0.002388	0.003963	0.004808	0.002373	0.000753	0.002989	0.001417	0.003801	0.005176	0.002139	0.002059	0.002635	0.001291	0.003246	0.001253	0.004397	0.00494	0.003077	0.003762	0.002376	0.002934	0.00232	0.005083	0.003372	0.00665	0.001102	0.003254	0.004239	0.005092	0.003653	0.002046	0.000994	0.001453	0.001918	0.002739	0.000454	0.000872	0.00085
Brice	M	44	54	54	65	0.831	1995	1838	1995	0.000833	0	0	0.000793	0	0	0	0	0	0	0	0.000713	0	0	0	0	0	0	0.000618	0	0	0.000594	0.000587	0	0.000565	0	0.000554	0	0.000542	0	0.000509	0	0.001534	0	0	0	0.000913	0.000454	0	0.000425
Bridget	F	161	15063	15063	1176	12.809	1867	1838	2003	0.092467	0.108445	0.085966	0.063409	0.058502	0.068029	0.070822	0.074735	0.069456	0.095014	0.08577	0.101243	0.081661	0.107372	0.094269	0.11102	0.119065	0.116847	0.109306	0.111394	0.121027	0.118231	0.131458	0.128737	0.146841	0.134867	0.131884	0.141041	0.131244	0.150486	0.122208	0.117948	0.117127	0.114775	0.103144	0.093039	0.106366	0.10297	0.108117	0.098128
Bridgett	F	71	228	228	19	12	1975	1838	1977	0.003332	0.000797	0.003184	0	0.002404	0.000791	0.00226	0.002989	0.001417	0.00304	0.002958	0.002852	0.002745	0.003294	0.001291	0.000649	0.003133	0.003141	0.003705	0.007385	0.003135	0.004159	0.002347	0.003479	0.003389	0.006181	0.003325	0.004408	0.003796	0.006359	0.00662	0.002609	0.00358	0.001987	0.000968	0.002877	0.000457	0.000907	0.000872	0
Bridie	F	54	109	109	28	3.893	2001	1901	2007	0	0	0	0	0	0	0	0	0	0	0	0	0	0	0	0	0	0	0	0	0	0	0	0	0	0	0	0	0	0	0	0	0	0	0	0	0	0	0	0
Brierley	unknown	61	113	113	441	0.256	1839	1838	1952	0.001666	0.002392	0	0	0	0.000791	0.000753	0.002242	0.001417	0.00076	0.000739	0.000713	0.002059	0.001976	0.001937	0	0	0	0.000618	0.001231	0.000627	0.001188	0	0	0.000565	0.001124	0.000554	0.002204	0.001085	0.00106	0	0.001566	0.001023	0.000497	0.000484	0.00048	0.000457	0.001814	0.000872	0.00085
Briggs	M	49	76	76	419	0.181	1876	1839	1913	0	0.000797	0	0.001585	0.000801	0.001582	0.000753	0	0.000709	0	0.000739	0.000713	0.000686	0.000659	0.000646	0	0.000627	0.001256	0.001235	0	0	0.000594	0.001174	0	0.00113	0.000562	0.000554	0.001102	0.000542	0.00053	0.002037	0.000522	0.000511	0	0.000484	0	0.00137	0.000907	0.00218	0.00085
Bright	M/F	37	57	57	243	0.235	1862	1838	1968	0.000833	0	0	0.000793	0	0	0	0	0.000709	0	0	0.000713	0	0	0.000646	0.000649	0	0	0	0.000615	0	0.000594	0.000587	0	0.002259	0	0.000554	0	0	0.00053	0.001528	0.001566	0	0.000994	0.000484	0	0.000457	0.000454	0	0.00085
Brigid	F	57	113	113	70	1.614	1998	1891	2002	0	0	0	0	0	0	0	0	0	0	0	0	0	0	0	0	0	0	0	0	0	0	0	0	0	0	0	0	0	0	0	0	0	0	0	0	0	0	0	0
Brinley	M/F	76	185	185	70	2.643	1984	1870	2004	0	0	0	0	0	0	0	0	0	0	0	0	0	0	0	0	0	0	0	0	0	0	0	0	0	0	0	0	0	0	0	0	0.000511	0	0	0	0	0	0.000436	0
Briony	F	54	165	165	33	5	1992	1936	2010	0	0	0	0	0	0	0	0	0	0	0	0	0	0	0	0	0	0	0	0	0	0	0	0	0	0	0	0	0	0	0	0	0	0	0	0	0	0	0	0
Brittany	F	13	126	126	9	14	1999	1988	2002	0	0	0	0	0	0	0	0	0	0	0	0	0	0	0	0	0	0	0	0	0	0	0	0	0	0	0	0	0	0	0	0	0	0	0	0	0	0	0	0
Brodie	M	29	106	106	83	1.277	2012	1843	2013	0	0	0	0	0	0.000791	0	0	0	0	0	0	0	0	0	0	0	0	0	0	0	0	0	0	0	0	0	0	0	0	0	0	0	0	0.000484	0	0	0	0	0
Brogan	M/F	23	105	105	19	5.526	2011	1987	2011	0	0	0	0	0	0	0	0	0	0	0	0	0	0	0	0	0	0	0	0	0	0	0	0	0	0	0	0	0	0	0	0	0	0	0	0	0	0	0	0
Bronwen	F	106	586	586	192	3.052	1948	1867	2008	0	0	0	0	0	0	0	0	0	0	0	0	0	0	0	0	0	0	0	0	0	0	0	0	0	0	0	0	0	0.00053	0	0	0.000511	0	0	0	0	0	0	0
Bronwyn	F	53	116	116	38	3.053	2009	1898	2010	0	0	0	0	0	0	0	0	0	0	0	0	0	0	0	0	0	0	0	0	0	0	0	0	0	0	0	0	0	0	0	0	0	0	0	0	0	0	0	0
Brook	M/F	79	166	166	404	0.411	2013	1838	2013	0.000833	0.000797	0.000796	0	0	0.001582	0	0.002989	0	0.00076	0.001479	0.001426	0.001372	0.001976	0	0.002597	0.000627	0	0	0.003077	0.001881	0.000594	0	0.00174	0.002259	0.001124	0.001108	0.003306	0.002169	0.00159	0.003055	0.001044	0.003069	0.000994	0.000968	0.001439	0.000457	0	0.000436	0.00085
Brooke	M/F	81	465	465	499	0.932	2011	1839	2014	0	0.000797	0	0	0	0	0	0.001495	0	0	0	0.000713	0	0	0	0	0	0.000628	0	0	0.000627	0	0.000587	0.00058	0	0.000562	0.000554	0	0.000542	0.00106	0	0	0	0	0.000484	0.00048	0	0	0.000872	0.000425
Brooklyn	F	23	81	81	29	2.793	2011	1870	2013	0	0	0	0	0	0	0	0	0	0	0	0	0	0	0	0	0	0	0	0	0	0	0	0	0	0	0	0	0	0	0	0	0.000511	0	0	0	0	0	0	0
Brown	M	37	51	51	1995	0.026	1849	1838	1923	0.000833	0	0.000796	0	0	0.001582	0.000753	0.000747	0	0	0.001479	0.002139	0.000686	0.001317	0.000646	0.000649	0.000627	0.001256	0	0.000615	0	0.001188	0	0.00058	0	0	0.001108	0.000551	0.000542	0.00053	0	0.001044	0.000511	0	0.000484	0	0.000457	0.001814	0	0
Bruce	M	151	1893	1893	1862	1.017	1941	1841	2014	0	0	0	0.000793	0.000801	0	0.000753	0	0.000709	0.00076	0.001479	0	0.002059	0.001317	0.001291	0	0.001253	0.001256	0.000618	0.000615	0.000627	0	0	0	0	0.000562	0.001108	0.003306	0.002169	0.00053	0	0.002609	0	0.000497	0	0.001918	0.002283	0.001361	0.000872	0.002124
Bruno	M	52	83	83	66	1.258	2001	1855	2009	0	0	0	0	0	0	0	0	0	0	0	0	0	0	0	0	0	0.000628	0	0	0.000627	0	0	0	0	0	0	0	0.000542	0	0	0.001566	0	0	0	0.00048	0	0	0.000436	0
Bryan	M	164	6309	6309	2002	3.151	1932	1838	2011	0.004998	0.003987	0.003184	0.001585	0.002404	0.003164	0.00226	0.002242	0.002835	0.00076	0.001479	0.002139	0.003431	0.003294	0.003228	0.003246	0.001253	0.001885	0.001235	0.001231	0.001881	0.005347	0.002347	0.00232	0.003953	0.00281	0.002771	0.001653	0.004339	0.00053	0.001018	0.001566	0.001023	0.001491	0.000968	0.001439	0.002739	0.002268	0.001744	0.002549
Bryce	M	59	93	93	156	0.596	2003	1846	2003	0	0	0	0	0	0	0	0	0.000709	0	0	0	0	0	0	0	0	0	0.000618	0	0.000627	0	0	0	0.000565	0	0.000554	0	0	0	0	0	0	0.000497	0	0	0	0.000454	0.000872	0.000425
Bryn	M	102	766	766	429	1.786	1974	1854	2009	0	0	0	0	0	0	0	0	0	0	0	0	0	0	0	0	0.000627	0	0	0	0	0	0	0	0	0	0	0	0	0	0	0	0	0	0	0	0	0	0	0
Brynley	F	53	124	124	30	4.133	1958	1899	1995	0	0	0	0	0	0	0	0	0	0	0	0	0	0	0	0	0	0	0	0	0	0	0	0	0	0	0	0	0	0	0	0	0	0	0	0	0	0	0	0
Brynmor	M	60	122	122	100	1.22	1978	1896	1986	0	0	0	0	0	0	0	0	0	0	0	0	0	0	0	0	0	0	0	0	0	0	0	0	0	0	0	0	0	0	0	0	0	0	0	0	0	0	0	0
Bryon	M	37	58	58	26	2.231	1985	1841	1985	0	0	0	0.000793	0	0	0	0	0	0	0	0.000713	0	0	0	0	0	0	0	0	0	0	0	0.00058	0	0	0	0	0	0	0	0	0	0	0.000484	0	0	0	0	0
Bryony	F	62	372	372	73	5.096	1993	1918	2010	0	0	0	0	0	0	0	0	0	0	0	0	0	0	0	0	0	0	0	0	0	0	0	0	0	0	0	0	0	0	0	0	0	0	0	0	0	0	0	0
Buckley	M	69	193	193	1526	0.126	1984	1838	1988	0.001666	0.003987	0.004776	0.000793	0.00561	0.000791	0.003014	0.004484	0.002835	0.00228	0.004436	0.001426	0.004117	0.001976	0.001937	0.003895	0	0.001885	0.003705	0.003077	0	0.001782	0	0.00232	0.001694	0.00281	0.001662	0.002755	0.002712	0.00212	0.000509	0	0	0.000497	0.002421	0.001439	0.000913	0.000454	0.001744	0
Buddug	F	81	296	296	37	8	1934	1857	1991	0	0	0	0	0	0	0	0	0	0	0	0	0	0	0	0	0	0	0	0.000615	0	0	0	0	0	0	0	0	0	0	0	0	0	0	0.000484	0	0.000457	0	0.000436	0
Burnett	M/F	39	52	52	251	0.207	1879	1842	1948	0	0	0	0	0.000801	0.000791	0.000753	0.001495	0	0	0	0	0	0	0	0.000649	0	0	0	0.001231	0	0	0.000587	0	0	0	0.000554	0.000551	0	0.00053	0.001018	0.000522	0	0	0.000484	0	0	0.000454	0	0
Burt	M	38	73	73	76	0.961	1887	1872	1963	0	0	0	0	0	0	0	0	0	0	0	0	0	0	0	0	0	0	0	0	0	0	0	0	0	0	0	0	0	0	0	0	0	0	0.000484	0	0.000457	0	0.000436	0.00085
Burton	M	76	183	183	1056	0.173	1893	1838	1939	0.000833	0	0.000796	0.000793	0.000801	0.000791	0.000753	0.000747	0.000709	0.00152	0.000739	0.000713	0.000686	0.000659	0	0	0.000627	0.000628	0.001853	0	0.002508	0.001188	0.000587	0	0.00113	0	0	0.001102	0.001085	0.00212	0.001018	0.001566	0	0.000994	0.001937	0.002398	0.000457	0.001814	0.000436	0.001274
Bushra	F	29	78	78	5	15.6	1979	1933	2006	0	0	0	0	0	0	0	0	0	0	0	0	0	0	0	0	0	0	0	0	0	0	0	0	0	0	0	0	0	0	0	0	0	0	0	0	0	0	0	0
Butler	M	42	52	52	683	0.076	1841	1841	1936	0	0	0	0.001585	0.000801	0	0	0.001495	0.000709	0	0	0.000713	0	0	0	0	0.000627	0	0.000618	0.001231	0	0	0.001174	0	0.000565	0	0	0.000551	0.000542	0.00053	0.000509	0.001044	0.000511	0.000497	0	0.000959	0	0	0	0
Byron	M	141	358	358	475	0.754	2003	1840	2012	0	0	0.001592	0	0.003206	0.001582	0.001507	0.000747	0.001417	0.00076	0	0.000713	0.001372	0	0.002583	0.000649	0	0.000628	0.001853	0.001231	0	0.000594	0.001174	0.00116	0.000565	0.002248	0.001108	0.001102	0.001627	0.00159	0.000509	0.002609	0.001534	0.001491	0.000968	0	0.000913	0.000907	0.001744	0.002124
Cadwalader	M	45	98	98	25	3.92	1839	1838	1918	0.003332	0.006379	0.003184	0.003963	0.004808	0.003955	0.006027	0.002242	0.002835	0.00228	0.001479	0	0.001372	0	0.000646	0.000649	0	0.000628	0.001235	0.000615	0	0.000594	0.000587	0.00058	0.00113	0.000562	0	0.000551	0	0.00053	0.001018	0.001044	0.000511	0.000994	0.000484	0.00048	0	0	0	0.000425
Cadwaladr	M	98	442	442	195	2.267	1856	1838	1952	0.002499	0	0.000796	0.000793	0.00561	0.001582	0.00226	0.003737	0.000709	0.003801	0.000739	0.002852	0.002059	0.001976	0.000646	0.001948	0.001253	0.005654	0.007411	0.003077	0.001881	0.003565	0.002934	0.003479	0.005648	0.003934	0.002771	0.004958	0.002712	0.002649	0.005601	0.001566	0.005115	0.001987	0.00339	0.002877	0.003652	0.001814	0.003052	0.002124
Caesar	M	46	61	61	61	1	1851	1838	1967	0.000833	0.000797	0	0	0.000801	0	0.000753	0.000747	0.000709	0	0.000739	0.000713	0.001372	0.001976	0.000646	0	0	0	0.001235	0.000615	0	0	0	0.00058	0.000565	0	0	0.001102	0.001085	0.00053	0	0.000522	0	0	0.000484	0.000959	0.000913	0.001361	0.000436	0.001274
Cain	M	96	259	259	85	3.047	2001	1838	2008	0.001666	0.00319	0.000796	0.00317	0.000801	0.000791	0.003014	0.001495	0.001417	0.00304	0.000739	0.002852	0.004117	0.003294	0.002583	0.001298	0.006267	0.001885	0.000618	0.001231	0.001254	0.000594	0.002347	0.003479	0.00113	0.003372	0.001662	0.000551	0.000542	0.002649	0.000509	0.001044	0.002046	0.000994	0.001937	0	0.00137	0.000907	0.001744	0.000425
Caitlin	F	32	998	998	266	3.752	2005	1914	2014	0	0	0	0	0	0	0	0	0	0	0	0	0	0	0	0	0	0	0	0	0	0	0	0	0	0	0	0	0	0	0	0	0	0	0	0	0	0	0	0
Caitlyn	F	18	127	127	25	5.08	2011	1993	2012	0	0	0	0	0	0	0	0	0	0	0	0	0	0	0	0	0	0	0	0	0	0	0	0	0	0	0	0	0	0	0	0	0	0	0	0	0	0	0	0
Caleb	M	140	1759	1759	190	9.258	2010	1838	2014	0.015828	0.012758	0.014328	0.024571	0.016028	0.019776	0.015068	0.011958	0.018427	0.022043	0.022182	0.014973	0.022646	0.017786	0.017433	0.01753	0.019426	0.014449	0.019144	0.019694	0.018185	0.015447	0.014085	0.011018	0.018638	0.016858	0.013853	0.013774	0.013016	0.008478	0.013748	0.009916	0.010741	0.011428	0.015496	0.01103	0.008217	0.014062	0.008719	0.009345
Callan	M	18	60	60	25	2.4	2001	1940	2010	0	0	0	0	0	0	0	0	0	0	0	0	0	0	0	0	0	0	0	0	0	0	0	0	0	0	0	0	0	0	0	0	0	0	0	0	0	0	0	0
Callie	F	22	56	56	4	14	2011	1982	2011	0	0	0	0	0	0	0	0	0	0	0	0	0	0	0	0	0	0	0	0	0	0	0	0	0	0	0	0	0	0	0	0	0	0	0	0	0	0	0	0
Callum	M	58	3093	3093	286	10.815	2001	1922	2014	0	0	0	0	0	0	0	0	0	0	0	0	0	0	0	0	0	0	0	0	0	0	0	0	0	0	0	0	0	0	0	0	0	0	0	0	0	0	0	0
Calum	M	50	374	374	36	10.389	2007	1934	2011	0	0	0	0	0	0	0	0	0	0	0	0	0	0	0	0	0	0	0	0	0	0	0	0	0	0	0	0	0	0	0	0	0	0	0	0	0	0	0	0
Calvert	M	67	96	96	399	0.241	1996	1840	1996	0	0	0.000796	0	0.000801	0.000791	0.000753	0.000747	0	0	0.001479	0.000713	0.000686	0.000659	0	0	0	0	0.000618	0.000615	0.001254	0.000594	0	0.00058	0.000565	0	0.000554	0.001102	0.000542	0.00106	0.000509	0.001044	0.001023	0	0	0.00048	0.000457	0.000454	0.000872	0.000425
Calvin	M	123	358	358	102	3.51	2008	1839	2010	0	0.000797	0	0	0.002404	0.000791	0	0	0	0	0.000739	0	0.001372	0	0.001937	0.000649	0.001253	0.001256	0	0.001231	0.002508	0.001782	0.001761	0.00116	0.000565	0.000562	0	0.000551	0.001627	0.00053	0.000509	0.001044	0.001023	0.001987	0.000484	0.001439	0.001826	0.000454	0.001308	0.000425
Cameron	M	109	1814	1814	1311	1.384	1999	1847	2014	0	0	0	0	0	0	0	0	0	0.00076	0	0	0.000686	0	0	0	0	0.000628	0	0	0	0	0	0	0	0	0	0.001102	0	0.00053	0.000509	0.001566	0	0.000497	0	0.00048	0	0	0	0.000425
Camilla	F	130	332	332	88	3.773	1992	1838	2013	0.000833	0	0.000796	0.002378	0	0	0.000753	0.001495	0	0	0	0	0	0	0.000646	0.000649	0.001253	0.000628	0.00247	0.000615	0.000627	0.001782	0	0.00174	0	0.000562	0.002217	0.000551	0.001627	0.00053	0.001018	0	0.001023	0.000994	0.000484	0.00048	0.000457	0	0.001308	0.002124
Camille	F	64	108	108	77	1.403	2009	1862	2009	0	0	0	0	0	0	0	0	0	0	0	0	0	0	0	0	0	0	0	0	0	0	0	0	0.000565	0	0	0	0	0	0	0	0	0	0.000484	0	0	0	0	0
Campbell	M	107	208	208	1972	0.105	2001	1840	2009	0	0	0.000796	0	0	0	0	0.001495	0.002126	0	0.000739	0.000713	0	0	0.000646	0	0	0.000628	0.001235	0.001846	0.000627	0.001782	0.001761	0.00058	0.000565	0	0.000554	0	0	0.00159	0.001018	0.000522	0.001023	0.000994	0.000484	0.00048	0.001826	0.000907	0.000872	0.001699
Candice	F	50	163	163	36	4.528	1982	1839	2008	0	0.000797	0	0	0	0	0	0	0	0	0	0	0	0	0	0	0	0	0	0	0	0	0	0	0	0	0	0	0	0	0	0	0.000511	0	0	0	0	0	0	0
Captain	M	49	87	87	4	21.75	1875	1840	1931	0	0	0.000796	0.000793	0	0	0	0	0	0	0	0	0.000686	0	0.000646	0	0.001253	0.000628	0.000618	0	0	0.000594	0	0.00058	0.001694	0	0.001662	0.002204	0	0.00106	0.000509	0	0.001023	0.000497	0.000484	0.00048	0.000913	0.002268	0.000436	0.002124
Cara	F	77	452	452	91	4.967	1997	1855	2012	0	0	0	0	0	0	0	0	0	0	0	0	0	0	0	0	0	0.001885	0	0	0	0	0.000587	0	0	0	0.000554	0.000551	0	0.00053	0.000509	0	0.000511	0.000497	0	0.000959	0	0.000454	0	0.000425
Caradoc	M	79	304	304	196	1.551	1911	1851	2002	0	0	0	0	0	0	0	0	0	0	0	0	0	0.000659	0.000646	0.000649	0	0	0.000618	0.000615	0	0.000594	0.000587	0	0.000565	0.000562	0.000554	0	0.001085	0	0.001018	0	0.001023	0	0	0.001439	0.002283	0.000454	0.000436	0.000425
Caradog	M	75	260	260	134	1.94	1917	1851	1980	0	0	0	0	0	0	0	0	0	0	0	0	0	0.000659	0	0	0	0	0	0.000615	0	0	0.000587	0.00058	0	0.000562	0	0	0	0	0	0	0	0.002981	0.000968	0.00048	0.00137	0.000907	0	0.001274
Caren	F	35	93	93	12	7.75	1969	1847	1990	0	0	0	0	0	0	0	0	0	0.00076	0	0	0	0	0.000646	0	0	0	0	0	0	0	0	0	0	0	0	0	0	0	0	0	0	0	0	0	0.000457	0	0	0
Carey	M/F	106	209	209	247	0.846	1970	1838	2003	0.000833	0	0	0	0	0.000791	0	0.001495	0.000709	0	0	0.000713	0	0	0.001291	0.001298	0	0	0.001235	0.000615	0	0.000594	0.001761	0	0.000565	0.000562	0.001662	0	0.002169	0.00106	0.001018	0.001044	0.001534	0.000994	0.000484	0.001439	0.000457	0.002268	0.00218	0.001274
Carina	F	51	99	99	26	3.808	1981	1855	2010	0	0	0	0	0	0	0	0	0	0	0	0	0	0	0	0	0	0.000628	0	0	0	0	0	0	0	0	0	0	0	0	0	0	0	0	0	0	0	0	0	0
Carl	M	154	7904	7904	1604	4.928	1979	1838	2012	0.000833	0	0	0	0	0	0	0	0	0	0	0	0.000686	0	0.000646	0.000649	0.000627	0	0.001235	0	0.001254	0.000594	0	0.00116	0.00113	0.003934	0.001662	0.001102	0.002169	0.00212	0.000509	0.002609	0.001023	0.001987	0.001937	0.001439	0.003196	0.005443	0.001744	0.001274
Carla	F	74	838	838	98	8.551	1986	1856	2012	0	0	0	0	0	0	0	0	0	0	0	0	0	0	0	0	0	0	0.000618	0	0	0	0	0	0	0	0	0	0	0	0	0	0	0	0	0	0	0	0	0
Carley	F	25	121	121	16	7.562	1986	1973	2009	0	0	0	0	0	0	0	0	0	0	0	0	0	0	0	0	0	0	0	0	0	0	0	0	0	0	0	0	0	0	0	0	0	0	0	0	0	0	0	0
Carlie	F	24	63	63	1	63	1987	1938	2010	0	0	0	0	0	0	0	0	0	0	0	0	0	0	0	0	0	0	0	0	0	0	0	0	0	0	0	0	0	0	0	0	0	0	0	0	0	0	0	0
Carlo	M	62	115	115	42	2.738	2005	1841	2005	0	0	0	0.001585	0	0	0	0	0	0	0	0	0	0	0	0	0	0	0	0	0	0	0	0	0	0	0	0	0	0	0	0	0	0	0	0	0	0	0	0.000425
Carlos	M	67	100	100	76	1.316	2011	1880	2011	0	0	0	0	0	0	0	0	0	0	0	0	0	0	0	0	0	0	0	0	0	0	0	0	0	0	0	0	0	0	0	0	0	0	0	0	0	0	0	0
Carlotta	F	35	51	51	15	3.4	2001	1848	2001	0	0	0	0	0	0	0	0	0	0	0.000739	0.000713	0	0	0	0	0	0	0	0	0	0	0	0	0	0.001124	0.000554	0.000551	0.001085	0.00053	0.000509	0	0.000511	0.000497	0.000484	0.00048	0.000457	0	0	0.002124
Carlton	M	110	337	337	295	1.142	2009	1845	2009	0	0	0	0	0	0	0	0.000747	0	0	0.000739	0.000713	0	0.000659	0	0.000649	0	0	0	0	0	0.000594	0.000587	0	0	0	0	0.000551	0	0	0.000509	0	0.000511	0	0.000968	0	0	0.000907	0	0
Carly	F	35	668	668	26	25.692	1987	1972	2011	0	0	0	0	0	0	0	0	0	0	0	0	0	0	0	0	0	0	0	0	0	0	0	0	0	0	0	0	0	0	0	0	0	0	0	0	0	0	0	0
Carmel	F	76	634	634	224	2.83	1958	1889	2010	0	0	0	0	0	0	0	0	0	0	0	0	0	0	0	0	0	0	0	0	0	0	0	0	0	0	0	0	0	0	0	0	0	0	0	0	0	0	0	0
Carmela	F	35	66	66	29	2.276	2006	1868	2006	0	0	0	0	0	0	0	0	0	0	0	0	0	0	0	0	0	0	0	0	0	0	0	0	0	0	0	0	0	0	0.001018	0	0	0	0	0	0	0	0	0
Carmen	F	118	469	469	172	2.727	1992	1840	2010	0	0	0.000796	0	0	0	0	0	0	0	0	0	0	0	0	0	0	0	0	0	0	0	0	0	0	0	0	0	0	0	0	0	0	0	0	0	0	0	0	0
Carol	F	103	25681	25681	3417	7.516	1946	1857	1998	0	0	0	0	0	0	0	0	0	0	0	0	0	0	0	0	0	0	0	0.000615	0	0	0	0	0	0	0	0	0	0	0	0	0	0.000497	0	0	0	0	0	0
Carole	F	61	11029	11029	1302	8.471	1957	1895	1993	0	0	0	0	0	0	0	0	0	0	0	0	0	0	0	0	0	0	0	0	0	0	0	0	0	0	0	0	0	0	0	0	0	0	0	0	0	0	0	0
Carolina	F	87	157	157	58	2.707	1980	1838	2004	0.000833	0.000797	0.001592	0.003963	0.002404	0.000791	0.001507	0.002242	0.002126	0	0.001479	0.002139	0.004117	0.001317	0	0.001948	0.001253	0	0.001235	0	0.001254	0	0	0	0.000565	0.001686	0.000554	0.001102	0.000542	0.00106	0	0.002609	0	0.001987	0.001453	0.000959	0.00137	0.000907	0.000872	0.002124
Caroline	F	167	36704	36704	5489	6.687	1973	1838	2005	0.301559	0.305401	0.325557	0.332105	0.333381	0.338562	0.333765	0.318369	0.308299	0.334448	0.300933	0.314425	0.302627	0.330681	0.298303	0.288912	0.299542	0.314106	0.284691	0.262792	0.265255	0.266762	0.258221	0.22674	0.220262	0.251752	0.247699	0.229192	0.210425	0.216191	0.222521	0.222327	0.219932	0.231538	0.215489	0.234036	0.219581	0.215012	0.209695	0.199653
Carolyn	F	78	3601	3601	482	7.471	1960	1858	2005	0	0	0	0	0	0	0	0	0	0	0	0	0	0	0	0	0	0	0	0	0.000627	0	0	0	0	0	0	0	0	0	0	0	0	0	0	0	0	0	0	0
Carolyne	F	37	122	122	30	4.067	1976	1938	1982	0	0	0	0	0	0	0	0	0	0	0	0	0	0	0	0	0	0	0	0	0	0	0	0	0	0	0	0	0	0	0	0	0	0	0	0	0	0	0	0
Carolynne	F	26	55	55	3	18.333	1980	1942	1999	0	0	0	0	0	0	0	0	0	0	0	0	0	0	0	0	0	0	0	0	0	0	0	0	0	0	0	0	0	0	0	0	0	0	0	0	0	0	0	0
Caron	F	36	405	405	66	6.136	1964	1857	1992	0	0	0	0	0	0	0	0	0	0	0	0	0	0	0	0	0	0	0	0.001231	0	0	0	0	0	0	0	0	0.000542	0	0	0	0	0	0	0	0	0	0	0
Carrie	F	135	3092	3092	137	22.569	1980	1839	2006	0	0.000797	0	0	0	0	0.000753	0	0	0	0	0.000713	0	0	0.000646	0	0	0	0.000618	0	0	0.001188	0	0.00116	0.002824	0.000562	0.001662	0.002204	0.003254	0.005829	0.004583	0.005741	0.004092	0.013415	0.010653	0.008632	0.010043	0.012701	0.013079	0.021665
Carrol	F	41	106	106	32	3.312	1945	1841	1982	0	0	0	0.000793	0	0	0	0	0	0	0	0	0.000686	0	0	0	0	0	0	0	0.000627	0	0	0	0	0	0	0	0	0	0.000509	0	0	0.000497	0	0	0.000457	0	0	0
Carroll	F	38	68	68	119	0.571	1944	1843	1985	0	0	0	0	0	0.000791	0	0	0	0	0.000739	0	0	0.000659	0	0	0	0	0	0	0	0	0	0	0	0	0	0	0	0	0	0	0	0	0	0	0	0.000454	0.000436	0
Carron	F	24	63	63	16	3.938	1961	1875	1988	0	0	0	0	0	0	0	0	0	0	0	0	0	0	0	0	0	0	0	0	0	0	0	0	0	0	0	0	0	0	0	0	0	0	0	0	0	0.000454	0	0
Carry	M/F	60	338	338	15	22.533	1882	1840	1989	0	0	0.000796	0	0	0	0	0	0	0	0.000739	0	0	0.000659	0	0	0	0.000628	0	0.000615	0.000627	0.001782	0.001174	0	0.000565	0.005058	0.003879	0.003857	0.004881	0.00159	0.004074	0.005219	0.005626	0.005962	0.006779	0.004796	0.003196	0.002268	0.003488	0.004248
Carter	M	50	91	91	931	0.098	2014	1839	2014	0	0.000797	0.000796	0	0.000801	0	0	0.000747	0.000709	0.00076	0	0.000713	0	0	0.000646	0	0	0	0	0.000615	0.000627	0	0.000587	0.00058	0.000565	0	0.000554	0	0.000542	0.00106	0.001018	0.000522	0	0	0.000484	0.00048	0.000457	0	0.000436	0.001274
Cary	M/F	38	56	56	50	1.12	1971	1845	1980	0	0	0	0	0	0	0	0.000747	0	0	0	0	0	0	0	0	0.000627	0	0.000618	0	0	0	0	0	0	0	0.000554	0	0	0.00106	0.000509	0.000522	0.000511	0	0.000484	0.000959	0	0	0	0
Caryl	F	57	126	126	19	6.632	1986	1840	1991	0	0	0.000796	0	0	0	0	0	0	0	0	0	0	0	0	0	0	0	0	0	0	0	0	0	0	0	0	0	0	0	0	0.000522	0	0	0.000484	0	0.000457	0	0	0.000425
Carys	F	89	508	508	65	7.815	2011	1912	2012	0	0	0	0	0	0	0	0	0	0	0	0	0	0	0	0	0	0	0	0	0	0	0	0	0	0	0	0	0	0	0	0	0	0	0	0	0	0	0	0
Casey	F	38	366	366	76	4.816	2007	1953	2014	0	0	0	0	0	0	0	0	0	0	0	0	0	0	0	0	0	0	0	0	0	0	0	0	0	0	0	0	0	0	0	0	0	0	0	0	0	0	0	0
Casper	M	52	83	83	22	3.773	2013	1844	2013	0	0	0	0	0	0	0.000753	0.000747	0	0	0	0	0	0	0	0	0	0	0	0	0.000627	0	0.000587	0	0	0	0	0	0	0	0	0	0	0	0	0.00048	0.000457	0	0	0.000425
Cassandra	F	120	401	401	113	3.549	1989	1838	2005	0.000833	0.000797	0	0.002378	0.000801	0.002373	0.001507	0.002242	0.000709	0.00152	0	0.002139	0	0.001317	0	0.001948	0.000627	0	0.001235	0.000615	0.000627	0	0.001174	0.00116	0.00113	0.000562	0.002217	0.002204	0.001085	0.00053	0.000509	0.001044	0.000511	0.001987	0	0.001918	0	0.002722	0.001308	0
Cassie	F	86	274	274	14	19.571	1988	1868	2008	0	0	0	0	0	0	0	0	0	0	0	0	0	0	0	0	0	0	0	0	0	0	0	0	0	0	0	0	0	0	0.000509	0	0.000511	0	0	0.00048	0	0	0	0
Catharina	F	51	98	98	28	3.5	1838	1838	1950	0.004165	0	0.002388	0.000793	0	0.000791	0.000753	0.001495	0	0.00076	0.000739	0	0	0	0	0.001298	0	0	0.001853	0.000615	0	0	0	0	0	0.000562	0	0	0	0	0.001018	0.001566	0.000511	0	0.000968	0.000959	0.000457	0.000454	0.001744	0.001274
Catharine	F	145	9890	9890	624	15.849	1838	1838	1998	0.228252	0.217688	0.208547	0.208457	0.213973	0.186684	0.194382	0.188331	0.183562	0.174065	0.189285	0.151865	0.185968	0.164682	0.180144	0.186981	0.166691	0.190976	0.155623	0.156937	0.167431	0.140213	0.11796	0.11308	0.102789	0.117447	0.111381	0.112943	0.123109	0.100677	0.094202	0.086112	0.081324	0.069064	0.084259	0.056591	0.044281	0.046722	0.039672	0.036108
Catherina	F	68	120	120	34	3.529	1882	1838	1967	0.001666	0	0.001592	0.001585	0.002404	0.000791	0	0.001495	0.000709	0	0.001479	0.001426	0	0	0.001291	0.001948	0.00188	0	0.000618	0.001231	0.000627	0	0.001174	0.00058	0.000565	0	0	0.000551	0.001627	0.00053	0.001018	0.000522	0.000511	0.000994	0.001453	0.00048	0.00137	0.000907	0.000872	0.000425
Catherine	F	173	124511	124511	16279	7.649	1862	1838	2013	0.624776	0.617181	0.606538	0.541355	0.526518	0.631244	0.568079	0.564993	0.613762	0.62405	0.578206	0.638119	0.675249	0.70352	0.686356	0.72715	0.706869	0.682238	0.684864	0.743449	0.724906	0.742655	0.759403	0.788082	0.810451	0.745703	0.774128	0.781788	0.75601	0.743422	0.738851	0.668024	0.700714	0.704551	0.673101	0.654629	0.683393	0.687221	0.69317	0.717903
Cathleen	F	90	313	313	67	4.672	1955	1839	1984	0	0.000797	0.000796	0	0	0	0	0.000747	0	0	0	0	0.000686	0	0	0	0	0	0	0	0.000627	0	0	0	0	0.000562	0	0	0	0.00053	0	0	0	0	0.000484	0	0	0	0.000872	0
Cathrine	F	110	580	580	92	6.304	1841	1838	2004	0.031655	0.020732	0.029451	0.041216	0.022439	0.017403	0.015822	0.016442	0.010631	0.006841	0.002218	0.004278	0.006862	0.006587	0.005811	0.007142	0.008147	0.001256	0.000618	0.000615	0.000627	0.000594	0.000587	0.00058	0.00113	0.000562	0.000554	0	0	0.00106	0.000509	0.000522	0	0.001491	0.002421	0.000959	0.000913	0.002268	0.003052	0.001274
Cathryn	F	69	580	580	94	6.17	1975	1879	2007	0	0	0	0	0	0	0	0	0	0	0	0	0	0	0	0	0	0	0	0	0	0	0	0	0	0	0	0	0	0	0	0	0	0	0	0	0	0	0	0
Cathy	F	47	171	171	9	19	1981	1850	1996	0	0	0	0	0	0	0	0	0	0	0	0	0.000686	0	0	0	0	0	0	0	0	0	0	0	0	0	0	0	0	0	0	0	0	0	0	0	0	0	0	0
Catrin	F	64	235	235	59	3.983	1984	1877	2004	0	0	0	0	0	0	0	0	0	0	0	0	0	0	0	0	0	0	0	0	0	0	0	0	0	0	0	0	0	0	0	0	0	0	0	0	0	0	0	0.000425
Catrina	F	45	94	94	21	4.476	1992	1841	2005	0	0	0	0.000793	0	0	0.000753	0	0	0	0	0	0	0	0	0	0	0	0	0	0	0	0	0	0	0	0	0	0	0	0	0	0	0	0	0	0	0	0	0
Catriona	F	66	209	209	56	3.732	2000	1917	2007	0	0	0	0	0	0	0	0	0	0	0	0	0	0	0	0	0	0	0	0	0	0	0	0	0	0	0	0	0	0	0	0	0	0	0	0	0	0	0	0
Cavan	M	39	95	95	21	4.524	2000	1876	2009	0	0	0	0	0	0	0	0	0	0	0	0	0	0	0	0	0	0	0	0	0	0	0	0	0	0	0	0	0	0	0	0	0	0	0	0	0	0	0.000436	0
Cecelia	F	123	520	520	162	3.21	1943	1838	2000	0.000833	0.001595	0.002388	0	0.003206	0	0.001507	0.000747	0.000709	0.00152	0.001479	0	0.001372	0.002635	0.001937	0.000649	0.000627	0	0.001853	0	0.001254	0	0.001761	0.00116	0.000565	0.001686	0.001662	0.003306	0.002169	0.00106	0.003564	0.002609	0.001534	0.003975	0.002421	0	0	0.000907	0.00218	0.00085
Cecil	M	132	11460	11460	4497	2.548	1902	1838	2009	0.000833	0.002392	0	0	0	0.003164	0.003014	0.001495	0.001417	0.004561	0.001479	0.003565	0.003431	0.00527	0.002583	0.003246	0.003133	0.003769	0.007411	0.004308	0.005017	0.007129	0.005282	0.005799	0.006777	0.011801	0.004987	0.00606	0.00922	0.011657	0.010184	0.011482	0.011764	0.017887	0.018401	0.014867	0.020086	0.020413	0.025285	0.025488
Cecile	F	72	146	146	82	1.78	1988	1841	1999	0	0	0	0.001585	0	0	0	0.000747	0.000709	0	0	0	0	0	0	0	0	0	0.001853	0	0	0	0.000587	0.00058	0	0	0	0	0	0.00053	0.001528	0.000522	0.000511	0.000497	0.000484	0	0.00137	0.000454	0.001744	0.002124
Cecilia	F	150	6991	6991	2092	3.342	1910	1838	2009	0.010829	0.007974	0.01194	0.007134	0.008014	0.008701	0.012055	0.01121	0.006379	0.012162	0.010352	0.007843	0.008921	0.007905	0.009685	0.009089	0.010653	0.011308	0.010498	0.011078	0.013796	0.010694	0.012324	0.011018	0.011295	0.011801	0.013299	0.014325	0.011931	0.013777	0.020368	0.019832	0.019436	0.015403	0.026633	0.019663	0.023738	0.022681	0.020926	0.021665
Cecily	F	126	1132	1132	144	7.861	1864	1839	2007	0	0.001595	0.001592	0.001585	0.002404	0.003955	0.003014	0.004484	0.004252	0.003801	0.002958	0.003565	0.00549	0.007246	0.008394	0.01753	0.015666	0.01068	0.014821	0.026464	0.012542	0.012477	0.01115	0.017397	0.01299	0.011801	0.026599	0.015426	0.018439	0.012187	0.009675	0.008872	0.009206	0.006956	0.005811	0.005755	0.006391	0.004536	0.003052	0.002974
Cedric	M	98	1251	1251	424	2.95	1934	1841	2008	0	0	0	0.000793	0	0	0	0.000747	0	0	0	0.000713	0.000686	0	0	0.001298	0	0	0	0.000615	0	0	0	0	0	0	0	0	0	0	0	0	0.000511	0.000497	0	0	0.000457	0.000907	0.000872	0
Ceinwen	F	85	538	538	123	4.374	1938	1873	2001	0	0	0	0	0	0	0	0	0	0	0	0	0	0	0	0	0	0	0	0	0	0	0	0	0	0	0	0	0	0	0	0	0	0	0	0.000959	0	0	0	0.000425
Celeste	F	43	61	61	77	0.792	2010	1838	2010	0.000833	0	0	0	0	0	0	0	0	0	0	0	0	0	0	0	0	0	0	0.000615	0	0	0	0	0.000565	0	0	0	0	0	0	0	0	0	0	0.00048	0	0	0	0
Celia	F	158	3712	3712	374	9.925	1943	1838	2009	0.002499	0.00319	0.004776	0.007926	0.00561	0.007119	0.005274	0.003737	0.004961	0.00304	0.008873	0.005704	0.004804	0.007246	0.00452	0.009739	0.010653	0.007539	0.009881	0.009847	0.009406	0.004159	0.01115	0.007539	0.005648	0.013487	0.009974	0.006611	0.008677	0.006359	0.011712	0.006263	0.005626	0.006956	0.01259	0.008632	0.009587	0.010887	0.008719	0.013169
Celina	F	54	105	105	17	6.176	1979	1838	1990	0.001666	0.001595	0.004776	0.002378	0.004007	0.003164	0.001507	0.001495	0.002126	0	0	0.000713	0	0	0.001291	0.000649	0.001253	0	0.000618	0.001231	0	0.000594	0.002934	0.00232	0.00113	0.000562	0.001662	0	0.001627	0.00159	0.002546	0	0.001023	0	0.000968	0	0.000457	0.001361	0.000872	0.000425
Celine	F	46	73	73	72	1.014	1996	1863	2004	0	0	0	0	0	0	0	0	0	0	0	0	0	0	0	0	0	0	0	0	0	0	0	0	0	0.000562	0	0	0.000542	0	0	0	0	0	0	0	0	0	0	0.000425
Cephas	M	77	225	225	44	5.114	1871	1838	1947	0.002499	0	0.000796	0	0.001603	0.003164	0.003014	0.001495	0.002835	0.00304	0.003697	0.002139	0.002059	0.001976	0.003228	0.003246	0.000627	0.003769	0.003088	0.001231	0.001881	0.002971	0.002347	0.00174	0.001694	0.001124	0.001108	0.000551	0.000542	0.00106	0.001018	0.002609	0	0.003975	0.000968	0.001918	0.003196	0.002722	0.000872	0.001699
Ceri	F	62	615	615	94	6.543	1986	1892	2007	0	0	0	0	0	0	0	0	0	0	0	0	0	0	0	0	0	0	0	0	0	0	0	0	0	0	0	0	0	0	0	0	0	0	0	0	0	0	0	0
Ceridwen	F	96	934	934	313	2.984	1918	1858	1996	0	0	0	0	0	0	0	0	0	0	0	0	0	0	0	0	0	0	0	0	0.000627	0	0	0	0	0.001124	0	0	0	0	0	0	0	0	0	0	0	0	0.000436	0.001274
Ceris	F	57	118	118	26	4.538	2007	1900	2007	0	0	0	0	0	0	0	0	0	0	0	0	0	0	0	0	0	0	0	0	0	0	0	0	0	0	0	0	0	0	0	0	0	0	0	0	0	0	0	0
Cerys	F	59	220	220	42	5.238	2001	1929	2012	0	0	0	0	0	0	0	0	0	0	0	0	0	0	0	0	0	0	0	0	0	0	0	0	0	0	0	0	0	0	0	0	0	0	0	0	0	0	0	0
Chad	M	44	208	208	39	5.333	1998	1885	2008	0	0	0	0	0	0	0	0	0	0	0	0	0	0	0	0	0	0	0	0	0	0	0	0	0	0	0	0	0	0	0	0	0	0	0	0	0	0	0	0
Chadwick	M	55	79	79	1026	0.077	1865	1839	1925	0	0.001595	0	0.000793	0.001603	0.001582	0.000753	0.000747	0.000709	0.00076	0	0.000713	0.001372	0.000659	0	0.000649	0	0	0.000618	0.000615	0	0	0.000587	0.00116	0.00113	0.000562	0.000554	0.001653	0	0.00053	0.001528	0.001044	0.001023	0.000497	0.000484	0.001439	0.000457	0.001361	0	0.000425
Chanel	F	18	52	52	31	1.677	2012	1956	2012	0	0	0	0	0	0	0	0	0	0	0	0	0	0	0	0	0	0	0	0	0	0	0	0	0	0	0	0	0	0	0	0	0	0	0	0	0	0	0	0
Chantal	F	34	80	80	33	2.424	1992	1948	2005	0	0	0	0	0	0	0	0	0	0	0	0	0	0	0	0	0	0	0	0	0	0	0	0	0	0	0	0	0	0	0	0	0	0	0	0	0	0	0	0
Chantel	F	33	99	99	37	2.676	1998	1959	2004	0	0	0	0	0	0	0	0	0	0	0	0	0	0	0	0	0	0	0	0	0	0	0	0	0	0	0	0	0	0	0	0	0	0	0	0	0	0	0	0
Chantelle	F	45	559	559	117	4.778	1998	1961	2006	0	0	0	0	0	0	0	0	0	0	0	0	0	0	0	0	0	0	0	0	0	0	0	0	0	0	0	0	0	0	0	0	0	0	0	0	0	0	0	0
Charis	F	39	69	69	18	3.833	2007	1904	2008	0	0	0	0	0	0	0	0	0	0	0	0	0	0	0	0	0	0	0	0	0	0	0	0	0	0	0	0	0	0	0	0	0	0	0	0	0	0	0	0
Charity	F	99	475	475	62	7.661	1850	1838	2002	0.005831	0.00319	0.005572	0.003963	0.004007	0.006328	0.006027	0.005979	0.004961	0.005321	0.005915	0.004991	0.008235	0.006587	0.003874	0.005843	0.00376	0.002513	0.00247	0.002462	0.003762	0.002971	0.002934	0.004639	0.007342	0.004496	0.003879	0.004958	0.002712	0.002649	0.004074	0.002609	0.002557	0.004472	0.004358	0.005275	0.002739	0.005897	0.003488	0.001699
Charlene	F	44	454	454	35	12.971	1988	1906	2005	0	0	0	0	0	0	0	0	0	0	0	0	0	0	0	0	0	0	0	0	0	0	0	0	0	0	0	0	0	0	0	0	0	0	0	0	0	0	0	0
Charles	M	176	248490	248490	50011	4.969	1870	1838	2013	1.27288	1.35397	1.38023	1.39341	1.40405	1.3582	1.4104	1.37437	1.39478	1.41912	1.46326	1.48229	1.43285	1.44986	1.48829	1.4569	1.4952	1.48635	1.49324	1.51705	1.52632	1.54353	1.57808	1.53963	1.53449	1.49759	1.53551	1.49801	1.50497	1.52552	1.53117	1.54846	1.63977	1.55915	1.57573	1.57303	1.54711	1.60306	1.50928	1.57684
Charlesworth	unknown	37	54	54	177	0.305	1873	1840	1922	0	0	0.000796	0	0.001603	0	0	0	0.000709	0	0	0	0	0.000659	0.000646	0	0.000627	0	0	0	0.000627	0	0.000587	0	0	0	0	0	0	0	0.000509	0	0.000511	0.000497	0	0.002877	0.000913	0.000907	0.000436	0.000425
Charley	M/F	118	2193	2193	39	56.231	2009	1840	2014	0	0	0.000796	0	0	0	0.00226	0.000747	0	0.00076	0.000739	0.002852	0.002059	0.005929	0.00452	0.003895	0.005013	0.006282	0.006793	0.005539	0.009406	0.008912	0.012324	0.008119	0.014684	0.011239	0.012191	0.012121	0.015728	0.010598	0.011202	0.022963	0.018924	0.014906	0.023244	0.020142	0.021912	0.023134	0.023542	0.016992
Charlie	M	126	5870	5870	293	20.034	2013	1838	2014	0.000833	0	0	0	0.001603	0	0	0	0	0	0	0	0.000686	0	0.000646	0.001298	0.001253	0	0.00247	0.001231	0.005017	0.002376	0.004695	0.006379	0.002259	0.010115	0.006095	0.009917	0.007593	0.011657	0.009675	0.012525	0.014321	0.014409	0.01937	0.019663	0.026021	0.025402	0.029645	0.026762
Charlott	F	43	87	87	5	17.4	1992	1838	1992	0.001666	0.003987	0.000796	0.003963	0.002404	0.002373	0.00226	0.002242	0.002835	0.00152	0.001479	0.001426	0.001372	0.000659	0.000646	0.001298	0	0.001256	0.000618	0.002462	0	0	0	0.00058	0	0.002248	0	0.001102	0.002169	0.00053	0.000509	0	0.001023	0.001491	0.000484	0	0.000913	0.000454	0	0
Charlotta	F	40	56	56	17	3.294	1841	1838	1966	0.000833	0	0	0.00317	0.000801	0	0.000753	0	0	0	0.000739	0.000713	0.000686	0.001976	0.000646	0.000649	0	0	0.000618	0	0	0	0	0	0	0	0.000554	0	0.001085	0	0	0.000522	0.000511	0	0.000968	0.00048	0	0	0.000872	0.00085
Charlotte	F	177	46246	46246	4243	10.899	1991	1838	2014	0.31572	0.34846	0.338292	0.355883	0.337388	0.372576	0.362395	0.37442	0.345861	0.320766	0.359345	0.343657	0.364387	0.350443	0.365454	0.292808	0.347794	0.334209	0.342741	0.336029	0.32232	0.338651	0.300475	0.306186	0.310061	0.305137	0.332482	0.320649	0.316179	0.304681	0.325889	0.291217	0.284889	0.325942	0.314275	0.294943	0.305404	0.330683	0.299502	0.308401
Charlton	M	51	76	76	256	0.297	1999	1839	2005	0	0.001595	0.001592	0	0	0	0	0	0	0	0	0	0	0	0	0	0.000627	0.000628	0.001853	0	0.001254	0	0	0	0.000565	0	0	0	0.000542	0.00053	0	0.001566	0.000511	0.000994	0	0.00048	0.000457	0	0.000436	0.000425
Charly	M	31	58	58	4	14.5	2012	1851	2012	0	0	0	0	0	0	0	0	0	0	0	0	0	0.000659	0	0	0	0	0.000618	0.000615	0	0	0.000587	0	0	0.000562	0.000554	0	0.001627	0	0	0.000522	0.001534	0.000497	0	0.000959	0	0.000907	0	0
Charmaine	F	68	254	254	73	3.479	1991	1928	2005	0	0	0	0	0	0	0	0	0	0	0	0	0	0	0	0	0	0	0	0	0	0	0	0	0	0	0	0	0	0	0	0	0	0	0	0	0	0	0	0
Charmian	F	42	72	72	23	3.13	1950	1920	1998	0	0	0	0	0	0	0	0	0	0	0	0	0	0	0	0	0	0	0	0	0	0	0	0	0	0	0	0	0	0	0	0	0	0	0	0	0	0	0	0
Chas	M	50	92	92	75	1.227	1996	1838	1996	0.001666	0.000797	0.000796	0.000793	0.001603	0.000791	0.000753	0	0	0	0	0.000713	0	0.001317	0.001291	0.001298	0.00376	0.003769	0.001235	0.000615	0.001254	0.001782	0	0.00058	0	0	0.001662	0.001102	0	0	0.001528	0	0	0.000994	0.000968	0	0	0	0.000436	0.002124
Chelsea	F	32	1191	1191	116	10.267	1993	1948	2010	0	0	0	0	0	0	0	0	0	0	0	0	0	0	0	0	0	0	0	0	0	0	0	0	0	0	0	0	0	0	0	0	0	0	0	0	0	0	0	0
Chelsey	F	21	171	171	12	14.25	1991	1973	2008	0	0	0	0	0	0	0	0	0	0	0	0	0	0	0	0	0	0	0	0	0	0	0	0	0	0	0	0	0	0	0	0	0	0	0	0	0	0	0	0
Chelsie	F	21	120	120	2	60	1995	1976	2011	0	0	0	0	0	0	0	0	0	0	0	0	0	0	0	0	0	0	0	0	0	0	0	0	0	0	0	0	0	0	0	0	0	0	0	0	0	0	0	0
Cherie	F	54	157	157	72	2.181	1984	1919	2005	0	0	0	0	0	0	0	0	0	0	0	0	0	0	0	0	0	0	0	0	0	0	0	0	0	0	0	0	0	0	0	0	0	0	0	0	0	0	0	0
Cherry	F	79	267	267	83	3.217	2006	1839	2010	0	0.000797	0	0	0	0.000791	0	0	0	0.00076	0	0	0	0	0	0	0	0	0	0	0	0.000594	0	0	0	0	0	0	0	0	0.000509	0	0	0	0	0	0	0	0	0
Cheryl	F	63	3341	3341	301	11.1	1979	1919	2008	0	0	0	0	0	0	0	0	0	0	0	0	0	0	0	0	0	0	0	0	0	0	0	0	0	0	0	0	0	0	0	0	0	0	0	0	0	0	0	0
Chester	M	60	84	84	295	0.285	2011	1840	2011	0	0	0.000796	0	0	0	0	0	0	0	0.000739	0	0.000686	0	0.000646	0	0.000627	0	0	0	0	0	0.001174	0	0	0.000562	0	0	0	0	0	0	0.000511	0.000994	0	0	0	0.001361	0	0.000425
Chloe	F	93	4972	4972	309	16.091	1998	1858	2014	0	0	0	0	0	0	0	0	0	0	0	0	0	0	0	0	0	0	0	0	0.000627	0.000594	0	0	0	0	0	0.001102	0	0.00053	0	0	0	0.000994	0	0	0	0.000454	0.000436	0.000425
Chris	M/F	104	255	255	28	9.107	1979	1850	2004	0	0	0	0	0	0	0	0	0	0	0	0	0.000686	0	0	0	0	0	0	0.000615	0	0.000594	0	0	0.000565	0	0	0	0.000542	0.00053	0	0.000522	0.001023	0	0.000484	0.000959	0.000457	0	0	0
Chrissie	F	64	167	167	10	16.7	1998	1857	2009	0	0	0	0	0	0	0	0	0	0	0	0	0	0	0	0	0	0	0	0.000615	0	0	0.000587	0	0	0	0	0	0	0	0	0	0	0.000497	0.000484	0	0	0	0	0
Chrissy	F	42	60	60	8	7.5	2008	1840	2008	0	0	0.000796	0	0	0	0	0	0	0	0	0	0	0	0.000646	0.000649	0	0.000628	0	0	0	0.000594	0.000587	0	0	0	0.001108	0.000551	0	0	0.000509	0.001044	0	0.000497	0	0.00048	0	0	0	0
Christabel	F	94	295	295	127	2.323	1997	1858	2002	0	0	0	0	0	0	0	0	0	0	0	0	0	0	0	0	0	0	0	0	0.000627	0	0.000587	0	0	0.000562	0	0.000551	0.000542	0	0.001018	0	0.001023	0.000497	0.000968	0.00048	0.000457	0	0.003052	0.00085
Christian	M	166	1885	1885	1355	1.391	1974	1838	2014	0.007497	0.004784	0.00796	0.005548	0.003206	0.002373	0.006027	0.002242	0.002126	0.00304	0.001479	0.002852	0.002745	0.002635	0.003228	0.003246	0.002507	0.003769	0.00247	0.001846	0.002508	0.002376	0.003521	0.00116	0.00113	0.00281	0.002771	0.003857	0.002169	0.004769	0.002546	0.004697	0.003069	0.002484	0.003874	0.001918	0.001826	0.005443	0.001744	0.002549
Christiana	F	121	4428	4428	289	15.322	1839	1838	2005	0.04665	0.063791	0.043779	0.035668	0.044878	0.042716	0.037671	0.044841	0.043233	0.051687	0.048061	0.052048	0.043919	0.042817	0.041969	0.045447	0.044493	0.043975	0.045081	0.041234	0.042642	0.048124	0.033451	0.053351	0.036146	0.042146	0.034911	0.039117	0.042302	0.049809	0.043791	0.030792	0.040406	0.037265	0.032929	0.036448	0.032869	0.035835	0.040544	0.034833
Christianna	F	54	124	124	7	17.714	1843	1838	1997	0.003332	0.003987	0.002388	0.005548	0.004007	0.007119	0.003767	0.002242	0.003544	0.00228	0.003697	0.002852	0.002059	0.001976	0.000646	0.000649	0.00188	0.001256	0	0.001231	0.000627	0.000594	0.002347	0.00058	0	0.000562	0.001108	0.000551	0.000542	0.00053	0.001528	0.001566	0.001023	0.001491	0.000484	0.001439	0.000457	0.000454	0	0.000425
Christie	F	66	130	130	209	0.622	1994	1839	2004	0	0.000797	0	0	0	0	0	0	0	0	0	0	0	0	0.000646	0	0	0	0	0	0	0	0	0.00116	0	0	0.001108	0	0	0	0.001018	0.000522	0	0	0	0	0.000457	0	0.000436	0.000425
Christina	F	170	10389	10389	2638	3.938	1960	1838	2008	0.004165	0.005582	0.004776	0.004756	0.003206	0.003955	0.004521	0.000747	0	0.004561	0.008133	0.002852	0.004804	0.006587	0.005811	0.005194	0.005013	0.006282	0.008646	0.006154	0.005644	0.0101	0.007629	0.006959	0.012425	0.005619	0.00942	0.011019	0.008677	0.013777	0.014767	0.014613	0.018413	0.016396	0.01937	0.021581	0.021912	0.019505	0.026593	0.032709
Christine	F	155	43309	43309	8614	5.028	1953	1838	2008	0.000833	0.000797	0	0	0.001603	0	0	0	0.000709	0	0.000739	0	0.000686	0	0.000646	0.000649	0.00188	0.000628	0.001235	0.000615	0.000627	0.001782	0.001174	0.00116	0.00113	0.000562	0.000554	0	0.001085	0.00106	0.001018	0	0.003069	0.002484	0.005327	0.00048	0.003196	0.007258	0.00218	0.004248
Christmas	F	87	284	284	175	1.623	1867	1838	1953	0.000833	0.001595	0.003184	0.00317	0	0	0.000753	0.002242	0.000709	0.00076	0.002218	0.001426	0.002059	0.001976	0.002583	0.001298	0.00188	0.000628	0.000618	0.002462	0	0.003565	0.002934	0.00116	0.002824	0.001124	0.000554	0.000551	0.004339	0.005299	0.002546	0.003131	0.001023	0.002981	0.000484	0.002877	0.000913	0.000454	0.000872	0.00085
Christobel	F	39	50	50	29	1.724	1989	1872	1989	0	0	0	0	0	0	0	0	0	0	0	0	0	0	0	0	0	0	0	0	0	0	0	0	0	0	0	0	0	0	0	0	0	0	0.000484	0	0	0	0	0
Christopher	M	176	60702	60702	12488	4.861	1983	1838	2013	0.105795	0.103661	0.105866	0.10304	0.094565	0.118655	0.101712	0.097902	0.097096	0.103375	0.096121	0.094827	0.092641	0.091563	0.10008	0.089595	0.077705	0.097373	0.101896	0.100932	0.08591	0.090307	0.094485	0.104962	0.084151	0.094407	0.098636	0.084294	0.099247	0.084781	0.091656	0.087156	0.098714	0.094901	0.086196	0.106947	0.083085	0.088454	0.096346	0.10365
Christy	F	62	107	107	56	1.911	2004	1838	2008	0.000833	0	0.000796	0.000793	0	0	0	0	0	0	0	0.000713	0	0	0	0	0	0	0	0	0	0	0	0	0	0.000562	0	0	0	0	0	0	0.000511	0	0	0	0	0.000454	0.000436	0.000425
Cian	M	21	59	59	11	5.364	2013	1982	2013	0	0	0	0	0	0	0	0	0	0	0	0	0	0	0	0	0	0	0	0	0	0	0	0	0	0	0	0	0	0	0	0	0	0	0	0	0	0	0	0
Ciara	F	33	146	146	22	6.636	2001	1911	2014	0	0	0	0	0	0	0	0	0	0	0	0	0	0	0	0	0	0	0	0	0	0	0	0	0	0	0	0	0	0	0	0	0	0	0	0	0	0	0	0
Ciaran	M	50	260	260	27	9.63	2003	1896	2012	0	0	0	0	0	0	0	0	0	0	0	0	0	0	0	0	0	0	0	0	0	0	0	0	0	0	0	0	0	0	0	0	0	0	0	0	0	0	0	0
Ciceley	F	66	98	98	11	8.909	1999	1839	1999	0	0.000797	0.000796	0	0.001603	0	0.000753	0.000747	0	0	0	0.000713	0.001372	0.000659	0	0.001298	0.000627	0	0.001235	0	0	0	0	0	0.000565	0.000562	0.000554	0	0	0	0.000509	0.001044	0.000511	0.000497	0.000968	0	0.001826	0.000454	0.000872	0.001274
Cicely	F	120	3675	3675	431	8.527	1916	1838	2006	0.014162	0.008771	0.011144	0.012682	0.00561	0.012657	0.009794	0.012705	0.014175	0.009121	0.005915	0.011408	0.008921	0.009881	0.007102	0.004545	0.00376	0.005654	0.003088	0.004924	0.007525	0.005347	0.007042	0.008698	0.004518	0.003372	0.00665	0.00606	0.004339	0.002649	0.01273	0.016179	0.021482	0.013415	0.019854	0.015826	0.01826	0.018598	0.020054	0.021665
Cicily	F	81	175	175	17	10.294	1843	1838	1994	0.002499	0.001595	0.003184	0.000793	0.000801	0.003955	0.000753	0.001495	0.000709	0.00304	0.001479	0.001426	0	0.001317	0	0	0.000627	0.001885	0	0.001231	0.000627	0.002376	0.000587	0.00116	0.002824	0.001686	0.001108	0.003306	0.000542	0.00159	0.001528	0.001566	0.001534	0.001491	0.002421	0.00048	0.000913	0.000907	0.000872	0
Cindy	F	35	224	224	27	8.296	2014	1870	2014	0	0	0	0	0	0	0	0	0	0	0	0	0	0	0	0	0	0	0	0	0	0	0	0	0	0	0	0	0	0	0	0	0.000511	0	0	0	0	0	0	0
Cissie	F	64	1932	1932	64	30.188	1916	1867	1952	0	0	0	0	0	0	0	0	0	0	0	0	0	0	0	0	0	0	0	0	0	0	0	0	0	0	0	0	0	0.00053	0	0	0	0	0	0	0	0	0	0.000425
Cissy	F	54	701	701	20	35.05	1903	1874	2005	0	0	0	0	0	0	0	0	0	0	0	0	0	0	0	0	0	0	0	0	0	0	0	0	0	0	0	0	0	0	0	0	0	0	0	0	0.000457	0	0	0.00085
Clair	F	91	464	464	594	0.781	1974	1870	2001	0	0	0	0	0	0	0	0	0	0	0	0	0	0	0	0	0	0	0	0	0	0	0	0	0	0	0	0	0	0	0	0	0.000511	0.000497	0	0	0.000457	0.000454	0	0
Claire	F	122	8905	8905	4942	1.802	1973	1855	2009	0	0	0	0	0	0	0	0	0	0	0	0	0	0	0	0	0	0.000628	0	0	0	0	0	0	0	0	0.000554	0	0	0	0	0.000522	0	0	0	0.00048	0	0	0	0
Clara	F	164	72070	72070	2188	32.939	1878	1838	2013	0.055813	0.043059	0.057311	0.050727	0.046481	0.062492	0.064041	0.091923	0.078669	0.081332	0.091685	0.120494	0.129011	0.13965	0.145278	0.178541	0.201783	0.250656	0.318656	0.316335	0.364334	0.402222	0.431932	0.467398	0.51112	0.544526	0.569652	0.591713	0.632359	0.675597	0.693532	0.704556	0.687927	0.739828	0.712809	0.728005	0.692523	0.721242	0.743305	0.745089
Clarance	M	56	104	104	27	3.852	1892	1856	1963	0	0	0	0	0	0	0	0	0	0	0	0	0	0	0	0	0	0	0.000618	0	0	0.000594	0	0.00058	0	0.000562	0.000554	0.000551	0.000542	0	0.001018	0.001044	0	0	0.000968	0	0.000457	0	0.000872	0
Clare	F	166	5374	5374	5124	1.049	1973	1838	2008	0.001666	0.000797	0.001592	0.002378	0.002404	0.001582	0.003767	0.001495	0.003544	0.00228	0.000739	0.000713	0	0.002635	0.001937	0.003246	0.001253	0	0	0.003077	0.002508	0.003565	0.002934	0.00116	0.001694	0.00281	0.003325	0.002204	0.003254	0.002649	0.002037	0.001566	0.001023	0.002484	0.00339	0.005275	0.002283	0.001361	0.000872	0.002974
Clarence	M	123	7946	7946	999	7.954	1892	1838	1967	0.000833	0	0	0.000793	0.000801	0.000791	0.001507	0.000747	0	0	0.001479	0.000713	0.002059	0.000659	0	0.002597	0.002507	0.003141	0.003088	0.001846	0.003762	0.004753	0.005869	0.005219	0.006213	0.007867	0.003879	0.008815	0.006508	0.007948	0.009166	0.010438	0.012787	0.009937	0.008716	0.007194	0.006848	0.015876	0.012643	0.014868
Claribel	F	42	73	73	13	5.615	1884	1863	1933	0	0	0	0	0	0	0	0	0	0	0	0	0	0	0	0	0	0	0	0	0	0	0	0	0	0.000562	0	0	0	0	0	0.001044	0.000511	0	0	0.000959	0	0	0	0
Clarice	F	113	5634	5634	291	19.361	1915	1838	2006	0.000833	0	0.001592	0	0	0	0	0	0	0.00076	0	0.001426	0.000686	0	0	0.000649	0	0.000628	0	0	0	0	0	0.00058	0	0.001124	0.001108	0	0	0.002649	0.001528	0.001044	0.002046	0.000497	0.00339	0.002877	0.003196	0.003629	0.006975	0.006372
Clarinda	F	80	251	251	37	6.784	1882	1839	1980	0	0.000797	0.000796	0.00317	0.001603	0.000791	0.000753	0.003737	0.002835	0.00076	0.002218	0.002139	0.000686	0.000659	0.001291	0.001948	0.002507	0.000628	0.001235	0.001231	0.000627	0.003565	0.001761	0.002899	0.002259	0.003372	0.001108	0.001653	0.002169	0.003179	0.001528	0.001566	0	0.002484	0.00339	0.001439	0.001826	0.001814	0.003488	0.001699
Claris	F	47	106	106	7	15.143	1891	1841	1947	0	0	0	0.000793	0	0	0	0	0	0.00076	0	0	0	0.000659	0.000646	0	0	0.000628	0	0	0	0	0	0	0	0	0.001108	0	0.000542	0.00053	0	0	0.000511	0	0.001453	0	0.000457	0.001361	0	0.000425
Clarise	F	36	56	56	6	9.333	1891	1863	1926	0	0	0	0	0	0	0	0	0	0	0	0	0	0	0	0	0	0	0	0	0	0	0	0	0	0.000562	0	0	0	0	0	0	0.000511	0	0.000484	0	0	0.000454	0.000436	0
Clarissa	F	140	1842	1842	247	7.457	1892	1838	2008	0.015828	0.011163	0.006368	0.00317	0.008815	0.006328	0.007534	0.003737	0.00567	0.006081	0.005176	0.007843	0.008921	0.006587	0.005811	0.007142	0.008147	0.007539	0.011733	0.01354	0.006271	0.010694	0.007042	0.009278	0.006213	0.005619	0.007204	0.008815	0.013016	0.010598	0.009675	0.011482	0.010741	0.006956	0.009685	0.005755	0.011413	0.011794	0.012207	0.011045
Clark	M	88	146	146	1044	0.14	2009	1838	2009	0.000833	0.000797	0	0	0	0.000791	0.000753	0.000747	0.000709	0	0	0.000713	0.002059	0	0.000646	0.000649	0.00188	0.000628	0.000618	0.000615	0.000627	0.001188	0.000587	0.00058	0.00113	0.000562	0.000554	0	0.000542	0.00106	0.000509	0.001044	0	0.001491	0.000968	0	0	0.000907	0.001308	0
Clarke	M/F	46	67	67	1110	0.06	2011	1842	2011	0	0	0	0	0.000801	0	0.000753	0.001495	0	0	0	0.000713	0	0	0	0	0	0.001256	0	0.000615	0	0	0	0.00058	0	0.001124	0	0	0	0.00053	0	0	0.000511	0	0.000968	0	0	0.000454	0.000436	0
Clarrie	F	44	94	94	5	18.8	1994	1876	1994	0	0	0	0	0	0	0	0	0	0	0	0	0	0	0	0	0	0	0	0	0	0	0	0	0	0	0	0	0	0	0	0	0	0	0	0	0	0	0.000436	0.000425
Claud	M	84	810	810	202	4.01	1895	1841	1960	0	0	0	0.000793	0	0	0	0	0	0.00076	0	0	0	0	0	0	0	0.000628	0.000618	0.000615	0.000627	0.000594	0.000587	0	0	0	0	0	0.000542	0.00053	0.001528	0.003131	0.001534	0.001987	0.001937	0.00048	0.000913	0.003175	0.003052	0.005098
Claude	M	117	2357	2357	639	3.689	1916	1839	2009	0	0.000797	0	0	0	0.001582	0	0.000747	0.000709	0.00076	0.000739	0.002139	0	0.001317	0.001937	0.000649	0.000627	0.001885	0.001235	0.000615	0.00439	0.003565	0.000587	0.00058	0.003953	0.003934	0.004433	0.003857	0.004339	0.00212	0.003564	0.003653	0.006138	0.004969	0.006779	0.002877	0.004565	0.004536	0.006975	0.008071
Claudette	F	36	78	78	22	3.545	1965	1900	1997	0	0	0	0	0	0	0	0	0	0	0	0	0	0	0	0	0	0	0	0	0	0	0	0	0	0	0	0	0	0	0	0	0	0	0	0	0	0	0	0
Claudia	F	145	507	507	121	4.19	1999	1840	2014	0	0	0.000796	0.000793	0.000801	0	0	0.000747	0	0.00076	0	0	0	0.000659	0	0	0	0	0	0	0.001881	0.000594	0	0	0	0.000562	0.001662	0.000551	0.001085	0.00159	0.002037	0	0.001534	0.001987	0.000484	0.00048	0.001826	0.001814	0.000872	0.00085
Claudine	F	47	71	71	36	1.972	1974	1856	1978	0	0	0	0	0	0	0	0	0	0	0	0	0	0	0	0	0	0	0.000618	0.000615	0	0.000594	0	0	0	0	0	0	0	0.00053	0	0	0	0	0	0	0	0	0	0
Claudius	M	42	59	59	30	1.967	1921	1844	1922	0	0	0	0	0	0	0.000753	0	0.000709	0	0	0	0	0	0	0	0.000627	0.000628	0.000618	0	0.000627	0	0.000587	0.00058	0	0	0.000554	0	0	0	0.001018	0.000522	0	0	0.000968	0	0.000457	0.000907	0	0
Clayton	M	119	281	281	1073	0.262	2012	1839	2013	0	0.000797	0.000796	0.000793	0	0.001582	0	0.002242	0.000709	0.00076	0	0.002852	0	0.000659	0.001291	0	0.00376	0.000628	0	0.001231	0.000627	0.001782	0.001174	0.00232	0.000565	0.001124	0.003879	0.001653	0.001085	0.00106	0.002546	0.000522	0.002046	0	0	0.001439	0.000457	0.001361	0.000872	0.000425
Cledwyn	M	61	211	211	98	2.153	1934	1880	1967	0	0	0	0	0	0	0	0	0	0	0	0	0	0	0	0	0	0	0	0	0	0	0	0	0	0	0	0	0	0	0	0	0	0	0	0	0	0	0	0
Clemence	F	57	88	88	37	2.378	2001	1839	2001	0	0.000797	0.000796	0	0.001603	0.000791	0.000753	0.000747	0	0	0.001479	0	0.000686	0	0.001291	0.001298	0.000627	0	0	0.000615	0.001881	0.001188	0	0	0.00113	0.001124	0	0.001653	0	0.00053	0	0.000522	0.001534	0.000497	0.000484	0	0	0	0.000872	0.000425
Clement	M	137	3486	3486	1195	2.917	2007	1838	2008	0.007497	0.011163	0.017512	0.003963	0.014425	0.013448	0.006027	0.009715	0.012757	0.006841	0.014788	0.008556	0.012352	0.016468	0.010331	0.011686	0.0188	0.023244	0.014821	0.015386	0.013169	0.0101	0.013498	0.013918	0.016378	0.015734	0.021057	0.015426	0.015728	0.021725	0.022405	0.015657	0.023016	0.018881	0.017917	0.021102	0.01963	0.020413	0.018746	0.021665
Clementina	F	87	506	506	87	5.816	1871	1838	1966	0.002499	0.000797	0.004776	0.000793	0.00561	0.003164	0.006027	0.006726	0.003544	0.00228	0.007394	0.003565	0.002745	0.003294	0.007102	0.005843	0.006267	0.005026	0.005558	0.001846	0.006271	0.006535	0.005282	0.005799	0.005083	0.003372	0.005541	0.003857	0.002712	0.003179	0.004074	0.005741	0.004603	0.00795	0.003874	0.001918	0.00137	0.004536	0.003924	0.003398
Clementine	F	88	168	168	54	3.111	2002	1838	2007	0.000833	0.000797	0	0	0.000801	0.003164	0	0	0.001417	0.00076	0.000739	0.001426	0.000686	0.001317	0	0.000649	0.000627	0	0.001235	0.001846	0.002508	0.002971	0.001174	0.00116	0.000565	0.001124	0.001108	0.001102	0.001627	0.00159	0.000509	0.000522	0	0.001987	0.002421	0.002398	0.000457	0.001814	0.000436	0.002124
Clifford	M	151	25690	25690	5709	4.5	1927	1838	1995	0.002499	0	0.000796	0.000793	0.003206	0.000791	0.000753	0.002989	0.002126	0.00152	0.001479	0.002852	0.002745	0.003294	0	0.002597	0	0.001885	0.001853	0.001846	0.001881	0.004159	0.001174	0.002899	0.003953	0.004496	0.003879	0.004408	0.003254	0.006359	0.004074	0.005219	0.006138	0.006956	0.010653	0.007194	0.007304	0.00499	0.006103	0.008496
Clifton	M	109	345	345	430	0.802	1962	1838	1981	0.000833	0.000797	0	0	0	0	0.000753	0	0.000709	0	0	0.000713	0.000686	0.000659	0	0	0.000627	0	0.000618	0	0.000627	0	0.001174	0.00058	0	0	0.000554	0.000551	0.000542	0	0.001018	0.000522	0	0.001491	0.000968	0.000959	0	0.000454	0.001308	0.001699
Clint	M	26	55	55	21	2.619	1979	1885	1997	0	0	0	0	0	0	0	0	0	0	0	0	0	0	0	0	0	0	0	0	0	0	0	0	0	0	0	0	0	0	0	0	0	0	0	0	0	0	0	0
Clinton	M	80	279	279	206	1.354	2013	1854	2013	0	0	0	0	0	0	0	0	0	0	0	0	0	0	0	0	0.000627	0	0.000618	0.000615	0	0	0	0	0.000565	0	0	0	0	0	0	0	0.000511	0	0	0	0	0	0.000436	0.000425
Clive	M	122	6138	6138	2140	2.868	1953	1849	2001	0	0	0	0	0	0	0	0	0	0	0	0.000713	0	0	0	0	0	0	0	0	0	0.000594	0	0	0	0	0.000554	0	0	0	0	0	0	0.000994	0	0.00048	0.000913	0.000454	0.002616	0.000425
Clwyd	unknown	47	73	73	278	0.263	1976	1876	1993	0	0	0	0	0	0	0	0	0	0	0	0	0	0	0	0	0	0	0	0	0	0	0	0	0	0	0	0	0	0	0	0	0	0	0	0	0	0	0.000436	0
Clyde	M	82	184	184	180	1.022	1969	1863	2005	0	0	0	0	0	0	0	0	0	0	0	0	0	0	0	0	0	0	0	0	0	0	0	0	0	0.000562	0	0	0	0	0	0	0	0.000497	0	0	0.000457	0.000454	0	0
Coby	M/F	25	75	75	9	8.333	2012	1961	2014	0	0	0	0	0	0	0	0	0	0	0	0	0	0	0	0	0	0	0	0	0	0	0	0	0	0	0	0	0	0	0	0	0	0	0	0	0	0	0	0
Codie	M	17	71	71	5	14.2	2006	1990	2008	0	0	0	0	0	0	0	0	0	0	0	0	0	0	0	0	0	0	0	0	0	0	0	0	0	0	0	0	0	0	0	0	0	0	0	0	0	0	0	0
Cody	M	26	223	223	33	6.758	2012	1988	2014	0	0	0	0	0	0	0	0	0	0	0	0	0	0	0	0	0	0	0	0	0	0	0	0	0	0	0	0	0	0	0	0	0	0	0	0	0	0	0	0
Cole	M	26	195	195	299	0.652	2011	1858	2014	0	0	0	0	0	0	0	0	0	0	0	0	0	0	0	0	0	0	0	0	0.000627	0	0	0	0	0	0	0	0	0	0	0	0	0	0	0	0	0	0	0
Coleen	F	59	172	172	25	6.88	2008	1886	2008	0	0	0	0	0	0	0	0	0	0	0	0	0	0	0	0	0	0	0	0	0	0	0	0	0	0	0	0	0	0	0	0	0	0	0	0	0	0	0	0
Colette	F	75	1398	1398	254	5.504	1965	1904	2000	0	0	0	0	0	0	0	0	0	0	0	0	0	0	0	0	0	0	0	0	0	0	0	0	0	0	0	0	0	0	0	0	0	0	0	0	0	0	0	0
Colin	M	160	28453	28453	4325	6.579	1959	1841	2008	0	0	0	0.001585	0.000801	0	0	0.000747	0.000709	0.00076	0.000739	0.001426	0	0	0	0.000649	0.00188	0.004397	0.00494	0.001846	0.006271	0.006535	0.004695	0.002899	0.010166	0.005619	0.008312	0.004408	0.003796	0.007948	0.007638	0.003131	0.004092	0.003975	0.004842	0.007673	0.006848	0.005897	0.00436	0.008496
Colleen	F	85	484	484	93	5.204	1955	1882	2000	0	0	0	0	0	0	0	0	0	0	0	0	0	0	0	0	0	0	0	0	0	0	0	0	0	0	0	0	0	0	0	0	0	0	0	0	0	0	0	0
Collette	F	77	644	644	159	4.05	1982	1874	2010	0	0	0	0	0	0	0	0	0	0	0	0	0	0	0	0	0	0	0	0	0	0	0	0	0	0	0	0	0	0	0	0	0	0	0	0	0.000457	0	0	0
Collin	M	120	310	310	165	1.879	1957	1841	1989	0	0	0	0.001585	0	0.000791	0.003014	0	0.000709	0	0.002218	0.000713	0	0	0	0.000649	0.000627	0.002513	0.001853	0	0.003135	0	0.001174	0.00116	0.001694	0.000562	0.001662	0.001102	0.001627	0.00159	0.000509	0.001044	0.002557	0.000497	0.000484	0.002877	0.000913	0.001361	0.001744	0.001274
Colonel	M	65	145	145	4	36.25	1857	1842	1924	0	0	0	0	0.001603	0.000791	0.001507	0.002242	0.002835	0.00076	0	0.001426	0.000686	0	0	0.001298	0	0.000628	0.001235	0.003077	0.000627	0.001782	0	0.00058	0.000565	0.001124	0.001108	0.002755	0	0.00159	0.002546	0.001044	0.001534	0.000497	0.000968	0.001439	0.000913	0.001361	0.001308	0
Comfort	F	79	324	324	21	15.429	1838	1838	1966	0.007497	0.002392	0.003184	0.006341	0.001603	0.003164	0.003014	0.002989	0.001417	0.003801	0.004436	0.003565	0.002059	0.002635	0.005165	0.000649	0.003133	0.002513	0.00247	0.001231	0.003135	0.003565	0.002934	0.004639	0.002824	0.003934	0.003325	0.002204	0.002169	0.004769	0.002037	0.002609	0.001534	0.001987	0.004358	0.002398	0.001826	0.001814	0.003488	0.00085
Conner	M	21	135	135	31	4.355	1999	1988	2009	0	0	0	0	0	0	0	0	0	0	0	0	0	0	0	0	0	0	0	0	0	0	0	0	0	0	0	0	0	0	0	0	0	0	0	0	0	0	0	0
Connie	F	105	1004	1004	53	18.943	2007	1876	2014	0	0	0	0	0	0	0	0	0	0	0	0	0	0	0	0	0	0	0	0	0	0	0	0	0	0	0	0	0	0	0	0	0	0	0	0	0	0	0.000436	0
Connor	M	50	2295	2295	445	5.157	1998	1839	2014	0	0.000797	0	0	0	0	0	0	0.000709	0	0	0	0	0	0.001291	0	0.000627	0.001256	0.001235	0.000615	0	0.000594	0.001174	0	0	0	0	0	0	0	0	0	0	0	0	0	0	0.000454	0	0
Conor	M	42	502	502	73	6.877	1998	1897	2013	0	0	0	0	0	0	0	0	0	0	0	0	0	0	0	0	0	0	0	0	0	0	0	0	0	0	0	0	0	0	0	0	0	0	0	0	0	0	0	0
Conrad	M	144	639	639	400	1.597	1966	1841	2006	0	0	0	0.001585	0	0.002373	0	0.000747	0.000709	0.003801	0	0.000713	0.000686	0.001317	0	0.001298	0.003133	0	0	0.001231	0.001254	0	0.002347	0.00058	0	0.001124	0	0.001102	0	0	0	0.000522	0.001534	0	0.000968	0	0.002283	0	0.000872	0.002549
Constance	F	163	20158	20158	4750	4.244	1920	1838	2010	0.001666	0.003987	0.001592	0.00317	0.004007	0.004746	0.003014	0.002242	0.002835	0.004561	0.004436	0.003565	0.007549	0.005929	0.010331	0.010388	0.010653	0.01068	0.014821	0.016001	0.014423	0.016041	0.024648	0.021456	0.02598	0.024164	0.035465	0.026445	0.017897	0.027024	0.023932	0.037054	0.028642	0.039252	0.032929	0.03405	0.033325	0.043547	0.037056	0.040355
Constantine	M	88	192	192	202	0.95	1997	1838	1997	0.000833	0.000797	0.000796	0.00317	0	0.000791	0.000753	0	0.000709	0.00152	0.001479	0.002139	0.000686	0.001976	0.002583	0.000649	0.001253	0.005654	0.00247	0.001231	0.001254	0.002376	0.001761	0.00232	0.000565	0.000562	0.001108	0.001102	0.002169	0.00053	0.001528	0	0.001023	0.001987	0.000968	0.001439	0.000913	0.000907	0.00218	0.00085
Conway	M	42	57	57	371	0.154	1951	1844	1969	0	0	0	0	0	0	0.000753	0	0	0.00076	0	0.000713	0	0	0	0	0	0	0	0.000615	0	0	0	0.00116	0	0.001124	0	0	0	0.00053	0	0	0	0	0	0	0	0	0	0
Cooper	M	65	128	128	1747	0.073	2013	1840	2013	0	0	0.000796	0.000793	0.002404	0.002373	0	0.002242	0.001417	0.00076	0	0.002139	0.002059	0	0.000646	0	0.002507	0	0.000618	0	0.001881	0	0.000587	0	0.001694	0.003372	0.001108	0.000551	0.001085	0.00053	0.000509	0.001044	0	0.000497	0.000484	0.00048	0.000913	0.001361	0.000872	0.001274
Cora	F	133	1287	1287	154	8.357	2000	1839	2010	0	0.000797	0	0	0	0.002373	0.00226	0	0	0	0.001479	0	0.000686	0.000659	0	0.000649	0	0.000628	0.001235	0.000615	0.000627	0.001782	0.004108	0.00058	0.00113	0.001124	0.000554	0	0.001085	0.002649	0.002546	0.001044	0.001534	0.002484	0.002421	0.001918	0.00137	0.003629	0.000872	0.002124
Coral	F	97	351	351	101	3.475	1996	1861	2009	0	0	0	0	0	0	0	0	0	0	0	0	0	0	0	0	0	0	0	0	0	0	0	0.00116	0	0	0	0	0	0	0	0	0	0	0	0	0	0	0	0
Coralie	F	64	116	116	21	5.524	1979	1851	2003	0	0	0	0	0	0	0	0	0	0	0	0	0	0.001317	0	0	0.000627	0	0	0	0	0	0	0	0	0	0	0	0	0	0	0	0	0	0	0	0	0	0	0.00085
Cordelia	F	126	665	665	197	3.376	2012	1838	2012	0.003332	0.002392	0.001592	0.002378	0.002404	0.003164	0.005274	0.004484	0.002126	0.004561	0.003697	0.004991	0.002745	0.00527	0.006457	0.004545	0.006267	0.002513	0.004323	0.003693	0.006271	0.001782	0.004108	0.002899	0.004518	0.002248	0.004433	0.004958	0.003796	0.003709	0.004074	0.004697	0.004092	0.003975	0.00339	0.003837	0.005022	0.007258	0.003924	0.004673
Corey	M	35	462	462	43	10.744	2011	1950	2014	0	0	0	0	0	0	0	0	0	0	0	0	0	0	0	0	0	0	0	0	0	0	0	0	0	0	0	0	0	0	0	0	0	0	0	0	0	0	0	0
Corina	F	30	54	54	9	6	2004	1871	2004	0	0	0	0	0	0	0	0	0	0	0	0	0	0	0	0	0	0	0	0	0	0	0	0	0	0	0	0	0	0	0	0	0	0.000497	0	0	0	0	0	0
Corinna	F	46	78	78	21	3.714	1976	1853	2006	0	0	0	0	0	0	0	0	0	0	0	0	0	0	0	0.000649	0	0	0	0	0.000627	0	0	0	0	0	0	0	0	0	0	0	0	0	0	0	0	0.000454	0	0
Corinne	F	79	409	409	64	6.391	1989	1860	2007	0	0	0	0	0	0	0	0	0	0	0	0	0	0	0	0	0	0	0	0	0	0	0.000587	0	0	0	0	0	0	0	0.000509	0	0	0	0	0	0	0.000454	0	0
Cornelia	F	102	227	227	82	2.768	1977	1838	1977	0.000833	0.002392	0	0.000793	0.000801	0	0.00226	0.001495	0.000709	0.00076	0	0	0.001372	0.001976	0.001937	0	0	0.000628	0.000618	0.000615	0.001254	0.001782	0	0.00232	0.000565	0.001124	0	0.001653	0.002712	0.00053	0.003055	0.000522	0.001023	0.000994	0.002421	0.00048	0.000913	0.000454	0.000872	0.001274
Cornelius	M	139	4253	4253	666	6.386	1845	1838	1994	0.039986	0.035085	0.041391	0.045179	0.04007	0.043507	0.036164	0.045588	0.042524	0.035725	0.041406	0.028519	0.039801	0.030301	0.036158	0.027917	0.043866	0.033295	0.031495	0.033849	0.028219	0.032677	0.027583	0.026675	0.034451	0.033717	0.032694	0.030853	0.034709	0.033382	0.030552	0.02766	0.025062	0.026831	0.031476	0.028295	0.029217	0.023134	0.027029	0.027187
Corrie	F	46	68	68	34	2	1992	1874	2002	0	0	0	0	0	0	0	0	0	0	0	0	0	0	0	0	0	0	0	0	0	0	0	0	0	0	0	0	0	0	0	0	0	0	0	0	0.000457	0	0	0.000425
Corrina	F	28	58	58	9	6.444	1976	1863	1994	0	0	0	0	0	0	0	0	0	0	0	0	0	0	0	0	0	0	0	0	0	0	0	0	0	0.000562	0	0	0	0	0	0	0	0	0	0	0	0	0	0
Corrine	F	51	114	114	37	3.081	1990	1883	1996	0	0	0	0	0	0	0	0	0	0	0	0	0	0	0	0	0	0	0	0	0	0	0	0	0	0	0	0	0	0	0	0	0	0	0	0	0	0	0	0
Cory	M	32	158	158	30	5.267	2012	1873	2014	0	0	0	0	0	0	0	0	0	0	0	0	0	0	0	0	0	0	0	0	0	0	0	0	0	0	0	0	0	0	0	0	0	0	0	0.00048	0	0	0	0
Courtney	M/F	69	1119	1119	336	3.33	1998	1848	2014	0	0	0	0	0	0	0	0	0	0	0.000739	0	0	0	0	0	0	0	0.000618	0	0.000627	0	0	0	0	0	0	0	0	0	0.001018	0	0	0	0	0.001439	0	0	0	0
Craig	M	84	7234	7234	2384	3.034	1983	1893	2011	0	0	0	0	0	0	0	0	0	0	0	0	0	0	0	0	0	0	0	0	0	0	0	0	0	0	0	0	0	0	0	0	0	0	0	0	0	0	0	0
Craven	M	79	213	213	376	0.566	1844	1838	1963	0.003332	0	0.001592	0.001585	0.000801	0.002373	0.003767	0.002989	0.003544	0.00076	0.000739	0	0.002745	0.002635	0.000646	0.003246	0.003133	0.001885	0.000618	0.002462	0.001881	0.003565	0.001761	0.00232	0.000565	0.00281	0.002217	0.001102	0.003254	0.00053	0	0.003653	0.001023	0.000994	0.000968	0.001439	0.002283	0.000454	0.00218	0.002549
Crispin	M	93	171	171	88	1.943	1975	1840	1996	0	0	0.002388	0	0.002404	0.001582	0	0.002242	0.002126	0	0	0.001426	0.000686	0	0	0.001298	0	0.000628	0.00247	0	0.001254	0.001188	0.003521	0.00058	0	0.001686	0.001108	0.000551	0.000542	0	0.001528	0.001044	0.001534	0.001987	0.001453	0.00048	0.000457	0.001814	0.000872	0.001274
Crissie	F	38	53	53	1	53	1913	1850	1934	0	0	0	0	0	0	0	0	0	0	0	0	0.000686	0	0	0	0	0	0	0	0	0	0	0.00058	0	0	0	0	0	0	0	0	0	0	0	0	0	0	0	0.00085
Crossley	M	67	128	128	571	0.224	1866	1838	1957	0.000833	0.002392	0.000796	0.000793	0.000801	0.000791	0.001507	0	0	0.00076	0.000739	0.000713	0.000686	0	0.000646	0	0	0.000628	0.001853	0.000615	0.001881	0	0.001761	0.00174	0	0.000562	0.001108	0.000551	0.003254	0.003179	0.001018	0.001044	0.001023	0.002484	0.001453	0	0.000457	0.000907	0	0.00085
Crystal	F	69	158	158	78	2.026	2014	1848	2014	0	0	0	0	0	0	0	0	0	0	0.000739	0	0	0	0	0	0	0	0	0	0.000627	0	0	0	0	0	0	0	0	0	0	0	0.000511	0	0	0	0.000457	0	0	0
Curtis	M	101	507	507	525	0.966	1997	1838	2012	0.001666	0	0	0.000793	0	0.001582	0.001507	0.000747	0	0.00076	0.000739	0	0.001372	0	0	0	0	0	0.000618	0	0	0	0	0	0	0.000562	0	0	0	0.00053	0	0	0	0.000497	0	0.000959	0	0.000454	0	0.001699
Cuthbert	M	110	1170	1170	611	1.915	1915	1838	1963	0.004998	0.003987	0.003184	0.001585	0.003206	0.003955	0.006027	0.003737	0.00567	0.00304	0.004436	0.003565	0.001372	0.003294	0.003874	0.005843	0.002507	0.004397	0.003705	0.006154	0.006271	0.005347	0.004108	0.004639	0.005648	0.007867	0.007204	0.003857	0.00705	0.005299	0.004583	0.003653	0.003069	0.004969	0.005327	0.007673	0.004565	0.006351	0.00436	0.006797
Cynthia	F	101	5686	5686	731	7.778	1942	1875	2008	0	0	0	0	0	0	0	0	0	0	0	0	0	0	0	0	0	0	0	0	0	0	0	0	0	0	0	0	0	0	0	0	0	0	0	0	0	0.000454	0	0.000425
Cyril	M	128	28557	28557	3652	7.82	1927	1838	2005	0.002499	0.001595	0	0.000793	0.000801	0	0	0	0	0	0	0	0.001372	0.001976	0.000646	0	0.00188	0.001885	0.001235	0.001231	0.001254	0.000594	0.000587	0.00174	0.00113	0.004496	0.003879	0.001102	0.003796	0.00159	0.003055	0.002609	0.006138	0.005962	0.004358	0.007673	0.006848	0.006804	0.010463	0.011894
Cyrus	M	103	577	577	79	7.304	2009	1838	2009	0.004165	0.002392	0.004776	0.007134	0.003206	0.003164	0.007534	0.0142	0.008505	0.003801	0.011091	0.003565	0.003431	0.003294	0.005811	0.00844	0.00564	0.00691	0.00247	0.001846	0.005017	0.004159	0.005282	0.004639	0.005648	0.003934	0.003879	0.003857	0.004339	0.004239	0.005092	0.005741	0.00358	0.006459	0.004842	0.003837	0.003652	0.004083	0.00218	0.004673
Dafydd	M	103	297	297	65	4.569	1986	1849	2009	0	0	0	0	0	0	0	0	0	0	0	0.000713	0	0	0	0	0	0	0	0	0	0	0	0	0	0	0	0	0	0.00053	0	0	0	0	0	0	0.000457	0	0.000872	0
Daisey	F	37	147	147	25	5.88	1884	1862	1989	0	0	0	0	0	0	0	0	0	0	0	0	0	0	0	0	0	0	0	0	0	0	0	0	0.000565	0	0	0	0	0	0	0	0	0.000497	0.000484	0.00048	0	0	0.000872	0.00085
Daisy	F	133	11395	11395	1349	8.447	2010	1858	2014	0	0	0	0	0	0	0	0	0	0	0	0	0	0	0	0	0	0	0	0	0.000627	0.000594	0	0	0	0	0	0	0.000542	0.00053	0.001528	0.002609	0.002046	0.000497	0.002421	0.004316	0.008217	0.005897	0.012207	0.027187
Dale	M	96	1617	1617	958	1.688	1994	1838	2009	0.000833	0.000797	0	0.000793	0	0	0	0	0	0	0.000739	0	0.000686	0	0	0	0.000627	0	0	0	0	0.000594	0	0	0	0	0.000554	0	0	0	0	0	0	0.000497	0	0	0.000457	0.000454	0.000436	0
Dallas	M	56	102	102	64	1.594	2010	1870	2010	0	0	0	0	0	0	0	0	0	0	0	0	0	0	0	0	0	0	0	0	0	0	0	0	0	0	0	0	0	0	0	0	0.000511	0	0	0	0	0	0	0
Dalton	M	56	76	76	317	0.24	2012	1840	2012	0	0	0.001592	0	0	0	0	0	0	0.00076	0	0.000713	0	0	0.000646	0.000649	0	0	0	0	0	0	0	0	0	0.001686	0	0	0	0.00053	0	0	0	0.000497	0.001453	0	0	0.000454	0.000436	0.000425
Damaris	F	64	97	97	24	4.042	1839	1838	1996	0.000833	0.003987	0	0.001585	0.000801	0.001582	0	0.000747	0	0	0	0	0.000686	0.001976	0.001291	0.001298	0.000627	0	0.001235	0.001231	0.001254	0.000594	0.000587	0.00116	0	0.001124	0	0	0.001085	0.00106	0.001018	0	0	0	0.000968	0.00048	0	0.000907	0	0.000425
Damian	M	76	1417	1417	553	2.562	1974	1912	2013	0	0	0	0	0	0	0	0	0	0	0	0	0	0	0	0	0	0	0	0	0	0	0	0	0	0	0	0	0	0	0	0	0	0	0	0	0	0	0	0
Damien	M	69	644	644	192	3.354	1985	1936	2014	0	0	0	0	0	0	0	0	0	0	0	0	0	0	0	0	0	0	0	0	0	0	0	0	0	0	0	0	0	0	0	0	0	0	0	0	0	0	0	0
Damion	M	35	92	92	39	2.359	1980	1939	1997	0	0	0	0	0	0	0	0	0	0	0	0	0	0	0	0	0	0	0	0	0	0	0	0	0	0	0	0	0	0	0	0	0	0	0	0	0	0	0	0
Damon	M	54	306	306	61	5.016	1987	1946	2012	0	0	0	0	0	0	0	0	0	0	0	0	0	0	0	0	0	0	0	0	0	0	0	0	0	0	0	0	0	0	0	0	0	0	0	0	0	0	0	0
Dan	M	139	1767	1767	91	19.418	2005	1838	2005	0.009163	0.011961	0.018308	0.011889	0.010418	0.013448	0.007534	0.011958	0.012757	0.018243	0.009612	0.013547	0.012352	0.014492	0.016142	0.012985	0.019426	0.013821	0.009881	0.015386	0.015677	0.013665	0.014085	0.017397	0.012425	0.012925	0.014962	0.009917	0.013558	0.024374	0.013748	0.015135	0.011764	0.012918	0.010169	0.015347	0.012782	0.013155	0.014823	0.011045
Dana	F	51	107	107	14	7.643	1996	1887	2008	0	0	0	0	0	0	0	0	0	0	0	0	0	0	0	0	0	0	0	0	0	0	0	0	0	0	0	0	0	0	0	0	0	0	0	0	0	0	0	0
Dane	M	51	201	201	53	3.792	1988	1923	2010	0	0	0	0	0	0	0	0	0	0	0	0	0	0	0	0	0	0	0	0	0	0	0	0	0	0	0	0	0	0	0	0	0	0	0	0	0	0	0	0
Danial	M	39	66	66	20	3.3	2009	1838	2010	0.000833	0.000797	0	0	0.00561	0.000791	0	0.000747	0	0.00076	0.000739	0.001426	0.000686	0	0	0	0	0	0	0	0	0	0	0	0	0.000562	0	0	0	0	0	0	0	0	0	0	0	0	0.000872	0
Daniel	M	177	48148	48148	7161	6.724	1990	1838	2014	0.266571	0.292642	0.278594	0.28217	0.270872	0.256295	0.256916	0.274276	0.281367	0.258437	0.249915	0.253109	0.243611	0.220015	0.266019	0.225287	0.245023	0.2494	0.240227	0.224635	0.214462	0.226955	0.238854	0.239498	0.221391	0.220283	0.232183	0.220928	0.197409	0.208773	0.19146	0.214498	0.19487	0.188311	0.184982	0.199026	0.200864	0.206847	0.204899	0.177989
Daniela	F	41	72	72	13	5.538	2012	1871	2012	0	0	0	0	0	0	0	0	0	0	0	0	0	0	0	0	0	0	0	0	0	0	0	0	0	0	0	0	0	0	0	0	0	0.000497	0	0	0	0	0	0
Daniella	F	44	200	200	39	5.128	2000	1913	2013	0	0	0	0	0	0	0	0	0	0	0	0	0	0	0	0	0	0	0	0	0	0	0	0	0	0	0	0	0	0	0	0	0	0	0	0	0	0	0	0
Danielle	F	61	3012	3012	824	3.655	1991	1858	2013	0	0	0	0	0	0	0	0	0	0	0	0	0	0	0	0	0	0	0	0	0.000627	0	0	0	0	0	0	0	0	0	0	0	0	0	0	0	0	0	0	0
Dannielle	F	20	59	59	15	3.933	1998	1975	2000	0	0	0	0	0	0	0	0	0	0	0	0	0	0	0	0	0	0	0	0	0	0	0	0	0	0	0	0	0	0	0	0	0	0	0	0	0	0	0	0
Danny	M/F	83	786	786	55	14.291	1992	1864	2014	0	0	0	0	0	0	0	0	0	0	0	0	0	0	0	0	0	0	0	0	0	0	0	0	0	0	0.000554	0	0	0	0	0	0	0	0	0	0	0	0	0
Danuta	F	24	95	95	18	5.278	1952	1943	1974	0	0	0	0	0	0	0	0	0	0	0	0	0	0	0	0	0	0	0	0	0	0	0	0	0	0	0	0	0	0	0	0	0	0	0	0	0	0	0	0
Daphne	F	89	1782	1782	412	4.325	1940	1881	2012	0	0	0	0	0	0	0	0	0	0	0	0	0	0	0	0	0	0	0	0	0	0	0	0	0	0	0	0	0	0	0	0	0	0	0	0	0	0	0	0
Darcey	F	23	125	125	13	9.615	2014	1862	2014	0	0	0	0	0	0	0	0	0	0	0	0	0	0	0	0	0	0	0	0	0	0	0	0	0.000565	0	0	0	0	0	0	0	0	0	0	0	0	0	0	0
Darcie	F	23	90	90	7	12.857	2013	1897	2014	0	0	0	0	0	0	0	0	0	0	0	0	0	0	0	0	0	0	0	0	0	0	0	0	0	0	0	0	0	0	0	0	0	0	0	0	0	0	0	0
Darcy	M/F	84	217	217	80	2.712	2013	1838	2014	0.000833	0.000797	0.000796	0	0	0.000791	0	0	0	0	0	0.000713	0	0	0.000646	0	0	0	0.000618	0.000615	0	0.000594	0	0.00058	0	0	0.000554	0.000551	0	0.00106	0.000509	0.002088	0.001023	0	0.000968	0.000959	0	0.000454	0.000872	0.000425
Daren	M	27	251	251	39	6.436	1968	1959	2000	0	0	0	0	0	0	0	0	0	0	0	0	0	0	0	0	0	0	0	0	0	0	0	0	0	0	0	0	0	0	0	0	0	0	0	0	0	0	0	0
Darius	M	78	120	120	21	5.714	2007	1838	2007	0.001666	0	0.000796	0.000793	0	0.000791	0	0.000747	0	0.00076	0.000739	0	0.001372	0.001317	0	0.000649	0.000627	0	0.001235	0	0.000627	0.000594	0.001174	0.00058	0	0.000562	0.000554	0.001102	0.001627	0.00053	0.001018	0.001566	0	0.001491	0.001937	0	0.00137	0	0	0.000425
Darran	M	30	228	228	31	7.355	1966	1933	1994	0	0	0	0	0	0	0	0	0	0	0	0	0	0	0	0	0	0	0	0	0	0	0	0	0	0	0	0	0	0	0	0	0	0	0	0	0	0	0	0
Darrel	M	60	170	170	30	5.667	1967	1875	2005	0	0	0	0	0	0	0	0	0	0	0	0	0	0	0	0	0	0	0	0	0	0	0	0	0	0	0	0	0	0	0	0	0	0	0	0	0	0.000454	0	0
Darrell	M	89	609	609	154	3.955	1966	1869	2008	0	0	0	0	0	0	0	0	0	0	0	0	0	0	0	0	0	0	0	0	0	0	0	0	0	0	0	0	0	0	0	0.000522	0	0	0	0	0	0	0	0
Darren	M	54	8634	8634	1083	7.972	1971	1926	2009	0	0	0	0	0	0	0	0	0	0	0	0	0	0	0	0	0	0	0	0	0	0	0	0	0	0	0	0	0	0	0	0	0	0	0	0	0	0	0	0
Darrin	M	11	63	63	10	6.3	1966	1962	1997	0	0	0	0	0	0	0	0	0	0	0	0	0	0	0	0	0	0	0	0	0	0	0	0	0	0	0	0	0	0	0	0	0	0	0	0	0	0	0	0
Darron	M	21	127	127	16	7.938	1965	1957	2000	0	0	0	0	0	0	0	0	0	0	0	0	0	0	0	0	0	0	0	0	0	0	0	0	0	0	0	0	0	0	0	0	0	0	0	0	0	0	0	0
Darryl	M	65	680	680	131	5.191	1970	1934	2004	0	0	0	0	0	0	0	0	0	0	0	0	0	0	0	0	0	0	0	0	0	0	0	0	0	0	0	0	0	0	0	0	0	0	0	0	0	0	0	0
Daryl	M	69	541	541	118	4.585	1989	1887	2004	0	0	0	0	0	0	0	0	0	0	0	0	0	0	0	0	0	0	0	0	0	0	0	0	0	0	0	0	0	0	0	0	0	0	0	0	0	0	0	0
Dave	M	42	63	63	22	2.864	1999	1861	2006	0	0	0	0	0	0	0	0	0	0	0	0	0	0	0	0	0	0	0	0	0	0	0	0.00116	0	0.000562	0	0	0	0	0	0	0	0.000994	0	0	0	0	0	0
David	M	177	228470	228470	46428	4.921	1946	1838	2014	0.673092	0.641102	0.649521	0.65232	0.654742	0.640737	0.615545	0.65019	0.656286	0.589845	0.589297	0.612452	0.555845	0.607346	0.565614	0.601846	0.576524	0.572929	0.563824	0.546509	0.551831	0.560853	0.525831	0.548584	0.508861	0.558574	0.556907	0.515683	0.508707	0.517693	0.504109	0.498408	0.530394	0.52568	0.504099	0.508836	0.526354	0.541612	0.531866	0.520798
Davida	F	39	56	56	33	1.697	1978	1882	1980	0	0	0	0	0	0	0	0	0	0	0	0	0	0	0	0	0	0	0	0	0	0	0	0	0	0	0	0	0	0	0	0	0	0	0	0	0	0	0	0
Davies	M	40	62	62	2534	0.024	1977	1840	1985	0	0	0.001592	0	0.001603	0	0	0.001495	0.000709	0.00076	0	0.000713	0	0.000659	0	0	0	0	0.000618	0	0	0	0.001174	0.00058	0	0.002248	0	0.000551	0	0.00106	0	0	0.002046	0.000497	0.000484	0.00048	0.000457	0	0.000872	0
Davina	F	89	387	387	133	2.91	1978	1841	2005	0	0	0	0.000793	0	0	0	0	0	0	0	0	0	0	0	0	0	0	0	0	0	0	0	0	0	0	0	0	0	0	0	0	0	0	0.000484	0	0	0	0.000436	0
Davinia	F	32	54	54	27	2	1979	1893	1986	0	0	0	0	0	0	0	0	0	0	0	0	0	0	0	0	0	0	0	0	0	0	0	0	0	0	0	0	0	0	0	0	0	0	0	0	0	0	0	0
Davis	M	94	169	169	584	0.289	2001	1838	2006	0.002499	0	0	0	0.000801	0.000791	0.001507	0.002242	0	0.00076	0	0.000713	0.002059	0.000659	0	0.001298	0	0.001885	0.000618	0.001231	0	0.002376	0.000587	0.00058	0.000565	0	0.000554	0.000551	0.002712	0	0	0.001044	0.000511	0.000497	0.000484	0.000959	0	0.001361	0	0.001699
Dawn	F	81	7044	7044	5102	1.381	1969	1895	2009	0	0	0	0	0	0	0	0	0	0	0	0	0	0	0	0	0	0	0	0	0	0	0	0	0	0	0	0	0	0	0	0	0	0	0	0	0	0	0	0
Dawson	M	93	248	248	1346	0.184	2013	1838	2013	0.000833	0.001595	0.001592	0.001585	0	0.001582	0.00226	0.002242	0.002835	0.003801	0.001479	0.001426	0.003431	0.002635	0.001291	0.002597	0.001253	0.004397	0.000618	0.001231	0.002508	0.002376	0.002934	0.00232	0.001694	0	0.003879	0.001102	0.002712	0.00053	0.003055	0.001044	0.002557	0.000994	0.001453	0.001918	0	0.000454	0.000436	0.002124
Deacon	M	20	51	51	77	0.662	2012	1861	2012	0	0	0	0	0	0	0	0	0	0	0	0	0	0	0	0	0	0	0	0	0	0	0	0.00058	0	0	0	0	0	0	0	0	0	0	0.000484	0	0.000457	0	0	0
Dean	M	125	3839	3839	2422	1.585	1985	1840	2014	0	0	0.000796	0.000793	0.000801	0.000791	0	0	0.001417	0.00076	0	0	0	0	0	0	0.001253	0.001885	0	0.000615	0.000627	0.002376	0	0	0.000565	0.001124	0	0	0	0.00053	0.000509	0.000522	0	0	0	0	0	0.000907	0.000436	0
Deana	F	53	152	152	18	8.444	2000	1842	2000	0	0	0	0	0.000801	0	0	0	0	0	0	0	0	0	0	0.000649	0	0	0	0	0	0	0	0	0	0	0	0	0	0	0	0	0	0	0	0	0	0	0	0
Deane	F	33	55	55	114	0.482	2007	1849	2007	0	0	0	0	0	0	0	0	0	0	0	0.000713	0.000686	0	0	0	0	0	0	0	0	0	0	0	0	0	0	0	0	0	0	0	0	0	0	0	0	0	0	0.000425
Deanna	F	57	348	348	43	8.093	1996	1918	2007	0	0	0	0	0	0	0	0	0	0	0	0	0	0	0	0	0	0	0	0	0	0	0	0	0	0	0	0	0	0	0	0	0	0	0	0	0	0	0	0
Deanne	F	50	111	111	57	1.947	1980	1920	1999	0	0	0	0	0	0	0	0	0	0	0	0	0	0	0	0	0	0	0	0	0	0	0	0	0	0	0	0	0	0	0	0	0	0	0	0	0	0	0	0
Debbie	F	46	1347	1347	55	24.491	1975	1899	2004	0	0	0	0	0	0	0	0	0	0	0	0	0	0	0	0	0	0	0	0	0	0	0	0	0	0	0	0	0	0	0	0	0	0	0	0	0	0	0	0
Debora	F	43	111	111	7	15.857	1972	1841	1979	0	0	0	0.000793	0.000801	0.001582	0	0.000747	0.000709	0	0	0.000713	0	0	0	0	0	0.000628	0	0	0	0.000594	0	0	0	0.000562	0	0	0.000542	0	0.000509	0	0	0.000497	0	0	0.000913	0	0	0
Deborah	F	162	15943	15943	955	16.694	1964	1838	2005	0.023325	0.023124	0.023879	0.019815	0.024042	0.032432	0.03089	0.02541	0.020553	0.028124	0.019964	0.014973	0.018528	0.013175	0.023244	0.021425	0.017546	0.025128	0.02532	0.015386	0.017558	0.013071	0.012324	0.015077	0.016943	0.015734	0.016624	0.014325	0.017355	0.013247	0.022914	0.015657	0.010229	0.018384	0.013559	0.012469	0.010956	0.017691	0.01831	0.016142
Debra	F	57	4857	4857	272	17.857	1963	1838	2009	0.001666	0	0	0	0	0	0	0	0.000709	0	0	0	0	0	0	0	0.000627	0	0	0	0	0	0	0	0	0	0	0.000551	0	0	0	0	0	0	0	0	0	0	0	0
Decima	F	54	92	92	41	2.244	1921	1844	1963	0	0	0	0	0	0	0.000753	0	0	0	0	0	0	0	0.000646	0	0.000627	0	0	0	0	0	0	0.00058	0	0	0.000554	0	0	0	0.000509	0	0	0	0	0.00048	0	0.000454	0	0
Declan	M	69	857	857	118	7.263	2011	1900	2014	0	0	0	0	0	0	0	0	0	0	0	0	0	0	0	0	0	0	0	0	0	0	0	0	0	0	0	0	0	0	0	0	0	0	0	0	0	0	0	0
Deena	F	38	79	79	6	13.167	2013	1892	2013	0	0	0	0	0	0	0	0	0	0	0	0	0	0	0	0	0	0	0	0	0	0	0	0	0	0	0	0	0	0	0	0	0	0	0	0	0	0	0	0
Deidre	F	46	243	243	41	5.927	1947	1915	1976	0	0	0	0	0	0	0	0	0	0	0	0	0	0	0	0	0	0	0	0	0	0	0	0	0	0	0	0	0	0	0	0	0	0	0	0	0	0	0	0
Deirdre	F	56	557	557	80	6.963	1956	1914	1978	0	0	0	0	0	0	0	0	0	0	0	0	0	0	0	0	0	0	0	0	0	0	0	0	0	0	0	0	0	0	0	0	0	0	0	0	0	0	0	0
Delia	F	139	1275	1275	213	5.986	1942	1838	2003	0.000833	0.000797	0.000796	0.000793	0.000801	0	0.001507	0	0.004252	0	0.000739	0.000713	0	0.003294	0.003228	0.000649	0.00188	0.000628	0.001235	0.002462	0.001254	0.001188	0.004108	0.00232	0.001694	0.002248	0.001662	0	0.003254	0.003709	0.001528	0.003131	0.002046	0.001491	0.002421	0.000959	0.002283	0.001814	0.000436	0.003398
Delilah	F	77	190	190	27	7.037	2011	1838	2014	0.004165	0	0.001592	0.000793	0.002404	0.003955	0.001507	0.000747	0.003544	0.00304	0.001479	0.002852	0.004117	0.003294	0.000646	0	0.001253	0.001885	0.001235	0.001846	0.001881	0.001782	0.000587	0.002899	0.00113	0.003372	0.000554	0.003306	0.001085	0.002649	0.001528	0.000522	0.000511	0.001491	0.000484	0.002398	0.002283	0.001361	0.001308	0
Della	F	96	372	372	50	7.44	1963	1839	2004	0	0.000797	0.000796	0	0	0	0	0	0	0	0	0	0	0	0	0	0	0	0	0	0	0	0	0	0	0	0	0	0	0	0	0	0	0.000497	0	0	0	0	0	0
Delma	F	38	75	75	4	18.75	1959	1902	1968	0	0	0	0	0	0	0	0	0	0	0	0	0	0	0	0	0	0	0	0	0	0	0	0	0	0	0	0	0	0	0	0	0	0	0	0	0	0	0	0
Delphine	F	66	163	163	43	3.791	2010	1851	2010	0	0	0	0	0	0	0	0	0	0	0	0	0	0.001317	0	0	0	0	0	0	0	0	0	0	0	0	0	0	0	0	0	0	0	0	0	0.00048	0.000457	0.000454	0	0
Delroy	M	24	75	75	21	3.571	1979	1934	1982	0	0	0	0	0	0	0	0	0	0	0	0	0	0	0	0	0	0	0	0	0	0	0	0	0	0	0	0	0	0	0	0	0	0	0	0	0	0	0	0
Delwyn	M	54	129	129	51	2.529	1976	1895	1985	0	0	0	0	0	0	0	0	0	0	0	0	0	0	0	0	0	0	0	0	0	0	0	0	0	0	0	0	0	0	0	0	0	0	0	0	0	0	0	0
Delyth	F	70	284	284	29	9.793	1981	1911	2004	0	0	0	0	0	0	0	0	0	0	0	0	0	0	0	0	0	0	0	0	0	0	0	0	0	0	0	0	0	0	0	0	0	0	0	0	0	0	0	0
Demi	F	27	294	294	16	18.375	1996	1978	2013	0	0	0	0	0	0	0	0	0	0	0	0	0	0	0	0	0	0	0	0	0	0	0	0	0	0	0	0	0	0	0	0	0	0	0	0	0	0	0	0
Dena	F	49	103	103	14	7.357	1976	1870	1997	0	0	0	0	0	0	0	0	0	0	0	0	0	0	0	0	0	0	0	0	0	0	0	0	0	0	0	0	0	0	0	0	0.000511	0	0	0	0	0	0	0.000425
Denby	M	44	52	52	67	0.776	1953	1839	1973	0	0.000797	0	0.000793	0.000801	0	0	0.000747	0	0	0.000739	0	0	0	0.000646	0.000649	0	0.000628	0	0	0.001254	0	0	0	0.000565	0	0.000554	0	0	0	0	0	0.000511	0	0	0	0	0	0.000436	0
Dene	M	32	75	75	36	2.083	1970	1878	1996	0	0	0	0	0	0	0	0	0	0	0	0	0	0	0	0	0	0	0	0	0	0	0	0	0	0	0	0	0	0	0	0	0	0	0	0	0	0	0	0
Denice	F	39	74	74	23	3.217	1991	1909	1991	0	0	0	0	0	0	0	0	0	0	0	0	0	0	0	0	0	0	0	0	0	0	0	0	0	0	0	0	0	0	0	0	0	0	0	0	0	0	0	0
Denis	M	158	10393	10393	1582	6.57	1926	1838	2014	0.003332	0.002392	0.003184	0.008719	0.00561	0.002373	0.00226	0.002242	0.004961	0.006081	0.003697	0.002139	0.009607	0.000659	0.001937	0.001298	0.00376	0.001256	0.003088	0.006154	0.006271	0.006535	0.004108	0.005219	0.007342	0.006181	0.003879	0.00606	0.005423	0.005299	0.005092	0.010438	0.009206	0.008944	0.009201	0.005275	0.011413	0.007711	0.011335	0.011469
Denise	F	92	9814	9814	3650	2.689	1959	1873	2004	0	0	0	0	0	0	0	0	0	0	0	0	0	0	0	0	0	0	0	0	0	0	0	0	0	0	0	0	0	0	0	0	0	0	0	0.00048	0	0	0	0
Dennis	M	164	23006	23006	3877	5.934	1928	1838	2009	0.022492	0.026314	0.01592	0.014267	0.017631	0.007119	0.014315	0.017189	0.010631	0.022043	0.017745	0.021389	0.013038	0.019103	0.022599	0.022723	0.018173	0.016334	0.03026	0.020925	0.023202	0.023171	0.02817	0.019717	0.021461	0.029783	0.022165	0.023691	0.013558	0.020135	0.01884	0.01931	0.023016	0.014409	0.024696	0.02254	0.014608	0.022227	0.015258	0.018691
Denton	M	52	85	85	292	0.291	1998	1840	1998	0	0	0.000796	0	0.000801	0.000791	0.000753	0	0	0.00076	0	0.000713	0	0	0	0	0.000627	0	0.001235	0	0.000627	0	0.000587	0.00058	0.000565	0.002248	0.000554	0.001102	0.000542	0	0.001018	0.000522	0.002557	0.000994	0	0	0	0	0.000436	0.00085
Denver	M	36	55	55	38	1.447	2000	1903	2006	0	0	0	0	0	0	0	0	0	0	0	0	0	0	0	0	0	0	0	0	0	0	0	0	0	0	0	0	0	0	0	0	0	0	0	0	0	0	0	0
Denys	M	81	411	411	106	3.877	1924	1869	1979	0	0	0	0	0	0	0	0	0	0	0	0	0	0	0	0	0	0	0	0	0	0	0	0	0	0	0	0	0	0	0	0.001044	0	0	0	0	0	0.000454	0	0.000425
Denzil	M	72	141	141	73	1.932	1960	1840	1992	0	0	0.000796	0	0	0	0	0	0	0	0	0	0	0	0	0	0	0	0.000618	0	0	0	0	0	0	0	0	0	0	0	0	0	0	0	0	0	0.000457	0	0	0
Dereck	M	44	126	126	27	4.667	1969	1917	1976	0	0	0	0	0	0	0	0	0	0	0	0	0	0	0	0	0	0	0	0	0	0	0	0	0	0	0	0	0	0	0	0	0	0	0	0	0	0	0	0
Derek	M	98	26126	26126	4324	6.042	1934	1897	2005	0	0	0	0	0	0	0	0	0	0	0	0	0	0	0	0	0	0	0	0	0	0	0	0	0	0	0	0	0	0	0	0	0	0	0	0	0	0	0	0
Deric	M	43	83	83	16	5.188	1980	1891	1980	0	0	0	0	0	0	0	0	0	0	0	0	0	0	0	0	0	0	0	0	0	0	0	0	0	0	0	0	0	0	0	0	0	0	0	0	0	0	0	0
Derick	M	69	799	799	144	5.549	1928	1897	1996	0	0	0	0	0	0	0	0	0	0	0	0	0	0	0	0	0	0	0	0	0	0	0	0	0	0	0	0	0	0	0	0	0	0	0	0	0	0	0	0
Dermot	M	67	205	205	84	2.44	1960	1869	1988	0	0	0	0	0	0	0	0	0	0	0	0	0	0	0	0	0	0	0	0	0	0	0	0	0	0	0	0	0	0	0	0.000522	0	0	0.000484	0	0.000457	0	0	0
Derrick	M	95	3781	3781	899	4.206	1930	1854	1990	0	0	0	0	0	0	0	0	0	0	0	0	0	0	0	0	0.000627	0	0	0	0	0	0	0	0	0	0	0	0	0	0	0	0	0	0	0	0	0	0.000436	0
Derry	M	41	63	63	40	1.575	1996	1865	1998	0	0	0	0	0	0	0	0	0	0	0	0	0	0	0	0	0	0	0	0	0	0	0	0	0	0	0	0.000551	0	0	0	0	0	0	0	0	0	0	0	0.00085
Deryck	M	48	171	171	35	4.886	1927	1912	1976	0	0	0	0	0	0	0	0	0	0	0	0	0	0	0	0	0	0	0	0	0	0	0	0	0	0	0	0	0	0	0	0	0	0	0	0	0	0	0	0
Deryk	M	30	69	69	16	4.312	1931	1912	1982	0	0	0	0	0	0	0	0	0	0	0	0	0	0	0	0	0	0	0	0	0	0	0	0	0	0	0	0	0	0	0	0	0	0	0	0	0	0	0	0
Deryn	F	48	79	79	8	9.875	2002	1911	2009	0	0	0	0	0	0	0	0	0	0	0	0	0	0	0	0	0	0	0	0	0	0	0	0	0	0	0	0	0	0	0	0	0	0	0	0	0	0	0	0
Desiree	F	44	94	94	49	1.918	1997	1848	1997	0	0	0	0	0	0	0	0	0	0	0.000739	0	0	0	0	0	0	0	0	0	0	0	0	0	0	0	0	0	0	0	0	0	0	0	0	0	0	0	0	0
Desmond	M	103	3103	3103	1673	1.855	1926	1842	1991	0	0	0	0	0.000801	0	0.000753	0	0	0	0	0	0	0	0	0	0	0	0	0	0	0	0	0	0	0	0	0	0	0	0	0	0	0	0	0	0.000457	0	0	0
Devon	M/F	33	171	171	34	5.029	2007	1916	2013	0	0	0	0	0	0	0	0	0	0	0	0	0	0	0	0	0	0	0	0	0	0	0	0	0	0	0	0	0	0	0	0	0	0	0	0	0	0	0	0
Dewi	F	98	626	626	80	7.825	1975	1884	2004	0	0	0	0	0	0	0	0	0	0	0	0	0	0	0	0	0	0	0	0	0	0	0	0	0	0	0	0	0	0	0	0	0	0	0	0	0	0	0	0
Dexter	M	42	122	122	89	1.371	2014	1890	2014	0	0	0	0	0	0	0	0	0	0	0	0	0	0	0	0	0	0	0	0	0	0	0	0	0	0	0	0	0	0	0	0	0	0	0	0	0	0	0	0
Dian	F	28	85	85	34	2.5	1945	1868	1972	0	0	0	0	0	0	0	0	0	0	0	0	0	0	0	0	0	0	0	0	0	0	0	0	0	0	0	0	0	0	0.000509	0	0	0	0	0	0	0	0	0
Diana	F	163	5870	5870	1175	4.996	1943	1838	2003	0.018327	0.019935	0.016716	0.022193	0.018432	0.024522	0.021096	0.018684	0.021971	0.021283	0.015527	0.017825	0.009607	0.009881	0.016788	0.014283	0.010027	0.008167	0.006793	0.010462	0.005017	0.007724	0.01115	0.013918	0.006213	0.003934	0.008312	0.006611	0.005423	0.006359	0.008656	0.005219	0.008184	0.005465	0.009685	0.009592	0.009587	0.008619	0.006975	0.009345
Dianah	F	48	85	85	8	10.625	1843	1838	1973	0.003332	0	0.003184	0	0.002404	0.003955	0.000753	0.000747	0.001417	0.00076	0.002218	0.002139	0.002059	0.001317	0.001937	0	0	0.000628	0	0	0	0.001188	0.001174	0.00058	0	0.000562	0.002771	0.000551	0.000542	0.00159	0.001018	0.001044	0.001023	0	0.000484	0.00048	0.000457	0	0.000436	0.00085
Diane	F	83	13080	13080	3131	4.178	1964	1841	1998	0	0	0	0.000793	0	0	0	0	0.000709	0	0	0	0	0	0	0	0	0	0	0	0	0	0	0	0	0	0	0	0	0	0	0	0	0.000497	0	0	0	0.000454	0	0
Dianna	F	65	173	173	26	6.654	1942	1838	1974	0.001666	0.000797	0.003184	0.004756	0.000801	0.002373	0.00226	0.002242	0.001417	0.00228	0.000739	0.001426	0.001372	0.000659	0.000646	0.001298	0.000627	0.001256	0	0.001231	0	0	0	0.00058	0	0	0	0.000551	0.000542	0	0.001528	0.001044	0.001023	0.000497	0.000484	0	0	0	0	0
Dianne	F	60	1968	1968	431	4.566	1955	1913	1994	0	0	0	0	0	0	0	0	0	0	0	0	0	0	0	0	0	0	0	0	0	0	0	0	0	0	0	0	0	0	0	0	0	0	0	0	0	0	0	0
Dick	M	101	1039	1039	57	18.228	1901	1839	1971	0	0.000797	0	0.002378	0.003206	0.001582	0.000753	0.000747	0.001417	0.00152	0.000739	0.002139	0.004117	0.003294	0.005165	0.003246	0.000627	0.005654	0.006176	0.003693	0.001254	0.005941	0.007042	0.008698	0.006213	0.00281	0.007204	0.004408	0.005966	0.007418	0.00662	0.00835	0.010229	0.004969	0.004842	0.006714	0.003196	0.007711	0.005667	0.005098
Digby	M	60	89	89	135	0.659	2002	1845	2002	0	0	0	0	0	0	0	0.000747	0	0	0.000739	0	0	0.001317	0	0	0.000627	0.001256	0.000618	0	0.000627	0.000594	0.000587	0	0	0	0	0	0	0	0	0.000522	0	0	0.000968	0	0.00137	0	0.000436	0.001274
Dillon	M	36	116	116	118	0.983	2004	1855	2014	0	0	0	0	0	0	0	0	0	0	0	0	0	0	0	0	0	0.000628	0	0	0	0	0	0	0	0	0	0	0	0	0	0	0	0	0	0	0	0	0	0
Dilwyn	M	56	144	144	60	2.4	1980	1873	1999	0	0	0	0	0	0	0	0	0	0	0	0	0	0	0	0	0	0	0	0	0	0	0	0	0	0	0	0	0	0	0	0	0	0	0	0.00048	0	0	0	0
Dilys	F	86	3771	3771	354	10.653	1928	1884	1973	0	0	0	0	0	0	0	0	0	0	0	0	0	0	0	0	0	0	0	0	0	0	0	0	0	0	0	0	0	0	0	0	0	0	0	0	0	0	0	0
Dina	F	95	207	207	30	6.9	1973	1838	1999	0.002499	0.003987	0.001592	0.003963	0.00561	0.003955	0.00226	0.002989	0.004252	0.00076	0.001479	0.000713	0.002059	0.002635	0.002583	0	0.00188	0.001885	0.000618	0.000615	0	0	0.001761	0	0.002259	0.000562	0.000554	0	0.000542	0	0	0.000522	0.001534	0.000994	0	0.00048	0.000913	0.000454	0.000872	0.000425
Dinah	F	142	4927	4927	309	15.945	1845	1838	1997	0.06581	0.059804	0.053331	0.045972	0.060105	0.059327	0.060274	0.068756	0.055281	0.056248	0.056933	0.042779	0.068623	0.057309	0.060048	0.057133	0.058906	0.058424	0.044464	0.043696	0.043269	0.043965	0.046949	0.047552	0.040664	0.045518	0.036573	0.038566	0.03959	0.024374	0.03157	0.038098	0.026596	0.027824	0.024696	0.032132	0.023282	0.024949	0.023542	0.026337
Dion	F	65	177	177	50	3.54	1997	1859	2006	0	0	0	0	0	0	0	0	0	0	0	0	0	0	0	0	0	0	0	0	0	0.000594	0	0	0	0	0	0	0	0	0	0	0	0	0.000484	0	0	0	0.000436	0
Dionne	F	42	182	182	54	3.37	2012	1937	2012	0	0	0	0	0	0	0	0	0	0	0	0	0	0	0	0	0	0	0	0	0	0	0	0	0	0	0	0	0	0	0	0	0	0	0	0	0	0	0	0
Dionysius	M	39	55	55	0	.	1841	1839	1933	0	0.001595	0.001592	0.002378	0	0.000791	0	0	0.000709	0.00076	0.000739	0.002139	0.000686	0.000659	0	0	0	0.001885	0	0	0	0.000594	0.001174	0	0.000565	0.000562	0	0	0.000542	0	0	0.000522	0.000511	0	0	0.001439	0.000457	0.000454	0.000436	0
Dixon	M	87	232	232	1340	0.173	1842	1838	1970	0.000833	0.00319	0.001592	0	0.004007	0.002373	0.003014	0.002242	0.001417	0.00152	0.003697	0.001426	0.002059	0.001317	0.002583	0	0	0.001256	0.001235	0.001846	0.001881	0.000594	0.002934	0.002899	0.001694	0.000562	0.001108	0.002204	0.001085	0.003179	0.002546	0.002609	0.001023	0.003975	0.000968	0.001439	0.00137	0.002268	0.001308	0.000425
Dobson	unknown	44	57	57	429	0.133	1859	1839	1915	0	0.000797	0.000796	0.000793	0	0	0.000753	0	0.001417	0	0	0.000713	0.000686	0	0.001291	0	0.001253	0.001256	0	0.000615	0.000627	0.001782	0	0	0.00113	0.000562	0.001108	0.000551	0.001085	0.00053	0.001018	0.000522	0.000511	0.000497	0.000968	0.00048	0	0	0.000436	0
Doctor	M	90	451	451	19	23.737	1848	1838	1955	0.004998	0.001595	0.004776	0.001585	0.002404	0.007119	0.007534	0.002242	0.003544	0.004561	0.008133	0.005704	0.004117	0.001976	0.002583	0.004545	0.002507	0.005026	0.00247	0.003693	0.00439	0.000594	0.005869	0.005799	0.001694	0.006181	0.005541	0.002755	0.002712	0.005829	0.003564	0.002088	0.004092	0.005465	0.002905	0.004796	0.003652	0.004083	0.006539	0.001699
Dolly	F	68	205	205	15	13.667	2014	1839	2014	0	0.001595	0.001592	0	0.001603	0	0	0	0	0.00304	0.002218	0	0	0	0.000646	0	0	0.000628	0.001235	0	0	0.000594	0.001174	0	0	0	0	0	0	0.00053	0	0	0	0	0	0	0	0.000454	0	0.000425
Dolores	F	75	286	286	254	1.126	1958	1856	2004	0	0	0	0	0	0	0	0	0	0	0	0	0	0	0	0	0	0	0.000618	0	0	0	0	0	0	0	0	0	0	0	0	0	0	0	0.000484	0	0	0	0	0
Domenico	M	52	83	83	25	3.32	1969	1879	2001	0	0	0	0	0	0	0	0	0	0	0	0	0	0	0	0	0	0	0	0	0	0	0	0	0	0	0	0	0	0	0	0	0	0	0	0	0	0	0	0
Dominic	M	173	2629	2629	912	2.883	1996	1838	2014	0.000833	0	0.000796	0	0.002404	0.000791	0	0	0.001417	0.00076	0.000739	0.002852	0.001372	0.004611	0.000646	0.002597	0.00188	0.004397	0.000618	0.001846	0.003762	0.002971	0.002934	0.00174	0.002259	0.002248	0.003879	0.003306	0.002712	0.003709	0.004074	0.002088	0.002046	0.002484	0.002421	0.002398	0.002739	0.002268	0.00436	0.004673
Dominick	M	100	222	222	23	9.652	1987	1838	2001	0.001666	0.000797	0	0	0.001603	0.001582	0.000753	0.000747	0.000709	0.00152	0	0.003565	0.000686	0.000659	0.001937	0.002597	0.00188	0.000628	0.001853	0.001231	0.001254	0.001782	0.001174	0.00058	0.000565	0.003372	0.001108	0.001653	0.002712	0.00159	0.003055	0.000522	0.002557	0.000994	0.001937	0.00048	0.001826	0.001814	0.001308	0
Dominique	F	49	207	207	104	1.99	1986	1872	2009	0	0	0	0	0	0	0	0	0	0	0	0	0	0	0	0	0	0	0	0	0	0	0	0	0	0	0	0	0	0	0	0	0	0	0.000484	0	0	0	0	0
Don	M	61	114	114	60	1.9	2006	1839	2006	0	0.000797	0	0	0	0	0	0	0	0	0	0	0	0.000659	0	0	0	0	0.001235	0	0	0.000594	0	0	0	0	0.000554	0	0	0	0	0	0	0.000497	0	0	0	0	0	0
Dona	F	44	65	65	13	5	1977	1853	1989	0	0	0	0	0	0	0	0	0	0	0	0	0	0	0	0.000649	0	0	0	0	0	0	0	0	0	0	0	0	0	0	0	0	0	0	0	0	0	0	0	0
Donal	M	41	62	62	26	2.385	2001	1888	2001	0	0	0	0	0	0	0	0	0	0	0	0	0	0	0	0	0	0	0	0	0	0	0	0	0	0	0	0	0	0	0	0	0	0	0	0	0	0	0	0
Donald	M	151	23930	23930	3250	7.363	1930	1838	1996	0.000833	0.000797	0.003184	0.001585	0.001603	0.000791	0.004521	0	0.002835	0.005321	0.002958	0.002852	0.000686	0.001976	0.000646	0.001948	0.00188	0.004397	0.00247	0.003693	0.00439	0.004159	0.001761	0.003479	0.003953	0.00281	0.004433	0.00606	0.005966	0.002649	0.005092	0.004697	0.005626	0.005465	0.003874	0.006714	0.00913	0.006804	0.006975	0.01062
Donna	F	82	5406	5406	291	18.577	1973	1845	2001	0	0	0	0	0	0	0	0.000747	0	0	0	0.000713	0	0	0	0	0	0.000628	0	0	0.000627	0	0	0	0	0	0	0	0	0	0	0	0.000511	0	0	0	0	0	0	0
Donovan	M	71	157	157	92	1.707	2001	1891	2005	0	0	0	0	0	0	0	0	0	0	0	0	0	0	0	0	0	0	0	0	0	0	0	0	0	0	0	0	0	0	0	0	0	0	0	0	0	0	0	0
Dora	F	135	18679	18679	1209	15.45	1906	1839	2002	0	0.002392	0.002388	0.002378	0	0	0.001507	0.002242	0.004252	0.004561	0.002958	0.00713	0.002745	0.009222	0.006457	0.007142	0.006893	0.005654	0.009263	0.009232	0.010033	0.012477	0.014672	0.012178	0.010731	0.012925	0.014962	0.020385	0.021693	0.018016	0.027497	0.039664	0.029665	0.028321	0.036803	0.037407	0.041999	0.047176	0.052315	0.060746
Dorah	F	66	159	159	5	31.8	1864	1838	1936	0.000833	0.000797	0.002388	0.000793	0	0	0	0	0	0.00152	0.000739	0.002139	0	0.000659	0.000646	0	0.001253	0.000628	0.000618	0	0	0.001188	0.001174	0.00232	0.001694	0.002248	0.003879	0.000551	0.000542	0.00106	0.001018	0.000522	0.000511	0.002484	0.001453	0.003837	0.00137	0.000907	0.001308	0.00085
Dorcas	F	124	897	897	196	4.577	1846	1838	1992	0.009996	0.009569	0.00398	0.009511	0.00561	0.00791	0.003767	0.006726	0.013466	0.006081	0.006655	0.006417	0.006862	0.007246	0.007102	0.009089	0.006893	0.005654	0.003705	0.004308	0.005644	0.005941	0.005282	0.006379	0.006777	0.003934	0.007204	0.002755	0.004339	0.004239	0.00611	0.002088	0.003069	0.004969	0.00339	0.003357	0.004109	0.005443	0.005231	0.004673
Doreen	F	92	29881	29881	6126	4.878	1931	1839	1992	0	0.000797	0	0	0	0	0	0	0	0	0	0	0	0	0	0	0	0	0	0	0	0	0	0	0	0	0	0	0	0	0	0	0	0	0	0	0	0	0	0
Dorian	M	51	86	86	47	1.83	2009	1890	2009	0	0	0	0	0	0	0	0	0	0	0	0	0	0	0	0	0	0	0	0	0	0	0	0	0	0	0	0	0	0	0	0	0	0	0	0	0	0	0	0
Dorice	F	34	76	76	13	5.846	1892	1883	1964	0	0	0	0	0	0	0	0	0	0	0	0	0	0	0	0	0	0	0	0	0	0	0	0	0	0	0	0	0	0	0	0	0	0	0	0	0	0	0	0
Dorinda	F	71	100	100	26	3.846	1970	1838	1982	0.000833	0.000797	0	0	0	0	0	0	0	0	0.000739	0	0	0.000659	0.000646	0	0.000627	0	0	0.000615	0	0.000594	0.000587	0.00058	0.000565	0.000562	0	0.001102	0.001627	0.00053	0	0	0	0	0	0.00048	0.000457	0.000454	0.000436	0.00085
Doris	F	100	86954	86954	3746	23.212	1903	1849	1992	0	0	0	0	0	0	0	0	0	0	0	0.000713	0	0	0	0	0	0	0	0	0	0	0	0	0.000565	0.000562	0	0	0	0	0	0	0.000511	0	0	0	0	0	0.000872	0.00085
Dorothea	F	121	1963	1963	561	3.499	1926	1838	2002	0.001666	0.000797	0.003184	0.003963	0.001603	0.000791	0	0.002989	0.001417	0	0.001479	0.001426	0	0.001317	0.001291	0.001948	0.001253	0.000628	0.000618	0.000615	0.001254	0.000594	0	0.00232	0.001694	0	0.003325	0.000551	0	0.00106	0.001018	0.000522	0.001534	0	0.001453	0.003837	0.003652	0.003175	0.003924	0.003823
Dorothy	F	159	114319	114319	7719	14.81	1922	1838	2010	0.051648	0.062196	0.076414	0.057861	0.071324	0.077521	0.062534	0.050072	0.057407	0.050927	0.051018	0.04777	0.054212	0.051381	0.048426	0.047395	0.050759	0.055911	0.05558	0.044927	0.052048	0.061195	0.049297	0.040593	0.043488	0.045518	0.053751	0.04683	0.048268	0.049279	0.040227	0.037054	0.044498	0.046208	0.036318	0.051795	0.048846	0.055341	0.049699	0.043754
Dorris	F	39	178	178	30	5.933	1894	1881	1940	0	0	0	0	0	0	0	0	0	0	0	0	0	0	0	0	0	0	0	0	0	0	0	0	0	0	0	0	0	0	0	0	0	0	0	0	0	0	0	0
Douglas	M	174	17053	17053	8753	1.948	1918	1838	2014	0.000833	0.001595	0.002388	0	0.000801	0.003164	0.001507	0.002242	0.002126	0.00152	0.002218	0.000713	0.002745	0.001976	0.005811	0.001298	0.001253	0.002513	0.003088	0.003077	0.003135	0.004753	0.004695	0.005219	0.001694	0.005058	0.002771	0.003306	0.006508	0.003179	0.003564	0.004697	0.008695	0.003975	0.006779	0.008632	0.010043	0.009979	0.005667	0.009345
Drew	M/F	46	187	187	177	1.056	2002	1838	2014	0.000833	0	0	0	0.000801	0	0	0	0	0	0	0	0	0	0	0	0	0	0	0	0	0	0	0	0	0	0	0	0	0	0	0	0	0	0	0	0	0	0	0
Drucilla	F	54	89	89	16	5.562	1848	1839	1965	0	0.000797	0.002388	0.001585	0	0	0	0.000747	0.000709	0.00076	0.002958	0.002139	0.002059	0.001976	0.000646	0.001298	0.000627	0	0.000618	0	0.002508	0.001188	0.000587	0.00116	0.000565	0.001124	0.000554	0.002204	0	0.00053	0	0.000522	0	0	0	0	0.000913	0.000454	0	0.000425
Druscilla	F	55	102	102	21	4.857	1842	1838	1954	0.000833	0	0.001592	0	0.002404	0	0	0	0.001417	0.00076	0.001479	0	0.000686	0.001317	0.001291	0.000649	0.000627	0.001256	0.001235	0.001846	0.001881	0	0	0.00232	0	0.002248	0.001108	0.000551	0.001085	0.00212	0.002037	0	0.001534	0	0	0.000959	0.00137	0	0	0
Drusilla	F	115	588	588	116	5.069	1860	1838	1971	0.004165	0.001595	0.000796	0.005548	0.004808	0.003955	0.004521	0.002242	0.00567	0.00304	0.004436	0.004278	0.003431	0.003294	0.00452	0.004545	0.00376	0.003769	0.004323	0.007385	0.005017	0.005941	0.007629	0.004639	0.005648	0.002248	0.002771	0.004408	0.005966	0.002649	0.003564	0.003653	0.005115	0.002484	0.004358	0.005275	0.00137	0.004536	0.003052	0.003398
Duane	M	37	173	173	60	2.883	1980	1945	2007	0	0	0	0	0	0	0	0	0	0	0	0	0	0	0	0	0	0	0	0	0	0	0	0	0	0	0	0	0	0	0	0	0	0	0	0	0	0	0	0
Dudley	M	125	739	739	815	0.907	1941	1839	1998	0	0.001595	0	0.001585	0	0	0.000753	0.000747	0	0.00152	0	0.000713	0	0.001976	0.000646	0.001298	0	0.001885	0.001853	0	0.000627	0.001188	0.000587	0	0	0.000562	0	0.001102	0.002169	0.00053	0.000509	0.002088	0.002557	0.001491	0.001453	0.000959	0.002283	0.000907	0.003052	0.002974
Duella	F	44	65	65	3	21.667	1879	1839	1937	0	0.000797	0.000796	0	0	0	0.000753	0.000747	0	0	0	0.000713	0	0.001317	0	0	0.001253	0.000628	0.000618	0.000615	0	0	0.001761	0.00174	0	0	0.001662	0.001653	0.001085	0	0	0	0.001023	0	0	0.00048	0.000457	0.000454	0.000436	0
Dugald	M	47	59	59	15	3.933	1996	1842	2006	0	0	0	0	0.000801	0.000791	0	0	0	0	0.001479	0	0.000686	0	0	0	0	0	0	0.000615	0	0	0	0	0	0.000562	0.000554	0	0	0.00106	0.000509	0	0.000511	0	0	0	0	0	0.000436	0.000425
Duke	M	63	119	119	101	1.178	2004	1839	2004	0	0.00319	0	0	0	0.000791	0.000753	0.000747	0.001417	0	0	0.000713	0.000686	0.001976	0	0.002597	0.00188	0.000628	0.00247	0.004308	0.001254	0.001188	0.001174	0	0.00113	0.001124	0.001662	0.001102	0.001627	0.00212	0	0.001044	0.000511	0.000994	0	0.000959	0.000457	0.000454	0	0.000425
Dulcie	F	96	481	481	68	7.074	2007	1868	2010	0	0	0	0	0	0	0	0	0	0	0	0	0	0	0	0	0	0	0	0	0	0	0	0	0	0	0	0	0	0	0.000509	0	0	0	0	0	0	0	0	0
Duncan	M	166	4173	4173	2583	1.616	1958	1838	2007	0.000833	0.00319	0.002388	0.003963	0.000801	0.003164	0.000753	0.002242	0.004252	0.00228	0.004436	0.001426	0.002059	0.002635	0.003228	0.005194	0.004387	0.003141	0.00247	0.001846	0.00439	0.002376	0.004695	0.00116	0.003389	0.001124	0.003325	0.002204	0.003796	0.003709	0.003564	0.006785	0.003069	0.002981	0.005327	0.003837	0.005022	0.005443	0.00436	0.005522
Dunstan	M	41	51	51	104	0.49	1975	1850	1975	0	0	0	0	0	0	0	0	0	0	0	0	0.000686	0	0	0	0	0	0	0	0	0	0	0.00058	0	0	0.000554	0	0	0	0	0	0	0	0	0	0	0	0	0
Dwayne	M	33	80	80	14	5.714	2012	1959	2012	0	0	0	0	0	0	0	0	0	0	0	0	0	0	0	0	0	0	0	0	0	0	0	0	0	0	0	0	0	0	0	0	0	0	0	0	0	0	0	0
Dwynwen	F	40	65	65	20	3.25	1932	1895	1973	0	0	0	0	0	0	0	0	0	0	0	0	0	0	0	0	0	0	0	0	0	0	0	0	0	0	0	0	0	0	0	0	0	0	0	0	0	0	0	0
Dylan	M	68	1583	1583	340	4.656	2013	1911	2014	0	0	0	0	0	0	0	0	0	0	0	0	0	0	0	0	0	0	0	0	0	0	0	0	0	0	0	0	0	0	0	0	0	0	0	0	0	0	0	0
Dylis	F	48	103	103	13	7.923	1924	1893	1952	0	0	0	0	0	0	0	0	0	0	0	0	0	0	0	0	0	0	0	0	0	0	0	0	0	0	0	0	0	0	0	0	0	0	0	0	0	0	0	0
Dyllis	F	43	67	67	8	8.375	1944	1895	1952	0	0	0	0	0	0	0	0	0	0	0	0	0	0	0	0	0	0	0	0	0	0	0	0	0	0	0	0	0	0	0	0	0	0	0	0	0	0	0	0
Dylys	F	32	57	57	7	8.143	1930	1907	1953	0	0	0	0	0	0	0	0	0	0	0	0	0	0	0	0	0	0	0	0	0	0	0	0	0	0	0	0	0	0	0	0	0	0	0	0	0	0	0	0
Dyson	M	77	172	172	485	0.355	1867	1839	1970	0	0.000797	0	0	0	0.003164	0.00226	0.001495	0	0.00076	0.000739	0	0.002745	0.000659	0.003228	0.001948	0.001253	0.001256	0.000618	0.002462	0.000627	0.001782	0.000587	0.00116	0.00113	0.002248	0.001662	0.002755	0.001085	0.003709	0.001528	0.001044	0.001023	0.000994	0.001453	0.000959	0.002283	0.000454	0.001744	0.00085
Eamon	M	48	155	155	60	2.583	1992	1898	2006	0	0	0	0	0	0	0	0	0	0	0	0	0	0	0	0	0	0	0	0	0	0	0	0	0	0	0	0	0	0	0	0	0	0	0	0	0	0	0	0
Eamonn	M	46	211	211	42	5.024	1966	1922	2012	0	0	0	0	0	0	0	0	0	0	0	0	0	0	0	0	0	0	0	0	0	0	0	0	0	0	0	0	0	0	0	0	0	0	0	0	0	0	0	0
Earl	M	125	351	351	347	1.012	2011	1840	2011	0	0	0.000796	0	0	0	0.000753	0	0	0	0.000739	0.000713	0.002059	0.000659	0.001291	0.000649	0.001253	0	0.000618	0	0.001254	0	0.001174	0.00058	0.001694	0.001124	0	0	0.001085	0	0	0	0	0.000497	0.000968	0.00048	0.000913	0.001814	0.001308	0.002124
Earle	M	53	91	91	157	0.58	1970	1838	1971	0.000833	0	0	0	0	0.000791	0	0	0	0	0	0	0.001372	0	0	0	0	0	0	0	0	0	0.000587	0.00058	0	0	0	0	0	0	0	0	0	0	0.000484	0.00048	0	0	0	0
Earnest	M	68	207	207	109	1.899	1870	1838	1963	0.000833	0.000797	0	0.000793	0.001603	0	0.001507	0.000747	0	0	0.000739	0	0.001372	0.001317	0.001937	0.001298	0.001253	0	0.001235	0.001846	0.002508	0.002971	0.002347	0	0.002259	0.003372	0.004433	0.003306	0.003796	0.003179	0.003564	0.003653	0.005115	0.001491	0.002421	0.002877	0.003196	0.001814	0.000436	0.002549
Easter	F	80	192	192	59	3.254	1838	1838	1949	0.004998	0.000797	0.002388	0.003963	0.004007	0.001582	0.001507	0.003737	0.000709	0.00152	0.002958	0.002852	0.003431	0.001976	0.001937	0.001948	0.000627	0.000628	0.000618	0.000615	0.000627	0.001188	0.001174	0.00058	0.001694	0.00281	0.000554	0.001653	0.001085	0.003179	0.002037	0.001566	0.000511	0.001987	0.000968	0.000959	0.00137	0	0.000872	0.001274
Eastwood	unknown	40	56	56	406	0.138	1876	1839	1927	0	0.000797	0	0	0	0	0	0	0.000709	0	0.000739	0	0	0.000659	0.001291	0.000649	0.001253	0	0.001235	0	0	0	0.001174	0.00058	0.000565	0.000562	0.001108	0	0.000542	0	0	0.001044	0.000511	0	0.000968	0	0.000457	0.000454	0.00218	0
Eaton	M	43	55	55	513	0.107	1908	1839	1962	0	0.000797	0.000796	0	0	0	0	0	0	0	0	0	0.000686	0.000659	0	0.000649	0.000627	0	0	0.000615	0.000627	0.000594	0.000587	0	0.000565	0.000562	0	0.000551	0.000542	0	0.001018	0	0	0	0	0.00048	0	0	0.001308	0.00085
Ebenezer	M	94	1616	1616	203	7.961	1851	1838	1962	0.024991	0.017543	0.0199	0.021401	0.019234	0.012657	0.019589	0.020926	0.021971	0.022803	0.023661	0.019251	0.020587	0.030301	0.013559	0.018828	0.0188	0.015705	0.020997	0.022771	0.01944	0.021388	0.016432	0.015657	0.01186	0.010677	0.013299	0.016528	0.010847	0.016956	0.015785	0.011482	0.017901	0.011428	0.01259	0.009592	0.013239	0.010433	0.015258	0.010195
Eber	M	72	227	227	29	7.828	1839	1838	1921	0.000833	0.003987	0.000796	0.002378	0	0.001582	0.000753	0.002242	0.000709	0.00152	0.001479	0.001426	0.001372	0.002635	0.001937	0.001298	0.00188	0.000628	0.001853	0.002462	0.001254	0.000594	0.001174	0.00174	0.002259	0.003372	0.000554	0	0.003254	0.00106	0.002037	0.003131	0.003069	0.003478	0.000968	0.001439	0.002283	0.002722	0.003488	0.001274
Ebony	F	27	297	297	45	6.6	2006	1887	2014	0	0	0	0	0	0	0	0	0	0	0	0	0	0	0	0	0	0	0	0	0	0	0	0	0	0	0	0	0	0	0	0	0	0	0	0	0	0	0	0
Ebrahim	M	30	55	55	134	0.41	1995	1947	2004	0	0	0	0	0	0	0	0	0	0	0	0	0	0	0	0	0	0	0	0	0	0	0	0	0	0	0	0	0	0	0	0	0	0	0	0	0	0	0	0
Eccles	unknown	38	50	50	348	0.144	1861	1839	1916	0	0.000797	0	0.001585	0.001603	0.001582	0.000753	0.000747	0.000709	0	0.000739	0	0	0	0.000646	0.001298	0.000627	0.000628	0.000618	0	0.001254	0.000594	0.000587	0.00174	0.00113	0.000562	0	0	0	0.00053	0	0	0	0.000497	0.000484	0.000959	0	0.000454	0	0
Eda	F	108	2293	2293	117	19.598	1878	1839	2009	0	0.000797	0.001592	0	0.001603	0	0	0.001495	0.000709	0.00228	0.003697	0.000713	0.000686	0.003294	0.000646	0.002597	0.00188	0.001885	0.00247	0.002462	0.005017	0.006535	0.005282	0.009278	0.014684	0.01742	0.024936	0.027547	0.031998	0.032853	0.030043	0.028704	0.030688	0.027824	0.032444	0.026377	0.027847	0.026763	0.027465	0.026337
Eddie	M	100	437	437	59	7.407	2012	1864	2014	0	0	0	0	0	0	0	0	0	0	0	0	0	0	0	0	0	0	0	0	0	0	0	0	0	0	0.000554	0	0	0	0	0	0	0	0	0.00048	0.00137	0	0.000436	0
Eddy	M	59	92	92	39	2.359	2012	1849	2012	0	0	0	0	0	0	0	0	0	0	0	0.000713	0.000686	0	0	0	0	0.000628	0	0	0	0	0	0	0	0	0	0.000551	0	0	0	0.000522	0.000511	0.000497	0.000484	0.00048	0.000457	0.000454	0	0.000425
Eden	F	121	482	482	330	1.461	2014	1838	2014	0.001666	0.004784	0.000796	0.003963	0.000801	0.002373	0.003014	0.002242	0.002126	0.00304	0.004436	0.004278	0.004804	0.001317	0.002583	0.001948	0.003133	0.001256	0.00247	0.001231	0.003135	0.002376	0.003521	0.002899	0.002259	0.003934	0.002217	0.002204	0.001627	0.004769	0.003564	0.003653	0.002046	0.001491	0.001937	0.00048	0.003196	0.001814	0.003052	0.00085
Edgar	M	140	14280	14280	4900	2.914	1895	1838	2010	0.002499	0.003987	0.006368	0.009511	0.007213	0.008701	0.005274	0.010463	0.007087	0.010642	0.008873	0.011408	0.009607	0.016468	0.012914	0.015582	0.014413	0.012564	0.016056	0.012309	0.015677	0.022577	0.019367	0.024356	0.021461	0.032031	0.026599	0.028098	0.037421	0.039741	0.039718	0.042273	0.045009	0.053164	0.040677	0.050356	0.069846	0.056248	0.071061	0.073914
Edie	F	56	176	176	33	5.333	2008	1872	2014	0	0	0	0	0	0	0	0	0	0	0	0	0	0	0	0	0	0	0	0	0	0	0	0	0	0	0	0	0	0	0	0	0	0	0.000484	0	0	0	0.000436	0
Edith	F	152	181818	181818	11130	16.336	1901	1838	2014	0.015828	0.01515	0.022287	0.020608	0.017631	0.021358	0.027877	0.020926	0.028349	0.046367	0.044364	0.052761	0.048036	0.063238	0.061985	0.075312	0.099012	0.098629	0.12351	0.115087	0.158024	0.159225	0.160214	0.192526	0.218568	0.266924	0.30145	0.346543	0.427357	0.460466	0.510729	0.54016	0.658262	0.735853	0.780119	0.885308	0.97008	1.01745	1.12128	1.1941
Editha	F	63	113	113	22	5.136	1841	1840	1946	0	0	0.000796	0.002378	0	0.000791	0.000753	0.000747	0.000709	0	0.000739	0.000713	0.000686	0	0.000646	0	0.000627	0.001256	0.000618	0	0	0	0.000587	0.00116	0.002259	0.000562	0.001108	0.001653	0.002169	0.00053	0.000509	0	0	0.000994	0	0	0	0.001361	0.000872	0.000425
Edley	M	29	50	50	20	2.5	1871	1864	1938	0	0	0	0	0	0	0	0	0	0	0	0	0	0	0	0	0	0	0	0	0	0	0	0	0	0	0.001108	0	0.000542	0.00053	0.000509	0.001044	0	0.001987	0.001453	0.001918	0.000457	0.000454	0	0.001274
Edmond	M	128	797	797	362	2.202	1842	1838	1998	0.015828	0.004784	0.011144	0.01506	0.018432	0.007119	0.011301	0.007473	0.006379	0.014442	0.011091	0.009982	0.006862	0.011857	0.003874	0.005843	0.004387	0.005026	0.006176	0.006154	0.002508	0.003565	0.007042	0.004639	0.002824	0.001686	0.007204	0.004958	0.00705	0.006888	0.004074	0.004697	0.00358	0.003975	0.002421	0.002398	0.00137	0.003175	0.002616	0.002124
Edmondson	unknown	60	136	136	327	0.416	1863	1838	1933	0.001666	0.00319	0.000796	0.002378	0.000801	0.000791	0.000753	0.001495	0	0.00152	0.001479	0.000713	0	0.003294	0	0.000649	0	0.002513	0.000618	0.002462	0.001254	0.001782	0.001761	0.002899	0.000565	0.003372	0.001662	0.001653	0.000542	0.00159	0.000509	0.003131	0.000511	0.002484	0	0.000959	0.000457	0.001814	0.001308	0.000425
Edmund	M	162	19409	19409	6588	2.946	1838	1838	2006	0.187433	0.184995	0.149645	0.171204	0.157875	0.147132	0.165753	0.180858	0.158047	0.157343	0.177454	0.163986	0.174302	0.157436	0.145278	0.150624	0.137238	0.160822	0.135244	0.149551	0.144856	0.134272	0.136153	0.119459	0.123685	0.129248	0.109719	0.121207	0.138837	0.107036	0.118644	0.119514	0.12173	0.115769	0.123967	0.106947	0.114127	0.107052	0.109425	0.097703
Edna	F	133	44463	44463	3530	12.596	1919	1838	1992	0.024158	0.012758	0.011144	0.021401	0.021638	0.021358	0.021096	0.01121	0.017718	0.014442	0.01183	0.017825	0.017842	0.015809	0.02841	0.01753	0.015666	0.018846	0.018527	0.017848	0.021321	0.024953	0.019953	0.019717	0.023156	0.021354	0.023828	0.02314	0.030913	0.035502	0.034116	0.032879	0.034268	0.030805	0.036318	0.035969	0.028304	0.030846	0.028773	0.028036
Edric	M	58	132	132	57	2.316	2004	1841	2004	0	0	0	0.000793	0	0	0.000753	0	0	0	0	0.000713	0	0	0	0	0	0	0	0	0	0	0	0	0	0	0	0	0.000542	0	0	0.000522	0	0	0	0	0	0	0	0
Edward	M	177	208700	208700	125274	1.666	1902	1838	2014	1.3062	1.32925	1.25367	1.33317	1.39844	1.34238	1.33205	1.29365	1.37707	1.3606	1.34126	1.31117	1.34707	1.28781	1.31331	1.25823	1.2671	1.247	1.27462	1.25303	1.18707	1.23578	1.19486	1.16792	1.21765	1.2981	1.213	1.25395	1.15679	1.24787	1.16658	1.12885	1.12472	1.07819	1.06292	1.10448	1.10247	1.07415	1.07027	1.04627
Edwards	M	88	173	173	1420	0.122	1850	1838	1952	0.000833	0.001595	0.00398	0.001585	0.002404	0.001582	0.00226	0.001495	0	0	0.001479	0.002139	0.004117	0.001317	0	0	0.00188	0.001256	0.001853	0.000615	0	0.002971	0.001174	0.00174	0.00113	0.000562	0.001108	0.001653	0.001085	0.00159	0.002037	0.000522	0.000511	0.000497	0.001453	0	0.000457	0.000454	0.000872	0.000425
Edwin	M	163	52521	52521	19063	2.755	1848	1838	2013	0.376532	0.410656	0.421074	0.426426	0.451988	0.487276	0.448285	0.465596	0.436579	0.475068	0.489478	0.43278	0.44399	0.454522	0.410651	0.399283	0.382261	0.383837	0.408201	0.382802	0.372486	0.356474	0.378528	0.383313	0.358067	0.389429	0.35908	0.36252	0.355227	0.35131	0.348803	0.346015	0.329386	0.344822	0.303137	0.288229	0.310426	0.31027	0.30081	0.289285
Edwina	F	122	1101	1101	662	1.663	1953	1840	1998	0	0	0.000796	0	0	0	0	0	0.001417	0	0.001479	0.001426	0	0	0.001291	0.001298	0.00188	0	0.000618	0	0	0.001188	0.001761	0.00174	0.002259	0.001686	0	0	0.003254	0.00053	0.000509	0.001566	0	0	0.000484	0	0.000913	0	0	0.00085
Edwyn	M	64	98	98	48	2.042	1998	1838	1998	0.000833	0	0	0	0	0.000791	0	0.000747	0	0	0	0	0.000686	0	0.001291	0	0	0.000628	0	0	0	0	0	0	0	0	0	0	0	0	0.000509	0.000522	0	0.000497	0.000484	0	0.000457	0	0	0.000425
Edyth	F	41	86	86	22	3.909	2004	1882	2004	0	0	0	0	0	0	0	0	0	0	0	0	0	0	0	0	0	0	0	0	0	0	0	0	0	0	0	0	0	0	0	0	0	0	0	0	0	0	0	0
Edythe	F	44	83	83	24	3.458	1935	1870	1959	0	0	0	0	0	0	0	0	0	0	0	0	0	0	0	0	0	0	0	0	0	0	0	0	0	0	0	0	0	0	0	0	0.000511	0	0	0.00048	0	0	0	0
Effie	F	100	1429	1429	131	10.908	2013	1841	2014	0	0	0	0.000793	0	0.000791	0	0	0	0	0.000739	0	0	0.000659	0.000646	0.000649	0.000627	0.000628	0.001853	0	0.001254	0.001188	0	0	0.00113	0.000562	0.004433	0.003857	0.003796	0.002649	0.007129	0.004697	0.005626	0.007453	0.006295	0.007673	0.007761	0.008165	0.008719	0.009345
Egbert	M	81	331	331	161	2.056	1876	1839	1962	0	0.000797	0	0.000793	0.001603	0.001582	0.000753	0.002242	0	0.00152	0.000739	0	0.000686	0.001317	0	0.000649	0.002507	0.001256	0	0.003077	0.001254	0.001782	0.001761	0.00116	0.00113	0.000562	0.000554	0	0.001627	0.002649	0.002037	0.000522	0.000511	0.003478	0.004358	0.003357	0.003196	0.001361	0.005231	0.004248
Egerton	unknown	72	200	200	562	0.356	1887	1839	1961	0	0.002392	0.000796	0	0.000801	0.001582	0.001507	0	0.000709	0	0	0	0.000686	0.000659	0.001937	0.000649	0.00188	0	0.001235	0.002462	0.000627	0.001782	0.000587	0.00232	0.001694	0.001124	0.000554	0.001653	0.002169	0.00053	0.001018	0.003131	0.001023	0.001491	0.001453	0.001918	0	0.001361	0.000436	0.002124
Eifion	M	78	443	443	170	2.606	1932	1887	1988	0	0	0	0	0	0	0	0	0	0	0	0	0	0	0	0	0	0	0	0	0	0	0	0	0	0	0	0	0	0	0	0	0	0	0	0	0	0	0	0
Eileen	F	112	36265	36265	6090	5.955	1935	1859	2014	0	0	0	0	0	0	0	0	0	0	0	0	0	0	0	0	0	0	0	0	0	0.000594	0	0	0	0	0	0	0.000542	0	0	0	0	0	0	0	0	0	0.000436	0.000425
Eiluned	F	32	54	54	34	1.588	1920	1891	1958	0	0	0	0	0	0	0	0	0	0	0	0	0	0	0	0	0	0	0	0	0	0	0	0	0	0	0	0	0	0	0	0	0	0	0	0	0	0	0	0
Einion	M	41	56	56	38	1.474	1980	1860	1980	0	0	0	0	0	0	0	0	0	0	0	0	0	0	0	0	0	0	0	0	0	0	0.000587	0	0	0	0	0	0	0.00053	0	0	0	0	0	0	0	0	0	0
Einir	unknown	34	50	50	6	8.333	1983	1928	1991	0	0	0	0	0	0	0	0	0	0	0	0	0	0	0	0	0	0	0	0	0	0	0	0	0	0	0	0	0	0	0	0	0	0	0	0	0	0	0	0
Eira	F	84	376	376	106	3.547	1940	1885	1992	0	0	0	0	0	0	0	0	0	0	0	0	0	0	0	0	0	0	0	0	0	0	0	0	0	0	0	0	0	0	0	0	0	0	0	0	0	0	0	0
Eirian	F	73	207	207	60	3.45	1976	1873	1994	0	0	0	0	0	0	0	0	0	0	0	0	0	0	0	0	0	0	0	0	0	0	0	0	0	0	0	0	0	0	0	0	0	0	0	0.00048	0	0	0	0
Eirlys	F	78	833	833	161	5.174	1941	1891	1979	0	0	0	0	0	0	0	0	0	0	0	0	0	0	0	0	0	0	0	0	0	0	0	0	0	0	0	0	0	0	0	0	0	0	0	0	0	0	0	0
Eirwen	F	69	698	698	173	4.035	1923	1891	1973	0	0	0	0	0	0	0	0	0	0	0	0	0	0	0	0	0	0	0	0	0	0	0	0	0	0	0	0	0	0	0	0	0	0	0	0	0	0	0	0
Eirwyn	F	41	82	82	61	1.344	1999	1901	1999	0	0	0	0	0	0	0	0	0	0	0	0	0	0	0	0	0	0	0	0	0	0	0	0	0	0	0	0	0	0	0	0	0	0	0	0	0	0	0	0
Elaine	F	126	15322	15322	5813	2.636	1955	1857	2004	0	0	0	0	0	0	0	0	0	0	0	0	0	0	0	0	0	0	0	0.000615	0	0	0.001174	0	0	0.000562	0	0	0	0.00053	0	0	0.000511	0	0	0	0	0.000454	0.000436	0.000425
Elanor	F	57	86	86	30	2.867	2000	1838	2006	0.000833	0.000797	0.002388	0	0.000801	0.000791	0.000753	0.000747	0.001417	0.00076	0	0.003565	0	0	0.000646	0.001298	0	0	0	0.000615	0	0.001188	0.002347	0.00058	0	0.000562	0.001108	0	0	0	0	0	0	0.000497	0	0	0.001826	0	0.000436	0.000425
Eldon	M	45	63	63	72	0.875	2008	1840	2008	0	0	0.000796	0	0	0	0	0	0	0	0	0	0	0	0	0	0	0	0	0	0	0	0.000587	0	0.00113	0	0	0	0	0	0	0	0.000511	0	0	0	0	0	0	0
Eldred	M	68	138	138	59	2.339	2008	1844	2008	0	0	0	0	0	0	0.000753	0	0	0	0.000739	0	0.000686	0	0	0	0	0	0.001235	0.001231	0	0.000594	0	0	0	0	0.000554	0	0.000542	0.00159	0	0.000522	0.001534	0	0.000484	0.000959	0.000913	0.000454	0.000436	0
Eleanor	F	176	36120	36120	9255	3.903	2000	1838	2013	0.136618	0.148315	0.148849	0.134744	0.157875	0.138431	0.140136	0.174131	0.150251	0.152022	0.1708	0.171829	0.171557	0.156118	0.160774	0.163609	0.162304	0.176527	0.190823	0.169861	0.144856	0.194279	0.164909	0.16875	0.163784	0.181509	0.176769	0.195585	0.203374	0.17539	0.211828	0.21763	0.210214	0.214148	0.213068	0.219169	0.214102	0.220455	0.231493	0.250629
Eleanora	F	83	190	190	48	3.958	1860	1838	1964	0.001666	0	0	0	0	0.000791	0.000753	0.000747	0.002835	0	0	0.001426	0.000686	0.001976	0.000646	0.001298	0.001253	0.002513	0.001853	0.001231	0.000627	0.001188	0.003521	0.00058	0.001694	0.000562	0.001108	0.001102	0.000542	0.00053	0.001528	0.000522	0.001534	0.000497	0.002421	0.002398	0.002739	0.000907	0.00218	0.000425
Eleazar	M	50	82	82	4	20.5	1838	1838	1923	0.003332	0.001595	0.002388	0.000793	0.000801	0.000791	0.000753	0.002242	0.001417	0.00076	0.000739	0.000713	0.001372	0	0.001291	0.000649	0.001253	0	0	0.001231	0.000627	0.000594	0.000587	0	0.001694	0.001124	0	0.000551	0	0	0.001018	0	0.000511	0	0.001937	0.001439	0.000457	0.000454	0	0.000425
Eleazer	M	61	125	125	9	13.889	1839	1839	1946	0	0.00319	0	0.000793	0.003206	0.000791	0.001507	0.000747	0	0	0.002958	0	0	0.000659	0.001937	0.001948	0.000627	0.002513	0	0.001231	0.001254	0	0.002347	0.00174	0.000565	0	0.001662	0.002755	0.001085	0	0.001018	0.002088	0.001023	0.002484	0.000968	0.000959	0.000913	0.001361	0	0.001274
Elen	F	115	194	194	128	1.516	1988	1838	2009	0.000833	0.000797	0.002388	0.001585	0	0.000791	0	0	0.002126	0	0.000739	0.001426	0.001372	0.001976	0.000646	0.001298	0.000627	0.001256	0	0.000615	0.001254	0	0.000587	0.00116	0.00113	0.001686	0.001108	0.001102	0	0	0.001018	0	0.001023	0.000994	0.000484	0.000959	0	0.000454	0.000872	0.001274
Elena	F	136	359	359	204	1.76	2000	1840	2013	0	0	0.000796	0.000793	0	0	0.001507	0	0.000709	0	0.000739	0	0.000686	0.000659	0	0.000649	0	0	0	0	0.001881	0.001782	0.002934	0.002899	0	0.001686	0.000554	0.000551	0.000542	0.00212	0.001528	0.001044	0.000511	0.001987	0.000968	0.000959	0.000457	0	0	0.000425
Elenor	F	93	350	350	106	3.302	1842	1838	2001	0.006664	0.006379	0.009552	0.009511	0.01122	0.008701	0.008288	0.008221	0.00567	0.008361	0.009612	0.008556	0.006862	0.006587	0.001937	0.002597	0.001253	0.002513	0.003088	0.005539	0.002508	0.002376	0.001761	0.005219	0.003389	0.00281	0.002217	0.003306	0.000542	0.00159	0.002546	0.001044	0.002046	0.001987	0	0.001439	0.002739	0.000454	0.000872	0.001274
Eleri	F	77	239	239	189	1.265	1977	1893	2006	0	0	0	0	0	0	0	0	0	0	0	0	0	0	0	0	0	0	0	0	0	0	0	0	0	0	0	0	0	0	0	0	0	0	0	0	0	0	0	0
Elfed	unknown	67	296	296	123	2.407	1938	1894	1975	0	0	0	0	0	0	0	0	0	0	0	0	0	0	0	0	0	0	0	0	0	0	0	0	0	0	0	0	0	0	0	0	0	0	0	0	0	0	0	0
Elfreda	F	65	171	171	55	3.109	2000	1840	2000	0	0	0.000796	0	0	0	0	0	0	0	0	0	0	0	0	0	0	0	0	0	0	0	0	0.00058	0	0	0	0	0	0	0	0	0	0	0	0	0	0.000454	0	0
Elfrida	F	73	223	223	86	2.593	1906	1845	1953	0	0	0	0	0	0	0	0.000747	0	0	0.000739	0.000713	0	0	0.000646	0	0	0.001256	0.000618	0	0.000627	0.001782	0	0.00058	0.00113	0.000562	0.000554	0.000551	0	0	0.001018	0	0	0.000994	0	0.00048	0	0	0.000872	0.001274
Elfyn	M	63	121	121	77	1.571	1982	1894	1985	0	0	0	0	0	0	0	0	0	0	0	0	0	0	0	0	0	0	0	0	0	0	0	0	0	0	0	0	0	0	0	0	0	0	0	0	0	0	0	0
Eli	M	120	7237	7237	720	10.051	1850	1838	2014	0.063311	0.079739	0.072434	0.064202	0.07453	0.078312	0.09041	0.081461	0.072999	0.07145	0.089467	0.06702	0.094013	0.07246	0.077481	0.079207	0.063919	0.079155	0.073489	0.075083	0.07525	0.064165	0.068076	0.060889	0.067773	0.060128	0.06705	0.060604	0.06508	0.062526	0.063141	0.054277	0.060353	0.055649	0.047456	0.054193	0.051585	0.047176	0.053623	0.057772
Elias	M	125	3147	3147	839	3.751	1841	1838	2013	0.031655	0.034288	0.039003	0.039631	0.033659	0.030059	0.037671	0.032883	0.031184	0.032685	0.034012	0.030658	0.032939	0.030301	0.03293	0.029865	0.026946	0.020103	0.025937	0.024618	0.023202	0.023171	0.01878	0.023196	0.023721	0.029221	0.022165	0.019834	0.022778	0.022785	0.028006	0.025573	0.025062	0.023353	0.021791	0.021102	0.023282	0.026763	0.016566	0.024213
Elicia	F	39	52	52	11	4.727	2001	1839	2009	0	0.000797	0	0.000793	0	0	0.000753	0	0	0.00228	0	0	0	0	0	0	0	0	0	0	0.001254	0	0.000587	0	0	0	0	0	0.000542	0	0.000509	0.000522	0	0	0	0	0	0.000454	0	0
Elihu	M	48	91	91	11	8.273	1848	1839	1914	0	0.000797	0	0.000793	0.002404	0.003164	0.001507	0.000747	0.002835	0.00152	0.003697	0.002852	0.000686	0.001317	0	0.001298	0.001253	0.001256	0.001235	0	0.001254	0.001188	0.000587	0	0.000565	0.001124	0.001108	0.000551	0.000542	0.00106	0	0.000522	0.002046	0.000497	0.001937	0.00048	0.00137	0.000454	0.000872	0
Elija	M	38	70	70	4	17.5	1839	1838	1968	0.001666	0.004784	0	0.002378	0.000801	0	0.000753	0.001495	0.000709	0.00076	0	0	0	0.002635	0	0	0	0.000628	0.000618	0.001231	0	0	0.001174	0	0	0	0	0.001102	0.001085	0	0.000509	0.000522	0.001023	0.000994	0	0.00048	0.000457	0.001814	0.000436	0.002549
Elijah	M	132	6906	6906	521	13.255	2012	1838	2014	0.088302	0.090105	0.076414	0.085602	0.080941	0.094924	0.082876	0.085197	0.087883	0.06917	0.076897	0.086271	0.074113	0.067849	0.065213	0.072715	0.067679	0.05968	0.058667	0.061544	0.073368	0.073077	0.061621	0.061469	0.058736	0.048327	0.063172	0.061155	0.06291	0.063056	0.05092	0.052711	0.055239	0.051177	0.054235	0.053234	0.053868	0.044908	0.057546	0.040355
Elin	F	74	165	165	70	2.357	1994	1839	2003	0	0.006379	0.004776	0.003963	0.000801	0	0	0.000747	0.001417	0.00076	0	0	0.001372	0	0.000646	0.000649	0	0	0	0	0.001254	0	0.001761	0.00174	0	0	0	0	0	0	0	0	0	0.000497	0	0.00048	0	0.000454	0	0.000425
Elina	F	57	91	91	27	3.37	2009	1843	2009	0	0	0	0	0	0.000791	0	0	0	0	0	0	0.000686	0	0	0.000649	0	0	0	0.000615	0	0	0.000587	0	0.000565	0	0.000554	0.001102	0	0.00106	0	0	0	0.000497	0.000484	0.00048	0.00137	0.000454	0.000872	0.001274
Elinor	F	163	1401	1401	372	3.766	1853	1838	2008	0.014162	0.022327	0.023083	0.009511	0.022439	0.011865	0.007534	0.016442	0.009214	0.007601	0.016267	0.008556	0.01098	0.017127	0.01937	0.03441	0.023813	0.022616	0.017291	0.027079	0.0301	0.029706	0.025822	0.014497	0.015814	0.013487	0.012745	0.013774	0.011931	0.010598	0.007638	0.008872	0.004092	0.003478	0.00339	0.005275	0.001826	0.001361	0.003052	0.002549
Eliot	M/F	42	69	69	76	0.908	2013	1852	2013	0	0	0	0	0	0	0	0	0	0	0	0	0	0	0.000646	0	0	0	0	0	0	0	0	0.00058	0	0	0	0	0	0	0	0	0	0	0	0	0	0	0	0
Elisa	F	107	217	217	73	2.973	2011	1838	2012	0.001666	0.002392	0.001592	0.001585	0.001603	0.002373	0	0.001495	0.000709	0.00152	0.000739	0.002139	0.001372	0.001976	0	0.001948	0.000627	0.000628	0.001235	0	0.000627	0.000594	0	0.00058	0.002259	0	0.001108	0.001653	0.002169	0.005829	0.001018	0.000522	0.001023	0.000497	0.001937	0.000959	0.000457	0.000454	0.001308	0.000425
Elisabeth	F	159	1276	1276	1038	1.229	1838	1838	2014	0.039986	0.031098	0.033431	0.019815	0.025645	0.024522	0.021096	0.018684	0.006379	0.016722	0.009612	0.024954	0.009607	0.003294	0	0.010388	0.001253	0	0.00247	0.000615	0.000627	0.000594	0.000587	0.002899	0.000565	0.001124	0.006095	0	0.002712	0.00106	0.000509	0.000522	0.001023	0.000497	0	0.008632	0.003652	0.007258	0.007847	0.004673
Elise	F	143	594	594	582	1.021	2002	1847	2014	0	0	0	0	0	0	0	0	0	0.00076	0	0.000713	0	0	0.000646	0	0	0	0	0	0	0	0	0.00058	0.00113	0.000562	0.000554	0.000551	0.000542	0.00053	0.001018	0.001044	0.001534	0	0.000484	0.000959	0.000457	0.000907	0.002616	0.000425
Elisha	F	125	1224	1224	149	8.215	2007	1838	2011	0.020826	0.014353	0.017512	0.015852	0.01122	0.015821	0.015068	0.015694	0.014175	0.012162	0.01257	0.017112	0.008921	0.015809	0.007748	0.009739	0.008147	0.013192	0.011116	0.00677	0.01066	0.009506	0.008803	0.011598	0.009601	0.010115	0.008312	0.010468	0.00922	0.011657	0.007129	0.009916	0.010229	0.008447	0.008232	0.005275	0.005022	0.006804	0.007411	0.003823
Elissa	F	43	73	73	26	2.808	2008	1905	2010	0	0	0	0	0	0	0	0	0	0	0	0	0	0	0	0	0	0	0	0	0	0	0	0	0	0	0	0	0	0	0	0	0	0	0	0	0	0	0	0
Eliza	F	152	115824	115824	15208	7.616	1842	1838	2014	1.407	1.35238	1.45028	1.44573	1.46656	1.43731	1.3539	1.41547	1.43944	1.38872	1.38045	1.36607	1.36697	1.33129	1.34043	1.3277	1.39118	1.28532	1.29871	1.28934	1.27799	1.27558	1.21833	1.23518	1.16965	1.14862	1.12545	1.16965	1.12588	1.10586	1.05761	1.01665	1.06028	1.00466	1.01788	0.94094	0.982863	0.92446	0.916379	0.892068
Elizabeth	F	177	555922	555922	204870	2.714	1839	1838	2014	5.28311	5.35288	5.2495	5.2574	5.2171	5.08713	5.23627	5.11184	5.11421	5.17331	5.11808	4.97162	5.24073	4.96482	5.09892	5.13744	4.94933	4.98486	4.83481	4.77764	4.80595	4.70903	4.61921	4.70182	4.54191	4.51917	4.40982	4.36016	4.31316	4.22579	4.21364	4.04311	4.08869	3.98831	3.8972	3.79253	3.7808	3.66246	3.57397	3.44211
Elizah	F	49	80	80	5	16	2009	1838	2009	0.000833	0.000797	0.002388	0.000793	0.000801	0.001582	0.001507	0.002242	0	0.00152	0	0.002852	0.002059	0	0	0.000649	0.000627	0.000628	0.001235	0.000615	0.001254	0.001188	0.001761	0	0.000565	0	0.000554	0	0.000542	0	0.001528	0.000522	0.000511	0.000994	0	0.00048	0	0	0.000436	0.000425
Elizbeth	F	39	52	52	28	1.857	1844	1840	1960	0	0	0.000796	0	0	0.000791	0.001507	0	0	0.00076	0	0.000713	0	0	0	0	0	0	0	0.000615	0.000627	0.000594	0	0	0.000565	0.001124	0.001108	0	0	0	0	0	0.001023	0	0	0.000959	0	0.000454	0	0.000425
Elkanah	M	41	75	75	7	10.714	1850	1838	1909	0.002499	0.001595	0.001592	0.001585	0.000801	0.000791	0.00226	0.002242	0.001417	0.00076	0.002218	0.001426	0.002745	0	0.002583	0.000649	0.001253	0.000628	0.001853	0.001231	0	0.001188	0	0.00174	0.00113	0.001124	0.001662	0	0	0.00053	0	0	0.000511	0	0	0	0.000457	0.000907	0	0
Ella	F	172	6579	6579	1371	4.799	2003	1838	2014	0.001666	0.000797	0	0.002378	0	0.002373	0.003014	0.001495	0.001417	0.00152	0.005176	0.002139	0.003431	0.002635	0.001291	0.001948	0.00564	0.004397	0.00494	0.002462	0.006898	0.009506	0.005282	0.005799	0.006213	0.007867	0.010529	0.007162	0.012474	0.007948	0.008656	0.010438	0.013298	0.012918	0.013075	0.016306	0.017804	0.014969	0.02049	0.014868
Ellaline	F	35	109	109	32	3.406	1907	1894	1952	0	0	0	0	0	0	0	0	0	0	0	0	0	0	0	0	0	0	0	0	0	0	0	0	0	0	0	0	0	0	0	0	0	0	0	0	0	0	0	0
Elle	F	30	190	190	38	5	2002	1845	2008	0	0	0	0	0	0	0	0.000747	0	0	0	0	0.000686	0	0	0	0	0	0	0	0	0	0	0	0	0	0	0	0	0	0	0	0	0	0.000484	0	0	0.000454	0.000436	0.000425
Elleanor	F	68	198	198	40	4.95	2009	1838	2009	0.007497	0.007974	0.013532	0.009511	0.003206	0.002373	0.003767	0.003737	0.003544	0.00304	0.005176	0.002852	0.006862	0.001976	0.003228	0.000649	0.00188	0.002513	0.00247	0.002462	0.000627	0.000594	0.000587	0.00232	0.000565	0.001124	0.001108	0.001653	0.001627	0.00106	0.001018	0	0.000511	0.000994	0	0	0.000913	0.000907	0.000436	0
Ellen	F	173	220588	220588	133848	1.648	1846	1838	2011	1.74771	1.77659	1.79892	1.78576	1.70618	1.78932	1.8278	1.8026	1.85263	1.82578	1.78416	1.80242	1.82125	1.72718	1.76141	1.75035	1.74837	1.76967	1.71864	1.70661	1.65549	1.67068	1.62209	1.63067	1.60226	1.55097	1.52388	1.55696	1.55595	1.55202	1.56681	1.52341	1.49298	1.45481	1.43676	1.47184	1.45991	1.44521	1.41468	1.43241
Ellena	F	60	110	110	28	3.929	2003	1841	2006	0	0	0	0.000793	0.000801	0	0.000753	0.001495	0.001417	0.00076	0.000739	0	0	0	0.000646	0	0	0	0	0	0.000627	0	0.001761	0	0	0	0	0.001653	0	0.00106	0.001018	0.001044	0	0.000497	0	0.00048	0.000913	0	0.000872	0
Ellenor	F	99	648	648	179	3.62	2009	1838	2009	0.029156	0.031896	0.01194	0.01823	0.008815	0.01503	0.009041	0.011958	0.014175	0.011402	0.014048	0.00713	0.017842	0.00527	0.003874	0.004545	0.005013	0.004397	0.008646	0.003693	0.006271	0.005347	0.002934	0.006959	0.004518	0.005619	0.005541	0.008264	0.004881	0.003179	0.004074	0.004697	0	0.002484	0.002421	0.002398	0.002283	0.001814	0.00218	0.00085
Ellice	F	50	84	84	36	2.333	2004	1839	2004	0	0.001595	0	0	0	0.003955	0.000753	0	0.001417	0.003801	0.000739	0.000713	0.000686	0.000659	0.001291	0	0.002507	0.000628	0.001235	0.000615	0.002508	0.001188	0.001174	0.00116	0.000565	0.000562	0.000554	0.001102	0.000542	0.00053	0	0.000522	0.001023	0	0.000484	0	0	0	0	0
Ellie	F	98	2062	2062	161	12.807	2004	1840	2014	0	0	0.001592	0	0	0.000791	0	0	0	0.00076	0	0	0	0	0	0	0.000627	0.000628	0	0	0	0.001782	0	0.00116	0.000565	0.000562	0.001662	0	0.000542	0	0	0	0.000511	0	0	0.00048	0.000457	0	0.000872	0
Ellie-mae	F	18	57	57	0	.	2014	1995	2014	0	0	0	0	0	0	0	0	0	0	0	0	0	0	0	0	0	0	0	0	0	0	0	0	0	0	0	0	0	0	0	0	0	0	0	0	0	0	0	0
Ellin	F	83	4796	4796	1880	2.551	1849	1838	2002	0.08247	0.089308	0.08517	0.111758	0.088154	0.104416	0.082123	0.070998	0.10631	0.109456	0.098339	0.112651	0.111855	0.088928	0.073607	0.06882	0.083972	0.082296	0.053109	0.067083	0.087164	0.075454	0.055752	0.070168	0.073985	0.067995	0.073146	0.0584	0.044471	0.04292	0.034626	0.032879	0.032223	0.027327	0.038255	0.029734	0.028304	0.025856	0.020926	0.024638
Ellinn	F	5	54	54	0	.	1842	1839	1861	0	0.002392	0.011144	0.014267	0.014425	0	0	0	0	0	0	0	0	0	0	0	0	0	0	0	0	0	0	0.00058	0	0	0	0	0	0	0	0	0	0	0	0	0	0	0	0
Ellinor	F	91	1462	1462	255	5.733	1841	1838	2009	0.031655	0.025517	0.027063	0.037253	0.026446	0.033223	0.022603	0.023915	0.019136	0.010642	0.013309	0.017112	0.017156	0.023055	0.030993	0.029216	0.020053	0.026385	0.024702	0.022156	0.023829	0.021983	0.031104	0.035954	0.020897	0.023602	0.014962	0.017079	0.017355	0.024374	0.016804	0.008872	0.009718	0.012422	0.006295	0.008632	0.00913	0.006351	0.00436	0.005098
Elliot	M/F	137	966	966	733	1.318	2012	1838	2014	0.000833	0	0	0	0	0.000791	0.000753	0.000747	0.000709	0	0	0	0	0.000659	0	0.001948	0	0.000628	0.000618	0	0	0.000594	0.000587	0.00058	0.00113	0.000562	0.001108	0.000551	0	0.00159	0.000509	0.001566	0.001023	0.001491	0.000968	0.00048	0.000457	0.000454	0.001744	0.00085
Elliott	M/F	146	848	848	1108	0.765	2014	1839	2014	0	0.001595	0	0.000793	0.002404	0.001582	0	0.000747	0.003544	0.00076	0.001479	0.001426	0	0.000659	0.000646	0.002597	0.001253	0.001256	0	0.001846	0	0.001188	0.000587	0.00116	0.001694	0.001686	0.001108	0.001102	0.001627	0.00106	0.001528	0.000522	0.002046	0.000994	0.002421	0.000959	0.000913	0.002268	0.000872	0.001699
Ellis	M/F	165	8613	8613	5349	1.61	2009	1838	2014	0.054147	0.05821	0.051739	0.057861	0.067317	0.05379	0.068561	0.060535	0.054572	0.048647	0.053236	0.072011	0.048036	0.053357	0.050363	0.054536	0.048879	0.051513	0.05558	0.062159	0.048912	0.046936	0.0581	0.05799	0.065514	0.059004	0.053751	0.049585	0.050979	0.050339	0.042773	0.053233	0.049101	0.051674	0.044551	0.04604	0.044281	0.048536	0.047519	0.042479
Ellison	M/F	69	135	135	476	0.284	2006	1838	2006	0.000833	0	0.000796	0	0	0.000791	0.00226	0	0.002126	0	0	0.000713	0	0.001976	0.000646	0.001298	0.001253	0.000628	0.000618	0.001231	0.001881	0.001188	0.000587	0.00058	0.001694	0.001124	0.000554	0	0	0.00106	0.000509	0.000522	0.001023	0.000497	0.001453	0.00048	0.00137	0	0.000436	0.000425
Elma	F	77	589	589	102	5.775	1918	1863	2007	0	0	0	0	0	0	0	0	0	0	0	0	0	0	0	0	0	0	0	0	0	0	0	0	0	0.001686	0.000554	0	0	0	0	0	0	0	0.000484	0.00048	0	0	0.000436	0.000425
Elmer	M	45	51	51	42	1.214	1945	1847	1966	0	0	0	0	0	0	0	0	0	0.00076	0	0	0	0	0	0	0	0	0	0	0	0	0	0.00058	0	0	0	0.000551	0	0.00053	0	0	0	0.000497	0.000484	0	0.000457	0	0	0
Eloise	F	56	290	290	197	1.472	2000	1858	2013	0	0	0	0	0	0	0	0	0	0	0	0	0	0	0	0	0	0	0	0	0.000627	0	0	0	0	0	0	0	0	0	0	0	0	0	0	0	0	0.000454	0	0
Elon	M	38	52	52	4	13	1988	1839	1993	0	0.000797	0	0	0.000801	0	0.000753	0	0	0.00076	0	0	0	0	0.000646	0.000649	0	0	0	0	0	0.000594	0.001174	0	0.000565	0.000562	0	0	0.000542	0	0.001528	0	0	0	0	0.00048	0	0.000454	0.000436	0.000425
Elsa	F	115	512	512	127	4.031	2010	1864	2014	0	0	0	0	0	0	0	0	0	0	0	0	0	0	0	0	0	0	0	0	0	0	0	0	0	0	0.000554	0	0	0	0	0	0	0.000497	0	0	0	0.001361	0.000872	0.000425
Elsie	F	142	111470	111470	5711	19.518	1896	1847	2014	0	0	0	0	0	0	0	0	0	0.00076	0	0.001426	0	0.000659	0	0	0.001253	0.000628	0.000618	0.001231	0.000627	0.000594	0.000587	0.00232	0.001694	0.00281	0.002771	0.006611	0.002712	0.005299	0.00611	0.009394	0.007161	0.0159	0.021307	0.016306	0.01826	0.028124	0.034441	0.04078
Elspeth	F	133	475	475	190	2.5	2010	1842	2010	0	0	0	0	0.000801	0	0	0	0	0	0	0	0	0.000659	0	0	0.000627	0.000628	0.001235	0	0	0	0	0.00116	0.000565	0.000562	0	0	0.000542	0	0	0.000522	0.000511	0	0.000484	0	0.000457	0.000907	0	0
Eluned	F	87	937	937	946	0.99	1932	1876	2006	0	0	0	0	0	0	0	0	0	0	0	0	0	0	0	0	0	0	0	0	0	0	0	0	0	0	0	0	0	0	0	0	0	0	0	0	0	0	0.000436	0
Elva	F	78	238	238	34	7	2014	1861	2014	0	0	0	0	0	0	0	0	0	0	0	0	0	0	0	0	0	0	0	0	0	0	0	0.00058	0.000565	0	0	0	0	0	0	0	0.000511	0	0.000484	0	0.000457	0.000454	0.000436	0
Elvet	M	50	108	108	54	2	1930	1891	1971	0	0	0	0	0	0	0	0	0	0	0	0	0	0	0	0	0	0	0	0	0	0	0	0	0	0	0	0	0	0	0	0	0	0	0	0	0	0	0	0
Elvin	M	59	94	94	61	1.541	2007	1863	2007	0	0	0	0	0	0	0	0	0	0	0	0	0	0	0	0	0	0	0	0	0	0	0	0	0	0.000562	0.001108	0	0.000542	0	0	0	0.000511	0	0	0.00048	0	0.000907	0.000436	0
Elvina	F	91	223	223	67	3.328	2003	1838	2003	0.001666	0.000797	0.002388	0	0.001603	0.000791	0	0.000747	0.000709	0.00152	0.001479	0	0.000686	0.001317	0.001291	0.001298	0	0.000628	0.001853	0	0.001881	0	0.001761	0.00174	0	0.001686	0.001108	0.001102	0.000542	0.00106	0.001528	0.001566	0.001534	0.000994	0.000968	0.000959	0.000913	0	0.000436	0.002549
Elvira	F	90	182	182	92	1.978	2010	1840	2010	0	0	0.000796	0.000793	0	0	0.000753	0	0	0	0.002218	0	0	0	0	0	0	0.000628	0.000618	0.001231	0.001254	0.001188	0	0.00116	0	0	0.000554	0.000551	0	0.00106	0	0.001044	0	0	0.001937	0	0	0	0.000872	0.000425
Elwyn	M	91	1151	1151	698	1.649	1929	1866	1988	0	0	0	0	0	0	0	0	0	0	0	0	0	0	0	0	0	0	0	0	0	0	0	0	0	0	0	0	0.000542	0	0	0	0	0	0	0	0	0	0	0
Ely	M	56	115	115	58	1.983	1846	1838	2001	0.004165	0.00319	0.003184	0.000793	0.002404	0.003164	0.001507	0.003737	0.007087	0.00076	0.000739	0.002139	0.001372	0.001976	0.000646	0	0.000627	0.001885	0.00247	0.000615	0.003135	0.000594	0.004108	0.00116	0.00113	0.000562	0.000554	0.000551	0.000542	0	0.000509	0	0.000511	0.000497	0.000484	0.000959	0	0.000454	0.000436	0
Elysia	F	34	79	79	21	3.762	2014	1909	2014	0	0	0	0	0	0	0	0	0	0	0	0	0	0	0	0	0	0	0	0	0	0	0	0	0	0	0	0	0	0	0	0	0	0	0	0	0	0	0	0
Ema	F	38	51	51	19	2.684	1976	1838	1995	0.001666	0.000797	0	0	0	0.000791	0.003014	0	0	0	0	0.001426	0	0.000659	0.000646	0	0	0	0	0	0.001254	0	0.001174	0.00116	0.000565	0.000562	0.000554	0	0	0	0	0	0.001534	0	0.000484	0.00048	0.00137	0.000454	0	0.00085
Emanuel	M	113	1807	1807	267	6.768	1841	1838	1990	0.034154	0.03987	0.039003	0.049142	0.048885	0.028477	0.045959	0.03662	0.03331	0.023563	0.035491	0.031371	0.029508	0.023055	0.02389	0.016231	0.021933	0.025128	0.020379	0.020309	0.021321	0.017824	0.019367	0.022036	0.014119	0.011239	0.016624	0.022038	0.013016	0.017486	0.013239	0.013569	0.011764	0.013912	0.010653	0.012469	0.009587	0.015423	0.006103	0.006797
Emelia	F	82	257	257	50	5.14	2012	1838	2014	0.009163	0.002392	0.004776	0.00317	0.003206	0.002373	0.005274	0.003737	0.003544	0.00152	0.002218	0.001426	0.004117	0.003294	0.001291	0.001948	0.003133	0.003769	0.005558	0.004924	0.001881	0.003565	0.003521	0.00174	0.002259	0.00281	0.003325	0.001653	0.003254	0.00106	0	0.003131	0.000511	0.000497	0.000484	0.000959	0	0	0.000436	0
Emeline	F	75	309	309	61	5.066	1847	1838	1988	0.004165	0.001595	0.004776	0.001585	0	0.000791	0.003014	0.003737	0.002126	0.006841	0.002958	0.004991	0.004117	0.003952	0.001937	0.005843	0.004387	0.005654	0.005558	0.004308	0.00439	0.004753	0.005282	0.00232	0.001694	0.003372	0.006095	0.00606	0.006508	0.00212	0.002546	0.003131	0.003069	0.001491	0.002421	0.005755	0.003196	0.001814	0.000872	0.000425
Emely	F	37	150	150	11	13.636	1838	1838	1911	0.009996	0.007974	0.005572	0.005548	0.003206	0.002373	0.006781	0.002989	0.002126	0.00228	0.005176	0.008556	0.001372	0.005929	0.007102	0.001948	0.00376	0.001885	0.003088	0.002462	0.001254	0.000594	0.000587	0.00116	0	0	0.001108	0	0.003254	0.00053	0.000509	0	0	0.000497	0.000484	0.000959	0	0.000454	0	0
Emerson	M	42	57	57	140	0.407	2003	1845	2003	0	0	0	0	0	0	0	0.001495	0	0.00076	0	0	0.000686	0	0	0	0	0.000628	0.000618	0	0.001254	0.001188	0	0.00058	0	0	0.001108	0	0	0	0.000509	0	0	0	0	0	0	0	0.000872	0
Emil	M	72	165	165	114	1.447	2005	1840	2005	0	0	0.000796	0	0	0	0	0	0	0	0	0.000713	0	0.000659	0	0	0	0	0	0	0.000627	0	0	0	0	0.001124	0.001108	0.000551	0	0.00053	0	0.000522	0	0	0.001453	0.001439	0.000913	0.000907	0.00218	0.000425
Emila	F	53	267	267	20	13.35	1844	1838	1921	0.004998	0.007177	0.011144	0.005548	0.004808	0.010283	0.015068	0.008221	0.009922	0.009121	0.004436	0.002852	0.002059	0.001976	0.001937	0.003246	0.002507	0.003141	0.009881	0.004308	0.005644	0.007129	0.002347	0.00058	0.000565	0.001124	0.001108	0.001653	0.000542	0	0.00662	0.012004	0.001534	0.000994	0	0.000959	0	0	0.000872	0.000425
Emile	M	95	186	186	129	1.442	2002	1841	2007	0	0	0	0.000793	0.000801	0	0	0	0	0	0	0.000713	0	0.000659	0.000646	0.000649	0.000627	0	0	0	0.000627	0	0.001174	0	0.000565	0.002248	0.000554	0.000551	0	0	0.000509	0	0.001023	0.000994	0.000484	0.00048	0.00137	0.000454	0.000436	0.000425
Emiley	F	49	133	133	8	16.625	1851	1838	1994	0.000833	0.001595	0.000796	0	0.002404	0.002373	0.004521	0.002989	0.000709	0.003801	0.004436	0.003565	0.004804	0.006587	0.001291	0.001298	0.004387	0.005026	0.003705	0.001231	0.001881	0.001188	0.000587	0.00116	0.002259	0.001686	0.001108	0	0.001085	0.00053	0.002037	0.001566	0.001023	0.000497	0.000968	0	0.000457	0	0.000872	0
Emilia	F	100	442	442	85	5.2	2011	1838	2014	0.004165	0.002392	0.002388	0.000793	0.004808	0	0	0.001495	0.000709	0.004561	0.002958	0.001426	0.004117	0.003294	0.006457	0.006492	0.010653	0.00691	0.011116	0.009847	0.006898	0.006535	0.005282	0.005799	0.012425	0.006743	0.003879	0.007713	0.004339	0.002649	0.002037	0.001566	0.001023	0.000497	0.000968	0.00048	0.00137	0.000454	0.001308	0.001274
Emilie	F	113	430	430	143	3.007	2007	1843	2010	0	0	0	0	0	0.000791	0	0	0.000709	0	0.001479	0.002139	0.001372	0.001317	0.001937	0.001298	0.00188	0.001885	0.001235	0.003693	0.003762	0	0.002347	0.00174	0.00113	0.002248	0.003325	0.003306	0.002169	0.003179	0.003564	0.002609	0.00358	0.001491	0.001937	0.001918	0.000457	0.002722	0.003052	0.004673
Emiline	F	55	136	136	33	4.121	1856	1838	1973	0.000833	0.000797	0.000796	0.000793	0.000801	0.003164	0.003767	0.003737	0.003544	0.00228	0.000739	0.002852	0.000686	0	0	0.001298	0.000627	0.003769	0.004323	0.003693	0.001254	0.002376	0.001761	0.002899	0.002824	0.001124	0.001662	0.001653	0.001627	0.003179	0.002546	0.001566	0.000511	0.001987	0.001453	0	0.000457	0.000454	0	0.00085
Emily	F	177	136980	136980	16976	8.069	1999	1838	2014	0.234916	0.246394	0.302473	0.29723	0.353416	0.408964	0.37671	0.414029	0.482647	0.504713	0.564157	0.645962	0.674563	0.687052	0.788373	0.75312	0.797734	0.875727	0.833076	0.931157	1.01023	0.984464	1.00706	1.027	1.07307	1.02555	1.07225	1.07654	1.09768	1.10268	1.0734	1.08084	1.12779	1.13732	1.10844	1.1462	1.16044	1.10545	1.18754	1.12146
Emlyn	M	105	1284	1284	795	1.615	1909	1846	1998	0	0	0	0	0	0	0	0	0.000709	0	0	0	0	0	0	0	0	0	0	0	0	0	0	0	0	0	0	0	0	0	0	0	0	0.000497	0	0	0	0	0.000436	0
Emma	F	177	140384	140384	19261	7.289	1979	1838	2014	1.23872	1.3436	1.3659	1.41006	1.52907	1.42307	1.51287	1.41996	1.45715	1.5453	1.53128	1.54075	1.45343	1.40441	1.44826	1.39197	1.40622	1.38458	1.4426	1.32996	1.33756	1.31658	1.26763	1.30129	1.29898	1.26326	1.25069	1.19389	1.20669	1.19064	1.14468	1.11633	1.14569	1.11645	1.04113	1.0546	1.04586	1.03922	1.00837	0.965133
Emmaline	F	67	127	127	31	4.097	1978	1838	1984	0.002499	0.000797	0	0.00317	0.001603	0.001582	0.00226	0.002989	0.001417	0.00076	0.001479	0.001426	0.000686	0.001976	0.001291	0.002597	0.001253	0.003141	0.000618	0	0	0	0.002934	0	0.00113	0.000562	0.001108	0.001653	0.000542	0.00212	0.000509	0	0.002557	0.000994	0.000968	0	0.00137	0.000454	0.000872	0.00085
Emmanuel	M	135	2256	2256	564	4	2014	1838	2014	0.006664	0.005582	0.006368	0.007134	0.006411	0.005537	0.006781	0.005979	0.004252	0.00304	0.005176	0.007843	0.006862	0.012516	0.020016	0.009739	0.01692	0.019475	0.020379	0.014771	0.018812	0.016635	0.023475	0.020876	0.020897	0.01742	0.016624	0.01763	0.01627	0.018016	0.014258	0.020876	0.017901	0.019378	0.018886	0.015826	0.013695	0.017237	0.014823	0.02124
Emmelina	F	39	61	61	1	61	1859	1838	1939	0.000833	0	0.000796	0	0.001603	0.001582	0	0	0.000709	0	0	0.000713	0.001372	0.001317	0	0	0.001253	0	0.000618	0	0	0.001782	0.001761	0.00116	0	0.001686	0.001108	0.000551	0.000542	0	0.000509	0.000522	0	0.001491	0	0	0.000457	0.001361	0.000436	0
Emmeline	F	121	2121	2121	602	3.523	1877	1838	2002	0.003332	0.001595	0	0.003963	0.002404	0.002373	0.004521	0.002989	0.002126	0.006841	0.003697	0.002852	0.003431	0.007905	0.016142	0.01688	0.019426	0.016334	0.019144	0.019079	0.021321	0.013665	0.019367	0.012178	0.014684	0.019106	0.013853	0.020385	0.014643	0.023315	0.01884	0.016179	0.012275	0.017887	0.015496	0.022061	0.013695	0.01633	0.018746	0.024213
Emmett	M	51	76	76	227	0.335	1971	1839	1999	0	0.000797	0	0.001585	0	0	0.001507	0.000747	0.000709	0.00152	0.000739	0.002139	0.002059	0	0	0	0.000627	0	0.001235	0.001231	0.001254	0.001188	0	0.00116	0.001694	0	0	0	0.001085	0	0	0	0.000511	0	0	0.00048	0	0.000907	0.000872	0
Emmie	F	98	1116	1116	169	6.604	2011	1860	2014	0	0	0	0	0	0	0	0	0	0	0	0	0	0	0	0	0	0	0	0	0	0	0.000587	0	0	0	0	0	0.000542	0.00053	0	0	0	0.000994	0.000484	0.002398	0.000457	0.001814	0.003488	0.002124
Emmily	F	31	67	67	6	11.167	1847	1838	1898	0.002499	0.000797	0	0.002378	0.003206	0	0	0.001495	0.002126	0.004561	0	0.001426	0.002059	0.000659	0	0.000649	0.000627	0	0.000618	0.000615	0.001254	0.001782	0.000587	0.00058	0	0.001124	0.000554	0.001102	0.002712	0.00212	0	0	0	0.001987	0.000968	0.00048	0	0	0.000872	0
Emmott	F	41	61	61	93	0.656	1851	1839	1928	0	0.000797	0	0.000793	0.000801	0.000791	0.000753	0	0.000709	0	0.000739	0	0	0.001976	0.001937	0.001298	0	0.000628	0	0	0	0.000594	0.000587	0.00058	0	0	0.000554	0.001102	0	0.00053	0	0.001044	0.000511	0.000497	0.001453	0	0.000913	0.000907	0.000436	0
Emmy	F	58	116	116	16	7.25	2008	1843	2014	0	0	0	0	0	0.000791	0	0	0	0	0	0	0	0.000659	0	0.000649	0	0	0	0	0.000627	0.000594	0	0	0	0	0	0	0.001085	0.00053	0	0	0	0.000994	0.000484	0.00048	0	0.000454	0.000436	0.001274
Emrys	M	108	1144	1144	651	1.757	1922	1839	1999	0	0.000797	0	0.000793	0.000801	0	0	0	0	0	0	0.000713	0	0	0	0	0	0	0.000618	0.000615	0	0	0	0	0.00113	0	0	0.001102	0	0.00106	0	0.000522	0	0	0.000968	0.000959	0	0.000454	0.001744	0
Emyr	M	99	712	712	204	3.49	1941	1881	1994	0	0	0	0	0	0	0	0	0	0	0	0	0	0	0	0	0	0	0	0	0	0	0	0	0	0	0	0	0	0	0	0	0	0	0	0	0	0	0	0
Ena	F	92	2973	2973	581	5.117	1906	1858	1977	0	0	0	0	0	0	0	0	0	0	0	0	0	0	0	0	0	0	0	0	0.001254	0	0	0	0	0	0	0	0.000542	0.00053	0	0.000522	0	0	0.000484	0	0	0.000454	0.000436	0.000425
Enid	F	107	9210	9210	1132	8.136	1930	1838	1989	0.000833	0	0	0	0	0	0	0	0	0	0	0	0	0	0	0	0	0	0	0	0	0.000594	0	0	0.000565	0	0	0.000551	0.000542	0.00159	0.000509	0	0.000511	0	0.002905	0.00048	0.002283	0.001361	0.000436	0.001699
Enis	M	48	79	79	10	7.9	2000	1839	2000	0	0.001595	0.000796	0	0	0	0	0	0	0	0	0.000713	0	0	0	0	0	0	0	0	0	0	0	0	0	0	0	0	0	0	0.000509	0	0	0	0	0	0	0.000907	0	0
Ennis	M	54	99	99	51	1.941	2004	1849	2004	0	0	0	0	0	0	0	0	0	0	0	0.000713	0	0	0	0	0	0	0.000618	0	0	0	0	0	0	0	0	0	0	0	0.000509	0	0.000511	0	0	0.00048	0	0	0	0
Enoch	M	116	9991	9991	825	12.11	1844	1838	1971	0.102463	0.116419	0.104274	0.098284	0.110593	0.089387	0.122808	0.09865	0.108436	0.091973	0.103515	0.105521	0.100189	0.093539	0.096206	0.10258	0.082719	0.110565	0.088927	0.092931	0.094689	0.089119	0.084509	0.091044	0.08754	0.097779	0.071484	0.084845	0.093823	0.076303	0.086564	0.070978	0.079789	0.088441	0.073605	0.081049	0.062998	0.07031	0.076728	0.056922
Enock	M	69	203	203	25	8.12	1840	1838	1936	0.006664	0.007177	0.010348	0.005548	0.004007	0.003164	0.003014	0.003737	0.002835	0.004561	0.000739	0.004991	0.000686	0.001976	0.000646	0.001298	0.000627	0.001256	0.001235	0.003077	0.003135	0.002376	0.001174	0.00116	0.00113	0.002248	0.001662	0.001102	0.003254	0.00159	0.003564	0.001566	0.001023	0.001491	0.001453	0.003357	0.00137	0.000454	0.000872	0
Enos	M	100	1008	1008	144	7	1877	1838	1952	0.00833	0.010366	0.00796	0.009511	0.007213	0.006328	0.012808	0.007473	0.008505	0.009121	0.008873	0.006417	0.008235	0.013175	0.009685	0.009089	0.004387	0.010051	0.011116	0.010462	0.005644	0.011882	0.01115	0.009278	0.006213	0.012363	0.007758	0.008264	0.00705	0.008478	0.008656	0.006785	0.007161	0.006459	0.008232	0.005755	0.007304	0.007711	0.00436	0.014018
Enrico	M	37	52	52	17	3.059	2014	1881	2014	0	0	0	0	0	0	0	0	0	0	0	0	0	0	0	0	0	0	0	0	0	0	0	0	0	0	0	0	0	0	0	0	0	0	0	0	0	0	0	0
Ephraim	M	110	2389	2389	302	7.911	2013	1838	2013	0.024158	0.027111	0.027859	0.022986	0.031255	0.034014	0.023356	0.021673	0.021262	0.034205	0.019964	0.027093	0.031567	0.027008	0.025181	0.028567	0.025693	0.020731	0.025937	0.024618	0.023829	0.01723	0.023475	0.021456	0.020332	0.018544	0.018841	0.018181	0.019524	0.015367	0.01935	0.019832	0.019947	0.017887	0.014043	0.012469	0.015521	0.018144	0.013515	0.019965
Erasmus	M	56	86	86	37	2.324	1841	1838	1927	0.000833	0.000797	0.001592	0.00317	0.000801	0.001582	0	0.000747	0	0.00076	0.000739	0	0.001372	0.000659	0.001937	0.002597	0	0.000628	0	0	0	0.001188	0	0.00232	0.000565	0.001686	0.000554	0.000551	0.001085	0.00106	0.000509	0.000522	0.000511	0	0.000968	0.00048	0.000457	0.000454	0	0.000425
Eric	M	157	52047	52047	9088	5.727	1926	1838	2014	0.000833	0.000797	0	0	0	0	0.000753	0	0	0	0	0	0	0.000659	0	0.000649	0	0	0.000618	0.000615	0	0	0.000587	0	0.000565	0.000562	0.001662	0.000551	0.000542	0.00106	0	0.000522	0.000511	0.001987	0.000484	0.00048	0.003196	0.000454	0.00218	0.001699
Erica	F	129	940	940	312	3.013	2010	1874	2011	0	0	0	0	0	0	0	0	0	0	0	0	0	0	0	0	0	0	0	0	0	0	0	0	0	0	0	0	0	0	0	0	0	0	0	0	0.000457	0	0	0.000425
Erik	M	54	86	86	29	2.966	2003	1887	2007	0	0	0	0	0	0	0	0	0	0	0	0	0	0	0	0	0	0	0	0	0	0	0	0	0	0	0	0	0	0	0	0	0	0	0	0	0	0	0	0
Erika	F	56	165	165	46	3.587	2005	1905	2005	0	0	0	0	0	0	0	0	0	0	0	0	0	0	0	0	0	0	0	0	0	0	0	0	0	0	0	0	0	0	0	0	0	0	0	0	0	0	0	0
Erin	F	55	799	799	283	2.823	2006	1863	2014	0	0	0	0	0	0	0	0	0	0	0	0	0	0	0	0	0	0	0	0	0	0	0	0	0	0.000562	0	0	0	0	0	0	0	0	0	0	0	0	0	0
Erna	F	34	54	54	13	4.154	2000	1847	2000	0	0	0	0	0	0	0	0	0	0.00076	0	0	0	0	0	0	0	0	0	0	0	0	0	0	0	0	0	0	0	0	0.001018	0	0	0	0	0	0	0	0	0.000425
Ernald	M	39	57	57	41	1.39	1886	1851	1944	0	0	0	0	0	0	0	0	0	0	0	0	0	0.000659	0	0	0	0	0	0	0	0	0	0	0	0	0	0	0	0	0	0	0	0.000497	0	0.00048	0	0.000454	0	0
Ernest	M	151	122525	122525	26658	4.596	1893	1838	2014	0.004165	0.00319	0.011144	0.009511	0.009617	0.009492	0.005274	0.007473	0.014883	0.019003	0.031055	0.027093	0.021273	0.025032	0.03293	0.042201	0.033839	0.036436	0.050639	0.078161	0.069606	0.076642	0.093898	0.092784	0.127639	0.139363	0.139642	0.170792	0.222898	0.259641	0.317742	0.502061	0.425543	0.482453	0.49393	0.538091	0.620395	0.691304	0.745921	0.821552
Ernestine	F	76	163	163	132	1.235	1973	1842	1973	0	0	0	0	0.000801	0	0	0	0	0	0	0.000713	0	0.000659	0	0.000649	0.00188	0.001885	0	0	0	0.000594	0.001761	0.00058	0	0.000562	0.000554	0	0.001627	0	0.002546	0.000522	0.000511	0	0.000968	0.00048	0.00137	0	0.000436	0.001274
Errol	M	62	224	224	58	3.862	1962	1881	1994	0	0	0	0	0	0	0	0	0	0	0	0	0	0	0	0	0	0	0	0	0	0	0	0	0	0	0	0	0	0	0	0	0	0	0	0	0	0	0	0
Ervin	M	48	77	77	16	4.812	2008	1840	2008	0	0	0.000796	0	0	0	0.000753	0	0	0	0	0	0	0	0	0	0.000627	0	0	0	0	0	0	0	0.000565	0.001124	0.000554	0.001102	0	0.00106	0	0	0	0	0.000968	0.00048	0.000457	0.000454	0.000872	0.000425
Erwin	M	41	55	55	51	1.078	1984	1838	1984	0.000833	0	0.000796	0	0	0	0	0	0	0	0	0	0	0	0.000646	0	0.000627	0	0	0	0	0	0.000587	0	0.00113	0.000562	0	0	0	0	0	0.000522	0	0	0	0.000959	0	0.000454	0	0.000425
Eryl	unknown	80	394	394	117	3.368	1945	1880	1989	0	0	0	0	0	0	0	0	0	0	0	0	0	0	0	0	0	0	0	0	0	0	0	0	0	0	0	0	0	0	0	0	0	0	0	0	0	0	0	0
Esau	M	72	375	375	36	10.417	1845	1838	1925	0.005831	0.005582	0.00398	0.003963	0.004808	0.006328	0.005274	0.009715	0.009214	0.005321	0.005176	0.004991	0.002745	0.007905	0.003874	0.003895	0.00376	0.003769	0.003088	0.006154	0.003762	0.007724	0.005282	0.004639	0.000565	0.003934	0.001108	0.003857	0.003796	0.004239	0.005092	0.003131	0.004092	0.002981	0.002905	0.001918	0.004565	0.004536	0.002616	0.002549
Esma	F	39	79	79	11	7.182	1982	1881	1982	0	0	0	0	0	0	0	0	0	0	0	0	0	0	0	0	0	0	0	0	0	0	0	0	0	0	0	0	0	0	0	0	0	0	0	0	0	0	0	0
Esme	F	127	1273	1273	360	3.536	2013	1866	2014	0	0	0	0	0	0	0	0	0	0	0	0	0	0	0	0	0	0	0	0	0	0	0	0	0	0	0	0	0.000542	0	0	0	0.000511	0	0.000484	0	0	0	0	0
Esmee	F	41	63	63	25	2.52	2013	1895	2013	0	0	0	0	0	0	0	0	0	0	0	0	0	0	0	0	0	0	0	0	0	0	0	0	0	0	0	0	0	0	0	0	0	0	0	0	0	0	0	0
Esmeralda	F	64	110	110	11	10	1919	1847	1968	0	0	0	0	0	0	0	0	0	0.00076	0	0	0	0.001976	0	0	0.000627	0	0.000618	0.000615	0.001254	0.000594	0.000587	0	0.000565	0.000562	0	0.001102	0.001085	0	0	0.000522	0	0.000497	0.000968	0	0.000457	0.000454	0.001744	0.000425
Esmond	M	52	104	104	104	1	1951	1868	1992	0	0	0	0	0	0	0	0	0	0	0	0	0	0	0	0	0	0	0	0	0	0	0	0	0	0	0	0	0	0	0.000509	0	0	0	0.000968	0	0	0	0	0
Essie	F	66	191	191	24	7.958	2001	1858	2002	0	0	0	0	0	0	0	0	0	0	0	0	0	0	0	0	0	0	0	0	0.000627	0	0	0	0	0.000562	0	0	0	0	0.000509	0	0	0.000497	0.000968	0	0	0.000454	0.000436	0.000425
Estella	F	92	313	313	126	2.484	2014	1839	2014	0	0.000797	0	0	0	0	0	0	0	0	0	0.000713	0	0	0	0	0	0	0	0	0	0.001782	0	0.00174	0	0.000562	0.001108	0.001102	0	0.00106	0	0	0	0.000497	0.001453	0	0	0	0.000872	0
Estelle	F	129	589	589	390	1.51	2000	1853	2008	0	0	0	0	0	0	0	0	0	0	0	0	0	0	0	0.000649	0	0	0	0.001231	0.001881	0.001188	0.001761	0	0	0	0.001108	0.000551	0.001085	0	0.000509	0.000522	0	0	0.001453	0.00048	0.000457	0	0	0.000425
Ester	F	90	260	260	35	7.429	1838	1838	1998	0.009163	0.003987	0.002388	0	0.003206	0.002373	0.003014	0.002989	0.002835	0.00228	0.002218	0.002139	0.002745	0	0.003228	0.006492	0.001253	0.002513	0.001853	0.000615	0.001254	0.001188	0.001174	0.00174	0.003953	0.002248	0.002217	0.000551	0.002169	0.00053	0.003564	0.001566	0.001023	0.000497	0.000968	0.00048	0.005022	0.002722	0.001744	0.000425
Esther	F	176	46807	46807	3435	13.626	1845	1838	2013	0.339045	0.357231	0.351028	0.37015	0.395089	0.344099	0.379724	0.407303	0.36925	0.371694	0.348994	0.367899	0.358898	0.328705	0.346083	0.353187	0.360328	0.355568	0.374236	0.342183	0.343013	0.351721	0.362682	0.363596	0.349595	0.325929	0.353539	0.334422	0.349262	0.348131	0.340146	0.318877	0.359052	0.325445	0.335098	0.345778	0.336903	0.335219	0.31694	0.339411
Ethan	M	47	1490	1490	293	5.085	2011	1843	2014	0	0	0	0	0	0.000791	0	0	0	0.00076	0	0	0	0	0	0	0	0	0	0.000615	0	0	0	0	0	0	0	0	0	0	0	0	0.000511	0	0.000484	0.00048	0	0	0	0
Ethel	F	123	117278	117278	8934	13.127	1891	1841	1973	0	0	0	0.001585	0.000801	0	0	0.000747	0.000709	0.00152	0.000739	0.002139	0	0	0	0	0.001253	0.003141	0.001853	0.003693	0.011287	0.008318	0.018193	0.015077	0.018073	0.020792	0.023274	0.036913	0.037421	0.040801	0.065687	0.074631	0.093087	0.105335	0.125419	0.154425	0.197668	0.24994	0.299066	0.325393
Ethelbert	M	79	332	332	175	1.897	1885	1838	1936	0.001666	0.000797	0.000796	0	0.001603	0	0.000753	0.000747	0.000709	0	0.000739	0	0	0.000659	0.000646	0.000649	0.000627	0.003141	0	0.000615	0.000627	0.002376	0.001174	0.00174	0.002259	0.001124	0.000554	0.001653	0.002169	0.00159	0.000509	0.001566	0.004092	0.002981	0.003874	0.000959	0.002283	0.004536	0.003052	0.002974
Etheldreda	F	56	91	91	22	4.136	1884	1846	1953	0	0	0	0	0	0	0	0	0.000709	0	0	0	0	0	0	0	0.000627	0	0.000618	0	0	0	0	0	0	0.001124	0.000554	0	0.000542	0	0.000509	0	0	0.000497	0	0.00048	0.000457	0	0.000436	0.001274
Ethelinda	F	57	142	142	11	12.909	1885	1839	1930	0	0.000797	0	0	0	0	0	0	0	0.00152	0	0	0	0.001317	0.000646	0	0	0	0	0.000615	0.001254	0	0	0	0	0.001124	0.001108	0.001102	0.001627	0.00053	0.000509	0.001044	0.000511	0.000497	0.000484	0.000959	0.001826	0.000907	0.000872	0.001699
Etheline	F	44	75	75	15	5	1873	1851	1961	0	0	0	0	0	0	0	0	0	0	0	0	0	0.000659	0.000646	0	0	0	0	0	0	0	0.000587	0	0	0	0	0	0.000542	0	0	0.000522	0	0	0.000484	0.002877	0.000457	0.001814	0.001744	0.000425
Ethell	F	37	71	71	23	3.087	1883	1860	1928	0	0	0	0	0	0	0	0	0	0	0	0	0	0	0	0	0	0	0	0	0	0	0.000587	0	0	0	0.001662	0.000551	0.001627	0.00053	0	0	0.001534	0.000497	0.000968	0.000959	0.00137	0.000907	0.000872	0.001699
Ethelreda	F	57	128	128	15	8.533	1935	1857	1951	0	0	0	0	0	0	0	0	0	0	0	0	0	0	0	0	0	0	0	0.000615	0	0	0	0	0	0	0	0	0	0	0	0	0	0	0	0	0	0.000454	0.000872	0.000425
Ethelwyn	F	51	118	118	60	1.967	1877	1868	1942	0	0	0	0	0	0	0	0	0	0	0	0	0	0	0	0	0	0	0	0	0	0	0	0	0	0	0	0	0	0	0.001018	0	0.001534	0.000994	0.001453	0.000959	0	0.001361	0.000872	0.002549
Etta	F	78	178	178	214	0.832	2013	1838	2013	0.000833	0	0	0	0.000801	0	0	0.000747	0	0	0.000739	0.000713	0.000686	0	0	0	0.000627	0.000628	0.001235	0	0	0	0.000587	0.00058	0.00113	0	0	0.000551	0.000542	0.00106	0.002546	0.001044	0.000511	0.000497	0	0.001439	0.000913	0.001814	0.002616	0.002549
Ettie	F	72	557	557	59	9.441	1891	1861	1999	0	0	0	0	0	0	0	0	0	0	0	0	0	0	0	0	0	0	0	0	0	0	0	0.00058	0	0.000562	0.000554	0	0	0	0.001528	0.001566	0.000511	0.002484	0.001453	0.003837	0.003196	0.003175	0.003052	0.005098
Etty	F	86	701	701	73	9.603	1886	1838	1957	0.000833	0.002392	0.000796	0.000793	0	0.001582	0	0.000747	0.001417	0	0	0	0.001372	0.001976	0.000646	0.001298	0.002507	0	0.001853	0.001846	0.001254	0.001188	0.000587	0.002899	0.002259	0.002248	0.000554	0.003306	0.005423	0.00212	0.005092	0.002609	0.004603	0.002981	0.006779	0.005755	0.008674	0.003629	0.006103	0.007646
Euan	M	62	193	193	30	6.433	2005	1844	2014	0	0	0	0	0	0	0.001507	0.000747	0	0.00076	0	0.001426	0	0.001317	0.000646	0	0.000627	0.001256	0.000618	0.000615	0	0	0	0	0	0	0	0	0	0	0	0	0	0	0	0	0	0	0	0
Eugene	M	147	1271	1271	754	1.686	1957	1838	2007	0.000833	0.000797	0.001592	0.000793	0.002404	0.003164	0.001507	0.000747	0.002126	0.00152	0.004436	0.000713	0.002059	0.003294	0.003228	0.001948	0.002507	0.001885	0.008028	0.004308	0.003135	0.004753	0.003521	0.002899	0.001694	0.005619	0.003325	0.005509	0.000542	0.002649	0.000509	0.002609	0.004603	0.002981	0.003874	0.004796	0.002283	0.002268	0.002616	0.00085
Eugenia	F	109	530	530	271	1.956	1884	1846	1983	0	0	0	0	0	0	0	0	0.000709	0.00076	0.000739	0.001426	0	0	0.000646	0.003246	0.002507	0.002513	0.003705	0.001846	0.002508	0.000594	0.001761	0.00174	0.002259	0.001124	0.001662	0.001102	0.002169	0.00106	0.003564	0.005741	0.006138	0.003478	0.002421	0.005755	0.003196	0.004083	0.003488	0.003823
Eugenie	F	101	548	548	449	1.22	1856	1841	1988	0	0	0	0.000793	0	0	0	0	0	0	0	0	0.000686	0.000659	0	0.000649	0.00376	0.011936	0.014821	0.004924	0.006898	0.004753	0.004108	0.006379	0.00113	0.004496	0.002771	0.003857	0.001627	0.003179	0.004074	0.002088	0.001534	0.003975	0	0.003357	0.004565	0.003175	0.002616	0.003398
Eunice	F	139	8848	8848	978	9.047	1928	1838	2006	0.006664	0.012758	0.005572	0.011889	0.009617	0.007119	0.007534	0.009715	0.012048	0.004561	0.01183	0.011408	0.008235	0.007905	0.015496	0.012985	0.011906	0.01759	0.011116	0.020309	0.01505	0.016041	0.014672	0.011598	0.014684	0.019668	0.014962	0.018181	0.019524	0.022785	0.011202	0.014091	0.015856	0.020371	0.015012	0.016306	0.01826	0.017237	0.023978	0.017841
Euphemia	F	107	608	608	118	5.153	1915	1840	2006	0	0	0.000796	0.002378	0.001603	0.003164	0.001507	0.002242	0.001417	0.00304	0.003697	0	0.003431	0.003952	0.000646	0.001298	0.005013	0.005026	0.00494	0.001846	0.001881	0.004159	0.003521	0.00232	0.002824	0.001686	0.002771	0.001653	0.004339	0.00159	0.004074	0.003653	0.002557	0.003478	0.001937	0.005755	0.006848	0.004536	0.003052	0.004248
Eurwen	F	55	262	262	70	3.743	2007	1898	2007	0	0	0	0	0	0	0	0	0	0	0	0	0	0	0	0	0	0	0	0	0	0	0	0	0	0	0	0	0	0	0	0	0	0	0	0	0	0	0	0
Eurwyn	F	39	74	74	36	2.056	1924	1913	1991	0	0	0	0	0	0	0	0	0	0	0	0	0	0	0	0	0	0	0	0	0	0	0	0	0	0	0	0	0	0	0	0	0	0	0	0	0	0	0	0
Eustace	M	89	411	411	289	1.422	1891	1838	1967	0.001666	0	0	0	0	0.000791	0.000753	0	0	0.00228	0.000739	0	0.000686	0.000659	0.001291	0	0	0.001256	0.001235	0.001231	0.002508	0.001188	0.000587	0.00116	0.002824	0.00281	0.003325	0	0.001627	0.00106	0.001528	0.001566	0.001534	0.002981	0.003874	0.002877	0.003196	0.002268	0.003924	0.004248
Eva	F	170	31645	31645	2638	11.996	1906	1840	2014	0	0	0.000796	0.000793	0	0.000791	0	0	0.001417	0.00152	0	0.001426	0.001372	0.001976	0.007102	0.035708	0.032586	0.030782	0.040758	0.025848	0.035117	0.032083	0.042841	0.049291	0.037275	0.033717	0.046547	0.045728	0.052064	0.04398	0.061104	0.064193	0.061888	0.064095	0.060046	0.082008	0.069846	0.07666	0.076728	0.107048
Evaline	F	78	198	198	50	3.96	1906	1853	1946	0	0	0	0	0	0	0	0	0	0	0	0	0	0	0	0.001948	0.000627	0.001256	0.000618	0	0.001254	0.000594	0.001174	0	0	0.000562	0.001108	0.001102	0.001627	0.00053	0.001018	0.000522	0.001023	0.000994	0.001937	0.00048	0.00137	0.001814	0.000872	0.000425
Evan	M	171	14623	14623	2788	5.245	2009	1838	2014	0.138284	0.133164	0.120193	0.131574	0.139443	0.136058	0.111506	0.118828	0.116232	0.104895	0.111648	0.104808	0.128325	0.10869	0.1046	0.098685	0.108412	0.111193	0.098808	0.107086	0.094689	0.109319	0.102701	0.091624	0.120862	0.10677	0.104732	0.102475	0.0884	0.110745	0.106932	0.100204	0.101271	0.089435	0.087648	0.079131	0.099975	0.084825	0.09591	0.098977
Evangeline	F	105	668	668	174	3.839	2009	1852	2009	0	0	0	0	0	0	0	0	0	0	0	0	0	0	0.000646	0.020126	0.016293	0.010051	0.004323	0.009232	0.008779	0.002376	0.004108	0.004059	0.005083	0.005058	0.004433	0.003306	0.003254	0.004239	0.003564	0.002088	0.005115	0.005465	0.007748	0.003837	0.004565	0.007711	0.005231	0.005522
Evans	M/F	52	101	101	1928	0.052	1847	1838	1949	0.000833	0.001595	0.001592	0	0.000801	0.000791	0	0	0.000709	0.004561	0.000739	0	0.001372	0.000659	0.001291	0	0	0	0.00247	0.001231	0	0.001782	0.002934	0	0.000565	0.003372	0.002217	0	0	0.00159	0.000509	0.001566	0.001534	0.000994	0.000968	0	0.000913	0	0	0.00085
Eve	F	175	1725	1725	1020	1.691	2006	1838	2014	0.002499	0.007177	0.006368	0.011097	0.007213	0.008701	0.006781	0.003737	0.012048	0.00228	0.007394	0.009982	0.01098	0.007905	0.011622	0.006492	0.008147	0.008167	0.008028	0.00677	0.008779	0.007129	0.005282	0.005219	0.005648	0.003934	0.007204	0.007713	0.008135	0.009538	0.005601	0.010438	0.009718	0.006459	0.004842	0.005275	0.008217	0.005897	0.002616	0.006372
Eveleen	F	52	128	128	58	2.207	1881	1840	1941	0	0	0.000796	0	0	0	0	0	0	0	0	0	0	0	0	0	0	0	0	0	0	0	0	0	0	0	0	0	0	0.00106	0.000509	0	0.000511	0.000497	0.000484	0.000959	0	0	0.000436	0
Evelina	F	95	684	684	97	7.052	1855	1840	2005	0	0	0.001592	0	0.000801	0.001582	0	0	0.002126	0.00076	0.001479	0.001426	0.002745	0.00527	0.001291	0.005194	0.00188	0.010051	0.004323	0.003077	0.002508	0.005347	0.004108	0.002899	0.003389	0.004496	0.003325	0.004408	0.004881	0.004769	0.003055	0.004697	0.00358	0.006459	0.006779	0.003837	0.006848	0.004083	0.003924	0.005098
Eveline	F	127	14800	14800	4244	3.487	1908	1838	1978	0.000833	0	0.000796	0	0	0.000791	0	0.000747	0.000709	0.00076	0.002218	0.000713	0.000686	0.003294	0.000646	0.005843	0.002507	0.004397	0.001235	0.008616	0.008779	0.008318	0.002934	0.006379	0.008472	0.006743	0.011083	0.01157	0.011931	0.010068	0.016804	0.016701	0.019947	0.018384	0.030507	0.020622	0.025564	0.031299	0.035312	0.037807
Evelyn	M/F	169	29455	29455	8523	3.456	1907	1838	2014	0.000833	0	0	0	0.003206	0.003955	0.00226	0.001495	0.003544	0.006081	0.001479	0.002139	0.003431	0.003294	0.003874	0.003246	0.002507	0.002513	0.004323	0.004924	0.008779	0.004159	0.007042	0.009858	0.005648	0.010677	0.007204	0.012121	0.015185	0.011127	0.013239	0.025051	0.018924	0.017887	0.020338	0.016306	0.023282	0.030846	0.024849	0.033134
Evelyne	F	92	328	328	117	2.803	1968	1848	1996	0	0	0	0	0	0	0	0	0	0	0.000739	0.000713	0.000686	0	0	0	0.000627	0	0.000618	0.000615	0	0	0.000587	0.00058	0.000565	0	0	0	0.000542	0	0.001018	0	0.000511	0.000497	0.000484	0.001918	0.001826	0.001361	0.000436	0.00085
Everard	M	81	162	162	248	0.653	1918	1849	1967	0	0	0	0	0	0	0	0	0	0	0	0.000713	0	0.000659	0	0.000649	0.00188	0.000628	0.000618	0.001231	0.001254	0.000594	0.000587	0	0.002259	0.001124	0	0	0.001627	0.00053	0.000509	0.001044	0.000511	0.001987	0.000484	0.000959	0.002283	0.000907	0.001308	0.000425
Everett	M	61	119	119	267	0.446	1880	1849	1951	0	0	0	0	0	0	0	0	0	0	0	0.001426	0.002059	0.001317	0	0	0.000627	0	0	0	0.001254	0	0.000587	0	0	0	0.001662	0.000551	0	0	0	0.001044	0.001023	0	0.000484	0	0	0.000454	0	0.000425
Everilda	F	53	81	81	8	10.125	1941	1840	1948	0	0	0.000796	0	0.000801	0.000791	0	0	0	0	0	0	0	0.000659	0	0.001298	0.000627	0.000628	0.000618	0	0.000627	0	0	0.00116	0.000565	0	0.000554	0.001653	0.001085	0.00053	0.001018	0.000522	0.000511	0.000994	0.000484	0.00048	0.000913	0.001361	0.000872	0
Evie	F	44	820	820	79	10.38	2008	1888	2014	0	0	0	0	0	0	0	0	0	0	0	0	0	0	0	0	0	0	0	0	0	0	0	0	0	0	0	0	0	0	0	0	0	0	0	0	0	0	0	0
Ewan	M	91	465	465	164	2.835	2008	1838	2014	0.000833	0.001595	0	0	0	0	0	0	0	0	0	0	0	0	0	0	0	0.000628	0	0	0	0	0	0	0	0	0	0	0	0	0	0	0	0	0	0.000959	0.000457	0.000454	0	0
Ewart	M	88	759	759	2024	0.375	1898	1848	1967	0	0	0	0	0	0	0	0	0	0	0.000739	0	0.000686	0	0	0	0	0	0	0	0	0	0	0	0	0	0	0.000551	0	0	0.002037	0.002088	0.002557	0	0.000484	0.00048	0	0	0.001308	0.002549
Ewen	M	64	91	91	62	1.468	2005	1841	2010	0	0	0	0.001585	0	0	0	0	0	0.00076	0.000739	0	0	0	0	0.000649	0.000627	0.000628	0	0.000615	0	0	0.000587	0	0	0.001124	0	0	0	0	0.000509	0	0	0	0	0	0	0.000454	0	0
Ezekiah	M	34	58	58	2	29	1843	1839	1947	0	0.001595	0.002388	0	0.001603	0.003164	0.000753	0.002242	0	0.00076	0.000739	0	0	0	0	0.000649	0.000627	0	0.000618	0	0.000627	0	0.001174	0.00058	0.000565	0.000562	0.000554	0.000551	0	0.00106	0.000509	0.001044	0.001534	0.001987	0.001453	0.00048	0.000913	0.002268	0.000436	0.000425
Ezekiel	M	91	468	468	76	6.158	2012	1838	2012	0.007497	0.004784	0.007164	0.006341	0.006411	0.006328	0.003014	0.002989	0.004252	0.00228	0.008133	0.006417	0.00549	0.001317	0.005165	0.003895	0.00376	0.005654	0.006793	0.004308	0.003762	0.006535	0.004695	0.002899	0.006777	0.003372	0.001108	0.003857	0.005423	0.003709	0.004074	0.004697	0.004092	0.002981	0.00339	0.002398	0.005022	0.004083	0.002616	0.004248
Ezra	M	105	1794	1794	196	9.153	1848	1838	2006	0.020826	0.017543	0.013532	0.01506	0.016829	0.013448	0.019589	0.014947	0.017718	0.019003	0.025879	0.011408	0.017156	0.023714	0.01937	0.024022	0.017546	0.018218	0.019762	0.025233	0.016931	0.022577	0.017606	0.016237	0.021461	0.017982	0.014408	0.022038	0.015728	0.011657	0.014767	0.011482	0.015344	0.010931	0.014043	0.01151	0.01826	0.014516	0.007411	0.013593
Fabian	M	46	83	83	34	2.441	2009	1841	2013	0	0	0	0.000793	0	0	0	0	0	0	0.000739	0	0	0	0	0	0	0	0	0	0	0	0	0	0	0	0.000554	0	0	0	0	0	0.000511	0	0	0	0	0	0	0
Fahima	F	23	64	64	3	21.333	2010	1978	2012	0	0	0	0	0	0	0	0	0	0	0	0	0	0	0	0	0	0	0	0	0	0	0	0	0	0	0	0	0	0	0	0	0	0	0	0	0	0	0	0
Faisal	M	30	113	113	23	4.913	2014	1968	2014	0	0	0	0	0	0	0	0	0	0	0	0	0	0	0	0	0	0	0	0	0	0	0	0	0	0	0	0	0	0	0	0	0	0	0	0	0	0	0	0
Faith	F	171	1721	1721	703	2.448	2007	1838	2014	0.013329	0.009569	0.012736	0.011889	0.016829	0.00791	0.009794	0.0142	0.01134	0.010642	0.013309	0.012834	0.008235	0.004611	0.010331	0.009739	0.0094	0.004397	0.008028	0.014155	0.006898	0.008318	0.003521	0.010438	0.004518	0.005619	0.006095	0.009917	0.010847	0.006888	0.005601	0.005219	0.004092	0.009937	0.007748	0.010071	0.007304	0.009979	0.005667	0.00977
Faithful	F	46	64	64	23	2.783	1845	1838	1915	0.000833	0.000797	0.000796	0	0	0.000791	0	0.002989	0.000709	0.00076	0.002218	0.000713	0	0.001317	0.000646	0.000649	0.000627	0	0.001235	0.000615	0	0.001188	0.000587	0	0.000565	0.000562	0	0	0.001085	0	0	0.000522	0.000511	0.000497	0	0	0.000913	0.000454	0.000436	0.000425
Fanney	F	54	152	152	1	152	1848	1838	1920	0.003332	0.002392	0.003184	0.004756	0.004808	0.002373	0.006027	0.003737	0.000709	0.00152	0.006655	0.004278	0.004117	0.003952	0.000646	0.000649	0.001253	0.001256	0.00247	0.002462	0.001881	0.003565	0.004108	0.00058	0.000565	0.00281	0	0.001102	0.001085	0	0.000509	0.001044	0.001023	0.000497	0.001937	0.001918	0.00137	0.001361	0	0
Fannie	F	63	280	280	34	8.235	1887	1847	1928	0	0	0	0	0	0	0	0	0	0.00076	0	0	0	0	0	0	0	0.001256	0	0.000615	0.000627	0.002376	0	0	0.00113	0.000562	0.002217	0.000551	0.001627	0.00053	0.002037	0.000522	0.001534	0.001987	0.001937	0.000959	0.00137	0	0.00218	0.00085
Fanny	F	111	47153	47153	1842	25.599	1857	1838	1978	0.264072	0.288656	0.323169	0.312289	0.327772	0.317204	0.340546	0.36321	0.349405	0.389176	0.397794	0.451318	0.412423	0.443982	0.444226	0.423305	0.429887	0.490005	0.484777	0.507736	0.43833	0.485994	0.463036	0.45928	0.445042	0.462482	0.4555	0.453426	0.445797	0.44245	0.463882	0.447263	0.433726	0.41488	0.412093	0.411481	0.404466	0.395549	0.384949	0.380191
Farah	F	36	99	99	11	9	1985	1869	2010	0	0	0	0	0	0	0	0	0	0	0	0	0	0	0	0	0	0	0	0	0	0	0	0	0	0	0	0	0	0	0	0.000522	0	0	0	0	0	0	0	0
Farhan	M	19	52	52	11	4.727	2011	1975	2011	0	0	0	0	0	0	0	0	0	0	0	0	0	0	0	0	0	0	0	0	0	0	0	0	0	0	0	0	0	0	0	0	0	0	0	0	0	0	0	0
Farhana	F	30	100	100	3	33.333	1995	1967	2005	0	0	0	0	0	0	0	0	0	0	0	0	0	0	0	0	0	0	0	0	0	0	0	0	0	0	0	0	0	0	0	0	0	0	0	0	0	0	0	0
Farida	F	33	85	85	3	28.333	1975	1930	1998	0	0	0	0	0	0	0	0	0	0	0	0	0	0	0	0	0	0	0	0	0	0	0	0	0	0	0	0	0	0	0	0	0	0	0	0	0	0	0	0
Farnham	unknown	47	74	74	43	1.721	1847	1838	1991	0.000833	0.001595	0.000796	0.001585	0.000801	0.001582	0.000753	0.000747	0	0.00304	0	0.002139	0.000686	0	0.000646	0	0	0.001256	0.001235	0.000615	0.001881	0	0.000587	0.00174	0.000565	0.000562	0.000554	0.000551	0.000542	0	0.000509	0.001566	0.001023	0.000497	0	0.001439	0.000913	0.000907	0.000436	0.00085
Farrah	F	28	63	63	32	1.969	2001	1842	2010	0	0	0	0	0.000801	0	0	0	0	0	0.000739	0	0	0	0	0	0	0	0	0	0	0	0	0	0	0	0	0	0	0	0	0	0	0	0	0	0	0	0	0
Farrell	M	32	51	51	105	0.486	2004	1841	2008	0	0	0	0.000793	0	0	0	0	0	0	0	0.002139	0	0	0	0.000649	0	0	0	0	0.000627	0	0.000587	0.00058	0	0	0	0.000551	0	0	0.000509	0	0	0.000497	0	0	0	0	0	0
Farzana	F	37	226	226	6	37.667	1979	1965	2006	0	0	0	0	0	0	0	0	0	0	0	0	0	0	0	0	0	0	0	0	0	0	0	0	0	0	0	0	0	0	0	0	0	0	0	0	0	0	0	0
Fatima	F	62	247	247	101	2.446	2011	1856	2014	0	0	0	0	0	0	0	0	0	0	0	0	0	0	0	0	0	0	0.000618	0	0	0	0	0	0	0	0	0	0	0	0	0	0	0	0	0	0	0	0	0
Fay	F	99	943	943	732	1.288	1986	1890	2009	0	0	0	0	0	0	0	0	0	0	0	0	0	0	0	0	0	0	0	0	0	0	0	0	0	0	0	0	0	0	0	0	0	0	0	0	0	0	0	0
Faye	F	74	975	975	739	1.319	1987	1926	2013	0	0	0	0	0	0	0	0	0	0	0	0	0	0	0	0	0	0	0	0	0	0	0	0	0	0	0	0	0	0	0	0	0	0	0	0	0	0	0	0
Feargus	M	37	144	144	64	2.25	1841	1838	2005	0.001666	0.005582	0.01592	0.01823	0.017631	0.006328	0.003014	0.001495	0.004252	0.008361	0.005915	0.002139	0.001372	0.000659	0.000646	0	0	0	0	0	0	0.000594	0.000587	0.00058	0.00113	0.000562	0	0.000551	0	0	0	0	0.000511	0	0.000484	0.00048	0	0	0.000436	0
Felicia	F	122	349	349	107	3.262	2007	1838	2007	0.002499	0.003987	0.00398	0.001585	0.004808	0.002373	0.00226	0.001495	0.002835	0.00304	0.004436	0.001426	0.004117	0.001317	0	0.000649	0.002507	0	0.003088	0.001231	0.000627	0.002376	0.001174	0.00232	0.002824	0.00281	0.000554	0.001653	0.001627	0.00212	0.001018	0.003131	0.002557	0.001987	0.001453	0	0.00137	0.001361	0.003488	0.002124
Felicity	F	102	701	701	197	3.558	2010	1880	2014	0	0	0	0	0	0	0	0	0	0	0	0	0	0	0	0	0	0	0	0	0	0	0	0	0	0	0	0	0	0	0	0	0	0	0	0	0	0	0	0
Felix	M	157	1405	1405	293	4.795	2010	1838	2014	0.005831	0.006379	0.009552	0.012682	0.008014	0.005537	0.006781	0.006726	0.012048	0.007601	0.011091	0.008556	0.008235	0.005929	0.012914	0.00844	0.006893	0.008795	0.006793	0.011078	0.005644	0.007724	0.008803	0.005219	0.006777	0.007867	0.004433	0.009366	0.00705	0.006888	0.005601	0.006785	0.005626	0.00795	0.005327	0.003357	0.006848	0.008165	0.00436	0.003823
Fenella	F	58	81	81	36	2.25	1998	1849	2006	0	0	0	0	0	0	0	0	0	0	0	0.000713	0	0.000659	0	0	0	0	0	0	0	0	0	0	0	0	0	0	0	0	0	0	0	0	0.000484	0	0	0.000454	0	0.000425
Fenton	M	82	204	204	453	0.45	2001	1840	2008	0	0	0.001592	0.000793	0.000801	0	0.000753	0.001495	0.001417	0	0.002958	0.002139	0	0	0.001291	0.003246	0.000627	0	0.00247	0.003077	0.003135	0.003565	0.001174	0.00058	0.000565	0.000562	0.001108	0.002755	0.001627	0.003179	0.002546	0.000522	0.000511	0.001491	0.000968	0.002398	0.000457	0.002268	0.00218	0.000425
Ferdinand	M	90	337	337	157	2.146	2008	1839	2010	0	0.003987	0.002388	0.000793	0.001603	0.002373	0	0	0.003544	0.00076	0.001479	0.002852	0.000686	0.003294	0.003228	0.001948	0.001253	0.004397	0.003088	0.003077	0.002508	0.003565	0.001174	0.00058	0.000565	0.002248	0.002771	0.002204	0.003254	0.003709	0.001018	0.001566	0.002046	0.002484	0.002421	0.002398	0.001826	0.002268	0.001744	0.002124
Fergus	M	148	540	540	234	2.308	2013	1838	2013	0.002499	0.00319	0.010348	0.017437	0.010418	0.004746	0.00226	0.000747	0.008505	0.005321	0.005176	0.003565	0	0.001976	0.001291	0.001298	0.00188	0.001256	0.000618	0.000615	0.001881	0.001188	0.001174	0.00116	0.00113	0.002248	0.001108	0.002755	0.002712	0.00212	0.002546	0.001044	0.000511	0.001491	0.000968	0.002877	0.002739	0.000907	0.001744	0.002124
Fern	F	45	136	136	98	1.388	2011	1856	2013	0	0	0	0	0	0	0	0	0	0	0	0	0	0	0	0	0	0	0.000618	0	0	0	0	0	0	0	0	0	0	0	0	0	0	0	0	0	0	0	0	0
Festus	M	41	55	55	5	11	1854	1840	1928	0	0	0.000796	0	0.000801	0.000791	0.000753	0	0	0	0	0	0.001372	0	0.000646	0.000649	0.002507	0	0.001853	0.001846	0.000627	0.000594	0.000587	0.00058	0.001694	0.000562	0	0.000551	0.000542	0	0	0.001044	0.000511	0.000497	0.000484	0.000959	0.000457	0.000454	0.000436	0.00085
Ffion	F	47	183	183	37	4.946	1987	1920	2011	0	0	0	0	0	0	0	0	0	0	0	0	0	0	0	0	0	0	0	0	0	0	0	0	0	0	0	0	0	0	0	0	0	0	0	0	0	0	0	0
Fielden	M	56	91	91	152	0.599	1857	1838	1927	0.000833	0.000797	0.000796	0.000793	0	0	0	0	0.000709	0.00076	0.000739	0	0.000686	0.001317	0	0	0.001253	0.000628	0.001235	0.002462	0.001881	0	0.001174	0.00116	0.000565	0	0.001662	0.001102	0	0.00106	0.001528	0	0.000511	0.000497	0.000484	0.00048	0.000457	0.001814	0.000436	0.000425
Fielding	M	69	160	160	544	0.294	1847	1838	1984	0.000833	0.000797	0.000796	0.002378	0.002404	0.002373	0.00226	0.001495	0	0.005321	0	0	0	0.002635	0.000646	0.003246	0.001253	0	0.001853	0.000615	0.002508	0.001782	0.000587	0.00174	0.001694	0.001124	0.000554	0.001102	0.002169	0.00212	0.001018	0.000522	0.001534	0.000497	0.002421	0.001439	0.00137	0.001361	0.001308	0.002124
Finlay	M/F	60	488	488	147	3.32	2005	1851	2014	0	0	0	0	0	0	0	0	0	0	0	0	0	0.000659	0	0	0.000627	0.001256	0	0	0	0	0	0	0	0	0	0	0	0	0	0	0.000511	0	0.000968	0	0	0	0.000436	0.000425
Finley	M/F	40	442	442	79	5.595	2012	1861	2014	0	0	0	0	0	0	0	0	0	0	0	0	0	0	0	0	0	0	0	0	0	0	0	0.00116	0	0.000562	0	0	0	0.00053	0	0	0	0	0.000484	0	0	0.000454	0	0.00085
Finn	M	29	205	205	53	3.868	2002	1872	2014	0	0	0	0	0	0	0	0	0	0	0	0	0	0	0	0	0	0	0	0	0	0	0	0	0	0	0	0	0	0	0	0	0	0	0.000484	0	0	0	0	0
Fiona	F	92	4400	4400	765	5.752	1967	1903	2009	0	0	0	0	0	0	0	0	0	0	0	0	0	0	0	0	0	0	0	0	0	0	0	0	0	0	0	0	0	0	0	0	0	0	0	0	0	0	0	0
Firth	unknown	67	133	133	365	0.364	1860	1839	1948	0	0.000797	0.002388	0.000793	0.002404	0.000791	0.000753	0.001495	0.001417	0.00076	0.000739	0.000713	0.000686	0.000659	0.000646	0	0.002507	0.001256	0.000618	0.001231	0	0.000594	0.002934	0.00058	0	0.001124	0.001662	0.000551	0.000542	0.00212	0.002037	0.002088	0.001534	0.000497	0.001453	0.001439	0.000457	0.000907	0	0.001274
Fleetwood	M	39	53	53	127	0.417	1842	1839	1934	0	0.000797	0	0	0.001603	0.001582	0.000753	0	0	0.00076	0	0	0	0.001317	0.001291	0	0	0	0	0	0	0.000594	0	0.00116	0	0	0.000554	0	0.000542	0.00053	0.001018	0	0	0	0.000484	0	0.000457	0	0	0
Fletcher	M/F	93	243	243	1408	0.173	2014	1838	2014	0.002499	0	0.000796	0.001585	0.003206	0.002373	0.003014	0.001495	0.002835	0.00228	0.002218	0.002139	0	0.001976	0.001291	0.001298	0.00188	0.002513	0.001235	0.003077	0.003135	0.002376	0.001174	0	0.003953	0.001124	0.000554	0.003306	0.000542	0.00106	0.000509	0.002088	0.001023	0.000994	0.002421	0.001918	0.001826	0.003175	0.000872	0.002124
Fleur	F	43	120	120	100	1.2	2002	1931	2014	0	0	0	0	0	0	0	0	0	0	0	0	0	0	0	0	0	0	0	0	0	0	0	0	0	0	0	0	0	0	0	0	0	0	0	0	0	0	0	0
Flora	F	149	5297	5297	385	13.758	1877	1838	2013	0.003332	0.004784	0.001592	0.001585	0.004007	0.003955	0.00226	0.005231	0.004961	0.004561	0.007394	0.006417	0.00549	0.006587	0.00452	0.005194	0.00752	0.010051	0.001235	0.009232	0.011287	0.008912	0.009977	0.019717	0.007342	0.014049	0.014408	0.015426	0.024405	0.016956	0.034116	0.035489	0.042452	0.045214	0.046972	0.04604	0.049303	0.051258	0.05711	0.067967
Florence	M/F	170	174572	174572	11276	15.482	1892	1838	2014	0.002499	0.00319	0.001592	0.00317	0.004007	0.005537	0.004521	0.008968	0.006379	0.012162	0.014048	0.017825	0.018528	0.024373	0.024536	0.029865	0.049506	0.067847	0.151917	0.140935	0.134195	0.143184	0.140261	0.186147	0.180163	0.20511	0.283718	0.310732	0.343838	0.370916	0.468465	0.484317	0.616832	0.65089	0.733631	0.806177	0.894757	0.958027	1.12695	1.23913
Florie	F	54	1081	1081	8	135.125	1893	1867	1959	0	0	0	0	0	0	0	0	0	0	0	0	0	0	0	0	0	0	0	0	0	0	0	0	0	0	0	0	0	0.00106	0	0	0.000511	0.000497	0.001453	0.002398	0.003652	0.006351	0.005667	0.004673
Florinda	F	39	59	59	12	4.917	1974	1839	1974	0	0.000797	0	0	0.001603	0	0	0	0	0.00076	0	0.001426	0	0	0	0	0.000627	0	0	0	0	0.000594	0	0	0	0.000562	0	0	0	0.00106	0	0	0	0	0	0	0.000457	0	0.000436	0.00085
Floris	M/F	32	88	88	8	11	1885	1885	1940	0	0	0	0	0	0	0	0	0	0	0	0	0	0	0	0	0	0	0	0	0	0	0	0	0	0	0	0	0	0	0	0	0	0	0	0	0	0	0	0
Florrie	F	84	12198	12198	73	167.096	1895	1866	2009	0	0	0	0	0	0	0	0	0	0	0	0	0	0	0	0	0	0	0	0	0	0	0	0	0	0	0	0	0.000542	0.00053	0	0	0.000511	0.001491	0.001937	0.002398	0.004109	0.010887	0.011335	0.012319
Florry	M	62	1786	1786	11	162.364	1886	1858	1942	0	0	0	0	0	0	0	0	0	0	0	0	0	0	0	0	0	0	0	0	0.000627	0	0	0	0	0	0	0	0.000542	0	0	0.002609	0.003069	0.003478	0.004842	0.008632	0.012326	0.012701	0.022234	0.025488
Flory	F	46	321	321	4	80.25	1882	1863	1934	0	0	0	0	0	0	0	0	0	0	0	0	0	0	0	0	0	0	0	0	0	0	0	0	0	0.000562	0	0.000551	0	0.00053	0.000509	0.000522	0.001023	0.000497	0.002905	0	0.001826	0.002268	0.00218	0.002549
Flossie	F	53	331	331	28	11.821	1900	1877	1945	0	0	0	0	0	0	0	0	0	0	0	0	0	0	0	0	0	0	0	0	0	0	0	0	0	0	0	0	0	0	0	0	0	0	0	0	0	0	0	0.000425
Flossy	F	25	55	55	2	27.5	1882	1872	1922	0	0	0	0	0	0	0	0	0	0	0	0	0	0	0	0	0	0	0	0	0	0	0	0	0	0	0	0	0	0	0	0	0	0	0.000484	0	0	0	0	0.000425
Floyd	M	34	76	76	110	0.691	2008	1853	2008	0	0	0	0	0	0	0	0	0	0	0	0	0	0	0	0.000649	0	0	0	0	0	0	0	0	0	0	0	0	0	0	0	0	0	0	0	0.00048	0	0	0	0
Flynn	M	20	78	78	53	1.472	2003	1987	2014	0	0	0	0	0	0	0	0	0	0	0	0	0	0	0	0	0	0	0	0	0	0	0	0	0	0	0	0	0	0	0	0	0	0	0	0	0	0	0	0
Foster	M/F	95	337	337	1469	0.229	1879	1838	1990	0.000833	0	0.00398	0.00317	0.004808	0.003164	0.003014	0.004484	0.001417	0.00304	0.001479	0.002139	0.001372	0.004611	0.002583	0.002597	0.002507	0.003141	0.001853	0.001231	0.002508	0.000594	0.001761	0.004639	0.001694	0.003372	0.003325	0.001102	0.001085	0.004239	0.002546	0.002088	0.002046	0.002981	0.002905	0.002398	0.001826	0.003175	0.002616	0.002124
Foulds	unknown	34	51	51	103	0.495	1845	1838	1915	0.001666	0.001595	0.000796	0.000793	0.000801	0.001582	0.000753	0.002989	0	0.00152	0	0	0	0.001317	0.000646	0	0.000627	0	0.000618	0.001231	0.000627	0.001782	0	0	0.000565	0.000562	0	0.001102	0	0.00053	0.001018	0	0	0	0.000484	0.000959	0.000457	0	0	0
Fountain	M	42	69	69	58	1.19	1849	1838	1918	0.001666	0.001595	0.000796	0.001585	0.000801	0.001582	0.001507	0.000747	0.001417	0.00076	0	0.002852	0.002059	0	0	0.001298	0	0	0.000618	0.001231	0.001254	0	0.000587	0	0.000565	0.000562	0	0	0.000542	0	0.001018	0	0.000511	0.000497	0.000484	0	0.000457	0.000454	0.000872	0.000425
Fozia	unknown	31	95	95	0	.	1980	1959	2000	0	0	0	0	0	0	0	0	0	0	0	0	0	0	0	0	0	0	0	0	0	0	0	0	0	0	0	0	0	0	0	0	0	0	0	0	0	0	0	0
France	M/F	47	74	74	260	0.285	1915	1849	1963	0	0	0	0	0	0	0	0	0	0	0	0.000713	0	0	0	0	0.000627	0.000628	0	0.001231	0	0	0	0	0	0	0	0.000551	0.000542	0.00053	0.001018	0.001566	0	0	0	0.001439	0.000457	0.000454	0.000436	0.00085
Frances	M/F	174	73654	73654	19080	3.86	1917	1838	2014	0.360704	0.344473	0.359784	0.332105	0.354218	0.327488	0.354861	0.381146	0.349405	0.323047	0.355648	0.352926	0.388405	0.360324	0.336398	0.32527	0.359074	0.346773	0.348916	0.352646	0.351793	0.355286	0.349185	0.3404	0.338864	0.360207	0.354647	0.342687	0.341669	0.370916	0.352367	0.364282	0.354449	0.361219	0.383038	0.373594	0.372967	0.381034	0.386693	0.397183
Francesca	F	109	1191	1191	549	2.169	1991	1847	2014	0	0	0	0	0	0	0	0	0	0.00076	0	0	0	0	0	0	0	0	0	0	0	0	0.000587	0.00058	0.000565	0	0	0	0	0	0	0	0	0	0.000484	0	0	0	0	0
Francesco	M	68	128	128	47	2.723	2010	1857	2010	0	0	0	0	0	0	0	0	0	0	0	0	0	0	0	0	0	0	0	0.000615	0	0	0	0.00058	0	0	0	0	0	0	0	0	0	0	0	0	0	0.000454	0	0
Francess	F	54	82	82	22	3.727	1842	1838	1962	0.001666	0	0	0.000793	0.002404	0.000791	0	0	0.000709	0	0.002218	0.000713	0.001372	0	0.000646	0	0	0	0	0.000615	0	0	0	0.00058	0	0	0	0	0	0.00053	0.000509	0	0	0	0.000484	0.00048	0.000457	0.000907	0.000436	0
Francine	F	53	192	192	96	2	1957	1901	2009	0	0	0	0	0	0	0	0	0	0	0	0	0	0	0	0	0	0	0	0	0	0	0	0	0	0	0	0	0	0	0	0	0	0	0	0	0	0	0	0
Francis	M	172	79230	79230	25430	3.116	1926	1838	2012	0.292395	0.292642	0.33272	0.314667	0.275681	0.279235	0.324724	0.340789	0.318221	0.308604	0.280969	0.310147	0.299882	0.316848	0.305406	0.320076	0.312702	0.30908	0.303217	0.297256	0.316049	0.336274	0.33686	0.310246	0.326439	0.343911	0.34966	0.35646	0.345465	0.35343	0.309594	0.33088	0.328875	0.326935	0.334129	0.32084	0.314534	0.34293	0.359228	0.364049
Francisco	M/F	59	85	85	20	4.25	1976	1838	1992	0.000833	0	0	0	0	0	0	0	0	0	0	0.000713	0	0.000659	0	0	0	0.000628	0	0	0	0	0	0	0	0	0	0	0	0	0	0	0	0.000497	0.000484	0	0.000457	0.000454	0.000436	0
Franco	M	28	58	58	25	2.32	2008	1918	2010	0	0	0	0	0	0	0	0	0	0	0	0	0	0	0	0	0	0	0	0	0	0	0	0	0	0	0	0	0	0	0	0	0	0	0	0	0	0	0	0
Francois	M/F	43	65	65	45	1.444	2005	1839	2005	0	0.000797	0	0	0	0	0	0	0.000709	0	0	0	0	0	0	0.000649	0	0	0.000618	0	0	0	0	0.00058	0	0.000562	0	0	0	0	0	0	0	0	0	0.000959	0	0.000454	0	0.000425
Frank	M	167	138493	138493	8985	15.414	1913	1838	2010	0.020826	0.03349	0.029451	0.043594	0.042474	0.054581	0.040685	0.060535	0.062368	0.090453	0.096861	0.102669	0.118718	0.120547	0.136238	0.153221	0.175464	0.169617	0.208732	0.208633	0.231393	0.273891	0.265263	0.281251	0.290294	0.313004	0.33359	0.343788	0.375294	0.368267	0.414999	0.408121	0.464414	0.463573	0.47456	0.496367	0.521333	0.596045	0.581565	0.576021
Frankie	M/F	50	167	167	43	3.884	2012	1885	2014	0	0	0	0	0	0	0	0	0	0	0	0	0	0	0	0	0	0	0	0	0	0	0	0	0	0	0	0	0	0	0	0	0	0	0	0	0	0	0	0
Frankland	unknown	51	70	70	223	0.314	1882	1838	1943	0.000833	0	0.001592	0	0	0.001582	0	0.000747	0	0.00076	0	0.000713	0	0	0.000646	0.000649	0.000627	0	0	0	0	0.000594	0	0.00058	0	0.000562	0	0.000551	0	0	0.001018	0	0.001023	0	0	0	0.000457	0.000454	0	0.00085
Franklin	M/F	130	652	652	723	0.902	2008	1838	2008	0.001666	0.002392	0.00398	0.000793	0.000801	0.002373	0.006027	0.000747	0.000709	0.00304	0.002958	0.003565	0.002059	0.003294	0.003874	0.007791	0.00376	0.005654	0.004323	0.00677	0.003762	0.003565	0.007042	0.00232	0.004518	0.003372	0.002771	0.002755	0.004881	0.003709	0.001528	0.005741	0.006649	0.002981	0.004358	0.002877	0.002739	0.005443	0.003052	0.003823
Franklyn	M/F	65	131	131	183	0.716	2004	1863	2004	0	0	0	0	0	0	0	0	0	0	0	0	0	0	0	0	0	0	0	0	0	0	0	0	0	0.000562	0	0	0.000542	0	0	0	0	0	0	0	0	0.000454	0	0
Franz	M	63	97	97	42	2.31	2007	1861	2007	0	0	0	0	0	0	0	0	0	0	0	0	0	0	0	0	0	0	0	0	0	0	0	0.00058	0	0	0.000554	0.001102	0.001085	0.00053	0.000509	0	0.000511	0	0.000968	0	0.000457	0.001814	0.000872	0.001274
Fraser	M	98	397	397	947	0.419	2014	1844	2014	0	0	0	0	0	0	0.000753	0	0	0	0	0	0	0	0	0	0	0	0	0	0	0	0	0.00058	0	0	0	0.000551	0	0	0	0	0	0	0	0	0.000457	0	0.000872	0
Frazer	M	59	135	135	227	0.595	2006	1844	2010	0	0	0	0	0	0	0.000753	0.000747	0	0	0	0	0	0	0	0	0	0	0	0	0	0	0	0	0	0	0	0	0	0	0	0	0	0	0	0	0	0	0	0
Fred	M	149	89739	89739	1493	60.106	1889	1838	2009	0.000833	0.002392	0.002388	0.007134	0.00561	0.007119	0.012808	0.016442	0.019136	0.021283	0.019224	0.044205	0.031567	0.042159	0.061985	0.054536	0.075825	0.088578	0.117335	0.14032	0.153635	0.197843	0.211858	0.224421	0.259231	0.282659	0.307546	0.339381	0.36987	0.393701	0.417036	0.454569	0.451116	0.488416	0.495383	0.532336	0.530919	0.550231	0.584181	0.613828
Freda	F	103	13233	13233	1318	10.04	1927	1842	2005	0	0	0	0	0.000801	0	0	0	0	0	0.000739	0	0	0	0	0	0	0	0	0	0	0	0	0	0	0	0.000554	0	0	0	0.000509	0.001566	0	0.000994	0	0.000959	0	0	0.000436	0.001274
Freddie	M/F	87	490	490	58	8.448	2012	1866	2014	0	0	0	0	0	0	0	0	0	0	0	0	0	0	0	0	0	0	0	0	0	0	0	0	0	0	0	0	0.000542	0	0	0	0.000511	0.001491	0.000484	0.00048	0	0	0	0.001274
Freddy	M/F	79	526	526	16	32.875	2009	1851	2013	0	0	0	0	0	0	0	0	0	0	0	0	0	0.000659	0	0	0.000627	0	0.000618	0.000615	0	0.000594	0.000587	0.00058	0.002259	0.001686	0.003879	0.002204	0.005423	0.003709	0.005092	0.006785	0.006138	0.005465	0.004358	0.005755	0.005022	0.005897	0.006975	0.007222
Frederic	M	122	5070	5070	977	5.189	1860	1838	2010	0.03832	0.043059	0.059699	0.047557	0.054495	0.057745	0.048972	0.06203	0.05599	0.054728	0.06137	0.054187	0.050781	0.061262	0.041969	0.062327	0.063292	0.060308	0.067313	0.069544	0.071487	0.064165	0.082748	0.072487	0.06156	0.058442	0.05763	0.057298	0.057487	0.050868	0.041245	0.036011	0.053704	0.045711	0.03196	0.03453	0.036977	0.029485	0.02267	0.026762
Frederica	F	112	321	321	220	1.459	2005	1838	2005	0.001666	0	0.000796	0	0.001603	0.001582	0.000753	0.000747	0.002126	0.00152	0.001479	0.001426	0	0.000659	0.001291	0.001948	0.001253	0.001885	0.000618	0.000615	0.000627	0.000594	0	0.002899	0	0.001124	0.000554	0.002755	0.000542	0.00053	0.002037	0.001566	0.001023	0	0.000968	0.000959	0	0.002268	0.001308	0.001699
Frederick	M	175	167030	167030	35711	4.677	1900	1838	2013	0.300726	0.334107	0.331128	0.31546	0.339793	0.399472	0.391025	0.410292	0.415317	0.471268	0.471733	0.484828	0.450166	0.512489	0.51396	0.541467	0.557724	0.609994	0.652751	0.665288	0.896726	0.882868	0.846846	0.862889	0.827394	0.793468	0.809593	0.834128	0.845495	0.867413	0.855458	0.896091	0.992251	0.966397	0.975754	0.999448	0.969167	0.991595	0.97131	0.983824
Fredric	M	71	139	139	60	2.317	2005	1838	2006	0.000833	0.004784	0.00398	0.001585	0.002404	0.001582	0.004521	0.003737	0.001417	0	0	0.002139	0.000686	0.001317	0.001291	0.003895	0.001253	0.003141	0.001853	0.001231	0.001881	0.004159	0.001174	0.00116	0.000565	0.001124	0.000554	0.000551	0.000542	0.003179	0.000509	0.001044	0	0	0.000484	0.000959	0	0.000454	0.000436	0.000425
Fredrick	M	116	990	990	242	4.091	1863	1838	2007	0.009163	0.005582	0.005572	0.011097	0.012822	0.016612	0.005274	0.008221	0.004252	0.005321	0.008133	0.007843	0.013725	0.009222	0.010977	0.014933	0.006893	0.007539	0.008028	0.009232	0.012542	0.009506	0.009977	0.013338	0.009601	0.019668	0.008866	0.007162	0.012474	0.012717	0.013239	0.007307	0.009206	0.005465	0.006779	0.004316	0.007761	0.006351	0.00218	0.005947
Freeman	M/F	73	159	159	342	0.465	1879	1838	1933	0.002499	0	0.000796	0.001585	0.002404	0.000791	0.000753	0.000747	0.001417	0	0.002218	0.000713	0.000686	0.000659	0.000646	0.000649	0.001253	0.000628	0.000618	0.002462	0.000627	0.001188	0	0	0.000565	0.001686	0.001662	0	0.002169	0.002649	0.002037	0.000522	0.000511	0.000497	0.000484	0.001439	0.001826	0.000454	0.000872	0.00085
Freida	F	39	95	95	14	6.786	1902	1880	1970	0	0	0	0	0	0	0	0	0	0	0	0	0	0	0	0	0	0	0	0	0	0	0	0	0	0	0	0	0	0	0	0	0	0	0	0	0	0	0	0
Freya	F	54	790	790	120	6.583	2011	1897	2014	0	0	0	0	0	0	0	0	0	0	0	0	0	0	0	0	0	0	0	0	0	0	0	0	0	0	0	0	0	0	0	0	0	0	0	0	0	0	0	0
Frida	F	42	70	70	23	3.043	2010	1866	2010	0	0	0	0	0	0	0	0	0	0	0	0	0	0	0	0	0	0	0	0	0	0	0	0	0	0	0	0	0.000542	0.00053	0	0	0.000511	0	0	0	0	0	0.000436	0.000425
Frieda	F	78	295	295	41	7.195	1980	1855	1980	0	0	0	0	0	0	0	0	0	0	0	0	0	0	0	0	0	0.000628	0	0	0	0	0	0	0.000565	0	0	0.000551	0.000542	0.00053	0.000509	0	0	0	0.000484	0	0	0	0	0.000425
Friend	M	80	234	234	41	5.707	1868	1838	1944	0.000833	0.000797	0.002388	0.002378	0.003206	0.000791	0	0.000747	0	0.00076	0	0.001426	0.001372	0.003294	0.001937	0.003246	0.002507	0.000628	0.003705	0.003693	0.002508	0.002971	0.001761	0.002899	0.00113	0.001686	0.002771	0.001102	0.002712	0.00159	0.004074	0.003131	0.001534	0.002484	0.002905	0.002398	0.000457	0.000907	0.000872	0.002124
Fritz	M	49	131	131	42	3.119	1882	1854	1961	0	0	0	0	0	0	0	0	0	0	0	0	0	0	0	0	0.000627	0	0	0	0	0	0	0	0.000565	0	0.000554	0	0	0	0	0.000522	0.000511	0.000994	0.000484	0.001918	0.00137	0.001361	0.001308	0.000425
Gabriel	F	163	926	926	442	2.095	2009	1838	2014	0.005831	0.002392	0.00398	0.005548	0.001603	0.008701	0.006027	0.005231	0.004961	0.003801	0.008133	0.007843	0.00549	0.00527	0.005811	0.005194	0.00376	0.00691	0.007411	0.003077	0.00439	0.004753	0.004108	0.004639	0.006213	0.002248	0.003325	0.003857	0.000542	0.004239	0.004583	0.002088	0.003069	0.005465	0.00339	0.004316	0.005935	0.000454	0.003052	0.00085
Gabriella	F	86	286	286	77	3.714	2014	1843	2014	0	0	0	0	0	0.000791	0	0	0	0	0	0	0	0	0	0	0	0	0	0	0.000627	0	0	0	0.000565	0	0.000554	0	0	0	0	0	0.000511	0	0	0	0	0	0	0.000425
Gabrielle	F	125	970	970	349	2.779	2002	1857	2013	0	0	0	0	0	0	0	0	0	0	0	0	0	0	0	0	0	0	0	0.000615	0	0	0	0	0	0	0	0	0	0	0	0	0	0	0	0	0	0.000454	0	0
Gaenor	F	50	64	64	12	5.333	1971	1838	1972	0.000833	0.000797	0.000796	0	0.000801	0.000791	0	0.000747	0	0	0	0.000713	0.000686	0	0	0	0.000627	0	0	0	0	0	0	0	0	0.000562	0	0	0	0	0	0	0	0	0	0	0.000457	0	0	0.000425
Gail	F	61	4726	4726	1369	3.452	1957	1864	1999	0	0	0	0	0	0	0	0	0	0	0	0	0	0	0	0	0	0	0	0	0	0	0	0	0	0	0.000554	0	0	0	0	0	0	0	0	0	0	0.000454	0	0
Gaius	M	35	50	50	7	7.143	2008	1840	2008	0	0	0.001592	0.001585	0	0.001582	0	0	0.000709	0	0	0.000713	0.000686	0	0.000646	0.000649	0	0	0	0	0	0	0	0.00174	0	0	0.001662	0.000551	0.000542	0	0	0.000522	0	0	0	0	0.000913	0.000454	0.001308	0.000425
Gale	M/F	41	138	138	168	0.821	1964	1846	1979	0	0	0	0	0	0	0	0	0.000709	0	0	0	0	0.000659	0.000646	0	0	0	0.001853	0	0	0.000594	0	0	0.000565	0.000562	0	0	0	0	0	0	0	0	0	0	0	0	0	0
Gamaliel	M	32	50	50	7	7.143	1866	1840	1920	0	0	0.000796	0	0	0	0.001507	0.001495	0	0.00152	0	0	0	0	0	0	0.000627	0.000628	0.000618	0.001231	0	0.001782	0	0.00058	0	0.000562	0	0.001102	0.002169	0.00053	0.000509	0	0	0	0.000484	0	0.000457	0.000454	0	0.000425
Gareth	M	98	5383	5383	1150	4.681	1980	1882	2009	0	0	0	0	0	0	0	0	0	0	0	0	0	0	0	0	0	0	0	0	0	0	0	0	0	0	0	0	0	0	0	0	0	0	0	0	0	0	0	0
Garfield	M	66	140	140	290	0.483	1966	1881	1986	0	0	0	0	0	0	0	0	0	0	0	0	0	0	0	0	0	0	0	0	0	0	0	0	0	0	0	0	0	0	0	0	0	0	0	0	0	0	0	0
Garnet	M/F	73	244	244	144	1.694	1882	1841	1965	0	0	0	0.000793	0.000801	0	0	0	0.001417	0	0	0	0	0.000659	0	0.000649	0	0	0	0.000615	0	0	0	0	0.000565	0	0	0	0.000542	0	0.000509	0	0	0	0.000484	0.001439	0.002283	0.000454	0.000872	0
Garnett	M/F	81	166	166	447	0.371	1883	1841	1966	0	0	0	0.000793	0.000801	0	0	0.000747	0	0.00152	0	0.000713	0.000686	0	0.000646	0	0.000627	0	0.000618	0.001231	0.000627	0	0.000587	0.00174	0	0.001124	0.000554	0	0	0	0.001018	0.000522	0	0.000994	0.000484	0.001439	0	0	0	0
Garrett	M	47	55	55	134	0.41	1999	1841	1999	0	0	0	0.000793	0	0	0	0	0	0	0.000739	0	0	0	0	0.000649	0	0	0.000618	0.000615	0	0	0	0.00058	0	0.000562	0.000554	0.000551	0	0.00053	0	0.000522	0	0	0	0.00048	0	0	0.000436	0.000425
Garry	M	80	3510	3510	478	7.343	1957	1860	2009	0	0	0	0	0	0	0	0	0	0	0	0	0	0	0	0	0	0	0	0	0	0	0.000587	0	0	0	0	0	0	0	0	0	0	0	0	0.00048	0	0	0	0
Garth	M	89	376	376	347	1.084	1973	1844	2007	0	0	0	0	0	0	0.000753	0	0.000709	0	0	0	0	0.000659	0	0	0	0.000628	0	0	0	0	0	0	0.000565	0	0	0	0	0	0	0	0	0	0	0	0	0	0	0
Gary	M	79	15940	15940	1649	9.666	1962	1910	2007	0	0	0	0	0	0	0	0	0	0	0	0	0	0	0	0	0	0	0	0	0	0	0	0	0	0	0	0	0	0	0	0	0	0	0	0	0	0	0	0
Gathorne	unknown	36	61	61	10	6.1	1848	1841	1930	0	0	0	0.001585	0	0	0	0	0.000709	0.00152	0.002218	0.002139	0.001372	0	0.001937	0.001948	0	0.000628	0.000618	0.001231	0	0	0	0	0	0.000562	0	0	0	0.00106	0.000509	0.001044	0	0.000994	0.000484	0	0	0	0	0.001274
Gavin	M	143	2351	2351	426	5.519	1977	1841	2005	0	0	0	0.001585	0	0.001582	0.000753	0.000747	0	0.00076	0.000739	0	0	0.000659	0	0.000649	0	0	0	0.001231	0.000627	0.000594	0.000587	0	0	0.000562	0.000554	0.001102	0.001085	0	0.000509	0.000522	0	0	0	0.00048	0.000913	0	0	0.000425
Gay	M/F	50	146	146	355	0.411	1963	1840	1989	0	0	0.000796	0	0.000801	0	0	0	0	0	0	0	0	0	0.000646	0	0	0	0	0	0	0.000594	0.000587	0	0	0	0	0	0	0	0	0	0	0	0	0.00048	0.000457	0	0	0
Gaye	F	32	88	88	117	0.752	1958	1934	1992	0	0	0	0	0	0	0	0	0	0	0	0	0	0	0	0	0	0	0	0	0	0	0	0	0	0	0	0	0	0	0	0	0	0	0	0	0	0	0	0
Gayle	F	49	272	272	99	2.747	1974	1939	1991	0	0	0	0	0	0	0	0	0	0	0	0	0	0	0	0	0	0	0	0	0	0	0	0	0	0	0	0	0	0	0	0	0	0	0	0	0	0	0	0
Gaynor	M/F	150	2643	2643	403	6.558	1965	1838	1993	0.000833	0.001595	0.001592	0.001585	0.000801	0	0.00226	0.001495	0.000709	0.003801	0.002218	0.002139	0.002745	0.001317	0.002583	0.002597	0.002507	0.002513	0.001853	0.000615	0.001254	0.004159	0.001174	0.00232	0.002259	0.005058	0.001108	0.004408	0.003796	0.002649	0.002546	0.002088	0.000511	0.002981	0.001453	0.001439	0.002283	0.001361	0.00218	0.001699
Gemma	F	61	4229	4229	183	23.109	1984	1905	2010	0	0	0	0	0	0	0	0	0	0	0	0	0	0	0	0	0	0	0	0	0	0	0	0	0	0	0	0	0	0	0	0	0	0	0	0	0	0	0	0
Gene	M	67	195	195	124	1.573	2013	1885	2013	0	0	0	0	0	0	0	0	0	0	0	0	0	0	0	0	0	0	0	0	0	0	0	0	0	0	0	0	0	0	0	0	0	0	0	0	0	0	0	0
General	M	45	68	68	6	11.333	1865	1842	1943	0	0	0	0	0.000801	0	0.000753	0	0	0	0.001479	0	0.000686	0	0	0.001298	0.000627	0.000628	0.001235	0.001231	0.000627	0	0	0.00058	0.000565	0	0.001662	0.002204	0.000542	0.00159	0.001018	0.000522	0.000511	0.000497	0.000484	0	0.000457	0.000454	0.000436	0.000425
Genevieve	F	118	306	306	130	2.354	1987	1858	2009	0	0	0	0	0	0	0	0	0	0	0	0	0	0	0	0	0	0	0	0	0.000627	0	0	0	0	0.000562	0	0	0.001085	0	0	0.000522	0.001023	0	0	0.000959	0.000457	0.000454	0.001308	0.00085
Geoffery	M	54	87	87	23	3.783	1931	1841	1963	0	0	0	0.000793	0	0	0	0	0	0	0	0	0.000686	0	0	0	0	0	0	0	0.000627	0	0.000587	0	0	0	0	0	0	0	0	0.000522	0	0.000497	0	0	0	0	0	0
Geoffrey	M	160	32717	32717	6573	4.977	1947	1838	2013	0.004165	0.001595	0.000796	0.003963	0.001603	0.002373	0.00226	0	0.001417	0.00228	0.003697	0.003565	0.004117	0.001976	0.001937	0.000649	0.001253	0.001885	0.003088	0.001846	0.000627	0.001782	0.002347	0.00116	0.000565	0.001686	0.002217	0.002204	0.002169	0.002649	0.002546	0.002088	0.004603	0.003975	0.004358	0.001918	0.005022	0.003629	0.004796	0.006372
Geoffry	M	46	57	57	9	6.333	1935	1840	1953	0	0	0.000796	0	0	0	0	0.000747	0.000709	0.00076	0	0.001426	0.000686	0	0.000646	0.001298	0.000627	0	0	0	0	0	0.000587	0.00058	0	0	0	0	0	0	0	0.000522	0	0	0	0.000959	0.000457	0	0	0
George	M	177	493517	493517	58564	8.427	1911	1838	2014	2.77984	2.61704	2.67052	2.73848	2.6951	2.80817	2.80122	2.82571	2.7761	2.70219	2.89694	2.71717	2.82795	2.67772	2.69118	2.76252	2.80116	2.78549	2.75242	2.73993	2.87329	2.78466	2.76941	2.75452	2.73802	2.79624	2.76071	2.79328	2.73661	2.67271	2.74561	2.81718	2.76194	2.78293	2.72146	2.76143	2.94631	2.85186	2.8542	2.82361
Georgena	F	45	64	64	10	6.4	1996	1847	1996	0	0	0	0	0	0	0	0	0	0.00076	0.002218	0.001426	0	0.000659	0	0	0.000627	0	0.000618	0.001231	0.000627	0.001188	0.001761	0.00116	0.002259	0.000562	0	0.001102	0.001085	0.00053	0	0	0.001023	0.000497	0	0.00048	0.000457	0	0	0.000425
Georgette	F	39	63	63	48	1.312	1996	1855	2001	0	0	0	0	0	0	0	0	0	0	0	0	0	0	0	0	0	0.000628	0	0	0	0	0	0	0	0	0	0	0	0	0	0	0	0	0	0	0	0	0	0
Georgia	F	85	2027	2027	423	4.792	2000	1858	2014	0	0	0	0	0	0	0	0	0	0	0	0	0	0	0	0	0	0	0	0	0.000627	0	0	0.00058	0	0	0.000554	0	0	0	0	0	0	0	0	0.00048	0	0.000454	0	0
Georgiana	F	95	1525	1525	230	6.63	1850	1838	2009	0.014995	0.013556	0.0199	0.019815	0.019234	0.017403	0.014315	0.016442	0.021262	0.019763	0.018485	0.017112	0.026077	0.020421	0.025827	0.01753	0.02068	0.018218	0.022849	0.020309	0.021948	0.019606	0.024648	0.023196	0.02485	0.021916	0.019949	0.018181	0.021693	0.018016	0.017822	0.009394	0.019436	0.018881	0.012106	0.017265	0.012782	0.009072	0.013515	0.008921
Georgianna	F	33	59	59	9	6.556	2000	1838	2000	0.000833	0.00319	0.001592	0.001585	0	0.002373	0.000753	0.001495	0.002126	0.00228	0.001479	0	0.002745	0.000659	0.001291	0	0.00188	0.002513	0.000618	0.000615	0.001881	0.000594	0.001761	0.00058	0	0	0	0.000551	0.000542	0.00053	0.000509	0	0	0	0.000484	0	0	0.000454	0.000436	0
Georgie	F	65	152	152	25	6.08	2014	1851	2014	0	0	0	0	0	0	0	0	0	0	0	0	0	0.000659	0	0	0	0	0	0	0	0	0	0	0	0	0.000554	0	0	0	0	0	0	0.000497	0.000484	0	0	0	0	0
Georgina	F	175	10671	10671	2773	3.848	1994	1838	2014	0.010829	0.009569	0.010348	0.010304	0.01122	0.01503	0.011301	0.005979	0.010631	0.008361	0.008873	0.016399	0.016469	0.019762	0.025181	0.018179	0.0282	0.030782	0.02779	0.028926	0.035117	0.02733	0.025822	0.030155	0.036146	0.02585	0.038235	0.04077	0.042302	0.036562	0.03819	0.039142	0.041429	0.040246	0.034866	0.032132	0.033325	0.038103	0.037928	0.035258
Geraint	M	91	664	664	171	3.883	1981	1882	2004	0	0	0	0	0	0	0	0	0	0	0	0	0	0	0	0	0	0	0	0	0	0	0	0	0	0	0	0	0	0	0	0	0	0	0	0	0	0	0	0
Gerald	M	149	14690	14690	3002	4.893	1930	1838	1994	0.000833	0	0.001592	0.001585	0.001603	0.000791	0.00226	0	0.000709	0.00076	0.002218	0.001426	0	0.001976	0.002583	0.000649	0.00188	0.001885	0.003088	0.000615	0.000627	0.004159	0.002934	0.00232	0.003389	0.001686	0.002217	0.003306	0.001085	0.003709	0.008147	0.006263	0.00358	0.007453	0.004842	0.01151	0.006848	0.010433	0.009591	0.009345
Geraldine	F	144	2929	2929	680	4.307	1956	1838	1999	0.000833	0.001595	0	0.000793	0	0	0.000753	0	0.002126	0	0.000739	0	0.000686	0.000659	0	0.001298	0.000627	0.000628	0	0.000615	0	0.001782	0.002347	0	0.00113	0	0	0.001653	0.000542	0.00106	0.002546	0.003653	0.001534	0.003478	0.000968	0.001439	0.002739	0.001814	0.001744	0.001274
Gerallt	M	41	72	72	13	5.538	1975	1919	1990	0	0	0	0	0	0	0	0	0	0	0	0	0	0	0	0	0	0	0	0	0	0	0	0	0	0	0	0	0	0	0	0	0	0	0	0	0	0	0	0
Gerard	M	155	7374	7374	3128	2.357	1959	1839	2005	0	0.002392	0	0.001585	0.001603	0.000791	0.001507	0.003737	0	0.00076	0.001479	0.001426	0	0.000659	0.002583	0.003246	0.00376	0.001885	0.001235	0.001231	0.002508	0.001188	0.001174	0.00058	0.000565	0.001686	0.002217	0.000551	0.001085	0.002649	0.002546	0.001566	0.000511	0.001987	0.001453	0.000959	0.00137	0.002722	0.003052	0.002124
Germaine	F	47	62	62	39	1.59	2000	1866	2004	0	0	0	0	0	0	0	0	0	0	0	0	0	0	0	0	0	0	0	0	0	0	0	0	0	0	0	0	0.000542	0	0	0	0	0	0	0	0	0	0	0
Gerrard	M	145	773	773	875	0.883	1955	1838	1993	0.001666	0.000797	0.000796	0.002378	0	0.001582	0.000753	0.002989	0.002126	0.003801	0.002958	0.001426	0.000686	0.001317	0.001291	0.000649	0.00188	0.001885	0.001235	0.000615	0.001254	0.001188	0.001174	0.00058	0.00113	0.001124	0.001662	0.002755	0.001627	0.00159	0	0.001044	0.001534	0.000497	0.002905	0.001918	0.000913	0.001361	0.00218	0.000425
Gershon	M	38	76	76	12	6.333	1914	1860	1954	0	0	0	0	0	0	0	0	0	0	0	0	0	0	0	0	0	0	0	0	0	0	0.000587	0	0	0	0	0	0	0	0	0	0	0	0	0	0	0	0	0
Gertie	F	61	951	951	16	59.438	1896	1870	1965	0	0	0	0	0	0	0	0	0	0	0	0	0	0	0	0	0	0	0	0	0	0	0	0	0	0	0	0	0	0	0	0	0.000511	0.000497	0.000484	0.00048	0.000913	0	0.000436	0.001699
Gertrude	F	129	57554	57554	14974	3.844	1889	1838	1993	0.006664	0.004784	0.004776	0.005548	0.004808	0.004746	0.003767	0.010463	0.009214	0.008361	0.011091	0.00713	0.008921	0.007905	0.014205	0.01753	0.01504	0.020731	0.026555	0.027695	0.033235	0.046342	0.042254	0.052191	0.069467	0.054509	0.064834	0.093109	0.099247	0.113924	0.155816	0.158656	0.207145	0.216632	0.263914	0.258015	0.304491	0.341116	0.381025	0.417148
Gerty	unknown	53	492	492	14	35.143	1894	1858	1925	0	0	0	0	0	0	0	0	0	0	0	0	0	0	0	0	0	0	0	0	0.000627	0	0	0	0	0.000562	0	0	0	0	0.000509	0	0	0.000497	0	0.000959	0.00137	0.000907	0.001744	0.002124
Gervase	M	84	148	148	58	2.552	1860	1838	1969	0.000833	0.000797	0.001592	0.001585	0.001603	0.000791	0.000753	0.001495	0.000709	0	0	0.002139	0.001372	0.001976	0.000646	0.001298	0.00188	0	0.000618	0.002462	0	0.000594	0.004108	0.00058	0.001694	0	0.000554	0	0.000542	0.00106	0	0	0.001534	0.000994	0.000484	0.00048	0	0.000907	0.000872	0.00085
Gethin	M	61	121	121	81	1.494	1976	1876	2004	0	0	0	0	0	0	0	0	0	0	0	0	0	0	0	0	0	0	0	0	0	0	0	0	0	0	0	0	0	0	0	0	0	0	0	0	0	0	0.001308	0.000425
Gibson	M/F	72	134	134	1134	0.118	1842	1838	1928	0.002499	0.000797	0.000796	0.001585	0.003206	0.000791	0.000753	0.001495	0.002126	0.00152	0	0.001426	0.001372	0.000659	0.001937	0.001298	0.000627	0.001256	0.000618	0.001231	0.001254	0.000594	0.001174	0.00058	0.000565	0.000562	0.001662	0.000551	0.002169	0.00106	0	0	0.001023	0.001987	0.001453	0.001439	0.00137	0.000907	0.000436	0.00085
Gideon	M	90	279	279	60	4.65	1982	1838	2006	0.00833	0.002392	0.003184	0.002378	0.003206	0.003955	0.006027	0.004484	0.002126	0.00152	0.007394	0.006417	0.004117	0.000659	0.001291	0.001948	0.000627	0.001256	0.00247	0.004924	0.00439	0.001782	0.002347	0.00174	0.002824	0.003372	0.001108	0.001102	0.001085	0.005829	0.003564	0.001566	0.001023	0.003478	0.000484	0.001918	0.001826	0.001814	0.00218	0.003398
Gilbert	M	138	10013	10013	2538	3.945	1902	1838	2004	0.007497	0.007974	0.009552	0.007134	0.006411	0.009492	0.012055	0.01121	0.007796	0.008361	0.011091	0.009982	0.008235	0.013175	0.008394	0.012985	0.00752	0.011308	0.011116	0.006154	0.011287	0.010694	0.02054	0.017977	0.012425	0.014049	0.017178	0.013774	0.015185	0.019076	0.021386	0.022963	0.020459	0.021365	0.016949	0.020622	0.029673	0.026763	0.028337	0.033559
Gilda	F	35	59	59	13	4.538	2009	1852	2009	0	0	0	0	0	0	0	0	0	0	0	0	0	0	0.000646	0	0	0	0	0	0	0	0	0	0	0	0	0	0	0	0	0	0	0	0	0	0	0	0	0
Giles	M	159	1378	1378	402	3.428	1981	1838	2010	0.014162	0.024719	0.012736	0.023778	0.013624	0.016612	0.018082	0.011958	0.014175	0.016722	0.008873	0.015686	0.008921	0.011198	0.010977	0.011037	0.0094	0.005654	0.006793	0.01354	0.011287	0.011882	0.006456	0.008698	0.010166	0.010677	0.013299	0.012121	0.00922	0.007418	0.008147	0.010438	0.004092	0.008944	0.004842	0.005755	0.005478	0.008165	0.005231	0.006797
Gilian	F	35	70	70	4	17.5	1957	1871	1971	0	0	0	0	0	0	0	0	0	0	0	0	0	0	0	0	0	0	0	0	0	0	0	0	0	0	0	0	0	0	0	0	0	0.000497	0	0	0	0	0	0
Gill	F	64	103	103	446	0.231	1977	1846	1977	0	0	0	0	0	0	0	0	0.000709	0.00152	0	0	0	0.000659	0.001291	0	0.001253	0	0.001235	0	0	0	0.001761	0.00116	0.000565	0.001124	0	0	0.000542	0	0.000509	0.000522	0.000511	0	0.000484	0.000959	0.000913	0.000454	0.000436	0
Gilliam	M	30	60	60	10	6	1955	1877	1984	0	0	0	0	0	0	0	0	0	0	0	0	0	0	0	0	0	0	0	0	0	0	0	0	0	0	0	0	0	0	0	0	0	0	0	0	0	0	0	0.000425
Gillian	F	98	18119	18119	1187	15.265	1955	1847	2005	0	0	0	0	0	0	0	0	0	0.00076	0	0	0	0	0	0	0	0.000628	0	0	0	0	0	0.00058	0	0.000562	0	0	0	0	0.000509	0	0	0	0	0	0	0	0	0
Gina	F	77	587	587	60	9.783	1968	1849	2006	0	0	0	0	0	0	0	0	0	0	0	0.000713	0	0	0	0	0	0	0	0	0	0	0	0	0	0	0	0	0	0	0	0	0	0	0	0	0	0	0	0
Ginette	F	34	78	78	16	4.875	1974	1920	1980	0	0	0	0	0	0	0	0	0	0	0	0	0	0	0	0	0	0	0	0	0	0	0	0	0	0	0	0	0	0	0	0	0	0	0	0	0	0	0	0
Giovanna	F	39	68	68	30	2.267	1989	1869	2009	0	0	0	0	0	0	0	0	0	0	0	0	0	0	0	0	0	0	0	0	0	0	0	0	0	0	0	0	0	0	0	0.000522	0	0	0	0	0	0	0	0
Giovanni	M/F	95	199	199	64	3.109	1987	1847	2008	0	0	0	0	0	0	0	0	0	0.00076	0	0	0	0	0	0	0.000627	0	0.000618	0	0	0	0	0	0	0	0	0.000551	0	0	0.001018	0.000522	0	0	0	0	0	0.000454	0.000436	0.00085
Giuseppe	M	47	114	114	35	3.257	2011	1843	2011	0	0	0	0	0	0.000791	0	0	0	0	0	0	0	0	0	0	0	0	0	0	0	0	0	0	0	0	0.000554	0	0	0	0	0	0	0.000497	0	0	0	0	0	0
Gladstone	M	60	238	238	927	0.257	1898	1862	1968	0	0	0	0	0	0	0	0	0	0	0	0	0	0	0	0	0	0	0	0	0	0	0	0	0.000565	0.000562	0	0.001102	0.003254	0.00159	0.004583	0.004175	0.004603	0	0	0.000959	0.000913	0.000907	0.000436	0.002124
Gladys	F	103	69168	69168	4443	15.568	1918	1839	2006	0	0.000797	0	0	0.000801	0	0	0	0	0	0	0	0	0	0	0	0	0	0	0	0	0	0	0	0	0.000562	0.000554	0.001653	0	0.00053	0.000509	0	0	0	0.000484	0	0.000457	0.001814	0.00218	0.001274
Glen	M	105	1229	1229	380	3.234	1974	1845	2001	0	0	0	0	0	0	0	0.000747	0	0	0	0	0	0	0	0	0	0	0	0	0	0	0	0	0	0	0	0	0.000542	0.00053	0	0	0	0	0	0	0	0	0	0
Glenda	F	73	1181	1181	82	14.402	1950	1897	1986	0	0	0	0	0	0	0	0	0	0	0	0	0	0	0	0	0	0	0	0	0	0	0	0	0	0	0	0	0	0	0	0	0	0	0	0	0	0	0	0
Glenice	F	43	205	205	19	10.789	1940	1912	1965	0	0	0	0	0	0	0	0	0	0	0	0	0	0	0	0	0	0	0	0	0	0	0	0	0	0	0	0	0	0	0	0	0	0	0	0	0	0	0	0
Glenis	F	59	870	870	59	14.746	1949	1904	1972	0	0	0	0	0	0	0	0	0	0	0	0	0	0	0	0	0	0	0	0	0	0	0	0	0	0	0	0	0	0	0	0	0	0	0	0	0	0	0	0
Glenise	F	27	105	105	12	8.75	1947	1922	1968	0	0	0	0	0	0	0	0	0	0	0	0	0	0	0	0	0	0	0	0	0	0	0	0	0	0	0	0	0	0	0	0	0	0	0	0	0	0	0	0
Glenn	M	78	1715	1715	330	5.197	1962	1854	2004	0	0	0	0	0	0	0	0	0	0	0	0	0	0	0	0	0.000627	0	0	0	0	0	0	0	0	0	0	0	0	0	0	0	0	0	0	0	0	0	0	0
Glennis	F	46	336	336	43	7.814	1946	1894	1965	0	0	0	0	0	0	0	0	0	0	0	0	0	0	0	0	0	0	0	0	0	0	0	0	0	0	0	0	0	0	0	0	0	0	0	0	0	0	0	0
Glennys	F	37	93	93	13	7.154	1945	1904	1965	0	0	0	0	0	0	0	0	0	0	0	0	0	0	0	0	0	0	0	0	0	0	0	0	0	0	0	0	0	0	0	0	0	0	0	0	0	0	0	0
Glenys	F	74	4351	4351	362	12.019	1944	1903	1985	0	0	0	0	0	0	0	0	0	0	0	0	0	0	0	0	0	0	0	0	0	0	0	0	0	0	0	0	0	0	0	0	0	0	0	0	0	0	0	0
Gloria	F	80	2628	2628	276	9.522	1946	1883	2008	0	0	0	0	0	0	0	0	0	0	0	0	0	0	0	0	0	0	0	0	0	0	0	0	0	0	0	0	0	0	0	0	0	0	0	0	0	0	0	0
Glyn	M	115	3978	3978	2533	1.57	1959	1857	2008	0	0	0	0	0	0	0	0	0	0	0	0	0	0	0	0	0	0	0	0.000615	0	0	0	0	0.000565	0	0	0	0	0.00053	0	0	0	0	0	0	0	0	0	0.000425
Glyndwr	M	54	160	160	102	1.569	1941	1882	1964	0	0	0	0	0	0	0	0	0	0	0	0	0	0	0	0	0	0	0	0	0	0	0	0	0	0	0	0	0	0	0	0	0	0	0	0	0	0	0	0
Glynis	F	40	1036	1036	74	14	1952	1917	1979	0	0	0	0	0	0	0	0	0	0	0	0	0	0	0	0	0	0	0	0	0	0	0	0	0	0	0	0	0	0	0	0	0	0	0	0	0	0	0	0
Glynn	M	102	948	948	580	1.634	1971	1860	2002	0	0	0	0	0	0	0	0	0	0	0	0	0	0	0	0	0	0	0	0	0	0	0.000587	0	0.000565	0	0	0	0	0	0	0	0	0	0	0	0	0	0	0.000425
Glynne	F	87	437	437	602	0.726	1941	1852	1974	0	0	0	0	0	0	0	0	0	0	0	0	0	0	0.000646	0	0	0	0	0	0	0	0	0	0	0	0	0	0	0	0	0	0	0	0	0	0	0.000907	0.000436	0
Glynnis	F	24	79	79	4	19.75	1949	1934	1972	0	0	0	0	0	0	0	0	0	0	0	0	0	0	0	0	0	0	0	0	0	0	0	0	0	0	0	0	0	0	0	0	0	0	0	0	0	0	0	0
Godfrey	M	133	1819	1819	1093	1.664	1927	1838	1972	0.004165	0.002392	0.006368	0.005548	0.008815	0.003955	0.007534	0.005231	0.007087	0.00228	0.004436	0.005704	0.002745	0.003952	0.005811	0.003895	0.005013	0.004397	0.003088	0.006154	0.006898	0.002971	0.003521	0.005219	0.003953	0.006743	0.004433	0.007162	0.005966	0.006888	0.004074	0.003131	0.005626	0.005962	0.004842	0.008632	0.005935	0.005897	0.006975	0.006372
Golda	F	42	82	82	10	8.2	1923	1870	1972	0	0	0	0	0	0	0	0	0	0	0	0	0	0	0	0	0	0	0	0	0	0	0	0	0	0	0	0	0	0	0	0	0.000511	0	0	0	0	0	0	0
Gomer	M	84	186	186	54	3.444	1844	1838	1948	0.001666	0.000797	0	0.001585	0.001603	0.002373	0.003014	0.000747	0.000709	0.00076	0.000739	0.000713	0.002059	0	0.001291	0	0.001253	0.000628	0.000618	0	0.001254	0	0.000587	0.00058	0.00113	0.001686	0.000554	0.001102	0.001627	0.00106	0.000509	0.002088	0.001023	0.000994	0.000968	0.001439	0.00137	0.001361	0.00218	0.001699
Goodman	M	60	117	117	223	0.525	1839	1838	1922	0.000833	0.002392	0	0	0.001603	0.000791	0.000753	0	0.000709	0	0	0.001426	0.002059	0	0.000646	0	0.00188	0.000628	0	0.000615	0	0.001188	0.001174	0.00116	0.000565	0.002248	0.000554	0.001102	0	0.00212	0.001528	0	0.000511	0.000497	0.000968	0.00048	0.00137	0.000454	0.001308	0.000425
Gordan	M	55	80	80	57	1.404	1969	1841	1986	0	0	0	0.000793	0	0	0	0	0	0	0	0	0	0	0	0	0	0	0	0	0	0	0	0	0	0	0	0.000551	0	0	0	0	0	0	0	0	0	0.000454	0	0
Gorden	M	34	70	70	57	1.228	1927	1874	1945	0	0	0	0	0	0	0	0	0	0	0	0	0	0	0	0	0	0	0	0	0	0	0	0	0	0	0	0	0	0	0	0	0	0	0	0	0.000457	0	0	0
Gordon	M	156	22556	22556	10874	2.074	1933	1838	2009	0.000833	0.000797	0.000796	0.001585	0	0	0.000753	0.000747	0.001417	0	0.001479	0.000713	0.001372	0.000659	0.000646	0.001298	0.001253	0	0.001235	0.001231	0	0.000594	0.000587	0.00116	0.00113	0.001124	0.002217	0.001653	0.002712	0.00212	0.001528	0.004175	0.005115	0.000994	0.00339	0.003357	0.000913	0.001814	0.002616	0.002124
Goronwy	M	97	564	564	220	2.564	1935	1847	2003	0	0	0	0	0	0	0	0	0	0.00076	0.000739	0.000713	0	0	0.000646	0.000649	0	0.000628	0	0	0.001254	0	0.000587	0	0	0	0.000554	0.000551	0	0.00053	0.000509	0.000522	0.000511	0	0.000968	0.00048	0.000913	0.000907	0.000872	0.001699
Grace	F	176	30158	30158	12071	2.498	2006	1838	2014	0.168273	0.153099	0.136113	0.1609	0.15467	0.170863	0.146917	0.159932	0.138912	0.148221	0.147139	0.146874	0.142049	0.135698	0.134301	0.138938	0.139744	0.133181	0.117952	0.128626	0.143602	0.133678	0.134392	0.148454	0.132157	0.138801	0.143521	0.117351	0.148599	0.13353	0.137484	0.134127	0.137074	0.135147	0.138494	0.133324	0.131931	0.133815	0.146045	0.140182
Gracie	F	83	425	425	41	10.366	2010	1876	2014	0	0	0	0	0	0	0	0	0	0	0	0	0	0	0	0	0	0	0	0	0	0	0	0	0	0	0	0	0	0	0	0	0	0	0	0	0	0	0.000872	0
Graeme	M	97	1225	1225	393	3.117	1972	1874	2004	0	0	0	0	0	0	0	0	0	0	0	0	0	0	0	0	0	0	0	0	0	0	0	0	0	0	0	0	0	0	0	0	0	0	0	0	0.000457	0.000454	0	0
Graham	M	146	25745	25745	9151	2.813	1951	1838	2008	0.000833	0	0	0.000793	0	0	0.001507	0	0	0	0	0	0	0.001976	0.000646	0	0	0	0.001853	0	0.003135	0	0.001761	0.00232	0.000565	0.000562	0.001662	0	0.001085	0.00159	0.001018	0	0.001023	0.001491	0.000484	0.001918	0.000913	0.001814	0.001744	0.00085
Grahame	M	73	549	549	235	2.336	1953	1886	1994	0	0	0	0	0	0	0	0	0	0	0	0	0	0	0	0	0	0	0	0	0	0	0	0	0	0	0	0	0	0	0	0	0	0	0	0	0	0	0	0
Grant	M	104	883	883	1136	0.777	1991	1845	2007	0	0	0	0	0	0	0	0.000747	0.000709	0	0	0	0	0	0	0	0	0	0	0	0	0	0	0	0.000565	0	0	0	0.000542	0.00053	0	0.000522	0.000511	0	0	0	0.001826	0.000454	0.000436	0.000425
Granville	M	127	1904	1904	908	2.097	1932	1842	1982	0	0	0	0	0.000801	0.000791	0.000753	0	0.000709	0.00076	0	0.000713	0.000686	0.002635	0.000646	0	0.000627	0.000628	0.001235	0.003077	0.001254	0.001782	0.000587	0.00116	0.001694	0.003372	0.001662	0.003857	0.001627	0.00159	0.001528	0.003131	0.002046	0.001491	0.003874	0.004316	0.001826	0.004536	0.003052	0.004248
Greenwood	M	79	419	419	885	0.473	1849	1838	1946	0.002499	0.005582	0.005572	0.003963	0.00561	0.003955	0.00226	0.004484	0.00567	0.006081	0.008133	0.009982	0.00549	0.001317	0.003874	0.004545	0.004387	0.008167	0.006793	0.004924	0.002508	0.005347	0.007042	0.006379	0.004518	0.00281	0.003325	0.002755	0.002712	0.005299	0.003564	0.005219	0.00358	0.002484	0.004842	0.004796	0.002283	0.004083	0.003052	0.001699
Greg	M	42	184	184	42	4.381	1990	1854	2005	0	0	0	0	0	0	0	0	0	0	0	0	0	0	0	0	0.000627	0	0	0	0	0	0	0	0	0	0	0	0	0	0	0.000522	0	0	0	0	0	0	0	0
Gregg	M	41	103	103	53	1.943	1981	1871	1996	0	0	0	0	0	0	0	0	0	0	0	0	0	0	0	0	0	0	0	0	0	0	0	0	0	0	0	0	0	0	0	0	0	0.000497	0	0	0	0	0	0
Gregor	M	46	70	70	45	1.556	1998	1866	2004	0	0	0	0	0	0	0	0	0	0	0	0	0	0	0	0	0	0	0	0	0	0	0	0	0	0	0	0	0.000542	0	0	0	0	0	0	0	0	0	0	0.000425
Gregory	M	168	2425	2425	1693	1.432	1968	1838	2014	0.002499	0.002392	0.000796	0.000793	0.000801	0.001582	0.001507	0.002989	0.00567	0.00076	0.004436	0.002139	0.002745	0.004611	0.001937	0.002597	0.002507	0.004397	0.001853	0.001846	0.003135	0.001188	0.002347	0.00116	0.003389	0.003372	0.002771	0.004408	0.001627	0.003179	0.001528	0.002088	0.00358	0.002484	0.000968	0.001439	0.00137	0	0.001744	0.001274
Grenville	M	89	375	375	393	0.954	1945	1847	1978	0	0	0	0	0	0	0	0	0	0.00076	0	0	0	0	0	0	0	0	0	0	0	0	0	0	0.000565	0	0	0	0	0	0	0	0.000511	0	0	0	0	0	0	0.00085
Greta	F	95	1398	1398	185	7.557	1932	1877	2006	0	0	0	0	0	0	0	0	0	0	0	0	0	0	0	0	0	0	0	0	0	0	0	0	0	0	0	0	0	0	0	0	0	0	0	0	0	0	0	0.000425
Gretta	F	45	69	69	22	3.136	2002	1883	2002	0	0	0	0	0	0	0	0	0	0	0	0	0	0	0	0	0	0	0	0	0	0	0	0	0	0	0	0	0	0	0	0	0	0	0	0	0	0	0	0
Greville	unknown	49	61	61	58	1.052	1995	1856	1995	0	0	0	0	0	0	0	0	0	0	0	0	0	0	0	0	0	0	0.000618	0	0	0	0	0	0	0	0	0	0	0.00053	0	0	0	0.000497	0	0	0	0.000454	0.000436	0.000425
Griffith	M	131	6659	6659	2546	2.615	1849	1838	2006	0.063311	0.063791	0.051739	0.057861	0.064112	0.054581	0.051986	0.061282	0.058116	0.061569	0.039927	0.066307	0.05284	0.052039	0.041969	0.048044	0.048879	0.049001	0.045699	0.055389	0.043269	0.043371	0.051057	0.045232	0.045182	0.048889	0.046547	0.05234	0.039048	0.047689	0.046337	0.046449	0.048078	0.050183	0.046972	0.039326	0.04839	0.040825	0.0388	0.036957
Griffiths	unknown	57	93	93	825	0.113	1986	1838	1986	0.000833	0	0.002388	0	0	0	0.001507	0.001495	0	0.00076	0	0.000713	0.000686	0	0.000646	0	0.000627	0.001256	0	0	0.001254	0.001188	0	0	0	0.000562	0.001108	0	0.000542	0.00053	0.001528	0.000522	0	0	0.000968	0.00048	0	0	0.000436	0.00085
Grimshaw	unknown	70	153	153	426	0.359	1841	1838	1936	0.004998	0.001595	0.001592	0.005548	0.000801	0.001582	0.000753	0.000747	0.002835	0.00304	0.001479	0.001426	0	0.001317	0.002583	0.001298	0.000627	0.000628	0.000618	0.001231	0.000627	0	0.002347	0.00116	0.003389	0.000562	0.000554	0.002204	0.001627	0.00053	0.001018	0.002609	0	0.000497	0.001453	0.001439	0.000913	0.001361	0.000436	0.001699
Guiseppe	M	63	116	116	33	3.515	1980	1860	1995	0	0	0	0	0	0	0	0	0	0	0	0	0	0	0	0	0	0	0	0	0	0	0.000587	0	0	0	0.000554	0	0	0	0	0	0.000511	0.000497	0	0	0	0.000454	0.000436	0
Gustav	M	59	109	109	56	1.946	2005	1846	2005	0	0	0	0	0	0	0	0	0.000709	0	0	0	0	0.000659	0	0.000649	0	0	0	0.000615	0	0	0	0	0.000565	0.000562	0	0.000551	0.000542	0.00106	0.000509	0	0.002046	0.000994	0.001453	0.00048	0.000457	0.000454	0.000436	0.001274
Gustave	M	54	85	85	54	1.574	2006	1839	2006	0	0.000797	0	0	0.001603	0	0	0	0	0	0	0	0	0.000659	0	0	0	0	0.000618	0	0.000627	0	0	0	0.00113	0	0	0	0	0.00053	0.000509	0	0.001023	0.000497	0.000484	0.00048	0	0	0.000436	0.000425
Gustavus	M	56	122	122	54	2.259	1856	1839	1930	0	0.00319	0.000796	0	0	0.001582	0.000753	0	0.001417	0	0	0.001426	0	0.000659	0	0.001298	0.000627	0.003769	0.00494	0.000615	0.001254	0.001782	0.001174	0.00116	0.001694	0.003372	0.000554	0.001653	0.002169	0.002649	0.001528	0	0.000511	0.001987	0	0	0.001826	0.001361	0.000436	0.000425
Guy	M	166	2108	2108	1260	1.673	1980	1839	2008	0	0.001595	0.001592	0.000793	0	0	0.000753	0.001495	0.002126	0.00152	0.000739	0	0.000686	0.002635	0.001291	0.001948	0.001253	0.001256	0.001235	0.002462	0.001881	0.000594	0.002347	0.00058	0.00113	0.000562	0.000554	0.000551	0.001627	0.00159	0.002037	0.001566	0.003069	0.003478	0.00339	0.000959	0.004109	0.002268	0.004796	0.004673
Gwen	F	147	3626	3626	325	11.157	1840	1838	2011	0.023325	0.03668	0.039003	0.030119	0.032857	0.030059	0.03089	0.024662	0.024097	0.031925	0.0244	0.025667	0.015097	0.028325	0.025827	0.028567	0.01504	0.025128	0.024084	0.016001	0.018185	0.014853	0.023475	0.017977	0.015814	0.015734	0.017732	0.02314	0.02332	0.017486	0.02546	0.018788	0.02097	0.023849	0.013559	0.012949	0.012326	0.014062	0.011771	0.012744
Gwenan	unknown	46	82	82	9	9.111	1976	1925	2008	0	0	0	0	0	0	0	0	0	0	0	0	0	0	0	0	0	0	0	0	0	0	0	0	0	0	0	0	0	0	0	0	0	0	0	0	0	0	0	0
Gwenda	F	77	890	890	100	8.9	1943	1879	1990	0	0	0	0	0	0	0	0	0	0	0	0	0	0	0	0	0	0	0	0	0	0	0	0	0	0	0	0	0	0	0	0	0	0	0	0	0	0	0	0
Gwendolen	F	90	1035	1035	366	2.828	1916	1867	2010	0	0	0	0	0	0	0	0	0	0	0	0	0	0	0	0	0	0	0	0	0	0	0	0	0	0	0	0	0	0.00053	0	0	0	0	0	0.00048	0	0.000454	0.001308	0.00085
Gwendolene	F	36	51	51	23	2.217	1933	1878	1955	0	0	0	0	0	0	0	0	0	0	0	0	0	0	0	0	0	0	0	0	0	0	0	0	0	0	0	0	0	0	0	0	0	0	0	0	0	0	0	0
Gwendolin	F	47	81	81	25	3.24	1906	1880	1963	0	0	0	0	0	0	0	0	0	0	0	0	0	0	0	0	0	0	0	0	0	0	0	0	0	0	0	0	0	0	0	0	0	0	0	0	0	0	0	0
Gwendoline	F	115	12356	12356	3657	3.379	1925	1862	1991	0	0	0	0	0	0	0	0	0	0	0	0	0	0	0	0	0	0	0	0	0	0	0	0	0.000565	0.000562	0.001108	0.001102	0	0.00106	0.000509	0.003653	0.001534	0.001987	0.001937	0.001439	0.000913	0.003175	0.004796	0.005522
Gwendolyn	F	87	299	299	132	2.265	2012	1877	2012	0	0	0	0	0	0	0	0	0	0	0	0	0	0	0	0	0	0	0	0	0	0	0	0	0	0	0	0	0	0	0	0	0	0	0	0	0	0	0	0.000425
Gweneth	F	74	468	468	58	8.069	1929	1881	1996	0	0	0	0	0	0	0	0	0	0	0	0	0	0	0	0	0	0	0	0	0	0	0	0	0	0	0	0	0	0	0	0	0	0	0	0	0	0	0	0
Gwenfron	F	68	164	164	49	3.347	1926	1865	1971	0	0	0	0	0	0	0	0	0	0	0	0	0	0	0	0	0	0	0	0	0	0	0	0	0	0	0	0.000551	0	0	0	0	0	0	0.000484	0	0	0	0	0
Gwenith	F	35	60	60	7	8.571	1908	1887	1947	0	0	0	0	0	0	0	0	0	0	0	0	0	0	0	0	0	0	0	0	0	0	0	0	0	0	0	0	0	0	0	0	0	0	0	0	0	0	0	0
Gwenllian	F	92	222	222	110	2.018	1994	1857	1994	0	0	0	0	0	0	0	0	0	0	0	0	0	0	0	0	0	0	0	0.000615	0	0	0	0	0	0.000562	0	0	0.000542	0	0	0.000522	0	0	0	0.000959	0	0	0.001308	0.000425
Gwenneth	F	68	221	221	25	8.84	1950	1897	1975	0	0	0	0	0	0	0	0	0	0	0	0	0	0	0	0	0	0	0	0	0	0	0	0	0	0	0	0	0	0	0	0	0	0	0	0	0	0	0	0
Gwennie	F	47	341	341	9	37.889	1918	1885	1963	0	0	0	0	0	0	0	0	0	0	0	0	0	0	0	0	0	0	0	0	0	0	0	0	0	0	0	0	0	0	0	0	0	0	0	0	0	0	0	0
Gwenyth	F	57	145	145	14	10.357	1929	1886	1961	0	0	0	0	0	0	0	0	0	0	0	0	0	0	0	0	0	0	0	0	0	0	0	0	0	0	0	0	0	0	0	0	0	0	0	0	0	0	0	0
Gwilym	M	118	2935	2935	575	5.104	1932	1838	2002	0.000833	0	0	0.000793	0	0	0	0	0	0	0	0	0	0	0.001291	0	0	0	0	0	0	0	0	0.00058	0	0.000562	0	0	0	0	0	0.001044	0.001023	0.000497	0.000484	0.000959	0.000457	0.000907	0.000872	0.001274
Gwladus	F	34	59	59	13	4.538	1889	1861	1949	0	0	0	0	0	0	0	0	0	0	0	0	0	0	0	0	0	0	0	0	0	0	0	0.00058	0.000565	0	0	0.000551	0	0	0	0	0	0	0	0.00048	0.000457	0	0	0.000425
Gwladys	F	81	2590	2590	231	11.212	1906	1864	1970	0	0	0	0	0	0	0	0	0	0	0	0	0	0	0	0	0	0	0	0	0	0	0	0	0	0	0.000554	0	0	0	0	0	0	0	0	0	0.000913	0.000907	0.000872	0.003823
Gwyn	M	98	630	630	649	0.971	1945	1864	1994	0	0	0	0	0	0	0	0	0	0	0	0	0	0	0	0	0	0	0	0	0	0	0	0	0	0	0.001108	0	0	0	0	0.000522	0	0	0	0	0	0	0	0
Gwyndaf	M	51	122	122	78	1.564	1945	1891	1981	0	0	0	0	0	0	0	0	0	0	0	0	0	0	0	0	0	0	0	0	0	0	0	0	0	0	0	0	0	0	0	0	0	0	0	0	0	0	0	0
Gwynedd	F	69	187	187	179	1.045	1949	1857	1986	0	0	0	0	0	0	0	0	0	0	0	0	0	0	0	0	0	0	0	0.000615	0	0	0	0	0	0	0	0.000551	0	0	0	0	0	0	0	0	0	0	0.000436	0.000425
Gwyneth	F	100	4000	4000	500	8	1934	1841	2008	0	0	0	0.000793	0	0	0	0	0	0	0	0	0	0	0	0	0	0	0	0	0	0	0	0	0	0	0	0	0	0	0	0	0	0	0	0	0	0	0	0
Gwynfor	M	61	428	428	245	1.747	1943	1904	1986	0	0	0	0	0	0	0	0	0	0	0	0	0	0	0	0	0	0	0	0	0	0	0	0	0	0	0	0	0	0	0	0	0	0	0	0	0	0	0	0
Gwynfryn	unknown	57	300	300	155	1.935	1936	1896	1962	0	0	0	0	0	0	0	0	0	0	0	0	0	0	0	0	0	0	0	0	0	0	0	0	0	0	0	0	0	0	0	0	0	0	0	0	0	0	0	0
Gwynn	M	43	102	102	146	0.699	1940	1890	1987	0	0	0	0	0	0	0	0	0	0	0	0	0	0	0	0	0	0	0	0	0	0	0	0	0	0	0	0	0	0	0	0	0	0	0	0	0	0	0	0
Gwynne	F	62	148	148	288	0.514	1932	1871	1970	0	0	0	0	0	0	0	0	0	0	0	0	0	0	0	0	0	0	0	0	0	0	0	0	0	0	0	0	0	0	0	0	0	0.000497	0.000484	0	0	0	0	0
Gwynneth	F	82	1027	1027	115	8.93	1926	1871	1971	0	0	0	0	0	0	0	0	0	0	0	0	0	0	0	0	0	0	0	0	0	0	0	0	0	0	0	0	0	0	0	0	0	0.000497	0	0.00048	0	0.000454	0	0
Hadyn	M/F	62	106	106	71	1.493	2009	1843	2009	0	0	0	0	0	0.000791	0	0	0	0	0	0	0.000686	0	0	0	0	0	0	0	0	0	0	0	0	0	0	0	0	0	0	0	0	0	0	0	0	0	0	0
Haf	F	43	58	58	272	0.213	1992	1898	1993	0	0	0	0	0	0	0	0	0	0	0	0	0	0	0	0	0	0	0	0	0	0	0	0	0	0	0	0	0	0	0	0	0	0	0	0	0	0	0	0
Hafsa	F	29	70	70	6	11.667	2014	1976	2014	0	0	0	0	0	0	0	0	0	0	0	0	0	0	0	0	0	0	0	0	0	0	0	0	0	0	0	0	0	0	0	0	0	0	0	0	0	0	0	0
Hagar	F	76	252	252	31	8.129	1872	1838	1943	0.001666	0.00319	0.000796	0.002378	0.000801	0.003955	0.001507	0.002242	0.003544	0	0.000739	0.003565	0.002745	0.001317	0.002583	0.001948	0.00188	0.000628	0.003088	0.003077	0.001881	0.002376	0.000587	0.003479	0.002824	0.002248	0.002771	0.001102	0.003254	0.00053	0.001528	0.001566	0.003069	0.001491	0.004358	0.003837	0.001826	0.002722	0.001744	0.001699
Haidee	F	46	62	62	16	3.875	2004	1841	2004	0	0	0	0.000793	0	0	0	0	0	0	0	0.000713	0.000686	0	0.001291	0	0	0	0.000618	0.001231	0.000627	0	0	0.00058	0	0	0	0	0	0	0	0.001044	0.001023	0.000994	0.000484	0	0	0	0	0
Hainsworth	unknown	37	51	51	104	0.49	1857	1838	1905	0.000833	0	0	0	0	0	0	0	0.000709	0	0.000739	0	0.000686	0.000659	0.000646	0	0.000627	0	0	0.001846	0.000627	0.001188	0.000587	0.00116	0	0.001124	0.000554	0	0.000542	0	0.001018	0.000522	0.000511	0.000497	0.000484	0.00048	0	0	0	0.000425
Hajra	F	35	70	70	2	35	1982	1969	2008	0	0	0	0	0	0	0	0	0	0	0	0	0	0	0	0	0	0	0	0	0	0	0	0	0	0	0	0	0	0	0	0	0	0	0	0	0	0	0	0
Haleema	F	24	55	55	2	27.5	2013	1965	2013	0	0	0	0	0	0	0	0	0	0	0	0	0	0	0	0	0	0	0	0	0	0	0	0	0	0	0	0	0	0	0	0	0	0	0	0	0	0	0	0
Haley	F	63	199	199	95	2.095	1988	1846	2001	0	0	0	0	0	0	0	0	0.000709	0	0	0	0	0.000659	0	0.001948	0	0	0	0.000615	0	0.000594	0.000587	0.00058	0.001694	0	0.000554	0.001102	0	0	0	0	0.001023	0	0.000484	0	0	0.000907	0	0
Halima	F	42	143	143	9	15.889	2011	1942	2011	0	0	0	0	0	0	0	0	0	0	0	0	0	0	0	0	0	0	0	0	0	0	0	0	0	0	0	0	0	0	0	0	0	0	0	0	0	0	0	0
Halina	F	28	67	67	32	2.094	1953	1942	2006	0	0	0	0	0	0	0	0	0	0	0	0	0	0	0	0	0	0	0	0	0	0	0	0	0	0	0	0	0	0	0	0	0	0	0	0	0	0	0	0
Halle	F	15	51	51	8	6.375	2012	1885	2014	0	0	0	0	0	0	0	0	0	0	0	0	0	0	0	0	0	0	0	0	0	0	0	0	0	0	0	0	0	0	0	0	0	0	0	0	0	0	0	0
Halstead	M	64	116	116	272	0.426	1842	1838	1938	0.000833	0.000797	0.000796	0.000793	0.004007	0.001582	0.001507	0	0.000709	0.00152	0.000739	0.000713	0.002059	0.000659	0.000646	0	0.00188	0.000628	0	0.000615	0.000627	0.001188	0.001761	0.00058	0	0.000562	0.001108	0.001102	0.001085	0	0.001528	0.001044	0.000511	0.000994	0	0.002398	0.000913	0	0.00218	0
Hamer	M	63	113	113	515	0.219	1846	1838	1976	0.000833	0	0.003184	0.000793	0.003206	0.000791	0.000753	0.002242	0.004252	0.00152	0.001479	0.000713	0.002059	0.000659	0.001291	0.001948	0.001253	0	0.000618	0.000615	0.001254	0.000594	0.000587	0	0.000565	0	0.000554	0.001102	0.001085	0.00053	0	0.000522	0.002557	0	0.000968	0.00048	0.000913	0.000454	0.000872	0
Hamilton	M	101	235	235	1993	0.118	2001	1838	2001	0.002499	0.000797	0.002388	0.000793	0.001603	0.000791	0.00226	0.000747	0.000709	0.00076	0.000739	0.002139	0.000686	0.001317	0.001291	0.001948	0.003133	0.002513	0.001235	0.003077	0.001254	0.002971	0.002347	0.00058	0.002824	0	0.000554	0.000551	0.001627	0.00053	0.001018	0.002088	0.001023	0.001491	0.002421	0.001439	0.00137	0.000907	0.001308	0.00085
Hamish	M	82	174	174	59	2.949	2002	1839	2013	0	0.000797	0	0	0	0	0	0	0	0	0	0	0	0	0.000646	0	0	0	0	0	0	0	0.000587	0	0	0	0	0	0	0	0	0	0	0	0	0	0	0.000454	0.000436	0
Hamlet	M	87	477	477	153	3.118	1852	1838	1957	0.00833	0.002392	0.007164	0.008719	0.001603	0.001582	0.004521	0.006726	0.004961	0.006081	0.006655	0.004991	0.004804	0.007905	0.010977	0.00844	0.00376	0.01068	0.005558	0.004924	0.003762	0.005347	0.007042	0.006959	0.006777	0.003934	0.006095	0.005509	0.003796	0.005829	0.004074	0.003131	0.002046	0.003478	0.003874	0.001918	0.002283	0.002722	0.005231	0.001699
Hammond	M	47	68	68	438	0.155	2004	1840	2004	0	0	0.000796	0	0.000801	0	0	0	0	0	0.000739	0	0.000686	0.000659	0	0.000649	0.000627	0	0.000618	0.000615	0.001254	0.000594	0	0	0.000565	0.000562	0.000554	0	0	0.00159	0.001018	0	0.000511	0.000497	0.002421	0	0	0.000907	0	0
Hampson	unknown	42	71	71	506	0.14	1839	1839	1956	0	0.002392	0.001592	0	0	0	0.000753	0.000747	0.001417	0.00228	0	0	0.000686	0.000659	0.000646	0.000649	0	0.001256	0.001235	0.000615	0	0	0	0.00232	0.000565	0	0	0.002204	0.000542	0.00053	0.000509	0.001566	0.001023	0.000497	0	0.001439	0.000457	0	0.000872	0
Hamza	M	27	122	122	40	3.05	2014	1977	2014	0	0	0	0	0	0	0	0	0	0	0	0	0	0	0	0	0	0	0	0	0	0	0	0	0	0	0	0	0	0	0	0	0	0	0	0	0	0	0	0
Hamzah	M	21	78	78	15	5.2	2014	1987	2014	0	0	0	0	0	0	0	0	0	0	0	0	0	0	0	0	0	0	0	0	0	0	0	0	0	0	0	0	0	0	0	0	0	0	0	0	0	0	0	0
Hana	F	36	64	64	26	2.462	2012	1852	2013	0	0	0	0	0	0	0	0	0	0	0	0	0	0	0.000646	0.000649	0.000627	0	0	0	0	0	0	0	0	0	0	0	0	0	0	0	0	0	0	0	0	0	0	0
Hanah	F	54	103	103	19	5.421	1838	1838	1998	0.004165	0.001595	0.00398	0.001585	0.004007	0.001582	0.00226	0.000747	0.002835	0.00228	0.002958	0.002139	0.000686	0.000659	0.000646	0.001298	0.001253	0.001256	0.00247	0.000615	0.001254	0.000594	0.000587	0.00058	0	0.001124	0.002771	0.001102	0	0	0.000509	0.001044	0	0	0.000484	0	0.000913	0	0	0.00085
Handel	unknown	95	647	647	243	2.663	1873	1838	1964	0.003332	0.000797	0.000796	0	0.000801	0.000791	0.00226	0.002242	0.002126	0.00076	0.002958	0.001426	0.002745	0.003294	0.003228	0.001298	0.001253	0.003769	0.003705	0.003077	0.000627	0.004159	0.002934	0.002899	0.003389	0.004496	0.008866	0.002755	0.005423	0.009538	0.004583	0.004697	0.002557	0.004969	0.005327	0.009592	0.004109	0.006804	0.005231	0.008071
Hanley	M/F	35	55	55	116	0.474	1999	1838	1999	0.000833	0	0	0	0	0	0	0	0	0	0	0	0	0	0	0	0.001253	0.000628	0	0	0.000627	0.000594	0	0	0	0	0	0.000551	0	0	0.001018	0	0	0.000497	0	0	0	0	0	0
Hanna	F	83	206	206	84	2.452	2010	1838	2013	0.003332	0.001595	0	0.000793	0.001603	0.001582	0.00226	0.001495	0.002126	0.00228	0	0.000713	0	0.000659	0	0	0.000627	0.000628	0.00247	0.000615	0.001254	0.000594	0.000587	0.00116	0	0	0	0	0	0	0.000509	0	0.000511	0	0	0.000959	0	0.000454	0.000436	0.000425
Hannah	F	177	151953	151953	34881	4.356	1843	1838	2014	1.93181	2.02378	1.96687	1.93397	1.97544	2.029	1.99958	1.91395	1.82499	1.86835	1.81595	1.8124	1.84527	1.74892	1.82404	1.72503	1.74649	1.5988	1.64268	1.5029	1.51377	1.53225	1.48829	1.40046	1.45938	1.34699	1.35209	1.32832	1.29509	1.22455	1.2231	1.11737	1.12932	1.13136	1.04113	1.11599	1.04906	1.01337	1.00314	0.974054
Hanora	F	44	71	71	5	14.2	1862	1839	1961	0	0.000797	0	0	0.002404	0	0	0	0	0.00076	0.000739	0	0	0	0.000646	0	0.000627	0	0	0.000615	0.001881	0.002376	0.002347	0	0.002824	0.000562	0.001662	0.002204	0.001627	0	0.000509	0	0	0.000994	0	0.00048	0	0	0	0
Hanry	unknown	36	53	53	20	2.65	1860	1838	1904	0.000833	0	0.000796	0.001585	0	0.001582	0.001507	0	0	0	0	0	0.001372	0	0	0.000649	0.000627	0	0.000618	0	0	0	0.001761	0	0	0	0	0	0.000542	0.00053	0.001528	0	0.000511	0.000994	0.000968	0.000959	0	0	0.000436	0
Hans	M	77	147	147	59	2.492	1966	1856	1978	0	0	0	0	0	0	0	0	0	0	0	0	0	0	0	0	0	0	0.000618	0.000615	0	0.000594	0	0	0.000565	0	0	0.000551	0	0	0.000509	0	0.000511	0.000994	0	0.000959	0	0.000454	0.001308	0.001699
Hanson	M	78	196	196	465	0.422	1876	1840	1946	0	0	0.001592	0.000793	0.000801	0.002373	0.00226	0.001495	0.001417	0.00304	0	0.002139	0.002059	0.001976	0.000646	0.001298	0.00188	0.000628	0.00247	0.002462	0.001881	0.001782	0.000587	0.00116	0.002259	0.001686	0.001108	0.002204	0.002169	0.00106	0.001528	0.001044	0.001023	0.001491	0.002421	0.000959	0.001826	0.002268	0.00436	0.001274
Happy	M/F	37	55	55	4	13.75	1858	1839	1903	0	0.000797	0.000796	0.000793	0	0.000791	0.001507	0.000747	0.000709	0.00152	0.000739	0	0.000686	0.000659	0	0.001298	0	0	0.000618	0.000615	0.001881	0.000594	0.000587	0.00116	0.001694	0.001124	0.001108	0.001102	0	0.00159	0.000509	0	0.000511	0	0	0	0.000457	0	0	0
Hardy	M/F	55	94	94	579	0.162	2013	1838	2013	0.000833	0	0	0.001585	0	0	0.001507	0	0	0.00228	0	0.000713	0	0	0.000646	0.000649	0.001253	0	0.000618	0.000615	0.000627	0.000594	0.000587	0	0.000565	0.000562	0	0.002204	0.000542	0.00053	0	0.001044	0.001534	0.000994	0	0.000959	0.000913	0.000454	0	0
Hargreaves	unknown	77	482	482	1306	0.369	1842	1838	1932	0.00833	0.004784	0.007164	0.005548	0.009617	0.00791	0.005274	0.008968	0.008505	0.006081	0.006655	0.005704	0.004117	0.00527	0.002583	0.005843	0.00188	0.003769	0.005558	0.004924	0.005017	0.002971	0.004108	0.00116	0.003953	0.005058	0.005541	0.005509	0.004339	0.00159	0.004583	0.005741	0.00358	0.002981	0.005327	0.003837	0.006848	0.005443	0.00436	0.001699
Haris	M	23	53	53	12	4.417	2014	1872	2014	0	0	0	0	0	0	0	0	0	0	0	0	0	0	0	0	0	0	0	0	0	0	0	0	0	0	0	0	0	0	0	0	0	0	0.000484	0	0	0	0	0
Harland	M	45	62	62	132	0.47	2000	1848	2000	0	0	0	0	0	0	0	0	0	0	0.000739	0.001426	0	0	0.000646	0.000649	0	0	0.001235	0	0	0	0	0	0.00113	0.000562	0	0	0.001085	0.00053	0	0.000522	0.001023	0	0	0	0	0.000454	0	0.000425
Harley	M/F	83	556	556	268	2.075	2010	1853	2014	0	0	0	0	0	0	0	0	0	0	0	0	0	0	0	0.000649	0.000627	0.000628	0.000618	0	0	0	0	0	0	0.000562	0	0	0.001085	0.00053	0	0.000522	0.000511	0	0	0	0	0	0.000436	0.00085
Harold	M	152	120541	120541	14036	8.588	1906	1838	2008	0.002499	0.002392	0.003184	0.005548	0.008014	0.003164	0.003014	0.001495	0.003544	0.004561	0.005176	0.010695	0.006176	0.007905	0.013559	0.014283	0.006893	0.011308	0.015439	0.014771	0.018185	0.020794	0.026409	0.022616	0.041793	0.032593	0.045993	0.042423	0.050437	0.058817	0.06365	0.069934	0.087973	0.096888	0.094428	0.109824	0.129648	0.143341	0.190513	0.208574
Haroon	M	36	116	116	56	2.071	1997	1965	2010	0	0	0	0	0	0	0	0	0	0	0	0	0	0	0	0	0	0	0	0	0	0	0	0	0	0	0	0	0	0	0	0	0	0	0	0	0	0	0	0
Harper	M/F	69	123	123	528	0.233	2013	1838	2014	0.001666	0.000797	0	0.000793	0.001603	0	0	0	0.000709	0.00152	0.000739	0.000713	0.000686	0.000659	0.000646	0.000649	0.000627	0.001885	0.000618	0.002462	0.000627	0.000594	0.000587	0	0.000565	0.001124	0.000554	0	0.001627	0	0.000509	0.000522	0.001534	0.000994	0.000484	0	0	0.000454	0	0.000425
Harri	M	55	95	95	9	10.556	2008	1854	2010	0	0	0	0	0	0	0	0	0	0	0	0	0	0	0	0	0.000627	0	0	0	0	0	0	0	0.000565	0	0	0	0	0	0	0	0	0	0.000484	0.00048	0	0	0.000872	0
Harrie	F	43	67	67	12	5.583	2001	1841	2001	0	0	0	0.000793	0	0	0	0.000747	0	0	0	0	0	0	0	0	0	0	0.000618	0	0	0.000594	0	0	0	0	0	0.000551	0.000542	0.00053	0.000509	0.001044	0	0.000497	0	0.00048	0	0.000907	0	0.000425
Harriet	F	173	75375	75375	5313	14.187	1855	1838	2014	0.554801	0.56854	0.593802	0.640431	0.626693	0.628871	0.611777	0.677842	0.711567	0.688659	0.679503	0.686602	0.65329	0.691663	0.690875	0.721307	0.670523	0.728726	0.657074	0.632054	0.654046	0.641654	0.649072	0.648326	0.66248	0.687822	0.64169	0.637992	0.59765	0.620489	0.625299	0.639841	0.643429	0.635984	0.611602	0.651752	0.648698	0.667716	0.663961	0.614677
Harriett	F	123	6703	6703	618	10.846	1842	1838	2010	0.12912	0.133962	0.133725	0.127611	0.140245	0.1147	0.100958	0.103881	0.085757	0.091213	0.072461	0.078428	0.090582	0.089587	0.08071	0.073364	0.063919	0.065334	0.09325	0.107086	0.087164	0.090307	0.093312	0.082346	0.071726	0.071929	0.09642	0.085947	0.090569	0.074183	0.062123	0.067324	0.060865	0.054158	0.055688	0.063784	0.065737	0.044	0.045775	0.04078
Harriette	F	82	319	319	67	4.761	1996	1838	2008	0.005831	0.006379	0.00796	0.006341	0.00561	0.004746	0.003767	0.002989	0.002835	0.003801	0.005176	0.004278	0.003431	0.001317	0.00452	0.005194	0.004387	0.005026	0.004323	0.002462	0.002508	0.004159	0.004695	0.00232	0.002824	0.004496	0.001108	0.005509	0.004339	0.00159	0.001528	0.004175	0.00358	0	0.001453	0.000959	0.001826	0.002268	0.003052	0.002124
Harrington	M	43	58	58	190	0.305	2003	1838	2003	0.000833	0.000797	0	0	0	0	0	0.000747	0.000709	0	0	0	0	0	0	0	0	0	0.000618	0.000615	0	0	0.000587	0.00058	0.000565	0.000562	0	0	0	0.00053	0.001018	0.000522	0.001534	0	0	0.00048	0	0	0.000436	0.001274
Harriot	F	66	1262	1262	54	23.37	1838	1838	1991	0.064977	0.057412	0.050147	0.049142	0.039268	0.039552	0.042192	0.041851	0.037563	0.026604	0.033273	0.023528	0.031567	0.028984	0.014205	0.018828	0.0188	0.021987	0.019144	0.012309	0.01066	0.011288	0.014672	0.012758	0.011295	0.015173	0.015516	0.012121	0.013016	0.011127	0.005092	0.007828	0.005626	0.006459	0.005327	0.003357	0.002283	0.001814	0.002616	0.003398
Harriott	unknown	50	634	634	52	12.192	1840	1838	1998	0.033321	0.027909	0.033431	0.026949	0.030453	0.026104	0.02637	0.017189	0.024097	0.022043	0.010352	0.011408	0.012352	0.003294	0.003228	0.007142	0.01316	0.013192	0.012969	0.016001	0.009406	0.004753	0.007042	0.005219	0.007342	0.003934	0.002217	0.003306	0.005423	0.00159	0.001018	0.001566	0.001023	0.000994	0.000968	0.003357	0.002283	0.000907	0.001308	0
Harris	M	116	1032	1032	1183	0.872	2012	1839	2014	0	0.000797	0	0	0	0	0	0	0	0	0.002958	0.002139	0.001372	0.001976	0.001937	0.001948	0.001253	0.003141	0	0.003077	0.000627	0	0.001174	0.00232	0.00113	0.00281	0.001108	0.001653	0.002712	0.00106	0.003564	0.001044	0.002557	0.003478	0.003874	0.003837	0.006391	0.002722	0.006103	0.005522
Harrison	M	136	1716	1716	3411	0.503	2008	1838	2014	0.004998	0.002392	0.005572	0.010304	0.012822	0.00791	0.005274	0.002242	0.003544	0.008361	0.005915	0.00713	0.01098	0.004611	0.008394	0.011686	0.006267	0.007539	0.006176	0.006154	0.006898	0.008318	0.006456	0.007539	0.006777	0.011239	0.004987	0.008264	0.008135	0.006359	0.008656	0.007828	0.007161	0.006459	0.006295	0.007673	0.007761	0.008619	0.008283	0.005947
Harrold	M	54	89	89	52	1.712	1869	1845	1961	0	0	0	0	0	0	0	0.000747	0	0.00076	0	0.000713	0	0.001317	0	0	0.000627	0.000628	0.000618	0.000615	0	0.001188	0	0.00116	0	0	0.001108	0.001102	0.000542	0	0	0.002088	0.000511	0.000497	0.000968	0.00048	0.001826	0.000907	0.001744	0.001699
Harrop	unknown	40	55	55	290	0.19	1871	1838	1921	0.001666	0.001595	0.000796	0	0.001603	0.001582	0	0	0	0	0	0	0	0	0	0	0	0.001256	0	0.001231	0.000627	0	0	0	0.000565	0.001124	0.000554	0.000551	0.000542	0.00053	0.000509	0.001044	0	0.002484	0.000484	0	0.000457	0	0	0
Harry	M	177	171732	171732	11902	14.429	1890	1838	2014	0.01916	0.026314	0.026267	0.016645	0.030453	0.026895	0.033151	0.032883	0.053155	0.054728	0.062109	0.064881	0.085779	0.083	0.100726	0.120759	0.146638	0.172758	0.201322	0.262792	0.260866	0.300033	0.340968	0.378094	0.408332	0.428765	0.505926	0.545434	0.593311	0.66076	0.638538	0.708731	0.729356	0.766659	0.778666	0.868523	0.867823	0.981162	0.970438	1.00379
Hartley	M/F	114	1892	1892	2315	0.817	1861	1838	2009	0.011662	0.016745	0.018308	0.011889	0.020836	0.021358	0.014315	0.0142	0.012757	0.020523	0.019964	0.017112	0.020587	0.018444	0.010977	0.01753	0.020053	0.012564	0.014204	0.017848	0.01944	0.01723	0.012911	0.022616	0.017508	0.017982	0.011637	0.016528	0.014643	0.011657	0.013748	0.010438	0.013298	0.014409	0.010653	0.013428	0.014152	0.012248	0.005667	0.008496
Harvey	M	172	3510	3510	2204	1.593	2008	1838	2014	0.005831	0.00319	0.00398	0.002378	0.004808	0.003164	0.004521	0.005979	0.007087	0.00228	0.001479	0.004278	0.002059	0.00527	0.005165	0.003895	0.004387	0.001885	0.007411	0.004924	0.005644	0.005941	0.006456	0.004059	0.005083	0.007305	0.008866	0.009366	0.00922	0.011127	0.010693	0.009916	0.010229	0.015403	0.011622	0.01103	0.013695	0.014516	0.009591	0.012319
Hary	M	41	70	70	14	5	1909	1859	1941	0	0	0	0	0	0	0	0	0	0	0	0	0	0	0	0	0	0	0	0	0	0.001782	0	0	0.000565	0.000562	0.000554	0.000551	0	0.00053	0.001018	0	0.000511	0	0	0.000959	0	0	0	0
Hasan	M	32	77	77	60	1.283	2000	1961	2009	0	0	0	0	0	0	0	0	0	0	0	0	0	0	0	0	0	0	0	0	0	0	0	0	0	0	0	0	0	0	0	0	0	0	0	0	0	0	0	0
Hassan	M	50	194	194	142	1.366	2012	1884	2014	0	0	0	0	0	0	0	0	0	0	0	0	0	0	0	0	0	0	0	0	0	0	0	0	0	0	0	0	0	0	0	0	0	0	0	0	0	0	0	0
Hattie	F	51	90	90	26	3.462	2010	1862	2010	0	0	0	0	0	0	0	0	0	0	0	0	0	0	0	0	0	0	0	0	0	0	0	0	0.000565	0	0	0	0.000542	0.00053	0.000509	0	0.000511	0.000497	0.000484	0	0	0.000907	0.000436	0.000425
Haulwen	F	37	63	63	15	4.2	1943	1901	1968	0	0	0	0	0	0	0	0	0	0	0	0	0	0	0	0	0	0	0	0	0	0	0	0	0	0	0	0	0	0	0	0	0	0	0	0	0	0	0	0
Havelock	M	42	75	75	157	0.478	1858	1857	1936	0	0	0	0	0	0	0	0	0	0	0	0	0	0	0	0	0	0	0	0.000615	0.007525	0.000594	0.001174	0.00058	0.000565	0.00281	0.001108	0	0.000542	0.00053	0.001018	0	0	0.000497	0.000968	0.00048	0.000457	0.000454	0.000436	0.00085
Haworth	unknown	74	226	226	907	0.249	1855	1838	1935	0.002499	0.00319	0.001592	0.00317	0.002404	0.002373	0.00226	0.003737	0.001417	0.00076	0.002958	0.001426	0.003431	0.001976	0.001937	0.001298	0.00376	0.005654	0.001853	0.002462	0.001881	0.002971	0.002347	0	0.001694	0.001124	0.002771	0.002755	0.002169	0.00159	0.002546	0.003131	0.002046	0.002981	0.001937	0.001439	0.000913	0.002722	0.002616	0.001274
Hayden	M/F	123	512	512	255	2.008	2010	1845	2014	0	0	0	0	0	0	0	0.000747	0	0	0	0	0	0	0.000646	0	0.000627	0	0	0	0	0	0	0.00058	0	0	0	0	0	0	0	0	0	0.000994	0.000484	0.00048	0	0	0.000436	0
Haydn	M/F	149	807	807	512	1.576	2009	1839	2014	0	0.000797	0	0	0	0	0	0	0	0.00076	0	0	0	0.000659	0	0	0	0	0	0.000615	0.001254	0.000594	0.001174	0.00058	0.000565	0.000562	0	0.001102	0.000542	0	0	0	0.000511	0.000994	0.000484	0	0.000913	0.001361	0.001744	0.001274
Hayley	M/F	52	3155	3155	238	13.256	1986	1924	2012	0	0	0	0	0	0	0	0	0	0	0	0	0	0	0	0	0	0	0	0	0	0	0	0	0	0	0	0	0	0	0	0	0	0	0	0	0	0	0	0
Hazel	F	130	10156	10156	1700	5.974	1944	1874	2010	0	0	0	0	0	0	0	0	0	0	0	0	0	0	0	0	0	0	0	0	0	0	0	0	0	0	0	0	0	0	0	0	0	0	0	0	0.000457	0	0	0.000425
Headley	M	45	52	52	50	1.04	1863	1849	1964	0	0	0	0	0	0	0	0	0	0	0	0.000713	0	0	0.000646	0	0.000627	0	0	0	0.001254	0.000594	0.000587	0.00058	0.000565	0.001686	0.000554	0	0	0.00053	0	0.000522	0	0	0.000484	0	0	0	0.000436	0.000425
Heath	M	34	194	194	576	0.337	2011	1857	2014	0	0	0	0	0	0	0	0	0	0	0	0	0	0	0	0	0	0	0	0.000615	0.000627	0	0	0	0	0	0	0	0	0.00053	0	0	0	0	0	0	0	0	0	0
Heather	F	114	7770	7770	1565	4.965	1961	1841	2014	0	0	0	0.002378	0	0.000791	0	0	0.000709	0	0	0	0	0	0	0	0	0	0	0	0	0	0	0	0	0	0	0	0	0	0	0	0	0	0	0	0	0	0	0
Heaton	M	58	104	104	582	0.179	2010	1838	2010	0.000833	0.000797	0.000796	0	0	0	0.000753	0.000747	0	0	0.001479	0.000713	0	0.001317	0	0.000649	0.001253	0.002513	0.001235	0.001231	0.000627	0.000594	0.000587	0.00058	0.00113	0.001686	0	0	0.000542	0.00053	0.001018	0.001044	0.001534	0	0	0	0.00137	0.000907	0.000872	0.001274
Hebe	F	55	83	83	17	4.882	2001	1838	2006	0.000833	0	0.000796	0.001585	0	0	0	0.001495	0	0.00076	0.001479	0.001426	0	0	0	0	0.000627	0.000628	0	0	0	0.000594	0.000587	0.00058	0	0.000562	0.000554	0	0	0	0	0	0	0.000994	0	0.00048	0.000457	0.000454	0	0.00085
Heber	M	91	375	375	171	2.193	1854	1838	1983	0.003332	0	0.000796	0.003963	0	0.002373	0.001507	0.002242	0.002835	0.00152	0.002218	0.002139	0.001372	0.001317	0.001937	0.001948	0.00564	0.003141	0.00247	0.003077	0.00439	0.003565	0.001761	0.002899	0.002259	0.001686	0.002771	0.003306	0.003254	0.00159	0.002037	0.002088	0.001534	0.000994	0.002421	0.003357	0.00137	0.000454	0.001308	0.002974
Hector	M	122	1728	1728	737	2.345	1900	1838	2008	0.000833	0	0	0.001585	0	0.000791	0	0.001495	0.002126	0.00076	0	0.001426	0	0.001976	0	0.001298	0.000627	0.001885	0.001853	0.001231	0.001254	0	0.001761	0.00174	0.001694	0.001124	0.001108	0.001102	0.002169	0.00212	0.003055	0.000522	0.000511	0.001987	0.000968	0.001439	0.001826	0.003175	0.003488	0.002124
Hedley	M	110	1029	1029	589	1.747	1917	1847	1992	0	0	0	0	0	0	0	0	0	0.00076	0	0	0	0	0	0	0	0	0.001235	0.004924	0.006271	0.006535	0.005869	0.007539	0.002824	0.006743	0.004987	0.008815	0.008677	0.003179	0.004583	0.008872	0.006138	0.004969	0.005811	0.005755	0.003652	0.003175	0.004796	0.005098
Hefin	M	68	181	181	199	0.91	1975	1901	1994	0	0	0	0	0	0	0	0	0	0	0	0	0	0	0	0	0	0	0	0	0	0	0	0	0	0	0	0	0	0	0	0	0	0	0	0	0	0	0	0
Hefina	F	30	55	55	86	0.64	1945	1922	1988	0	0	0	0	0	0	0	0	0	0	0	0	0	0	0	0	0	0	0	0	0	0	0	0	0	0	0	0	0	0	0	0	0	0	0	0	0	0	0	0
Heidi	F	62	861	861	72	11.958	2013	1948	2014	0	0	0	0	0	0	0	0	0	0	0	0	0	0	0	0	0	0	0	0	0	0	0	0	0	0	0	0	0	0	0	0	0	0	0	0	0	0	0	0
Helen	F	170	36819	36819	11573	3.181	1966	1838	2009	0.076639	0.07655	0.050943	0.071335	0.061708	0.068029	0.06178	0.074735	0.066621	0.06841	0.079115	0.071298	0.060388	0.06719	0.06715	0.061678	0.067052	0.053398	0.048787	0.053543	0.053302	0.057036	0.061621	0.05625	0.055913	0.053947	0.058184	0.0584	0.074842	0.064115	0.061613	0.061583	0.060353	0.063102	0.063436	0.06858	0.069846	0.071671	0.072805	0.090056
Helena	F	173	9486	9486	3135	3.026	1882	1838	2010	0.000833	0.003987	0.004776	0.003963	0.004007	0.005537	0.004521	0.002242	0.012757	0.012922	0.01257	0.01426	0.014411	0.022397	0.014205	0.01688	0.018173	0.023872	0.024084	0.023387	0.033862	0.035053	0.030517	0.040013	0.040664	0.044956	0.04156	0.055094	0.071588	0.056697	0.072816	0.055321	0.05575	0.051177	0.06392	0.066182	0.047933	0.060784	0.062778	0.058622
Helene	F	113	381	381	251	1.518	2008	1858	2008	0	0	0	0	0	0	0	0	0	0	0	0	0	0	0	0	0	0	0	0	0.000627	0	0	0.00116	0	0.001124	0.002217	0.000551	0.000542	0.00053	0	0	0	0.001987	0.001453	0.00048	0.000457	0.000454	0	0.002124
Helga	F	72	155	155	37	4.189	1951	1862	1980	0	0	0	0	0	0	0	0	0	0	0	0	0	0	0	0	0	0	0	0	0	0	0	0	0.000565	0	0	0	0	0	0	0	0	0	0	0	0	0	0	0
Hellen	F	93	293	293	130	2.254	1838	1838	1998	0.010829	0.007974	0.006368	0.005548	0.007213	0.004746	0.004521	0.002989	0.004252	0.006081	0.005176	0.002139	0.002059	0.003294	0.002583	0.001948	0.002507	0.002513	0.000618	0.001231	0.001881	0.001782	0.001174	0.003479	0.000565	0.002248	0.001108	0.002755	0.002712	0	0.002546	0.002088	0.002557	0.000994	0.002421	0.002877	0.001826	0.002722	0.000872	0.00085
Henery	M	26	52	52	31	1.677	1838	1838	1965	0.003332	0.00319	0.001592	0.000793	0.000801	0.002373	0	0.001495	0	0	0	0.001426	0.002059	0	0.000646	0	0	0.001256	0	0.000615	0.000627	0.002376	0.002347	0	0	0	0	0.000551	0.000542	0.00159	0.001018	0.000522	0.002046	0	0	0	0.000457	0	0	0
Henna	F	18	67	67	9	7.444	1992	1906	2010	0	0	0	0	0	0	0	0	0	0	0	0	0	0	0	0	0	0	0	0	0	0	0	0	0	0	0	0	0	0	0	0	0	0	0	0	0	0	0	0
Henri	F	78	142	142	120	1.183	2011	1852	2011	0	0	0	0	0	0	0	0	0	0	0	0	0	0	0.000646	0.001948	0	0.000628	0.000618	0.000615	0.001254	0	0.001174	0.00058	0.00113	0.000562	0.000554	0.000551	0	0.00159	0	0.001044	0.001534	0	0.001453	0	0.000913	0.000454	0	0
Henrietta	F	156	12604	12604	1217	10.357	1876	1838	2009	0.051648	0.048641	0.054923	0.057068	0.056899	0.050626	0.067808	0.054556	0.065203	0.059289	0.062848	0.066307	0.067937	0.074436	0.083938	0.082454	0.075199	0.114963	0.09572	0.110163	0.089673	0.118231	0.092725	0.109021	0.107872	0.100588	0.110273	0.108536	0.104128	0.111805	0.105405	0.100725	0.110989	0.098876	0.108471	0.104549	0.112758	0.103423	0.11858	0.104499
Henriette	F	69	137	137	40	3.425	1840	1838	1954	0.002499	0	0.00398	0	0	0.000791	0	0.002989	0.000709	0	0.000739	0	0.001372	0.000659	0.001937	0.000649	0.002507	0.001256	0.001235	0.001846	0.001254	0.002376	0.003521	0.00058	0.000565	0.000562	0.002771	0.001653	0.001085	0.003709	0.000509	0.000522	0.000511	0.000994	0.001453	0.001439	0.00137	0.000907	0.001308	0.00085
Henry	M	177	214915	214915	196064	1.096	1844	1838	2014	2.02427	1.99428	2.03771	2.14719	2.07161	2.01713	2.15252	1.96701	1.9802	2.02645	1.97862	1.92719	1.89468	1.85563	1.89313	1.83411	1.84362	1.79229	1.79584	1.81185	1.74579	1.7396	1.66611	1.69214	1.65253	1.63021	1.61475	1.57459	1.50172	1.51387	1.51131	1.48844	1.38455	1.37084	1.37332	1.33372	1.33118	1.35539	1.27692	1.28543
Henryk	M	16	57	57	42	1.357	1955	1943	1994	0	0	0	0	0	0	0	0	0	0	0	0	0	0	0	0	0	0	0	0	0	0	0	0	0	0	0	0	0	0	0	0	0	0	0	0	0	0	0	0
Hephzibah	F	85	469	469	64	7.328	1997	1838	1997	0.009163	0.00319	0.002388	0.004756	0.000801	0.006328	0.003014	0.003737	0.006379	0.006841	0.002218	0.005704	0.006862	0.004611	0.005165	0.003895	0.00376	0.005026	0.003088	0.003077	0.005644	0.002971	0.004108	0.004059	0.002259	0.00281	0.003879	0.003306	0.004881	0.003709	0.003564	0.003131	0.004603	0.001987	0.004358	0.005755	0.003652	0.004083	0.005231	0.003398
Hepzibah	F	38	59	59	7	8.429	1995	1839	2001	0	0.000797	0.000796	0	0.000801	0.000791	0.000753	0	0	0	0.000739	0.000713	0.002059	0.000659	0	0	0	0	0.001853	0.001846	0.001254	0	0.000587	0.00116	0.001694	0	0.000554	0.001102	0	0.00053	0.000509	0.000522	0.001534	0	0.000968	0.00048	0.00137	0.001361	0.000872	0.000425
Herbert	M	137	111500	111500	20233	5.511	1885	1838	2008	0.063311	0.055817	0.058903	0.060239	0.073729	0.07673	0.082123	0.076229	0.080795	0.06917	0.095382	0.090549	0.111855	0.106714	0.125907	0.131147	0.148518	0.153284	0.155005	0.219096	0.203174	0.234085	0.251765	0.273712	0.314014	0.340539	0.39122	0.427532	0.471829	0.48325	0.530588	0.573039	0.657239	0.646418	0.696344	0.65319	0.691154	0.683592	0.77077	0.797339
Hercules	M	47	74	74	34	2.176	1850	1840	1941	0	0	0.001592	0	0.000801	0	0.001507	0.000747	0	0.00076	0	0.001426	0.002059	0.001317	0.000646	0	0	0	0	0	0.000627	0.001782	0.001174	0.00058	0.000565	0.000562	0	0	0	0.00053	0	0.002088	0.000511	0	0	0.00048	0	0	0	0.000425
Herman	M	105	907	907	256	3.543	1901	1839	1970	0	0.000797	0.000796	0.001585	0.001603	0.000791	0	0.000747	0	0	0	0.000713	0.001372	0.001976	0.001291	0.001948	0.000627	0.003769	0.001853	0.002462	0.003135	0.003565	0.000587	0.00232	0.003389	0.001686	0.003325	0.002204	0.000542	0.00053	0.003055	0.004175	0.005115	0.003478	0.001937	0.002877	0.006391	0.001814	0.00436	0.006797
Hermann	M	73	250	250	112	2.232	1909	1847	1954	0	0	0	0	0	0	0	0	0	0.00076	0	0	0	0.000659	0.000646	0	0.000627	0	0	0.000615	0.000627	0.001782	0.001174	0.00058	0.00113	0.000562	0	0.001102	0.001627	0.002649	0.001528	0.001044	0.002557	0.000994	0.002421	0.003357	0.001826	0.003175	0.001308	0.002974
Hermione	F	86	162	162	109	1.486	2004	1838	2013	0.000833	0.000797	0	0	0	0	0	0	0	0	0	0	0	0	0	0	0.000627	0	0.000618	0	0	0	0.001174	0	0	0.000562	0	0	0	0	0.000509	0	0	0.000497	0.000484	0.001439	0	0.000907	0.000436	0
Hermon	M	69	199	199	115	1.73	1892	1843	1968	0	0	0	0	0	0.000791	0.000753	0	0	0	0	0	0	0	0	0	0	0	0	0.000615	0.000627	0	0.000587	0	0	0.000562	0.000554	0.000551	0.000542	0	0	0	0.001534	0.001491	0.000968	0	0.000457	0	0.000436	0
Hervey	M	77	259	259	122	2.123	1850	1838	1949	0.002499	0	0.000796	0	0	0.000791	0	0.004484	0	0.006841	0	0.003565	0.008235	0	0	0.001298	0.00188	0.001256	0.003705	0.001231	0.000627	0	0.001174	0.00058	0.002824	0.001124	0.000554	0.001102	0.000542	0.00159	0.001528	0.000522	0.002046	0.003478	0.002421	0.000959	0.002739	0	0.002616	0.001699
Hesketh	unknown	47	62	62	504	0.123	1869	1838	1960	0.000833	0	0.000796	0.000793	0	0	0	0.001495	0	0	0	0	0.001372	0	0	0	0.000627	0	0.000618	0	0	0.000594	0	0.00058	0.000565	0	0.000554	0	0	0	0	0.001566	0	0.000994	0.000968	0	0.000913	0.001361	0.000436	0
Hester	M	135	1887	1887	301	6.269	1838	1838	2008	0.037487	0.023922	0.023879	0.027741	0.025645	0.026104	0.029383	0.026157	0.024097	0.023563	0.022921	0.023528	0.022646	0.019762	0.024536	0.024671	0.021306	0.013192	0.024702	0.02831	0.020067	0.0202	0.021127	0.015077	0.01186	0.016296	0.012745	0.012121	0.008677	0.010598	0.010693	0.013047	0.012275	0.008447	0.005811	0.008153	0.006848	0.004536	0.008283	0.009345
Hesther	F	32	63	63	6	10.5	1841	1838	1974	0.000833	0.000797	0.001592	0.010304	0.002404	0.006328	0	0.001495	0.000709	0.00152	0	0	0.001372	0.000659	0	0	0	0	0	0	0.001254	0.002376	0	0	0.000565	0.001124	0	0	0	0.00053	0	0.000522	0	0.000994	0.000484	0.00048	0	0.000454	0.000436	0
Hettie	F	80	897	897	81	11.074	1910	1858	2009	0	0	0	0	0	0	0	0	0	0	0	0	0	0	0	0	0	0	0	0	0.000627	0.001188	0	0	0	0	0	0	0.001627	0	0	0.001044	0.001023	0.002484	0.000484	0.001439	0.00137	0.001361	0.001308	0.003398
Hetty	F	101	2648	2648	284	9.324	1887	1841	2010	0	0	0	0.000793	0	0	0	0.000747	0	0	0.000739	0.000713	0	0	0.000646	0	0.000627	0	0.001853	0.000615	0.000627	0	0	0.00232	0.000565	0.001686	0.002217	0.002204	0.005423	0.004769	0.008147	0.007828	0.006649	0.00944	0.012106	0.010071	0.015521	0.012248	0.015694	0.018266
Heulwen	F	59	210	210	38	5.526	1941	1894	1991	0	0	0	0	0	0	0	0	0	0	0	0	0	0	0	0	0	0	0	0	0	0	0	0	0	0	0	0	0	0	0	0	0	0	0	0	0	0	0	0
Hezekiah	F	96	732	732	41	17.854	1854	1838	1990	0.006664	0.007177	0.008756	0.007134	0.006411	0.011074	0.009041	0.010463	0.009214	0.008361	0.005176	0.00713	0.00549	0.008563	0.005165	0.009739	0.012533	0.008167	0.008028	0.00677	0.008779	0.006535	0.007042	0.004059	0.006777	0.003934	0.009974	0.003857	0.00705	0.00159	0.004074	0.003131	0.004603	0.006459	0.003874	0.005275	0.002739	0.006351	0.008283	0.007646
Hilary	M/F	122	7132	7132	1252	5.696	1950	1847	2004	0	0	0	0	0	0	0	0	0	0.00076	0.000739	0	0.000686	0.000659	0	0	0	0.000628	0.000618	0	0	0	0.000587	0	0.000565	0	0.001108	0	0	0.00053	0	0	0	0	0	0.00048	0.000457	0	0.000436	0
Hilda	F	124	78418	78418	4958	15.816	1911	1840	2005	0	0	0.000796	0	0	0	0.000753	0	0	0	0	0.000713	0.000686	0	0.001291	0.000649	0	0	0.001235	0.000615	0.000627	0.002376	0.002347	0.00116	0.000565	0.00281	0.001108	0.002204	0.005423	0.010598	0.012221	0.015657	0.019947	0.027327	0.021791	0.026377	0.032412	0.033567	0.04098	0.053099
Hildred	M/F	54	153	153	51	3	1927	1860	1952	0	0	0	0	0	0	0	0	0	0	0	0	0	0	0	0	0	0	0	0	0	0	0.000587	0	0	0	0	0	0	0	0	0	0	0	0	0.00048	0	0	0	0.001274
Hillary	M/F	57	105	105	61	1.721	1954	1839	1983	0	0.000797	0	0.000793	0	0.000791	0	0	0	0	0	0	0	0	0	0	0	0	0	0	0	0	0.000587	0.00058	0	0	0	0	0.000542	0.00053	0.000509	0	0	0.000497	0	0	0	0	0	0
Hilton	M/F	116	335	335	1275	0.263	1926	1838	1987	0.000833	0.001595	0.003184	0	0.001603	0.002373	0.001507	0.004484	0.000709	0.00228	0.001479	0.000713	0.002059	0.000659	0.000646	0	0.000627	0	0.001235	0.002462	0.002508	0.001188	0.001174	0.00232	0.00113	0.000562	0.003325	0.001653	0.002712	0.00053	0.002037	0.001566	0.000511	0.001987	0.000968	0.004316	0.002739	0	0.001744	0.00085
Hindle	unknown	57	113	113	486	0.233	1839	1838	1921	0.001666	0.00319	0.000796	0.000793	0.000801	0.002373	0.000753	0.002242	0.001417	0.00228	0.002218	0.000713	0.000686	0	0.000646	0.002597	0.000627	0.001256	0	0.000615	0.003135	0.001188	0.000587	0.00174	0.001694	0	0.001108	0.000551	0	0.00106	0.001018	0.002088	0	0.001491	0.001937	0.002877	0	0	0.001308	0.001274
Hiram	M	103	1469	1469	230	6.387	1848	1838	1964	0.019993	0.014353	0.009552	0.019023	0.016829	0.018985	0.023356	0.014947	0.019845	0.022043	0.026618	0.015686	0.008235	0.017127	0.014851	0.020126	0.014413	0.011936	0.011733	0.01354	0.013169	0.009506	0.017019	0.012178	0.01299	0.015173	0.013299	0.014325	0.018982	0.018016	0.009675	0.009916	0.010229	0.010434	0.01259	0.006714	0.010956	0.008619	0.011771	0.010195
Hirst	unknown	34	52	52	299	0.174	1874	1838	1924	0.000833	0	0	0	0	0.000791	0	0	0	0	0	0	0.000686	0	0	0.000649	0	0	0	0.000615	0	0.001188	0.000587	0	0.000565	0	0.000554	0.001102	0	0.00106	0.000509	0.000522	0	0.000497	0.000484	0.000959	0.002283	0	0	0
Hodgson	unknown	51	91	91	785	0.116	1853	1838	1915	0.000833	0.000797	0.002388	0.000793	0.000801	0.000791	0.000753	0.001495	0.002126	0.00076	0	0.002139	0.000686	0	0.001937	0.003895	0.000627	0.002513	0.001853	0.001231	0.001881	0.000594	0	0.00174	0.00113	0.000562	0	0.001102	0.001085	0.00106	0.001018	0.001566	0.001023	0.000497	0.000484	0.000959	0.001826	0.000454	0.000872	0
Holden	M/F	69	158	158	1035	0.153	2000	1839	2000	0	0.000797	0	0.001585	0.002404	0.001582	0.000753	0.002989	0.002126	0.00076	0.002218	0.004278	0.000686	0.002635	0.002583	0	0.00188	0.000628	0.001235	0.001846	0.002508	0.001782	0.001761	0	0.000565	0	0	0.001653	0.000542	0.003179	0.001528	0.001566	0.000511	0.000497	0.002421	0.001439	0.000913	0.000907	0.001308	0.00085
Holdsworth	unknown	48	84	84	177	0.475	1842	1840	1921	0	0	0.000796	0.000793	0.003206	0.001582	0.000753	0	0.001417	0	0.001479	0.000713	0	0.000659	0	0.000649	0	0	0.000618	0.001231	0	0	0.001761	0.00058	0.002824	0.000562	0.001662	0.001653	0.001627	0.00106	0.000509	0.000522	0.000511	0	0.000968	0.000959	0.000457	0.001814	0.001308	0.001274
Holgate	unknown	39	54	54	200	0.27	1870	1844	1934	0	0	0	0	0	0	0.000753	0.000747	0.000709	0	0	0	0	0.000659	0	0	0	0	0.000618	0	0.001254	0	0	0.00116	0	0.000562	0.000554	0.001102	0.001085	0	0	0.000522	0.001534	0	0.000968	0	0	0.000454	0	0.00085
Holland	M/F	80	202	202	926	0.218	1850	1838	1945	0.000833	0.003987	0.000796	0.003963	0.001603	0.001582	0.003767	0.001495	0.002126	0.00152	0.000739	0.000713	0.004117	0.001317	0.001291	0.000649	0	0	0.000618	0.000615	0.003135	0.001782	0.001174	0	0.000565	0.002248	0.001108	0.001653	0.002712	0.00053	0.001018	0.001566	0.001023	0.001491	0.000484	0.001918	0.001826	0.001814	0.001744	0.001699
Hollie	F	53	757	757	57	13.281	2003	1882	2014	0	0	0	0	0	0	0	0	0	0	0	0	0	0	0	0	0	0	0	0	0	0	0	0	0	0	0	0	0	0	0	0	0	0	0	0	0	0	0	0
Holly	F	109	2725	2725	345	7.899	2002	1839	2014	0	0.000797	0	0	0	0	0	0	0	0	0	0	0	0	0	0	0	0	0	0	0	0	0	0	0	0	0	0.000551	0	0	0	0	0	0	0.000484	0	0	0	0	0.000425
Holmes	M	64	139	139	956	0.145	1850	1838	1925	0.000833	0.001595	0.002388	0.002378	0	0.003164	0.001507	0.001495	0.000709	0	0.000739	0.001426	0.003431	0.001976	0.001291	0.000649	0.002507	0.001256	0.001235	0.001231	0.001254	0.001188	0.000587	0.00116	0.001694	0.001124	0.002217	0.001653	0.001085	0.00106	0	0.001566	0.001534	0.001491	0.000484	0.001439	0.000913	0.001361	0.001308	0.00085
Homer	M	54	73	73	78	0.936	1854	1838	1947	0.000833	0.001595	0	0	0	0.000791	0.000753	0.000747	0	0	0	0.001426	0	0.000659	0.001291	0	0.00188	0.001256	0.000618	0.001231	0	0	0.001174	0.00058	0.000565	0	0.001108	0.001102	0	0	0.000509	0.000522	0	0	0	0	0	0	0.000436	0.000425
Honey	F	25	79	79	49	1.612	2005	1845	2013	0	0	0	0	0	0	0	0.000747	0	0	0	0.000713	0.000686	0.000659	0	0	0	0	0	0	0	0	0	0	0	0	0	0	0	0	0	0	0	0	0	0.00048	0	0	0	0.000425
Honor	F	148	1601	1601	207	7.734	2007	1838	2010	0.013329	0.007974	0.008756	0.011889	0.010418	0.005537	0.009794	0.007473	0.008505	0.009121	0.004436	0.011408	0.013725	0.018444	0.021307	0.019477	0.025066	0.018218	0.019144	0.024002	0.022575	0.019606	0.024648	0.018557	0.018073	0.019106	0.017178	0.01763	0.01627	0.011127	0.014258	0.009916	0.014321	0.010931	0.012106	0.006235	0.010043	0.009979	0.006539	0.004673
Honora	F	126	1983	1983	151	13.132	1915	1838	1972	0.002499	0.00319	0.001592	0.00317	0.003206	0.003164	0.00226	0.002989	0.004252	0.00152	0.005915	0.004278	0.002059	0.00527	0.005811	0.009089	0.00564	0.005654	0.006176	0.009232	0.008152	0.003565	0.00939	0.006379	0.006213	0.008991	0.00665	0.009917	0.008135	0.013777	0.011712	0.010438	0.009718	0.014409	0.009201	0.008632	0.007761	0.012248	0.013515	0.012319
Honorah	unknown	46	82	82	5	16.4	1931	1863	1963	0	0	0	0	0	0	0	0	0	0	0	0	0	0	0	0	0	0	0	0	0	0	0	0	0	0.001124	0	0	0	0	0	0	0.000511	0.001987	0.000484	0.002398	0	0.000454	0	0
Honoria	F	93	234	234	45	5.2	1909	1838	1955	0.000833	0.000797	0.001592	0	0	0.000791	0.000753	0	0	0	0.000739	0.000713	0.002059	0.000659	0.001937	0.000649	0.00188	0.001885	0.001853	0.000615	0.000627	0.000594	0.001761	0	0.00113	0.001124	0	0.001102	0	0.00106	0.001018	0.000522	0	0.000994	0	0.00048	0.000457	0.002722	0	0.001274
Honour	F	68	157	157	21	7.476	2002	1838	2004	0.001666	0.002392	0.001592	0.003963	0.002404	0.001582	0.000753	0.002989	0.003544	0.00152	0.003697	0.002139	0.002059	0.003294	0.001291	0.002597	0.00188	0.004397	0.001235	0.002462	0.001254	0	0.000587	0.00058	0.00113	0.000562	0.001662	0.002755	0.003254	0.00159	0.000509	0.001044	0.001534	0.001491	0.001937	0.000959	0.000913	0.000454	0.001744	0.001274
Hope	F	125	422	422	1653	0.255	2013	1838	2014	0.000833	0.001595	0.001592	0.000793	0.000801	0.000791	0.003014	0	0.002126	0.00076	0.000739	0.000713	0.001372	0.001317	0.000646	0.001948	0.001253	0.000628	0.001853	0	0.002508	0.001782	0.000587	0.002899	0.001694	0.001686	0.000554	0.002204	0.001627	0.00159	0.001018	0.002609	0.001534	0.001987	0.000968	0.001918	0	0.001814	0.000872	0.000425
Horace	M	129	18960	18960	1876	10.107	1907	1838	1990	0.001666	0.002392	0.001592	0.002378	0.006411	0.005537	0.003014	0.002242	0.001417	0.00228	0.002218	0.004991	0.00549	0.00527	0.005811	0.010388	0.008147	0.003769	0.009881	0.011693	0.010033	0.0101	0.012324	0.011598	0.01299	0.015173	0.014962	0.01157	0.015728	0.019606	0.015785	0.024007	0.023528	0.020868	0.027118	0.037887	0.031499	0.034021	0.044468	0.052675
Horatio	M	100	1559	1559	510	3.057	1842	1838	1985	0.009163	0.011163	0.009552	0.014267	0.021638	0.012657	0.009041	0.011958	0.007796	0.006081	0.016267	0.011408	0.011666	0.012516	0.016788	0.01688	0.018173	0.016334	0.015439	0.009232	0.013796	0.015447	0.011737	0.009858	0.016943	0.019106	0.008312	0.015977	0.015728	0.015367	0.00662	0.013569	0.009206	0.013912	0.007264	0.01103	0.012782	0.009072	0.010899	0.008496
Houghton	M	40	63	63	622	0.101	1851	1843	1938	0	0	0	0	0	0.000791	0.001507	0	0.000709	0.00076	0	0	0	0.003294	0	0	0.000627	0.000628	0	0	0.001254	0	0.001761	0	0.000565	0	0	0.000551	0	0	0	0	0.000511	0	0.000484	0	0	0.000454	0	0
Howard	M	164	7663	7663	7223	1.061	1954	1838	2013	0.003332	0.004784	0.004776	0.000793	0.003206	0.000791	0.000753	0	0.002126	0.00228	0.005176	0.004278	0.00549	0.004611	0.003874	0.003246	0.000627	0.00691	0.003705	0.003077	0.005017	0.003565	0.004108	0.006379	0.005648	0.005619	0.007204	0.008264	0.007593	0.007948	0.005092	0.006785	0.008184	0.006459	0.004842	0.007673	0.010043	0.010433	0.012643	0.009345
Howarth	unknown	84	190	190	1038	0.183	1857	1838	1961	0.003332	0.000797	0	0.000793	0.001603	0.000791	0.00226	0.002989	0	0.00076	0	0.001426	0.002745	0.002635	0.001291	0.000649	0.002507	0.001256	0.001235	0.003693	0	0.001188	0.000587	0.00116	0.000565	0.001124	0.000554	0.001102	0.000542	0.00106	0.002037	0.001044	0.001023	0.002981	0.000484	0.001439	0.000913	0.001361	0.001744	0.00085
Howel	unknown	100	380	380	109	3.486	1937	1838	1985	0.003332	0.002392	0.003184	0.00317	0.002404	0	0.00226	0	0	0	0.000739	0.002852	0.001372	0.001976	0.000646	0.000649	0.00188	0	0.000618	0.000615	0.001254	0.000594	0.001174	0	0.00113	0	0.001108	0.000551	0.001085	0.00106	0.001528	0.001566	0.002557	0.001987	0.000484	0.000959	0.001826	0	0.000436	0.00085
Howell	M	115	788	788	744	1.059	1922	1839	1977	0	0.001595	0.000796	0.000793	0.001603	0	0.001507	0.001495	0.002835	0.00152	0.002218	0	0	0.000659	0.001291	0.001948	0.000627	0.001256	0.001853	0.000615	0.001254	0	0.001761	0.00058	0.002259	0.002248	0.000554	0.001102	0	0.00212	0	0.002088	0.000511	0.000497	0.001453	0.00048	0.002283	0.000907	0.003052	0.001699
Hubert	M	132	6455	6455	1544	4.181	1923	1838	2014	0.004165	0.001595	0.001592	0.00317	0.001603	0.002373	0.003014	0.003737	0.004252	0.00304	0.001479	0.004991	0.004804	0.00527	0.005811	0.007791	0.004387	0.004397	0.007411	0.006154	0.005644	0.011288	0.010564	0.005799	0.011295	0.009553	0.010529	0.009366	0.008677	0.010068	0.01273	0.019832	0.012275	0.010434	0.015012	0.019663	0.01963	0.017691	0.024849	0.029736
Hudson	M/F	75	171	171	901	0.19	2011	1839	2013	0	0.001595	0.000796	0.000793	0.000801	0.001582	0.00226	0.000747	0.001417	0.003801	0.000739	0.003565	0.001372	0.000659	0.002583	0.001298	0.004387	0.001256	0.00247	0.000615	0.002508	0.001782	0.000587	0.00174	0.000565	0	0	0.001102	0.002712	0.00106	0.002037	0.001044	0.001023	0.001491	0.000484	0.002398	0.001826	0.000907	0.000872	0.002124
Hugh	M	172	34316	34316	7426	4.621	1838	1838	2012	0.278234	0.264734	0.245958	0.213213	0.259653	0.23731	0.244108	0.222709	0.215455	0.204469	0.235866	0.212469	0.200379	0.198935	0.194995	0.22204	0.212437	0.215477	0.21429	0.189555	0.207564	0.19309	0.197187	0.220941	0.210096	0.187128	0.216113	0.201094	0.213136	0.193406	0.206736	0.20667	0.205099	0.207192	0.21791	0.199986	0.203603	0.193238	0.21667	0.191582
Hughie	M	87	440	440	46	9.565	1928	1875	2008	0	0	0	0	0	0	0	0	0	0	0	0	0	0	0	0	0	0	0	0	0	0	0	0	0	0	0	0	0	0	0	0	0	0	0	0	0	0.000454	0	0.00085
Hugo	M	128	323	323	200	1.615	2011	1838	2014	0.000833	0.001595	0.000796	0	0	0.001582	0.001507	0.000747	0	0	0	0	0	0.000659	0.001937	0	0.000627	0.002513	0	0.000615	0.000627	0	0.000587	0.00116	0.001694	0.001686	0.001108	0.001653	0.002169	0	0.001528	0.000522	0.002557	0.001987	0.001453	0.001439	0.001826	0.000907	0.001308	0.00085
Humaira	F	18	58	58	2	29	2011	1967	2013	0	0	0	0	0	0	0	0	0	0	0	0	0	0	0	0	0	0	0	0	0	0	0	0	0	0	0	0	0	0	0	0	0	0	0	0	0	0	0	0
Humphrey	M	122	2343	2343	975	2.403	1844	1838	2007	0.024991	0.025517	0.023879	0.023778	0.023241	0.026104	0.02637	0.024662	0.024097	0.017483	0.020703	0.017825	0.017842	0.019103	0.014205	0.012985	0.021306	0.025757	0.011733	0.018463	0.015677	0.016635	0.012911	0.014497	0.019767	0.015173	0.013853	0.020936	0.012474	0.013777	0.016294	0.015657	0.014321	0.016893	0.01598	0.012949	0.013695	0.012701	0.017874	0.014868
Hussain	M	33	62	62	499	0.124	2013	1935	2013	0	0	0	0	0	0	0	0	0	0	0	0	0	0	0	0	0	0	0	0	0	0	0	0	0	0	0	0	0	0	0	0	0	0	0	0	0	0	0	0
Huw	M	108	494	494	272	1.816	1977	1883	2005	0	0	0	0	0	0	0	0	0	0	0	0	0	0	0	0	0	0	0	0	0	0	0	0	0	0	0	0	0	0	0	0	0	0	0	0	0	0	0	0
Hyacinth	F	44	77	77	36	2.139	1962	1845	1966	0	0	0	0	0	0	0	0.000747	0	0	0	0	0	0	0.000646	0	0	0	0	0	0	0	0	0	0	0	0	0	0	0	0	0	0	0	0	0	0	0	0.000872	0.000425
Hyla	F	43	56	56	22	2.545	1883	1841	1940	0	0	0	0.001585	0	0.000791	0	0.000747	0.000709	0	0	0.000713	0	0	0	0.000649	0.000627	0	0	0	0	0	0	0	0	0	0.000554	0	0	0.00053	0	0	0.000511	0.000497	0	0	0	0	0	0
Hylda	F	59	158	158	19	8.316	1923	1864	1957	0	0	0	0	0	0	0	0	0	0	0	0	0	0	0	0	0	0	0	0	0	0	0	0	0	0	0.000554	0	0	0	0	0	0	0	0	0	0	0	0.000436	0
Hyman	M	92	1282	1282	53	24.189	1901	1847	1972	0	0	0	0	0	0	0	0	0	0.00076	0	0	0.000686	0	0	0.000649	0.000627	0.000628	0	0.000615	0.000627	0.000594	0.000587	0	0.000565	0.001124	0.000554	0.002204	0.001085	0.00053	0.001018	0.001044	0.000511	0.002484	0.002905	0.001918	0.001826	0.00499	0.00436	0.003398
Hypatia	F	36	62	62	15	4.133	1886	1851	1946	0	0	0	0	0	0	0	0	0	0	0	0	0	0.000659	0	0	0	0	0	0	0	0	0	0	0	0	0	0	0	0.00053	0	0.000522	0	0	0	0	0.000457	0.001361	0.000872	0
Hywel	M	107	670	670	223	3.004	1975	1846	1997	0	0	0	0	0	0	0	0	0.000709	0	0	0	0	0	0	0	0	0	0	0	0	0	0	0	0	0	0	0	0.000542	0	0	0.000522	0	0	0	0.00048	0.000457	0	0.000436	0.001274
Iain	M	89	1539	1539	382	4.029	1967	1842	2008	0	0	0	0	0.000801	0	0	0	0	0	0	0	0	0	0	0	0	0	0	0	0	0.000594	0	0	0	0	0.000554	0	0	0	0	0	0	0	0	0	0	0	0	0
Ian	M	137	41246	41246	8498	4.854	1965	1838	2010	0.000833	0	0.000796	0.000793	0	0	0	0	0	0	0	0	0	0.000659	0.001291	0.001948	0	0.000628	0	0	0	0	0	0	0	0.000562	0	0	0	0	0	0	0.000511	0.000994	0	0	0.000457	0.000454	0	0.001274
Ibrahim	M	45	151	151	351	0.43	2012	1941	2014	0	0	0	0	0	0	0	0	0	0	0	0	0	0	0	0	0	0	0	0	0	0	0	0	0	0	0	0	0	0	0	0	0	0	0	0	0	0	0	0
Ibrar	unknown	22	50	50	3	16.667	1977	1970	2000	0	0	0	0	0	0	0	0	0	0	0	0	0	0	0	0	0	0	0	0	0	0	0	0	0	0	0	0	0	0	0	0	0	0	0	0	0	0	0	0
Ida	F	134	16703	16703	1279	13.059	1908	1839	2010	0	0.000797	0	0.002378	0.000801	0.001582	0.000753	0.000747	0.001417	0.00228	0.002218	0.000713	0.003431	0.003294	0.003228	0.001948	0.004387	0.008795	0.00494	0.00677	0.008152	0.010694	0.01115	0.012758	0.009601	0.01742	0.014962	0.011019	0.010847	0.010598	0.015276	0.025051	0.023016	0.02534	0.024696	0.028775	0.021912	0.029938	0.039236	0.03016
Idris	M	111	1113	1113	570	1.953	1928	1866	2007	0	0	0	0	0	0	0	0	0	0	0	0	0	0	0	0	0	0	0	0	0	0	0	0	0	0	0	0	0.000542	0	0	0	0	0	0.000484	0	0	0.000454	0.000436	0.000425
Idwal	M	89	736	736	275	2.676	1916	1839	2006	0	0.000797	0	0	0	0	0	0	0	0.00076	0	0	0	0.000659	0	0	0.000627	0	0	0	0	0	0.000587	0	0	0	0	0	0	0	0.000509	0	0.000511	0.000994	0	0	0	0.000454	0.000872	0
Ieuan	M	107	481	481	172	2.797	2002	1869	2006	0	0	0	0	0	0	0	0	0	0	0	0	0	0	0	0	0	0	0	0	0	0	0	0	0	0	0	0	0	0	0	0.000522	0	0	0.000484	0	0.000457	0	0	0
Ifan	M	49	75	75	36	2.083	1993	1874	1994	0	0	0	0	0	0	0	0	0	0	0	0	0	0	0	0	0	0	0	0	0	0	0	0	0	0	0	0	0	0	0	0	0	0	0	0	0.000457	0	0	0
Ifor	M	96	424	424	184	2.304	1932	1849	1985	0	0	0	0	0	0	0	0	0	0	0	0.000713	0	0	0	0	0	0	0	0	0	0	0	0	0	0.000562	0	0.000551	0	0.00053	0	0	0	0	0.000484	0	0	0.000907	0	0.000425
Ignatius	M	102	364	364	685	0.531	1997	1839	1997	0	0.000797	0.000796	0.000793	0.002404	0.001582	0.003014	0.000747	0.002835	0.00076	0	0	0.001372	0.001976	0	0	0.002507	0.000628	0.001235	0.001846	0.001254	0.000594	0.000587	0.00058	0.00113	0.002248	0.002217	0.002204	0.001085	0.00212	0.002037	0.002609	0.002046	0.003478	0.001453	0.002398	0.003196	0.002722	0.003052	0.001274
Ileen	F	40	67	67	19	3.526	1918	1877	1949	0	0	0	0	0	0	0	0	0	0	0	0	0	0	0	0	0	0	0	0	0	0	0	0	0	0	0	0	0	0	0	0	0	0	0	0	0	0	0	0.000425
Ilene	F	53	119	119	38	3.132	1917	1880	1956	0	0	0	0	0	0	0	0	0	0	0	0	0	0	0	0	0	0	0	0	0	0	0	0	0	0	0	0	0	0	0	0	0	0	0	0	0	0	0	0
Illingworth	unknown	58	106	106	158	0.671	1865	1838	1915	0.001666	0.001595	0.000796	0.000793	0.000801	0.000791	0.000753	0.001495	0.001417	0.00076	0	0.001426	0.001372	0.002635	0.000646	0.001298	0.001253	0.001256	0	0.002462	0.000627	0.001782	0.000587	0.00058	0.000565	0.001124	0.001108	0.003306	0.000542	0.00106	0.000509	0.001566	0.001023	0.000497	0.000484	0.001918	0.002739	0.000454	0	0.000425
Ilma	F	44	68	68	12	5.667	1929	1857	1959	0	0	0	0	0	0	0	0	0	0	0	0	0	0	0	0	0	0	0	0.000615	0	0	0	0	0	0	0	0	0	0	0	0	0.000511	0	0.000484	0.00048	0	0	0	0
Ilona	F	44	85	85	34	2.5	2001	1913	2001	0	0	0	0	0	0	0	0	0	0	0	0	0	0	0	0	0	0	0	0	0	0	0	0	0	0	0	0	0	0	0	0	0	0	0	0	0	0	0	0
Imelda	F	80	328	328	154	2.13	1958	1870	2000	0	0	0	0	0	0	0	0	0	0	0	0	0	0	0	0	0	0	0	0	0	0	0	0	0	0	0	0	0	0	0	0	0.000511	0	0	0	0	0	0	0
Immanuel	M	35	53	53	15	3.533	2008	1839	2008	0	0.001595	0.001592	0.001585	0.000801	0	0	0.000747	0.000709	0.00076	0.002218	0.000713	0.001372	0.001976	0	0.003246	0	0.000628	0.000618	0.000615	0	0.000594	0	0.00058	0	0	0	0.000551	0	0	0	0.000522	0.000511	0.000994	0.000968	0.000959	0.000913	0	0	0
Imogen	F	92	813	813	174	4.672	2010	1842	2014	0	0	0	0	0.000801	0	0	0	0	0	0	0.000713	0.000686	0	0	0.000649	0	0	0	0	0.000627	0.000594	0.000587	0	0.000565	0	0	0	0	0.00053	0	0	0	0.000994	0.000484	0	0	0	0	0
Imran	M	38	397	397	70	5.671	1978	1968	2014	0	0	0	0	0	0	0	0	0	0	0	0	0	0	0	0	0	0	0	0	0	0	0	0	0	0	0	0	0	0	0	0	0	0	0	0	0	0	0	0
Imtiaz	M	26	80	80	33	2.424	1970	1961	2004	0	0	0	0	0	0	0	0	0	0	0	0	0	0	0	0	0	0	0	0	0	0	0	0	0	0	0	0	0	0	0	0	0	0	0	0	0	0	0	0
Ina	F	109	975	975	139	7.014	1918	1847	1975	0	0	0	0	0	0	0	0	0	0.00076	0	0	0.000686	0	0	0.000649	0	0	0	0	0.000627	0.001782	0.001174	0.00174	0.00113	0.001124	0	0.001653	0.001085	0.00159	0.001018	0.000522	0.002046	0.000994	0.000968	0.002398	0.002283	0.001814	0.001308	0.002974
India	F	34	201	201	85	2.365	2000	1846	2014	0	0	0	0	0	0	0	0	0.000709	0	0	0	0	0	0	0	0	0.000628	0	0	0	0	0	0	0	0.000562	0	0	0	0	0	0	0	0	0	0	0	0	0	0
Ines	F	41	53	53	17	3.118	2005	1880	2009	0	0	0	0	0	0	0	0	0	0	0	0	0	0	0	0	0	0	0	0	0	0	0	0	0	0	0	0	0	0	0	0	0	0	0	0	0	0	0	0
Inez	F	106	422	422	117	3.607	2002	1838	2005	0.000833	0	0	0	0	0.000791	0	0	0	0	0.000739	0	0	0.000659	0	0.000649	0	0	0	0	0	0	0.000587	0.00058	0	0	0	0.000551	0.001085	0.00053	0.000509	0.001044	0	0.000497	0.000968	0	0.00137	0.000454	0	0.001274
Ingham	unknown	66	141	141	524	0.269	1874	1838	1941	0.000833	0.000797	0.000796	0.002378	0	0.002373	0.001507	0	0.000709	0.00228	0.001479	0.000713	0	0.002635	0.002583	0.000649	0.001253	0.001256	0.001235	0.001231	0.001881	0.000594	0	0.00174	0.000565	0.001124	0.001662	0.000551	0.001085	0	0.001528	0.001566	0.000511	0.000994	0.001453	0.001918	0.002739	0.000454	0.000436	0.001699
Ingrid	F	61	469	469	113	4.15	2010	1891	2010	0	0	0	0	0	0	0	0	0	0	0	0	0	0	0	0	0	0	0	0	0	0	0	0	0	0	0	0	0	0	0	0	0	0	0	0	0	0	0	0
Ioan	M/F	54	83	83	26	3.192	1999	1840	2001	0	0	0.000796	0	0	0	0	0	0	0	0	0	0	0.000659	0	0	0	0	0	0	0	0	0	0	0	0.001124	0	0	0.000542	0	0	0.000522	0.000511	0	0	0	0	0	0	0
Iola	F	67	239	239	49	4.878	2002	1882	2002	0	0	0	0	0	0	0	0	0	0	0	0	0	0	0	0	0	0	0	0	0	0	0	0	0	0	0	0	0	0	0	0	0	0	0	0	0	0	0	0
Iona	F	105	436	436	145	3.007	2000	1868	2012	0	0	0	0	0	0	0	0	0	0	0	0	0	0	0	0	0	0	0	0	0	0	0	0	0	0	0	0	0	0	0.000509	0	0	0	0	0	0	0	0	0
Iorwerth	M	86	871	871	344	2.532	1925	1839	1980	0	0.000797	0	0	0	0	0	0	0	0	0	0	0	0	0	0	0	0	0	0	0	0	0	0	0	0	0	0.000551	0	0	0.000509	0	0	0.000497	0	0	0.000457	0	0	0.000425
Iqra	F	17	75	75	12	6.25	2012	1989	2012	0	0	0	0	0	0	0	0	0	0	0	0	0	0	0	0	0	0	0	0	0	0	0	0	0	0	0	0	0	0	0	0	0	0	0	0	0	0	0	0
Ira	M	113	337	337	74	4.554	2008	1839	2008	0	0.000797	0.001592	0.00317	0.000801	0.000791	0.000753	0.002989	0.003544	0	0.000739	0.000713	0.002059	0.001317	0.001937	0.001948	0.002507	0.000628	0.001853	0.003077	0.001254	0.001782	0.002347	0.00058	0.00113	0.000562	0.001108	0.002204	0.000542	0.00159	0.000509	0.001044	0.001023	0.001491	0.000968	0.002398	0.000457	0.002268	0.00218	0.002549
Iram	M/F	70	184	184	13	14.154	2012	1838	2012	0.003332	0.002392	0.003184	0.004756	0.002404	0.004746	0.000753	0.001495	0.002835	0	0.003697	0.002852	0.00549	0.002635	0.002583	0.001948	0.000627	0	0.00247	0.002462	0.002508	0	0.001761	0.00174	0.002824	0.001686	0.001108	0.001102	0.001085	0.00106	0.001528	0.000522	0.002046	0.000994	0.000484	0	0.000457	0.000907	0.000436	0.000425
Irena	F	82	242	242	73	3.315	1951	1841	1972	0	0	0	0.000793	0	0	0.000753	0	0	0.00076	0	0	0	0	0	0.000649	0	0	0.001235	0	0	0	0.000587	0.00058	0	0.001124	0.000554	0.000551	0	0.00159	0	0	0.000511	0	0.000484	0.00048	0.000913	0	0	0.000425
Irene	F	133	53513	53513	13001	4.116	1921	1844	2005	0	0	0	0	0	0	0.001507	0	0	0	0	0.000713	0.000686	0	0	0.001298	0	0	0.001235	0.001231	0	0	0.001761	0.00116	0	0.000562	0.001662	0.001102	0.001085	0.00159	0.002037	0.002088	0.001534	0.003975	0.001937	0.002398	0.002283	0.002268	0.003488	0.007646
Irfan	M	30	134	134	33	4.061	1984	1968	2013	0	0	0	0	0	0	0	0	0	0	0	0	0	0	0	0	0	0	0	0	0	0	0	0	0	0	0	0	0	0	0	0	0	0	0	0	0	0	0	0
Iris	F	114	9556	9556	1540	6.205	1928	1858	2014	0	0	0	0	0	0	0	0	0	0	0	0	0	0	0	0	0	0	0	0	0.001254	0	0	0	0	0	0	0.000551	0	0	0	0	0	0.000497	0	0	0	0	0	0
Irma	F	49	89	89	28	3.179	1930	1870	1962	0	0	0	0	0	0	0	0	0	0	0	0	0	0	0	0	0	0	0	0	0	0	0	0	0	0	0	0	0	0	0	0	0.000511	0	0	0.00048	0.000457	0	0	0
Irven	M	34	51	51	18	2.833	1868	1858	1953	0	0	0	0	0	0	0	0	0	0	0	0	0	0	0	0	0	0	0	0	0.000627	0	0	0	0	0.001124	0.000554	0.000551	0.000542	0	0.002037	0.001566	0.001023	0	0.000484	0.00048	0.000913	0	0.001308	0.000425
Irvin	M	110	448	448	144	3.111	1883	1838	1988	0.000833	0	0	0	0.001603	0.001582	0.001507	0.002242	0.001417	0.00152	0	0.001426	0	0.001317	0	0.000649	0.003133	0	0.000618	0.001231	0	0.001188	0.001174	0.00058	0.001694	0.002248	0.000554	0.002204	0.001085	0.00053	0.001018	0	0.001534	0.000497	0.001937	0.001918	0.001826	0.001361	0.001744	0.002549
Irvine	M	108	624	624	315	1.981	1900	1838	1985	0.000833	0	0	0	0	0.000791	0	0	0	0	0.000739	0.001426	0	0	0	0	0	0.000628	0	0.000615	0.001881	0.000594	0	0.00058	0.00113	0.001124	0	0.001102	0.001627	0.003709	0.001018	0.005741	0.003069	0.006459	0.002421	0.000959	0.005478	0.003175	0.00436	0.002549
Irving	M	107	466	466	591	0.788	1906	1838	1981	0.000833	0	0	0.000793	0	0	0	0.000747	0	0	0	0	0.001372	0	0	0.001948	0.000627	0	0.000618	0.002462	0	0.001188	0.000587	0.00116	0	0.000562	0.001108	0.001653	0.001085	0.00053	0	0.001044	0.000511	0.000497	0.001453	0.000959	0.001826	0.001814	0.003052	0.001274
Irwin	M	94	363	363	283	1.283	1913	1841	1952	0	0	0	0.000793	0	0	0	0	0.000709	0	0.001479	0	0.002059	0.001317	0.001937	0.001298	0.00188	0.001885	0.000618	0.002462	0.001254	0.001188	0.004695	0.003479	0.001694	0.00281	0	0.001653	0.002712	0	0.001018	0.001566	0	0.001491	0.001453	0.00048	0.003196	0.000907	0.001308	0.001699
Isa	M/F	73	171	171	47	3.638	2011	1839	2012	0	0.000797	0	0	0	0	0	0	0	0	0	0	0	0	0	0	0	0	0	0	0	0.001188	0	0.00116	0	0	0.001662	0	0.000542	0	0.000509	0.001566	0	0.000497	0.000484	0.00048	0	0.000907	0	0
Isaac	M	166	26527	26527	2206	12.025	2011	1838	2014	0.329882	0.338094	0.293717	0.334483	0.330977	0.353592	0.31719	0.284738	0.31326	0.271359	0.282448	0.279489	0.27106	0.278641	0.262791	0.23113	0.243769	0.248144	0.235287	0.22525	0.238918	0.245373	0.238854	0.231959	0.214049	0.22534	0.21833	0.229192	0.203374	0.204534	0.19757	0.196754	0.185664	0.187317	0.190308	0.200465	0.207255	0.180084	0.201848	0.183936
Isabel	F	176	7598	7598	5175	1.468	2004	1838	2014	0.015828	0.014353	0.01592	0.017437	0.013624	0.012657	0.017329	0.014947	0.012757	0.015962	0.011091	0.01426	0.01098	0.018444	0.016788	0.022074	0.0188	0.016962	0.022849	0.022156	0.020067	0.017824	0.024061	0.020296	0.022026	0.019106	0.018841	0.025894	0.023863	0.025434	0.03157	0.023485	0.029154	0.035277	0.030507	0.035489	0.034238	0.034474	0.040544	0.031435
Isabell	F	105	227	227	142	1.599	2014	1839	2014	0	0.001595	0.002388	0.000793	0	0.001582	0.00226	0.001495	0.002835	0	0.002218	0.002139	0.002059	0.001317	0	0.001948	0.000627	0.000628	0	0.001231	0.00439	0.001188	0.002347	0.00116	0.000565	0.000562	0.003325	0.001102	0.001627	0.003179	0.002037	0	0.001023	0	0.000968	0.00048	0.001826	0	0.000436	0.000425
Isabella	F	163	37971	37971	4585	8.282	2012	1838	2014	0.276568	0.299819	0.265858	0.28217	0.268468	0.267369	0.31719	0.281749	0.305464	0.301763	0.280969	0.268081	0.303999	0.299721	0.305406	0.351239	0.307062	0.317247	0.290249	0.30218	0.290966	0.319639	0.292846	0.327643	0.327569	0.293898	0.289813	0.276573	0.279843	0.286135	0.274969	0.288085	0.264941	0.291658	0.271661	0.284872	0.278927	0.259919	0.266369	0.272293
Isabelle	F	147	1055	1055	561	1.881	2011	1842	2014	0	0	0	0	0.002404	0	0	0.000747	0.000709	0	0	0	0.000686	0.000659	0.000646	0.000649	0.001253	0.000628	0.00247	0.001231	0	0	0	0.00058	0.00113	0.001686	0.001108	0	0.001085	0.00106	0	0.001044	0.000511	0.000497	0.000484	0.00048	0.000457	0	0.000436	0.00085
Isaiah	M	107	3298	3298	141	23.39	1843	1838	2011	0.03582	0.035883	0.034227	0.032497	0.040871	0.041925	0.036918	0.035873	0.035437	0.034965	0.03623	0.029232	0.041174	0.034913	0.033575	0.035708	0.02632	0.030154	0.036435	0.030156	0.028846	0.032083	0.036972	0.022616	0.026544	0.030345	0.034356	0.030302	0.02549	0.030733	0.029534	0.028704	0.027108	0.026831	0.023244	0.028295	0.024195	0.029938	0.018746	0.025488
Ishmael	M	95	464	464	61	7.607	2011	1838	2011	0.004165	0.007974	0.001592	0.007926	0.004808	0.003955	0.003014	0.004484	0.004252	0.003801	0.001479	0.004278	0.00549	0.001317	0.005165	0.005194	0.004387	0.003141	0.006793	0.001846	0.005644	0.002971	0.002934	0.005799	0.002259	0.00281	0.003325	0.002204	0.004881	0.004769	0.004074	0.002088	0.004092	0.004472	0.005327	0.002398	0.004109	0.004536	0.003924	0.003823
Isiah	M	54	102	102	17	6	1847	1838	1926	0.001666	0.000797	0.003184	0.002378	0.002404	0.000791	0	0.001495	0.000709	0.003801	0.000739	0.000713	0.002059	0.000659	0.001937	0.001298	0	0.001256	0.000618	0.000615	0	0.001188	0.001174	0.00058	0.00113	0	0.002771	0.001102	0.001085	0.00053	0.002546	0.000522	0.001534	0.001491	0	0.000959	0.00137	0.000907	0.000436	0
Isidor	M	39	104	104	10	10.4	1913	1851	1930	0	0	0	0	0	0	0	0	0	0	0	0	0	0.000659	0	0	0	0	0	0	0	0.000594	0	0	0	0	0	0.000551	0	0	0	0	0	0	0.000484	0	0	0	0	0
Isidore	M	57	169	169	18	9.389	1915	1847	1937	0	0	0	0	0	0	0	0	0	0.00076	0	0	0	0	0	0	0.000627	0	0	0	0	0	0	0.00058	0.000565	0	0	0	0.000542	0	0	0	0	0	0	0	0.000913	0	0	0.000425
Isla	F	62	316	316	53	5.962	2014	1876	2014	0	0	0	0	0	0	0	0	0	0	0	0	0	0	0	0	0	0	0	0	0	0	0	0	0	0	0	0	0	0	0	0	0	0	0	0	0	0	0.000436	0
Islwyn	M	51	136	136	71	1.915	1926	1899	1982	0	0	0	0	0	0	0	0	0	0	0	0	0	0	0	0	0	0	0	0	0	0	0	0	0	0	0	0	0	0	0	0	0	0	0	0	0	0	0	0
Ismail	M	43	117	117	520	0.225	2004	1840	2009	0	0	0.000796	0	0	0	0	0	0	0	0	0	0	0	0	0	0	0	0	0	0	0	0	0	0	0	0	0	0	0	0	0	0	0	0	0	0	0.000454	0	0
Isobel	F	144	1861	1861	1356	1.372	2005	1841	2014	0	0	0	0.000793	0.000801	0	0	0	0	0	0	0.000713	0	0	0	0	0	0	0	0.001231	0	0	0	0	0.00113	0.000562	0	0	0	0.00053	0.001018	0.000522	0	0	0	0.000959	0.000913	0.000454	0	0.000425
Isobella	F	42	69	69	31	2.226	2011	1839	2014	0	0.001595	0	0	0	0	0	0.000747	0	0	0	0	0	0	0	0.000649	0	0	0	0	0.000627	0.001188	0	0	0	0	0.000554	0	0	0	0	0	0	0	0.001453	0.00048	0	0	0.001308	0.00085
Isobelle	F	30	70	70	36	1.944	2011	1880	2012	0	0	0	0	0	0	0	0	0	0	0	0	0	0	0	0	0	0	0	0	0	0	0	0	0	0	0	0	0	0	0	0	0	0	0	0	0	0	0	0
Israel	M	109	2401	2401	161	14.913	1850	1838	2008	0.019993	0.022327	0.0199	0.024571	0.022439	0.023731	0.021096	0.02242	0.021971	0.016722	0.019224	0.017825	0.02539	0.015809	0.017433	0.014283	0.018173	0.018846	0.019762	0.014155	0.009406	0.009506	0.014085	0.010438	0.013555	0.01742	0.014408	0.014325	0.010304	0.011127	0.011202	0.014613	0.014833	0.015403	0.016464	0.014387	0.012326	0.017691	0.009591	0.015293
Issac	M	59	113	113	21	5.381	2012	1838	2012	0.000833	0.002392	0	0	0.002404	0	0.001507	0.000747	0	0.00152	0	0.000713	0.001372	0.001317	0.001291	0.002597	0.001253	0.001256	0	0.000615	0.000627	0.000594	0.000587	0.00058	0.001694	0.000562	0.001662	0	0.000542	0	0.001018	0.001044	0	0	0.000484	0	0.000913	0.001361	0.001308	0
Issachar	M	49	90	90	6	15	1846	1839	1947	0	0.001595	0.000796	0	0.001603	0.000791	0.001507	0	0.003544	0.00152	0.000739	0.000713	0.000686	0.001317	0.000646	0.000649	0	0.001256	0.001235	0.001846	0.000627	0.000594	0	0	0.00113	0	0	0.001102	0	0	0.001528	0.000522	0	0.000497	0.000484	0	0.00137	0.001361	0	0.00085
Ithel	M	37	50	50	35	1.429	1985	1845	1985	0	0	0	0	0	0	0	0.000747	0	0	0.000739	0	0	0	0	0	0	0	0.000618	0	0	0	0	0	0.000565	0	0	0	0	0	0.001528	0.000522	0	0.000994	0.000484	0.00048	0.000457	0.000454	0.000872	0
Iva	F	61	139	139	20	6.95	2003	1860	2003	0	0	0	0	0	0	0	0	0	0	0	0	0	0	0	0	0	0	0	0	0	0	0.000587	0	0	0.000562	0	0	0	0	0	0	0	0	0	0	0.000457	0	0	0
Ivan	M	139	2487	2487	670	3.712	1944	1849	2010	0	0	0	0	0	0	0	0	0	0	0	0.000713	0	0	0	0.000649	0	0	0	0.000615	0	0	0.001174	0	0.000565	0.000562	0.000554	0.001102	0.000542	0	0	0.000522	0	0.000994	0.000484	0.00048	0.000457	0.002268	0.000872	0.001699
Ivo	M/F	39	52	52	23	2.261	2008	1853	2008	0	0	0	0	0	0	0	0	0	0	0	0	0	0	0	0.000649	0	0.000628	0	0	0	0	0	0	0	0	0	0	0	0	0	0	0	0	0	0	0	0	0.000436	0
Ivor	M	115	3819	3819	1749	2.184	1929	1866	2006	0	0	0	0	0	0	0	0	0	0	0	0	0	0	0	0	0	0	0	0	0	0	0	0	0	0	0	0	0.001085	0	0.000509	0.001044	0	0.000497	0.000484	0.000959	0.002283	0.002722	0.00218	0
Ivy	F	115	31903	31903	2375	13.433	1920	1857	2014	0	0	0	0	0	0	0	0	0	0	0	0	0	0	0	0	0	0	0	0.000615	0	0	0	0	0	0.000562	0.001108	0	0.000542	0	0.001018	0.001044	0.000511	0.000497	0	0	0.002739	0.002722	0.000872	0.001274
Iwan	M	70	189	189	48	3.938	1976	1884	2005	0	0	0	0	0	0	0	0	0	0	0	0	0	0	0	0	0	0	0	0	0	0	0	0	0	0	0	0	0	0	0	0	0	0	0	0	0	0	0	0
Jabez	M	103	3125	3125	185	16.892	1842	1838	1995	0.041652	0.043059	0.050943	0.045179	0.056098	0.041925	0.049726	0.037367	0.037563	0.051687	0.047321	0.049196	0.043919	0.046111	0.038095	0.035708	0.038853	0.02827	0.035818	0.034465	0.038879	0.035647	0.031691	0.040013	0.028803	0.029783	0.027707	0.031404	0.022778	0.026494	0.020368	0.02192	0.023528	0.024843	0.025181	0.020142	0.023282	0.020413	0.02049	0.022514
Jacinta	F	28	71	71	20	3.55	2003	1948	2003	0	0	0	0	0	0	0	0	0	0	0	0	0	0	0	0	0	0	0	0	0	0	0	0	0	0	0	0	0	0	0	0	0	0	0	0	0	0	0	0
Jack	M	174	41858	41858	3045	13.746	1995	1838	2014	0.000833	0.001595	0.001592	0	0.001603	0	0.001507	0.000747	0.000709	0.00304	0.003697	0.001426	0.001372	0.001317	0.002583	0.001948	0.001253	0.002513	0.003088	0	0.003135	0.007129	0.001761	0.00232	0.002259	0.001686	0.001662	0.002204	0.000542	0.00053	0.002546	0.001044	0.001023	0.001491	0.000484	0.000959	0.00137	0.001361	0.00218	0.001274
Jackie	F	85	273	273	33	8.273	1989	1861	2005	0	0	0	0	0	0	0	0	0	0	0	0	0	0	0	0	0	0	0	0	0	0	0	0.00058	0	0	0	0	0	0	0	0	0	0	0	0	0	0	0	0
Jackson	M/F	122	728	728	3060	0.238	2014	1838	2014	0.004165	0.007177	0.002388	0.007926	0.004007	0.005537	0.003014	0.008968	0.007796	0.004561	0.006655	0.002139	0.00549	0.001976	0.005165	0.005194	0.002507	0.002513	0.00494	0.004924	0.005644	0.005347	0.004695	0.006379	0.005083	0.005058	0.002771	0.00606	0.002712	0.003179	0.007638	0.004175	0.004092	0.003975	0.00339	0.005275	0.00137	0.005897	0.00436	0.004248
Jacob	M	165	9509	9509	1000	9.509	2012	1838	2014	0.089968	0.0917	0.07721	0.089565	0.075331	0.075939	0.086643	0.081461	0.088592	0.080572	0.070242	0.076289	0.079603	0.069825	0.065213	0.066223	0.072066	0.061565	0.064843	0.058467	0.068979	0.045153	0.061621	0.05451	0.052524	0.050013	0.044885	0.051238	0.053691	0.04239	0.040736	0.04697	0.042963	0.047699	0.039224	0.042203	0.036064	0.039011	0.04316	0.046727
Jacqueline	F	103	24231	24231	1584	15.297	1962	1886	2005	0	0	0	0	0	0	0	0	0	0	0	0	0	0	0	0	0	0	0	0	0	0	0	0	0	0	0	0	0	0	0	0	0	0	0	0	0	0	0	0
Jacquelyn	F	40	183	183	14	13.071	1962	1931	1990	0	0	0	0	0	0	0	0	0	0	0	0	0	0	0	0	0	0	0	0	0	0	0	0	0	0	0	0	0	0	0	0	0	0	0	0	0	0	0	0
Jacques	M/F	50	85	85	94	0.904	2001	1850	2009	0	0	0	0	0	0	0	0	0	0	0	0	0.000686	0	0	0	0	0	0	0	0	0	0	0	0.000565	0	0	0	0	0	0.000509	0	0	0	0	0.00048	0	0	0	0.000425
Jade	F	39	2669	2669	4546	0.587	1992	1972	2013	0	0	0	0	0	0	0	0	0	0	0	0	0	0	0	0	0	0	0	0	0	0	0	0	0	0	0	0	0	0	0	0	0	0	0	0	0	0	0	0
Jaden	M/F	21	64	64	20	3.2	2012	1989	2012	0	0	0	0	0	0	0	0	0	0	0	0	0	0	0	0	0	0	0	0	0	0	0	0	0	0	0	0	0	0	0	0	0	0	0	0	0	0	0	0
Jai	M/F	31	64	64	143	0.448	2013	1965	2013	0	0	0	0	0	0	0	0	0	0	0	0	0	0	0	0	0	0	0	0	0	0	0	0	0	0	0	0	0	0	0	0	0	0	0	0	0	0	0	0
Jaiden	M/F	15	81	81	14	5.786	2011	1996	2014	0	0	0	0	0	0	0	0	0	0	0	0	0	0	0	0	0	0	0	0	0	0	0	0	0	0	0	0	0	0	0	0	0	0	0	0	0	0	0	0
Jaime	M	41	149	149	22	6.773	1977	1885	2014	0	0	0	0	0	0	0	0	0	0	0	0	0	0	0	0	0	0	0	0	0	0	0	0	0	0	0	0	0	0	0	0	0	0	0	0	0	0	0	0
Jak	M	28	105	105	15	7	2014	1960	2014	0	0	0	0	0	0	0	0	0	0	0	0	0	0	0	0	0	0	0	0	0	0	0	0	0	0	0	0	0	0	0	0	0	0	0	0	0	0	0	0
Jake	M	55	3174	3174	620	5.119	2006	1856	2014	0	0	0	0	0	0	0	0	0	0	0	0	0	0	0	0	0	0	0.000618	0	0	0	0	0	0	0	0	0	0	0	0	0	0	0	0	0	0	0	0	0
Jamal	M	28	70	70	26	2.692	1998	1957	2009	0	0	0	0	0	0	0	0	0	0	0	0	0	0	0	0	0	0	0	0	0	0	0	0	0	0	0	0	0	0	0	0	0	0	0	0	0	0	0	0
Jame	M/F	53	74	74	71	1.042	1847	1840	1951	0	0	0.000796	0	0	0	0.000753	0.001495	0	0.00228	0.000739	0.000713	0.000686	0	0.000646	0.000649	0.001253	0	0	0.001846	0	0.000594	0.000587	0.00058	0	0.001124	0.000554	0	0.000542	0.00159	0.000509	0	0	0	0.000484	0	0.000457	0.000907	0.000872	0
James	M	177	662885	662885	142752	4.644	1839	1838	2014	4.78995	4.79152	4.73768	4.67721	4.62807	4.67975	4.63128	4.64027	4.66842	4.7142	4.49034	4.56736	4.59499	4.54785	4.6011	4.58104	4.52008	4.44711	4.39264	4.43546	4.29927	4.26759	4.1732	4.35214	4.23355	4.16571	4.06348	4.05659	4.1087	4.04616	4.07005	3.97735	3.93371	3.90931	3.8667	3.87358	3.79267	3.81034	3.63413	3.63327
Jamie	M	90	4897	4897	430	11.388	1989	1858	2014	0	0	0	0	0	0	0	0	0	0	0	0	0	0	0	0	0	0	0	0	0.000627	0	0	0.00058	0	0	0	0	0	0	0	0	0.000511	0.000497	0	0	0.000457	0	0	0
Jamil	M	25	56	56	19	2.947	1999	1963	2009	0	0	0	0	0	0	0	0	0	0	0	0	0	0	0	0	0	0	0	0	0	0	0	0	0	0	0	0	0	0	0	0	0	0	0	0	0	0	0	0
Jamila	F	20	51	51	3	17	1979	1961	2005	0	0	0	0	0	0	0	0	0	0	0	0	0	0	0	0	0	0	0	0	0	0	0	0	0	0	0	0	0	0	0	0	0	0	0	0	0	0	0	0
Jamima	F	34	66	66	6	11	1839	1838	1916	0.002499	0.004784	0.003184	0.002378	0.004808	0.000791	0.000753	0.000747	0.001417	0.00228	0	0.000713	0.001372	0.002635	0.003228	0.000649	0.00188	0.001256	0.000618	0.000615	0	0.000594	0.000587	0.00058	0.00113	0.000562	0	0	0.000542	0.00053	0	0	0.000511	0	0.000484	0	0	0	0	0
Jan	M/F	92	588	588	353	1.666	2014	1841	2014	0	0	0	0.000793	0	0.000791	0	0	0	0	0	0	0	0	0	0	0	0	0	0	0	0	0	0	0	0	0	0	0	0	0.000509	0	0	0	0	0	0	0	0	0.000425
Jane	F	167	228035	228035	209520	1.088	1838	1838	2012	3.02975	3.00138	2.84484	2.89938	2.82172	2.81212	2.62492	2.73379	2.64711	2.58665	2.58196	2.47761	2.37984	2.49592	2.35027	2.27429	2.26035	2.18618	2.09103	2.14295	2.1001	1.95348	1.9613	1.92932	1.84568	1.81059	1.85469	1.83078	1.71323	1.70621	1.68596	1.74991	1.64847	1.5989	1.55007	1.53466	1.49826	1.46653	1.43473	1.41966
Janet	F	154	43754	43754	3403	12.857	1956	1838	1998	0.015828	0.01834	0.023083	0.019815	0.020035	0.00791	0.019589	0.016442	0.021262	0.014442	0.022182	0.029232	0.021959	0.028325	0.040032	0.030514	0.041986	0.040834	0.048787	0.038157	0.033862	0.045748	0.046949	0.043492	0.052524	0.050013	0.057076	0.050687	0.050437	0.060406	0.059577	0.076196	0.06956	0.066083	0.0799	0.075774	0.083085	0.072124	0.086755	0.089207
Janett	F	49	74	74	10	7.4	1957	1840	1966	0	0	0.001592	0.001585	0	0	0	0	0	0.00076	0.000739	0.000713	0.000686	0	0.001291	0	0.000627	0.001256	0	0	0	0	0	0.00232	0	0.001124	0	0	0.001085	0.00106	0.000509	0.000522	0	0.000497	0.001453	0	0.000457	0.000454	0	0
Janetta	F	99	442	442	79	5.595	1884	1838	1966	0.000833	0.005582	0.002388	0.001585	0.002404	0.000791	0.000753	0.002989	0	0.00076	0	0.001426	0.002059	0.002635	0.001291	0.001298	0	0	0.001853	0.000615	0.001254	0.001782	0.001761	0.00174	0.001694	0	0.001108	0.001653	0.001085	0.00106	0.001018	0.002609	0.004603	0.001987	0.003874	0.004796	0.005022	0.001814	0.003052	0.004673
Janette	F	131	2505	2505	342	7.325	1960	1840	1990	0	0	0.001592	0	0.000801	0.000791	0.001507	0.001495	0	0.00228	0	0	0.001372	0.000659	0	0.001948	0.002507	0.000628	0.000618	0	0	0.000594	0.001174	0.00116	0	0.000562	0.000554	0.000551	0.000542	0.00106	0	0	0	0	0.000968	0.000959	0.000457	0.000907	0.001308	0.00085
Janey	F	92	727	727	19	38.263	2004	1853	2004	0	0	0	0	0	0	0	0	0	0	0	0	0	0	0	0.000649	0.000627	0.000628	0	0.000615	0	0.000594	0	0	0	0.000562	0.002771	0	0.001627	0.00053	0.000509	0.000522	0.001023	0	0.000484	0.000959	0.001826	0	0.000872	0.00085
Janice	F	82	7400	7400	462	16.017	1957	1840	2005	0	0	0.000796	0.000793	0	0	0	0	0	0	0.000739	0	0	0	0.000646	0	0	0	0	0	0	0	0	0	0.000565	0	0	0	0	0	0	0	0	0	0	0	0	0	0	0
Janie	F	112	729	729	53	13.755	1913	1844	2006	0	0	0	0	0	0	0.000753	0	0	0.00076	0	0	0	0	0.001291	0	0	0	0	0.000615	0	0.000594	0	0	0.000565	0.001124	0	0.001102	0.000542	0.00053	0	0.001044	0.001023	0.001491	0.000484	0.001439	0.000913	0.001361	0.00218	0.001274
Janina	F	37	138	138	52	2.654	1955	1884	1983	0	0	0	0	0	0	0	0	0	0	0	0	0	0	0	0	0	0	0	0	0	0	0	0	0	0	0	0	0	0	0	0	0	0	0	0	0	0	0	0
Janine	F	63	1413	1413	284	4.975	1972	1896	1998	0	0	0	0	0	0	0	0	0	0	0	0	0	0	0	0	0	0	0	0	0	0	0	0	0	0	0	0	0	0	0	0	0	0	0	0	0	0	0	0
Janis	F	47	732	732	51	14.353	1952	1918	1981	0	0	0	0	0	0	0	0	0	0	0	0	0	0	0	0	0	0	0	0	0	0	0	0	0	0	0	0	0	0	0	0	0	0	0	0	0	0	0	0
Jannet	F	76	219	219	22	9.955	1839	1838	1995	0.004998	0.007974	0.001592	0.001585	0.003206	0.003164	0.003767	0.003737	0.002126	0.00304	0.004436	0.004991	0.003431	0	0.001291	0.002597	0.003133	0.000628	0.003088	0.000615	0.001254	0.002971	0.002347	0.004059	0.002259	0	0.001108	0.002204	0.001085	0.00212	0.001528	0.001566	0.001023	0.002484	0.002905	0.001918	0.000457	0.000454	0.001308	0.000425
Jannett	F	50	81	81	17	4.765	1867	1838	1972	0.000833	0	0.000796	0.000793	0	0.000791	0.00226	0.000747	0.000709	0.00076	0.001479	0	0	0	0.001291	0.000649	0.000627	0.001256	0	0.000615	0	0.001188	0.000587	0.00058	0.000565	0.000562	0	0.001102	0.001085	0.002649	0.001528	0.001566	0	0	0	0	0.000913	0	0	0.000425
Jannette	F	54	131	131	34	3.853	1961	1838	1985	0.000833	0	0	0	0	0	0	0	0	0	0.000739	0	0.000686	0	0	0	0.000627	0	0	0	0	0.000594	0.001174	0	0	0.000562	0	0	0.000542	0.00053	0.000509	0	0	0	0	0	0	0	0	0
Jannine	F	30	78	78	22	3.545	1975	1873	1993	0	0	0	0	0	0	0	0	0	0	0	0	0	0	0	0	0	0	0	0	0	0	0	0	0	0	0	0	0	0	0	0	0	0	0	0.00048	0	0	0	0
Jaqueline	F	57	327	327	43	7.605	1963	1915	1988	0	0	0	0	0	0	0	0	0	0	0	0	0	0	0	0	0	0	0	0	0	0	0	0	0	0	0	0	0	0	0	0	0	0	0	0	0	0	0	0
Jared	M	82	210	210	32	6.562	1993	1838	2008	0.000833	0.001595	0	0	0.001603	0	0	0.000747	0.000709	0	0.002958	0	0.001372	0.001317	0.000646	0.000649	0.000627	0.001256	0	0	0	0	0.000587	0	0	0	0.000554	0.000551	0	0.00053	0	0.000522	0	0	0	0	0	0	0.001308	0.00085
Jarrod	M	21	86	86	18	4.778	1970	1966	2005	0	0	0	0	0	0	0	0	0	0	0	0	0	0	0	0	0	0	0	0	0	0	0	0	0	0	0	0	0	0	0	0	0	0	0	0	0	0	0	0
Jarvis	M	84	237	237	234	1.013	1995	1838	1995	0.000833	0	0.006368	0.002378	0.000801	0.003955	0.001507	0.002242	0.002126	0.003801	0.000739	0.003565	0.002059	0.000659	0.001291	0.004545	0.000627	0.002513	0.001235	0	0.002508	0.001188	0.001761	0.00174	0.002259	0.004496	0.002217	0.002755	0.002169	0.00106	0.000509	0.000522	0.000511	0.000994	0.001453	0.001918	0.00137	0.001361	0.002616	0.001274
Jas	M/F	38	77	77	57	1.351	1905	1838	1969	0.001666	0.002392	0.000796	0	0	0.001582	0.001507	0.000747	0.001417	0	0	0	0	0.001317	0.002583	0.001298	0.001253	0.001256	0.000618	0	0.001881	0	0	0	0	0	0.000554	0.002204	0	0.00053	0.002037	0.000522	0.000511	0	0	0.00048	0	0.000454	0	0
Jasbir	unknown	14	58	58	0	.	1966	1959	1980	0	0	0	0	0	0	0	0	0	0	0	0	0	0	0	0	0	0	0	0	0	0	0	0	0	0	0	0	0	0	0	0	0	0	0	0	0	0	0	0
Jasmin	F	51	243	243	62	3.919	1994	1941	2012	0	0	0	0	0	0	0	0	0	0	0	0	0	0	0	0	0	0	0	0	0	0	0	0	0	0	0	0	0	0	0	0	0	0	0	0	0	0	0	0
Jasmine	F	79	1088	1088	289	3.765	2001	1868	2014	0	0	0	0	0	0	0	0	0	0	0	0	0	0	0	0	0	0	0	0	0	0	0	0	0	0	0	0	0	0	0.000509	0	0	0	0.000484	0	0	0	0	0
Jason	M	137	7537	7537	1376	5.477	1970	1838	2011	0.000833	0.000797	0.000796	0.000793	0.000801	0	0.000753	0.002242	0.002126	0.00152	0.000739	0.000713	0.002059	0.000659	0.000646	0.002597	0.001253	0.001256	0	0.001846	0.002508	0.002971	0.000587	0.00058	0.002259	0.000562	0.001108	0.001102	0	0.00106	0.000509	0.001566	0.000511	0.000994	0.000484	0	0.000457	0.000907	0.000436	0.00085
Jasper	M	125	616	616	173	3.561	2014	1838	2014	0.00833	0.006379	0.003184	0.005548	0.008815	0.007119	0.009794	0.003737	0.007087	0.005321	0.004436	0.005704	0.002745	0.001976	0.006457	0.005843	0.003133	0.001885	0.003088	0.004924	0.006898	0.004753	0.006456	0.007539	0.003953	0.003372	0.006095	0.004408	0.003796	0.003709	0.002546	0.004175	0.004603	0.002981	0.00339	0.002877	0.000913	0.004083	0.003488	0.002124
Jay	M/F	74	648	648	1343	0.483	2002	1860	2014	0	0	0	0	0	0	0	0	0	0	0	0	0	0	0	0	0	0	0	0	0	0	0.000587	0	0	0	0	0	0	0	0	0	0	0	0	0	0	0	0	0
Jayde	F	17	58	58	72	0.806	2013	1983	2013	0	0	0	0	0	0	0	0	0	0	0	0	0	0	0	0	0	0	0	0	0	0	0	0	0	0	0	0	0	0	0	0	0	0	0	0	0	0	0	0
Jayden	M	22	409	409	37	11.054	2011	1987	2014	0	0	0	0	0	0	0	0	0	0	0	0	0	0	0	0	0	0	0	0	0	0	0	0	0	0	0	0	0	0	0	0	0	0	0	0	0	0	0	0
Jayne	F	75	4755	4755	13189	0.361	1966	1843	2004	0	0	0	0	0	0.000791	0	0	0.000709	0	0	0	0	0	0	0	0	0	0	0	0	0	0	0	0	0	0	0	0	0	0	0	0	0	0	0	0	0	0	0
Jayson	M	30	56	56	10	5.6	2000	1950	2003	0	0	0	0	0	0	0	0	0	0	0	0	0	0	0	0	0	0	0	0	0	0	0	0	0	0	0	0	0	0	0	0	0	0	0	0	0	0	0	0
Jazmin	F	18	59	59	14	4.214	2000	1985	2010	0	0	0	0	0	0	0	0	0	0	0	0	0	0	0	0	0	0	0	0	0	0	0	0	0	0	0	0	0	0	0	0	0	0	0	0	0	0	0	0
Jean	F	157	66528	66528	15113	4.402	1932	1840	2011	0	0	0.000796	0.002378	0.001603	0.000791	0.001507	0.002242	0.002126	0	0.001479	0.002139	0.000686	0.001317	0	0.002597	0.002507	0.003141	0.001235	0.002462	0.001254	0.001782	0.001174	0.00058	0.001694	0.002248	0.001108	0.002204	0.000542	0.00106	0.001528	0.002088	0	0.002484	0.000968	0.000959	0.000457	0.000907	0.001744	0.00085
Jeane	F	41	109	109	42	2.595	1927	1872	1960	0	0	0	0	0	0	0	0	0	0	0	0	0	0	0	0	0	0	0	0	0	0	0	0	0	0	0	0	0	0	0	0	0	0	0.000484	0	0	0	0	0
Jeanetta	F	53	75	75	20	3.75	1972	1847	1972	0	0	0	0	0	0	0	0	0	0.00152	0.000739	0	0	0	0	0	0.000627	0	0	0	0	0	0	0	0.000565	0	0	0	0	0	0	0	0.000511	0.000497	0.000484	0.00048	0.000457	0	0.000436	0
Jeanette	F	149	5390	5390	954	5.65	1960	1838	2001	0.000833	0.000797	0.000796	0	0	0	0.000753	0.000747	0.001417	0	0.003697	0.000713	0.000686	0.000659	0.001291	0.000649	0.003133	0.001885	0.000618	0.001846	0.000627	0.001188	0.001761	0.00058	0.00113	0.000562	0.001108	0.001653	0.001627	0.00106	0.001018	0.000522	0.001023	0.000497	0.002421	0.002398	0.000457	0.001814	0.001308	0.000425
Jeanie	F	105	796	796	69	11.536	1893	1845	1994	0	0	0	0	0	0	0	0.000747	0.000709	0	0	0.000713	0	0	0	0	0	0.000628	0	0.000615	0	0.001188	0.000587	0.00116	0	0.001124	0.000554	0.001653	0.000542	0.00106	0.000509	0.000522	0.006138	0.002981	0.000484	0.002877	0.002283	0.002722	0.003052	0.004673
Jeanne	F	93	1217	1217	385	3.161	1929	1854	2001	0	0	0	0	0	0	0	0	0	0	0	0	0	0	0	0	0.000627	0	0.000618	0	0	0	0	0	0	0	0	0	0	0	0	0	0	0.000497	0	0	0	0	0	0.000425
Jeannette	F	115	717	717	131	5.473	1948	1839	1993	0	0.000797	0.000796	0.000793	0	0.000791	0	0	0.000709	0	0.000739	0.001426	0.000686	0	0	0	0	0.000628	0	0	0.000627	0	0.000587	0.00058	0.000565	0	0.001108	0	0	0.00053	0	0.001566	0	0	0.000484	0.00048	0.00137	0.000907	0.001308	0.00085
Jeannie	F	113	691	691	61	11.328	2010	1838	2010	0.000833	0	0	0	0	0	0	0	0	0	0	0	0	0	0	0	0	0	0	0.000615	0.001254	0	0	0.00116	0.000565	0	0.000554	0.000551	0.001085	0.00053	0.000509	0.000522	0	0.001987	0.001453	0.002398	0.000913	0.000907	0.001744	0.00085
Jed	M	28	94	94	13	7.231	2000	1961	2009	0	0	0	0	0	0	0	0	0	0	0	0	0	0	0	0	0	0	0	0	0	0	0	0	0	0	0	0	0	0	0	0	0	0	0	0	0	0	0	0
Jefferson	M	55	86	86	188	0.457	2014	1846	2014	0	0	0	0	0	0	0	0	0.000709	0.00076	0	0	0	0	0	0	0.000627	0.001256	0	0	0.000627	0	0	0	0	0	0	0.001102	0.000542	0.00106	0	0.000522	0.000511	0	0.000484	0	0	0	0.000436	0.00085
Jeffery	M	123	550	550	196	2.806	1942	1838	1991	0.000833	0.00319	0.000796	0.002378	0.000801	0	0.001507	0.001495	0	0	0.001479	0.002852	0.001372	0.001317	0.000646	0.000649	0.000627	0.000628	0.000618	0.000615	0.002508	0.002376	0	0	0.001694	0	0.001108	0.000551	0.001627	0.00159	0.001018	0.001566	0.000511	0.000497	0	0.000959	0	0.000454	0.000872	0.001274
Jeffrey	M	157	10022	10022	2228	4.498	1943	1838	2008	0.005831	0.003987	0.005572	0.004756	0.002404	0.003955	0.005274	0.002989	0	0.00304	0.002958	0.002852	0.002745	0.005929	0.002583	0.003895	0.00188	0.002513	0.004323	0.004308	0.001881	0.005941	0.002347	0.004639	0.002824	0.003372	0.003879	0.002204	0.004339	0.002649	0.007129	0.006263	0.006649	0.004472	0.005811	0.006235	0.006391	0.006351	0.00436	0.002549
Jeffry	M	49	129	129	15	8.6	1852	1838	1952	0.000833	0.001595	0.000796	0.001585	0.001603	0.000791	0.000753	0.001495	0	0.003801	0.002218	0	0.001372	0.001976	0.005165	0.003246	0.004387	0.004397	0.000618	0.002462	0.000627	0.003565	0.002347	0.003479	0.003389	0.00281	0.002771	0.002204	0.002712	0.00159	0.002037	0.001044	0.000511	0.000994	0.000484	0	0.000457	0	0.000436	0
Jehu	M	47	84	84	16	5.25	1849	1838	1905	0.000833	0.00319	0.002388	0	0.000801	0.000791	0.001507	0.002242	0.000709	0.00076	0.002218	0.003565	0.003431	0.000659	0.002583	0.000649	0	0.000628	0	0	0	0.000594	0.001174	0.00058	0.001694	0.000562	0.001662	0.000551	0.001085	0.00106	0.002037	0.000522	0.000511	0.000994	0.000484	0	0.000913	0.000907	0	0
Jem	F	59	98	98	3	32.667	2007	1839	2007	0	0.000797	0	0	0	0.000791	0.001507	0.000747	0.000709	0.00304	0.000739	0	0.001372	0.001976	0.000646	0.000649	0	0.000628	0.001853	0.001231	0	0.001188	0	0.00058	0.000565	0	0.003325	0.001653	0.000542	0.00053	0.000509	0.000522	0.000511	0.001491	0.000968	0.00048	0	0.000907	0.000872	0.000425
Jemima	F	139	4567	4567	411	11.112	1845	1838	2014	0.054147	0.057412	0.059699	0.063409	0.046481	0.064074	0.06178	0.072492	0.051737	0.057768	0.056194	0.054187	0.054898	0.057309	0.064568	0.058432	0.046999	0.043975	0.059902	0.046773	0.053302	0.056442	0.048123	0.045232	0.049135	0.044394	0.043777	0.044626	0.043929	0.04451	0.039718	0.03862	0.035291	0.037762	0.03535	0.037407	0.041542	0.035382	0.037056	0.034833
Jemimah	F	50	64	64	3	21.333	2010	1838	2010	0.004998	0.001595	0	0.000793	0.001603	0.002373	0.001507	0.000747	0.000709	0.00076	0.001479	0.000713	0	0.000659	0.000646	0.000649	0.001253	0	0	0.000615	0	0	0	0	0	0.000562	0	0	0	0.00053	0.000509	0.000522	0.000511	0	0	0	0	0.000454	0.000436	0
Jemina	F	37	63	63	7	9	1996	1838	1996	0.000833	0	0	0	0.002404	0.000791	0.001507	0.002989	0.000709	0.00076	0	0	0.000686	0.001317	0.000646	0.000649	0.000627	0.001256	0	0	0	0	0.000587	0.00174	0.000565	0	0	0.000551	0.002169	0.00053	0.001018	0.001044	0	0	0	0	0.001826	0.000454	0.000872	0.00085
Jemma	F	58	785	785	44	17.841	1985	1839	2010	0	0.000797	0	0.000793	0	0.000791	0	0	0.001417	0.00076	0	0	0.000686	0	0	0	0	0	0	0	0	0	0	0	0	0	0	0.000551	0.000542	0	0	0	0	0.000497	0	0.00048	0	0	0	0
Jemmima	F	35	63	63	5	12.6	1999	1838	1999	0.000833	0.000797	0.001592	0.001585	0.002404	0.002373	0.000753	0	0.000709	0	0.002218	0.003565	0	0	0	0	0.000627	0.001256	0.000618	0.000615	0	0.000594	0	0.00116	0	0.002248	0.000554	0.001102	0.001085	0	0.003564	0	0.000511	0	0.000484	0.00048	0.000457	0.000907	0	0.000425
Jenet	F	48	81	81	9	9	1855	1839	1973	0	0.001595	0	0	0.001603	0	0.000753	0.000747	0.001417	0.00152	0.001479	0.000713	0.001372	0.001317	0	0.000649	0	0.002513	0.001235	0	0.001254	0	0.001174	0.00058	0.001694	0	0	0.001102	0.000542	0.00212	0	0.001044	0.000511	0.001987	0.000484	0	0	0.000454	0	0.00085
Jenifer	F	64	433	433	71	6.099	1943	1852	1993	0	0	0	0	0	0	0	0	0	0	0	0	0	0	0.000646	0	0	0	0	0	0	0	0	0	0	0	0	0	0	0	0	0	0	0	0	0	0	0	0	0.000425
Jenkin	unknown	44	63	63	54	1.167	1838	1838	1930	0.002499	0	0	0.000793	0	0.000791	0	0	0	0	0.000739	0	0.000686	0.001317	0	0.000649	0	0.000628	0	0.001231	0.000627	0.001188	0.000587	0.00058	0.00113	0.001124	0.000554	0	0.000542	0.00053	0.000509	0	0.000511	0	0	0	0	0	0.000436	0
Jenna	F	40	671	671	46	14.587	1985	1965	2014	0	0	0	0	0	0	0	0	0	0	0	0	0	0	0	0	0	0	0	0	0	0	0	0	0	0	0	0	0	0	0	0	0	0	0	0	0	0	0	0
Jennet	F	108	904	904	66	13.697	1838	1838	1993	0.025824	0.016745	0.020696	0.025364	0.019234	0.009492	0.012808	0.014947	0.016301	0.009881	0.01183	0.017825	0.014411	0.015809	0.011622	0.011686	0.00752	0.007539	0.008028	0.007385	0.006898	0.009506	0.00939	0.009278	0.006777	0.005058	0.007204	0.00606	0.008135	0.005299	0.005601	0.006785	0.004603	0.005962	0.004358	0.005755	0.00913	0.006804	0.003052	0.003398
Jennett	F	89	368	368	31	11.871	1847	1838	1970	0.003332	0.000797	0.005572	0.00317	0.00561	0.003164	0.004521	0.006726	0.004961	0.008361	0.006655	0.004991	0.007549	0.005929	0.002583	0.001948	0.000627	0.003141	0.003705	0.003077	0.00439	0.002376	0.002347	0.002899	0.002824	0.004496	0.006095	0.007162	0.002712	0.003179	0.004583	0.003131	0.000511	0.001987	0.001453	0.000959	0.000913	0.000907	0.003488	0.00085
Jennette	F	66	91	91	21	4.333	1978	1839	1978	0	0.001595	0.000796	0	0	0	0	0	0.000709	0.00076	0	0.002139	0	0	0	0.000649	0	0.000628	0.000618	0.000615	0	0.001782	0	0.00058	0.000565	0	0.000554	0	0	0.00053	0	0	0.001023	0	0.000484	0	0.000457	0	0	0
Jenney	F	55	103	103	4	25.75	1841	1838	1978	0.003332	0.003987	0.003184	0.006341	0.002404	0.001582	0.00226	0.001495	0	0	0	0.000713	0	0	0	0.001948	0	0.001256	0	0.000615	0	0	0	0.00116	0.000565	0.000562	0	0	0.001085	0.00159	0	0	0.000511	0.000497	0.000968	0.00048	0	0.000454	0	0.000425
Jennie	F	141	5416	5416	229	23.651	1917	1856	2006	0	0	0	0	0	0	0	0	0	0	0	0	0	0	0	0	0	0	0.000618	0	0.000627	0.000594	0	0	0.00113	0.000562	0	0.000551	0.002712	0.00053	0.002037	0.001044	0.001534	0.001987	0.003874	0.003357	0.005022	0.003629	0.00436	0.005522
Jennifer	F	101	19642	19642	1841	10.669	1949	1854	2014	0	0	0	0	0	0	0	0	0	0	0	0	0	0	0	0	0.000627	0	0	0	0	0	0	0	0	0	0	0	0	0.00053	0	0	0	0	0.000484	0	0	0.000454	0	0
Jenny	M/F	169	5611	5611	315	17.813	1975	1838	2007	0.026657	0.029503	0.0199	0.022986	0.022439	0.013448	0.023356	0.016442	0.01134	0.015962	0.019224	0.017112	0.019214	0.015809	0.016788	0.009089	0.01128	0.009423	0.006176	0.008616	0.006898	0.008318	0.004695	0.006959	0.006777	0.008991	0.00942	0.006611	0.011389	0.009538	0.01273	0.008872	0.012787	0.013912	0.01259	0.015347	0.018717	0.010433	0.015258	0.015293
Jenson	M/F	17	87	87	36	2.417	2013	1841	2014	0	0	0	0.000793	0	0	0	0	0	0	0	0	0	0	0	0	0	0	0	0.000615	0	0	0	0	0	0	0	0	0	0	0	0	0	0	0	0	0	0	0	0
Jeoffrey	M	39	52	52	10	5.2	1966	1838	1966	0.000833	0.000797	0	0.000793	0.000801	0	0.000753	0	0	0.00076	0.000739	0	0	0	0.000646	0	0	0	0	0	0	0	0	0.00116	0.000565	0	0	0	0	0	0	0	0	0	0	0	0	0	0	0
Jeremiah	M	130	3654	3654	152	24.039	1838	1838	2002	0.067476	0.050236	0.062087	0.057068	0.056899	0.059327	0.049726	0.041851	0.043941	0.056248	0.050279	0.050622	0.040487	0.057309	0.038741	0.046745	0.033839	0.054026	0.039523	0.044312	0.037625	0.038024	0.033451	0.030155	0.027109	0.030907	0.03214	0.029751	0.029286	0.027024	0.029024	0.030792	0.021993	0.021365	0.025181	0.025897	0.01963	0.020413	0.020926	0.02039
Jeremy	M	122	2986	2986	662	4.511	1960	1838	2007	0.002499	0.001595	0.000796	0.000793	0	0.001582	0.000753	0.000747	0.000709	0.00152	0	0.003565	0.002059	0.002635	0.001937	0.001298	0.000627	0.000628	0.00247	0.000615	0.001881	0.001188	0.001174	0.00116	0.002259	0.001124	0.001108	0.000551	0.002712	0.00106	0.001018	0.000522	0.001023	0.000497	0	0	0.000457	0	0.000436	0
Jerome	M	130	275	275	189	1.455	1995	1844	2009	0	0	0	0	0	0	0.000753	0.000747	0.000709	0	0	0.000713	0	0	0.001937	0	0.000627	0.000628	0.000618	0	0	0.000594	0.000587	0.00116	0	0	0.001108	0.000551	0.001627	0	0.001528	0.001566	0.000511	0.000497	0	0	0	0	0	0
Jerry	M/F	105	204	204	21	9.714	2013	1838	2013	0.003332	0.001595	0	0.001585	0.001603	0.001582	0	0.002989	0.001417	0.00228	0	0.000713	0.000686	0.003294	0.002583	0.001298	0	0.003141	0.000618	0.001231	0.001254	0.000594	0.000587	0.00232	0.00113	0.000562	0.001662	0.000551	0.002169	0.00212	0.000509	0.000522	0.000511	0.000497	0.000968	0.002398	0.000913	0.001361	0.000436	0.000425
Jervis	M	78	173	173	178	0.972	1845	1839	1959	0	0.003987	0	0.000793	0.001603	0.001582	0.00226	0.004484	0.001417	0.00228	0.002958	0.002139	0.000686	0.001317	0.002583	0.001298	0.001253	0.000628	0.000618	0.001231	0.001254	0.000594	0.000587	0.00174	0.000565	0.001686	0	0.001102	0	0.00053	0.002037	0.002609	0.001534	0.001987	0.001937	0	0.000913	0.001814	0.001308	0.001274
Jerzy	M/F	19	85	85	37	2.297	1951	1940	1972	0	0	0	0	0	0	0	0	0	0	0	0	0	0	0	0	0	0	0	0	0	0	0	0	0	0	0	0	0	0	0	0	0	0	0	0	0	0	0	0
Jess	F	103	228	228	46	4.957	2012	1838	2012	0.000833	0	0	0	0	0.000791	0	0	0	0	0.000739	0	0.000686	0.000659	0	0	0.001253	0.000628	0	0	0.000627	0	0.000587	0.00116	0.000565	0	0.000554	0.000551	0.001627	0.00106	0	0.001566	0.000511	0.000994	0	0.002877	0	0.000907	0.000436	0
Jesse	M	166	10022	10022	815	12.297	1847	1838	2013	0.064144	0.064589	0.066066	0.071335	0.062509	0.079894	0.069315	0.067261	0.085757	0.091973	0.08503	0.070585	0.074113	0.068508	0.083292	0.074663	0.071439	0.068475	0.072871	0.066467	0.074623	0.06773	0.075119	0.066108	0.063819	0.079234	0.069267	0.074377	0.069961	0.072594	0.067724	0.080893	0.065468	0.063102	0.072637	0.067141	0.070302	0.08165	0.073241	0.055223
Jessey	F	50	132	132	11	12	1840	1838	1995	0.004165	0.003987	0.007164	0.003963	0.001603	0.001582	0.004521	0.005979	0.004961	0.004561	0.002958	0.002852	0.003431	0.004611	0.002583	0.001298	0.000627	0.000628	0.00247	0.000615	0.000627	0.000594	0.001761	0.00058	0.00113	0.000562	0.001108	0	0.001085	0.00159	0.000509	0.001044	0	0.000994	0.001453	0	0.000457	0	0.000872	0
Jessica	F	154	7129	7129	962	7.411	1994	1839	2014	0	0.001595	0.001592	0	0.000801	0	0.000753	0	0.000709	0	0	0	0	0	0	0	0	0.000628	0.000618	0	0	0	0	0	0	0	0	0.001102	0	0	0	0.000522	0.002557	0.003478	0.002421	0.001918	0.000913	0.002268	0.001744	0.001274
Jessie	F	165	43145	43145	2312	18.661	1903	1838	2014	0.007497	0.007177	0.011144	0.014267	0.009617	0.016612	0.012808	0.027652	0.019845	0.021283	0.023661	0.02638	0.032253	0.034913	0.032284	0.031813	0.041359	0.044603	0.053109	0.072006	0.072114	0.086742	0.081574	0.085245	0.090364	0.111827	0.09919	0.120106	0.118771	0.156844	0.163963	0.162309	0.185152	0.189801	0.167065	0.186557	0.197668	0.195053	0.213618	0.227265
Jessy	F	83	731	731	42	17.405	2009	1838	2009	0.004165	0.00319	0.002388	0.003963	0.004808	0.002373	0.003014	0.002989	0.004961	0.00304	0.010352	0.008556	0.00549	0.004611	0.014851	0.00844	0.00564	0.005026	0.006176	0.002462	0.010033	0.002971	0.006456	0.005219	0.002259	0.006181	0.005541	0.01157	0.009762	0.007948	0.005092	0.007828	0.008695	0.00944	0.008232	0.010071	0.006848	0.008165	0.008283	0.008496
Jethro	M	95	267	267	32	8.344	1981	1838	2001	0.004165	0.000797	0.003184	0.001585	0.004808	0.002373	0.001507	0.002242	0.000709	0	0.003697	0.000713	0.002059	0.001976	0.000646	0	0.00188	0.001885	0.003705	0.002462	0.002508	0.001782	0.002347	0.00174	0.003389	0.002248	0.002771	0.002204	0.004339	0.00212	0.001018	0.001566	0.002557	0.001987	0.000968	0.000959	0.002739	0.001814	0.001308	0.001274
Jill	F	82	5221	5221	788	6.626	1960	1838	1995	0.000833	0	0	0	0	0	0	0	0	0	0	0	0	0	0	0	0	0	0	0	0	0	0	0	0	0	0	0	0	0	0	0	0	0	0	0	0	0	0	0
Jillian	F	69	1755	1755	122	14.385	1956	1876	2010	0	0	0	0	0	0	0	0	0	0	0	0	0	0	0	0	0	0	0	0	0	0	0	0	0	0	0	0	0	0	0	0	0	0	0	0	0	0	0.000436	0
Jim	M	147	3167	3167	73	43.384	1919	1838	2004	0.001666	0.002392	0.000796	0.004756	0.002404	0.000791	0.000753	0.002242	0.002126	0.00304	0.000739	0.004278	0.006862	0.00527	0.005165	0.005843	0.00752	0.007539	0.010498	0.011078	0.01066	0.008912	0.013498	0.011598	0.012425	0.011239	0.010529	0.014875	0.016812	0.010598	0.010184	0.015135	0.014321	0.009937	0.013559	0.014387	0.008217	0.013155	0.013951	0.013593
Jimmy	M/F	103	186	186	12	15.5	2012	1841	2014	0	0	0	0.000793	0	0	0.00226	0	0.001417	0	0.001479	0.000713	0	0	0.000646	0.000649	0	0	0.001235	0	0	0	0	0.00058	0.000565	0	0	0	0.000542	0	0.002037	0.000522	0.001023	0	0	0.00048	0.000457	0	0	0.00085
Jinnie	F	48	94	94	4	23.5	1901	1873	1944	0	0	0	0	0	0	0	0	0	0	0	0	0	0	0	0	0	0	0	0	0	0	0	0	0	0	0	0	0	0	0	0	0	0	0	0.00048	0.000457	0	0.000436	0
Jo	F	72	154	154	671	0.23	2000	1839	2003	0	0.000797	0.001592	0	0.000801	0	0	0.000747	0.002835	0.00304	0.001479	0.000713	0.002059	0.001317	0.003874	0.001298	0.00188	0.001885	0.001853	0.000615	0.001254	0.000594	0.000587	0.00116	0.000565	0	0	0	0	0	0	0	0	0	0	0	0.00137	0	0	0
Joah	M	39	67	67	2	33.5	1856	1838	1927	0.000833	0.002392	0	0	0.001603	0.001582	0	0	0	0.00076	0	0.000713	0.001372	0	0.001291	0.000649	0.000627	0	0.00247	0.001231	0.002508	0.002376	0.000587	0	0.000565	0.001686	0.001662	0	0.000542	0.00159	0	0.000522	0.001023	0.000497	0.000968	0.00048	0.000457	0.000907	0	0
Joan	F	147	77378	77378	14770	5.239	1926	1839	2000	0	0.000797	0.000796	0.002378	0	0.001582	0.001507	0.003737	0.002835	0	0.001479	0.001426	0.000686	0.003294	0.000646	0.001298	0.004387	0.001256	0.00247	0.002462	0.000627	0.000594	0.003521	0.00232	0.001694	0.001686	0.001108	0.001102	0.002712	0.00212	0.002546	0.001044	0.001534	0	0.002421	0.000959	0.00137	0.000907	0.000872	0.00085
Joann	F	37	117	117	31	3.774	1977	1845	1993	0	0	0	0	0	0	0	0.000747	0	0	0	0.000713	0	0	0	0	0	0	0	0.000615	0	0	0	0	0	0.000562	0	0	0	0	0	0	0	0	0	0	0	0	0	0
Jo-ann	F	24	59	59	22	2.682	1971	1936	1987	0	0	0	0	0	0	0	0	0	0	0	0	0	0	0	0	0	0	0	0	0	0	0	0	0	0	0	0	0	0	0	0	0	0	0	0	0	0	0	0
Joanna	F	168	3529	3529	469	7.525	1969	1838	2012	0.015828	0.012758	0.014328	0.014267	0.004808	0.00791	0.008288	0.009715	0.00567	0.012162	0.01183	0.012834	0.004117	0.006587	0.008394	0.01753	0.00752	0.008167	0.009881	0.014771	0.011915	0.011882	0.005282	0.008119	0.010166	0.006743	0.00665	0.007162	0.009762	0.010068	0.007129	0.013047	0.00358	0.006956	0.003874	0.003837	0.006391	0.007258	0.007411	0.005098
Joannah	F	40	68	68	2	34	1978	1838	1996	0.000833	0.000797	0	0.00317	0.001603	0.001582	0.000753	0.000747	0.002835	0.00076	0	0	0.002745	0.001976	0	0.001298	0.001253	0	0	0.003077	0.001254	0.000594	0.002347	0.00058	0.00113	0	0.000554	0	0	0.00106	0	0	0.000511	0	0	0	0.000457	0.000454	0.000436	0
Joanne	F	84	12869	12869	3085	4.171	1970	1844	2010	0	0	0	0	0	0	0.000753	0	0	0	0	0	0	0	0	0	0	0.000628	0	0	0	0	0	0	0	0	0	0	0	0	0	0	0.000511	0	0	0.00048	0	0	0	0
Jo-anne	F	35	114	114	23	4.957	1977	1947	1999	0	0	0	0	0	0	0	0	0	0	0	0	0	0	0	0	0	0	0	0	0	0	0	0	0	0	0	0	0	0	0	0	0	0	0	0	0	0	0	0
Job	M	105	5775	5775	276	20.924	1840	1838	2006	0.079971	0.078942	0.093926	0.078469	0.087352	0.093342	0.08815	0.089681	0.092844	0.076771	0.070982	0.079854	0.056957	0.07246	0.066505	0.06882	0.077705	0.065334	0.067931	0.067083	0.058946	0.066542	0.075119	0.064369	0.059301	0.052261	0.053751	0.063909	0.040675	0.04239	0.041245	0.045405	0.047055	0.035277	0.041161	0.043162	0.03789	0.034021	0.043596	0.031435
Jocelyn	F	99	473	473	143	3.308	2005	1869	2006	0	0	0	0	0	0	0	0	0	0	0	0	0	0	0	0	0	0	0	0	0	0	0	0	0	0	0	0	0	0	0	0.000522	0	0	0	0	0.000457	0	0.000436	0
Jodi	F	38	128	128	13	9.846	1985	1957	2007	0	0	0	0	0	0	0	0	0	0	0	0	0	0	0	0	0	0	0	0	0	0	0	0	0	0	0	0	0	0	0	0	0	0	0	0	0	0	0	0
Jodie	M/F	46	1751	1751	69	25.377	1991	1959	2012	0	0	0	0	0	0	0	0	0	0	0	0	0	0	0	0	0	0	0	0	0	0	0	0	0	0	0	0	0	0	0	0	0	0	0	0	0	0	0	0
Jody	M/F	40	338	338	31	10.903	1980	1957	2007	0	0	0	0	0	0	0	0	0	0	0	0	0	0	0	0	0	0	0	0	0	0	0	0	0	0	0	0	0	0	0	0	0	0	0	0	0	0	0	0
Joe	M	169	8558	8558	672	12.735	2004	1838	2012	0.013329	0.008771	0.006368	0.012682	0.013624	0.023731	0.015068	0.023168	0.01701	0.022803	0.026618	0.022102	0.024018	0.029643	0.027764	0.030514	0.041359	0.041462	0.037053	0.054774	0.050794	0.058818	0.051057	0.05451	0.046876	0.046642	0.046547	0.06446	0.052606	0.060406	0.054485	0.058974	0.054216	0.059623	0.052298	0.056591	0.061172	0.061238	0.05711	0.057347
Joel	M	162	2105	2105	348	6.049	2001	1838	2014	0.014995	0.013556	0.016716	0.011889	0.014425	0.012657	0.015822	0.013452	0.008505	0.013682	0.01257	0.012834	0.01098	0.012516	0.009685	0.014283	0.012533	0.013192	0.008646	0.016617	0.015677	0.013071	0.008803	0.008698	0.01186	0.008991	0.010529	0.005509	0.008135	0.009538	0.009675	0.006785	0.009206	0.008944	0.009201	0.008153	0.009587	0.010433	0.010027	0.008496
Johan	M	51	70	70	38	1.842	2009	1851	2009	0	0	0	0	0	0	0	0	0	0	0	0	0	0.000659	0	0	0	0	0	0	0	0.000594	0	0	0	0	0.001108	0	0.000542	0	0	0.001044	0	0	0	0	0.000457	0.000454	0.000436	0.000425
Johann	F	64	98	98	34	2.882	1986	1857	1997	0	0	0	0	0	0	0	0	0	0	0	0	0	0	0	0	0	0	0	0.001231	0.000627	0	0.000587	0.00058	0	0.001124	0	0	0.002712	0.00053	0	0.000522	0	0.000497	0	0.00048	0.001826	0	0.000872	0.000425
Johanna	F	162	2152	2152	253	8.506	1968	1838	2008	0.003332	0.007974	0.002388	0.00317	0.003206	0.000791	0.003014	0.005979	0.002126	0.00152	0.003697	0.008556	0.003431	0.004611	0.008394	0.004545	0.008773	0.011308	0.009263	0.00677	0.006898	0.011288	0.010564	0.015657	0.009036	0.011801	0.011083	0.008815	0.00705	0.007948	0.010184	0.010438	0.009718	0.011925	0.010653	0.012949	0.013695	0.013155	0.014823	0.010195
Johannah	F	76	148	148	13	11.385	1839	1838	1997	0.000833	0.004784	0.004776	0.000793	0.000801	0.001582	0.000753	0.002989	0.001417	0.00228	0.002218	0.001426	0.002059	0.001317	0.001937	0.001298	0.000627	0.000628	0.000618	0.002462	0.000627	0.001188	0.002347	0.00058	0	0.001124	0.000554	0	0.001085	0.00159	0.001528	0	0	0	0.001937	0.000959	0	0.001814	0.000872	0.001274
Johanne	F	36	117	117	31	3.774	1968	1842	1989	0	0	0	0	0.000801	0	0	0	0	0	0	0	0	0	0	0	0	0	0	0	0	0	0	0	0	0.000562	0	0	0	0	0	0	0	0	0	0	0	0	0	0
Johannes	M	43	56	56	51	1.098	1995	1855	1995	0	0	0	0	0	0	0	0	0	0	0	0	0	0	0	0	0	0.001256	0	0	0	0	0	0.00058	0	0.000562	0	0	0.000542	0	0	0	0	0	0	0	0.000913	0	0	0
John	M	176	1259902	1259902	155695	8.092	1839	1838	2013	8.2787	8.30243	8.19941	8.10447	8.06527	8.05904	7.93276	7.95474	7.98529	8.00015	7.94996	7.97256	8.00898	7.99892	8.00382	8.07786	8.06068	8.05996	7.99234	8.09239	7.81092	7.79907	7.90976	7.84081	7.69391	7.6065	7.52018	7.5358	7.54275	7.58788	7.31366	7.25849	7.1483	7.12898	7.09855	7.02012	6.91473	6.84636	6.70064	6.63189
Johnathan	M	111	305	305	90	3.389	1990	1838	2008	0.005831	0.002392	0.003184	0.000793	0.001603	0.003164	0.003014	0.000747	0.000709	0.00076	0.000739	0.001426	0	0.000659	0.000646	0.001298	0	0.002513	0.000618	0.001231	0.001254	0.002971	0.001174	0.00232	0.000565	0.001124	0.000554	0.001653	0.002169	0.00106	0.001018	0.000522	0.000511	0.000497	0.000484	0	0	0.000454	0	0
Johnathon	M	31	73	73	20	3.65	2002	1841	2005	0	0	0	0.000793	0.000801	0	0	0	0	0	0	0	0	0	0	0	0.000627	0	0	0	0	0	0	0	0	0	0	0.000551	0	0	0	0	0	0	0	0	0	0	0	0
Johnnie	M	47	76	76	0	.	1999	1876	1999	0	0	0	0	0	0	0	0	0	0	0	0	0	0	0	0	0	0	0	0	0	0	0	0	0	0	0	0	0	0	0	0	0	0	0	0	0	0	0.000436	0
Johnny	M	119	350	350	7	50	2014	1843	2014	0	0	0	0	0	0.000791	0	0.000747	0.000709	0.00076	0.001479	0.000713	0.001372	0	0	0	0	0	0.001235	0.000615	0.000627	0.002376	0.003521	0.00174	0.002824	0.003934	0.003879	0.003857	0.004881	0.00053	0.002546	0.003653	0.00358	0.001491	0.002905	0.001918	0.003196	0.002722	0.00218	0.002974
Johnson	M	96	739	739	2490	0.297	1849	1838	1963	0.004165	0.004784	0.010348	0.010304	0.008014	0.00791	0.008288	0.007473	0.008505	0.009881	0.008873	0.01426	0.006862	0.013833	0.008394	0.009739	0.010653	0.011936	0.005558	0.007385	0.003135	0.004159	0.005282	0.008119	0.005083	0.008429	0.00665	0.004408	0.005423	0.003709	0.005092	0.005219	0.006649	0.004969	0.007264	0.003357	0.005935	0.007711	0.006103	0.004248
Joice	F	48	73	73	13	5.615	1850	1838	1948	0.000833	0.000797	0.003184	0.002378	0.002404	0.002373	0.001507	0.002242	0.001417	0.00304	0.000739	0	0.003431	0.000659	0.001937	0	0	0.000628	0	0.000615	0.001254	0	0.000587	0.00058	0	0	0	0.000551	0.001627	0.00053	0.000509	0.000522	0.000511	0	0.000484	0	0	0.000454	0.000436	0
Jolene	F	27	71	71	14	5.071	1979	1901	2009	0	0	0	0	0	0	0	0	0	0	0	0	0	0	0	0	0	0	0	0	0	0	0	0	0	0	0	0	0	0	0	0	0	0	0	0	0	0	0	0
Jolyon	M	34	56	56	19	2.947	1978	1930	2005	0	0	0	0	0	0	0	0	0	0	0	0	0	0	0	0	0	0	0	0	0	0	0	0	0	0	0	0	0	0	0	0	0	0	0	0	0	0	0	0
Jon	M	129	881	881	1205	0.731	1976	1840	2009	0	0	0.000796	0	0	0.000791	0.001507	0.002242	0	0.00076	0.000739	0	0.001372	0.001317	0	0	0	0	0	0	0	0.001188	0.000587	0.00058	0.000565	0.000562	0	0.000551	0.000542	0.00053	0.001018	0	0.000511	0.000497	0.000484	0.00048	0	0.000454	0.000436	0
Jonah	M	119	991	991	82	12.085	2014	1838	2014	0.00833	0.011163	0.009552	0.010304	0.013624	0.005537	0.009794	0.010463	0.010631	0.011402	0.007394	0.013547	0.013038	0.013833	0.012268	0.005194	0.01128	0.010051	0.006793	0.008001	0.008152	0.008318	0.007042	0.007539	0.011295	0.010677	0.009974	0.012121	0.008677	0.003179	0.007638	0.007828	0.004603	0.008447	0.007264	0.008153	0.010956	0.006351	0.006103	0.004673
Jonas	M	110	2548	2548	119	21.412	2009	1838	2009	0.045817	0.043857	0.041391	0.031705	0.042474	0.038761	0.042945	0.035873	0.038272	0.034205	0.029576	0.035649	0.043919	0.039524	0.03293	0.026619	0.032586	0.033923	0.031495	0.028926	0.031981	0.024359	0.028756	0.026095	0.023156	0.025288	0.019395	0.022038	0.027117	0.022785	0.018331	0.015135	0.023016	0.020868	0.018886	0.019183	0.015065	0.014516	0.013951	0.014443
Jonathan	M	174	22784	22784	2888	7.889	1975	1838	2011	0.161609	0.18021	0.19024	0.178338	0.18352	0.16849	0.153698	0.118828	0.15096	0.164944	0.144182	0.149726	0.119404	0.137015	0.130427	0.131147	0.106532	0.113706	0.124745	0.109548	0.118518	0.092683	0.105636	0.100902	0.089799	0.094407	0.082012	0.085396	0.087315	0.096438	0.086564	0.076718	0.081324	0.073536	0.073121	0.06858	0.078063	0.073939	0.072805	0.063294
Jonathon	M	145	812	812	123	6.602	1993	1838	2007	0.006664	0.00319	0.007164	0.000793	0.00561	0.002373	0.004521	0.009715	0.00567	0.004561	0.002218	0.004278	0.002059	0.003294	0.001291	0.002597	0.005013	0.002513	0.00247	0.003077	0.001881	0.001188	0.002347	0.005799	0.003953	0.001686	0.002217	0.004958	0.004339	0.00159	0.003055	0.002088	0.002557	0.001987	0.005327	0.002398	0.000913	0.000454	0.001308	0.002974
Jones	M/F	41	76	76	5432	0.014	1915	1839	1961	0	0.001595	0.000796	0	0.000801	0.002373	0	0.000747	0.001417	0.00152	0.000739	0	0	0	0.002583	0	0	0.000628	0.000618	0	0	0.000594	0.000587	0.00058	0.000565	0.000562	0	0	0.000542	0	0.000509	0	0.000511	0	0.000484	0.00048	0	0.001361	0.000436	0
Jonothan	M	57	101	101	14	7.214	2002	1838	2002	0.002499	0.001595	0.000796	0	0.000801	0.000791	0.000753	0.000747	0	0	0.001479	0.002139	0	0.000659	0.001291	0.001298	0	0	0	0	0.000627	0.001188	0.002347	0.00116	0	0	0.002217	0.000551	0.000542	0.00106	0	0.000522	0.001534	0.000994	0.000484	0.002877	0.001826	0.001814	0.00218	0.000425
Jordan	M/F	100	3948	3948	1002	3.94	1996	1838	2014	0.001666	0	0	0	0.002404	0.002373	0.000753	0.001495	0.001417	0	0.002218	0	0.000686	0.001317	0.000646	0.001298	0.000627	0.001256	0	0.000615	0	0.000594	0.001761	0.00058	0.000565	0.001124	0	0	0.001085	0.00159	0.001018	0	0.001023	0.000497	0.001453	0	0.000457	0	0	0.000425
Jordon	M/F	30	167	167	69	2.42	1998	1861	2008	0	0	0	0	0	0	0	0	0	0	0	0	0	0	0	0	0	0	0	0	0	0	0	0.00058	0	0	0	0	0	0	0	0.000522	0	0	0	0	0	0	0	0.000425
Jorja	F	16	56	56	14	4	2006	1983	2012	0	0	0	0	0	0	0	0	0	0	0	0	0	0	0	0	0	0	0	0	0	0	0	0	0	0	0	0	0	0	0	0	0	0	0	0	0	0	0	0
Jos	M	57	133	133	27	4.926	2001	1845	2001	0	0	0	0	0	0	0	0.000747	0	0.00076	0.001479	0	0	0.001317	0.000646	0.000649	0.000627	0.001885	0.000618	0.001846	0	0	0.000587	0.00174	0.000565	0.000562	0	0.001102	0	0.00053	0.002037	0.001566	0.003069	0.001987	0.001453	0.00048	0.000913	0.000454	0.000436	0.001274
Jose	M	90	425	425	166	2.56	1935	1840	1999	0	0	0.001592	0	0	0	0	0.000747	0	0	0	0	0	0	0	0.000649	0	0	0	0	0.000627	0	0	0	0	0	0.000554	0	0	0	0.000509	0	0	0	0.000484	0	0	0.000454	0.000436	0
Josef	M	58	146	146	130	1.123	2000	1869	2010	0	0	0	0	0	0	0	0	0	0	0	0	0	0	0	0	0	0	0	0	0	0	0	0	0	0	0	0	0	0	0	0.000522	0	0	0	0	0	0	0	0
Joseph	M	177	383499	383499	45776	8.378	1846	1838	2014	2.78983	2.75658	2.81539	2.75671	2.77203	2.77573	2.75526	2.81749	2.87745	2.76224	2.73502	2.75425	2.64884	2.78773	2.72024	2.72292	2.65076	2.63346	2.51837	2.57191	2.58483	2.57969	2.53349	2.53358	2.52736	2.42536	2.40717	2.39715	2.47574	2.40989	2.4131	2.37096	2.3277	2.34817	2.38345	2.36865	2.32043	2.32657	2.26436	2.25948
Josephina	F	42	54	54	28	1.929	2000	1847	2006	0	0	0	0	0	0	0	0	0	0.00076	0	0	0	0	0	0	0	0	0	0.000615	0	0.000594	0	0	0.000565	0	0.000554	0	0.001085	0.00053	0	0.000522	0	0.000497	0.000484	0	0	0	0	0.000425
Josephine	F	173	14987	14987	6823	2.197	1940	1838	2010	0.001666	0.003987	0.003184	0.003963	0.003206	0.003164	0.004521	0.007473	0.000709	0.005321	0.008873	0.009269	0.00549	0.005929	0.006457	0.010388	0.008147	0.006282	0.011733	0.010462	0.011287	0.015447	0.005282	0.012758	0.011295	0.007867	0.009974	0.009366	0.013558	0.011657	0.01273	0.00835	0.013298	0.008944	0.014043	0.015826	0.008217	0.012248	0.015258	0.012319
Josephus	M	69	155	155	20	7.75	1839	1838	1941	0.002499	0.005582	0.000796	0.000793	0.001603	0.000791	0.000753	0.002242	0.002126	0.00076	0.002218	0.003565	0.000686	0.001976	0.002583	0.003246	0.00188	0.001885	0.001853	0.001846	0.002508	0.001188	0.001761	0.002899	0.00113	0.001686	0.000554	0.002204	0.001085	0.00159	0.000509	0.002088	0.001023	0.001491	0.000968	0.000959	0.000457	0	0.001744	0.00085
Josh	M	58	503	503	44	11.432	1998	1838	2013	0.000833	0	0	0	0	0	0.000753	0	0.002126	0.00076	0	0	0	0	0.000646	0.001298	0.002507	0.003141	0	0.001231	0.002508	0	0	0.00058	0	0	0	0.000551	0	0.00053	0	0	0.000511	0	0.000484	0.000959	0	0	0	0
Joshua	M	163	18095	18095	1313	13.781	2003	1838	2014	0.154111	0.141936	0.15442	0.164863	0.156273	0.16058	0.158972	0.14648	0.143164	0.149742	0.117564	0.121207	0.111169	0.127793	0.123324	0.129848	0.130971	0.10554	0.119187	0.121241	0.10096	0.096248	0.09918	0.108441	0.110131	0.093845	0.106394	0.094211	0.087858	0.08796	0.090638	0.084025	0.078766	0.090926	0.071668	0.078651	0.073041	0.085733	0.0776	0.065843
Josiah	M	127	6529	6529	488	13.379	1841	1838	2013	0.07414	0.071765	0.063679	0.084017	0.072927	0.071984	0.072328	0.079966	0.077961	0.06689	0.06063	0.06702	0.065192	0.075095	0.08071	0.072715	0.063292	0.062193	0.05558	0.056005	0.0602	0.058818	0.055165	0.062049	0.051394	0.05788	0.060955	0.055094	0.063995	0.057227	0.059067	0.04697	0.050124	0.046705	0.061015	0.051315	0.047933	0.042639	0.043596	0.050126
Josias	M	47	92	92	10	9.2	1851	1838	1985	0.001666	0.002392	0.003184	0	0.003206	0.003164	0.003014	0.002989	0.001417	0.00152	0	0.001426	0.000686	0.003294	0.003228	0.001948	0.001253	0.001256	0.000618	0	0.001254	0.001188	0.001174	0.00174	0	0.000562	0.000554	0	0	0.00053	0.001528	0.000522	0.001023	0.000497	0.000484	0	0	0.000454	0	0.00085
Josie	F	92	306	306	56	5.464	2010	1868	2014	0	0	0	0	0	0	0	0	0	0	0	0	0	0	0	0	0	0	0	0	0	0	0	0	0	0	0	0	0	0	0.000509	0	0	0	0	0	0	0	0	0
Joss	M/F	38	76	76	15	5.067	2007	1847	2007	0	0	0	0	0	0	0	0	0	0.00076	0	0	0	0	0.000646	0	0	0.000628	0.000618	0	0	0	0.001174	0	0	0	0	0	0	0.00053	0.000509	0	0.001534	0	0	0	0	0	0	0
Jowett	unknown	39	77	77	67	1.149	1870	1838	1894	0.000833	0	0.000796	0.000793	0	0.000791	0	0	0.000709	0	0.002958	0.001426	0	0.000659	0.000646	0.001948	0.00188	0	0.000618	0.000615	0.000627	0.001782	0.001761	0	0.00113	0	0.001662	0.001653	0.001627	0	0.000509	0.000522	0.003069	0.000994	0.000484	0	0.00137	0.000907	0.001744	0.000425
Joy	F	131	2866	2866	3962	0.723	1959	1844	2007	0	0	0	0	0	0	0.000753	0	0.000709	0	0	0	0.000686	0	0	0	0	0.000628	0	0	0	0	0	0	0	0	0	0	0	0	0	0.000522	0	0	0	0	0.000457	0.000454	0.000436	0.000425
Joyce	F	146	40516	40516	9774	4.145	1930	1838	2013	0.004165	0.001595	0.00398	0.003963	0.002404	0.001582	0.004521	0.002242	0.004252	0.00304	0.002218	0.001426	0.002059	0.002635	0.003228	0.002597	0.003133	0.005654	0.001235	0.003077	0.005644	0.003565	0.003521	0.003479	0.004518	0.003934	0.003879	0.003857	0.003796	0.00212	0.004583	0.001566	0.001534	0.000497	0.004358	0.002398	0.003652	0.003175	0.001744	0.002974
Joycelyn	F	47	118	118	30	3.933	1957	1894	1966	0	0	0	0	0	0	0	0	0	0	0	0	0	0	0	0	0	0	0	0	0	0	0	0	0	0	0	0	0	0	0	0	0	0	0	0	0	0	0	0
Jozef	M	28	60	60	52	1.154	2000	1948	2006	0	0	0	0	0	0	0	0	0	0	0	0	0	0	0	0	0	0	0	0	0	0	0	0	0	0	0	0	0	0	0	0	0	0	0	0	0	0	0	0
Juan	M	51	77	77	29	2.655	1996	1858	2005	0	0	0	0	0	0	0	0	0	0	0	0	0	0	0	0	0	0	0	0	0.000627	0	0	0	0	0.001124	0	0	0	0	0	0	0	0	0	0	0	0	0	0
Juanita	F	80	167	167	61	2.738	2008	1863	2008	0	0	0	0	0	0	0	0	0	0	0	0	0	0	0	0	0	0	0	0	0	0	0	0	0	0.000562	0	0	0	0	0.000509	0	0	0	0.000968	0	0	0	0	0
[truncated: 1,577 more rows]
[truncated: 137 more columns]
