# Supplementary material for: Network analysis of the social and demographic influences on name choice within the UK (1838-2016)
Source: PLoS One. 2018 Oct 31;13(10):e0205759. doi: 10.1371/journal.pone.0205759 (PMC6209202; doi:10.1371/journal.pone.0205759)
Supplement: S9 Table — (XLSX) [file pone.0205759.s010.xlsx]

## Sheet: Table S9
Table S9. Usage of middle names in the BMD corpus, as a percentage of total registered middle names per year.
Names where the total number of records, across all years, is < 50 are excluded. Note that as a consequence, the summed percentages in each column will not amount to 100%. This is especially notable in years approaching the present day, as the diversity of possible names increases. As such, many names have yet to attain this threshold number.
Name	Sex	No. of years in use as a middle name	Total no. of uses of this name as a middle name	1838	1839	1840	1841	1842	1843	1844	1845	1846	1847	1848	1849	1850	1851	1852	1853	1854	1855	1856	1857	1858	1859	1860	1861	1862	1863	1864	1865	1866	1867	1868	1869	1870	1871	1872	1873	1874	1875	1876	1877	1878	1879	1880	1881	1882	1883
(none)	unknown	177	13179898	86.2274	85.5122	84.6933	83.7078	83.3454	82.6843	82.2185	81.0585	80.4652	79.9141	78.6567	78.0017	77.2268	76.992	76.026	74.9029	73.8621	73.0076	71.5815	70.6842	69.448	68.6629	68.3645	68.0517	67.5345	66.2433	65.8192	65.2978	64.9556	64.6247	64.221	63.6005	63.2095	62.2886	61.6502	61.3591	60.9316	60.568	60.7561	60.6126	61.2478	61.0864	60.9988	60.8718	60.978	61.219
Aaron	M	159	1354	0.002499	0	0.000796	0.000793	0.000801	0.002373	0.003014	0.002989	0.002835	0.00304	0.000739	0.002852	0.000686	0.001976	0.002583	0.001298	0.00376	0.003141	0.003088	0.003077	0.001254	0.001188	0.002934	0.00232	0.00113	0.001686	0.001662	0.002204	0.002712	0.003179	0.003055	0.003653	0.00358	0.001987	0.005327	0.003357	0.002283	0.003175	0.003052	0.00085	0.001706	0.003075	0.003967	0.003041	0.002558	0.003483
Abbas	unknown	40	136	0	0	0	0	0	0	0	0	0	0	0	0	0	0	0	0	0	0	0	0	0	0	0	0	0	0	0	0	0	0	0	0	0	0	0	0	0	0	0	0	0	0	0	0	0	0
Abbey	F	45	61	0	0	0.001592	0	0	0	0.00226	0	0	0	0	0.000713	0	0	0.000646	0	0	0	0.000618	0	0	0.000594	0.000587	0	0.000565	0.000562	0	0.000551	0.001085	0	0.000509	0	0	0.000994	0.000484	0.00048	0	0.000454	0	0	0	0	0	0.000434	0.000853	0.000435
Abbott	unknown	102	260	0.001666	0.001595	0.001592	0.001585	0.000801	0	0.001507	0.002989	0	0.00152	0	0.000713	0.000686	0.001317	0	0.001298	0.001253	0	0.000618	0.001846	0.000627	0.001188	0.000587	0.00058	0.000565	0.001686	0.000554	0.002204	0.001085	0.00106	0.001528	0.000522	0.000511	0.001987	0.001453	0.000959	0.001826	0.001361	0	0.001699	0.000853	0.001757	0.000882	0.001738	0.001279	0.003048
Abdul	M	51	376	0	0	0	0	0	0	0	0	0	0	0	0	0	0	0	0	0	0	0	0	0	0	0	0	0	0	0	0	0	0	0	0	0.000511	0	0	0	0	0	0	0	0	0	0	0	0	0
Abdullah	M	39	118	0	0	0	0	0	0	0	0	0	0	0	0	0	0	0	0	0	0	0	0	0	0	0	0	0	0	0	0	0	0	0	0	0	0	0	0	0	0	0	0	0	0	0	0	0	0
Abel	M	108	316	0.001666	0.001595	0.002388	0.001585	0.000801	0.000791	0	0.001495	0.003544	0.00152	0.002958	0.000713	0	0.001317	0.001291	0.001298	0.001253	0.001256	0.001235	0.003077	0.000627	0.001782	0.002934	0	0.002259	0.002248	0.003325	0.002204	0.001085	0.00053	0.003055	0.002088	0.001534	0.001491	0.002905	0.001439	0.006848	0.003175	0.001308	0.002549	0.002133	0	0.000882	0.002172	0.000853	0.002613
Abigail	F	143	625	0.001666	0.001595	0.001592	0.000793	0.000801	0.001582	0	0.000747	0	0.00076	0	0.000713	0.002059	0.001317	0.000646	0.002597	0	0.001256	0.001853	0.003693	0.001254	0.001782	0.001174	0	0.002259	0.002248	0.003325	0.000551	0.001085	0.002649	0.002546	0.002088	0.000511	0.001491	0.002421	0.001439	0.001826	0.001814	0.000872	0.002549	0.000427	0.001318	0.001763	0.001303	0.002132	0.002177
Abner	M	40	59	0	0	0.000796	0.000793	0	0.000791	0	0	0.000709	0.00076	0	0.001426	0.001372	0.000659	0.000646	0	0	0	0	0	0	0	0.001174	0	0	0	0	0.001102	0	0	0.000509	0	0	0.001491	0.000484	0	0.000457	0.000454	0	0	0	0.000439	0	0	0	0.000435
Abraham	M	129	966	0.002499	0.000797	0.001592	0.00317	0.004007	0.011865	0.006027	0.005979	0.007796	0.00228	0.006655	0.004991	0.004117	0.003294	0.00452	0.004545	0.00376	0.008167	0.008028	0.008001	0.010033	0.007129	0.006456	0.005799	0.009036	0.007305	0.004987	0.007162	0.008135	0.007948	0.009166	0.007828	0.010229	0.007453	0.007264	0.010551	0.007761	0.006351	0.011335	0.006797	0.004693	0.003514	0.007053	0.008688	0.00469	0.005225
Abram	M	71	111	0	0	0	0	0	0	0.001507	0.000747	0.000709	0.00076	0	0.000713	0	0.000659	0	0.000649	0.001253	0	0	0	0.000627	0.000594	0	0.00058	0	0	0.001662	0	0.001627	0.00053	0.001018	0.002088	0.000511	0.000994	0.001937	0.000959	0.000457	0.001361	0	0.000425	0.000427	0	0.000441	0.001738	0.000853	0.000435
Absalom	M	52	76	0.000833	0.002392	0.000796	0	0.001603	0	0	0	0	0	0	0	0.000686	0.000659	0.000646	0.000649	0.000627	0.000628	0.000618	0.000615	0	0	0.001174	0.00058	0.00113	0.000562	0.001108	0.000551	0.001085	0.00053	0	0.000522	0.000511	0	0.001937	0	0	0.001361	0.000872	0	0.000853	0.000439	0.000882	0.000869	0.000426	0.000871
Abu	M	18	58	0	0	0	0	0	0	0	0	0	0	0	0	0	0	0	0	0	0	0	0	0	0	0	0	0	0	0	0	0	0	0	0	0	0	0	0	0	0	0	0	0	0	0	0	0	0
Ackers	unknown	35	53	0.001666	0	0	0	0	0	0.000753	0	0.000709	0	0.000739	0	0	0.002635	0	0.001298	0.000627	0	0	0.001231	0	0	0	0	0.000565	0	0.000554	0	0	0	0	0	0	0.000994	0	0	0.000913	0	0	0.00085	0	0	0.000441	0	0.000853	0.001306
Ackroyd	M	49	74	0	0.000797	0.002388	0	0	0.000791	0	0	0.001417	0.00076	0.000739	0	0.000686	0.000659	0	0.000649	0	0	0	0.000615	0	0.000594	0.002347	0	0	0	0	0	0.001085	0.00053	0.000509	0	0	0.000497	0	0.00048	0.000457	0.000454	0.000436	0.000425	0.000853	0.000439	0.000882	0.000434	0.000853	0.000435
Acton	unknown	95	196	0	0.000797	0.000796	0	0.001603	0.001582	0.001507	0.000747	0.000709	0.00228	0.002218	0.000713	0.003431	0.001976	0.001291	0.001948	0.00188	0.001256	0.001235	0.000615	0.001881	0.000594	0.001174	0.00174	0	0.001124	0.001108	0	0.000542	0	0.002037	0.000522	0	0.000994	0.000484	0.00048	0.001826	0.000454	0.000436	0.00085	0.000427	0.000878	0.001322	0.001303	0.001279	0
Ada	F	153	6064	0.002499	0	0	0.001585	0.003206	0.000791	0.003014	0.000747	0.004252	0	0.002958	0.001426	0.001372	0.007246	0.008394	0.014933	0.00752	0.013192	0.009263	0.009847	0.021948	0.012477	0.025235	0.016817	0.023721	0.02585	0.032694	0.040219	0.042302	0.0461	0.048374	0.04697	0.040406	0.049189	0.056657	0.052274	0.04839	0.042639	0.037492	0.044603	0.043941	0.039969	0.042758	0.038227	0.034536	0.039623
Adah	F	44	53	0	0	0.000796	0	0	0	0	0	0.000709	0	0.000739	0.000713	0.000686	0	0	0.000649	0.000627	0	0	0	0	0	0.000587	0	0.000565	0.001124	0.000554	0.000551	0.000542	0	0.000509	0.001044	0	0	0.000484	0.001439	0	0.000907	0.000872	0	0	0	0	0	0.000426	0
Adair	unknown	66	90	0	0	0	0	0	0	0	0	0	0	0	0.000713	0	0.000659	0	0.001298	0.000627	0.000628	0.001235	0	0.000627	0	0	0.00058	0.000565	0.000562	0.000554	0	0	0	0	0	0	0	0	0.00048	0	0	0.000436	0	0	0	0	0.000434	0.000426	0
Adam	M	170	2665	0	0.001595	0.000796	0.003963	0	0.001582	0.003767	0.002989	0.002835	0.004561	0.004436	0.000713	0.002059	0.00527	0.003228	0.005194	0.00188	0.001256	0.001853	0.004924	0.005017	0.004753	0.005869	0.004639	0.003953	0.004496	0.00665	0.005509	0.003796	0.004769	0.005601	0.003131	0.00358	0.004969	0.004358	0.004796	0.002283	0.002722	0.004796	0.003398	0.00256	0.003953	0.003967	0.004344	0.002985	0.004354
Adams	unknown	108	451	0.001666	0.002392	0	0.002378	0.004808	0.000791	0.000753	0.004484	0.002126	0	0.001479	0.003565	0.002059	0.002635	0.002583	0.001948	0.001253	0.004397	0.003088	0.000615	0.00439	0.004753	0.002347	0.00174	0.002824	0.00281	0.002771	0.002204	0.003254	0.00159	0.004074	0.006263	0.004603	0.003478	0.00339	0.003837	0.002739	0.003175	0.003924	0.00085	0.00384	0.003514	0.001322	0.001738	0.001705	0.003048
Adamson	unknown	80	168	0.002499	0.000797	0	0.00317	0	0	0	0	0.001417	0	0.000739	0.000713	0.000686	0	0.000646	0.001948	0.001253	0.000628	0.000618	0	0.000627	0	0.001174	0.00058	0.00113	0.001686	0.001662	0	0	0.002649	0	0.001044	0.000511	0.000497	0.001453	0.001439	0.002739	0.000907	0	0.000425	0.000427	0	0.002204	0	0	0.000871
Addison	M	109	264	0.001666	0	0.001592	0.000793	0.000801	0.000791	0.00226	0.001495	0.000709	0.00076	0.002218	0.002139	0.003431	0.000659	0	0.001948	0.001253	0.001256	0.001853	0.003693	0.001881	0	0.000587	0.003479	0.00113	0.000562	0.001108	0.002204	0	0.00212	0.000509	0	0.000511	0.001491	0.002421	0.001439	0.000457	0.001361	0.001308	0.001274	0.001706	0	0.000882	0.001738	0.001279	0.001742
Adela	F	93	214	0	0	0.000796	0.000793	0	0.001582	0	0.001495	0.000709	0	0.001479	0.000713	0	0	0	0	0	0.000628	0.000618	0.000615	0.000627	0.000594	0.002347	0.00116	0.001694	0.000562	0.002217	0.001102	0.004339	0.00159	0.002546	0.002088	0.000511	0.002484	0.000968	0.001918	0.001826	0.000907	0.000872	0.002549	0	0.002196	0.001322	0.001303	0.001279	0.001306
Adelaide	F	149	2674	0.001666	0.00319	0.001592	0.00317	0.004808	0.003955	0.00226	0.001495	0.001417	0.00304	0.001479	0.002852	0.006176	0.008563	0.005165	0.009739	0.005013	0.00691	0.009263	0.011078	0.014423	0.016041	0.008216	0.008698	0.015814	0.011801	0.013853	0.013223	0.019524	0.020665	0.01884	0.013569	0.018413	0.020868	0.023728	0.020622	0.021456	0.017691	0.023106	0.018266	0.017491	0.028549	0.022922	0.020851	0.026009	0.009579
Adele	F	139	821	0.000833	0	0	0	0	0	0	0	0	0	0.000739	0	0.000686	0	0	0	0	0	0	0	0.000627	0	0.000587	0.00058	0.000565	0	0	0.001653	0.001085	0	0.000509	0.000522	0.000511	0.000497	0.000968	0.001439	0.000457	0.000454	0.001744	0.00085	0	0.000439	0	0.001303	0	0.000435
Adelina	F	52	102	0	0	0	0	0	0	0	0	0	0.00076	0	0	0	0	0.000646	0	0	0	0	0	0	0	0.000587	0.00058	0	0	0.001662	0.000551	0	0	0.000509	0.001044	0	0.000497	0.001453	0	0.002739	0.000454	0.001308	0.00085	0	0.002196	0.001322	0.001303	0.000426	0
Adeline	F	113	1173	0	0	0	0	0	0	0	0	0	0.00152	0.001479	0	0.000686	0.000659	0.002583	0	0.002507	0.004397	0.001853	0.003077	0.003135	0.002376	0.003521	0.004059	0.003953	0.004496	0.007204	0.007162	0.005966	0.006359	0.005092	0.006785	0.008695	0.006459	0.009201	0.007673	0.009587	0.007258	0.007411	0.007222	0.011519	0.010102	0.008816	0.006516	0.009807	0.00566
Adolph	M	38	65	0	0	0	0	0.000801	0	0	0	0	0	0.000739	0	0	0	0.000646	0	0	0	0	0.000615	0.000627	0	0	0	0.001694	0	0	0.001653	0	0.00106	0.000509	0.001044	0	0	0.000968	0.00048	0.000457	0.000454	0	0.001274	0.000427	0	0.001763	0.000869	0.000853	0.000871
Adolphus	M	97	295	0	0.002392	0	0	0	0.001582	0.001507	0.000747	0.001417	0.00228	0.002218	0.002852	0.001372	0.001317	0.003228	0.004545	0.003133	0.003769	0.003705	0.002462	0.002508	0.002971	0.001761	0.002899	0.003389	0.002248	0.001108	0.002755	0.001085	0.00106	0.002037	0.003131	0.003069	0.000497	0.001937	0.000959	0.002283	0.002722	0.002616	0.001699	0.00128	0.003514	0.001763	0.001303	0.001279	0.001742
Adrian	M	148	1858	0	0	0	0	0	0	0	0.000747	0	0	0.001479	0	0	0	0	0.000649	0.001253	0.000628	0	0.001231	0	0	0	0	0	0	0.000554	0.000551	0.000542	0	0	0.000522	0	0.000497	0.000484	0.00048	0	0.000454	0	0.000425	0.000427	0.001318	0.000441	0	0	0.000435
Adrienne	F	76	171	0	0	0	0	0	0	0	0	0	0	0	0	0	0	0	0	0.000627	0	0	0	0	0	0	0	0	0	0	0.000551	0	0	0	0	0	0	0	0	0	0	0	0	0	0	0	0	0.000853	0
Adshead	unknown	54	73	0	0	0	0.000793	0	0	0.000753	0	0.001417	0	0	0	0.000686	0.000659	0.001291	0.001298	0.000627	0	0.000618	0.001231	0.001881	0.001188	0	0.00058	0.000565	0	0.000554	0.000551	0.000542	0	0.000509	0.000522	0	0	0.000484	0.001439	0	0.000907	0.001308	0.000425	0.000427	0.001318	0.000441	0	0.001279	0
Agar	unknown	46	52	0.000833	0	0	0.000793	0	0.000791	0.000753	0.000747	0	0.00076	0.000739	0	0.000686	0	0.001291	0.000649	0.000627	0	0.000618	0.001231	0	0	0	0.00058	0.000565	0	0	0.001102	0	0	0	0.000522	0	0.000497	0.000484	0.00048	0.000457	0.000454	0.000436	0.00085	0.000427	0	0.000441	0	0.000426	0
Agatha	F	89	229	0.001666	0	0	0	0	0	0	0.001495	0.001417	0	0.000739	0.001426	0	0	0	0.000649	0.001253	0	0	0.001846	0.001254	0.001188	0	0.00174	0.001694	0.000562	0.000554	0.001102	0.001627	0.00159	0.000509	0.002088	0	0.000994	0.001937	0.000959	0.001826	0.001814	0.000872	0.00085	0.00128	0.000878	0.000882	0.001738	0.002132	0.001306
Agnes	F	163	18098	0.013329	0.011961	0.018308	0.019023	0.020836	0.028477	0.018082	0.029894	0.031893	0.031164	0.028836	0.029232	0.042546	0.044135	0.047134	0.049992	0.053266	0.049629	0.051257	0.062775	0.067098	0.073671	0.076292	0.070748	0.085281	0.070243	0.095311	0.097517	0.10467	0.109155	0.09573	0.101247	0.1115	0.11875	0.119609	0.111263	0.135583	0.141527	0.139506	0.117668	0.139076	0.123421	0.128715	0.115551	0.128338	0.109726
Agness	F	42	66	0	0	0.000796	0.000793	0	0	0	0.001495	0.002126	0	0.001479	0.002139	0.000686	0.000659	0.000646	0.000649	0	0.001256	0	0.000615	0.000627	0	0	0.00058	0.00113	0	0.003325	0	0	0	0.000509	0.001044	0.000511	0.000497	0	0.00048	0.000913	0	0	0.00085	0.000427	0.000439	0.000441	0.000434	0	0.002177
Agnew	unknown	40	54	0	0	0	0	0	0	0	0	0	0.00076	0	0	0	0	0	0	0	0	0	0.000615	0	0	0.001174	0.00058	0	0	0.000554	0.000551	0	0.00053	0.000509	0	0	0.000497	0	0.000959	0	0.001361	0	0.000425	0.000427	0.000878	0.000441	0	0.000426	0.001306
Agusta	unknown	39	52	0	0	0.000796	0.000793	0	0	0	0.002242	0	0.00076	0.001479	0.001426	0	0.001976	0.000646	0	0.000627	0.000628	0	0	0	0	0	0	0	0.001686	0.000554	0.000551	0.001085	0.00053	0.000509	0.001566	0.000511	0.000497	0.000484	0.000959	0	0.000454	0.000436	0.000425	0.000427	0.000439	0	0	0	0
Ahmad	unknown	44	96	0	0	0	0	0	0	0	0	0	0	0	0	0	0	0	0	0	0	0	0	0	0	0	0	0	0	0	0	0	0	0	0	0	0	0	0	0	0	0	0	0	0	0	0	0	0
Ahmed	M	53	1029	0	0	0	0	0	0	0	0	0	0	0	0	0	0	0	0	0	0	0	0	0	0	0	0	0	0	0	0	0	0	0	0	0	0	0	0	0	0	0	0	0	0	0	0	0	0
Aidan	M	95	235	0	0	0	0	0	0	0	0	0	0	0	0	0	0	0	0	0	0	0	0	0	0.000594	0.000587	0	0	0	0	0	0	0	0	0	0	0	0	0	0.000913	0	0	0	0	0.000439	0	0	0	0
Aiden	M	53	127	0	0	0	0	0	0	0	0	0	0	0	0	0	0	0	0	0	0	0	0	0	0	0	0	0	0	0	0	0	0	0	0	0	0	0	0	0	0	0	0	0.000427	0	0	0	0	0.000435
Aileen	F	94	356	0	0	0	0	0	0	0	0	0	0	0	0	0	0	0	0	0	0	0	0	0	0	0	0	0	0	0.000554	0	0	0	0	0	0	0	0	0.00048	0	0	0	0.000425	0	0	0	0	0	0
Ailsa	F	52	74	0	0	0	0	0	0	0	0	0	0	0	0	0	0	0	0	0	0	0	0	0	0	0	0	0	0	0	0	0	0	0	0	0	0	0	0	0	0	0	0	0	0	0	0	0	0
Aimee	F	63	186	0	0	0	0	0	0	0	0	0	0	0	0	0	0	0	0	0	0	0	0	0	0.001188	0	0	0	0	0	0	0	0.00159	0	0	0	0.000497	0	0.00048	0	0	0.000436	0.00085	0	0	0	0	0	0.000435
Ainley	unknown	44	65	0.000833	0	0.000796	0	0.000801	0.001582	0.000753	0	0	0	0.000739	0.000713	0	0.001976	0.001937	0.000649	0	0.000628	0.001235	0	0.000627	0	0.001174	0	0.000565	0	0	0	0.001627	0	0.000509	0	0	0	0.000968	0	0	0	0.000872	0	0	0.000439	0.001322	0	0.000853	0.000435
Ainscough	unknown	45	65	0	0	0	0	0	0.000791	0	0	0	0	0	0	0	0	0	0	0	0	0.000618	0.000615	0	0	0	0	0	0	0	0	0	0	0.000509	0	0.000511	0	0	0.00048	0	0	0	0	0.000427	0.000878	0.000882	0	0.001705	0
Ainsley	M/F	74	103	0	0	0.000796	0	0	0.001582	0	0	0.001417	0	0	0.000713	0	0	0	0	0.000627	0	0	0.000615	0	0	0	0	0	0.000562	0	0	0	0	0	0.000522	0.000511	0	0	0	0	0.000454	0	0.000425	0	0.000439	0	0	0	0.000435
Ainsworth	M	125	598	0.002499	0.002392	0.004776	0.002378	0.003206	0.003164	0.005274	0.002242	0.002126	0.00304	0.004436	0.003565	0.002059	0.001317	0.003228	0.002597	0.003133	0.004397	0.00247	0.004924	0	0.002971	0.004108	0.002899	0.005648	0.001686	0.002771	0.002755	0.001627	0.003709	0.002546	0.004175	0.00358	0.004969	0.006295	0.003357	0.00137	0.002268	0.002616	0.002124	0.003413	0.004831	0.003526	0.004344	0.002558	0.002613
Airey	unknown	58	81	0	0.000797	0	0	0	0	0	0	0	0	0.001479	0.000713	0	0	0.000646	0	0	0	0.001235	0.001231	0	0.001782	0	0.00116	0	0.000562	0.000554	0	0.001627	0	0	0.000522	0	0.000497	0.000484	0.00048	0.000457	0.000907	0.000872	0.00085	0.000853	0.000439	0.000882	0	0	0.000871
Aitken	unknown	70	102	0.000833	0	0	0	0.000801	0.000791	0	0	0	0.00152	0	0	0.000686	0	0	0	0	0	0.001235	0.000615	0.001254	0.000594	0	0	0.000565	0.000562	0.000554	0.000551	0	0.00053	0	0.000522	0.001023	0	0	0.000959	0.000457	0	0	0.000425	0.00128	0	0	0.000434	0.001279	0
Akhtar	unknown	40	432	0	0	0	0	0	0	0	0	0	0	0	0	0	0	0	0	0	0	0	0	0	0	0	0	0	0	0	0	0	0	0	0	0	0	0	0	0	0	0	0	0	0	0	0	0	0
Akhter	unknown	26	63	0	0	0	0	0	0	0	0	0	0	0	0	0	0	0	0	0	0	0	0	0	0	0	0	0	0	0	0	0	0	0	0	0	0	0	0	0	0	0	0	0	0	0	0	0	0
Alan	M	160	16875	0	0	0	0	0	0	0	0	0	0.00076	0	0.000713	0	0.000659	0	0	0.001253	0.001256	0	0.003077	0	0.001188	0.000587	0.00058	0.001694	0.001124	0.000554	0	0.002169	0.002649	0.001018	0	0.001023	0.002484	0.000968	0.00048	0.000913	0.001814	0.00218	0.001699	0.000427	0.001318	0.001763	0.000434	0.002985	0.002177
Alana	F	45	128	0	0	0	0	0	0	0	0	0	0	0	0	0	0	0	0	0	0	0	0	0	0	0	0	0	0	0	0	0	0	0	0	0	0	0	0	0	0	0	0	0	0	0	0	0	0
Alasdair	M	34	55	0	0	0	0	0	0	0	0	0	0	0	0	0	0	0	0	0	0	0	0	0	0	0	0	0	0	0	0	0	0	0	0	0	0	0	0	0	0	0	0	0	0	0	0	0	0
Alastair	M	82	256	0	0	0	0	0	0	0	0	0	0	0	0	0	0	0	0	0	0	0	0	0	0	0	0	0	0	0	0	0	0	0	0	0	0	0	0	0	0	0	0	0	0	0	0	0	0
Alban	M	124	346	0	0	0.000796	0	0	0.000791	0	0	0.000709	0	0.000739	0.001426	0.000686	0	0	0	0.000627	0.000628	0	0.001846	0.000627	0.001782	0.000587	0.00116	0.00113	0.001686	0.001108	0.001653	0.002169	0	0.000509	0.001044	0.001534	0.001491	0.001453	0.00048	0.000913	0.000454	0.001308	0.003398	0.001706	0.000439	0.001763	0.001303	0.002985	0.001742
Albany	M/F	42	57	0	0	0	0	0	0.000791	0	0	0	0	0	0	0	0	0	0.000649	0	0	0	0	0	0.000594	0	0.00058	0	0.000562	0	0	0.000542	0	0.000509	0	0.000511	0	0.000484	0	0	0	0	0	0	0.000439	0	0	0.000853	0.000871
Albert	M	176	24078	0.004165	0.006379	0.058107	0.025364	0.032056	0.032432	0.021849	0.020926	0.021971	0.025844	0.023661	0.018538	0.03088	0.052698	0.041969	0.049342	0.040106	0.036436	0.043229	0.046158	0.055183	0.052283	0.058686	0.076547	0.133851	0.154535	0.145738	0.13443	0.126906	0.121343	0.141558	0.112207	0.127867	0.124712	0.143337	0.116538	0.145626	0.132001	0.125991	0.115969	0.110493	0.130009	0.134005	0.131189	0.124927	0.120611
Alberta	F	111	852	0	0	0	0	0	0	0	0	0	0	0.000739	0	0	0.001317	0.000646	0.001298	0	0.001885	0.00247	0.001846	0.001881	0.001188	0.003521	0.00058	0.004518	0.008991	0.007204	0.004408	0.004339	0.004769	0.005092	0.004175	0.004603	0.00944	0.00339	0.005755	0.004565	0.003629	0.007411	0.004248	0.005119	0.006149	0.006171	0.002606	0.004264	0.003919
Alcock	unknown	57	111	0	0.002392	0	0	0	0.001582	0.000753	0.000747	0.000709	0	0.001479	0.001426	0	0.002635	0.001291	0	0.001253	0.000628	0.000618	0.001231	0.001881	0.004753	0.001174	0	0	0.001686	0.001108	0.000551	0	0	0.001528	0.002609	0.001534	0.000497	0.001453	0.000959	0	0.001361	0.000872	0.000425	0	0	0.000441	0	0.000426	0.001306
Alderson	unknown	97	209	0	0	0.000796	0	0.000801	0.001582	0.000753	0.000747	0.001417	0.00152	0.001479	0.000713	0.000686	0	0.001937	0.001948	0	0.000628	0.001235	0.000615	0.000627	0.001188	0	0.00174	0.002259	0	0.001108	0	0	0.00106	0	0.002088	0.001023	0.000994	0.000484	0.001918	0.000457	0.001361	0.000436	0.000425	0.00128	0.001318	0.002204	0	0.002558	0.000871
Aldred	M	75	151	0.000833	0	0	0	0	0	0	0	0	0	0	0	0	0	0	0.001298	0.000627	0	0	0.001846	0	0.001188	0.000587	0.00174	0	0	0.001662	0.001102	0	0.00053	0.000509	0.000522	0.000511	0	0.000968	0.00048	0	0.000907	0.000436	0.000425	0.000853	0.000878	0.000882	0.000434	0	0.001306
Alec	M	122	648	0	0	0	0	0	0	0	0	0	0	0	0	0	0	0	0	0	0	0	0	0	0	0	0	0	0	0	0	0.000542	0	0	0	0	0	0	0	0	0.000907	0	0	0	0	0	0	0	0
Aled	M	102	275	0	0	0	0	0	0	0	0	0	0	0	0	0	0	0	0	0	0	0.000618	0	0	0	0	0	0	0	0	0	0	0	0	0	0	0	0	0	0	0	0.000436	0	0.000427	0	0.000441	0	0	0.000871
Alethea	F	83	119	0	0	0.000796	0	0	0	0	0	0.000709	0.00076	0	0.000713	0	0.000659	0.000646	0	0	0.001256	0	0	0	0	0	0	0	0.000562	0	0	0	0	0.000509	0.000522	0.000511	0.000497	0.000484	0.000959	0.000457	0.000454	0	0	0.00128	0	0.000441	0	0	0
Alex	M	108	654	0	0	0	0	0	0	0	0	0	0	0	0	0	0	0	0	0	0	0	0	0	0	0.000587	0	0	0	0	0.000551	0	0.00106	0.000509	0	0	0	0	0.000959	0	0	0.000436	0	0	0.000439	0	0.000434	0	0
Alexander	M	177	16340	0.014162	0.01515	0.023083	0.017437	0.021638	0.021358	0.018082	0.017936	0.015592	0.028884	0.025879	0.025667	0.024704	0.021738	0.021307	0.033761	0.023813	0.037064	0.030878	0.030156	0.035117	0.032677	0.033451	0.032474	0.03784	0.041022	0.030477	0.043524	0.036879	0.04345	0.030043	0.030792	0.042963	0.035774	0.048425	0.046519	0.052955	0.059877	0.035312	0.039081	0.035409	0.039969	0.03306	0.049087	0.03411	0.03614
Alexandra	F	157	3535	0	0	0	0	0	0.000791	0	0.000747	0.000709	0	0	0.000713	0	0	0	0	0	0	0	0	0	0	0.000587	0	0.001694	0.058442	0.011083	0.003857	0.003254	0.00212	0.004583	0.003653	0.00358	0	0.001937	0.004316	0.004565	0.004536	0.003488	0.002124	0.000853	0.001318	0.001763	0.003475	0.003411	0.00479
Alexandria	F	88	184	0	0	0	0	0	0	0	0	0	0	0	0	0	0	0	0	0	0.000628	0	0	0	0	0	0.00058	0	0.004496	0.002217	0	0.001627	0.00106	0.001528	0.000522	0.001023	0	0	0.00048	0	0	0	0	0.000427	0.000439	0	0	0.000853	0.000871
Alexandrina	F	38	57	0	0	0.000796	0.000793	0	0	0.000753	0	0	0	0.000739	0	0	0.000659	0	0	0	0.000628	0.001235	0.000615	0	0.000594	0	0	0	0.000562	0	0.000551	0.001627	0	0.000509	0	0.000511	0	0	0.00048	0.000457	0.000454	0.000436	0	0.000853	0	0.000441	0.000434	0	0
Alexis	F	66	170	0	0	0	0	0	0	0	0	0	0	0	0	0	0	0.000646	0	0	0	0	0	0	0	0	0	0	0	0.000554	0	0.000542	0	0	0	0	0	0	0	0	0	0	0.000425	0	0	0.000441	0	0	0.000435
Alfie	M	25	152	0	0	0	0	0	0	0	0	0	0	0	0	0	0	0	0	0	0	0	0	0	0	0	0	0	0	0	0	0	0	0	0	0	0	0	0	0	0	0	0	0	0	0	0	0	0
Alford	M	46	61	0	0	0	0	0	0.000791	0	0	0	0	0	0	0	0	0.000646	0	0.001253	0.001885	0	0.000615	0	0.000594	0.000587	0	0	0	0	0	0	0	0	0	0	0.001491	0.000484	0.000959	0	0.000454	0	0.000425	0	0	0.000441	0.001303	0.000426	0
Alfred	M	175	23104	0.014162	0.02153	0.025471	0.022986	0.035261	0.035596	0.050479	0.051567	0.040398	0.062329	0.056194	0.063455	0.069309	0.066531	0.089104	0.078558	0.072066	0.081039	0.101278	0.104009	0.102214	0.106348	0.092725	0.106121	0.116343	0.116885	0.12856	0.125615	0.139922	0.139358	0.14665	0.142999	0.137585	0.137631	0.149632	0.128048	0.160234	0.15196	0.135582	0.135509	0.13097	0.135719	0.13665	0.124239	0.118531	0.117563
Alfreda	F	74	169	0	0	0	0	0	0	0	0	0	0	0	0	0	0	0	0	0	0	0	0	0	0	0.000587	0	0	0	0	0.000551	0	0.00053	0	0	0	0	0	0.00048	0	0	0.000436	0	0.000427	0.000439	0	0.000434	0.000853	0.000871
Algernon	M	64	159	0	0	0	0	0.001603	0	0	0	0	0	0	0	0	0.001317	0.000646	0	0	0	0	0.001231	0.000627	0.001188	0	0.00116	0.00113	0.000562	0	0.000551	0.001085	0.00053	0.000509	0.002088	0.002046	0.001491	0.000484	0.001439	0.001826	0.001814	0.00218	0.002549	0.000853	0.002196	0.001763	0.002606	0.001705	0.000435
Ali	M/F	64	859	0	0	0	0	0	0	0	0	0	0	0	0	0	0	0	0	0	0	0	0	0	0.000594	0	0	0	0	0	0	0	0	0	0	0	0	0	0	0	0	0.000436	0	0	0	0	0	0	0
Alice	F	177	84730	0.041652	0.063791	0.062087	0.086395	0.072927	0.09176	0.135616	0.140501	0.160173	0.190787	0.197418	0.218172	0.222338	0.24307	0.268602	0.286965	0.317088	0.355568	0.396468	0.438192	0.533646	0.513917	0.580409	0.589177	0.613909	0.628256	0.67383	0.634135	0.666526	0.696262	0.73936	0.714472	0.746746	0.819326	0.733631	0.798504	0.787934	0.759346	0.70712	0.705159	0.694524	0.733498	0.729975	0.727187	0.72867	0.677947
Alicia	F	168	758	0.001666	0	0	0.002378	0.000801	0.000791	0.000753	0.002242	0.001417	0.00076	0.001479	0.002852	0.001372	0.002635	0	0.000649	0	0.001885	0.000618	0.000615	0.000627	0	0.000587	0.00116	0.00113	0.002248	0.001108	0.003306	0.001085	0.00106	0.002037	0.000522	0	0.002981	0.001937	0.000959	0.000913	0.001361	0.001308	0.00085	0.000427	0.002196	0.001763	0	0.000853	0.000435
Alick	M	45	58	0	0	0	0	0	0	0	0	0	0	0	0	0	0	0	0.000649	0	0	0	0	0	0	0	0	0	0	0	0	0	0	0	0	0	0	0.000968	0.00048	0.000913	0	0	0.000425	0	0	0.000882	0.000434	0	0
Aline	F	64	105	0	0	0	0	0	0	0	0	0	0	0	0.000713	0	0	0	0.000649	0.000627	0	0	0	0	0	0	0.00058	0	0	0	0	0	0	0	0	0	0	0	0	0.000457	0	0	0.00085	0	0.000439	0	0	0	0.000435
Alisha	F	22	93	0	0	0	0	0	0	0	0	0	0	0	0	0	0	0	0	0	0	0	0	0	0	0	0	0	0	0	0	0	0	0	0	0	0	0	0	0	0	0	0	0	0	0	0	0	0
Alison	F	142	2720	0	0	0	0.000793	0	0	0	0	0	0.00076	0.000739	0	0	0	0.001291	0	0.000627	0	0	0.000615	0.001254	0	0	0.00058	0	0.000562	0.000554	0	0	0	0	0.000522	0.002557	0	0.001453	0.000959	0.000457	0.000907	0	0	0	0.000439	0	0	0.000426	0.001742
Alistair	M	94	511	0	0	0	0	0	0	0	0	0	0	0	0	0	0	0	0	0	0	0	0	0	0	0	0	0	0	0	0	0	0	0	0	0	0	0	0	0	0	0	0	0	0	0	0	0	0
Alister	M	48	78	0	0	0	0	0	0	0	0	0	0	0	0	0	0	0	0	0	0	0	0.000615	0	0	0	0	0	0	0	0	0	0	0	0	0	0	0	0	0	0	0	0	0	0	0.000441	0	0	0
Alker	unknown	50	64	0	0	0	0	0.000801	0	0	0	0.000709	0.00076	0	0	0	0.000659	0.000646	0	0.000627	0	0.000618	0	0.000627	0.001188	0	0	0	0	0	0	0	0.00053	0.000509	0	0.001023	0	0.000484	0	0.000457	0.000454	0	0.00085	0.000853	0	0.000441	0	0	0.000435
Allan	M	173	5247	0.001666	0	0.001592	0	0.000801	0.001582	0	0.003737	0	0.00228	0.001479	0.001426	0.000686	0.001976	0.001937	0.000649	0.002507	0.004397	0.001853	0.003077	0.001881	0.002971	0.002934	0.003479	0.002824	0.000562	0.002771	0.001653	0.003254	0.002649	0.005092	0.003653	0.003069	0.005465	0.007264	0.002877	0.005478	0.00499	0.004796	0.003823	0.004693	0.003953	0.00529	0.005647	0.003837	0.007402
Allen	M	173	4612	0.004998	0.008771	0.007164	0.010304	0.012021	0.016612	0.012055	0.009715	0.010631	0.018243	0.01257	0.008556	0.010293	0.015809	0.018725	0.012336	0.015666	0.018846	0.015439	0.015386	0.015677	0.017824	0.014085	0.019137	0.014119	0.028097	0.02272	0.021487	0.019524	0.022785	0.022914	0.022963	0.025573	0.021365	0.014527	0.021581	0.017804	0.026763	0.010463	0.016992	0.020904	0.017569	0.021159	0.01477	0.019613	0.019594
Allenby	unknown	32	76	0	0	0	0	0	0	0	0	0	0	0	0	0.000686	0	0	0.000649	0	0	0.000618	0.000615	0.001254	0	0	0	0.00113	0	0	0.001102	0.000542	0	0.000509	0	0.000511	0	0.000484	0	0	0	0.000436	0	0	0	0	0	0	0
Alli	unknown	25	52	0	0	0	0	0	0	0	0	0	0	0	0	0	0	0	0	0	0	0	0	0	0	0	0	0	0	0	0	0	0	0	0	0	0	0	0	0	0	0	0	0	0	0	0	0	0
Allinson	unknown	51	71	0	0	0.001592	0	0	0	0.000753	0	0	0	0	0	0.001372	0.000659	0	0	0.000627	0.000628	0.000618	0	0	0	0.001761	0	0	0	0	0.001102	0.001627	0	0.002037	0.000522	0	0	0.000968	0	0.000457	0.000907	0	0	0	0	0.000882	0	0.000426	0.001306
Allison	F	144	565	0	0	0.001592	0	0.001603	0.000791	0	0.000747	0.001417	0.00152	0.001479	0.001426	0.002059	0.000659	0.001291	0.002597	0.002507	0.001256	0	0.001846	0.000627	0.000594	0.001174	0.00058	0.001694	0.001686	0.002771	0.004408	0.001085	0.00212	0.000509	0.003131	0.001023	0.000497	0.000484	0	0.002739	0.002268	0.000436	0.002124	0.000853	0.003075	0.002204	0.001738	0.001279	0.000871
Allman	unknown	49	63	0	0	0	0.000793	0	0	0	0	0	0	0	0	0	0	0	0	0	0	0	0.000615	0.000627	0.001188	0	0.00058	0.000565	0	0	0	0	0.00053	0	0	0.000511	0.000497	0.000484	0.00048	0.000457	0	0	0.000425	0.000853	0.000439	0	0	0	0
Alma	F	136	1176	0	0	0	0	0	0	0	0.001495	0	0	0.000739	0.000713	0	0.000659	0	0.000649	0.023186	0.043347	0.011116	0.008616	0.003762	0.002971	0.002347	0.00232	0.002259	0.000562	0.004987	0	0.001085	0.003179	0.001528	0.001566	0.002046	0.001491	0.001453	0.002398	0.002283	0.002722	0.002616	0.003398	0.002986	0.002635	0.002645	0.00391	0.004264	0.006531
Almond	unknown	93	222	0	0.000797	0.000796	0.000793	0.000801	0	0.000753	0	0.000709	0.00228	0	0.000713	0	0.001976	0.001291	0.000649	0.001253	0	0.001235	0.001846	0.000627	0.001188	0.000587	0	0.000565	0.000562	0.001108	0.000551	0.001085	0.002649	0.002037	0.001566	0.001023	0.000994	0.002421	0.00048	0.000913	0.001361	0.000872	0.001699	0.00256	0.000439	0.001322	0.000869	0.000426	0.001306
Aloysius	M	114	1006	0	0	0.000796	0	0	0	0	0.000747	0.000709	0.00076	0.001479	0	0	0.000659	0	0.000649	0	0	0.00247	0.001846	0.003135	0.003565	0.002934	0.003479	0.006213	0.004496	0.006095	0.003857	0.002712	0.006359	0.004074	0.007307	0.004603	0.003975	0.004842	0.004316	0.006848	0.005897	0.00436	0.007222	0.005546	0.009663	0.007935	0.006082	0.005969	0.006967
Alphonse	unknown	36	51	0	0	0	0.000793	0	0	0.000753	0	0	0	0	0	0	0.001317	0	0.000649	0	0	0	0	0	0	0.000587	0	0	0	0.000554	0	0	0	0	0	0.000511	0.000994	0.000968	0	0.000457	0	0.000436	0.000425	0	0	0.000441	0	0	0
Alphonso	M	64	121	0.000833	0.000797	0	0	0.000801	0	0.000753	0	0	0	0	0	0	0.001317	0.000646	0	0.000627	0	0	0	0	0.000594	0.001174	0	0	0	0.000554	0	0	0	0.001018	0.001044	0.001023	0	0	0.00048	0.000457	0	0	0.001699	0.000427	0	0	0.000434	0	0.001306
Alphonsus	M	74	126	0	0.000797	0	0	0	0	0	0.000747	0	0.00076	0.000739	0	0	0	0.000646	0	0	0.001885	0	0.000615	0	0	0.001761	0.00116	0.000565	0.000562	0.001108	0.002204	0.001085	0.00106	0.000509	0.001044	0.001534	0.000994	0.000484	0	0.000457	0	0	0.000425	0.001706	0.000878	0.001322	0.000434	0.001705	0
Alsop	unknown	43	56	0	0.000797	0.000796	0	0	0	0.000753	0.000747	0	0	0	0.000713	0	0.001317	0	0.000649	0.000627	0.001256	0	0	0	0.001188	0.000587	0.00058	0	0.000562	0.000554	0.000551	0.001627	0.00053	0	0.001044	0	0.000497	0.000484	0	0	0	0.000436	0.00085	0.000853	0.000439	0	0.000434	0	0.000435
Alston	unknown	101	198	0	0	0	0	0	0	0	0.001495	0	0	0.001479	0.001426	0	0.000659	0.000646	0.000649	0.00188	0.000628	0.000618	0.001231	0.000627	0	0.001174	0	0	0.001124	0.000554	0.001102	0.000542	0.00159	0.001018	0	0.001023	0.000994	0.000968	0.000959	0.001826	0.001361	0.000436	0.001274	0.00128	0.000878	0.000882	0.000434	0	0.000871
Althea	F	54	65	0	0	0	0	0	0	0	0	0	0	0	0	0.000686	0	0	0	0	0	0	0	0.000627	0	0.000587	0.00058	0	0	0.000554	0	0	0.00053	0	0	0	0	0	0.00048	0	0	0.000436	0	0	0.000439	0	0.000434	0.000426	0.000435
Alun	M	126	979	0	0	0	0	0	0	0	0	0	0	0	0	0	0	0	0	0	0	0	0	0	0	0	0	0	0	0	0.000551	0	0	0.000509	0.001566	0	0	0	0	0	0.000907	0	0	0.000427	0.001757	0.000882	0.000869	0.001279	0.000871
Alva	F	40	59	0	0	0	0	0	0	0	0	0	0	0	0	0	0	0	0	0	0	0	0	0	0	0	0	0	0	0	0	0	0	0	0	0	0	0	0	0	0	0	0	0	0	0	0	0	0.000435
Alvin	M	64	97	0	0	0	0	0	0	0	0	0	0	0	0	0	0	0.000646	0	0	0.001256	0	0.000615	0	0	0	0	0.000565	0	0.000554	0.000551	0	0	0	0	0.000511	0	0.000968	0	0	0	0	0	0	0	0	0	0	0.000871
Alwen	F	45	55	0	0	0	0	0	0	0	0	0	0	0	0	0	0	0	0	0	0	0	0	0	0	0	0	0	0	0	0.000551	0	0	0	0	0	0	0	0	0	0	0	0	0	0	0	0.000434	0	0
Alwena	F	42	76	0	0	0	0	0	0	0	0	0	0	0	0	0	0	0	0	0	0	0	0	0	0	0	0	0	0	0	0	0	0	0	0	0	0	0	0	0	0	0	0	0	0	0	0	0	0
Alwin	M	44	53	0	0	0	0	0	0	0	0	0	0	0	0	0	0	0	0	0	0	0	0	0	0.000594	0	0	0	0	0	0.000551	0	0	0	0	0	0	0	0	0	0	0	0.000425	0	0	0.000441	0	0.000426	0
Alwyn	M	113	582	0	0	0	0	0	0	0.000753	0	0	0	0	0	0	0	0	0	0	0	0	0	0	0	0	0	0.000565	0	0	0	0	0	0.000509	0	0	0.000994	0	0.00048	0	0.000454	0	0	0	0.000439	0	0.000869	0.000426	0.000435
Alwyne	F	55	86	0	0	0	0	0	0	0	0	0	0	0	0	0	0	0	0	0	0	0	0	0	0	0	0	0	0	0	0	0	0	0	0	0	0	0	0	0	0	0	0	0	0	0.000441	0	0.000426	0
Alyn	F	60	93	0	0.000797	0	0	0	0	0	0	0	0	0	0	0	0	0	0	0	0	0	0	0	0	0	0	0	0	0	0	0.000542	0	0	0	0	0	0	0.00048	0.000457	0	0.000436	0	0	0	0.000441	0	0	0
Alys	F	51	74	0	0	0	0	0	0	0	0	0	0	0	0	0	0	0	0	0	0	0	0	0	0	0	0	0	0	0	0	0	0	0	0	0	0	0	0	0	0	0	0	0	0	0	0	0	0
Alyson	F	37	100	0	0	0	0	0	0	0	0	0	0	0	0	0	0	0	0	0	0	0	0	0	0	0	0	0	0	0	0	0	0	0	0	0	0	0	0	0	0	0	0	0	0	0	0	0	0
Amanda	F	163	1997	0	0	0	0.000793	0	0	0.000753	0	0	0.00076	0.002218	0.000713	0.002059	0.001976	0.000646	0	0.000627	0.002513	0.001235	0.000615	0.001881	0.000594	0.001761	0.00232	0.001694	0.001124	0.001662	0.003306	0.002712	0.00159	0.000509	0.002609	0.001534	0.001491	0.000968	0.000959	0.002739	0.002722	0.00218	0.001274	0.002133	0.001757	0.003526	0.001738	0.002558	0.002177
Amber	F	51	502	0	0	0	0	0	0	0	0	0	0	0	0	0	0	0	0	0	0	0	0	0	0	0	0	0	0	0	0	0	0	0	0	0	0	0	0	0	0	0	0	0	0	0	0	0	0
Ambler	unknown	58	89	0	0	0.000796	0	0.000801	0.000791	0.000753	0	0.000709	0	0.000739	0.000713	0	0.001317	0	0.000649	0.000627	0.000628	0.001235	0	0.000627	0.000594	0.000587	0	0.00113	0.001124	0.000554	0	0.000542	0.00053	0.001528	0	0	0.001987	0	0	0	0.000907	0.00218	0.000425	0	0.000878	0.000882	0.000434	0.000853	0.000435
Ambrose	M	138	1046	0.001666	0.002392	0	0.00317	0	0.001582	0.006027	0.001495	0.000709	0.003801	0.002958	0.003565	0.003431	0.004611	0.003228	0.003246	0.003133	0.005026	0.006793	0.002462	0.006898	0.008912	0.002934	0.005799	0.005648	0.004496	0.007758	0.011019	0.005423	0.008478	0.00611	0.006263	0.005115	0.008944	0.003874	0.003837	0.005478	0.006351	0.00436	0.006372	0.005973	0.006588	0.003967	0.004778	0.002132	0.00566
Amelia	F	176	7356	0.015828	0.012758	0.022287	0.016645	0.014425	0.015821	0.022603	0.02541	0.03331	0.025084	0.035491	0.032797	0.024704	0.034254	0.036158	0.035059	0.033213	0.038949	0.034583	0.040619	0.043896	0.042183	0.043428	0.036534	0.042923	0.056757	0.050426	0.057298	0.058572	0.065175	0.04481	0.068368	0.055239	0.058133	0.059078	0.047958	0.063455	0.055794	0.055802	0.06287	0.059299	0.046118	0.05466	0.051694	0.043916	0.041365
Ames	unknown	54	70	0	0	0.000796	0.001585	0	0.000791	0	0	0	0.00076	0	0	0	0.000659	0	0	0.000627	0	0.000618	0	0.000627	0	0.000587	0.00116	0	0.000562	0	0	0	0	0.000509	0	0.002046	0.000497	0	0	0	0	0	0.000425	0.000427	0	0.000441	0	0	0.000435
Amin	unknown	41	80	0	0	0	0	0	0	0	0	0	0	0	0	0	0	0	0	0	0	0	0	0	0	0	0	0	0	0	0	0	0	0	0	0	0	0	0	0	0	0	0	0	0	0	0	0	0
Amir	M	24	51	0	0	0	0	0	0	0	0	0	0	0	0	0	0	0	0	0	0	0	0	0	0	0	0	0	0	0	0	0	0	0	0	0	0	0	0	0	0	0	0	0	0	0	0	0	0
Amos	M	134	582	0.001666	0.00319	0	0	0	0.000791	0	0.000747	0.003544	0.00152	0.002958	0.003565	0.001372	0.000659	0.001937	0.001948	0.003133	0.003141	0.003705	0.002462	0.001254	0.001188	0.002347	0.002899	0.003953	0.006743	0.003325	0.003857	0.003254	0.002649	0.001018	0.002609	0.002046	0.002981	0.003874	0.004316	0.005478	0.005443	0.003488	0.001699	0.006826	0.003514	0.003526	0.003475	0.001279	0.003919
Amy	F	173	4561	0.001666	0.000797	0	0	0.004007	0.000791	0.003014	0.002242	0.002126	0.00228	0.002218	0.003565	0.001372	0.001317	0.005165	0.001948	0.00564	0.005026	0.007411	0.006154	0.005644	0.008318	0.008216	0.008119	0.010731	0.011239	0.009974	0.01157	0.018439	0.015896	0.011202	0.013569	0.018413	0.022359	0.018886	0.019183	0.0105	0.022227	0.017874	0.022939	0.021757	0.024596	0.016751	0.02172	0.021319	0.0209
Anais	unknown	20	51	0	0	0	0	0	0	0	0.000747	0	0	0	0	0	0	0	0	0	0	0	0	0	0	0	0	0	0	0	0	0	0	0	0	0	0	0	0	0	0	0	0	0	0	0	0	0	0
Anastasia	F	93	146	0	0	0.000796	0.000793	0	0	0	0	0	0.00152	0	0	0	0	0	0.000649	0	0	0	0.000615	0	0	0	0.00058	0	0.000562	0	0	0.000542	0.00106	0.001018	0.001044	0.000511	0.000497	0	0.000959	0.000457	0	0.000436	0.000425	0.000427	0.000439	0.000882	0.000869	0.000426	0.000435
Anderson	unknown	163	1170	0.001666	0.000797	0.001592	0	0	0.003955	0.004521	0.004484	0.002835	0.003801	0.006655	0.002139	0.002745	0.002635	0.003228	0.005194	0.004387	0.003769	0.003088	0.004308	0.00439	0.007129	0.004695	0.00232	0.004518	0.003934	0.007204	0.003857	0.004881	0.006359	0.009675	0.004697	0.004603	0.004969	0.005327	0.003837	0.005935	0.003629	0.00218	0.005522	0.004266	0.006149	0.007053	0.005213	0.006396	0.003483
Anderton	unknown	114	384	0	0.000797	0.000796	0.000793	0.000801	0.000791	0	0.001495	0	0.00228	0	0.000713	0	0.001317	0.001291	0.001298	0.00188	0.004397	0.001235	0.001846	0.001881	0.001782	0.001174	0.00116	0.002259	0.001124	0.002217	0.000551	0.002169	0.003179	0.004074	0.003131	0.002046	0.002484	0.001453	0.002398	0.002739	0.001814	0.00218	0.002124	0.001706	0.003075	0.002645	0.002606	0.000853	0.001742
Andre	M	85	219	0	0	0	0	0	0	0	0	0	0	0	0	0	0	0	0	0	0	0	0	0	0	0	0	0	0	0	0	0	0	0	0	0	0	0	0	0	0	0.000436	0.00085	0	0.000439	0	0	0	0
Andrea	F	91	750	0	0	0	0	0	0	0	0	0	0	0	0	0	0	0	0	0	0	0	0	0	0	0	0	0	0	0	0	0	0	0	0	0	0	0	0	0	0	0	0.000425	0	0	0	0	0	0
Andreas	M	45	60	0	0	0	0	0	0	0	0	0	0	0	0	0	0	0	0	0	0	0	0	0	0.000594	0	0	0	0	0	0	0	0.00053	0	0	0	0	0	0	0.000457	0	0	0	0	0	0	0	0	0
Andrew	M	177	26919	0.009163	0.011163	0.012736	0.015852	0.006411	0.013448	0.012055	0.012705	0.021262	0.012922	0.016267	0.014973	0.013725	0.015151	0.01937	0.021425	0.021933	0.018218	0.020997	0.023387	0.018185	0.024359	0.024061	0.031894	0.018638	0.020792	0.016624	0.033057	0.020609	0.027024	0.029534	0.018788	0.026596	0.024346	0.018886	0.03453	0.038347	0.03266	0.024414	0.02124	0.02389	0.021083	0.022481	0.027802	0.022598	0.022206
Andrews	unknown	95	218	0.000833	0	0.000796	0.001585	0.002404	0	0.000753	0	0.002835	0	0.000739	0	0	0.001317	0	0.002597	0.002507	0.001885	0.001235	0.001231	0.000627	0.000594	0.001174	0.00174	0.002824	0.00281	0	0	0	0.00159	0.002037	0.002609	0.001534	0.000497	0.000484	0.001439	0.001826	0	0.001744	0.002549	0.000427	0.001318	0.000882	0.002606	0	0.000435
Aneurin	M	77	151	0	0	0	0	0	0	0	0	0	0	0	0	0	0	0	0.000649	0	0.000628	0	0	0	0	0	0.002899	0	0	0	0.000551	0.000542	0	0	0	0	0	0	0.00048	0	0	0	0.000425	0.000427	0	0.000441	0.000434	0	0
Angel	M/F	78	265	0.000833	0	0.000796	0.000793	0	0	0.000753	0.000747	0	0.00076	0.000739	0.000713	0.000686	0	0	0	0.000627	0	0	0	0.001254	0	0.001174	0.00116	0	0.001686	0.000554	0.000551	0.000542	0.00053	0.000509	0	0.000511	0	0	0.001918	0.000913	0.000907	0.000872	0	0	0.000439	0	0.000434	0	0.000871
Angela	F	157	2811	0	0	0	0	0.000801	0	0	0	0	0	0.000739	0	0.000686	0	0	0	0	0.002513	0.000618	0.000615	0.001254	0	0.001174	0.00058	0.000565	0.001124	0	0	0	0	0.003055	0.002088	0.001534	0.000994	0.001453	0.001439	0.000913	0.000907	0.000872	0.003398	0.001706	0.000439	0.000441	0.000869	0.000853	0.000871
Angelina	F	86	135	0	0.000797	0	0	0	0	0	0	0	0.00076	0	0	0	0	0.001291	0.000649	0	0.000628	0.001235	0.000615	0.000627	0.002376	0.001761	0	0.000565	0.001124	0	0.002755	0.001627	0.00106	0	0.001044	0.001534	0	0.000484	0.001918	0.000913	0.000454	0.000436	0.00085	0	0.000878	0.001322	0.000434	0.000853	0.000871
Angelo	M	104	196	0	0	0	0	0.000801	0.000791	0	0.000747	0	0.00076	0.000739	0	0.000686	0	0	0.001948	0	0.000628	0.000618	0.001231	0.000627	0.001188	0.001174	0	0.001694	0.002248	0.000554	0.001102	0.001085	0.00106	0.000509	0.000522	0.001023	0.001491	0.000484	0.000959	0.000913	0	0.000436	0	0.000853	0.000878	0	0.000869	0.000426	0.001306
Angharad	F	76	279	0	0	0	0	0	0	0	0	0	0	0	0	0	0	0	0	0	0	0	0	0	0	0	0	0	0	0	0	0	0	0	0	0	0	0	0	0	0.000907	0	0	0.000427	0.000439	0	0	0	0
Angus	M	146	491	0.000833	0	0	0	0	0.000791	0.000753	0	0.000709	0.00076	0	0.000713	0	0.000659	0.000646	0.001298	0.001253	0	0.000618	0	0.000627	0	0.000587	0.00116	0	0.000562	0.000554	0	0.000542	0	0.001528	0.000522	0.001023	0	0	0.000959	0.000457	0.000454	0.001308	0.002549	0.000853	0.000878	0.000882	0.000869	0.000853	0.000871
Anita	F	125	964	0	0	0	0	0	0	0	0	0	0	0	0	0	0	0	0	0	0	0	0	0	0	0.001174	0	0.000565	0	0.000554	0	0.000542	0	0	0	0.001023	0	0.000484	0	0.000457	0	0	0.00085	0.000427	0.000439	0	0	0.001279	0.000435
Ankers	unknown	47	60	0.000833	0	0	0	0	0	0	0.000747	0	0.00076	0	0	0	0.000659	0.000646	0	0	0	0	0	0	0.000594	0.000587	0	0	0.000562	0.001108	0	0	0.00106	0.001018	0.000522	0.001023	0.000497	0.000484	0.00048	0.00137	0	0	0.000425	0.000853	0.000439	0	0.000434	0.000426	0.000871
Ann	F	177	426767	2.58324	2.79964	2.90533	2.90017	3.08458	3.27962	3.28039	3.48487	3.44089	3.53679	3.48772	3.49718	3.60888	3.69216	3.77592	3.72405	3.60704	3.75733	3.78744	3.92649	4.0453	4.1048	4.02355	4.04247	4.0579	3.94936	4.06459	3.91169	3.73883	3.77434	3.78744	3.64804	3.45191	3.36873	3.47252	3.3988	3.46536	3.12493	2.88995	2.70339	2.60703	2.43153	2.28999	2.3323	2.13442	1.99161
Anna	F	176	2373	0.00833	0.007177	0.005572	0.006341	0.01122	0.00791	0.009794	0.008968	0.01134	0.013682	0.008133	0.009269	0.013038	0.008563	0.010331	0.007791	0.023813	0.014449	0.011116	0.008001	0.010033	0.014853	0.01115	0.014497	0.010731	0.013487	0.011083	0.013223	0.010304	0.020135	0.018331	0.012004	0.01381	0.014906	0.016464	0.012949	0.012782	0.009526	0.013079	0.012319	0.010665	0.006588	0.008375	0.00391	0.006396	0.003483
Annabel	F	67	136	0	0	0	0	0	0	0	0	0	0	0	0	0	0.000659	0	0	0	0	0.000618	0	0	0	0	0	0	0	0	0	0	0.00053	0	0	0.000511	0.000497	0	0.00048	0.000457	0	0.000872	0.000425	0	0	0	0	0	0.000435
Annabelle	F	42	102	0	0	0	0	0	0	0	0	0	0	0	0	0	0	0	0	0	0	0	0	0	0	0	0	0	0	0	0	0	0	0	0	0	0	0	0	0	0	0	0	0	0	0	0	0	0
Anne	F	177	56840	0.244079	0.218485	0.175912	0.179131	0.241221	0.196967	0.171026	0.156195	0.153086	0.121618	0.133091	0.139031	0.138618	0.150848	0.158837	0.147378	0.140371	0.127527	0.127833	0.118164	0.117264	0.109913	0.116786	0.136856	0.128768	0.142172	0.129114	0.156468	0.124736	0.13353	0.120171	0.118992	0.116104	0.121731	0.112345	0.106947	0.113671	0.116125	0.090679	0.097703	0.087029	0.080377	0.091247	0.087315	0.06694	0.065748
Annetta	F	99	236	0	0	0	0.000793	0	0	0	0	0	0	0	0.000713	0	0	0.000646	0.000649	0	0	0.000618	0	0	0.001188	0	0.00058	0.000565	0.000562	0	0.001653	0.001085	0.00212	0	0.000522	0.001534	0.000497	0.000968	0.00048	0.000913	0.000907	0.000436	0.002124	0.00256	0.000878	0.003967	0.001303	0.000853	0.001306
Annette	F	157	1519	0	0	0	0	0	0	0.001507	0.000747	0.000709	0.00076	0.000739	0.000713	0	0.000659	0.000646	0.001948	0	0.000628	0.00247	0.003077	0	0.000594	0.001174	0.00116	0.000565	0.001686	0.001108	0.002204	0.001085	0	0.001528	0.001566	0.001534	0.002484	0.001453	0.002398	0.00137	0.001814	0.001744	0.00085	0.002133	0.002196	0.002645	0.003475	0.001279	0.000871
Annice	F	101	223	0	0	0	0	0	0	0	0	0	0.00076	0	0	0	0	0	0.000649	0.000627	0	0.000618	0	0	0.001782	0.001761	0.00174	0.000565	0.000562	0.001662	0.001102	0.000542	0	0	0	0.001023	0	0.000968	0.000959	0.000913	0.001361	0	0.00085	0.00128	0	0.000441	0.000434	0.002132	0.001306
Annie	F	172	37152	0.001666	0.000797	0.001592	0.001585	0.003206	0.000791	0.003014	0.002242	0.009922	0.006081	0.008133	0.008556	0.013038	0.019762	0.027118	0.027268	0.026946	0.032039	0.036435	0.055389	0.063962	0.090307	0.09742	0.107861	0.13724	0.146668	0.158483	0.172996	0.194697	0.198175	0.21692	0.218151	0.23681	0.257375	0.276504	0.279596	0.283492	0.298023	0.275088	0.288435	0.307587	0.296913	0.317821	0.308425	0.331291	0.331789
Annis	F	103	279	0	0	0.000796	0.001585	0	0	0.001507	0.000747	0	0.00076	0.001479	0.003565	0.004117	0	0.001291	0	0	0	0.001235	0.001231	0.000627	0.000594	0.001761	0.00232	0.002824	0.003372	0.002771	0.001653	0	0.00106	0.002037	0.002609	0.001534	0.001491	0.000968	0.003837	0.000457	0.002268	0.00436	0.002549	0.002133	0.002196	0.000882	0.003475	0.000853	0.001742
Ann-marie	F	34	61	0	0	0	0	0	0	0	0	0	0	0	0	0	0	0	0	0	0	0	0	0	0	0	0	0	0	0	0	0	0	0	0	0	0	0	0	0	0	0	0	0	0	0	0	0	0
Anson	M	88	164	0	0	0	0	0	0.000791	0.001507	0	0	0	0.000739	0	0.000686	0.000659	0.001291	0	0	0	0.000618	0.000615	0.000627	0.001188	0.000587	0.00116	0.000565	0.001124	0.002217	0.001102	0.000542	0.00053	0.000509	0.000522	0.001023	0	0	0.001439	0.000457	0.001814	0.000872	0.00085	0.001706	0.001757	0.000882	0.000434	0.000426	0.000871
Anthea	F	49	110	0	0	0	0	0	0	0	0	0	0	0	0	0	0	0	0	0	0	0	0	0	0	0	0	0	0	0	0	0	0	0	0	0	0	0	0	0	0	0	0	0	0	0	0	0	0
Anthony	M	177	38731	0.004165	0.002392	0.001592	0.004756	0.008014	0.000791	0.003767	0.007473	0.006379	0.007601	0.008873	0.004991	0.00549	0.008563	0.002583	0.009739	0.008147	0.008167	0.008028	0.008001	0.011915	0.004753	0.004695	0.008698	0.009036	0.010115	0.007204	0.00606	0.006508	0.005299	0.011712	0.006785	0.011252	0.004969	0.011138	0.01199	0.007304	0.009979	0.004796	0.00977	0.005546	0.007467	0.008375	0.003475	0.006822	0.006531
Antoinette	F	109	286	0	0	0	0	0	0	0.000753	0	0.000709	0	0	0	0	0.001317	0	0.000649	0.001253	0	0	0	0	0	0.000587	0.00058	0.00113	0	0.000554	0	0	0	0	0.001044	0	0.000497	0	0.000959	0.00137	0.001814	0	0	0	0	0	0.000434	0.000853	0.000435
Anton	M	76	168	0	0	0	0.001585	0	0	0	0	0	0	0	0	0	0	0	0	0	0	0.000618	0	0	0	0	0.00116	0	0	0	0.000551	0	0	0	0	0	0	0	0	0.000913	0	0	0.000425	0	0	0	0	0	0.000871
Antoni	M	44	97	0	0	0	0	0	0	0	0	0	0	0	0	0	0	0	0	0	0	0	0	0	0	0	0	0	0	0	0	0	0	0	0	0	0	0	0	0.000457	0	0	0	0	0	0	0	0	0
Antonia	F	104	273	0	0	0.000796	0.000793	0.000801	0	0	0	0	0.00076	0	0	0.000686	0	0	0	0	0	0	0	0	0.000594	0	0.00058	0	0.000562	0.001108	0	0.000542	0.00053	0.000509	0.000522	0	0.000497	0	0	0	0.000454	0	0.00085	0.000427	0	0	0	0	0
Antonio	M	98	297	0	0	0	0	0	0	0	0	0	0	0	0	0.000686	0	0	0	0	0	0	0	0	0	0	0	0	0	0	0.001102	0	0	0.000509	0	0	0	0.000968	0.00048	0	0	0.000436	0	0	0	0.000882	0	0	0.000871
Antony	M	135	3834	0	0.000797	0	0.000793	0	0	0.00226	0.000747	0.000709	0	0	0	0.000686	0	0	0	0.000627	0	0.000618	0.000615	0.000627	0	0.000587	0.00116	0	0.000562	0.001108	0	0	0	0	0	0	0	0	0.000959	0	0	0	0	0.000427	0	0	0	0	0
Anwar	M	22	59	0	0	0	0	0	0	0	0	0	0	0	0	0	0	0	0	0	0	0	0	0	0	0	0	0	0	0	0	0	0	0	0	0	0	0	0	0	0	0	0	0	0	0	0	0	0
Anwen	F	38	50	0	0	0	0	0	0	0	0	0	0	0	0	0	0	0	0	0	0	0	0	0	0	0	0	0	0	0	0	0	0	0	0	0	0	0	0	0	0	0	0	0	0	0	0	0	0
Anwyl	unknown	96	204	0	0.001595	0.001592	0.000793	0	0	0.000753	0.000747	0.000709	0.00076	0	0	0	0.000659	0	0.000649	0	0	0.001235	0.000615	0.001254	0	0	0.00174	0.001694	0.001686	0	0.001653	0	0.00053	0.000509	0.001566	0.001023	0.001491	0.001937	0.001918	0	0.001361	0.000872	0.000425	0.000427	0	0	0.000869	0.000426	0.000871
Appleby	unknown	62	108	0.000833	0	0	0.000793	0.000801	0	0.001507	0	0.001417	0	0.000739	0.000713	0.001372	0.001317	0	0.000649	0.00188	0	0.000618	0.000615	0.000627	0	0.000587	0.00116	0.00113	0.002248	0.002217	0	0.001085	0	0.000509	0.000522	0.000511	0.000497	0.000968	0.00048	0.000913	0.000454	0	0.00085	0.001706	0.000439	0.000441	0.000869	0.000853	0.000435
Appleton	unknown	72	142	0	0.001595	0.000796	0	0	0.000791	0.000753	0.001495	0.002126	0.00152	0.000739	0.000713	0.002745	0.001317	0	0.003895	0.00188	0.000628	0	0.000615	0.001254	0.000594	0.001174	0	0.000565	0.002248	0	0.002204	0.001085	0.004239	0.002037	0.001044	0.001023	0.001987	0.000968	0.000959	0.000913	0.001361	0	0	0	0.000878	0	0.001303	0.000426	0.001306
Appleyard	unknown	47	75	0.000833	0.000797	0	0.000793	0	0.000791	0	0.000747	0.000709	0	0	0	0.000686	0.000659	0	0	0.001253	0	0.001235	0.001231	0.000627	0	0	0.00174	0.00113	0	0.000554	0.000551	0.000542	0.00212	0	0.001566	0.000511	0.000497	0.000484	0.00048	0.002283	0.000454	0	0.001274	0.000427	0.000878	0.000882	0.000434	0.001279	0.000435
April	F	75	211	0	0	0	0	0	0	0	0	0	0	0	0	0	0	0	0	0	0	0	0	0	0	0	0	0	0	0	0	0	0	0	0	0	0	0	0	0	0	0	0	0	0	0	0	0	0
Arabella	F	92	199	0.000833	0.000797	0.000796	0.001585	0	0.000791	0	0.002242	0	0.00228	0.002218	0.000713	0.000686	0.000659	0	0	0.00188	0.001256	0	0.001231	0.000627	0.000594	0.001174	0.00174	0.001694	0.001686	0.003879	0.004408	0.000542	0.002649	0.002037	0.003653	0.002046	0.001491	0.000968	0.002398	0.000913	0.000454	0.001744	0.001274	0.000427	0.001757	0.001763	0.001303	0.000426	0.000871
Archer	M/F	123	452	0.002499	0.000797	0.000796	0.000793	0.001603	0	0.001507	0.000747	0.001417	0	0.002218	0.000713	0.000686	0.001317	0.001937	0.000649	0.00376	0.000628	0.003705	0.001846	0.001254	0.000594	0.001174	0.002899	0.00113	0.002248	0.001108	0.001102	0.002712	0.00106	0.002037	0.004175	0.002046	0.002484	0.002421	0.000959	0.002283	0.001361	0.00218	0.003823	0.00384	0.001757	0.001763	0.00391	0.002132	0.002613
Archibald	M	121	1299	0.002499	0.001595	0.000796	0	0.001603	0	0	0.001495	0.001417	0.00152	0.002218	0.001426	0.002745	0.003294	0.001937	0.001298	0.00376	0.002513	0.001853	0.004924	0.003762	0.002376	0.001761	0.003479	0.001694	0.003934	0.005541	0.003306	0.004881	0.006359	0.004074	0.005741	0.004092	0.007453	0.007264	0.009112	0.007304	0.007711	0.008719	0.009345	0.005973	0.01142	0.012783	0.012598	0.014923	0.006967
Archie	M	90	211	0	0	0	0	0	0	0	0	0	0	0	0	0	0	0	0	0	0	0	0	0	0	0	0	0	0	0	0	0	0	0	0	0.000511	0	0.000484	0	0.000457	0	0.000872	0.001274	0.000427	0.000439	0.001322	0.001303	0	0.001306
Arden	unknown	76	123	0	0	0	0.000793	0	0.000791	0.000753	0	0.000709	0	0.001479	0.000713	0	0	0.000646	0	0.000627	0	0	0	0	0	0.000587	0	0.000565	0	0.000554	0.000551	0.001085	0	0.000509	0.001044	0.001023	0	0	0.000959	0.000457	0.000907	0	0.001699	0.000427	0.000439	0.001322	0	0	0.000871
Ardern	unknown	53	81	0	0	0	0	0	0	0	0	0	0	0	0.000713	0.001372	0.000659	0	0	0	0	0	0	0	0.000594	0.000587	0.00058	0	0	0.000554	0.000551	0.001085	0	0.001018	0.000522	0.000511	0	0	0	0.000457	0	0.000436	0	0	0.000878	0.000882	0.000869	0.000426	0.000435
Arfon	M	74	206	0	0	0	0	0	0	0	0	0	0	0	0	0	0	0	0	0	0	0	0	0	0	0	0	0	0	0	0	0	0	0	0	0	0	0	0	0	0	0	0	0	0	0	0	0	0
Arif	M	33	79	0	0	0	0	0	0	0	0	0	0	0	0	0	0	0	0	0	0	0	0	0	0	0	0	0	0	0	0	0	0	0	0	0	0	0	0	0	0	0	0	0	0	0	0	0	0
Arkwright	unknown	57	77	0.000833	0.000797	0.001592	0	0	0	0	0	0	0	0	0	0	0	0	0	0.001253	0	0	0	0.000627	0	0.000587	0	0	0.000562	0	0.000551	0	0.00053	0	0.000522	0.001534	0	0.000484	0.000959	0	0.000907	0	0	0	0.000878	0	0.000434	0	0.001306
Arlene	F	37	55	0	0	0	0	0	0	0	0	0	0	0	0	0	0	0	0	0	0	0	0	0	0	0	0	0	0	0	0	0	0	0	0	0	0	0	0	0	0	0	0	0	0	0	0	0	0
Armistead	unknown	55	82	0	0.000797	0	0	0.001603	0	0	0	0	0	0.001479	0.002139	0	0	0.000646	0.001948	0	0.000628	0	0.000615	0.000627	0.000594	0	0.00058	0	0	0.000554	0.001102	0.000542	0	0.000509	0.000522	0.001023	0	0	0	0.00137	0.000454	0.000436	0.000425	0.000427	0.000439	0	0	0.000853	0.001306
Armitage	M	110	425	0.001666	0.001595	0.001592	0.002378	0.00561	0.003164	0.001507	0.000747	0.004252	0.00152	0.002958	0.005704	0.002745	0.001976	0.003228	0.002597	0.004387	0.003769	0.003705	0	0.003762	0.001782	0.002347	0.00058	0.004518	0.002248	0.002771	0.004408	0.003254	0.00106	0.000509	0.002609	0.00358	0.005465	0.001937	0.002398	0.004565	0.003175	0.001744	0.004673	0.001706	0.001757	0.001763	0.001738	0.003411	0.001306
Armstrong	unknown	140	590	0.001666	0.001595	0.001592	0.000793	0	0.002373	0.000753	0.001495	0.002126	0.00152	0.002958	0.001426	0.002059	0.001976	0.001937	0.006492	0.001253	0.001256	0.000618	0.002462	0.00439	0.004753	0.002347	0.002899	0.002259	0.004496	0.002217	0	0.003254	0.003709	0.002546	0.003653	0.002046	0.003478	0.002905	0.000959	0.004109	0.00499	0.004796	0.001699	0.002133	0.003953	0.003526	0.002606	0.001705	0.003483
Arnold	M	160	3882	0	0.000797	0	0.002378	0.000801	0.000791	0.003014	0.005231	0.003544	0	0.003697	0.001426	0.001372	0.003294	0.00452	0.000649	0.001253	0.003141	0.001853	0.004924	0.002508	0.003565	0.007629	0.004059	0.005083	0.006181	0.004433	0.003306	0.004339	0.003709	0.005601	0.007828	0.004603	0.006459	0.008716	0.010071	0.007761	0.009526	0.009155	0.014443	0.011092	0.012298	0.017191	0.016507	0.01407	0.013063
Arnott	unknown	54	74	0	0	0	0	0.000801	0	0	0	0.000709	0	0	0.000713	0	0	0	0	0.000627	0.000628	0	0	0.000627	0.001188	0	0	0	0	0.000554	0.000551	0	0	0	0	0	0.000497	0.000968	0.00048	0.000457	0.000454	0.000436	0.001699	0.000427	0	0	0.000434	0.000426	0.000435
Aron	M	34	52	0	0	0	0	0	0	0	0	0.000709	0	0	0	0	0	0	0	0	0	0	0	0	0	0	0	0	0	0	0	0	0	0	0	0	0.000497	0	0	0	0	0	0	0	0	0.000441	0	0	0
Arran	M	32	64	0	0	0	0	0	0	0	0	0	0	0	0	0	0	0	0	0	0	0	0	0	0	0	0	0	0	0.000554	0	0	0	0	0	0	0	0	0	0	0	0	0	0	0	0	0	0	0
Arron	M	49	151	0	0	0	0	0	0	0	0	0	0	0	0	0	0	0	0	0	0	0	0	0	0	0	0	0	0	0	0	0	0	0	0	0	0	0	0	0	0	0	0	0	0	0	0	0	0
Arrowsmith	unknown	66	116	0	0	0	0.001585	0	0.001582	0	0	0	0.00076	0.000739	0	0	0.000659	0	0.000649	0.000627	0.003141	0.000618	0.000615	0	0.001188	0	0.00174	0.00113	0.001124	0.000554	0.000551	0.000542	0.00053	0.001018	0.000522	0.000511	0.000497	0.000968	0.00048	0.000457	0.000907	0.000436	0	0	0.000439	0.001322	0.000869	0	0
Arthur	M	177	48941	0.012496	0.009569	0.014328	0.019023	0.013624	0.02294	0.013562	0.027652	0.035437	0.024324	0.027358	0.027093	0.048722	0.04677	0.074253	0.093491	0.088985	0.086065	0.086457	0.104009	0.113502	0.105754	0.142021	0.120619	0.145147	0.14723	0.180648	0.19283	0.168665	0.179099	0.212337	0.19832	0.244483	0.231538	0.247933	0.250821	0.26797	0.250847	0.215362	0.240434	0.23293	0.256505	0.235391	0.24674	0.26094	0.240787
Arundel	unknown	49	83	0	0	0	0	0.000801	0	0	0	0	0	0	0.000713	0	0.000659	0	0	0	0.001256	0.003088	0	0	0.000594	0	0.00058	0.001694	0	0.000554	0.001102	0	0.00159	0	0	0	0	0.000484	0.001439	0	0	0.001308	0	0	0.001318	0.001322	0.000434	0.000853	0
Arwel	M	59	100	0	0	0	0	0	0	0	0	0	0	0	0	0	0	0	0	0	0	0	0	0	0	0	0	0	0	0	0	0	0	0	0	0	0	0	0	0	0	0.000436	0	0	0	0.000441	0	0.000426	0
Arwyn	F	50	81	0	0	0	0	0	0	0	0	0	0	0	0	0	0	0	0	0	0	0	0	0	0	0	0	0	0	0	0	0	0	0	0	0	0	0	0	0	0	0	0	0	0	0	0	0	0
Asa	M/F	44	59	0	0	0	0	0	0	0	0	0	0	0	0	0	0	0.000646	0	0.000627	0.000628	0	0	0	0	0	0	0.000565	0	0	0	0	0	0	0	0	0	0.000484	0.00048	0	0.000454	0.000436	0	0	0.000878	0	0	0.000426	0.000871
Ascroft	unknown	45	57	0	0.000797	0	0	0	0	0.000753	0.000747	0	0	0	0	0	0.000659	0	0.000649	0	0	0	0	0	0	0	0.00058	0	0	0	0	0.001085	0	0.000509	0	0	0	0	0.00048	0	0	0.000436	0	0.000427	0.000439	0	0	0.000426	0
Asenath	F	46	63	0	0	0	0	0	0	0.000753	0.000747	0	0	0.000739	0	0	0	0	0.000649	0	0	0	0.000615	0	0.000594	0.000587	0.00058	0.000565	0	0.000554	0	0	0.00053	0	0	0.001534	0.001491	0	0	0	0	0	0	0	0	0.000441	0.000434	0.001279	0.000871
Ash	unknown	64	88	0	0.000797	0.000796	0.000793	0.000801	0	0.000753	0.000747	0.000709	0	0.001479	0.000713	0.000686	0.001317	0.001291	0.001298	0	0	0	0.000615	0.001254	0	0	0	0	0.001686	0.001662	0.000551	0.001627	0	0.001018	0.000522	0.000511	0.000497	0.000484	0.001439	0.00137	0	0	0.000425	0.000427	0.000439	0.000441	0.000434	0	0.000435
Ashbrook	unknown	42	57	0	0	0	0	0.000801	0.000791	0	0	0	0	0	0	0	0	0	0	0	0	0.000618	0	0	0.000594	0	0.00058	0.001694	0.000562	0	0	0	0.00053	0	0.000522	0	0	0.000968	0.000959	0.00137	0	0.000436	0	0	0	0	0.000434	0	0.000871
Ashburner	unknown	67	113	0	0	0	0	0	0	0	0.000747	0.000709	0	0.001479	0	0	0.000659	0	0	0.000627	0	0.000618	0	0.000627	0	0	0.00058	0.000565	0.001686	0	0.000551	0.000542	0.00053	0	0.001566	0.002046	0.000497	0.000484	0.001439	0.000457	0	0	0	0.000427	0.001757	0	0.001303	0.000426	0.001306
Ashby	unknown	71	106	0	0.000797	0	0.000793	0	0	0.000753	0	0.000709	0	0	0	0	0	0	0.000649	0.000627	0.000628	0	0	0.000627	0	0	0	0.000565	0	0.000554	0	0.000542	0	0.000509	0.001566	0	0.000497	0	0	0.002283	0.000907	0.001308	0.001274	0.000853	0	0	0.000434	0.000426	0.000871
Ashcroft	unknown	86	199	0	0	0	0	0	0	0	0.001495	0	0.00076	0.000739	0	0	0	0.000646	0.001298	0	0.001256	0.001235	0	0.000627	0	0.000587	0	0.000565	0	0.000554	0	0.002169	0	0.001528	0.000522	0.002557	0.000994	0.001453	0.00048	0	0.001361	0.001308	0	0.000427	0.000878	0.000441	0.000434	0.000426	0.000871
Asher	M	56	81	0	0	0	0	0	0	0	0	0	0.00076	0	0	0.000686	0	0	0	0	0	0.000618	0.000615	0	0.000594	0	0	0	0.000562	0.000554	0	0.002169	0	0	0	0	0.000994	0.000484	0	0.000913	0.000454	0.000436	0	0	0.000878	0.000882	0	0	0
Ashleigh	F	31	184	0	0	0	0	0	0	0	0	0	0	0	0	0	0	0	0	0	0	0	0	0	0	0	0	0	0	0	0	0	0	0	0	0	0	0	0	0	0	0	0	0	0	0	0.000434	0	0
Ashley	M/F	173	2183	0.001666	0	0.001592	0.002378	0.001603	0.002373	0	0.000747	0.000709	0.006081	0.002218	0.000713	0.000686	0.001976	0.001291	0.001298	0.000627	0.000628	0	0.000615	0.002508	0.001188	0.002347	0.00232	0.002824	0.00281	0.001662	0.002204	0.003254	0.00159	0.003564	0.002609	0.001534	0.002981	0.002905	0.00048	0.000913	0.00499	0.001744	0.003398	0.002986	0.001318	0.001322	0.004344	0.002132	0.002177
Ashmore	unknown	41	57	0	0	0	0.000793	0.000801	0	0	0	0	0	0.000739	0	0	0.000659	0.000646	0	0	0.000628	0	0	0	0	0	0.00116	0	0.000562	0.001108	0	0.001085	0	0.000509	0	0.000511	0.000497	0	0	0	0.000454	0.000436	0	0	0	0.001322	0	0.000426	0
Ashraf	unknown	33	87	0	0	0	0	0	0	0	0	0	0	0	0	0	0	0	0	0	0	0	0	0	0	0	0	0	0	0	0	0	0	0	0	0	0	0	0	0	0	0	0	0	0	0	0	0	0
Ashton	M	159	1430	0.001666	0.004784	0.002388	0.003963	0.008815	0.005537	0.005274	0.003737	0.008505	0.006081	0.002958	0.008556	0.004117	0.00527	0.007102	0.006492	0.01128	0.003769	0.008028	0.003693	0.007525	0.007129	0.005282	0.009858	0.011295	0.00281	0.005541	0.007713	0.011389	0.006888	0.005601	0.00835	0.008184	0.008447	0.006779	0.009112	0.007304	0.006804	0.011335	0.005522	0.011519	0.007028	0.009698	0.00391	0.005969	0.006096
Ashurst	unknown	44	54	0	0.000797	0.000796	0	0	0	0.001507	0	0	0	0	0	0	0	0	0	0	0	0	0	0	0	0	0	0	0	0	0.000551	0	0	0.000509	0.000522	0.001023	0.000497	0	0	0	0.000454	0	0.000425	0.000427	0.000439	0	0	0	0.000871
Ashworth	unknown	139	1202	0.004165	0.004784	0.004776	0.003963	0.001603	0.00791	0.003767	0.006726	0.004252	0.003801	0.002958	0.003565	0.00549	0.003952	0.003228	0.004545	0.00376	0.005026	0.006793	0.005539	0.005017	0.005347	0.006456	0.005219	0.006213	0.007305	0.004987	0.009917	0.007593	0.012717	0.004583	0.00835	0.007161	0.004472	0.008232	0.006714	0.003196	0.009072	0.005231	0.007646	0.011519	0.008784	0.007053	0.00695	0.005969	0.009579
Askew	unknown	74	131	0.001666	0	0	0	0	0	0.000753	0	0	0	0	0.000713	0.000686	0.000659	0	0	0.001253	0	0.001235	0	0.001254	0.000594	0.000587	0.00116	0.000565	0.000562	0.001108	0	0.000542	0.00106	0.001528	0.000522	0	0.000497	0.000484	0	0.002283	0	0.000872	0.001274	0.000427	0.000439	0	0.000869	0	0.000435
Aspden	unknown	68	124	0.000833	0	0.000796	0	0	0	0	0.002242	0	0	0.000739	0	0.000686	0	0	0	0.001253	0	0	0	0.001254	0.000594	0	0.00116	0.000565	0.000562	0.002217	0	0.000542	0.00159	0.000509	0.000522	0	0.000497	0.001453	0.00048	0.001826	0	0.000872	0.000425	0.002133	0.000878	0	0.001303	0.000426	0.000871
Aspin	unknown	49	68	0	0	0.000796	0	0.000801	0	0.000753	0.000747	0	0	0	0	0	0	0	0	0.000627	0	0	0	0	0.000594	0	0	0	0	0.001108	0	0.001085	0.00106	0	0	0	0.000994	0.000484	0	0	0.000907	0	0.001274	0.000427	0	0.000882	0	0.000426	0.000435
Aspinall	unknown	93	280	0	0.001595	0	0	0.000801	0.005537	0.000753	0.001495	0.000709	0.00228	0.003697	0.000713	0	0.001317	0.001291	0.002597	0	0.001885	0.001853	0.001231	0.002508	0.002376	0.002347	0	0.001694	0.000562	0.003325	0.001653	0.000542	0.00212	0.002546	0.001566	0.002046	0.000994	0.000968	0.000959	0.000913	0.003629	0.00218	0.001274	0.001706	0.001318	0.000441	0.001738	0.002558	0.002177
Asquith	unknown	78	141	0.000833	0.001595	0.000796	0	0	0	0.000753	0	0.000709	0.00076	0.000739	0.001426	0.001372	0	0.000646	0.000649	0.00188	0.000628	0.000618	0.000615	0	0	0.000587	0	0.000565	0.000562	0.002217	0.001102	0.000542	0.00106	0.001528	0.000522	0.001023	0.000994	0.000968	0	0.000913	0.000907	0	0.001274	0.001706	0.000439	0.000441	0	0.001279	0
Astbury	unknown	73	115	0	0.001595	0	0	0.000801	0	0.003767	0	0.002126	0.00076	0	0.000713	0.000686	0	0	0.000649	0	0.000628	0.001235	0	0	0.000594	0.000587	0	0.000565	0.000562	0.000554	0.002204	0.000542	0.00106	0.000509	0	0.001023	0.000994	0.000484	0	0.000457	0	0	0.000425	0.000427	0.000878	0.000441	0.000869	0.000426	0
Astin	unknown	48	72	0	0	0	0.000793	0	0	0	0	0	0	0	0	0	0	0	0	0	0	0	0.000615	0	0.001188	0	0	0	0	0	0	0	0.00053	0.000509	0	0	0	0.000484	0	0	0	0	0.000425	0.000853	0	0.000441	0	0.000853	0.000435
Astle	unknown	41	53	0	0.000797	0	0	0	0	0	0	0.000709	0	0	0	0	0.000659	0	0	0	0	0	0.000615	0	0	0.001174	0	0.000565	0	0.001108	0.001102	0	0.00159	0.000509	0.001044	0.000511	0	0	0.00048	0.000457	0	0	0	0	0.000439	0	0	0.000426	0
Astley	unknown	118	331	0.000833	0	0	0.000793	0.004808	0.000791	0.003014	0.001495	0.001417	0.00076	0.001479	0.000713	0.002745	0.000659	0	0.000649	0	0.000628	0	0.001846	0.001881	0.002376	0	0.00232	0	0.001124	0.000554	0.001102	0.001627	0.00159	0.001018	0.000522	0.001534	0.000497	0.001453	0.002398	0.000457	0.001361	0.001744	0.001274	0.00256	0.000439	0.001322	0.002606	0.001705	0.000871
Aston	M/F	103	214	0.000833	0.001595	0.000796	0.000793	0.000801	0.000791	0.000753	0.001495	0	0.00076	0	0.000713	0.001372	0.001317	0.000646	0.000649	0.00188	0	0.000618	0.001231	0.000627	0.001188	0.000587	0.00232	0.000565	0.001686	0.001108	0	0	0	0.000509	0.000522	0.000511	0.000497	0.001453	0.00048	0.00137	0.000907	0.000872	0.000425	0.001706	0.000878	0.001763	0.001303	0.001279	0.001742
Astrid	F	35	67	0	0	0	0	0	0	0	0	0	0	0	0	0	0	0	0	0	0	0	0	0	0	0	0	0	0	0	0	0	0	0	0	0	0	0	0	0	0	0	0	0	0	0	0	0	0
Atherton	M	114	419	0.002499	0.001595	0.001592	0.001585	0.002404	0.001582	0.000753	0.000747	0.001417	0.00076	0	0.002139	0.001372	0.003952	0.000646	0.002597	0.00188	0.000628	0.000618	0.001231	0.001881	0.001782	0.002347	0.00116	0.001694	0.00281	0.002771	0.002755	0.003796	0.00053	0.000509	0.002088	0.001534	0.002981	0.001937	0.004316	0.002739	0.004536	0.000872	0.003398	0.00128	0.001757	0.000882	0.002172	0.001705	0.001742
Atkin	unknown	72	127	0.000833	0	0.000796	0	0	0.001582	0.000753	0.001495	0.002126	0.00076	0	0.000713	0.001372	0	0.000646	0.000649	0	0.001256	0.001235	0	0.000627	0.000594	0.000587	0	0.000565	0.001686	0.000554	0.000551	0.002169	0.00106	0.001528	0.001566	0.001534	0.001491	0.000484	0	0.00137	0.001814	0.000436	0.001699	0.00128	0.000439	0.000882	0.001303	0	0.001306
Atkins	unknown	59	84	0.000833	0	0	0	0	0.000791	0.001507	0.000747	0	0	0.002218	0.001426	0	0.000659	0	0.000649	0.001253	0	0.001235	0	0.001254	0.000594	0	0	0.000565	0.000562	0.001108	0	0.000542	0	0.001018	0.000522	0.000511	0.001491	0.000484	0.001439	0	0.000907	0	0.00085	0.000427	0.001318	0.000441	0	0	0.000435
Atkinson	unknown	123	1140	0.004998	0.005582	0.00796	0.007134	0.009617	0.007119	0.008288	0.005979	0.014175	0.010642	0.007394	0.004278	0.008921	0.004611	0.007748	0.009739	0.006893	0.005026	0.009881	0.005539	0.01066	0.005941	0.006456	0.005219	0.006777	0.007305	0.004433	0.008815	0.008135	0.007948	0.011202	0.007828	0.003069	0.009937	0.006779	0.007194	0.007304	0.009526	0.008719	0.006797	0.012372	0.009663	0.003967	0.011294	0.007248	0.007402
Attwood	unknown	44	53	0	0	0	0	0	0	0.000753	0	0	0	0	0	0	0	0.000646	0	0	0	0.000618	0.000615	0	0.000594	0.000587	0	0.00113	0	0	0.000551	0	0.00053	0	0.001044	0.001023	0	0.000484	0.00048	0.000457	0.000907	0	0	0	0	0	0	0	0.000871
Aubrey	M/F	132	893	0	0	0	0	0	0	0.000753	0.000747	0	0	0	0.000713	0.000686	0	0.001291	0	0	0.001256	0.000618	0	0	0.000594	0	0.00116	0.00113	0.001686	0.000554	0.001102	0.001627	0	0.002546	0.000522	0.002046	0.000994	0.001937	0.001439	0.000457	0.001361	0.003052	0.002549	0.002133	0.002635	0.002204	0.002172	0.002132	0.002177
Audley	unknown	44	58	0	0	0.000796	0	0	0	0	0	0	0	0	0	0	0.000659	0	0	0	0	0	0.001846	0	0	0	0	0.000565	0	0	0.000551	0	0	0	0.000522	0	0	0	0.00048	0	0	0	0	0	0	0	0	0	0.000435
Audrey	F	130	2508	0	0	0	0	0	0	0	0	0	0	0	0	0	0	0	0	0	0	0	0	0	0	0	0	0	0	0	0.000551	0	0	0	0	0	0.000497	0	0	0.000457	0	0	0.000425	0.000427	0	0.000441	0.000434	0.000426	0.000435
August	M	53	77	0	0	0	0	0	0	0	0	0	0	0	0	0	0	0	0	0.000627	0.000628	0.000618	0	0	0	0	0.00116	0	0.000562	0.001108	0.001102	0.000542	0	0.000509	0	0.000511	0.000497	0.000484	0.00048	0.000913	0.000454	0.000436	0.00085	0.000427	0	0.001322	0.000434	0.000426	0.001306
Augusta	F	118	1636	0.003332	0.004784	0.005572	0.007926	0.00561	0.006328	0.004521	0.012705	0.008505	0.008361	0.008133	0.007843	0.011666	0.012516	0.009039	0.007791	0.013786	0.016962	0.010498	0.012309	0.013796	0.017824	0.011737	0.013918	0.010166	0.018544	0.015516	0.015977	0.010304	0.014837	0.014767	0.017744	0.01739	0.018384	0.016949	0.024938	0.015065	0.017237	0.013079	0.01062	0.012798	0.009224	0.013665	0.013032	0.012791	0.012627
Augustin	M	47	64	0	0	0.000796	0.000793	0	0.001582	0.000753	0.000747	0	0.00152	0	0	0	0	0.001291	0	0.000627	0.001256	0.000618	0.000615	0.001254	0.000594	0.000587	0	0	0.000562	0.000554	0.001102	0.001627	0	0.001018	0.000522	0.000511	0	0	0	0	0.000454	0.000436	0	0	0.001318	0	0.000869	0	0.000871
Augustine	M/F	137	682	0.001666	0.001595	0.002388	0.000793	0.001603	0.002373	0.001507	0.001495	0.001417	0	0.002218	0.000713	0.003431	0.002635	0.001291	0.002597	0.001253	0.001256	0.001853	0.003077	0.000627	0.001188	0.000587	0.003479	0.001694	0.003934	0.003325	0.002755	0.000542	0.003709	0.001018	0.003653	0.000511	0.002981	0.002905	0.001439	0.003652	0.003629	0.003488	0.005947	0.003413	0.003514	0.002645	0.002606	0.002985	0.003919
Augustus	M	145	1898	0.004998	0.005582	0.012736	0.010304	0.006411	0.009492	0.010548	0.008968	0.010631	0.012922	0.011091	0.010695	0.010293	0.009881	0.014851	0.012336	0.008773	0.013821	0.014204	0.01354	0.013796	0.016635	0.019953	0.020876	0.019202	0.018544	0.017732	0.016528	0.011389	0.015896	0.013239	0.017222	0.02097	0.014409	0.016949	0.013428	0.011869	0.014969	0.016566	0.015717	0.015785	0.015373	0.013224	0.012163	0.011512	0.013498
Aurora	F	39	55	0	0	0	0	0	0	0	0	0	0	0	0	0	0	0	0	0	0	0	0	0	0	0	0	0.000565	0	0	0	0.000542	0	0	0	0.000511	0	0	0	0	0	0	0.000425	0	0	0	0	0	0
Austen	M	85	136	0.000833	0.001595	0	0	0.000801	0.000791	0	0	0	0	0.000739	0	0	0	0	0	0	0.000628	0	0.000615	0	0.000594	0.000587	0	0.000565	0	0	0	0.000542	0	0.000509	0.000522	0	0	0	0.00048	0	0.000454	0	0	0.000853	0.000439	0	0	0	0
Austin	M	173	2311	0.003332	0.00319	0.002388	0.001585	0.003206	0.000791	0.00226	0.002989	0.003544	0.004561	0.005176	0.008556	0.007549	0.004611	0.005165	0.007142	0.004387	0.01068	0.00247	0.004308	0.006898	0.004159	0.008216	0.003479	0.006777	0.004496	0.004433	0.00606	0.005966	0.007418	0.004583	0.009394	0.004092	0.009937	0.008232	0.010551	0.010956	0.007711	0.009591	0.00977	0.013225	0.009224	0.009698	0.010426	0.008101	0.006531
Ava	F	25	83	0	0	0	0	0	0	0	0	0	0	0	0	0	0	0	0	0	0.000628	0	0	0	0.000594	0	0	0	0	0	0	0	0	0	0	0	0	0	0	0	0	0	0	0	0	0	0	0	0
Averil	F	53	111	0	0	0	0	0	0	0	0	0	0	0	0	0	0	0	0	0	0	0	0	0	0	0	0	0.000565	0	0	0	0	0	0	0	0	0	0	0	0	0	0	0	0	0	0	0	0	0
Avery	unknown	58	82	0	0	0	0	0.000801	0	0	0	0	0	0	0	0	0	0.000646	0.000649	0	0	0	0.001231	0.000627	0.000594	0.000587	0	0.000565	0	0.000554	0.000551	0	0.00053	0.000509	0	0.001023	0	0.001453	0	0.000913	0	0.000436	0	0	0	0	0.000434	0.000426	0.000435
Avis	F	71	153	0	0	0	0	0	0	0.000753	0	0	0	0	0	0	0	0	0	0	0	0	0	0	0	0	0	0	0	0.000554	0	0	0.00053	0	0	0	0	0	0	0.000457	0.000454	0.000436	0	0	0	0.000441	0	0.000853	0
Avril	F	73	360	0	0	0	0	0	0	0	0	0	0	0	0	0	0	0	0	0	0	0	0	0	0.000594	0	0	0	0	0	0	0	0	0	0	0	0	0	0	0	0	0	0	0	0	0	0	0	0
Axon	unknown	45	58	0.000833	0.000797	0	0	0	0	0	0	0	0.00076	0.000739	0	0	0	0	0.000649	0	0.000628	0.000618	0.000615	0.001254	0	0	0.00116	0	0	0	0	0.000542	0	0	0.000522	0.000511	0.000994	0	0	0	0.000454	0	0	0	0	0.000882	0.000434	0	0.000435
Aylmer	unknown	41	53	0	0	0.000796	0.001585	0.000801	0	0	0	0	0	0	0	0	0	0	0.001298	0	0	0.000618	0	0	0	0	0	0.001694	0	0	0.000551	0	0	0	0.000522	0	0	0	0.00048	0	0	0.000436	0	0	0	0	0	0	0
Ayrton	unknown	55	74	0	0.001595	0	0	0	0	0	0	0	0	0.000739	0	0.001372	0.001317	0	0	0	0	0	0	0	0	0	0	0	0.000562	0	0.001102	0.001627	0	0	0	0	0	0	0.00048	0.000457	0.000454	0	0	0.000427	0.000439	0	0.000434	0	0.000871
Ayub	unknown	33	113	0	0	0	0	0	0	0	0	0	0	0	0	0	0	0	0	0	0	0	0	0	0	0	0	0	0	0	0	0	0	0	0	0	0	0	0	0	0	0	0	0	0	0	0	0	0
Aziz	unknown	34	85	0	0	0	0	0	0	0	0	0	0	0	0	0	0	0	0	0	0	0	0	0	0	0	0	0	0	0	0	0	0	0	0	0	0	0	0	0	0	0	0	0	0	0	0	0	0
Backhouse	unknown	61	94	0	0.000797	0.002388	0	0	0	0.001507	0.002989	0.000709	0.00152	0.002958	0	0	0.000659	0	0	0.000627	0.000628	0.000618	0.001231	0	0.000594	0.001174	0.00058	0.000565	0.001124	0.000554	0.001102	0	0.00053	0.001018	0	0	0	0.000484	0	0	0.000907	0.001308	0.000425	0.000853	0.000439	0.000882	0.000434	0.000853	0.000871
Baddeley	unknown	53	77	0	0.000797	0.000796	0	0.000801	0.000791	0	0	0	0.00076	0.001479	0	0.002059	0	0.000646	0.000649	0.001253	0.000628	0	0	0.000627	0.001188	0.001174	0.00058	0	0	0.001108	0.000551	0	0	0.000509	0	0.000511	0.000994	0	0	0	0.000907	0	0.000425	0.000853	0.000439	0	0.000434	0.000853	0.000871
Baden	M	78	758	0	0	0	0	0	0	0	0	0	0	0	0	0.000686	0	0	0	0	0	0	0	0	0	0	0	0	0.000562	0	0	0	0	0	0	0	0	0.000484	0	0.000457	0	0	0	0	0	0	0	0.000426	0
Bagnall	unknown	74	131	0.001666	0	0	0	0.000801	0	0.000753	0.000747	0.000709	0.00152	0	0.000713	0.000686	0.000659	0.000646	0.000649	0.00188	0.001256	0.001853	0.001231	0.001254	0.001188	0	0	0.000565	0.001124	0.001662	0.000551	0.001085	0.00106	0	0.001044	0.000511	0.000497	0.000968	0.001918	0.000913	0	0	0.002124	0.001706	0.000439	0	0.001738	0.000426	0.000871
Bagshaw	unknown	72	132	0	0	0.000796	0	0	0.001582	0.000753	0	0.000709	0	0	0.001426	0.001372	0.001317	0	0.000649	0.001253	0.001885	0.000618	0.001231	0	0.001188	0.001174	0	0.00113	0.000562	0.000554	0.001102	0.002169	0	0.000509	0.000522	0	0	0.000968	0.001439	0.001826	0.000454	0.001308	0.00085	0.00128	0	0.000441	0.002606	0	0.000435
Bailey	M/F	151	1068	0.001666	0.00319	0.000796	0.000793	0.003206	0.003955	0.00226	0.007473	0.006379	0.004561	0.005915	0.004278	0.00549	0.003952	0.000646	0.002597	0.005013	0.002513	0.003705	0.005539	0.006271	0.005347	0.005282	0.008119	0.005648	0.005058	0.007204	0.007713	0.008135	0.006888	0.004583	0.004697	0.008184	0.005465	0.005327	0.004316	0.007761	0.005897	0.005667	0.006372	0.005119	0.004831	0.00573	0.007819	0.00469	0.00479
Bain	unknown	54	73	0	0	0	0.000793	0	0	0	0	0.000709	0.00076	0	0	0	0	0	0	0.000627	0.001256	0	0.001231	0	0.000594	0	0	0	0.000562	0.000554	0.001102	0	0	0	0	0.001023	0	0.000484	0	0	0.000454	0.000872	0.000425	0.000853	0	0.000441	0	0	0
Bainbridge	unknown	79	134	0.000833	0	0.001592	0	0.000801	0	0	0	0.000709	0	0.001479	0.000713	0	0.000659	0.000646	0.001298	0.002507	0.002513	0.000618	0	0.000627	0.000594	0.000587	0.00116	0	0	0.000554	0.000551	0.002169	0	0.001018	0.000522	0.001023	0.000994	0.000484	0.000959	0.000457	0.000907	0.000872	0.000425	0.000853	0.001318	0.000882	0.000869	0.001279	0.000435
Baines	unknown	98	247	0.000833	0.000797	0	0	0	0.000791	0.001507	0	0.002126	0.00076	0.001479	0.000713	0	0.001317	0	0.000649	0.00188	0.001256	0.001235	0.000615	0.001254	0.000594	0.001761	0.00058	0.001694	0.002248	0	0.002204	0.001085	0.00053	0.001528	0.000522	0	0.001987	0.001937	0.001439	0.000457	0.000454	0.00218	0.00085	0.002986	0.001318	0.003086	0.002172	0.001279	0.004354
Baird	unknown	71	103	0	0	0	0	0	0.000791	0	0	0	0.00076	0	0	0	0	0	0	0	0	0	0.001231	0	0	0.001174	0.00058	0	0.000562	0.000554	0	0.000542	0	0	0	0.000511	0.000497	0.000968	0.00048	0.000913	0	0	0.000425	0.000427	0	0.000441	0.000434	0	0.000871
Baker	unknown	128	546	0.002499	0.002392	0.001592	0.003963	0.00561	0.004746	0.006027	0.001495	0.000709	0.004561	0.001479	0.000713	0.001372	0.001976	0.003874	0.003895	0.00376	0.003141	0.006176	0.003693	0.001254	0.001188	0.001761	0.004059	0.006213	0.002248	0.004433	0.002204	0.004339	0.002649	0.005092	0.003653	0.004603	0.002981	0.004358	0.003837	0.003196	0.001361	0.003052	0.004248	0.005119	0.001757	0.003526	0.003475	0.002558	0.00479
Baldwin	unknown	110	414	0.001666	0.000797	0.000796	0.000793	0.000801	0.001582	0.003767	0	0	0.00228	0.000739	0.002852	0.000686	0.001976	0.000646	0.001948	0.001253	0.001256	0.003088	0.003693	0.003135	0.004159	0.001761	0.002899	0	0.001124	0.001662	0.002204	0.000542	0.00106	0.001528	0.003131	0.003069	0.000994	0.002905	0.002877	0.00137	0.002722	0.003052	0.002974	0.00256	0.001757	0.001763	0.003041	0.003837	0.003048
Balfour	unknown	76	144	0	0	0	0	0	0.000791	0	0	0	0	0	0.000713	0	0	0.000646	0	0.000627	0	0	0	0	0.000594	0	0.00058	0	0	0	0	0.000542	0	0	0	0.001023	0	0.001453	0.00048	0.000457	0.000907	0	0.000425	0	0.000878	0.001322	0.000869	0.000426	0.001306
Ball	unknown	96	347	0.002499	0.001595	0.001592	0.000793	0.002404	0.001582	0.00226	0.002989	0.001417	0.00152	0.002958	0.000713	0.002745	0.000659	0.001291	0.001298	0.000627	0.000628	0.00247	0.001231	0.001881	0.001188	0.001761	0.00174	0.000565	0.003372	0.002771	0.001653	0.001085	0.00053	0.003055	0.002609	0.002046	0.001987	0.002421	0.001918	0.00137	0.001814	0.003052	0.001699	0.00256	0.002635	0.004849	0.003041	0.006822	0.003048
Bamber	unknown	82	176	0.000833	0	0.000796	0	0.000801	0	0.001507	0	0.000709	0	0	0	0.000686	0.000659	0.000646	0.002597	0	0	0	0	0	0	0.001174	0.00058	0.00113	0	0.001108	0.000551	0	0.00053	0.001018	0.000522	0.001023	0.000994	0.000484	0.000959	0.000913	0.001361	0.001308	0	0.00128	0.000878	0.001322	0	0.001705	0
Bamford	unknown	99	237	0.001666	0.002392	0	0.001585	0.002404	0.000791	0.000753	0	0.000709	0.00152	0.001479	0.000713	0.002745	0.001317	0	0.001948	0.002507	0.002513	0	0.001231	0	0.002971	0.001174	0.00116	0.002259	0.000562	0.001108	0.000551	0.000542	0.00159	0.000509	0.001044	0	0.000497	0	0.001918	0.000913	0.001361	0.001744	0.001699	0	0.003514	0	0.001303	0.001705	0
Bancroft	unknown	103	238	0.001666	0.001595	0	0	0	0.000791	0	0.000747	0	0.00228	0.001479	0.002852	0.002059	0.000659	0.001291	0.001298	0.000627	0.001256	0.001853	0	0.000627	0.001188	0.000587	0.00116	0.00113	0.000562	0.001108	0	0.001627	0.00053	0.001018	0.001044	0.000511	0.002484	0.000484	0.00048	0.00137	0.001361	0.000436	0.001274	0.003413	0.001318	0.000882	0.001303	0.002985	0.002613
Banister	unknown	37	50	0	0	0	0	0	0	0	0	0.000709	0	0.000739	0	0	0	0	0	0	0	0.000618	0.000615	0	0.000594	0	0.00058	0	0	0	0	0	0	0.001528	0	0	0	0.000484	0.00048	0	0	0.000436	0	0.000853	0	0	0.000869	0.001279	0.000871
Banks	unknown	121	436	0.001666	0.00319	0.000796	0.002378	0.001603	0.007119	0.001507	0.002989	0.002126	0.004561	0.001479	0.002139	0.001372	0.003294	0.001291	0.001948	0.00376	0.004397	0.001235	0.002462	0.003135	0.001188	0.004695	0.002899	0.003389	0.002248	0.002771	0.002204	0.002712	0.00106	0.002546	0.002088	0.003069	0.002484	0.002905	0.003357	0.002739	0.002268	0.002616	0.001699	0.004266	0.002635	0.001763	0.002606	0.002132	0.001306
Bannister	unknown	83	187	0	0.001595	0.000796	0.000793	0.000801	0.001582	0	0	0.000709	0.00076	0.000739	0.000713	0	0	0	0.001298	0	0.001256	0	0	0.001881	0	0	0.002899	0	0.000562	0.001108	0.002755	0.000542	0.00106	0.001018	0	0.000511	0.001491	0.000484	0.000959	0	0.000454	0	0.000425	0.00128	0.000439	0.000441	0.000869	0.000853	0.001306
Bano	unknown	28	59	0	0	0	0	0	0	0	0	0	0	0	0	0	0	0	0	0	0	0	0	0	0	0	0	0	0	0	0	0	0	0	0	0	0	0	0	0	0	0	0	0	0	0	0	0	0
Banu	unknown	39	215	0	0	0	0	0	0	0	0	0	0	0	0	0	0	0	0	0	0	0	0	0	0	0	0	0	0	0	0	0	0	0	0	0	0	0	0	0	0	0	0	0	0	0	0	0	0
Barbara	F	175	4919	0.002499	0.001595	0.001592	0.001585	0.002404	0.002373	0.004521	0.002989	0.001417	0.00152	0.001479	0.001426	0.004117	0.000659	0.000646	0.000649	0	0.001256	0.000618	0.002462	0	0.001782	0.004108	0.00232	0.000565	0.000562	0.003325	0.001102	0.001627	0.00106	0.003055	0.001044	0.002046	0.002981	0.002905	0.001918	0.003652	0.003175	0.002616	0.002974	0.001706	0.001318	0.004408	0.003041	0.001705	0.002177
Barber	unknown	95	255	0	0.00319	0.001592	0.000793	0.002404	0	0.00226	0.001495	0	0.003801	0.000739	0.004278	0.002059	0.001317	0.003228	0.000649	0.000627	0.001256	0.001235	0.000615	0.000627	0.001188	0.000587	0.00174	0.000565	0.001124	0.002217	0.000551	0.001085	0.003179	0.001018	0.003131	0.001534	0.000994	0.001453	0.001918	0.00137	0.002268	0.001308	0.002124	0.000427	0.001757	0.000441	0.004344	0.000426	0.001742
Barclay	unknown	97	183	0	0	0	0.000793	0	0.002373	0.000753	0	0	0	0	0	0	0.001317	0	0.000649	0.001253	0.001256	0	0.000615	0.000627	0.000594	0	0.00116	0.000565	0.001686	0	0.001102	0.001627	0.00053	0	0.001566	0.001023	0	0	0.00048	0	0	0.000436	0.000425	0.000427	0	0.001322	0.001303	0.000853	0
Bardsley	unknown	98	226	0.000833	0.00319	0.001592	0.001585	0.000801	0.001582	0.00226	0.002242	0.001417	0.00152	0	0.001426	0	0.000659	0.000646	0.001948	0.00188	0.001885	0.00247	0.001231	0.001881	0.001188	0.001174	0.002899	0.00113	0.001124	0.002217	0.001653	0.002169	0.003179	0.001528	0.000522	0	0.000994	0	0.002398	0.00137	0.001814	0.000872	0.001274	0.000427	0.001318	0.001322	0.000869	0.000426	0.001742
Barker	M	131	1160	0.004998	0.006379	0.00398	0.005548	0.004007	0.005537	0.006027	0.005231	0.007087	0.014442	0.008873	0.008556	0.006176	0.008563	0.009685	0.003895	0.006893	0.008167	0.012351	0.008616	0.006898	0.007129	0.008803	0.009278	0.008472	0.007305	0.006095	0.008264	0.005423	0.005829	0.009166	0.006263	0.008695	0.004969	0.005811	0.009592	0.008674	0.007258	0.006103	0.009345	0.009385	0.008345	0.00573	0.008254	0.003837	0.00566
Barlow	unknown	130	891	0.004998	0.004784	0.002388	0.001585	0.004808	0.004746	0.004521	0.005231	0.002126	0.006841	0.008133	0.002139	0.003431	0.004611	0.003228	0.007142	0.00376	0.007539	0.006793	0.00677	0.003135	0.005941	0.004695	0.006959	0.003389	0.005058	0.008866	0.003857	0.004881	0.006359	0.004074	0.005741	0.005115	0.005962	0.005327	0.007194	0.005935	0.005897	0.005231	0.004248	0.004693	0.004831	0.000882	0.003041	0.007675	0.010015
Barnaby	M	47	74	0	0	0	0.000793	0	0	0	0	0.000709	0	0.000739	0	0	0.000659	0	0	0	0	0	0	0	0	0	0.00058	0	0	0	0	0	0	0	0	0	0	0	0	0	0	0	0	0	0	0	0	0	0
Barnard	M	84	161	0	0.000797	0.002388	0.001585	0.000801	0.000791	0.001507	0.000747	0.000709	0.00228	0.001479	0.000713	0.001372	0.000659	0	0.000649	0.002507	0.001256	0	0	0	0.001782	0.001174	0.00058	0.000565	0.001124	0.001662	0.001653	0	0.00159	0	0	0	0	0	0	0.001826	0.000454	0.000436	0	0	0.000878	0.000882	0.000434	0	0.001742
Barnes	unknown	140	722	0.004165	0.000797	0.003184	0.002378	0.004808	0.003164	0.001507	0.006726	0.003544	0.006081	0.004436	0.004991	0.003431	0.003952	0.002583	0.003895	0.000627	0.002513	0.000618	0.003077	0.003762	0.004159	0.001761	0.005799	0.003389	0.004496	0.003325	0.003306	0.004339	0.002649	0.002546	0.005741	0.002557	0.006459	0.003874	0.005275	0.006848	0.002268	0.005231	0.003823	0.003413	0.003953	0.006171	0.00391	0.004264	0.003483
Barnet	M	34	54	0	0	0	0	0	0	0	0	0	0	0	0	0	0	0.001291	0	0	0	0	0	0	0	0	0.00058	0	0.001686	0	0	0	0.00053	0	0	0	0.001491	0	0	0.000457	0.000454	0.000436	0	0.000853	0	0	0.000869	0.000426	0.000435
Barnett	M	117	347	0	0.000797	0.001592	0.003963	0.001603	0.003164	0.000753	0.002242	0.002835	0.003801	0.000739	0.001426	0.002059	0.002635	0.001291	0	0	0.001256	0.001235	0.001231	0.000627	0.001188	0.001174	0.00174	0.002824	0.00281	0.001108	0.002755	0.003796	0.00212	0.002546	0.001044	0.001534	0.001987	0.000968	0.001439	0.002283	0.001361	0.00218	0.00085	0.001706	0.002196	0.001763	0.002172	0.000853	0.002613
Baron	M	120	292	0.000833	0.001595	0.000796	0.002378	0.001603	0.000791	0	0.001495	0.000709	0	0.000739	0.002852	0.001372	0.001976	0.000646	0.002597	0.001253	0.000628	0.000618	0.001231	0.001881	0.000594	0	0.00116	0.000565	0.001124	0.000554	0.002755	0.000542	0.004239	0.000509	0.002609	0.002046	0.000994	0.001453	0.001918	0.001826	0.000454	0.001308	0.00085	0.000853	0.001318	0.003086	0.001738	0.001279	0.000871
Barr	unknown	75	119	0	0	0	0	0	0	0.001507	0	0	0.00076	0.000739	0	0.000686	0	0	0	0.000627	0.000628	0.000618	0	0.001254	0	0	0	0.000565	0.000562	0.001108	0.001102	0	0	0.000509	0	0	0.000994	0.000484	0.000959	0.000457	0.000454	0	0.00085	0	0.000439	0.000882	0.000869	0.001705	0.000871
Barratt	unknown	94	213	0.001666	0.001595	0	0.000793	0	0	0	0.000747	0.002126	0	0.003697	0	0.001372	0.002635	0.001291	0	0.001253	0.000628	0.001853	0.000615	0.001254	0.001188	0.001174	0.00116	0.00113	0.002248	0.000554	0.002204	0.000542	0.00159	0.000509	0.002088	0.000511	0.000994	0.000968	0	0.001826	0.000907	0.001308	0.001274	0.000427	0.001318	0.002645	0.000434	0.001705	0.001742
Barrett	M	116	353	0.000833	0	0.000796	0.001585	0.000801	0.003955	0.001507	0.002242	0.000709	0.00152	0.000739	0.000713	0.001372	0.003294	0	0.001948	0.00188	0.003141	0.001853	0.001231	0	0.002376	0.002934	0.002899	0.002259	0.001686	0.001662	0.002204	0.002712	0.00159	0.001018	0.002609	0.001534	0.002484	0.000484	0.000959	0.003196	0.002722	0.000872	0.003398	0.002986	0.001757	0.002204	0.002172	0.002558	0.000871
Barrie	M	103	1323	0	0	0	0	0	0	0	0	0	0	0	0	0	0	0	0	0	0	0	0	0	0	0	0.00058	0	0	0	0.001102	0	0	0	0	0	0	0	0	0	0.000454	0	0	0.000427	0	0.000441	0	0.000853	0
Barrington	M	119	405	0	0	0	0.000793	0.000801	0.000791	0	0	0	0	0.000739	0.000713	0.000686	0	0.000646	0.001298	0	0	0	0.001231	0	0	0	0	0	0	0.000554	0	0	0	0.000509	0.000522	0	0	0.000484	0.001439	0	0.000907	0.001744	0.000425	0.000853	0.000439	0	0.000434	0	0.000871
Barritt	unknown	53	66	0.000833	0.000797	0	0	0	0	0.000753	0.000747	0	0.00076	0.000739	0	0.000686	0.000659	0	0.000649	0.001253	0	0.000618	0	0	0.001188	0	0.00058	0.00113	0	0.001108	0	0.000542	0.00106	0.000509	0.000522	0.000511	0	0	0.00048	0	0.000454	0	0	0	0.000878	0.000441	0.000434	0	0.000435
Barron	unknown	67	106	0	0.000797	0	0.001585	0	0	0	0	0	0	0	0	0	0.001317	0	0	0.000627	0.000628	0.000618	0.001231	0.000627	0.000594	0.000587	0	0.000565	0.000562	0.001662	0	0	0.00159	0	0.000522	0.000511	0.000497	0.000484	0.00048	0.000913	0.000907	0.000436	0.00085	0	0.000878	0.000882	0.000434	0.000853	0
Barrow	unknown	103	293	0.002499	0.002392	0.001592	0.000793	0.001603	0.000791	0.00226	0.001495	0.000709	0.00228	0.003697	0.001426	0.002059	0.001976	0	0	0.00188	0.002513	0.001235	0.001846	0.001254	0.001188	0.002934	0.00232	0.002259	0.001686	0.002217	0.001653	0.004339	0.00159	0.001018	0.001044	0.00358	0.001987	0.001937	0.002877	0.000913	0.004083	0.000436	0.002124	0.000853	0.002635	0.002645	0.00391	0.001279	0.001742
Barrowclough	unknown	42	57	0	0.000797	0.000796	0	0	0	0	0.000747	0	0.00076	0	0	0.000686	0.000659	0	0.001948	0.000627	0	0.000618	0	0	0.000594	0	0.00116	0.000565	0	0.000554	0	0	0.00053	0.000509	0.000522	0	0	0	0	0	0	0.000436	0	0	0	0.000882	0	0.000426	0.000435
Barry	M	154	4710	0	0	0.000796	0	0	0	0.000753	0	0	0	0	0	0.001372	0.000659	0	0.000649	0	0	0.001235	0	0	0.001188	0	0.00058	0.00113	0.001124	0.001108	0.000551	0.000542	0.00053	0.001018	0.002088	0.000511	0.000994	0.001453	0.000959	0.000913	0.000907	0.000436	0.001274	0.000853	0	0.000441	0.001303	0	0
Bartholomew	M	105	196	0.003332	0	0.000796	0	0.000801	0.001582	0.001507	0	0	0.00152	0.002958	0	0.001372	0.001976	0.001291	0.001298	0	0.001256	0.001853	0.001231	0	0	0.001174	0.00058	0	0	0.000554	0.000551	0.000542	0.00106	0.000509	0	0.000511	0	0.000484	0.00048	0.00137	0.001361	0.001308	0.001274	0.000853	0.000439	0.000441	0.002172	0.001279	0.001306
Bartlett	unknown	96	173	0.001666	0.000797	0	0	0	0	0.000753	0.000747	0	0.00228	0	0	0.000686	0.000659	0.000646	0.000649	0	0.001885	0	0.000615	0.001254	0	0.000587	0.00058	0	0.00281	0.001108	0.001102	0	0.00159	0.000509	0.003653	0.000511	0.000994	0.000484	0.00048	0.000913	0.000454	0.000872	0.000425	0.00128	0	0.000882	0.001303	0.000853	0.001306
Bartley	M	82	121	0	0	0	0	0.000801	0	0.00226	0	0	0.00076	0	0	0.000686	0	0.000646	0	0	0.000628	0.000618	0	0.000627	0.001188	0.000587	0	0.000565	0	0.000554	0.000551	0	0.00053	0	0.001044	0.000511	0	0	0.001439	0.000457	0	0.000872	0.000425	0.000427	0	0.000441	0.000869	0	0.000435
Barton	M	143	878	0.004165	0.007177	0.002388	0.00317	0.002404	0.003955	0.00226	0.003737	0.004252	0.00304	0.000739	0.003565	0.002745	0.003952	0.001937	0.003246	0.00564	0.005654	0.001853	0.001846	0.003135	0.004159	0.003521	0.004639	0.004518	0.003372	0.007204	0.005509	0.003254	0.004769	0.005601	0.006263	0.002046	0.003975	0.004842	0.003837	0.005935	0.001814	0.00436	0.004248	0.004266	0.003514	0.002204	0.006516	0.004264	0.00566
Bashir	unknown	33	87	0	0	0	0	0	0	0	0	0	0	0	0	0	0	0	0	0	0	0	0	0	0	0	0	0	0	0	0	0	0	0	0	0	0	0	0	0	0	0	0	0	0	0	0	0	0
Basil	M	118	953	0	0	0	0	0	0	0.000753	0	0	0	0	0	0	0	0.000646	0.000649	0	0	0	0.001846	0	0	0	0.00058	0.000565	0.001686	0.001108	0.000551	0	0	0.000509	0	0.000511	0.000994	0.000484	0.001439	0.00137	0.003175	0.002616	0.001274	0.002133	0.003514	0.003086	0.002606	0.002558	0.00479
Bassett	unknown	61	91	0	0	0	0	0	0.000791	0	0	0.001417	0	0.000739	0.000713	0	0.001317	0.000646	0.000649	0	0	0.001235	0	0	0	0.000587	0.00116	0	0.001686	0	0	0.000542	0.00053	0.001018	0	0	0.000994	0.000484	0	0.000457	0.000454	0	0.001699	0.000853	0	0.000882	0	0.000426	0.000435
Bate	unknown	76	154	0	0.000797	0.000796	0	0	0	0	0.000747	0.000709	0.00152	0.001479	0.002852	0.000686	0.001317	0	0.000649	0.00188	0	0.001235	0	0.001254	0	0.000587	0.00116	0.000565	0.000562	0	0.000551	0.000542	0.00106	0.001018	0.002088	0.000511	0	0.000968	0.00048	0.000457	0.001361	0.000872	0.000425	0.002133	0	0.001322	0.000434	0	0
Bateman	unknown	90	221	0.002499	0	0.001592	0.000793	0.000801	0.000791	0	0.000747	0.000709	0.00304	0	0.000713	0.002059	0.001976	0.001291	0.000649	0.00188	0.001885	0	0.000615	0	0.001188	0.000587	0.00058	0	0.001124	0	0.001102	0.000542	0.00212	0.002037	0.001044	0.000511	0.000994	0.002421	0.000959	0.000913	0.002268	0.001308	0	0.001706	0.000439	0.001763	0.000869	0.001279	0.001742
Bates	unknown	103	264	0.002499	0.000797	0.000796	0	0	0.000791	0	0.000747	0.002126	0.00228	0.001479	0.000713	0.000686	0.001317	0.001291	0.001948	0.000627	0.001885	0.00247	0.001846	0.001881	0.001782	0.000587	0.004059	0.00113	0.000562	0.001108	0.001102	0.001085	0.00159	0.001018	0.001566	0.001023	0.000994	0.000968	0.001918	0.003196	0.002722	0.001308	0.000425	0.00256	0.001757	0.001763	0.000869	0.001279	0.001742
Bateson	unknown	72	147	0.001666	0.000797	0.001592	0	0	0	0.003014	0.001495	0.000709	0.00076	0.002218	0.002139	0.002059	0.001317	0.001291	0	0	0.001256	0.001235	0.001231	0.001881	0.001188	0.002347	0	0	0.001124	0.000554	0.002204	0.001085	0.00053	0	0	0.000511	0.000994	0.001453	0	0	0.000907	0	0.002124	0.000427	0.000439	0.000882	0.002172	0.001705	0.000871
Batten	unknown	39	51	0	0	0	0	0	0	0	0	0	0	0	0	0	0.000659	0	0	0	0.000628	0.000618	0	0	0	0	0	0.000565	0	0	0	0	0	0	0	0	0.000497	0	0	0	0	0	0	0	0	0	0	0.000853	0.000871
Battersby	unknown	81	126	0	0.000797	0.000796	0.000793	0	0	0	0.000747	0.001417	0.00076	0.000739	0.000713	0	0.000659	0	0	0	0	0.001235	0.001231	0.000627	0	0.000587	0.00058	0.000565	0.000562	0	0.000551	0.000542	0.00106	0	0.001566	0.000511	0.000994	0.000484	0	0.00137	0.000907	0.000436	0.000425	0.000427	0.002635	0.000882	0.001303	0.000426	0.000871
Batty	unknown	76	147	0.004165	0	0.001592	0	0.000801	0	0	0.002242	0	0.00076	0.001479	0.001426	0.000686	0.000659	0.000646	0.001298	0.000627	0.000628	0.000618	0.000615	0.000627	0.001188	0.001761	0.00174	0.003389	0.001124	0.002771	0.001653	0.002712	0.00106	0.001018	0.000522	0.001023	0.002484	0.000968	0.000959	0.000457	0.001361	0.000872	0.001274	0.000427	0.000878	0.000441	0	0.000853	0.000871
Baxendale	unknown	43	62	0	0	0	0	0	0	0	0	0	0	0	0.000713	0	0	0	0	0	0	0	0	0	0	0	0.00058	0	0.000562	0	0.000551	0	0	0.000509	0	0	0.000497	0.000968	0.001439	0	0.000907	0.000436	0	0.000427	0	0	0.001303	0.000853	0
Baxter	M	129	479	0	0.001595	0.001592	0.001585	0.000801	0	0.001507	0.001495	0.002126	0.00152	0.000739	0.002852	0.002059	0.000659	0.002583	0.001948	0.00188	0.001885	0.004323	0.001231	0.001254	0.002376	0.002347	0.00174	0.004518	0.002248	0.003325	0.000551	0.001085	0.00212	0.003564	0.002088	0.002557	0.003975	0.002905	0.002877	0.004109	0.002722	0.002616	0.001699	0.003413	0.002196	0.001763	0.001738	0.002558	0.002177
Bayley	unknown	86	204	0.000833	0.001595	0.001592	0.000793	0.002404	0.000791	0.003014	0.002989	0.001417	0.00228	0.001479	0.002139	0.000686	0.001976	0.00452	0.001948	0.002507	0	0.00247	0.000615	0.001254	0.002376	0	0.00232	0.002259	0.001686	0.002217	0.002204	0.001085	0.003709	0.001528	0.004175	0.001534	0.001491	0.000968	0.000959	0.000913	0.002722	0	0.000425	0.000853	0.001318	0.001322	0.002172	0.001705	0.001306
Baynes	unknown	41	55	0	0	0	0	0	0	0	0	0	0.00076	0	0	0	0.000659	0	0	0.000627	0.000628	0	0.000615	0	0.001188	0.000587	0	0.000565	0	0	0	0	0	0.000509	0.001566	0	0.000497	0.000484	0	0	0.000907	0	0.000425	0	0	0.000441	0	0	0.001742
Beaconsfield	unknown	29	61	0	0	0	0	0	0	0	0	0	0	0	0	0	0	0	0	0	0	0	0	0	0	0	0	0	0	0	0	0	0	0	0	0	0	0	0	0	0	0.000872	0.00085	0.000853	0.001757	0.000882	0.00391	0.001279	0
Beard	unknown	54	98	0	0.000797	0.000796	0	0.001603	0.000791	0	0	0	0	0.000739	0	0.000686	0	0.000646	0	0.001253	0.000628	0	0.000615	0	0	0.001174	0	0.00113	0.001124	0	0.000551	0.001085	0.00106	0.000509	0.001566	0	0.000497	0	0.000959	0.00137	0.000454	0.00218	0.000425	0.00128	0	0.001763	0.000434	0.001279	0
Beardmore	unknown	54	86	0.001666	0	0	0	0.000801	0	0	0	0	0	0	0	0.001372	0	0.000646	0	0.000627	0.001256	0	0.000615	0.001254	0	0.000587	0	0	0.000562	0	0.001653	0	0.00053	0.000509	0	0.002046	0.000994	0.000968	0	0.00137	0.000907	0.000436	0.001274	0.000427	0	0.000882	0.000434	0.000853	0
Beatrice	F	172	10806	0	0.001595	0.001592	0	0.001603	0.000791	0	0	0.000709	0.00152	0.001479	0.002852	0.000686	0.000659	0.002583	0.000649	0.00188	0.001256	0.00247	0.011078	0.014423	0.013665	0.017606	0.016817	0.017508	0.029221	0.030477	0.041321	0.035252	0.035502	0.035135	0.043839	0.044498	0.053661	0.04794	0.060907	0.078063	0.074392	0.073241	0.085808	0.092575	0.095311	0.097418	0.082971	0.094655	0.099711
Beatrix	F	54	77	0	0	0	0	0	0	0	0	0	0	0	0	0.000686	0	0	0	0.000627	0	0	0	0	0	0	0.00174	0	0	0	0.000551	0	0.00053	0	0	0	0	0	0.000959	0	0	0.000436	0	0.000427	0.000439	0.000441	0	0.000426	0.000871
Beattie	unknown	81	134	0	0	0	0.000793	0	0	0	0	0	0	0	0	0	0.000659	0	0	0.000627	0	0	0.000615	0.000627	0.000594	0.000587	0.00058	0.000565	0	0	0.001102	0	0.00106	0.000509	0.001566	0.000511	0.000497	0.000484	0.00048	0.002739	0.000454	0.000872	0.000425	0	0.000878	0.000441	0.000434	0.000426	0.000871
Beau	M	18	69	0	0	0	0	0	0	0	0	0	0	0	0	0	0	0	0	0	0	0	0	0	0	0	0	0	0	0	0	0	0	0	0	0	0	0	0	0	0	0	0	0	0	0	0	0	0
Beaumont	M	130	502	0.002499	0.000797	0.000796	0.001585	0.002404	0.002373	0.00226	0.002989	0.002126	0.00228	0.001479	0.001426	0.002745	0.003952	0.001937	0.001948	0.003133	0.003141	0.003088	0.000615	0.001881	0.000594	0.003521	0.002899	0.002824	0.001686	0.001662	0.003306	0.002712	0.002649	0.001018	0.004175	0.001534	0.002484	0.004358	0.003837	0.002739	0.003629	0.00436	0.003823	0.001706	0.001757	0.001763	0.003475	0.002558	0.003919
Bebbington	unknown	42	58	0.000833	0	0	0	0	0.001582	0.000753	0	0	0	0	0	0	0.000659	0	0	0.000627	0.001256	0.000618	0	0.000627	0	0	0	0.00113	0	0.000554	0.000551	0.001627	0	0.000509	0	0.000511	0.000497	0.000968	0	0	0.000907	0	0.00085	0	0	0.001322	0	0.000426	0
Beck	unknown	75	114	0.000833	0.000797	0	0	0	0	0	0.001495	0.000709	0	0	0.000713	0	0	0	0.000649	0.002507	0	0.001235	0	0.001254	0.000594	0	0.00058	0	0.001124	0	0.000551	0.000542	0.00053	0	0.000522	0	0	0.000968	0.00048	0.000457	0.000454	0	0	0.000427	0.000439	0.000882	0.000434	0.000853	0.000871
Beckett	M	104	324	0.000833	0	0	0.002378	0.000801	0.002373	0	0.004484	0.00567	0.00076	0.001479	0.000713	0.002059	0.000659	0.001937	0.001948	0.002507	0.002513	0	0.000615	0.003762	0.001782	0.000587	0.00174	0.001694	0.000562	0.001108	0.002755	0.002169	0.00159	0.001018	0.001566	0.001534	0.001987	0.00339	0.003837	0.002739	0.001814	0.003052	0.002974	0.003413	0.001757	0	0.001738	0.002132	0.002177
Beckwith	unknown	56	75	0	0.000797	0	0	0.000801	0.000791	0.001507	0	0	0	0	0	0.000686	0.000659	0.000646	0.001298	0	0.001885	0.000618	0.000615	0	0	0	0.00058	0.00113	0.001124	0.000554	0.002204	0.001085	0.00106	0	0	0	0.000994	0.000484	0.00048	0	0.000454	0	0.000425	0	0.000439	0	0.000434	0	0
Bede	unknown	57	74	0	0	0.000796	0	0	0	0	0	0.000709	0.00152	0	0	0	0.000659	0	0	0	0	0	0	0	0	0	0	0	0	0	0.000551	0.001085	0	0.000509	0.001044	0	0.000497	0.000968	0	0.000913	0.000454	0	0.000425	0	0	0	0.000434	0.000426	0.000435
Bedford	unknown	95	212	0.001666	0	0.001592	0.001585	0.001603	0.001582	0.000753	0.000747	0	0.00076	0.001479	0.000713	0.001372	0	0.001291	0	0.001253	0.000628	0.000618	0.000615	0	0.001782	0.001174	0.00058	0.00113	0.001124	0.001108	0.000551	0.001627	0.00212	0.000509	0.001044	0.001534	0.000497	0.001937	0.001918	0.00137	0	0.000872	0	0.00128	0.000439	0.001763	0.001738	0.002558	0.002177
Bee	unknown	40	55	0	0.000797	0	0	0	0	0	0	0.000709	0	0.000739	0	0	0	0	0	0	0	0.000618	0	0	0.000594	0.000587	0.00058	0	0.000562	0.001662	0	0.000542	0	0	0	0	0	0	0.00048	0.000457	0.000907	0	0	0.000853	0	0	0.000869	0	0.000435
Beech	unknown	91	195	0.000833	0.002392	0.000796	0.000793	0.001603	0.000791	0.00226	0.001495	0	0.00228	0	0.001426	0.001372	0	0.001291	0.000649	0.000627	0	0.001235	0	0.002508	0.000594	0.002347	0.00058	0.00113	0.001686	0	0.001653	0.001085	0.00106	0.001018	0.002609	0	0.001987	0.001453	0.001918	0.000913	0.000907	0.001308	0.001274	0.000853	0.001318	0.000441	0.000434	0.002132	0.000435
Beecroft	unknown	54	73	0.001666	0.000797	0	0	0	0	0.000753	0.000747	0.002126	0	0.002218	0.000713	0.001372	0	0	0.001298	0	0.000628	0	0.001231	0.001254	0.001188	0	0.00058	0.000565	0.001124	0	0.001653	0	0.00053	0.000509	0	0	0.000497	0.000484	0	0.000457	0.000454	0.000436	0.000425	0	0.000439	0.000441	0	0.000853	0.000435
Beesley	unknown	43	53	0	0.000797	0	0.000793	0	0	0	0	0	0	0	0	0.000686	0	0	0.000649	0	0	0	0	0.000627	0.000594	0.000587	0	0.00113	0	0	0.000551	0.000542	0	0.000509	0	0	0.000497	0.000484	0	0.000457	0	0.000436	0	0	0	0.000441	0.000434	0.000426	0.000871
Begum	unknown	46	400	0	0	0	0	0	0	0	0	0	0	0	0	0	0	0	0	0	0	0	0	0	0	0	0	0	0	0	0	0	0	0	0	0	0	0	0	0	0	0	0	0	0	0	0	0	0
Belfield	unknown	39	52	0	0	0	0.000793	0	0	0	0.000747	0	0	0	0	0	0.000659	0	0	0	0.000628	0	0	0	0	0.000587	0	0	0	0	0.000551	0.000542	0	0.000509	0	0	0	0	0.000959	0.000457	0.000454	0.000436	0	0	0.000439	0.001322	0.000434	0.000426	0.000435
Belinda	F	96	347	0	0	0	0	0	0	0.000753	0	0	0.00076	0	0	0	0	0	0	0	0	0	0	0	0	0	0	0	0.000562	0.000554	0.000551	0	0.00053	0	0.000522	0.001023	0.000497	0	0.00048	0	0	0.000872	0.000425	0.000853	0.000878	0	0.000434	0	0.002177
Bell	F	131	1371	0.002499	0.005582	0.007164	0.006341	0.008815	0.005537	0.008288	0.002989	0.00567	0.007601	0.004436	0.004991	0.00549	0.002635	0.008394	0.007142	0.003133	0.008795	0.009881	0.003077	0.00439	0.006535	0.007042	0.006959	0.007342	0.007305	0.007204	0.008815	0.007593	0.006888	0.014258	0.010438	0.009206	0.00795	0.009201	0.008632	0.0105	0.010887	0.009591	0.006797	0.006826	0.010102	0.010139	0.012598	0.010233	0.006967
Bella	F	110	348	0	0.001595	0.000796	0	0	0	0.000753	0.001495	0.002835	0.00228	0	0.002139	0.002745	0	0	0.001298	0.00188	0.000628	0.003088	0.000615	0.003135	0.001188	0.000587	0.00116	0.00113	0.001686	0.001662	0.004408	0.002169	0.003179	0.002546	0.002609	0.001534	0.005465	0.002905	0.002398	0.002739	0.001361	0.001744	0.003823	0.00256	0.001318	0.001322	0.005647	0.000426	0.002613
Bellamy	unknown	42	50	0	0	0	0	0	0.001582	0	0	0	0.00076	0.000739	0	0.001372	0.000659	0	0	0	0	0	0	0	0	0.000587	0.00058	0	0.000562	0.000554	0	0.000542	0	0	0	0.000511	0	0.000968	0.00048	0	0.000454	0	0	0	0	0	0	0.000853	0
Belle	F	83	205	0	0	0	0	0	0	0	0	0	0	0	0	0	0	0	0	0.000627	0	0	0	0	0	0	0	0	0	0	0	0	0.00053	0	0.000522	0	0	0	0	0.000457	0.000454	0	0	0.000427	0.000439	0.000441	0.000434	0	0
Bellis	unknown	71	104	0	0	0	0	0	0	0	0	0.000709	0.00076	0	0	0.000686	0	0	0	0	0.000628	0	0.000615	0.000627	0.001782	0.000587	0	0	0	0.000554	0.001102	0.000542	0.00106	0	0	0	0.001491	0.000484	0.001439	0	0.001361	0.000436	0.00085	0.000427	0.000878	0	0	0	0.000435
Belton	unknown	43	57	0.000833	0	0	0	0	0	0	0.000747	0	0	0	0	0.000686	0	0	0	0	0	0	0	0	0	0.000587	0	0	0.001124	0	0	0.001085	0.00053	0.000509	0.000522	0.000511	0.000994	0.001453	0.00048	0.000457	0.000907	0.000436	0	0	0	0	0.000869	0.000426	0.000435
Ben	M	132	422	0	0	0	0	0	0	0.000753	0.002242	0	0	0.000739	0.000713	0.000686	0	0	0	0	0.001885	0.000618	0	0.001254	0	0	0	0.000565	0.001124	0.002217	0.000551	0.000542	0.00212	0	0.000522	0.000511	0.001987	0	0.001439	0.00137	0.000907	0.001308	0.00085	0.000427	0.000878	0.000441	0.000869	0.001279	0.000871
Benbow	unknown	42	53	0	0	0	0	0	0	0	0.000747	0	0	0	0.000713	0.000686	0.000659	0	0	0	0	0	0	0.000627	0	0	0	0	0.000562	0	0	0	0.00053	0	0	0	0.000994	0	0	0.000457	0	0	0.00085	0.000427	0	0	0	0	0
Benedict	M	147	487	0.000833	0	0.000796	0.000793	0	0.000791	0.000753	0.000747	0	0	0.000739	0	0.000686	0.001317	0.000646	0.000649	0	0.000628	0.000618	0.001231	0	0.001188	0	0.00058	0.000565	0	0.000554	0.000551	0.001085	0	0	0.001044	0.000511	0.000994	0	0	0.000457	0.001361	0.000436	0.000425	0.000427	0.001318	0.000882	0.000869	0.003411	0.000435
Benjamin	M	177	5077	0.004998	0.009569	0.004776	0.015852	0.016028	0.017403	0.009041	0.018684	0.016301	0.019003	0.013309	0.01426	0.015783	0.016468	0.015496	0.021425	0.018173	0.016962	0.017909	0.019694	0.016931	0.024359	0.015258	0.025516	0.028803	0.022478	0.02549	0.020936	0.018439	0.024904	0.018331	0.02766	0.020459	0.023849	0.023728	0.019183	0.020999	0.022227	0.018746	0.025912	0.017918	0.020204	0.021159	0.011294	0.023024	0.01611
Bennet	M	57	78	0	0.001595	0.000796	0	0	0.000791	0	0.001495	0.000709	0	0	0.000713	0	0	0.000646	0	0	0	0	0	0	0.000594	0.001174	0.00116	0	0.000562	0	0	0	0.00212	0	0.001044	0.001023	0.000994	0	0.000959	0.000457	0.000454	0	0.001274	0.000427	0.000439	0.000441	0	0.000426	0
Bennett	M	151	1472	0.006664	0.001595	0.004776	0.006341	0.002404	0.004746	0.009041	0.003737	0.009214	0.003801	0.003697	0.004991	0.006176	0.004611	0.00452	0.004545	0.004387	0.005654	0.008646	0.008001	0.009406	0.007129	0.006456	0.008119	0.006777	0.007305	0.009974	0.006611	0.008677	0.007418	0.00662	0.012004	0.006649	0.007453	0.011622	0.006714	0.0105	0.006804	0.009155	0.009345	0.007679	0.007906	0.010579	0.007385	0.009807	0.007838
Benson	M	130	622	0	0.002392	0.002388	0.00317	0.001603	0.000791	0.00226	0.002242	0.002835	0.00304	0.003697	0.004278	0.000686	0.003294	0.005165	0.003246	0.00188	0.003141	0.00247	0.003693	0.003762	0.001782	0.001174	0.004059	0.002259	0.003372	0.002771	0.002204	0.004881	0.003709	0.002546	0.002088	0.001534	0.003478	0.00339	0.003357	0.002283	0.002722	0.004796	0.004248	0.004693	0.001318	0.004408	0.003041	0.002985	0.002613
Bent	unknown	42	67	0	0.000797	0.000796	0.001585	0	0	0	0	0	0	0.000739	0	0.000686	0.000659	0	0.000649	0	0	0.001235	0	0	0	0.001761	0.00116	0.001694	0	0	0.001102	0.001085	0.00053	0	0	0.001023	0	0	0.000959	0	0.000454	0.000436	0	0.000427	0.000878	0.000441	0.000869	0.001279	0
Bentham	unknown	67	95	0	0	0.000796	0	0	0.000791	0.000753	0	0.000709	0	0.000739	0	0	0	0	0	0.000627	0.000628	0	0.000615	0	0	0.000587	0	0	0.001124	0	0	0	0	0	0.000522	0.000511	0.000994	0.000484	0	0	0.001361	0.000436	0.000425	0.000427	0	0.000441	0.000869	0.000426	0
Bentley	M	141	832	0.003332	0.006379	0.00398	0.006341	0.008815	0.006328	0.004521	0.002989	0.00567	0.004561	0.005915	0.003565	0.00549	0.003294	0.003228	0.001298	0.004387	0.005654	0.00494	0.003693	0.005017	0.004753	0.004108	0.003479	0.005648	0.005619	0.007204	0.00606	0.004881	0.005299	0.003564	0.003131	0.007161	0.004472	0.00339	0.003837	0.002739	0.006351	0.00436	0.007222	0.003413	0.003514	0.006171	0.004778	0.00469	0.007402
Benton	unknown	61	85	0	0	0	0	0	0.000791	0.000753	0	0	0	0.000739	0	0.000686	0.000659	0	0	0.001253	0	0	0	0	0.000594	0.001174	0.00058	0.000565	0.000562	0.002217	0	0.000542	0	0.000509	0.001044	0.000511	0.000497	0.000484	0	0.000913	0	0	0	0.000853	0	0.001763	0.000434	0.000426	0.000871
Berenice	F	41	61	0	0.000797	0	0	0	0	0	0	0	0	0	0	0	0	0	0	0	0	0	0	0	0	0	0	0	0	0	0	0	0	0	0	0	0	0	0	0	0	0	0	0	0.000439	0	0	0	0.000435
Beresford	M	130	444	0	0	0	0.000793	0.000801	0.001582	0	0.000747	0	0	0	0.001426	0	0	0.001291	0.000649	0.002507	0	0.000618	0	0.001254	0.000594	0	0.00174	0	0.000562	0.001662	0	0.000542	0.00106	0.002546	0.001044	0.001023	0.000497	0.001453	0.001918	0	0.000454	0.000872	0.00085	0.000853	0.000878	0.000441	0.001303	0.001279	0.001306
Berkeley	unknown	46	57	0	0	0	0	0.000801	0	0	0	0	0	0	0	0	0	0	0.000649	0	0	0	0	0.000627	0	0	0	0	0	0.000554	0	0.000542	0	0.000509	0	0.000511	0.000497	0.000484	0.000959	0	0	0	0	0	0	0.000882	0	0	0
Bernadette	F	97	2131	0	0	0	0	0	0	0	0	0	0	0	0	0	0	0	0	0	0	0	0	0	0	0	0	0	0	0	0	0	0	0	0	0	0	0	0	0	0	0	0	0	0.000439	0	0	0	0
Bernard	M	172	7288	0.002499	0	0.002388	0.003963	0.000801	0.002373	0.000753	0.000747	0.004252	0.00304	0.002958	0.001426	0.004804	0.002635	0.005811	0.002597	0.002507	0.004397	0.008028	0.004924	0.008152	0.005941	0.004108	0.006379	0.008472	0.006181	0.004987	0.002755	0.005966	0.008478	0.011712	0.010438	0.010741	0.00795	0.006779	0.009592	0.015065	0.011794	0.017874	0.00977	0.011945	0.014934	0.017191	0.018245	0.013644	0.01524
Bernardette	F	47	100	0	0	0	0	0	0	0	0	0	0	0	0	0	0	0	0	0	0	0	0	0	0	0	0	0	0	0	0	0	0	0	0	0	0	0	0	0	0	0	0	0	0	0	0	0	0
Bernice	F	109	355	0	0	0	0	0	0	0	0	0	0	0	0	0	0	0	0	0	0	0	0	0	0	0	0	0	0	0	0	0	0	0	0	0	0	0.000484	0.00048	0	0.000454	0	0	0.000427	0.000439	0	0.000869	0.000426	0.000435
Berrisford	unknown	65	93	0	0.000797	0	0	0	0	0	0.000747	0	0.00152	0	0.000713	0.001372	0	0	0.000649	0	0	0	0.001846	0	0.000594	0.000587	0	0	0.001124	0.000554	0	0	0.00159	0.000509	0.000522	0.001023	0.000497	0.000484	0.000959	0	0	0.000872	0	0.000853	0.000439	0	0.000434	0.000853	0.000435
Berry	M	115	522	0.002499	0.002392	0.001592	0	0.000801	0.002373	0.00226	0.002989	0.000709	0.003801	0.000739	0.002852	0.002745	0.003952	0.001291	0	0.002507	0.002513	0.001853	0.002462	0.003762	0.002971	0.002347	0.002899	0.002824	0.003372	0.001662	0.002204	0.004339	0.003709	0.001528	0.002088	0.003069	0.001491	0.001453	0.003357	0.00137	0.002268	0.004796	0.004673	0.002986	0.003075	0.003526	0.003475	0.005116	0.002177
Bert	M	73	193	0	0	0	0	0	0	0	0	0	0	0	0	0	0	0	0	0	0	0	0	0	0	0	0	0	0	0	0	0	0	0	0	0	0	0	0	0	0	0	0.000425	0	0	0	0	0.000426	0
Bertha	F	119	1999	0	0.000797	0	0.000793	0.000801	0.001582	0.00226	0.001495	0.002835	0.00076	0.001479	0.000713	0	0	0.002583	0.003246	0	0.002513	0.001853	0.002462	0.008152	0.004159	0.00939	0.006379	0.009601	0.008429	0.00942	0.009917	0.013558	0.010598	0.013239	0.014613	0.012275	0.014906	0.014527	0.010071	0.015521	0.01633	0.02049	0.016142	0.017064	0.018008	0.020277	0.017376	0.016202	0.018723
Bertie	M/F	95	520	0	0	0.000796	0	0.000801	0	0	0	0	0	0.000739	0	0	0	0	0	0	0	0.001235	0	0	0.000594	0.001174	0.00058	0.000565	0.000562	0	0.000551	0.001085	0	0.001528	0.001044	0.001534	0.002484	0.001937	0.000959	0.003196	0.003629	0.003488	0.002124	0.005546	0.004831	0.007053	0.00695	0.005969	0.009579
Bertram	M	134	2244	0	0	0	0	0.000801	0	0.000753	0.000747	0.000709	0.00076	0	0	0.000686	0.000659	0.000646	0	0	0.001256	0	0.002462	0.000627	0.000594	0.004108	0.00116	0.002259	0.003372	0.001108	0.000551	0.001627	0.002649	0.003564	0.004697	0.004603	0.006956	0.004358	0.003837	0.005935	0.011794	0.009591	0.014018	0.013225	0.014055	0.018514	0.019114	0.010659	0.015675
Bertrand	M	61	133	0	0	0	0	0	0	0	0	0	0	0	0	0	0.000659	0	0	0.001253	0	0	0	0	0	0	0	0.000565	0	0	0	0	0	0	0.000522	0.000511	0	0.000968	0.000959	0.000457	0.000907	0.001308	0.001274	0.00128	0.000878	0.001322	0.003041	0.001279	0.001742
Berwyn	M	55	95	0	0	0	0	0	0	0	0	0	0	0	0	0	0	0	0	0	0	0	0	0	0	0	0	0	0	0	0	0	0	0	0	0	0	0	0	0	0.000454	0	0	0	0	0.000441	0	0	0
Beryl	F	108	2461	0	0	0	0	0	0	0	0	0	0	0	0	0	0	0	0	0	0	0	0	0	0	0	0	0	0	0	0	0	0	0	0	0.000511	0.000497	0	0	0	0	0	0	0	0.000439	0.000441	0	0.001279	0.000435
Bessie	F	108	845	0	0	0	0	0	0	0	0	0	0	0	0.001426	0.000686	0	0	0.000649	0	0	0	0	0.001881	0.000594	0.000587	0.00232	0	0.003372	0.000554	0.002755	0.003796	0.00106	0.001528	0.002088	0.004603	0.003975	0.002905	0.003357	0.000913	0.002268	0.00218	0.002124	0.005973	0.002196	0.004849	0.00695	0.002985	0.00479
Best	unknown	50	67	0.001666	0	0	0.000793	0.000801	0	0	0	0.000709	0	0	0	0	0	0.001937	0.000649	0.001253	0	0.000618	0.000615	0	0.000594	0	0.00232	0.00113	0	0.000554	0	0	0.00106	0.000509	0	0	0	0	0.00048	0	0.000907	0.000436	0.000425	0.002133	0	0.000441	0	0	0
Beswick	unknown	101	261	0.002499	0.001595	0.000796	0.00317	0	0.000791	0.001507	0.001495	0.001417	0.00152	0.000739	0.001426	0.001372	0.000659	0.001291	0.000649	0.000627	0.000628	0.000618	0.001231	0.002508	0.002376	0	0.00232	0.003389	0.002248	0.002771	0.002755	0.003254	0.00106	0.001528	0.000522	0.001534	0.001491	0.001937	0.001439	0.002283	0.002268	0.001744	0.005098	0.00256	0.001757	0.001322	0.001738	0.000853	0.000435
Beth	F	69	563	0	0	0	0	0	0	0	0	0	0	0	0	0	0	0	0	0	0	0	0	0	0	0	0	0	0	0	0	0	0	0	0	0	0	0	0	0	0	0	0	0	0	0	0	0	0
Bethan	F	43	122	0	0	0	0	0	0	0	0	0	0	0	0	0	0	0	0	0	0	0	0	0	0	0	0	0	0	0	0	0	0	0	0	0	0	0	0	0	0	0	0	0	0	0	0	0	0
Bethany	F	28	276	0	0	0	0	0	0	0	0	0	0	0	0	0	0	0	0	0	0	0	0	0	0.001188	0	0	0	0	0	0	0	0	0	0	0	0	0	0	0	0	0	0	0	0	0	0	0	0
Bethel	F	47	55	0	0.000797	0	0.001585	0.000801	0	0.001507	0.000747	0	0.00076	0.000739	0.000713	0.000686	0	0	0	0	0.000628	0	0	0	0	0.000587	0	0	0.001124	0	0	0	0	0.000509	0.000522	0.000511	0.000497	0.000484	0.00048	0.000457	0	0	0.00085	0	0	0	0	0	0.000435
Bethell	unknown	44	55	0.000833	0.000797	0	0	0	0.000791	0	0.001495	0	0.00076	0	0	0	0.000659	0	0	0.000627	0.000628	0	0	0	0	0.000587	0	0	0	0	0.001102	0	0	0.000509	0	0.000511	0	0	0.00048	0.000457	0.000454	0.000436	0	0	0	0.000441	0.000434	0	0.000435
Betsy	F	112	555	0	0.000797	0.000796	0	0.000801	0	0.000753	0.000747	0.000709	0.00076	0	0.002139	0.002745	0.003952	0	0.001948	0.003133	0.004397	0.003088	0.003693	0.006271	0.004753	0.004108	0.00174	0.005648	0.002248	0.003325	0.003306	0.005423	0.003179	0.007129	0.004697	0.005115	0.003975	0.004358	0.008153	0.003652	0.005443	0.004796	0.005098	0.005119	0.00571	0.003526	0.00391	0.005116	0.00566
Betty	F	127	1677	0.001666	0.001595	0.000796	0.001585	0	0.000791	0.001507	0	0.000709	0.00076	0.000739	0.000713	0.001372	0.002635	0.001291	0.000649	0	0.000628	0	0	0	0	0.001174	0.00058	0	0	0	0	0.001085	0.00106	0.001528	0.000522	0	0.001491	0.000968	0	0.000913	0	0.000436	0.000425	0	0.000439	0.000441	0.001303	0	0.000435
Bevan	M	113	245	0.001666	0.000797	0.001592	0.000793	0	0.001582	0.001507	0.000747	0.001417	0.00076	0.002218	0	0.002059	0	0	0.001298	0.000627	0.000628	0.000618	0.002462	0.001254	0.000594	0.001174	0.00174	0.00113	0.002248	0.001662	0.001102	0.001085	0.00159	0.001018	0.000522	0.001534	0.000497	0.000484	0.000959	0.00137	0	0.001308	0.000425	0.000427	0.002196	0.000441	0.000434	0	0.000871
Beverley	F	127	857	0	0	0	0.000793	0	0.000791	0	0	0.001417	0	0	0	0	0.000659	0	0	0	0	0	0	0	0	0	0.00058	0	0	0.000554	0	0	0.00053	0	0.000522	0.000511	0.000497	0	0.000959	0	0.000907	0.000872	0.000425	0.000427	0.000439	0.000441	0	0.000426	0.000435
Beverly	F	40	83	0	0	0	0	0	0	0	0	0	0	0	0	0	0	0	0	0	0	0	0	0	0	0	0	0	0	0	0	0	0	0	0	0	0	0	0	0	0	0	0	0	0	0	0	0	0
Bewley	unknown	46	54	0	0	0.000796	0	0	0	0	0	0	0	0	0	0	0	0.000646	0.000649	0	0	0	0	0	0.001188	0.000587	0	0	0.000562	0	0	0	0.00053	0	0.000522	0	0.000497	0.000484	0	0	0.000454	0	0.00085	0.000853	0.000439	0.000441	0	0.000853	0.000435
Bianca	F	29	64	0	0	0	0	0	0	0	0	0	0	0	0	0	0	0	0	0	0	0	0	0	0	0	0	0	0	0	0	0	0	0	0	0	0	0	0	0	0	0	0	0	0	0	0	0	0
Bibby	unknown	91	203	0.000833	0.000797	0.000796	0	0.000801	0.003955	0.001507	0.000747	0.000709	0.00228	0	0	0	0.001317	0.001291	0.002597	0.00188	0.004397	0.000618	0.001846	0.000627	0.001188	0.001174	0.002899	0.002259	0	0	0.002755	0.002169	0.00212	0.000509	0.001566	0.002557	0.000994	0.001453	0.00048	0.001826	0.000907	0.000872	0.002549	0.000853	0.000439	0.001322	0.001303	0	0.000435
Bibi	F	43	294	0	0	0	0	0	0	0	0	0	0	0	0	0	0	0	0	0	0	0	0	0	0	0	0	0	0	0	0	0	0	0	0	0	0	0	0	0	0	0	0	0	0	0	0	0	0
Bickerton	unknown	52	68	0	0.000797	0	0	0	0.000791	0.000753	0	0.000709	0	0.000739	0	0.000686	0	0	0	0.001253	0	0	0.000615	0.000627	0	0	0	0.000565	0.000562	0.001108	0	0	0.00053	0	0.000522	0	0	0.000484	0	0.00137	0.000454	0.000872	0	0.000427	0	0.000441	0.000434	0.000853	0.000871
Billington	unknown	83	141	0	0.000797	0.000796	0	0	0	0.001507	0	0	0	0	0.000713	0.001372	0.000659	0.001937	0	0.001253	0	0.001235	0.000615	0.001254	0	0.000587	0.00058	0.002259	0.001686	0	0	0	0.00159	0.000509	0.000522	0.000511	0.000994	0.000484	0.001918	0.000913	0.001361	0.000872	0.001274	0.00128	0.000878	0.000441	0.000869	0.000426	0.000871
Billy	M	31	60	0	0	0	0	0	0	0	0	0	0	0	0	0	0	0	0	0	0	0	0	0	0	0	0	0	0	0.000554	0	0	0	0	0	0	0	0	0	0	0	0	0	0	0	0	0	0	0
Bin	unknown	27	66	0	0	0	0	0	0	0	0	0	0	0	0	0	0	0	0	0	0	0	0	0	0	0	0	0	0	0	0	0	0	0	0	0	0	0	0	0	0	0	0	0	0	0	0	0	0
Bingham	unknown	61	84	0	0	0	0	0	0	0	0.000747	0	0.00076	0.000739	0.000713	0	0	0	0.001298	0	0.000628	0	0	0	0.000594	0.000587	0.00058	0.001694	0.000562	0.001108	0	0.000542	0.00053	0.000509	0.000522	0.001534	0.000994	0.000968	0	0.000913	0.000454	0	0.000425	0	0.000439	0.001763	0	0	0.000435
Bingley	unknown	40	55	0.000833	0.000797	0	0.000793	0	0.000791	0.000753	0	0	0.00076	0	0	0	0.001317	0.000646	0.002597	0.001253	0.000628	0.000618	0	0.001254	0	0.000587	0	0	0.001124	0	0	0	0	0	0	0	0	0	0	0	0.000454	0	0.00085	0.00128	0	0	0.000434	0	0.000435
Binns	unknown	76	162	0.000833	0.000797	0	0.000793	0.002404	0.002373	0.000753	0.002989	0.000709	0.00152	0.000739	0.002852	0.001372	0.003952	0.000646	0.001298	0.000627	0.002513	0.001235	0.000615	0.001881	0.001782	0.000587	0.00116	0.001694	0.001124	0.001662	0.000551	0	0.00159	0	0.002088	0.002557	0	0.001453	0.00048	0.001826	0.001814	0.001308	0	0.00128	0.001757	0.001322	0.001303	0.001279	0.000435
Birch	unknown	105	405	0.001666	0.000797	0.000796	0.000793	0.000801	0.000791	0.006781	0.001495	0.002835	0.00152	0.002958	0.001426	0.002745	0.001317	0.001291	0.003895	0.001253	0.002513	0.000618	0.001846	0.002508	0.003565	0.001174	0.00232	0.002824	0.002248	0.000554	0.001653	0.005423	0.00212	0.005092	0.003653	0.001534	0.002484	0.001453	0.001918	0.004565	0.005897	0.00436	0.00085	0.00256	0.001757	0.001763	0.001738	0.002558	0.002177
Birchall	unknown	99	271	0.000833	0.001595	0	0	0	0	0	0.000747	0.002835	0	0.000739	0	0.000686	0.000659	0.000646	0.000649	0	0.001885	0.004323	0.000615	0.001881	0.000594	0.001761	0.00232	0.002259	0.000562	0.001108	0.000551	0.000542	0	0.001528	0.000522	0.000511	0.001491	0.002421	0.000959	0.00137	0.002268	0.001308	0.001274	0.00128	0.001318	0.001322	0.001303	0.000853	0.002613
Bird	unknown	83	221	0	0.00319	0	0.000793	0.001603	0	0.001507	0.001495	0.000709	0.00304	0	0	0.002745	0	0.001291	0.001948	0.000627	0.001256	0.00247	0.001231	0.001254	0.002376	0.001174	0.00174	0.002824	0.001124	0.001108	0.002755	0.001627	0.00053	0.002546	0	0.001023	0.000994	0.001453	0.001439	0.00137	0.002722	0.001308	0.001699	0.000853	0.000878	0	0.000869	0.000853	0.003483
Birkett	unknown	106	287	0	0	0	0	0.000801	0.000791	0.000753	0.000747	0	0.00228	0.000739	0.000713	0	0.000659	0	0.002597	0.001253	0.003141	0.001235	0.000615	0.002508	0	0.001174	0.002899	0.002259	0.000562	0.002771	0.000551	0.001627	0	0.001018	0.000522	0.001023	0.000497	0.001453	0.00048	0.000913	0.002268	0.001744	0.002124	0.00128	0.001757	0.002204	0.000434	0.000853	0.001306
Birks	unknown	43	67	0.001666	0	0	0.001585	0	0.002373	0	0	0	0	0.001479	0.000713	0	0	0.000646	0	0.00188	0.001256	0	0.001231	0	0.000594	0	0.00058	0.000565	0.000562	0.001108	0.000551	0.000542	0.00053	0.002546	0.000522	0.000511	0.000497	0.000968	0	0.00137	0.000454	0	0.00085	0.000427	0.000439	0	0.000434	0	0.000871
Birtles	unknown	55	82	0	0.000797	0.001592	0.000793	0.000801	0.000791	0	0.000747	0	0	0	0	0.000686	0	0.000646	0	0	0	0.000618	0	0.000627	0	0	0	0	0	0.000554	0.000551	0.000542	0	0	0.001566	0.000511	0.001491	0.000968	0.00048	0.000913	0.001814	0	0.000425	0	0.000878	0.000882	0	0.000426	0.000435
Birtwistle	unknown	77	165	0	0	0.000796	0	0.000801	0	0	0.001495	0	0.00076	0.000739	0.000713	0	0	0	0.001298	0	0	0	0	0.000627	0.001188	0	0.00058	0.000565	0	0.000554	0.002204	0.000542	0.00053	0.001018	0.002609	0	0.000994	0.000484	0.001439	0.001826	0	0.003052	0.001274	0.00128	0.000439	0	0	0.001279	0.000871
Bishop	unknown	95	218	0	0.000797	0.000796	0.001585	0.000801	0.003164	0	0	0.000709	0.00076	0.001479	0.000713	0	0.001317	0.002583	0.000649	0.00188	0.000628	0.001235	0.001231	0.001254	0.000594	0	0.00058	0.00113	0.002248	0.000554	0.000551	0.001085	0.00106	0.003055	0.001566	0.001023	0.000497	0.001937	0.003357	0.001826	0	0.000872	0.001699	0.00128	0.002196	0.000882	0.001303	0.000426	0.000435
Bithell	unknown	43	51	0	0	0	0.000793	0	0	0	0	0	0	0	0	0	0	0	0	0.000627	0.000628	0	0	0	0.001188	0	0.00058	0	0	0	0.000551	0	0	0.000509	0.001044	0	0	0.000484	0	0	0.000454	0	0	0.000427	0	0	0	0	0
Black	unknown	61	78	0.000833	0.000797	0	0	0.003206	0	0.000753	0	0	0	0	0	0	0.000659	0.000646	0	0	0	0	0.000615	0	0.000594	0.000587	0	0	0.000562	0.000554	0	0.000542	0.00053	0.000509	0	0.000511	0	0.000968	0	0	0.000907	0.000436	0.00085	0.000427	0.000439	0.000882	0.000434	0.000426	0.000435
Blackburn	unknown	118	468	0.001666	0.000797	0.001592	0.001585	0.003206	0.003955	0.001507	0.000747	0.002126	0.00076	0.003697	0.002139	0.001372	0.003294	0.001937	0.003246	0.001253	0.003769	0.001853	0.003077	0.001881	0.002971	0.002934	0.00174	0.002259	0.002248	0.001662	0.002204	0.002712	0.00159	0.004074	0.002609	0.002557	0.001987	0.005327	0.002877	0.003196	0.001814	0.002616	0.003398	0.000427	0.002635	0.003967	0.005213	0.000853	0.003483
Blackshaw	unknown	55	75	0	0	0.001592	0	0.000801	0.002373	0	0	0.000709	0.00076	0	0.001426	0	0	0.000646	0.000649	0.000627	0.000628	0	0	0	0.001188	0.000587	0.00058	0.000565	0	0.000554	0.001102	0	0.00106	0.000509	0.000522	0	0	0.000484	0.000959	0.00137	0.000454	0.000436	0	0.000427	0.000878	0.001322	0	0	0
Blackwell	unknown	86	149	0.000833	0	0.000796	0.000793	0.000801	0	0.000753	0.000747	0	0	0	0	0	0.001317	0.001291	0.001298	0	0	0.001853	0	0	0	0.001761	0.00116	0.000565	0.001124	0.001108	0.001102	0.000542	0.00212	0.001018	0.000522	0.000511	0.000994	0.000484	0.001439	0.00137	0.000454	0	0	0.000853	0.001757	0.000441	0.001303	0.000426	0.000435
Blair	M/F	122	268	0	0	0	0.000793	0	0	0.000753	0	0	0	0.000739	0	0	0.000659	0.001937	0.000649	0	0	0	0.000615	0	0.001188	0.000587	0	0	0.000562	0.003325	0.000551	0.000542	0.00106	0.001018	0.002609	0.001023	0.001491	0.001453	0.000959	0.000457	0.000907	0.000436	0.00085	0	0.000439	0.001322	0	0	0.000435
Blake	M	135	359	0	0	0.001592	0	0.001603	0.001582	0	0	0	0.00076	0	0	0.001372	0	0.001291	0.001948	0.001253	0	0.001235	0.001231	0.000627	0.002376	0.000587	0.00174	0.001694	0.001124	0.000554	0.002204	0.001085	0.00212	0.002037	0.001566	0.002046	0.000497	0.000968	0	0.002283	0.000907	0.000436	0.00085	0.000853	0.000878	0.002204	0.001303	0.001279	0.000871
Blakeley	unknown	55	72	0	0	0	0.000793	0.000801	0	0	0	0.000709	0.00076	0.000739	0	0	0	0.000646	0.001298	0.00188	0.000628	0.001235	0	0	0	0.000587	0	0.00113	0	0	0.000551	0.000542	0.00106	0.001528	0.000522	0.000511	0	0.000484	0	0.000913	0.000454	0	0.00085	0.000427	0	0.000441	0.000869	0.000426	0
Blakey	unknown	55	77	0	0	0.000796	0.000793	0	0	0.000753	0	0.000709	0	0	0.000713	0.000686	0.000659	0	0.000649	0.001253	0	0.001853	0	0.000627	0	0.001761	0.00058	0.002259	0.000562	0.000554	0.000551	0	0.00053	0.001018	0.000522	0	0	0	0.00048	0.000457	0	0.000872	0	0	0.000439	0.000441	0	0.000426	0.001742
Blanch	F	86	381	0	0	0	0	0.000801	0	0.000753	0.000747	0.000709	0.00304	0.000739	0.000713	0.001372	0.000659	0.001291	0.002597	0.002507	0.001885	0.001853	0.003693	0.003762	0.001188	0.003521	0.004639	0.002824	0.001124	0.002771	0.001653	0.002712	0.00159	0.001018	0.003653	0.004092	0.002484	0.000968	0.002877	0.005935	0.003175	0.006103	0.003823	0.002133	0.002196	0.003086	0.002172	0.004264	0.003483
Blanchard	unknown	46	68	0	0.000797	0.000796	0	0.000801	0	0	0	0	0	0.000739	0	0	0	0	0	0	0	0	0.001846	0.000627	0.000594	0	0.00232	0	0	0.000554	0.000551	0	0	0	0	0	0	0.000484	0.00048	0.000913	0.000907	0	0.00085	0	0.000439	0.000882	0.000434	0	0.000435
Blanche	F	147	2564	0.000833	0.000797	0	0.001585	0.000801	0.002373	0.00226	0.004484	0.002126	0.00076	0.002958	0.003565	0.003431	0.006587	0.005811	0.005194	0.004387	0.004397	0.00494	0.004924	0.006898	0.004159	0.009977	0.007539	0.003953	0.010677	0.011637	0.012672	0.009762	0.012187	0.011202	0.013047	0.014833	0.017887	0.01598	0.02302	0.016434	0.017237	0.014823	0.017841	0.017918	0.016251	0.017191	0.016073	0.016629	0.018288
Bland	unknown	88	177	0.001666	0.000797	0	0.000793	0.001603	0.001582	0	0.000747	0.000709	0.00228	0.001479	0.000713	0.001372	0.001317	0.001937	0.000649	0.001253	0.000628	0.001235	0.001231	0.000627	0.000594	0.000587	0.00058	0.002259	0.001686	0.001108	0.002204	0.001627	0.00053	0.001528	0	0.002046	0.000994	0	0.000959	0.00137	0.000907	0.001308	0.002124	0.001706	0.000439	0.001763	0.001303	0.000853	0.000871
Bleasdale	unknown	54	79	0	0	0	0	0	0	0	0	0.000709	0	0	0	0	0	0.000646	0.001298	0.000627	0.000628	0.000618	0.000615	0	0.000594	0.000587	0	0	0.000562	0.000554	0.001102	0.000542	0.00053	0.000509	0	0	0	0.000484	0	0	0.000907	0	0.000425	0.000853	0.000878	0	0	0	0
Blodwen	F	81	778	0	0	0	0	0	0	0	0	0	0	0	0	0	0	0	0	0	0	0	0	0	0	0	0	0	0	0	0	0	0	0	0.000522	0	0	0	0	0	0	0	0	0.000853	0.001318	0.001322	0.003041	0.003837	0.001742
Bloor	unknown	53	91	0	0.000797	0.000796	0	0.001603	0	0.00226	0.000747	0.001417	0.00152	0.001479	0	0.000686	0	0	0	0	0	0.000618	0.001231	0.001881	0.000594	0.000587	0.00116	0.00113	0.001124	0.001108	0	0.001627	0	0.001528	0	0.001023	0.000497	0.001937	0	0.00137	0.001361	0	0	0.000427	0.000439	0.000441	0.000434	0	0.000435
Blue	unknown	27	77	0	0	0	0	0	0	0	0	0	0	0	0	0	0	0	0	0	0	0	0	0	0	0	0	0	0	0	0	0	0	0	0	0	0	0	0	0.000457	0	0	0	0	0	0	0	0	0
Blundell	unknown	86	211	0.000833	0	0	0.000793	0.001603	0.000791	0.000753	0.000747	0	0.00076	0.000739	0	0.000686	0.000659	0.000646	0	0.002507	0	0	0	0.000627	0.000594	0.000587	0.00116	0.001694	0	0.001662	0.001102	0.001627	0.00106	0.000509	0.000522	0.000511	0.000994	0.001937	0	0.00137	0.000907	0.001308	0.00085	0.002133	0.002196	0.001322	0.001303	0.001279	0.002177
Blyth	unknown	60	84	0	0	0.001592	0.000793	0.000801	0.001582	0	0.000747	0	0.00076	0.000739	0.000713	0	0	0	0	0.000627	0.000628	0	0.001846	0.001254	0	0	0	0.000565	0	0.000554	0	0.000542	0.00053	0.000509	0.001566	0.000511	0.001491	0.000484	0.00048	0.000457	0.000454	0.000436	0.000425	0.000853	0	0.000441	0.000869	0.000853	0.000435
Blythe	unknown	67	92	0	0	0.000796	0	0	0	0.000753	0	0	0	0	0	0	0	0	0	0	0.000628	0	0.001846	0.000627	0.000594	0.000587	0.00174	0.000565	0	0.000554	0.000551	0.000542	0.00053	0	0	0	0.000497	0.000968	0	0.000457	0	0.000872	0.000425	0.000427	0.000878	0.000441	0	0	0
Boardman	unknown	88	252	0	0.003987	0.000796	0.000793	0	0.002373	0	0	0.001417	0.00076	0.002958	0.000713	0	0.002635	0.000646	0	0.000627	0.001256	0.003088	0.001846	0	0.002971	0.001174	0	0.001694	0.002248	0.000554	0.001653	0.000542	0.00159	0.002546	0.001566	0.002557	0.001491	0.003874	0.001918	0.002739	0.001814	0.001308	0.002124	0.003413	0.002196	0	0.002606	0.002558	0.001306
Boden	unknown	63	105	0.000833	0	0	0.000793	0	0	0.001507	0	0	0	0.000739	0	0.000686	0	0.001291	0	0	0.000628	0.000618	0	0.000627	0	0	0	0	0.001124	0	0	0	0.00159	0.001018	0.000522	0	0	0.000484	0.000959	0	0.000907	0.000436	0.00085	0.000853	0	0.000441	0	0.000426	0.000435
Bolton	unknown	114	451	0.001666	0.002392	0.002388	0.002378	0.001603	0.000791	0.003767	0.002242	0.00567	0.003801	0.003697	0.002139	0.004117	0.001317	0.003228	0.001298	0.000627	0.002513	0.00247	0.003693	0.003135	0.005347	0.002934	0.00232	0.002259	0.001686	0.002217	0.001653	0.001627	0.003179	0.003564	0.003131	0.001534	0.003975	0.002421	0.002877	0.004109	0.003175	0.001308	0.003823	0.00256	0.002196	0.002645	0.000869	0.005116	0.001306
Bond	unknown	103	320	0.003332	0.001595	0.00398	0.000793	0	0.004746	0.000753	0.002242	0.002835	0.00152	0.001479	0.002139	0.001372	0.002635	0	0.001298	0.002507	0.001256	0	0.001231	0.00439	0.002376	0.003521	0.00058	0.001694	0.000562	0.001662	0.001653	0.003254	0.003179	0.002037	0.002088	0.002046	0.000994	0.001453	0.002398	0.000913	0.001814	0.001744	0.001699	0.001706	0.002635	0.000882	0.003041	0.001705	0.002613
Bonner	unknown	38	55	0	0	0	0	0	0	0	0	0	0	0.000739	0.000713	0	0	0	0	0	0.000628	0	0.000615	0	0.000594	0	0	0	0.000562	0.001108	0.000551	0	0	0.001018	0	0.001534	0	0.000484	0.00048	0	0	0	0	0	0	0	0	0	0.000435
Boon	unknown	48	54	0.000833	0.001595	0	0.000793	0	0	0	0.000747	0	0	0.000739	0.000713	0.000686	0	0	0.000649	0	0.000628	0	0.000615	0	0.000594	0.000587	0	0.000565	0	0.001108	0.000551	0	0	0.001018	0	0	0	0.000484	0	0	0	0.000436	0.00085	0	0.000439	0.000441	0.000434	0.000426	0
Booth	M	132	1426	0.006664	0.011961	0.003184	0.007134	0.008815	0.007119	0.011301	0.008968	0.009214	0.010642	0.011091	0.004278	0.013038	0.011857	0.009039	0.012985	0.010653	0.008167	0.013586	0.009232	0.007525	0.0101	0.00939	0.012758	0.013555	0.011239	0.00942	0.007713	0.010304	0.012187	0.015785	0.009916	0.011252	0.007453	0.008716	0.008632	0.010043	0.011794	0.010899	0.005098	0.006399	0.008784	0.008375	0.006516	0.007675	0.010015
Boothby	unknown	39	54	0	0	0.000796	0	0.000801	0	0.000753	0	0	0.00076	0	0	0	0.000659	0	0	0	0.001256	0.001235	0.000615	0.000627	0	0.001174	0	0	0.000562	0.000554	0.001653	0	0.00053	0.001018	0.001044	0.001023	0.000497	0.000484	0	0	0	0.000436	0.00085	0.000427	0	0.000441	0.000869	0.000853	0.000435
Boothman	unknown	52	71	0	0	0	0.000793	0	0	0	0	0	0.00076	0	0	0	0.000659	0	0	0	0	0.001235	0	0	0.000594	0	0.00058	0.000565	0	0	0	0.000542	0	0	0.001044	0.000511	0.000497	0.000968	0	0	0.000907	0	0.001274	0.000853	0.000439	0.001322	0	0	0
Bostock	unknown	82	153	0	0	0	0.000793	0.000801	0.000791	0.000753	0.002242	0	0	0	0.000713	0	0.000659	0.000646	0.000649	0.000627	0.000628	0.000618	0.000615	0	0	0.002934	0.00116	0.000565	0.001124	0.001108	0.000551	0.001627	0.00212	0.001018	0.000522	0	0.000994	0.000484	0.000959	0.000913	0.000454	0.000436	0	0.000427	0.001318	0.000441	0	0.001279	0.000435
Boston	unknown	36	51	0	0	0	0	0	0.000791	0	0	0.000709	0.00076	0.000739	0	0	0	0	0.000649	0	0	0.000618	0	0.000627	0	0	0.00058	0.00113	0	0.000554	0	0	0	0	0	0.001534	0.001491	0.000484	0	0.000457	0	0.000436	0	0	0	0	0	0	0
Boswell	unknown	69	99	0	0	0	0	0	0	0	0	0.000709	0	0.000739	0	0	0	0.001291	0.001948	0	0.000628	0	0.001231	0	0.000594	0.000587	0.00058	0	0.000562	0.001108	0	0.000542	0.00106	0.000509	0.001044	0.001023	0.000497	0.000968	0	0.000913	0.000454	0	0	0.000427	0	0.000882	0.000434	0.000853	0.000871
Bottomley	unknown	70	127	0	0.002392	0.001592	0.001585	0.000801	0.000791	0.00226	0	0.000709	0.00076	0.001479	0.002139	0.000686	0.001317	0.001937	0	0.000627	0.001885	0.000618	0	0.001881	0.001782	0.000587	0	0	0.000562	0.001662	0.001102	0	0.00053	0.000509	0.001044	0.002046	0.000994	0.000968	0.001918	0.000457	0.001361	0.000872	0.001274	0.000853	0	0.000441	0.000869	0.001279	0.000871
Boulton	unknown	91	223	0.004165	0.000797	0.001592	0.001585	0.000801	0.000791	0	0	0.002126	0.00076	0.002958	0.001426	0.000686	0.001317	0.001291	0.003246	0.000627	0.001885	0.003088	0	0.001881	0.002376	0.001174	0.00116	0.002259	0.002248	0.002771	0.002204	0.000542	0.00212	0.002546	0.001044	0.000511	0.001491	0.001453	0.000959	0.000913	0.001361	0.00218	0.000425	0.001706	0.000439	0.001322	0.002172	0.000853	0.002177
Bourne	unknown	104	272	0	0.00319	0.002388	0.002378	0.002404	0.000791	0.00226	0.001495	0.003544	0.00228	0	0.002139	0.002059	0.002635	0.000646	0.001948	0.00188	0.000628	0.001235	0.000615	0	0.001188	0.001761	0.00116	0.002259	0	0.001662	0.000551	0.001085	0.00212	0.001528	0.001044	0.001534	0	0.002905	0.002877	0.000913	0.000907	0.001744	0.001274	0.001706	0.002635	0.002204	0.002172	0.001705	0.001742
Bowden	unknown	111	243	0.000833	0.000797	0	0.001585	0	0.001582	0.00226	0	0.000709	0	0	0.001426	0.002745	0.000659	0	0.001298	0.001253	0.002513	0	0.000615	0	0.001782	0.001174	0.00116	0.00113	0.001686	0.000554	0.000551	0	0.00106	0.001018	0.001566	0.001023	0.001491	0.001937	0	0.002283	0.001361	0.00218	0.00085	0.002133	0.001318	0.001763	0.000434	0	0
Bowen	unknown	110	264	0	0	0	0	0	0.000791	0	0.000747	0.002126	0	0	0.000713	0.000686	0.000659	0.000646	0	0	0.001885	0	0.003077	0.002508	0	0.001174	0.00232	0.00113	0.002248	0	0.001102	0.002712	0.00212	0	0.001566	0	0.000994	0	0.00048	0.000457	0.001814	0.000872	0.00085	0.001706	0.000878	0.000882	0.001303	0.001279	0.001306
Bower	unknown	85	185	0.000833	0.001595	0	0.000793	0.000801	0.001582	0.000753	0.001495	0.000709	0.00228	0	0.000713	0.000686	0.000659	0	0	0.000627	0.001885	0.000618	0.001231	0	0.001782	0.000587	0.00232	0.00113	0.001124	0.001662	0.003857	0.002169	0.00106	0.001528	0	0.001023	0.000994	0.001453	0.000959	0.000913	0.003175	0.003052	0.001274	0.00128	0.001757	0.001322	0.001303	0.001705	0.000435
Bowers	unknown	83	179	0	0	0.000796	0.001585	0	0.000791	0.003014	0	0.001417	0.00152	0.000739	0	0.000686	0.000659	0.001937	0.000649	0.000627	0.000628	0.001853	0.001846	0.001881	0	0.001174	0.00174	0.001694	0.001124	0.000554	0.002204	0.001085	0.00053	0	0.001044	0.000511	0	0	0	0.000913	0.001361	0.000436	0.000425	0.002986	0.000439	0.001322	0.000869	0.001279	0.000871
Bowes	unknown	59	80	0	0	0	0	0	0	0.000753	0	0.001417	0	0	0	0	0	0.001291	0	0.001253	0.001256	0.001235	0.001231	0.000627	0.000594	0	0.00058	0.00113	0	0.000554	0.000551	0.000542	0.00053	0	0	0	0	0.000484	0.000959	0	0.000454	0	0.000425	0	0	0	0.000434	0.000426	0.000435
Bowker	unknown	89	181	0.001666	0.002392	0.002388	0.000793	0.000801	0.003164	0.003014	0.002989	0.000709	0.00228	0.000739	0	0	0.001976	0.001291	0.001948	0.000627	0.001256	0.001235	0.000615	0.000627	0.002971	0.002347	0.00058	0.000565	0	0.001108	0.000551	0.001627	0	0.000509	0.000522	0.000511	0.001987	0.000968	0.001918	0.000913	0.001814	0.000436	0.001274	0.001706	0.000439	0.000882	0.000869	0.001279	0.000871
Bowler	unknown	49	68	0.001666	0	0	0	0.000801	0	0.000753	0	0	0.00076	0	0	0.000686	0	0.000646	0.000649	0	0.000628	0.000618	0	0.000627	0	0.001174	0.00174	0.00113	0	0.001108	0	0	0	0	0.001566	0	0.000994	0.000484	0.001439	0.000457	0	0	0.000425	0.000427	0.000439	0	0.000869	0.000426	0.000435
Bowman	unknown	99	254	0	0	0.000796	0.000793	0.000801	0.001582	0.000753	0.002989	0	0.00076	0	0.001426	0.002745	0.001976	0.000646	0	0.00188	0.000628	0.000618	0.001231	0.000627	0.000594	0.001761	0.002899	0.00113	0.001124	0.002217	0.003857	0.000542	0.00159	0.003564	0.001566	0.001023	0.002981	0.00339	0.000959	0.001826	0.002722	0.000436	0.001699	0.00384	0.003075	0.003526	0.001738	0.002132	0.002177
Bowyer	unknown	62	91	0	0	0	0.000793	0.000801	0	0	0.000747	0	0.00076	0	0.000713	0	0	0	0.000649	0.000627	0	0.001235	0.000615	0	0.000594	0.001174	0.00058	0.000565	0	0	0	0	0	0.001528	0	0	0.001491	0.000484	0.00048	0	0	0	0	0.000427	0.002196	0	0.000434	0.000426	0
Boyce	M	47	60	0	0	0	0	0	0	0	0	0.000709	0	0	0	0.000686	0.001317	0	0	0	0	0	0	0	0	0.001174	0.00058	0	0.000562	0.000554	0.000551	0	0	0	0	0.000511	0	0	0	0.000457	0	0	0	0	0.000878	0.000441	0.000434	0	0
Boyd	M	140	421	0	0.000797	0.000796	0	0.000801	0.000791	0	0.001495	0.000709	0	0.000739	0.001426	0.000686	0.001317	0	0.000649	0	0.000628	0	0.001231	0.000627	0.001188	0.000587	0.00174	0.00113	0.000562	0.001662	0.002204	0.000542	0.002649	0.002037	0.001044	0.001023	0.000497	0.000484	0.000959	0.00137	0.001361	0.000872	0.00085	0.000427	0.000439	0.001322	0.003041	0.000853	0.002177
Boyes	unknown	45	55	0	0	0	0	0	0	0	0.001495	0	0.00152	0.000739	0	0	0	0	0.000649	0	0	0	0	0	0.000594	0	0	0.000565	0	0.000554	0.001102	0.000542	0	0	0.000522	0.000511	0.000497	0.000484	0.000959	0.000457	0.000907	0.001744	0.000425	0	0	0.000441	0	0.000426	0.000435
Boyle	unknown	43	58	0	0	0	0	0.002404	0.000791	0	0	0.000709	0	0	0	0	0	0	0	0	0	0	0.000615	0	0	0	0.00058	0	0	0	0.000551	0	0	0.000509	0.000522	0.001023	0.001491	0.000484	0	0	0	0.000436	0	0	0	0	0.000434	0	0.000435
Bracewell	unknown	72	121	0.000833	0	0	0	0	0.000791	0	0	0.000709	0	0.000739	0	0	0	0.000646	0	0	0.000628	0	0.000615	0.000627	0	0.000587	0	0.00113	0.001124	0	0	0	0.00159	0.002037	0.001044	0.001023	0.000994	0.000968	0.00048	0	0	0.000436	0.000425	0.00128	0.000439	0.000441	0.001303	0.001705	0.000871
Bradburn	unknown	58	86	0	0.002392	0.000796	0.000793	0.000801	0	0	0	0	0	0	0	0	0.000659	0.000646	0.000649	0.000627	0	0.001235	0.001231	0.001881	0	0.000587	0.00058	0.000565	0.001124	0	0.000551	0.000542	0	0.000509	0.002088	0.001023	0.000994	0.000484	0	0.000457	0.000907	0.000872	0	0.000427	0.000439	0.000882	0	0	0
Bradbury	unknown	116	533	0.003332	0.000797	0.000796	0	0.00561	0.001582	0.003767	0.000747	0.002835	0.00228	0.000739	0.002852	0.004804	0.003952	0.005811	0.002597	0.003133	0.008795	0.00247	0.003077	0.005017	0.003565	0.003521	0.005219	0.002824	0.004496	0.002217	0.003306	0.001627	0.003179	0.005601	0.006263	0.003069	0.004472	0.003874	0.002877	0.002283	0.003629	0.00218	0.001274	0.001706	0.003075	0.002645	0.004344	0.004264	0.00479
Braddock	unknown	49	62	0	0.000797	0	0	0	0	0	0.000747	0.000709	0	0.000739	0.000713	0.000686	0	0	0	0.000627	0.000628	0.001235	0.000615	0	0	0	0.00116	0	0.001124	0.000554	0	0.001085	0	0	0.000522	0.001023	0	0	0	0.000457	0.000454	0.000436	0.000425	0	0	0	0.000434	0	0.000435
Bradford	unknown	83	146	0.001666	0	0	0	0.000801	0.002373	0.000753	0.002242	0.001417	0	0.002218	0.000713	0.000686	0	0	0.000649	0	0.001885	0.001853	0.000615	0.001254	0.000594	0.001174	0.00058	0	0.000562	0	0.000551	0.001085	0.00106	0	0.001044	0.001023	0	0	0.000959	0.00137	0.000454	0.001744	0.000425	0.002133	0.001318	0.000441	0.001303	0	0.000871
Bradley	M	174	1164	0.003332	0.002392	0.003184	0.002378	0.001603	0.005537	0.003767	0.002989	0.006379	0.005321	0.002958	0.002852	0.003431	0.00527	0.003874	0.005194	0.00564	0.003141	0.003705	0.001846	0.005017	0.004753	0.002347	0.00232	0.004518	0.005058	0.004987	0.004958	0.005966	0.005299	0.004074	0.002609	0.005115	0.003975	0.005327	0.005755	0.002283	0.002268	0.000436	0.005522	0.004693	0.002635	0.006171	0.004778	0.005543	0.003919
Bradshaw	unknown	119	626	0.004998	0.004784	0	0.005548	0.000801	0.006328	0.003014	0.004484	0.002835	0.00152	0.002958	0.002852	0.004117	0.002635	0.005165	0.003246	0.004387	0.001885	0.003088	0.000615	0.005017	0.002376	0.002934	0.007539	0.003953	0.003934	0.003879	0.004408	0.006508	0.008478	0.005601	0.001566	0.005115	0.002484	0.00339	0.003837	0.004565	0.004083	0.00218	0.002124	0.002986	0.003953	0.003967	0.004778	0.003411	0.00566
Braithwaite	unknown	105	239	0	0.001595	0.001592	0.000793	0.002404	0.003164	0.001507	0.000747	0	0	0	0.000713	0.000686	0.000659	0.001291	0.001948	0	0.001256	0.000618	0.000615	0.000627	0.001782	0	0.00174	0.00113	0.000562	0.000554	0.001653	0.000542	0.002649	0.001528	0.002088	0.000511	0.000994	0.001453	0.00048	0.001826	0.001814	0.001744	0.00085	0.001706	0.000878	0.000882	0.003041	0.001705	0.001306
Bramhall	unknown	57	73	0	0	0	0	0	0	0.000753	0	0.001417	0.00076	0.000739	0	0	0	0	0	0	0	0	0	0	0	0	0	0	0.000562	0	0.000551	0.000542	0	0.000509	0	0	0.000497	0	0.00048	0.000913	0.000454	0	0.000425	0	0.000439	0.000441	0.000434	0.000426	0
Bramley	unknown	72	127	0	0.001595	0.000796	0.000793	0.000801	0	0.001507	0	0.000709	0.00076	0.001479	0.001426	0.001372	0.000659	0.001291	0	0	0.001256	0.000618	0.001231	0.000627	0.000594	0	0	0.000565	0	0.001108	0.000551	0	0.00159	0.002037	0	0	0.000497	0.001453	0.00048	0.000457	0.000907	0	0.000425	0.00128	0	0	0.000869	0.001705	0.000871
Bramwell	unknown	109	357	0.001666	0	0	0	0	0.001582	0.000753	0	0.002835	0.00076	0.000739	0.000713	0	0.000659	0.000646	0	0.000627	0	0.001853	0.001231	0	0.001782	0	0.00058	0.000565	0.001686	0	0.001102	0.000542	0.00106	0	0.001566	0.001023	0.001491	0	0.00048	0	0.000454	0.000872	0	0	0.000439	0.001322	0.000434	0.002132	0.003483
Brandon	M	103	272	0	0	0	0	0	0	0	0.000747	0	0	0.000739	0	0	0	0	0	0.001253	0	0	0.001231	0	0.000594	0.000587	0.00058	0	0	0	0.000551	0.000542	0.00053	0	0	0	0	0.000484	0.000959	0.00137	0.000454	0	0.001699	0.000427	0.000878	0	0.000434	0.001279	0
Brassington	unknown	50	61	0	0	0	0	0.000801	0	0.000753	0.000747	0.000709	0	0	0.000713	0.000686	0	0	0	0	0.000628	0	0	0.000627	0	0.000587	0.00058	0	0	0.000554	0.000551	0.000542	0	0	0.000522	0	0	0	0.00048	0	0.001361	0.000436	0	0	0.000439	0.000441	0.000434	0	0.000435
Bray	unknown	74	112	0	0	0	0.000793	0	0.000791	0	0	0	0.00152	0.001479	0	0.001372	0	0.000646	0.001298	0.000627	0.000628	0.000618	0.000615	0.000627	0.000594	0	0.00058	0.000565	0.000562	0	0.001653	0.000542	0.00106	0.000509	0.000522	0.001023	0	0.001453	0.000959	0.000913	0.001814	0.001308	0.00085	0.000427	0.000439	0.000441	0.000869	0.000853	0
Brayshaw	unknown	45	62	0	0	0	0.000793	0.000801	0	0.001507	0.001495	0	0.00076	0	0	0	0.000659	0.000646	0.001298	0.000627	0	0	0.000615	0.001881	0.000594	0.000587	0	0	0	0	0	0	0.00053	0.000509	0.001044	0.001023	0.000497	0	0	0.000457	0	0.001308	0	0	0	0	0.000434	0.000853	0.000871
Brearley	unknown	38	52	0	0	0	0	0	0.000791	0	0	0	0	0	0.000713	0.000686	0.000659	0	0	0	0	0	0	0	0	0	0	0	0	0	0.001653	0	0.00106	0.000509	0.000522	0	0	0	0.000959	0	0	0	0.000425	0.000427	0.000439	0.000882	0	0	0
Breese	unknown	46	57	0	0	0	0	0.000801	0	0.000753	0	0.000709	0	0	0	0	0	0.000646	0	0.000627	0	0	0	0	0	0	0	0	0	0	0	0.000542	0	0.001018	0	0.001023	0	0	0	0	0.000454	0.000436	0.000425	0	0	0.000441	0	0	0
Breeze	unknown	48	64	0	0	0.000796	0	0.000801	0	0	0	0.000709	0	0	0	0	0	0.000646	0	0	0	0	0	0	0.000594	0	0	0.000565	0	0	0	0.000542	0	0	0	0	0.000497	0.000968	0.000959	0	0	0	0	0.000427	0	0.000441	0.000434	0.000853	0
Brenda	F	129	2204	0	0	0	0	0	0	0	0	0	0	0	0	0	0	0	0	0.000627	0	0	0	0	0	0	0	0	0	0.000554	0	0	0.00053	0	0	0	0.000497	0	0	0.000913	0.000454	0	0	0	0.000439	0.000441	0	0	0.000435
Brendan	M	90	369	0	0	0	0	0	0	0	0	0	0	0	0	0	0	0	0	0	0	0	0	0	0	0	0	0	0	0	0	0	0	0	0	0	0	0	0	0	0	0	0	0	0	0	0	0	0
Brendon	M	66	120	0	0	0	0	0	0	0	0	0	0	0	0	0	0	0	0	0	0	0.000618	0	0	0	0	0	0	0.000562	0	0	0	0.00053	0	0	0	0.000497	0	0	0	0	0	0	0	0	0	0	0	0
Brennan	unknown	44	65	0	0	0.000796	0	0	0	0	0	0	0	0	0	0	0	0	0	0	0	0	0	0.000627	0	0	0.00058	0	0	0	0.000551	0	0	0	0.000522	0	0.000497	0	0	0	0	0.000436	0	0	0	0.000441	0	0	0
Brennand	unknown	47	58	0	0	0	0	0	0.000791	0	0	0	0	0.000739	0	0	0	0.000646	0.000649	0	0.000628	0	0	0	0	0	0.00058	0	0.000562	0	0	0.000542	0	0	0	0	0	0	0.00048	0	0	0	0	0.000427	0	0	0.000434	0	0.000435
Brent	M	65	185	0	0	0	0	0	0	0	0.000747	0	0	0	0	0	0	0	0	0	0	0	0	0.000627	0	0	0	0.000565	0	0	0	0	0	0	0	0.000511	0	0.000484	0	0	0	0	0	0.000427	0.000439	0	0.000434	0.000426	0
Brereton	unknown	96	222	0	0.000797	0.002388	0	0.000801	0.001582	0.001507	0.002989	0.001417	0.00152	0.000739	0	0	0.001317	0.000646	0	0.001253	0.001885	0.000618	0.000615	0.000627	0.001188	0.001174	0.00174	0.00113	0	0	0.001653	0.001627	0.00106	0.000509	0.000522	0.001023	0.002981	0.000968	0.000959	0	0	0.001744	0.001699	0.00128	0	0.000441	0.001738	0.000853	0.001742
Bretherton	unknown	41	66	0	0	0.000796	0	0	0	0	0.000747	0.000709	0	0	0	0	0	0	0.000649	0.001253	0	0	0.001231	0.000627	0	0	0	0.000565	0.000562	0	0	0	0	0.000509	0.000522	0	0	0	0.000959	0	0.000907	0	0	0.000427	0	0	0	0	0.000871
Brett	M	95	240	0	0	0	0	0	0	0	0	0	0.00076	0.000739	0	0	0	0	0	0.000627	0.000628	0	0	0	0.000594	0.000587	0	0.000565	0	0	0.000551	0.001627	0.00053	0.000509	0	0	0	0	0.00048	0.000457	0	0.000436	0.000425	0.000427	0	0	0.000869	0.000426	0.000435
Brewer	unknown	51	79	0	0	0	0	0.000801	0.002373	0.003014	0.000747	0.000709	0.00076	0	0.000713	0.000686	0	0	0.000649	0	0.001256	0.000618	0.000615	0.001254	0.000594	0.000587	0	0.000565	0	0.001108	0	0.000542	0.00106	0	0	0.000511	0.000497	0	0	0.00137	0	0	0.000425	0.000853	0.000878	0.000441	0	0	0
Brewster	unknown	53	65	0.000833	0	0	0.000793	0	0.000791	0.000753	0	0	0.00076	0.000739	0.000713	0.000686	0	0	0	0	0	0.000618	0.001231	0	0	0	0	0	0	0.000554	0.000551	0	0.00053	0.000509	0.001044	0	0	0.000484	0.00048	0.000457	0.000907	0	0.000425	0.000427	0.000439	0.000441	0.000434	0.000426	0.000871
Brian	M	159	9946	0	0	0.000796	0	0.000801	0.000791	0.000753	0	0	0	0.002218	0	0.001372	0.001317	0	0.000649	0.001253	0.000628	0	0.000615	0	0.000594	0.000587	0.00232	0.00113	0.001124	0.000554	0	0.000542	0.00106	0	0.001044	0.000511	0.000497	0	0.00048	0	0.000454	0.000436	0.000425	0	0	0	0.000434	0.000426	0.000435
Brice	M	45	65	0	0	0	0	0.000801	0	0	0	0	0	0.000739	0	0.000686	0	0.001291	0.000649	0	0	0	0	0	0.000594	0	0	0.000565	0	0	0.001653	0.000542	0.00053	0	0.001044	0	0.000994	0	0	0.000457	0	0.000872	0	0	0.000878	0	0.001303	0.000426	0
Bridge	unknown	107	275	0.001666	0	0.000796	0.002378	0.000801	0	0.000753	0.003737	0.001417	0.00076	0.000739	0	0.001372	0.001976	0.001291	0.001298	0.000627	0.002513	0.000618	0.002462	0.001254	0.001782	0.001761	0.00232	0.002824	0.000562	0.000554	0.002204	0.001085	0.00053	0.001018	0.000522	0.000511	0.001491	0.000968	0.002398	0.000913	0.000907	0.001308	0.000425	0.00128	0.001757	0.001763	0.000869	0.002132	0.000435
Bridget	F	170	1176	0.000833	0.002392	0.001592	0.00317	0.001603	0.002373	0.000753	0.002242	0.001417	0.00228	0.002218	0.000713	0	0.003294	0.002583	0.005843	0.001253	0.001256	0.001853	0.000615	0.002508	0.000594	0.000587	0.004059	0	0.002248	0.002771	0.002755	0.004339	0.00212	0.000509	0.001044	0.001534	0.003478	0.00339	0.003837	0.003652	0.004536	0.003052	0.004673	0.001706	0.001318	0.002204	0.003475	0.000853	0.003483
Brierley	unknown	118	441	0	0.000797	0.002388	0.001585	0.00561	0.000791	0.003767	0.005979	0.004961	0.005321	0.003697	0.001426	0.004117	0	0.000646	0.001948	0.00188	0.001885	0.00247	0.001846	0.003762	0.001782	0.001174	0.00174	0.001694	0.001686	0.004433	0.001653	0.001627	0.00212	0.001528	0.001566	0.002557	0.002484	0.004842	0.001918	0.002739	0.000907	0.001744	0.002549	0.000853	0.003075	0.003086	0.002172	0.002132	0.002177
Briggs	M	105	419	0	0.003987	0.000796	0.00317	0.003206	0.000791	0.003767	0.000747	0.002126	0.00076	0.000739	0.002139	0.004117	0.003952	0.001291	0.005194	0.00376	0.001885	0.003088	0.001846	0.006271	0.002376	0.004695	0.00232	0.002259	0.003372	0.002771	0.001102	0.003796	0.004239	0.003564	0.003131	0.001534	0.002981	0.002421	0.001439	0.002739	0.002722	0.001744	0.002549	0.002986	0.001757	0.007053	0.00391	0.001705	0.002613
Brigham	unknown	41	61	0	0.001595	0	0	0	0.001582	0	0.000747	0	0.00076	0.001479	0	0.002059	0.002635	0.000646	0.000649	0	0	0.000618	0.000615	0	0	0	0.00058	0	0	0	0.001653	0.000542	0.00159	0	0.001044	0.000511	0.000497	0.000484	0	0.000457	0	0	0	0	0	0.000441	0.000434	0.000426	0.000871
Bright	M/F	77	243	0	0.000797	0	0.000793	0	0.000791	0.000753	0.001495	0.002126	0.00076	0.000739	0.000713	0.000686	0	0	0.000649	0.000627	0.002513	0.001235	0.001846	0.003135	0.004159	0.003521	0.00232	0.00113	0.001686	0	0.000551	0.002169	0.002649	0.005601	0.009916	0.005115	0.001987	0.002421	0.001918	0.003652	0.002722	0.003488	0.001699	0.00256	0.001757	0.000882	0.00391	0.002132	0.002177
Brigid	F	45	70	0	0	0	0	0	0	0	0	0	0	0	0	0	0	0	0	0	0	0	0	0	0	0	0	0	0	0	0	0	0	0	0	0	0	0	0	0	0	0	0	0	0	0	0	0	0
Brindle	unknown	75	128	0	0.001595	0	0.000793	0.000801	0	0	0	0	0	0.000739	0	0.000686	0	0	0.000649	0	0	0	0.001231	0.000627	0.000594	0	0	0.001694	0.001124	0.001662	0	0.001085	0	0	0	0	0.001491	0	0.00048	0.000913	0.000907	0.000436	0.000425	0.000427	0.000439	0.001763	0.001303	0.000853	0.000871
Brindley	unknown	94	194	0.000833	0.000797	0.000796	0	0.000801	0	0.000753	0.000747	0	0	0.001479	0.000713	0.001372	0.001317	0.001937	0.002597	0	0.000628	0.001235	0.001231	0.001881	0.001782	0.002347	0.002899	0.00113	0.000562	0.001108	0.001102	0.001085	0.00106	0.000509	0	0.000511	0.002484	0.001937	0.001439	0.002283	0.002268	0	0.001274	0.00128	0.000878	0.000882	0.001303	0.002558	0.000435
Brinley	M/F	51	70	0	0	0	0	0	0	0	0	0	0	0	0	0	0	0	0	0	0	0	0	0	0	0	0	0	0	0	0	0	0	0	0	0.000511	0	0	0	0	0	0	0	0	0	0	0	0	0
Briscoe	unknown	74	128	0.000833	0	0	0	0	0	0	0	0.000709	0.00076	0.001479	0.000713	0.001372	0	0.002583	0.000649	0	0.000628	0	0	0.000627	0.001188	0.000587	0.00058	0.00113	0.001124	0.001108	0	0.001085	0	0	0.000522	0.001023	0.000994	0.000968	0.000959	0.00137	0	0.000436	0	0.000427	0.000878	0.000441	0	0.000853	0.002177
Brittain	unknown	61	91	0	0	0	0.000793	0.002404	0	0	0.002242	0.000709	0	0	0	0.001372	0	0.000646	0	0	0.001885	0	0.001231	0.001881	0.000594	0.001761	0.00058	0	0.000562	0.000554	0	0	0.00106	0.000509	0	0	0.000497	0.000968	0	0.000457	0.000454	0	0.000425	0.000427	0.000439	0	0.000434	0	0.000435
Britton	unknown	70	101	0.000833	0.000797	0	0.000793	0.003206	0.000791	0.000753	0.000747	0	0	0.000739	0.002139	0	0.000659	0.001291	0	0.001253	0.000628	0.000618	0	0.001254	0.000594	0.001761	0	0.000565	0.000562	0.001662	0	0	0.00053	0.001528	0.000522	0.001023	0.000497	0	0	0	0.001361	0.000436	0	0.000427	0	0.000441	0.000434	0.000426	0
Broad	unknown	41	56	0	0	0.001592	0	0	0	0	0	0	0.00076	0.000739	0	0.001372	0.000659	0.000646	0	0	0	0	0	0	0.001782	0.001174	0.00058	0.000565	0.000562	0.000554	0	0	0	0.000509	0.001044	0	0	0.000968	0.000959	0	0	0	0.000425	0.000853	0.000439	0.000882	0.000434	0	0.000435
Broadbent	unknown	100	324	0	0.00319	0.001592	0.002378	0.000801	0	0.003014	0.002989	0.001417	0.00228	0.002218	0.001426	0.000686	0.001317	0.001291	0.003246	0.00376	0.003141	0.00247	0.001846	0.003135	0.001782	0.002347	0.002899	0.002824	0.002248	0.001108	0.001102	0.002169	0.002649	0.003564	0.002088	0.002046	0.001491	0.001937	0.000959	0.003196	0.000907	0.003924	0.002974	0.000427	0.003075	0.000882	0.001303	0.002132	0.001742
Broadhurst	unknown	89	201	0.001666	0	0.001592	0.001585	0.004808	0.003164	0.000753	0.000747	0.000709	0.00076	0.000739	0.000713	0.000686	0.001317	0.002583	0.003246	0.002507	0	0.001853	0.000615	0.001254	0.001188	0.001174	0.00058	0.001694	0.001686	0.001108	0.001102	0.001085	0.00106	0.000509	0.001044	0.000511	0.001491	0.001453	0.001439	0.003196	0.001814	0.000872	0.001274	0	0.001318	0.001322	0	0.000426	0.000435
Broadley	unknown	54	72	0.000833	0	0.001592	0.000793	0	0.000791	0.000753	0	0.001417	0.00076	0	0	0.000686	0.001317	0	0.001298	0	0.000628	0	0.000615	0.000627	0.001188	0.001174	0	0	0.001124	0	0.000551	0.001085	0	0	0.001044	0.000511	0.000497	0	0	0.000457	0	0	0	0	0.000439	0.000441	0.000434	0	0.000435
Brockbank	unknown	45	73	0	0.000797	0	0	0.001603	0	0.000753	0.002242	0	0	0	0	0.001372	0.000659	0	0	0	0	0	0	0.000627	0.001188	0	0	0	0	0	0	0	0.00159	0.002037	0	0	0.000497	0.000968	0.000959	0.000457	0	0.000436	0	0	0.000878	0.000441	0	0	0
Brocklebank	unknown	46	65	0	0	0	0	0	0	0	0	0	0.00152	0	0	0	0.001317	0	0	0	0	0.001235	0.000615	0	0	0.000587	0.00116	0	0.000562	0	0	0	0	0.000509	0	0	0	0.000484	0.000959	0	0	0	0.000425	0	0.000439	0	0.000434	0	0
Brocklehurst	unknown	65	91	0	0	0	0.000793	0	0	0.000753	0	0.001417	0	0.000739	0.001426	0.000686	0.000659	0.000646	0	0.000627	0.000628	0.001853	0.000615	0	0.001188	0	0.00232	0.001694	0	0.001108	0.001102	0	0	0.001018	0	0.000511	0.000497	0.000484	0	0.000457	0	0.001308	0.000425	0.000427	0.001757	0.000882	0.000434	0.000426	0.000435
Brodie	M	59	83	0	0	0	0	0.000801	0	0	0	0	0	0	0.000713	0	0	0	0	0	0.000628	0	0.000615	0.000627	0	0.000587	0	0	0	0	0.000551	0.001085	0	0	0.000522	0	0.000497	0	0	0.000457	0.000454	0	0.000425	0.000427	0	0.000441	0.000869	0	0
Brogden	unknown	44	53	0	0	0.000796	0.001585	0	0.000791	0	0.000747	0	0	0.000739	0	0	0	0	0	0.000627	0	0.001235	0.000615	0	0	0	0.00058	0.000565	0	0.000554	0.001102	0.000542	0	0.001018	0.001044	0.000511	0	0.000968	0.00048	0.000457	0	0.000436	0.00085	0	0.000878	0	0.000434	0	0
Bromley	unknown	121	326	0.000833	0	0.001592	0.000793	0	0.000791	0.000753	0.000747	0.001417	0.00076	0	0.000713	0.002745	0.001317	0.001937	0.000649	0.000627	0.001885	0.001235	0.001231	0.001881	0.001188	0.002934	0.00174	0.002259	0.002248	0.001108	0.002204	0.002712	0.00159	0.001528	0.003131	0.001534	0.002484	0.001937	0.001439	0.000913	0	0.003052	0.001699	0.001706	0.002196	0.000882	0.000869	0.002132	0.001306
Bronwen	F	94	192	0	0	0	0	0	0	0	0	0	0	0	0	0	0	0	0	0	0	0	0	0	0	0	0	0	0	0	0	0	0	0	0	0	0	0	0.000959	0	0	0	0	0	0	0.000441	0.000434	0.000426	0
Brook	M/F	121	404	0.000833	0.004784	0.002388	0.00317	0.002404	0.003164	0.003014	0.004484	0.002835	0.00152	0.002958	0.004278	0.003431	0.001317	0.00452	0.001298	0.00188	0.005026	0.001235	0.002462	0.00439	0.004753	0.001761	0.00232	0.00113	0.001124	0.001662	0.002204	0.002169	0.003179	0.002546	0.002609	0.003069	0.001987	0.004358	0.001918	0.006391	0.000907	0.003052	0.002974	0.00256	0.002635	0.001322	0.002172	0.000853	0.002177
Brooke	M/F	139	499	0.001666	0.000797	0.000796	0	0.002404	0.000791	0	0.001495	0.000709	0.00076	0.001479	0.001426	0.001372	0.001317	0.001291	0.001948	0.003133	0.000628	0.001235	0.001231	0.000627	0.002971	0.000587	0.00174	0.001694	0.002248	0.002217	0.000551	0.001627	0.00212	0.002037	0.000522	0.002046	0.001491	0.000968	0.00048	0.000913	0.000907	0.001308	0.00085	0.001706	0.001318	0.001322	0.001303	0.002985	0.000871
Brooker	unknown	47	57	0	0	0	0	0	0	0	0	0	0	0	0	0	0	0	0	0	0	0.000618	0.000615	0	0	0	0	0	0	0.000554	0	0.000542	0	0	0.000522	0.000511	0	0	0	0	0	0.000436	0	0.000427	0	0.000441	0.000434	0	0
Brookes	unknown	109	265	0.001666	0.000797	0.000796	0.001585	0.001603	0.003955	0.003014	0.001495	0	0	0.001479	0.000713	0.000686	0.001317	0	0.000649	0	0.001256	0.003088	0.002462	0.001254	0.000594	0.001174	0.00116	0.002259	0.001124	0.000554	0.001653	0.001085	0.00159	0.000509	0.001044	0.001534	0.000994	0.001453	0	0.00137	0.001814	0.001744	0.001274	0.003413	0.000439	0.000882	0.000434	0.001279	0.002613
Brooks	unknown	134	597	0.002499	0.004784	0.002388	0.001585	0.002404	0.003955	0.004521	0.001495	0.002835	0.00228	0.002218	0.000713	0.003431	0.003294	0.001291	0.005194	0.001253	0.004397	0.00247	0.003077	0.002508	0.004159	0.005869	0.005219	0.005648	0.003372	0.003325	0.004408	0.001627	0.004239	0.003564	0.001566	0.004092	0.001491	0.004358	0.002877	0.003196	0.004536	0.003924	0.005522	0.001706	0.003514	0.003967	0.00391	0.001705	0.003048
Broome	unknown	48	68	0	0	0	0.000793	0	0	0.001507	0	0	0	0	0.000713	0	0.000659	0	0.000649	0.001253	0.001256	0	0	0.000627	0.001188	0	0	0.000565	0	0	0	0.001085	0.00159	0	0	0	0	0	0	0	0	0.000436	0.001699	0.000853	0.000439	0.000882	0.000434	0.000426	0.000435
Broster	unknown	55	78	0	0.000797	0	0.000793	0	0	0	0.000747	0.000709	0.00076	0	0.000713	0.000686	0.000659	0	0	0.000627	0	0	0	0	0	0.002347	0	0	0	0.000554	0.001102	0	0.00106	0	0	0.001023	0.000497	0.000484	0	0.000457	0	0.000436	0	0.000427	0.002196	0	0.000434	0.000426	0.000435
Brotherton	unknown	53	76	0.000833	0	0.000796	0	0	0.000791	0	0	0	0.00076	0	0	0	0	0.001291	0.000649	0.000627	0	0	0.001846	0	0	0.000587	0	0	0.000562	0	0.000551	0	0.00053	0.000509	0.000522	0	0	0	0.00048	0.000457	0.000907	0	0.000425	0	0.001318	0.000441	0.000434	0.000426	0.000435
Brough	unknown	71	139	0	0.002392	0.001592	0.000793	0.000801	0.000791	0	0.001495	0.000709	0	0	0.000713	0.001372	0.002635	0.001291	0.001298	0.000627	0.000628	0.000618	0	0.000627	0	0.001174	0	0	0.001124	0	0	0.001085	0	0.001528	0	0.001023	0	0.001453	0.000959	0.001826	0.001361	0	0.00085	0.00128	0.000878	0.001322	0	0.001279	0.000435
Broughton	unknown	110	279	0	0.000797	0.000796	0.001585	0.001603	0	0.000753	0	0	0.00152	0.000739	0.001426	0.003431	0.001317	0.001291	0.001298	0.000627	0	0.000618	0.001846	0.000627	0.000594	0.000587	0.00058	0.00113	0.001124	0.002771	0.003306	0.001627	0.00106	0.001528	0.001566	0.001023	0.000994	0.001453	0.001439	0.002283	0.000454	0.000872	0.00085	0	0.001318	0.003526	0.002172	0.002558	0.000435
Brown	M	136	1995	0.011662	0.007974	0.012736	0.008719	0.01122	0.015821	0.017329	0.021673	0.010631	0.010642	0.008873	0.012121	0.01098	0.011857	0.010977	0.013634	0.006893	0.01759	0.013586	0.014771	0.017558	0.015447	0.021714	0.019717	0.013555	0.015734	0.015516	0.013774	0.010847	0.011657	0.014767	0.015657	0.005115	0.008944	0.01259	0.012469	0.015978	0.014516	0.011771	0.013593	0.013225	0.011859	0.014547	0.016507	0.010233	0.012192
Browne	unknown	35	50	0.000833	0	0.000796	0.000793	0	0	0	0.000747	0	0.00076	0	0.000713	0	0.000659	0	0	0	0.000628	0	0.000615	0	0.001782	0	0	0	0.002248	0	0	0	0	0	0	0	0.000497	0	0	0	0.000454	0	0	0	0	0	0	0.001279	0
Browning	unknown	48	66	0	0	0	0	0.000801	0.000791	0	0	0	0	0	0	0	0	0.000646	0	0.000627	0	0.001235	0	0	0	0	0.00116	0	0.000562	0.000554	0.000551	0.000542	0	0.001018	0.001044	0.000511	0.001491	0	0.00048	0.000457	0	0	0.000425	0.000427	0	0.001322	0.000434	0.000426	0.000871
Bruce	M	171	1862	0.001666	0.000797	0.001592	0.001585	0.001603	0.001582	0.000753	0.001495	0.001417	0.00076	0.001479	0.001426	0.001372	0.001317	0.001937	0.000649	0.001253	0.001885	0.003088	0.003693	0.001881	0.001782	0.005869	0.00232	0.002824	0.001124	0.005541	0.004408	0.002712	0.005299	0.008147	0.003131	0.001023	0.006459	0.004358	0.003357	0.006391	0.002722	0.003924	0.002549	0.00384	0.003514	0.006612	0.004778	0.001279	0.002613
Bruno	M	51	66	0	0	0	0	0	0	0	0	0	0	0	0	0	0	0	0	0	0	0	0	0	0.000594	0	0	0	0	0	0	0	0	0	0	0	0	0	0	0.000457	0	0	0	0.000853	0	0	0.000434	0	0
Brunt	unknown	48	64	0	0	0	0.000793	0	0	0	0	0.000709	0	0.000739	0	0	0.001317	0	0	0	0.000628	0.000618	0.002462	0	0.000594	0.000587	0.00058	0.000565	0.001124	0.000554	0.000551	0.000542	0	0	0.001044	0	0.000497	0	0	0.000913	0.000454	0.000872	0	0.000427	0.000439	0	0.000869	0	0.001742
Brunton	unknown	37	57	0	0	0	0	0	0	0.000753	0	0	0	0	0	0	0	0	0.000649	0	0	0	0	0	0	0.000587	0	0	0	0.001108	0	0	0	0	0	0.000511	0	0.000484	0	0.000457	0.000454	0	0.001274	0	0	0	0	0.000426	0
Bryan	M	171	2002	0.000833	0.000797	0.001592	0.002378	0.000801	0.000791	0.001507	0.000747	0.000709	0.00152	0.000739	0.002139	0.000686	0.002635	0.000646	0.001298	0.001253	0.001256	0.000618	0.001846	0.000627	0.002971	0.001761	0.00116	0.000565	0.001124	0.000554	0.001653	0.002169	0.002649	0.002546	0.002609	0.002557	0	0	0.001439	0.00137	0.001361	0.000436	0.001699	0.000427	0.003514	0.000882	0.001738	0.000426	0.001306
Bryant	unknown	80	125	0	0	0	0.000793	0	0	0.000753	0.000747	0.001417	0.00076	0.000739	0	0	0.000659	0.000646	0.000649	0.000627	0.000628	0	0	0	0.000594	0.001761	0.00058	0	0.001124	0	0.002204	0.001085	0.00106	0	0	0.000511	0.000994	0.000968	0.00048	0.000913	0	0	0.000425	0	0.000878	0	0	0.000853	0
Bryce	M	97	156	0.000833	0	0.000796	0	0	0	0	0.000747	0.000709	0	0.000739	0	0	0.000659	0	0	0	0	0.001235	0	0	0.000594	0	0	0.00113	0	0.001108	0.000551	0.000542	0.00053	0	0	0.000511	0	0.000484	0	0	0.000454	0.000436	0	0.000853	0.001318	0.000882	0	0.000853	0.000435
Bryn	M	100	429	0	0	0	0	0	0	0	0	0	0	0	0	0	0	0	0	0	0	0	0	0	0	0	0	0	0	0	0	0	0.00053	0	0	0	0	0	0	0	0	0	0	0	0	0	0	0	0
Brynmor	M	50	100	0	0	0	0	0	0	0	0	0	0	0	0	0	0	0	0	0	0	0	0	0	0	0	0	0	0	0	0	0	0	0	0	0	0	0	0	0	0	0	0	0	0	0	0	0	0
Bryony	F	30	73	0	0	0	0	0	0	0	0	0	0	0	0	0	0	0	0	0	0	0	0	0	0	0	0	0	0	0	0	0	0	0	0	0	0	0	0	0	0	0	0	0	0	0	0	0	0
Buchan	unknown	50	60	0	0	0	0	0	0	0.000753	0	0	0	0	0.000713	0.000686	0	0.000646	0.000649	0	0	0.000618	0	0	0.000594	0	0	0.000565	0	0	0.000551	0.000542	0	0	0	0.000511	0	0	0	0.000457	0	0	0.000425	0	0.000439	0	0	0.000426	0
Buchanan	unknown	115	219	0.000833	0	0.000796	0	0	0	0	0	0.000709	0.00076	0.000739	0.000713	0	0.000659	0	0	0.000627	0	0	0	0.001881	0.000594	0	0.00058	0	0.000562	0.001108	0	0	0.00159	0.000509	0.001566	0.000511	0.000497	0.000968	0.00048	0	0.000454	0.000872	0	0.000427	0.003075	0.000441	0.000434	0	0.000435
Buck	unknown	42	51	0	0	0	0.000793	0.000801	0	0.000753	0	0.002126	0.00076	0.000739	0.000713	0	0	0.000646	0.000649	0	0	0	0	0	0.000594	0.001174	0	0	0.000562	0.001108	0.001102	0.001085	0.00053	0	0	0	0	0.000484	0.00048	0	0.000454	0	0	0.000853	0.000439	0	0	0	0
Buckley	M	132	1526	0.00833	0.007974	0.007164	0.01506	0.00561	0.008701	0.012808	0.009715	0.012757	0.014442	0.007394	0.020676	0.010293	0.013175	0.012914	0.006492	0.01128	0.012564	0.014821	0.00677	0.008779	0.011288	0.005282	0.012178	0.010166	0.012925	0.010529	0.012672	0.009762	0.009538	0.008147	0.014613	0.008184	0.00795	0.004842	0.004796	0.006391	0.01134	0.005667	0.012319	0.007679	0.013616	0.008375	0.009991	0.00938	0.007402
Bulkeley	unknown	42	56	0	0	0	0.000793	0	0	0	0.000747	0	0	0.000739	0	0	0	0.001937	0	0.002507	0	0	0.001231	0	0.001782	0.000587	0	0	0.000562	0	0.000551	0.001085	0.00053	0	0	0.000511	0	0.000484	0	0.000457	0	0	0.000425	0.000427	0	0	0.000434	0.000426	0
Buller	unknown	23	59	0	0.000797	0	0.000793	0	0	0.000753	0	0.000709	0	0	0	0	0	0	0	0	0	0	0	0	0	0	0	0	0	0	0	0.000542	0	0	0	0	0	0	0	0	0	0	0	0	0	0	0	0	0
Bullock	unknown	60	106	0.002499	0	0.000796	0	0.000801	0	0	0.000747	0	0	0.000739	0.001426	0	0	0.000646	0.003246	0.001253	0.001256	0.001853	0.000615	0.000627	0.001188	0.001174	0.00058	0.00113	0.000562	0.001108	0.001653	0.001085	0.00106	0.000509	0.002088	0.001534	0	0.000968	0	0	0.001361	0.000436	0	0.000427	0.000439	0	0	0.000853	0.000871
Bulmer	unknown	36	51	0	0.000797	0.001592	0.000793	0	0	0	0	0	0.00076	0.001479	0	0	0	0.001291	0	0	0	0	0	0.001254	0.000594	0	0	0.000565	0.001124	0	0	0	0.00106	0.001018	0	0.000511	0.000497	0.000968	0	0	0	0	0	0	0	0	0	0.000853	0
Burdett	unknown	75	123	0	0	0	0	0	0	0.001507	0	0	0.00076	0.000739	0.000713	0.000686	0.001317	0.000646	0	0.001253	0.000628	0.001235	0.000615	0.000627	0.000594	0.000587	0.00174	0.000565	0	0.000554	0.001102	0.002169	0.00053	0.001018	0.000522	0.000511	0	0.001453	0.000959	0.000457	0.001361	0.000436	0.000425	0.000853	0.000878	0.001322	0.001303	0.000426	0.000435
Burgess	unknown	124	602	0.003332	0	0.001592	0.002378	0.002404	0.003164	0.00226	0.001495	0.002835	0.004561	0.004436	0.003565	0.002059	0.001976	0.002583	0.003246	0.003133	0.001885	0.001853	0.002462	0.003135	0.004159	0.003521	0.005219	0.003953	0.001124	0.003325	0.004958	0.001627	0.003709	0.003055	0.005219	0.002557	0.003975	0.00339	0.007673	0.005478	0.004536	0.004796	0.004248	0.00384	0.001757	0.002204	0.002606	0.005543	0.003048
Burgoyne	unknown	39	55	0	0	0	0	0	0	0	0	0	0	0.000739	0	0.001372	0.000659	0	0.001298	0	0.000628	0	0	0	0	0	0.00058	0	0	0.000554	0.000551	0	0.00106	0	0	0.001023	0.000994	0.000968	0.00048	0.000913	0.000454	0	0	0.000427	0.000878	0	0	0	0
Burke	unknown	44	51	0	0	0	0	0	0	0	0.001495	0	0.00076	0	0	0	0	0	0.000649	0	0	0	0	0	0	0	0.00058	0.000565	0	0	0.000551	0.000542	0.00106	0	0	0	0.000994	0	0	0	0.000454	0	0.000425	0	0	0	0	0	0
Burley	unknown	41	57	0	0.001595	0	0	0	0	0	0	0	0	0.001479	0.000713	0	0	0.001937	0.000649	0	0.000628	0.000618	0	0.000627	0	0.000587	0.00116	0	0.001124	0	0	0	0	0.000509	0.000522	0	0	0	0.000959	0.000913	0.000454	0.000436	0	0	0.001318	0.000441	0	0	0.000871
Burn	unknown	41	55	0	0	0.000796	0.000793	0	0	0	0.000747	0	0.00152	0.001479	0.001426	0.001372	0.001317	0.000646	0.000649	0	0	0	0.001231	0	0.000594	0	0.00058	0.000565	0	0.001108	0	0	0.00053	0.000509	0.000522	0.000511	0.000497	0	0	0	0	0	0	0	0.000439	0.000441	0	0.001705	0.000435
Burnell	unknown	54	69	0	0.000797	0.000796	0.000793	0.000801	0	0	0.000747	0	0	0.000739	0	0	0	0	0.000649	0.000627	0.000628	0	0.001231	0	0	0	0	0	0.001124	0.000554	0	0.000542	0	0.001018	0.000522	0.001023	0.000497	0	0.000959	0.000457	0	0.000436	0.000425	0.000427	0	0.000441	0.000434	0.000853	0.000871
Burnett	M/F	106	251	0	0.002392	0.000796	0.000793	0.000801	0	0	0.002242	0.001417	0.00076	0.001479	0	0.000686	0.000659	0.002583	0	0.003133	0.001256	0.001853	0.001231	0.000627	0.001188	0.001174	0.00116	0.000565	0.000562	0.001108	0.001102	0.002169	0	0	0.001044	0.002046	0.001491	0.000968	0.000959	0.000913	0.000907	0.00218	0.001274	0.00128	0.001757	0.000882	0.001303	0.001705	0.000435
Burns	unknown	111	274	0	0	0.000796	0.000793	0	0.000791	0.001507	0.001495	0.001417	0.00076	0	0	0.000686	0	0	0.001298	0.002507	0.001256	0.001235	0.001231	0.001881	0.001188	0.000587	0.00232	0.001694	0.001124	0.001108	0.002204	0.001085	0.00212	0.001018	0.001044	0.000511	0.001987	0.001937	0.002877	0.000913	0.001814	0.000436	0.002124	0.000853	0.002196	0.000882	0.001738	0.000426	0.000871
Burrell	unknown	50	59	0	0	0	0	0.001603	0.000791	0	0.000747	0	0	0	0	0	0	0.000646	0	0	0.000628	0.000618	0.000615	0.000627	0.000594	0	0.00058	0.000565	0.000562	0.000554	0	0.000542	0	0	0.000522	0	0	0	0	0	0	0.000436	0	0	0.000439	0	0.000869	0	0
Burrow	unknown	67	102	0.000833	0	0.001592	0	0	0	0.001507	0.000747	0.000709	0.00076	0	0.000713	0.000686	0.000659	0.000646	0	0.001253	0	0	0.000615	0.001254	0.000594	0.001761	0.00058	0.001694	0.001124	0.001108	0.001102	0.000542	0.00053	0	0.000522	0.000511	0.001491	0.000968	0.000959	0.000457	0.000454	0.000436	0.00085	0.000853	0	0.000441	0.000869	0.000853	0.001306
Burrows	unknown	99	235	0.000833	0.000797	0.00398	0.000793	0.000801	0.001582	0.000753	0	0.002835	0.00152	0.001479	0	0.002059	0	0.001937	0.000649	0.001253	0.001256	0.001853	0	0.001881	0.001188	0.001174	0.00232	0	0.001124	0.001108	0.001653	0	0	0.001018	0.000522	0.001023	0.001491	0.000484	0.000959	0.000913	0.000454	0	0.000425	0.000853	0.001318	0.001322	0.000869	0.002985	0.000871
Burt	M	54	76	0	0	0	0	0	0	0	0.001495	0.001417	0	0	0.000713	0	0	0	0	0	0	0	0.000615	0.000627	0	0	0.00058	0.000565	0	0	0	0	0	0	0.000522	0	0	0	0.00048	0	0	0	0.000425	0.000427	0.000439	0	0.001303	0.000853	0.000435
Burton	M	134	1056	0.003332	0.001595	0.003184	0.00317	0.002404	0.005537	0.003767	0.007473	0.006379	0.007601	0.001479	0.004991	0.009607	0.003294	0.00452	0.011686	0.008147	0.003769	0.00494	0.008001	0.00439	0.005347	0.002934	0.008698	0.006777	0.003934	0.006095	0.00606	0.003796	0.005829	0.004074	0.007307	0.006649	0.006956	0.009685	0.006714	0.007304	0.00499	0.005231	0.005522	0.003413	0.004392	0.00573	0.006082	0.007675	0.00566
Bury	unknown	73	154	0	0.000797	0	0.00317	0	0.003164	0	0.002989	0.004252	0	0.002218	0.002139	0.002059	0.000659	0.001291	0.000649	0.00188	0.003769	0.000618	0.003077	0.001254	0.000594	0.000587	0.00174	0.002259	0	0	0.000551	0.000542	0.00106	0.002037	0.001044	0.000511	0	0.001453	0.00048	0.000913	0.000907	0.000436	0.001699	0.00128	0.000878	0.000882	0.001303	0.000426	0.000871
Butcher	unknown	58	83	0	0.000797	0	0	0	0	0	0	0	0	0	0	0	0.000659	0.000646	0.000649	0.000627	0.000628	0.000618	0	0	0.001188	0	0	0.00113	0	0.000554	0	0.001627	0	0.001018	0	0.001534	0.000497	0.000484	0.00048	0.000457	0	0	0	0.000427	0	0	0.000869	0.000426	0
Butler	M	129	683	0.002499	0.001595	0.002388	0.001585	0.002404	0.001582	0.001507	0.001495	0.001417	0.006081	0.003697	0.003565	0.006862	0.002635	0.002583	0.003895	0.002507	0.002513	0.003088	0.00677	0.005017	0.002971	0.002347	0.005219	0.002259	0.00281	0.004433	0.002204	0.003796	0.004239	0.005092	0.003131	0.003069	0.005465	0.004842	0.004796	0.003196	0.004536	0.003488	0.002549	0.005973	0.003075	0.003526	0.00391	0.002985	0.001306
Butterfield	unknown	50	71	0.000833	0.000797	0.000796	0	0	0	0.000753	0.000747	0	0	0.000739	0	0	0	0.001291	0	0.000627	0.000628	0	0	0.000627	0	0	0.00058	0.00113	0.001124	0.000554	0.000551	0	0.00106	0.001528	0	0.000511	0	0.000968	0.001918	0.000913	0	0.000872	0.000425	0.00128	0	0.000441	0.000869	0	0.000435
Butterworth	unknown	102	409	0.003332	0.003987	0.001592	0.004756	0.002404	0.001582	0.006027	0.000747	0.004252	0.004561	0.001479	0.002852	0.003431	0.002635	0.003228	0.003246	0.003133	0.000628	0.001235	0.003077	0.003762	0.005941	0.003521	0	0.002824	0.001686	0.003325	0.000551	0.002169	0.003709	0.002037	0.001566	0.001534	0.001491	0.001937	0.001918	0.003196	0.002268	0.001744	0.002974	0.00256	0.001757	0.003967	0.002606	0.001705	0.001306
Buxton	unknown	81	176	0.001666	0	0.002388	0	0.000801	0.003164	0	0.000747	0.003544	0.00076	0.000739	0.000713	0.002059	0.000659	0.000646	0.001948	0.002507	0	0	0	0	0	0	0.00116	0.00113	0.000562	0.001108	0.001102	0.002169	0.00106	0.002037	0.001044	0.000511	0	0.001937	0.000959	0	0.002268	0.000436	0.001699	0	0.000878	0.001763	0.001303	0.000853	0.000871
Byrne	unknown	54	66	0	0	0	0.000793	0	0	0	0	0	0	0.000739	0	0.000686	0.000659	0.001291	0	0.000627	0	0	0	0	0	0.000587	0	0	0.000562	0	0.000551	0.001085	0	0	0	0	0	0.000484	0.00048	0.000913	0.000454	0.000436	0	0	0	0.000882	0	0	0
Byron	M	152	475	0	0.000797	0.000796	0.000793	0.003206	0.001582	0.000753	0.002989	0	0.00304	0.000739	0.002139	0.002059	0.001317	0.005165	0.003246	0.00188	0.001256	0.004323	0.003077	0.001254	0.004159	0.002347	0.00174	0	0.00281	0.002771	0.001102	0.001627	0.00106	0.001528	0.002088	0.003069	0.004472	0.000968	0.00048	0.00137	0.003629	0.001744	0.001274	0.001706	0.000878	0.001763	0.003041	0.002132	0.000435
Cadman	unknown	52	79	0	0	0	0	0	0.001582	0.00226	0	0	0	0	0	0	0.000659	0.001291	0	0.00188	0	0	0.000615	0.001254	0	0.002347	0	0.001694	0	0.001108	0	0	0	0.000509	0.000522	0	0.000497	0	0.000959	0.000913	0.000454	0.000872	0.00085	0	0.000439	0	0.000869	0	0.000435
Cadwaladr	M	80	195	0	0.000797	0	0	0.000801	0.001582	0	0	0	0	0.001479	0.000713	0	0.000659	0	0	0	0.000628	0.000618	0.001231	0.000627	0.001188	0.001174	0	0.000565	0	0.000554	0	0.001085	0.00159	0	0	0.001534	0.001491	0.001453	0.000959	0.000457	0.001361	0.000872	0.000425	0	0.001757	0.001322	0.000434	0.000853	0.000871
Caesar	M	44	61	0	0	0.000796	0.001585	0	0.000791	0	0.000747	0.000709	0	0	0.002139	0.000686	0	0	0	0	0.001885	0.000618	0	0	0	0.001174	0	0	0	0	0	0.000542	0.00053	0.000509	0.001044	0	0	0	0	0.000457	0	0.000436	0.000425	0.000853	0.000439	0	0.000434	0	0.000435
Cain	M	59	85	0.000833	0	0	0	0	0	0.001507	0	0	0	0	0	0	0	0.000646	0.001298	0	0.002513	0	0	0	0	0.000587	0	0	0	0	0.000551	0	0	0.000509	0.000522	0.000511	0	0.000968	0.000959	0	0.000454	0.000436	0	0	0.000439	0.000441	0.000869	0	0.000435
Caine	unknown	37	53	0	0	0	0	0	0	0	0	0	0	0	0.001426	0	0	0	0	0	0	0	0	0	0	0	0	0	0	0	0.000551	0	0	0.000509	0	0	0	0.000484	0	0.000457	0	0	0	0	0	0	0	0.000426	0
Cairns	unknown	53	65	0	0	0	0	0	0	0	0	0	0	0	0	0	0	0	0	0	0	0	0.000615	0	0.000594	0.000587	0	0	0	0	0	0	0	0	0.000522	0.000511	0.000497	0	0	0.000457	0.000454	0	0.000425	0	0	0	0.000434	0.000853	0
Caitlin	F	34	266	0	0	0	0	0	0	0	0	0	0	0	0	0	0	0	0	0	0	0	0	0	0	0	0	0	0	0	0	0	0	0	0	0	0	0	0	0	0	0	0	0	0	0	0	0	0
Calder	unknown	54	69	0	0	0.000796	0	0	0.000791	0	0	0.000709	0.00152	0	0.000713	0	0	0.000646	0	0.000627	0	0	0	0.000627	0	0	0	0.000565	0.001124	0	0	0.000542	0	0	0	0.000511	0	0	0.00048	0	0.000907	0.000872	0	0.000427	0	0.000882	0	0.000426	0.000435
Caldwell	unknown	75	147	0.000833	0.000797	0	0.000793	0.000801	0.001582	0.001507	0	0	0	0	0	0.000686	0	0	0	0.000627	0	0	0.002462	0.001254	0.001188	0	0	0.000565	0.000562	0.000554	0.001653	0.001085	0.00053	0	0	0	0	0.000484	0.004316	0.000457	0.000907	0.000872	0.00085	0.000853	0.002635	0.000882	0.000869	0.001279	0.000871
Caleb	M	101	190	0	0	0	0.002378	0	0	0.00226	0.000747	0.000709	0	0.000739	0.000713	0	0.000659	0.001291	0.000649	0	0.000628	0.000618	0	0.000627	0.000594	0.000587	0.00174	0.000565	0.001686	0.001108	0.001102	0.000542	0.00106	0.002546	0.001044	0.002046	0	0.000484	0.00048	0	0.002722	0.001308	0	0.002133	0.001318	0.001763	0.000869	0.001279	0.000871
Callum	M	40	286	0	0	0	0	0	0	0	0.000747	0	0	0	0	0	0	0	0	0	0	0	0	0	0	0	0	0	0	0	0	0	0	0	0	0	0	0	0	0	0	0	0	0	0	0	0	0	0
Calverley	unknown	41	56	0	0	0	0	0	0.000791	0.001507	0	0.001417	0	0	0	0	0	0.000646	0.001298	0.000627	0	0.001853	0	0.000627	0.000594	0.000587	0	0.000565	0.001124	0	0	0	0	0.000509	0	0	0.000497	0.000484	0	0.000457	0	0.000436	0	0	0	0	0	0	0
Calvert	M	118	399	0.001666	0.001595	0.002388	0.001585	0.000801	0.002373	0.00226	0.000747	0.001417	0.00152	0	0.002139	0.002059	0.003952	0.001937	0.001948	0.001253	0.003141	0.000618	0.001846	0.000627	0.004159	0.001174	0.00116	0.002824	0.003934	0.000554	0.002755	0.000542	0.00053	0.003564	0.000522	0.002046	0.002484	0.002905	0.000959	0.002283	0.000907	0.00218	0.002549	0.003413	0.003953	0.003086	0.003475	0.001705	0.001742
Calvin	M	68	102	0	0	0	0	0	0	0	0	0	0	0	0	0	0	0	0	0.001253	0	0	0	0	0	0	0.00058	0	0	0	0	0.000542	0	0	0.000522	0	0	0.000484	0	0.000457	0	0.000436	0	0.000427	0.000439	0	0	0.000426	0
Cameron	M	165	1311	0	0	0	0	0.001603	0.002373	0	0.000747	0	0.00076	0	0.000713	0	0.001976	0.001291	0.001298	0.001253	0.001885	0.001853	0	0.001254	0	0.000587	0.002899	0.000565	0.001686	0	0.000551	0.001085	0.00159	0.001018	0.002088	0.002557	0.002484	0.001937	0.000959	0.000913	0.003175	0.003052	0.002549	0.002986	0.001318	0.001322	0.001303	0.003837	0.001306
Camilla	F	66	88	0	0	0	0.000793	0	0	0	0	0.000709	0	0.000739	0	0	0	0	0	0.001253	0	0.000618	0	0	0	0.000587	0	0	0	0	0	0.000542	0	0	0.000522	0	0	0	0	0	0	0	0.000425	0.000427	0	0	0	0	0
Camille	F	52	77	0	0	0	0	0	0	0	0	0	0	0	0	0	0	0	0	0	0	0	0.000615	0	0	0	0.00058	0	0	0	0	0	0	0	0	0	0	0	0	0.000457	0	0	0	0	0	0	0	0.000426	0
Campbell	M	170	1972	0.001666	0.001595	0.002388	0.002378	0.004007	0.001582	0.000753	0.000747	0.000709	0.003801	0.004436	0.002852	0.000686	0.003952	0.002583	0.001948	0.00376	0.003141	0.010498	0.005539	0.005644	0.005941	0.003521	0.008698	0.003389	0.007867	0.00665	0.004958	0.003796	0.005299	0.004583	0.003653	0.006649	0.013912	0.007748	0.009112	0.010043	0.007711	0.009155	0.006797	0.006826	0.010981	0.00573	0.009122	0.005543	0.007838
Campion	unknown	42	54	0	0	0	0	0.000801	0	0	0	0	0	0	0	0.000686	0	0	0.000649	0	0.000628	0	0	0	0	0	0	0	0.000562	0.000554	0	0	0	0.001018	0	0	0	0.000484	0.00048	0	0	0	0.000425	0.000427	0	0	0.000434	0	0.000435
Canning	unknown	42	59	0.000833	0	0	0	0	0.000791	0	0	0	0.00076	0	0	0	0	0	0	0	0	0	0.001231	0	0.001188	0	0.00058	0.00113	0.000562	0.000554	0	0.001085	0	0.000509	0	0	0	0	0.00048	0	0.000454	0.000436	0.000425	0	0.000439	0.000882	0	0.001279	0.000435
Cannon	unknown	48	63	0	0	0	0	0	0	0	0	0	0.00076	0	0	0	0	0	0.001298	0	0	0.000618	0.000615	0.001254	0	0.000587	0.00058	0	0	0.000554	0	0	0.00053	0	0	0	0.000497	0	0	0.000457	0	0.000436	0	0.000427	0.000878	0.000441	0	0	0
Capper	unknown	50	68	0	0	0.000796	0	0	0.000791	0.001507	0	0.001417	0	0.001479	0	0	0.000659	0	0	0.000627	0	0.001235	0.000615	0	0.000594	0	0	0	0.001124	0.000554	0.000551	0	0.00106	0.000509	0	0.000511	0.001491	0.000968	0	0.000913	0	0.000436	0.000425	0.000427	0.000878	0.000441	0.000434	0.001279	0
Cara	F	35	91	0	0	0	0	0	0	0	0	0	0	0	0	0	0	0	0	0	0	0	0	0	0	0	0	0.000565	0	0	0	0	0	0	0	0	0	0	0.00048	0	0	0	0	0	0	0	0	0	0
Caradoc	M	81	196	0	0	0	0	0	0	0	0	0	0	0	0	0	0.000659	0	0.000649	0	0	0	0.000615	0	0	0.001174	0.00058	0	0.000562	0.000554	0.000551	0.000542	0	0.001018	0.001566	0.000511	0	0.000968	0.000959	0.000913	0.000907	0.000436	0	0.00128	0	0.000882	0.000869	0.001279	0.000435
Caradog	M	69	134	0	0	0	0	0	0	0	0	0	0	0	0	0	0	0	0.000649	0	0	0	0	0	0	0	0	0	0	0	0	0	0	0.000509	0.000522	0	0.000497	0.001453	0.00048	0.000457	0.000454	0.000436	0.000425	0	0.000439	0.001322	0.000434	0.000853	0.001306
Cardwell	unknown	81	145	0	0	0	0.000793	0	0.000791	0.000753	0.000747	0	0	0.001479	0.000713	0.001372	0	0.001291	0.001298	0.001253	0.000628	0.000618	0	0.001254	0.001782	0.000587	0.00058	0	0.001124	0.001662	0.000551	0.001085	0	0	0	0.000511	0.000994	0.001937	0.00048	0.00137	0.000907	0.00218	0	0.000853	0.000878	0.001322	0.000434	0.001705	0.000435
Carey	M/F	118	247	0	0	0.000796	0.000793	0.000801	0	0.000753	0.001495	0.000709	0.00152	0	0.002139	0	0.001317	0.000646	0.000649	0.001253	0	0	0	0.001254	0.001782	0.001174	0.00174	0	0.001686	0.001662	0.000551	0.001627	0.00053	0.001018	0.001566	0	0.000497	0.001453	0.000959	0.000913	0.001361	0.003052	0.00085	0.000427	0.001757	0.000882	0.000434	0.000853	0
Carl	M	147	1604	0	0	0	0	0.000801	0.000791	0	0	0	0	0	0	0	0	0	0	0.000627	0	0.000618	0.001231	0	0	0	0.00058	0.00113	0.001686	0.000554	0.001102	0.000542	0.00053	0.000509	0	0	0	0	0.00048	0.001826	0.003175	0.000436	0.000425	0.00128	0.000878	0.000441	0.000434	0	0.000435
Carla	F	46	98	0	0	0	0	0	0	0	0	0	0	0	0	0	0	0	0	0	0	0	0	0	0	0	0	0	0	0	0	0	0	0	0	0	0	0	0	0	0	0	0	0	0	0	0	0	0
Carleton	unknown	47	55	0	0.000797	0	0	0	0	0.000753	0	0	0	0	0	0	0	0.001291	0	0	0	0	0.000615	0	0	0	0	0	0.000562	0	0	0	0.00106	0	0	0.000511	0	0	0.00048	0	0	0	0	0.000853	0	0	0.000869	0.000426	0.000435
Carlisle	unknown	84	156	0	0.000797	0	0	0	0	0	0	0.000709	0	0	0	0.000686	0.000659	0.000646	0.000649	0	0.000628	0.001235	0.000615	0.001254	0.000594	0.001761	0.00058	0.000565	0.000562	0.000554	0.001102	0	0.00053	0.001018	0.000522	0.001023	0.000497	0.000968	0.000959	0.00137	0.001361	0.000436	0.001699	0.000853	0.000878	0.000882	0.001738	0	0.001742
Carlos	M	42	76	0	0	0	0	0	0	0	0	0	0	0	0	0	0	0	0	0.000627	0	0	0	0	0.001188	0	0	0.000565	0	0	0	0	0	0	0	0	0	0	0	0	0	0	0	0	0	0	0	0	0
Carlton	M	129	295	0	0.000797	0.000796	0	0.000801	0.000791	0.000753	0	0	0	0	0.000713	0	0	0.000646	0.000649	0.000627	0.000628	0	0.001231	0.000627	0.001188	0	0.00232	0.000565	0.001686	0.001108	0.001102	0.001085	0	0	0	0.000511	0.000994	0	0.00048	0.001826	0.001361	0.001744	0.00085	0.000853	0.000439	0.000441	0	0.000853	0.000871
Carlyle	unknown	80	147	0.001666	0	0	0	0	0	0.000753	0	0	0	0	0	0.000686	0	0	0	0.000627	0	0.000618	0.000615	0	0	0	0	0.000565	0.001124	0	0.000551	0	0.00053	0.001528	0.001044	0	0.000994	0.000484	0.00048	0	0.000907	0.001308	0.00085	0.000427	0.000439	0.000882	0.000434	0	0
Carmel	F	77	224	0	0	0	0	0	0	0	0	0	0	0	0	0	0	0	0	0	0	0	0	0	0	0	0	0	0	0	0	0	0	0	0	0	0	0	0	0	0	0	0	0	0	0.000441	0	0	0
Carmen	F	79	172	0	0	0	0	0	0	0	0	0	0	0	0	0	0	0	0	0	0	0	0	0	0	0	0	0	0	0	0	0	0	0	0	0	0	0	0	0	0	0	0	0	0	0	0.000434	0.000426	0
Carmichael	unknown	60	82	0	0.000797	0	0.000793	0	0	0	0	0	0.00076	0.000739	0	0	0	0	0	0.000627	0	0.000618	0.000615	0.000627	0	0	0	0	0	0.000554	0	0.000542	0	0.000509	0	0.000511	0.000497	0	0	0.000913	0	0	0	0	0.000439	0	0.000869	0.000853	0.000435
Carol	F	103	3417	0	0	0	0	0	0	0	0	0	0	0	0	0	0	0	0	0	0	0.000618	0	0	0	0	0	0	0	0	0	0	0	0	0	0	0	0	0	0	0	0	0	0	0	0	0	0	0
Carole	F	82	1302	0	0	0	0	0	0	0	0	0	0	0	0	0	0	0	0	0	0	0	0	0	0	0	0	0	0	0	0	0	0	0	0	0	0	0	0	0	0	0	0	0	0	0	0	0	0
Carolina	F	43	58	0.000833	0.000797	0	0	0	0	0	0.000747	0	0	0	0	0.000686	0	0	0	0	0	0	0.001846	0	0	0	0	0	0	0.000554	0	0	0	0.000509	0.001044	0.000511	0.000994	0.000968	0	0	0	0.000872	0	0	0	0	0	0	0
Caroline	F	174	5489	0.014995	0.008771	0.01592	0.01823	0.012021	0.010283	0.015822	0.017936	0.01701	0.022803	0.017006	0.014973	0.017156	0.015151	0.01937	0.01688	0.023186	0.016334	0.026555	0.020309	0.028846	0.019012	0.01878	0.013338	0.020332	0.031469	0.024382	0.023691	0.035794	0.027554	0.033098	0.020876	0.033246	0.027824	0.030992	0.029734	0.032412	0.029031	0.024849	0.024213	0.028156	0.025036	0.02733	0.022589	0.020039	0.023077
Carolyn	F	69	482	0	0	0	0	0	0	0	0	0	0	0	0	0	0	0	0	0	0	0	0	0	0	0	0	0	0	0	0	0	0	0	0	0	0	0	0	0	0.000454	0	0	0	0	0	0	0	0
Caron	F	29	66	0	0	0	0	0	0	0	0	0	0	0	0	0	0	0	0	0	0	0	0	0	0	0	0	0	0	0	0	0	0	0	0	0	0	0	0	0	0	0	0	0	0	0	0	0	0
Carr	unknown	132	656	0.000833	0.00319	0	0.00317	0.006411	0.003955	0.00226	0.002989	0.006379	0.00304	0.003697	0.002139	0.006176	0.001317	0.005165	0.00844	0.00564	0.007539	0.003705	0.001846	0.003762	0.001188	0	0.002899	0.003953	0.001686	0.001662	0.003857	0.004881	0.003179	0.001528	0.004697	0.00358	0.003478	0.003874	0.001439	0.003652	0.006804	0.001744	0.004248	0.003413	0.002196	0.001763	0.003475	0.001279	0.006096
Carrick	unknown	49	60	0	0.000797	0.001592	0	0	0.000791	0	0	0	0.00076	0	0	0.000686	0	0	0	0.000627	0.000628	0	0.000615	0.000627	0	0	0.00116	0.000565	0	0	0	0	0	0.000509	0	0	0	0	0.00048	0.001826	0.000454	0	0.00085	0.000853	0.000439	0.000441	0.000434	0.000426	0
Carrie	F	77	137	0	0	0	0	0	0	0	0	0	0	0	0	0	0	0	0	0	0	0	0	0	0	0	0.00058	0	0	0	0	0	0	0	0	0	0	0.000484	0.00048	0.000457	0.000454	0.001308	0	0.000853	0.000878	0.001763	0.000869	0.001279	0.000871
Carrington	unknown	108	210	0	0	0.001592	0.002378	0	0	0.000753	0	0	0.00152	0	0	0.000686	0	0	0	0.000627	0.001256	0.000618	0	0	0.000594	0	0.00058	0	0	0.000554	0.002204	0	0.00212	0.001528	0.001566	0.001023	0.001987	0	0.000959	0.000913	0.001814	0.001308	0.000425	0.000853	0.001757	0.001322	0.000869	0.001279	0.001306
Carroll	F	78	119	0.000833	0	0	0	0	0.000791	0	0	0	0	0	0	0.000686	0	0.000646	0	0	0	0	0.000615	0	0	0.001174	0	0	0	0	0	0	0.00053	0	0	0	0	0	0.00048	0	0.000454	0	0.00085	0	0.000878	0	0.000434	0.000426	0.000435
Carruthers	unknown	89	149	0.000833	0.000797	0	0	0	0.001582	0.001507	0	0	0	0	0.000713	0	0	0.000646	0	0	0.001256	0.001235	0	0.000627	0	0.001174	0	0.000565	0.000562	0.001662	0	0.001627	0.00106	0.000509	0.001044	0	0.000497	0	0	0.000913	0.000907	0	0.001274	0.000427	0.000878	0.000441	0.000869	0.000426	0.000435
Carson	unknown	83	139	0	0.000797	0	0	0	0.000791	0.000753	0.000747	0	0	0.000739	0	0	0	0	0	0.000627	0	0	0	0.000627	0	0	0.00058	0.000565	0.001124	0	0	0	0	0	0	0.000511	0.000994	0	0.00048	0.000913	0.000454	0.000872	0	0.00128	0.000878	0.000441	0	0	0.000435
Carter	M	146	931	0.004165	0.005582	0.004776	0.007926	0.007213	0.004746	0.005274	0.005979	0.004252	0.00228	0.005176	0.006417	0.006176	0.004611	0.003874	0.006492	0.001253	0.005026	0.00494	0.004924	0.005017	0.007129	0.005869	0.00174	0.005648	0.002248	0.006095	0.003857	0.004881	0.004769	0.009675	0.006785	0.004603	0.005465	0.007264	0.005275	0.003652	0.005897	0.007847	0.004248	0.005119	0.003514	0.003967	0.003475	0.007248	0.006531
Cartlidge	unknown	56	82	0	0.000797	0.002388	0	0.002404	0	0	0.000747	0.002126	0.00076	0.001479	0.000713	0	0.001317	0	0.001298	0.000627	0	0	0	0	0.000594	0	0.00058	0	0	0.001662	0.000551	0	0.00053	0.001018	0.002088	0	0.000497	0.000968	0.000959	0	0	0	0	0.000427	0.000878	0.000441	0	0.000426	0.000871
Cartmell	unknown	56	86	0	0	0	0.000793	0	0	0.000753	0	0	0.00076	0	0.000713	0	0	0	0	0.000627	0.000628	0	0	0.000627	0	0	0	0	0	0.000554	0	0.000542	0	0.000509	0	0.000511	0	0	0	0.000457	0.000454	0.000872	0	0.000853	0.000439	0.000441	0.001303	0	0
Cartwright	unknown	112	294	0.002499	0.002392	0.000796	0.000793	0	0.001582	0.000753	0.002989	0.001417	0.00152	0.001479	0.002852	0.002745	0.004611	0.000646	0.005194	0.001253	0.001885	0.001235	0.003077	0.003135	0.000594	0.000587	0.002899	0.00113	0.002248	0.002217	0.001653	0.002712	0.00159	0.001528	0.003131	0.002046	0	0.001453	0.000959	0.00137	0.001814	0	0.001274	0.000427	0.001318	0.001763	0.001303	0.000426	0.001742
Carus	unknown	41	55	0	0	0	0.001585	0	0	0.001507	0.000747	0	0	0.000739	0	0	0	0.000646	0.000649	0	0	0	0.001231	0	0	0	0	0	0.000562	0.000554	0.000551	0.000542	0	0	0	0	0	0	0	0.000457	0.000454	0.001308	0.001699	0.000427	0	0.000441	0.000434	0	0
Cary	M/F	38	50	0	0	0	0	0	0	0	0.000747	0	0	0	0	0	0.000659	0	0	0	0	0	0	0	0	0.000587	0	0.000565	0	0	0	0	0	0	0	0.000511	0	0	0	0.000457	0.000454	0	0	0	0.000439	0	0	0	0
Carys	F	41	65	0	0	0	0	0	0	0	0	0	0	0	0	0	0	0	0	0	0	0	0	0	0	0	0	0	0	0	0	0	0	0	0	0	0	0	0	0	0	0	0	0	0	0	0	0	0
Casey	F	37	76	0	0	0	0	0.000801	0	0	0	0	0	0	0	0	0	0	0	0	0	0	0	0	0	0	0	0	0	0	0.000551	0	0	0	0	0	0.000497	0	0	0.000913	0	0	0	0	0	0	0	0	0
Cash	unknown	58	94	0.000833	0	0.001592	0.001585	0.001603	0.000791	0.001507	0	0	0.00152	0.001479	0	0	0	0.000646	0.000649	0.000627	0.000628	0	0.001231	0	0.000594	0	0.00058	0.000565	0.000562	0	0.000551	0	0.00106	0.000509	0.002088	0	0	0.000968	0.00048	0.002283	0.000454	0	0.000425	0	0.000439	0.000882	0	0.000426	0
Cass	unknown	41	55	0	0	0	0.000793	0.000801	0	0.001507	0	0.001417	0	0	0.000713	0.001372	0	0	0	0.000627	0.001885	0.001235	0.000615	0.000627	0	0	0.00058	0	0.000562	0.000554	0.000551	0	0	0	0.001044	0	0	0	0.00048	0.001826	0	0.000872	0	0	0	0	0.000434	0	0
Cassandra	F	72	113	0	0	0	0	0	0	0	0	0	0	0	0	0	0	0	0.000649	0	0.000628	0	0	0	0.000594	0	0	0	0	0	0	0.001085	0.00053	0	0.001044	0	0.000497	0.000484	0.00048	0.000913	0	0	0	0.000427	0.000439	0	0	0.000426	0
Casson	unknown	83	130	0.001666	0	0	0	0.000801	0.000791	0.000753	0	0	0.00076	0.000739	0.001426	0.001372	0	0	0.001298	0.000627	0.000628	0.000618	0	0	0	0.001761	0.00116	0	0	0	0.000551	0.001627	0.00053	0	0.003131	0.001023	0.000994	0.001453	0.00048	0.000457	0.001814	0.000436	0.001699	0.000427	0	0.000441	0.001303	0.000426	0
Castle	unknown	53	71	0	0.000797	0	0.001585	0	0	0.001507	0	0	0	0.000739	0.000713	0	0	0.000646	0.000649	0	0.001256	0.000618	0.000615	0.000627	0.001188	0	0.00116	0	0	0	0	0	0.00053	0.000509	0	0	0	0.000484	0.00048	0.000913	0.000454	0.000872	0.000425	0	0.000439	0.001322	0	0.000426	0.000435
Catharine	F	124	624	0.002499	0.00319	0.011144	0.004756	0.00561	0.007119	0.005274	0.008221	0.006379	0.009881	0.005176	0.011408	0.003431	0.007246	0.003874	0.007142	0.006267	0.003769	0.009881	0.006154	0.006898	0.007724	0.008216	0.003479	0.008472	0.005058	0.008866	0.008264	0.008677	0.006359	0.005601	0.005741	0.009718	0.005962	0.006295	0.005755	0.003652	0.003629	0.00218	0.002549	0.001706	0.003075	0.002645	0.001303	0.000426	0.001306
Catherine	F	177	16279	0.024158	0.023922	0.017512	0.015852	0.025645	0.022149	0.027123	0.026904	0.019845	0.034965	0.029576	0.03351	0.034311	0.028984	0.031638	0.046745	0.044493	0.038949	0.040758	0.041234	0.047658	0.060601	0.047536	0.051611	0.055913	0.06631	0.064834	0.072724	0.06291	0.074183	0.081472	0.067324	0.087973	0.072542	0.069731	0.085845	0.078519	0.078475	0.080652	0.086233	0.07551	0.071154	0.071851	0.076455	0.074189	0.059217
Cathleen	F	52	67	0	0	0	0	0	0	0.000753	0	0	0	0	0	0	0	0	0	0	0	0	0	0	0	0	0	0	0	0	0	0	0	0	0	0	0.000497	0	0	0	0	0	0.000425	0	0	0.000441	0	0	0
Cathrine	F	65	92	0	0	0	0	0.001603	0.000791	0	0	0	0	0	0.000713	0	0	0	0	0	0.000628	0	0	0	0	0	0	0	0.000562	0.000554	0	0	0	0	0	0	0	0	0	0.000457	0	0	0	0	0	0.000441	0	0	0
Cathryn	F	38	94	0	0	0	0	0	0	0	0	0	0	0	0	0	0	0	0	0	0	0	0	0	0	0	0	0	0	0	0	0	0	0	0	0	0	0	0	0	0	0	0	0	0	0	0	0	0
Catlow	unknown	60	103	0	0	0	0	0	0.001582	0	0	0	0	0	0.000713	0	0.000659	0	0	0	0.000628	0	0	0.001254	0.000594	0.000587	0.00058	0	0	0.001662	0	0.000542	0	0.000509	0	0	0	0	0	0.000913	0.000454	0.000872	0.000425	0.000853	0	0	0.000869	0.000853	0.000435
Caton	unknown	80	122	0	0	0	0	0.000801	0	0.001507	0.000747	0	0.00076	0.000739	0.000713	0	0.001317	0.001291	0	0	0.000628	0.000618	0.000615	0	0.000594	0.000587	0.00058	0	0.000562	0	0.001653	0.000542	0.00106	0.000509	0.000522	0.001023	0.000994	0	0.001918	0.000457	0	0.000872	0	0.001706	0	0.000441	0.000434	0.000426	0.000871
Catrin	F	33	59	0	0	0	0	0	0	0	0	0	0	0	0	0	0	0	0	0	0	0	0	0	0	0	0	0	0	0	0	0	0	0	0	0	0	0	0	0	0	0	0	0	0	0	0	0	0
Catriona	F	36	56	0	0	0	0	0	0	0	0	0	0	0	0	0	0	0	0	0	0	0	0	0	0	0	0	0	0	0	0	0	0	0	0	0	0	0	0	0	0	0	0	0	0	0	0	0	0
Catterall	unknown	83	183	0.000833	0	0.000796	0.000793	0.001603	0.000791	0.000753	0	0	0	0	0.000713	0	0	0	0.001298	0.000627	0.001885	0	0.000615	0.001254	0.001782	0.001761	0	0.00113	0.001124	0.000554	0.000551	0.000542	0.00053	0.000509	0.001044	0.001023	0.000497	0.002421	0	0.00137	0.000454	0.000436	0.001699	0	0.000439	0.001322	0.000869	0.001705	0.001306
Caunce	unknown	50	65	0	0.000797	0	0	0	0	0	0	0	0	0.000739	0.000713	0.000686	0.000659	0	0.001298	0.000627	0.000628	0	0.001231	0	0	0	0	0.000565	0	0	0.000551	0.000542	0.00106	0	0	0.000511	0	0	0	0	0.000454	0	0.00085	0	0.000439	0.000882	0.000434	0	0
Cave	unknown	60	78	0	0.000797	0.001592	0	0	0	0.000753	0.000747	0	0	0	0.000713	0.000686	0.000659	0	0	0.000627	0.000628	0	0.000615	0.000627	0	0.000587	0.00174	0	0	0.000554	0.000551	0	0	0.001018	0.000522	0	0.000994	0.000968	0	0	0.000454	0.000436	0.001274	0	0.000439	0	0.000434	0	0
Cavell	unknown	20	74	0	0	0	0	0	0	0	0	0	0	0	0	0	0	0	0	0	0	0	0	0	0	0	0	0	0	0	0	0	0	0	0	0	0	0	0	0	0	0	0	0	0	0	0	0	0
Cawley	unknown	50	73	0.000833	0	0.000796	0	0	0	0	0	0	0	0.002218	0.000713	0	0	0.000646	0.000649	0.000627	0.000628	0	0.000615	0.000627	0	0.000587	0.00116	0.000565	0.001124	0.001108	0.000551	0	0.00159	0.000509	0.002088	0.000511	0.000497	0.000484	0.00048	0.000457	0	0	0.000425	0.000427	0	0.000441	0.001738	0	0
Cecelia	F	83	162	0	0	0	0	0	0	0.000753	0	0	0	0.000739	0	0.001372	0	0	0	0	0	0	0.001231	0.000627	0.000594	0	0.00058	0	0	0	0	0	0	0	0.000522	0.000511	0	0	0	0.000457	0	0	0.000425	0	0	0	0	0.000426	0
Cecil	M	144	4497	0	0.001595	0.000796	0.001585	0.002404	0	0.000753	0.000747	0.000709	0	0.000739	0.003565	0.000686	0.000659	0.001291	0.002597	0.001253	0.003141	0.001853	0.001231	0.002508	0.001188	0.001174	0.005219	0.003953	0.005619	0.002217	0.003857	0.008677	0.007948	0.009675	0.009916	0.008695	0.006459	0.010653	0.010551	0.007761	0.009979	0.013951	0.019116	0.011945	0.014934	0.018955	0.016073	0.015776	0.018723
Cecile	F	53	82	0	0	0	0	0	0	0	0	0	0	0	0	0.000686	0	0	0	0	0	0	0.000615	0.000627	0	0	0	0	0	0	0	0	0.00106	0	0	0	0.000497	0	0	0.000913	0.001361	0.000872	0	0	0.000439	0	0.000869	0.000426	0
Cecilia	F	162	2092	0.000833	0.001595	0	0.002378	0	0.001582	0.001507	0.000747	0.001417	0.00076	0	0.001426	0.000686	0.001317	0.003874	0.003895	0.003133	0.003141	0.004323	0.001846	0.001881	0.002971	0.001174	0.00116	0.005083	0.003372	0.006095	0.001102	0.004881	0.003179	0.002037	0.003653	0.005626	0.008447	0.006779	0.005755	0.005935	0.009072	0.003052	0.006797	0.007252	0.007028	0.003967	0.006082	0.006822	0.00479
Cecily	F	87	144	0	0	0.000796	0	0	0	0.000753	0.000747	0	0	0	0	0	0.001317	0	0	0.000627	0	0	0.000615	0	0	0	0.00116	0	0.001686	0	0.001653	0	0.00159	0.000509	0.001044	0.000511	0	0.000484	0.00048	0	0.000907	0	0.000425	0.000427	0	0.000441	0.000869	0.000426	0
Cedric	M	88	424	0	0	0	0	0	0	0	0	0	0	0	0	0	0.000659	0.000646	0	0	0	0	0	0	0	0.000587	0	0	0	0	0	0	0	0	0	0	0.000497	0	0.00048	0	0	0.000872	0	0.000427	0	0.000441	0	0	0
Ceinwen	F	64	123	0	0	0	0	0	0	0	0	0	0	0	0	0	0	0	0	0	0	0	0	0	0	0	0	0	0	0	0	0	0	0	0	0	0	0	0	0.000457	0	0	0	0	0	0	0	0	0.000871
Ceiriog	unknown	35	53	0	0	0	0	0	0	0	0	0	0	0	0	0	0	0	0	0	0	0	0	0	0	0	0	0	0	0	0	0	0	0	0	0	0	0.000484	0	0	0	0	0	0	0	0	0	0	0.000435
Celeste	F	50	77	0	0	0	0	0	0	0	0	0	0	0	0	0.000686	0	0.000646	0	0	0	0	0	0	0.000594	0.001174	0	0	0	0.000554	0	0	0	0	0	0	0	0	0	0	0	0	0	0.000427	0.000439	0	0	0	0
Celia	F	136	374	0	0	0	0	0	0.000791	0	0	0.000709	0.00076	0.000739	0	0.001372	0.000659	0	0.001298	0	0	0.000618	0.000615	0.001254	0	0.000587	0	0.001694	0.000562	0.000554	0.001102	0.000542	0.00053	0.001528	0.001044	0.001534	0	0.000968	0.000959	0.000457	0.000454	0.000436	0.00085	0	0.000878	0.000441	0	0.001279	0.000435
Celine	F	44	72	0	0	0	0	0	0	0	0	0	0	0	0	0	0.000659	0	0	0	0	0	0	0	0	0	0	0	0	0	0	0	0	0	0	0.000511	0	0	0	0	0	0	0	0	0	0.000441	0	0	0
Ceri	F	43	94	0	0	0	0	0	0	0	0	0	0	0	0	0	0	0	0	0	0	0	0	0	0	0	0	0	0	0	0	0	0	0	0	0	0	0	0	0	0	0	0	0	0	0	0	0	0
Ceridwen	F	85	313	0	0	0	0	0	0	0	0	0	0	0	0	0	0	0	0	0.000627	0	0	0	0	0	0	0	0	0	0	0.000551	0	0	0	0	0	0	0.000484	0	0.000457	0.000454	0	0	0.000853	0	0	0	0.001279	0.000435
Chadwick	M	134	1026	0.002499	0.005582	0.002388	0.007134	0.002404	0.002373	0.003767	0.007473	0.008505	0.006841	0.005176	0.00713	0.004117	0.005929	0.005165	0.009089	0.002507	0.008795	0.006176	0.008616	0.005644	0.002376	0.005869	0.009858	0.005083	0.006181	0.004987	0.006611	0.008135	0.010598	0.008147	0.004697	0.006138	0.007453	0.006779	0.002877	0.005022	0.006351	0.008283	0.004248	0.003413	0.002196	0.008375	0.004778	0.007248	0.00566
Challinor	unknown	53	70	0	0	0.000796	0	0	0.000791	0	0	0	0	0	0.000713	0	0.000659	0	0.001948	0.000627	0.000628	0	0	0	0	0	0	0	0	0	0.000551	0.000542	0	0	0.000522	0.000511	0.000497	0.000484	0	0	0	0.000436	0.000425	0.000427	0	0.001322	0	0.000426	0.000435
Chalmers	unknown	71	108	0	0	0	0.000793	0	0.000791	0	0	0	0.00076	0.000739	0	0	0	0	0	0	0	0	0	0.000627	0	0.000587	0.00058	0	0	0.000554	0.000551	0.000542	0.00106	0	0	0.000511	0	0.001453	0.000959	0.000913	0.000454	0.000436	0.00085	0.000853	0.000439	0	0.000434	0.000426	0.001742
Chamberlain	unknown	71	114	0	0	0	0	0.000801	0	0	0	0.001417	0.00076	0	0	0	0	0	0.000649	0.000627	0	0	0	0.001254	0	0	0.00058	0.000565	0.001124	0	0.000551	0.001085	0.00106	0.000509	0	0	0.001491	0.001453	0.001439	0.000457	0.000907	0.001308	0	0.000853	0	0.001322	0.000434	0.000426	0.001306
Chambers	unknown	95	251	0.001666	0	0	0.002378	0.000801	0.000791	0.001507	0.000747	0.000709	0.00076	0.004436	0.001426	0.000686	0.003294	0.000646	0.000649	0.001253	0	0.001235	0.000615	0.001254	0	0.002934	0.00232	0.002824	0.00281	0.001662	0.001653	0.001085	0.00212	0.001018	0.001566	0.001534	0.001491	0.002421	0.000959	0.00137	0.000907	0.00218	0.002124	0.000853	0.001757	0.001763	0	0.000853	0.001742
Champion	unknown	44	58	0	0.001595	0	0.002378	0.000801	0.000791	0	0	0	0.00152	0.001479	0	0	0.000659	0.000646	0	0	0	0.000618	0.000615	0	0	0.000587	0	0	0.000562	0	0.000551	0.000542	0	0	0	0	0.000497	0	0	0.000457	0	0	0.000425	0.000853	0	0.000441	0.000434	0.000853	0.000871
Chandler	unknown	46	61	0	0	0	0	0	0.000791	0	0	0	0	0.000739	0	0.000686	0.001317	0	0	0	0.000628	0	0	0	0.001188	0.000587	0.00058	0	0	0.000554	0	0.001627	0	0	0.000522	0	0.000497	0	0	0.000457	0	0	0	0.000853	0	0	0.000434	0	0.000435
Chantelle	F	33	117	0	0	0.000796	0	0	0	0	0	0	0	0	0	0	0	0	0	0	0	0	0	0	0	0	0	0	0	0	0	0	0	0	0	0	0	0	0	0	0	0	0	0	0	0	0	0	0
Chantler	unknown	49	60	0.000833	0.000797	0	0.000793	0	0	0	0	0.000709	0	0.001479	0	0	0	0.000646	0	0	0.000628	0	0.000615	0	0.000594	0	0	0	0	0.001108	0.000551	0	0	0.000509	0	0	0.000497	0.001453	0.00048	0.000457	0	0.000436	0.000425	0.000853	0.000878	0	0.000434	0.000426	0.000435
Chapman	unknown	127	528	0	0.000797	0.003184	0.00317	0.002404	0.003955	0.001507	0.004484	0.004961	0.00228	0.005915	0.004991	0.000686	0.003952	0.001291	0.004545	0.000627	0.003141	0.001853	0.004308	0.003762	0.004159	0.002934	0.00232	0.004518	0.001686	0.002771	0.003857	0.004881	0.003179	0.002037	0.003131	0.005626	0.008944	0.001453	0.003837	0.004109	0.002722	0.003488	0.004248	0.002133	0.003075	0.003967	0.002172	0.002558	0.002613
Chappell	unknown	45	75	0	0	0	0	0	0	0	0.001495	0	0	0.000739	0.001426	0	0	0.000646	0	0.00188	0	0.001235	0	0.001881	0.001782	0	0.00058	0.000565	0.000562	0	0	0	0	0	0.001044	0.001534	0	0.000484	0	0	0.000907	0.000436	0.000425	0	0.000439	0.000441	0.000869	0.002558	0.001306
Charity	F	48	62	0	0	0.000796	0.000793	0	0	0.000753	0	0.000709	0	0	0.000713	0.000686	0	0.001291	0	0	0	0	0	0	0	0	0	0	0.000562	0.000554	0	0	0	0	0	0.000511	0	0.000484	0.00048	0	0.000454	0	0.000425	0	0.000439	0	0	0	0
Charles	M	177	50011	0.034154	0.046249	0.061291	0.058653	0.056899	0.064865	0.080616	0.072492	0.079378	0.079811	0.091685	0.073437	0.092641	0.110007	0.093623	0.115565	0.110292	0.108681	0.109924	0.120626	0.149872	0.134866	0.15728	0.146134	0.154183	0.144982	0.161254	0.178506	0.170834	0.172741	0.192478	0.192579	0.223001	0.237997	0.250355	0.248423	0.215928	0.239507	0.213182	0.228539	0.209893	0.201602	0.201008	0.19548	0.194852	0.193326
Charlesworth	unknown	81	177	0.000833	0.000797	0	0	0	0.000791	0.000753	0.002242	0.000709	0	0.001479	0	0.002059	0.001317	0.001291	0.001948	0.000627	0.000628	0.001235	0.000615	0.001254	0.001188	0.000587	0.00174	0	0.000562	0.002217	0.000551	0.001627	0.00212	0.002037	0.001044	0	0	0	0.002877	0	0.002268	0.000872	0.001699	0.001706	0.000439	0.001763	0.001303	0.001279	0
Charlie	M	76	293	0	0	0	0	0	0	0	0	0	0	0	0	0	0	0	0	0	0	0	0	0	0	0	0.00116	0	0	0	0	0.000542	0	0	0.000522	0	0	0	0.001439	0	0.000454	0.000436	0	0.000427	0.001757	0	0.000434	0.002132	0.000435
Charlotte	F	177	4243	0.010829	0.009569	0.014328	0.007926	0.010418	0.014239	0.011301	0.01121	0.013466	0.009881	0.014788	0.022102	0.014411	0.013175	0.014851	0.01688	0.01504	0.012564	0.014204	0.022771	0.018185	0.013665	0.017606	0.017977	0.024285	0.02023	0.023828	0.025894	0.021151	0.020665	0.025969	0.012525	0.018413	0.019378	0.021791	0.024459	0.012326	0.02132	0.01831	0.016992	0.018344	0.013177	0.013224	0.018245	0.01407	0.013063
Charlton	M	110	256	0	0	0.002388	0	0	0	0.000753	0	0	0.00076	0.000739	0.001426	0.000686	0	0.001291	0.000649	0.001253	0.001885	0	0	0.001881	0	0.001761	0	0.001694	0.002248	0.000554	0	0	0	0.003055	0.000522	0.001534	0.000497	0.001453	0.000959	0.001826	0	0.00218	0.002549	0.000853	0.001757	0	0.002172	0.000853	0.002177
Charmaine	F	45	73	0	0	0	0	0	0	0	0	0	0	0	0	0	0	0	0	0	0	0	0	0	0	0	0	0	0	0	0	0	0	0	0	0	0	0	0	0	0	0	0	0	0	0	0	0	0
Charnley	unknown	74	144	0	0	0.000796	0.000793	0	0	0.000753	0.000747	0.000709	0	0.000739	0.000713	0.001372	0	0	0.000649	0.000627	0	0	0.001231	0.000627	0	0.000587	0.00058	0.00113	0	0.001662	0.001102	0	0.00159	0.001018	0.000522	0.000511	0.000497	0.001937	0.001439	0	0.000454	0.000436	0.000425	0.001706	0.002635	0.001322	0.001303	0	0.000871
Charnock	unknown	62	96	0	0	0.000796	0	0	0.000791	0	0.000747	0	0.00076	0.001479	0	0.000686	0	0	0	0	0	0	0	0	0.000594	0	0	0	0.001124	0	0.000551	0.000542	0	0	0.001566	0.000511	0.000994	0.000968	0	0.000913	0.000907	0.000436	0.00085	0	0.001757	0.001763	0.000434	0.001279	0
Chas	M	42	75	0	0	0	0	0	0	0	0	0	0	0	0	0	0	0.000646	0	0.000627	0.000628	0	0.000615	0	0	0	0	0	0	0	0.000551	0	0	0	0	0	0.001491	0.000484	0.00048	0	0.001361	0.000436	0.000425	0.001706	0.003953	0.000882	0.000869	0.000853	0
Chatterton	unknown	46	68	0.000833	0	0.000796	0	0	0	0	0.000747	0.002126	0.00076	0.000739	0.000713	0.000686	0.001317	0.001291	0.001298	0	0	0.000618	0.000615	0.001254	0	0	0.00116	0.00113	0.000562	0.001662	0.000551	0.000542	0	0.001018	0	0.000511	0.000497	0	0.001439	0	0.000454	0.001308	0.000425	0	0.000439	0	0.000434	0	0.001306
Cheetham	unknown	98	326	0.002499	0.001595	0.002388	0.001585	0.000801	0.000791	0.001507	0.002989	0.003544	0.00304	0.002218	0.001426	0.002745	0.002635	0.00452	0	0.002507	0.001256	0.001853	0.001846	0.001881	0.001188	0.001761	0.00174	0.001694	0.001124	0.002771	0.004408	0.001085	0.00053	0.004074	0.001044	0.003069	0.001491	0.001453	0.002877	0.000913	0.002268	0.00218	0.003398	0.002133	0.001318	0.003086	0.000869	0.001279	0.001742
Chelsea	F	28	116	0	0	0	0	0	0	0	0	0	0	0	0	0	0	0	0	0	0	0	0	0	0	0	0	0	0	0	0	0	0	0	0	0	0	0	0.000959	0	0	0	0	0	0	0	0	0	0
Cherie	F	42	72	0	0	0	0	0	0	0	0	0	0	0	0	0	0	0	0	0	0	0	0	0	0	0	0	0	0	0	0	0	0	0	0	0	0	0	0	0	0	0	0	0	0	0	0	0	0
Cherry	F	57	83	0	0	0	0	0	0.000791	0	0	0	0	0.000739	0	0	0	0.000646	0.000649	0	0	0	0.000615	0.000627	0	0	0	0.000565	0.000562	0	0	0	0	0	0	0	0	0	0	0	0.000454	0	0	0	0	0.000441	0.000869	0	0.000435
Cheryl	F	62	301	0	0	0	0	0	0	0	0	0	0	0	0	0	0	0	0	0	0	0	0	0	0	0	0	0	0	0	0	0	0	0	0	0	0	0	0	0	0	0	0	0	0	0	0	0	0
Chester	M	120	295	0	0.001595	0	0	0.003206	0.003164	0	0.000747	0.000709	0.00076	0	0.001426	0.000686	0	0.001291	0.001298	0.001253	0	0.001235	0.000615	0	0.000594	0	0.00058	0.000565	0.001686	0.002771	0.000551	0.001627	0.00159	0.000509	0.002088	0.002046	0.001491	0.001453	0.002398	0.000457	0.001814	0.000872	0.001274	0.001706	0.001318	0.001322	0.001303	0.002985	0.002177
Chesters	unknown	56	80	0.000833	0	0.002388	0	0	0.000791	0.000753	0	0	0	0	0.000713	0	0.001317	0.001291	0.001298	0.000627	0.000628	0	0	0	0	0	0.00058	0.000565	0	0	0.000551	0.000542	0	0	0	0.001023	0.000497	0.000968	0	0.000913	0.000907	0	0.000425	0.000427	0	0	0	0.000853	0
Chesworth	unknown	43	54	0.001666	0	0	0	0	0	0	0	0	0.00076	0	0	0	0.000659	0	0.000649	0	0	0	0	0.000627	0.000594	0	0	0.000565	0.001124	0	0.000551	0	0	0	0	0	0	0.000968	0	0.000457	0	0.000436	0.00085	0	0.000439	0	0.000434	0	0
Chilton	unknown	46	62	0	0.000797	0	0	0	0	0	0	0	0	0	0	0.000686	0	0.000646	0	0	0	0	0.000615	0	0.000594	0	0	0.00113	0.000562	0.001662	0.000551	0.000542	0	0	0	0.001023	0	0	0	0	0	0	0.000425	0	0	0.000441	0	0.000426	0.000871
Chippendale	unknown	42	55	0	0	0.000796	0	0.001603	0	0.000753	0	0.000709	0	0.000739	0	0	0.000659	0	0.001298	0	0	0	0	0.001254	0	0	0.00058	0	0	0	0	0.000542	0	0.001018	0.000522	0	0.000497	0	0	0	0.000454	0	0.000425	0.000427	0	0	0	0	0.000435
Chloe	F	43	309	0	0	0	0	0	0	0	0	0	0	0	0	0	0	0	0	0	0	0	0	0	0	0	0	0	0	0	0	0	0	0	0	0	0	0	0	0	0	0	0	0.000427	0	0	0.000434	0	0
Chorlton	unknown	73	107	0.000833	0	0	0.001585	0.000801	0	0.000753	0	0.000709	0.00076	0	0	0	0	0	0.000649	0.00188	0.000628	0.000618	0	0.001254	0.000594	0.001761	0.00058	0.00113	0.000562	0	0.001653	0	0	0.000509	0.000522	0	0.000497	0.000484	0.00048	0.000913	0.001361	0.001308	0.000425	0	0	0.000441	0	0.000853	0.000435
Christabel	F	75	127	0	0	0	0	0	0	0	0	0	0.00076	0	0	0	0.000659	0	0	0	0	0	0	0	0	0	0	0	0	0	0.001102	0.001085	0.00053	0	0	0	0.000994	0.001453	0	0.000457	0.001814	0.000872	0	0	0.000439	0	0.000434	0	0
Christian	M	168	1355	0.000833	0.002392	0.002388	0.000793	0.001603	0.001582	0.000753	0.002242	0.000709	0.00076	0	0	0.000686	0.001317	0.001291	0.002597	0.002507	0.001885	0	0	0.001254	0.001188	0.002347	0.00058	0.001694	0.003372	0.000554	0.002204	0.004339	0.005299	0.004074	0.004697	0.002557	0.003975	0.004358	0.004796	0.002283	0.005443	0.003488	0.004248	0.003413	0.001757	0.002204	0.003041	0.001705	0.003483
Christiana	F	94	289	0	0.001595	0.001592	0.000793	0.001603	0.002373	0.00226	0.001495	0.004252	0.00152	0.001479	0.001426	0.001372	0.00527	0.001937	0.003895	0.00564	0.001256	0.000618	0.001231	0.002508	0.004159	0.002347	0.00174	0.003389	0.00281	0.002217	0.002755	0.002712	0.00212	0.002037	0.004697	0.003069	0.004472	0.001453	0.000959	0.00137	0.003175	0.002616	0.001699	0.002133	0.000878	0.001763	0.000434	0.003411	0.001742
Christie	F	110	209	0	0.000797	0	0.000793	0.000801	0	0	0	0.000709	0	0.001479	0	0	0	0	0	0.001253	0.000628	0.000618	0	0	0	0	0.00174	0.000565	0.001124	0.000554	0.000551	0.000542	0	0.000509	0	0	0.000497	0.000484	0	0.000913	0.001361	0	0.000425	0.000853	0.001318	0.000882	0.000434	0.000853	0.001306
Christina	F	168	2638	0	0	0	0.000793	0.000801	0.001582	0.000753	0	0.001417	0.00152	0.000739	0	0	0	0.002583	0.001948	0.000627	0.001885	0	0.002462	0.000627	0.001782	0.004108	0.00116	0.003953	0.002248	0.002771	0.004408	0.001627	0.00212	0.003564	0.002609	0.002046	0.002981	0.004358	0.005275	0.004565	0.005443	0.004796	0.005098	0.005546	0.00571	0.004849	0.004344	0.001705	0.00566
Christine	F	152	8614	0	0	0	0	0	0	0	0.000747	0	0	0	0	0	0	0.000646	0	0	0	0	0	0	0	0.000587	0	0.00113	0.001124	0	0	0.000542	0.00053	0.000509	0.000522	0.001023	0.001491	0.001453	0.000959	0.002739	0.000907	0	0.003398	0.000853	0.002196	0.001763	0.00391	0.002132	0.001742
Christmas	F	73	175	0	0.000797	0.001592	0	0	0	0.000753	0.000747	0	0	0	0	0	0	0	0.000649	0	0.001256	0	0.000615	0.000627	0	0	0.00116	0	0	0.000554	0.001102	0	0	0	0.000522	0	0.001491	0.000968	0.000959	0.000913	0.000907	0	0.001699	0.00128	0.000878	0.000441	0.002172	0.000426	0.001742
Christopher	M	177	12488	0.003332	0.005582	0.010348	0.007134	0.008815	0.010283	0.007534	0.006726	0.010631	0.009121	0.005915	0.007843	0.006862	0.005929	0.005165	0.010388	0.01128	0.005026	0.005558	0.010462	0.012542	0.009506	0.01115	0.006959	0.015249	0.010115	0.012745	0.013223	0.012474	0.009008	0.013748	0.016179	0.015856	0.01739	0.011138	0.010071	0.015978	0.013608	0.015258	0.011894	0.012798	0.010541	0.008816	0.011729	0.013218	0.012192
Christy	F	43	56	0	0	0.000796	0	0	0	0	0	0	0	0.001479	0	0	0	0	0	0	0.000628	0	0	0	0	0.000587	0	0	0	0	0	0	0.00053	0	0.000522	0.000511	0	0	0	0	0.000454	0	0	0	0.000439	0	0.001303	0	0
Church	unknown	46	55	0	0	0.000796	0.002378	0	0	0	0	0.000709	0	0	0.000713	0.001372	0.000659	0	0	0	0.001256	0	0.000615	0.000627	0	0.000587	0.00058	0	0	0	0.000551	0	0	0.000509	0	0.000511	0.000497	0	0	0.000457	0	0	0.000425	0	0	0.000441	0	0	0.000435
Churchill	unknown	76	130	0	0	0.000796	0	0	0	0.000753	0.000747	0	0	0.000739	0.001426	0.000686	0	0.000646	0.000649	0.000627	0	0.001853	0.000615	0	0	0.000587	0	0.000565	0	0.000554	0	0.001085	0	0	0.000522	0.001023	0.001987	0.000968	0.00048	0	0.000454	0	0	0.00128	0	0	0	0.000426	0.000435
Cicely	F	106	431	0.000833	0	0.000796	0	0.000801	0	0.000753	0.001495	0.001417	0	0	0	0.002059	0	0.000646	0	0.000627	0	0	0	0.001881	0	0.000587	0	0	0.000562	0.001108	0	0.000542	0.00159	0.000509	0.003131	0.001023	0	0.001453	0.000959	0.002283	0.001361	0.003488	0.002124	0.00128	0.001318	0.003526	0.003475	0.002132	0.002177
Cissie	F	36	64	0	0	0	0	0	0	0	0	0	0	0	0	0	0	0	0	0	0	0	0	0	0	0	0	0	0	0	0	0	0	0	0	0	0	0	0	0.000457	0	0	0	0	0	0	0	0	0
Clair	F	142	594	0	0	0	0.000793	0	0	0	0	0	0	0	0	0.000686	0	0	0	0	0	0.001235	0.001231	0	0.000594	0	0.00058	0	0.000562	0.000554	0.001102	0	0.00053	0.001528	0.001044	0.001023	0.000497	0.000484	0.001439	0.001826	0.000907	0	0.00085	0	0.001318	0.000882	0.000869	0.000426	0.000435
Claire	F	128	4942	0	0	0	0	0	0	0	0	0	0	0	0	0.000686	0	0	0.000649	0	0	0.000618	0	0	0	0	0.00058	0	0	0	0	0	0	0	0	0	0	0.001453	0	0	0	0.000436	0	0	0.000439	0.000441	0.000434	0.000853	0
Clapham	unknown	56	90	0	0	0	0	0	0.001582	0	0.002242	0	0.00076	0.000739	0.001426	0	0	0.000646	0.000649	0.000627	0	0	0.001231	0	0	0.001174	0.00058	0.000565	0.001686	0.001108	0	0.000542	0	0.001528	0	0.001023	0.000497	0.000484	0.000959	0	0.000907	0	0.001274	0	0.000878	0	0.001303	0.000426	0.000435
Clara	F	160	2188	0.000833	0.002392	0	0.002378	0.002404	0.002373	0	0.002989	0.003544	0.006081	0.005915	0.006417	0.002059	0.003952	0.003874	0.007791	0.010653	0.005654	0.006176	0.012309	0.005017	0.005347	0.008803	0.013338	0.008472	0.012363	0.009974	0.01157	0.008677	0.010068	0.016294	0.011482	0.013298	0.010434	0.017433	0.010071	0.015065	0.020413	0.010899	0.013169	0.007679	0.010981	0.010139	0.015204	0.011938	0.013933
Clare	F	172	5124	0.001666	0.000797	0.001592	0	0.000801	0.002373	0.000753	0.000747	0.001417	0.00304	0.000739	0.001426	0.002059	0.001976	0	0	0.000627	0	0.003088	0.003077	0.003135	0.003565	0.001174	0.00116	0.005083	0.000562	0.006095	0.003306	0.001085	0.002649	0.002037	0.004175	0.003069	0.002981	0.00339	0.003837	0.003196	0.003629	0.003924	0.005947	0.002986	0.003953	0.002645	0.003475	0.005969	0.003919
Clarence	M	112	999	0	0	0	0.000793	0	0	0	0	0	0.00228	0.000739	0.000713	0	0	0	0.000649	0	0.001885	0	0.001846	0.000627	0	0.002347	0	0.00113	0.001124	0.000554	0.001653	0.002712	0.00053	0.001018	0.002088	0.000511	0	0.002421	0.003837	0.002283	0.002722	0.00218	0.002974	0.002133	0.003953	0.002204	0.004344	0	0.003048
Clarice	F	85	291	0	0	0	0	0	0	0	0	0	0.00076	0	0	0	0	0	0	0	0	0	0	0.000627	0	0	0	0	0	0	0	0	0	0	0	0	0	0	0	0	0.000907	0.000872	0.000425	0.000853	0	0.000882	0.001303	0.000426	0.001306
Clarissa	F	107	247	0.000833	0	0	0.000793	0.003206	0	0.000753	0	0.000709	0.00076	0	0.000713	0	0.000659	0.001291	0	0.00188	0	0	0.000615	0.001881	0.000594	0	0.00116	0	0.002248	0.000554	0.001102	0.001085	0.00106	0.001018	0.001044	0.002557	0.000994	0.001937	0.00048	0.000457	0.000454	0.001744	0.002124	0.00128	0.001757	0.001763	0.001738	0.001705	0
Clark	M	157	1044	0.002499	0.00319	0.00398	0.003963	0.006411	0.004746	0.007534	0.004484	0.007796	0.004561	0.006655	0.004278	0.006176	0.005929	0.005165	0.007791	0.00376	0.011936	0.008646	0.006154	0.005017	0.011288	0.005282	0.002899	0.008472	0.007867	0.007758	0.007162	0.00922	0.007948	0.008147	0.007307	0.005626	0.00795	0.004842	0.005755	0.001826	0.007711	0.005231	0.002549	0.005119	0.005271	0.008816	0.007385	0.00469	0.003919
Clarke	M/F	161	1110	0.004998	0.003987	0.01194	0.003963	0.001603	0.003164	0.003767	0.005979	0.00567	0.003801	0.003697	0.004991	0.004117	0.00527	0.00452	0.003246	0.004387	0.001885	0.006176	0.00677	0.001254	0.007129	0.002934	0.005219	0.006213	0.005058	0.007204	0.007713	0.006508	0.007418	0.007129	0.003653	0.006649	0.005465	0.005327	0.008153	0.005935	0.003629	0.007411	0.006797	0.005119	0.004831	0.003526	0.006516	0.003837	0.003919
Clarkson	unknown	116	420	0.000833	0.002392	0.00398	0.003963	0.003206	0.006328	0.003014	0.002242	0.00567	0.00152	0.000739	0.000713	0	0.001976	0.003228	0.001948	0.002507	0.002513	0.001235	0.001846	0.001881	0.002376	0.008803	0.002899	0	0.002248	0.002771	0.001653	0.001627	0.002649	0.003564	0.001566	0.001534	0.002981	0.004842	0.002877	0.002283	0.003175	0.001744	0.001699	0.00128	0.004392	0.002204	0.003475	0.002985	0.000871
Claud	M	69	202	0	0	0	0	0	0	0	0	0	0	0	0	0	0	0	0	0.000627	0.000628	0	0	0	0	0.000587	0	0	0	0.000554	0.000551	0	0	0.001018	0.001044	0	0	0.000968	0.00048	0.000913	0.000454	0.000436	0	0.002133	0.001318	0.000882	0.002172	0	0.003048
Claude	M	113	639	0	0	0	0	0	0	0	0	0.000709	0	0	0	0.000686	0	0	0	0	0.001256	0	0.001231	0.000627	0.001188	0.001174	0	0.000565	0	0	0.001102	0	0.00159	0.001018	0.001044	0.001023	0.002981	0.001937	0.002398	0.00137	0.001361	0.001308	0.001274	0	0.001318	0.000882	0.002172	0.001705	0.003048
Claudia	F	76	121	0	0	0	0	0	0	0	0	0	0	0	0	0	0	0	0	0	0	0	0	0	0	0	0	0.00113	0.000562	0	0	0	0	0.000509	0	0.000511	0	0.000484	0	0	0.000907	0.000436	0.00085	0.000427	0	0.000441	0	0	0.000871
Clay	unknown	76	135	0	0.000797	0.000796	0.000793	0.001603	0	0	0	0	0	0.001479	0	0.000686	0	0.000646	0.000649	0.001253	0	0	0	0.000627	0	0.001761	0.00116	0.00113	0	0	0.002204	0.001085	0.00053	0.000509	0.001566	0	0.000497	0.001453	0.000959	0.000913	0.000907	0.001308	0.00085	0.00128	0.000878	0.001763	0.000434	0.000853	0.001306
Clayton	M	151	1073	0.002499	0.004784	0.003184	0.00317	0.001603	0.006328	0.004521	0.002989	0.002126	0.007601	0.002218	0.008556	0.006862	0.002635	0.003874	0.00844	0.004387	0.001885	0.00494	0.004924	0.008152	0.004159	0.008216	0.005219	0.007907	0.005619	0.004987	0.004958	0.004881	0.003709	0.003564	0.002609	0.007161	0.005962	0.003874	0.006714	0.007304	0.005897	0.00436	0.006797	0.003413	0.00571	0.006612	0.006082	0.002558	0.006967
Cledwyn	M	48	98	0	0	0	0	0	0	0	0	0	0	0	0	0	0	0	0	0	0	0	0	0	0	0	0	0	0	0	0	0	0	0	0	0	0	0	0	0	0	0	0	0	0	0	0	0	0
Clegg	unknown	108	452	0.000833	0.000797	0	0.002378	0.004007	0.003164	0.000753	0.004484	0.002835	0.003801	0.002958	0.006417	0.002059	0.006587	0.001291	0.002597	0.00188	0.002513	0.003705	0.001846	0.003762	0.001782	0.002347	0.004639	0.004518	0.000562	0.004433	0.002755	0.003254	0.00212	0.005092	0.003131	0.000511	0.002981	0.00339	0.002877	0.004565	0.000907	0.005231	0.001274	0.00256	0.003953	0.001763	0.00391	0.003411	0.003483
Clement	M	140	1195	0.000833	0	0	0.001585	0.001603	0.001582	0.003767	0.004484	0.002126	0.00076	0.006655	0.00713	0.002059	0.003294	0.001937	0.003246	0.002507	0.004397	0.003088	0.007385	0.005644	0.002971	0.005869	0.006379	0.004518	0.005619	0.004987	0.004958	0.004881	0.005299	0.003564	0.005741	0.005626	0.002484	0.007748	0.004796	0.006848	0.006804	0.006103	0.004248	0.005119	0.006149	0.00573	0.006082	0.005543	0.006096
Clementina	F	53	87	0	0	0.000796	0.000793	0	0	0	0.001495	0.000709	0.00152	0.000739	0	0	0.000659	0.000646	0	0.000627	0.002513	0.00247	0.001231	0	0	0.000587	0	0.00113	0.001124	0	0.001102	0	0	0	0.000522	0.001534	0	0.000484	0	0	0.000454	0	0.001274	0.000427	0.001757	0.001322	0	0.000426	0.000435
Clementine	F	46	54	0.000833	0	0	0	0	0	0	0.000747	0	0.00076	0	0	0	0	0	0	0	0.001256	0	0.000615	0.001254	0	0	0.00116	0.000565	0	0	0.001102	0.000542	0.00106	0	0	0.000511	0	0	0	0.000457	0.000907	0.000436	0.000425	0.000427	0	0	0	0.000426	0
Clements	unknown	70	104	0.002499	0.000797	0	0	0	0	0	0	0	0	0	0.000713	0.000686	0	0	0	0	0	0	0.000615	0	0.000594	0	0	0.000565	0.000562	0.000554	0	0.000542	0.00053	0.001018	0.000522	0.000511	0.000497	0.000968	0	0	0	0	0.000425	0.000427	0	0.000441	0	0.000853	0.000871
Cleveland	unknown	51	68	0	0	0	0	0	0	0	0	0	0	0	0	0	0	0	0.000649	0	0	0	0	0	0.000594	0	0	0	0	0	0	0.000542	0.00053	0.000509	0.000522	0.000511	0	0.000484	0	0	0	0	0.00085	0	0.000439	0	0	0.000853	0
Cliff	unknown	90	179	0.000833	0	0.000796	0.000793	0	0	0.000753	0.001495	0.002126	0	0.000739	0.000713	0.000686	0.000659	0.000646	0	0.001253	0.001256	0.001235	0	0.001254	0	0.002347	0.00174	0.000565	0.001124	0.001108	0.001102	0.001085	0.00212	0	0.001044	0.001023	0.000994	0.000968	0	0.000913	0	0.001308	0.002974	0.000853	0.003514	0.000441	0.000434	0.000426	0.000871
Cliffe	unknown	72	118	0	0.000797	0.000796	0	0.000801	0	0	0	0.000709	0.00076	0.000739	0	0	0.000659	0	0	0	0	0.000618	0	0	0	0	0	0	0	0	0.000551	0.001085	0	0.000509	0	0	0	0.000484	0.001439	0.000913	0.000907	0.000436	0.000425	0	0	0.000441	0.001303	0	0.002177
Clifford	M	168	5709	0	0	0	0.001585	0.001603	0.001582	0	0.000747	0.000709	0.00076	0.001479	0.002139	0.004117	0.001317	0.003228	0.001298	0.002507	0.002513	0.001235	0.000615	0.002508	0.002376	0.001761	0.002899	0.003953	0.002248	0.003879	0.001653	0.004339	0.005299	0.003055	0.003653	0.002046	0.003975	0.006295	0.004796	0.005022	0.005443	0.005231	0.007222	0.00384	0.004831	0.004849	0.007819	0.008101	0.009144
Clifton	M	131	430	0.001666	0	0.000796	0.001585	0.000801	0.000791	0	0.002242	0	0.00076	0	0.000713	0.000686	0	0.000646	0.000649	0.001253	0	0.001235	0.000615	0.001254	0	0.000587	0.00058	0.00113	0.001686	0.001108	0.001653	0.001085	0.002649	0.000509	0.003653	0.002046	0.001987	0.001453	0.002398	0.000913	0.002722	0.002616	0.002974	0.000853	0.001318	0.001763	0.002172	0.004264	0.003048
Clinton	M	98	206	0	0	0	0	0	0.000791	0.001507	0	0	0	0.000739	0.000713	0	0.000659	0	0	0	0	0	0.001231	0.000627	0.000594	0	0	0.000565	0.001124	0.001108	0	0	0	0	0.000522	0.000511	0.000497	0	0.00048	0	0	0.000872	0.001274	0.000427	0.000878	0.000882	0	0.000853	0
Clive	M	139	2140	0	0	0	0	0	0.000791	0	0	0	0	0.000739	0	0	0	0	0	0.000627	0	0	0	0	0	0	0	0.00113	0	0	0.000551	0	0	0	0	0.000511	0	0	0.00048	0.000913	0	0.001744	0.00085	0	0	0.002645	0.001303	0.000853	0.000871
Closs	unknown	34	50	0	0	0	0	0	0	0	0	0	0	0	0	0	0	0	0	0	0	0	0.001231	0	0	0.000587	0	0	0	0.000554	0.001102	0.000542	0.00106	0	0.000522	0	0	0.000484	0	0.000913	0	0.000872	0	0	0.000439	0	0	0	0
Clough	unknown	94	252	0.001666	0.000797	0.004776	0.002378	0.003206	0.001582	0.00226	0.002242	0.001417	0.00076	0.001479	0.002139	0.003431	0.001976	0.001291	0.000649	0.001253	0.001256	0.001235	0.001231	0.002508	0.002971	0.001174	0.00116	0.00113	0.002248	0.002217	0.001653	0.001085	0.00212	0.001528	0.001044	0	0.001987	0.001453	0.002398	0.000913	0.000907	0.001308	0.002124	0.002133	0.000439	0.001763	0.001303	0.002132	0.000871
Clowes	unknown	67	108	0.000833	0	0.000796	0	0	0.001582	0	0.002989	0	0.00076	0.000739	0.000713	0.000686	0.001317	0	0	0.000627	0.000628	0.001235	0.001231	0.000627	0	0.000587	0.00174	0.000565	0.001124	0	0.001102	0	0.00159	0.000509	0.001044	0.000511	0.000994	0.000484	0.00048	0.000457	0.001361	0	0.00085	0.000853	0.000878	0.000441	0.000869	0.000426	0
Clwyd	unknown	92	278	0	0	0	0	0	0	0	0	0	0	0	0	0	0	0	0	0	0	0	0	0	0	0	0	0	0	0	0	0	0	0	0	0	0	0.000484	0	0	0.000454	0	0	0	0.000439	0	0	0	0
Clyde	M	88	180	0	0	0	0	0	0	0	0	0	0	0	0	0	0	0	0	0	0	0	0	0	0.001188	0	0.00058	0.000565	0	0	0.000551	0.001627	0	0	0.000522	0.000511	0.000497	0	0.00048	0.000457	0.000454	0.000872	0	0.00128	0.000439	0.000441	0.001303	0.000426	0.000435
Coates	unknown	94	259	0.002499	0.001595	0.000796	0.002378	0.002404	0.003164	0.001507	0.003737	0.000709	0.00076	0.003697	0.001426	0.001372	0.001317	0.001291	0.002597	0.000627	0.001885	0.001853	0	0.002508	0.001782	0.002347	0.00232	0.000565	0.002248	0.001108	0.002755	0.001627	0.002649	0.001018	0.002609	0.001534	0.001491	0.001937	0	0.001826	0.002722	0.000872	0.002974	0.00128	0.001318	0.000441	0.001303	0.001705	0.002613
Cobden	unknown	53	111	0	0	0.000796	0.000793	0	0	0.000753	0	0.006379	0.00076	0.001479	0.002139	0.000686	0	0	0	0.000627	0	0	0.000615	0	0.000594	0	0	0	0	0.000554	0.006611	0.003254	0.002649	0.002546	0.001566	0.000511	0.000497	0.001453	0.00048	0.002283	0.000907	0.001744	0.001699	0	0.001318	0.000441	0.000869	0	0
Cochrane	unknown	56	67	0	0	0	0	0	0	0	0	0	0	0	0	0	0	0	0	0.001253	0.000628	0	0	0.001254	0	0	0.00058	0	0.000562	0.000554	0	0	0.00053	0.000509	0	0.000511	0.000497	0	0	0	0	0.000436	0	0.000427	0	0	0.000434	0.000853	0.000871
Cocker	unknown	58	82	0	0.000797	0.002388	0	0	0.000791	0.000753	0.000747	0.001417	0.00076	0.000739	0.001426	0.002059	0.001317	0.002583	0.001948	0.000627	0.001256	0.001235	0	0	0	0	0	0.00113	0.000562	0.000554	0.000551	0	0.00053	0	0.000522	0.000511	0	0.000484	0.00048	0	0.000454	0.000436	0.000425	0.000853	0	0.000441	0.000869	0	0
Colclough	unknown	64	98	0	0	0	0	0	0.000791	0	0.000747	0.000709	0	0	0.001426	0.000686	0	0.000646	0	0.000627	0.001256	0	0.000615	0	0.000594	0	0.00174	0.000565	0.001124	0.001662	0.000551	0	0.00053	0	0	0.001023	0.000497	0.000484	0.001439	0.000457	0.000454	0	0.000425	0.000427	0	0	0.000869	0	0.000435
Cole	M	110	299	0	0.001595	0	0.000793	0	0.000791	0	0.000747	0	0	0.001479	0.000713	0.001372	0.001317	0.000646	0.002597	0.000627	0.000628	0	0.000615	0.003135	0.001188	0.001761	0.00174	0.003953	0.000562	0.001108	0.001653	0.002712	0.00212	0.001018	0.000522	0	0.001491	0.001453	0.000959	0.00137	0.001814	0.001308	0.001274	0.000853	0.002635	0.000441	0.000434	0.001705	0.001306
Coleman	unknown	80	128	0	0	0	0.001585	0	0.000791	0	0	0.000709	0.00076	0.001479	0	0	0	0.000646	0	0	0.000628	0.000618	0.000615	0	0	0	0.00058	0	0	0.001108	0.000551	0	0.00106	0	0.001566	0.000511	0	0.000484	0.00048	0.000913	0	0.000436	0.002124	0.000427	0	0.000441	0	0.000426	0.000435
Colette	F	81	254	0	0	0	0	0	0	0	0	0	0	0	0	0	0	0	0	0	0	0	0	0	0	0	0	0	0	0	0	0	0	0	0	0	0	0	0	0	0	0	0	0	0	0	0	0	0
Colin	M	162	4325	0	0	0.000796	0	0	0	0	0.000747	0	0	0.001479	0	0.000686	0	0.000646	0	0.000627	0.001885	0.001235	0.000615	0.002508	0.000594	0.001761	0.00116	0.000565	0.001124	0.001662	0.002204	0.000542	0.00106	0.002546	0.000522	0	0.001987	0	0.001439	0.000913	0.000907	0.000872	0.00085	0	0	0.001322	0.002606	0.001279	0.001306
Colleen	F	51	93	0	0	0	0	0	0	0	0	0	0	0	0	0	0	0	0	0	0	0	0	0	0	0	0	0	0	0	0	0	0	0	0	0	0	0	0	0	0	0	0	0	0	0	0	0	0
Collett	unknown	44	60	0	0	0.002388	0	0	0	0	0	0	0	0	0	0	0	0	0.000649	0.000627	0	0.001235	0	0	0	0	0	0.000565	0	0.000554	0	0.000542	0	0	0	0	0.000497	0	0	0.000457	0.000907	0	0	0	0.000439	0.000441	0.000869	0.000426	0
Collette	F	62	159	0	0	0	0	0	0	0	0	0	0	0	0	0	0	0	0	0	0	0	0	0	0	0	0	0	0	0	0	0	0	0	0	0	0	0	0	0	0	0	0.000425	0	0	0	0	0	0
Colley	unknown	62	95	0	0	0.000796	0.001585	0.000801	0.000791	0.001507	0.001495	0	0	0.000739	0	0.001372	0.000659	0.000646	0.001298	0	0.000628	0	0.001231	0	0.000594	0	0.00058	0	0.001124	0.000554	0	0	0.00053	0.000509	0.001044	0.000511	0	0	0.00048	0.000913	0	0.000872	0	0.000427	0.001757	0.000441	0	0.000853	0
Collier	unknown	105	297	0	0	0	0.002378	0.002404	0.000791	0.00226	0.002989	0.001417	0.00152	0.002218	0.002139	0.002059	0.001976	0.000646	0.001298	0.002507	0.002513	0.001235	0.002462	0.003135	0	0.001761	0.00058	0.002259	0.001686	0.002771	0.003306	0.001085	0.002649	0.002037	0.002609	0.001023	0.002981	0.000968	0.001439	0.001826	0.000907	0.000872	0	0.001706	0.000878	0.002645	0.000869	0.002132	0.001742
Collin	M	91	165	0	0	0	0	0	0	0	0	0	0.00076	0.000739	0	0	0.000659	0.000646	0	0	0	0	0	0	0.000594	0.001174	0.00058	0	0.000562	0.001108	0	0.000542	0.00053	0	0	0.000511	0	0	0.001918	0.000913	0	0.000436	0	0.000427	0.001318	0.001763	0.001303	0	0.000871
Collinge	unknown	79	127	0.000833	0	0.000796	0	0	0.000791	0.000753	0.001495	0.000709	0.00076	0.000739	0	0.000686	0.000659	0.000646	0.000649	0.000627	0.000628	0.000618	0	0	0.001188	0.000587	0	0	0.000562	0.001108	0	0.000542	0	0	0.000522	0.000511	0.001491	0	0.002398	0.000913	0.000454	0	0.000425	0.002133	0	0.000441	0.000869	0.000853	0.000435
Collingwood	unknown	68	98	0	0	0	0.000793	0.001603	0	0	0.000747	0	0.00076	0	0	0.000686	0	0.000646	0.000649	0.000627	0.000628	0	0	0	0.001188	0	0.00116	0.00113	0.000562	0.000554	0	0.001627	0	0	0	0	0.000497	0	0.00048	0	0	0.000872	0.000425	0	0	0.000882	0	0.000426	0
Collins	unknown	123	486	0.000833	0.00319	0.000796	0.002378	0.001603	0.000791	0	0.000747	0.002126	0.00304	0.002958	0.004278	0.003431	0.001976	0.003228	0.003246	0.00188	0.003141	0	0.002462	0.001881	0.003565	0.002347	0.00058	0.001694	0.001124	0.002771	0.002204	0.004339	0.00212	0.004074	0.001566	0.000511	0.002981	0.002421	0.002877	0.003652	0.002722	0.003488	0.001699	0.003413	0.002635	0.001763	0.002172	0.003837	0.001742
Collinson	unknown	94	204	0	0.001595	0.000796	0	0.000801	0	0.001507	0.002989	0.002126	0.00076	0.001479	0.001426	0	0	0.000646	0	0.001253	0.000628	0.000618	0.001846	0.001254	0	0	0.00174	0.000565	0.000562	0.001662	0.000551	0.001627	0.00212	0.002546	0.001566	0.001023	0.000994	0.000968	0.00048	0.00137	0.000907	0.001308	0.001274	0.000853	0.000439	0.000882	0.001738	0.000853	0.000435
Collis	unknown	43	65	0	0	0	0	0	0	0	0.001495	0	0	0	0	0	0	0	0	0	0	0	0	0	0.000594	0	0	0	0	0.001108	0.001653	0	0	0	0.000522	0	0	0.000484	0	0.000913	0.000454	0	0	0	0.000439	0	0.000869	0.000426	0.001306
Colston	unknown	57	79	0	0	0	0	0	0	0	0	0	0	0	0	0	0	0	0.000649	0	0	0	0	0	0	0	0	0	0	0	0	0	0	0	0.000522	0.001023	0	0.000968	0	0	0	0.000872	0.000425	0	0	0.000441	0	0.000426	0.000435
Compton	unknown	58	70	0	0.000797	0	0	0	0	0	0	0.000709	0.00076	0.000739	0	0.001372	0	0.000646	0	0	0.000628	0	0.000615	0	0	0	0	0	0	0	0.000551	0.000542	0	0.001018	0.000522	0	0.000497	0.000484	0	0	0.000454	0	0.000425	0.000853	0	0.000882	0.000869	0.000426	0
Connie	F	35	53	0	0	0	0	0	0	0	0	0	0	0	0	0	0	0	0	0	0	0	0	0	0	0	0	0	0	0	0	0	0	0	0	0	0	0	0	0	0	0	0	0	0	0	0	0	0
Connor	M	74	445	0	0.000797	0.000796	0	0.000801	0.000791	0.000753	0	0.000709	0	0	0	0.000686	0.000659	0	0.001298	0	0	0	0.000615	0	0	0.000587	0	0	0	0	0	0.000542	0	0	0	0	0	0	0.00048	0	0	0.000436	0.00085	0	0.000878	0	0.000434	0	0
Conor	M	24	73	0	0	0	0	0	0	0	0	0	0	0	0	0	0	0	0	0	0	0	0	0	0	0	0	0	0	0	0	0	0	0	0	0	0	0	0	0	0	0	0	0	0	0	0	0	0
Conrad	M	124	400	0	0	0	0	0	0	0	0	0	0	0	0	0.000686	0.000659	0	0	0	0.000628	0	0	0.001254	0.000594	0	0.00058	0.000565	0	0.000554	0.000551	0	0	0.000509	0.000522	0	0	0.000484	0	0	0.000454	0.000436	0.001274	0	0	0.000882	0.001303	0.000426	0.000435
Conroy	unknown	52	66	0	0	0	0	0	0	0.000753	0	0	0	0	0	0	0	0	0.000649	0	0	0	0	0	0	0	0	0	0.000562	0	0	0.000542	0	0	0	0.000511	0	0	0	0	0.000454	0	0	0	0	0	0	0	0
Constance	F	166	4750	0	0.000797	0.000796	0.000793	0.000801	0.000791	0.003767	0.002242	0.003544	0	0.001479	0.002139	0.000686	0.001976	0.006457	0.005843	0.006267	0.005654	0.006176	0.006154	0.007525	0.010694	0.01115	0.006379	0.010166	0.008429	0.008312	0.015426	0.00922	0.011657	0.013748	0.017744	0.01381	0.008447	0.017917	0.008632	0.015065	0.013155	0.011335	0.012319	0.017491	0.023279	0.018955	0.018245	0.01876	0.024383
Constantine	M	97	202	0.000833	0.000797	0	0.000793	0.000801	0.001582	0	0.000747	0	0.00152	0.000739	0.000713	0	0.000659	0.001937	0.003246	0.002507	0.001256	0.001235	0.002462	0.001254	0.002376	0.001174	0.00232	0.00113	0.001124	0	0	0.001085	0.00106	0.001528	0	0.000511	0.000497	0.001937	0.00048	0.00137	0.000907	0.001744	0.000425	0.000427	0.000878	0.000441	0.001738	0.000853	0.001306
Conway	M	127	371	0	0	0.000796	0.000793	0	0.000791	0	0.001495	0.002126	0	0.001479	0.001426	0	0.001317	0.001937	0.001298	0.001253	0.001256	0.001853	0.003077	0	0.002376	0	0.00058	0.000565	0.001686	0.001662	0	0	0.00053	0.000509	0.000522	0.001534	0.000497	0	0.001439	0.003196	0	0.000436	0.00085	0.00128	0.002196	0.001322	0.000869	0.001279	0.000871
Cook	unknown	112	520	0.003332	0.005582	0.00398	0.00317	0.003206	0.003955	0.003014	0.002242	0.003544	0.004561	0.003697	0.004278	0.008235	0.003294	0.003228	0.003246	0.002507	0.007539	0.005558	0.002462	0.005017	0.001188	0.005282	0.003479	0.005083	0.005058	0.004433	0.003857	0.002712	0.003709	0.005092	0.003131	0.004603	0.002484	0.002905	0.004796	0.001826	0.003629	0.003488	0.003398	0.002986	0.003075	0.001763	0.005213	0.002558	0.003048
Cooke	unknown	101	313	0.000833	0.000797	0.001592	0.000793	0.002404	0.003164	0.001507	0	0	0.00228	0.002958	0.001426	0.000686	0.004611	0.003874	0.000649	0.002507	0.001256	0.001235	0.000615	0.001881	0.000594	0.002934	0.00116	0.002824	0.001686	0.004433	0.001102	0.002169	0.003709	0.002037	0.002609	0.004092	0.004472	0.002905	0.003357	0.002283	0.002268	0.001308	0.002549	0.000427	0.001318	0.001763	0.003041	0.001705	0.001306
Cookson	unknown	91	230	0	0	0.001592	0	0	0.000791	0.00226	0	0	0.00152	0.001479	0.000713	0.001372	0.001317	0.001291	0.001298	0.001253	0.001885	0	0.000615	0.002508	0.001188	0.000587	0.00116	0.002259	0	0.001108	0.002204	0.001085	0.00053	0.001528	0.003131	0.001023	0.000497	0.000968	0.00048	0.001826	0.000907	0.002616	0.00085	0.00128	0.001318	0.000882	0.003041	0.001279	0.000871
Coop	unknown	46	63	0.000833	0	0	0.000793	0.000801	0.002373	0.000753	0.000747	0.001417	0.00076	0.001479	0.000713	0.001372	0	0	0.000649	0	0.000628	0	0	0.000627	0.000594	0.001761	0.00058	0.000565	0	0.000554	0	0.000542	0.00053	0.001528	0.001044	0.000511	0	0	0	0	0	0.000872	0.000425	0	0.000439	0	0.000434	0.000853	0.000871
Cooper	M	160	1747	0.002499	0.004784	0.00398	0.007926	0.006411	0.009492	0.006781	0.007473	0.012048	0.006081	0.008133	0.00713	0.008921	0.004611	0.010331	0.011686	0.010027	0.007539	0.008028	0.012309	0.011287	0.010694	0.006456	0.010438	0.009036	0.013487	0.006095	0.011019	0.009762	0.015896	0.011202	0.012525	0.011764	0.00944	0.013075	0.009112	0.011869	0.013608	0.007847	0.011469	0.010665	0.007467	0.00573	0.009557	0.009807	0.008273
Cope	unknown	90	210	0.001666	0	0.002388	0.002378	0.000801	0.000791	0.000753	0	0.002126	0.00076	0.000739	0.002139	0.002059	0.003952	0.001937	0.001948	0.001253	0.001885	0.001853	0.001231	0.001254	0.001782	0.001174	0.00058	0.000565	0	0.001662	0	0.001085	0	0.003564	0.002609	0	0.000994	0.002421	0.001918	0.00137	0.002268	0.001308	0.000425	0.002133	0.000878	0.001763	0.000869	0.000426	0.000871
Copeland	unknown	90	155	0.000833	0.002392	0.000796	0.001585	0.002404	0	0	0	0.001417	0.00076	0.000739	0	0.000686	0.000659	0.000646	0.001298	0.001253	0.000628	0.000618	0	0	0.001188	0.001174	0.00116	0.00113	0.00281	0	0.001102	0.000542	0.00159	0.000509	0.000522	0.001023	0.000994	0.000968	0.00048	0.000913	0.001361	0.000872	0.001274	0.000427	0	0.000882	0.000869	0.000426	0.000435
Copley	unknown	50	78	0	0.000797	0	0.000793	0	0.002373	0	0	0	0	0	0	0	0	0.000646	0	0	0.001256	0.000618	0.002462	0.000627	0.001188	0	0.00116	0.00113	0.000562	0.001662	0.001653	0.000542	0.00053	0.000509	0.000522	0.001023	0.000497	0.001453	0	0.00137	0.000454	0	0.000425	0	0.000878	0	0	0	0.000435
Cora	F	75	154	0	0	0	0	0	0.000791	0	0	0	0	0	0	0	0	0	0	0	0	0	0.000615	0	0	0	0	0	0	0.000554	0	0.000542	0	0	0	0	0	0	0	0.000457	0	0	0	0	0.000439	0.000441	0.000434	0.000426	0
Coral	F	57	101	0	0	0	0	0	0	0	0	0	0	0	0	0	0	0	0	0	0	0	0	0	0	0	0	0	0	0	0	0	0	0	0	0	0	0	0	0	0	0	0	0	0	0	0	0	0
Corbett	unknown	97	183	0.001666	0.000797	0	0	0	0	0.000753	0	0.000709	0	0	0	0.000686	0.000659	0.000646	0.000649	0	0.000628	0.000618	0	0.001254	0.000594	0.001761	0.00058	0.00113	0.00281	0	0.000551	0.001627	0	0.002037	0.002088	0	0.000497	0.001937	0.00048	0.001826	0.001361	0.001308	0	0.000853	0.000439	0.002204	0.000434	0.000426	0.000435
Cordelia	F	102	197	0	0.000797	0	0	0	0	0.000753	0.000747	0.002835	0.00076	0	0.000713	0.001372	0	0.000646	0	0.003133	0	0.001235	0.001846	0.000627	0	0.000587	0.00058	0.00113	0.002248	0.000554	0.002204	0.001085	0.00159	0.002037	0.000522	0.000511	0.001491	0.001937	0	0.000457	0.000907	0.002616	0.001699	0.000427	0.001757	0.000882	0.000434	0.000853	0.000435
Corfield	unknown	45	59	0.001666	0	0	0	0	0	0	0.000747	0	0.00076	0	0	0.000686	0	0	0	0	0.000628	0.000618	0	0	0	0	0	0	0	0	0	0	0	0	0	0.000511	0.000497	0	0	0	0.000454	0	0.000425	0.000427	0.000439	0	0	0.000426	0.000435
Corinne	F	43	64	0	0	0	0	0	0	0	0	0	0	0	0	0	0	0	0	0	0	0	0	0	0	0	0	0	0	0	0	0	0	0	0	0	0	0	0	0	0	0	0	0	0	0	0	0	0
Corless	unknown	50	76	0	0.001595	0	0	0.000801	0.000791	0	0.000747	0	0	0	0	0	0.000659	0.001937	0.000649	0	0	0	0.000615	0	0.001782	0.000587	0.00058	0	0	0	0	0	0	0.000509	0.002088	0.001023	0	0	0	0	0.000454	0.000436	0.00085	0	0	0.000441	0	0	0.001742
Corlett	unknown	44	57	0	0.000797	0	0.000793	0.000801	0	0	0	0	0	0	0	0	0	0	0	0	0	0.000618	0.000615	0	0	0	0	0	0.000562	0	0.000551	0.000542	0.00053	0	0	0	0	0	0.00048	0.000457	0.000454	0.001308	0	0	0.000439	0	0	0.000426	0
Cornall	unknown	39	51	0	0	0	0	0	0	0	0	0	0	0	0	0	0	0	0	0	0	0	0	0	0	0	0	0	0	0	0	0	0	0.000509	0	0	0	0	0.00048	0.000457	0.000454	0	0.000425	0	0	0	0	0	0.000435
Cornelia	F	55	82	0	0	0.000796	0	0	0	0.003014	0	0	0	0	0	0	0	0	0.001298	0	0.000628	0	0	0	0.001188	0	0.00058	0.000565	0.000562	0	0	0.001085	0	0.000509	0.000522	0.000511	0	0	0.00048	0.000457	0.000454	0	0	0	0.001757	0.000882	0.000434	0	0.000435
Cornelius	M	143	666	0.000833	0.002392	0.002388	0.002378	0.002404	0.003164	0.001507	0.003737	0.000709	0.004561	0.002958	0.002852	0.002745	0.001317	0.002583	0.000649	0.002507	0.002513	0.000618	0.002462	0.005017	0.004159	0.001761	0.006959	0.003389	0.005619	0.002771	0.003306	0.002169	0.003179	0.004074	0.002088	0.005626	0.000994	0.002421	0.004796	0.002739	0.003175	0.003052	0.003823	0.00384	0.003953	0.003526	0.002172	0.002985	0.003048
Cornthwaite	unknown	48	61	0	0.000797	0	0	0	0	0	0.000747	0.001417	0.00076	0.000739	0	0.000686	0	0.000646	0.000649	0	0	0	0.000615	0.001254	0	0	0	0.000565	0	0	0	0	0.00106	0	0.000522	0.000511	0	0	0	0	0	0.000436	0.000425	0	0	0.000441	0	0.001279	0
Cottam	unknown	73	114	0.001666	0	0.000796	0	0	0	0	0.000747	0.000709	0.00076	0.002218	0.000713	0.000686	0	0	0	0.000627	0.000628	0.000618	0	0.001254	0	0.001761	0	0.000565	0	0.000554	0	0.001627	0.00106	0.001018	0.001044	0	0.000497	0.000484	0.000959	0.000913	0.000454	0	0	0.000427	0.000878	0.000441	0.000434	0.000853	0.000435
Cotterill	unknown	40	50	0.000833	0	0	0.000793	0	0.000791	0.000753	0	0	0	0	0	0	0	0	0	0	0	0	0.000615	0.000627	0	0	0.00058	0	0	0	0	0.000542	0.00053	0.000509	0.000522	0.001023	0	0	0.00048	0	0	0	0	0	0.000439	0.000882	0	0.000426	0.000871
Cotton	unknown	66	118	0.000833	0.000797	0.000796	0	0.000801	0	0	0.002989	0.000709	0.00076	0	0.000713	0.002059	0.002635	0.001291	0.001298	0	0.000628	0.000618	0.000615	0.001254	0	0.000587	0.00058	0.001694	0.001124	0.000554	0.001102	0	0.00106	0	0.000522	0.001023	0.000497	0.000484	0.001918	0	0.000907	0.001308	0	0.000427	0.000878	0.001763	0.001303	0.001279	0.000435
Cottrell	unknown	50	81	0	0	0.000796	0	0	0	0	0.000747	0	0.00076	0	0	0	0.000659	0.000646	0	0	0.000628	0.000618	0.000615	0.000627	0	0	0	0	0	0.001662	0	0	0.00106	0.001528	0	0.000511	0	0.000968	0.00048	0	0.000907	0	0	0	0.000878	0.001322	0.000434	0.000426	0
Coulson	unknown	77	125	0.001666	0.000797	0.000796	0	0	0	0.000753	0	0.000709	0.00076	0	0	0.002059	0.001317	0.001291	0.001298	0	0	0	0.000615	0	0.001782	0	0.00058	0	0	0.000554	0.001102	0.000542	0.00106	0	0.002088	0.000511	0.000497	0	0.00048	0.000457	0.000454	0.000872	0.000425	0.000427	0.000439	0.001763	0.000869	0.001705	0.000871
Coulton	unknown	52	66	0	0	0	0	0	0	0	0.000747	0	0	0	0.000713	0	0	0	0	0	0	0	0.000615	0.000627	0	0	0.00058	0	0	0	0.000551	0	0	0.000509	0.000522	0	0.000497	0.000968	0	0	0.000454	0	0	0	0.000439	0.000441	0	0.000426	0
Counsell	unknown	44	59	0	0	0	0	0	0	0.000753	0	0	0	0	0	0	0	0.000646	0	0.000627	0.000628	0	0	0	0	0	0	0	0	0	0	0.000542	0	0	0	0.000511	0.000497	0	0	0	0	0.000872	0.000425	0	0.000439	0.000441	0.000434	0	0.000435
Coupe	unknown	51	77	0.000833	0	0	0	0	0	0.001507	0	0	0.00228	0	0	0	0.001317	0	0	0	0.000628	0	0	0	0	0.000587	0.00116	0	0	0	0.000551	0	0	0.001528	0	0.001023	0.000497	0.000484	0.00048	0.000913	0.000454	0.000872	0.00085	0.000427	0.000439	0.000441	0	0	0
Coupland	unknown	41	51	0	0.000797	0.001592	0.000793	0.000801	0	0	0	0	0	0.001479	0	0.000686	0	0	0.001948	0	0.000628	0.000618	0	0	0	0	0	0	0	0.000554	0.000551	0.000542	0	0.000509	0.000522	0	0	0	0	0	0	0.000436	0.000425	0	0	0.000441	0	0	0
Courtenay	unknown	65	93	0.000833	0.000797	0	0	0	0.000791	0	0	0	0	0	0	0	0	0	0	0	0	0	0	0	0	0.000587	0.00058	0	0	0	0	0	0	0	0	0.000511	0.000497	0.000484	0	0	0	0	0	0.000853	0	0	0	0.000853	0.000435
Courtney	M/F	124	336	0	0	0	0	0	0	0	0	0.000709	0.00152	0	0.001426	0	0	0	0.000649	0.000627	0.001256	0.000618	0.000615	0	0.001188	0.000587	0	0.00113	0	0.000554	0.000551	0	0.00106	0	0	0	0	0.001453	0.000959	0.000913	0.000454	0.001308	0.00085	0.000427	0.000439	0.000882	0.000434	0.000853	0.000871
Cowan	unknown	72	113	0	0	0.000796	0.000793	0	0	0	0	0	0	0	0.001426	0	0	0	0.000649	0	0	0	0.001231	0.001254	0.000594	0	0	0.00113	0.000562	0	0	0	0.00053	0	0.001044	0	0.000497	0	0.00048	0.000457	0.000454	0	0.000425	0.000427	0.000878	0.000441	0	0	0
Coward	unknown	37	50	0	0.000797	0	0	0	0	0	0	0	0.00076	0	0	0	0	0	0.001298	0	0	0.001235	0	0.000627	0	0	0	0.00113	0	0	0.000551	0.000542	0	0	0	0	0	0.000484	0.00048	0.000457	0	0.001308	0	0.000853	0.000439	0.000441	0	0.000853	0.000871
Cowburn	unknown	42	64	0.000833	0	0	0	0	0	0	0	0.000709	0	0	0	0.000686	0	0	0	0.000627	0	0	0.000615	0.000627	0	0	0	0	0.000562	0	0.000551	0	0	0	0	0	0.000497	0	0.00048	0.000457	0	0	0	0	0.000439	0.001322	0	0	0
Cowell	unknown	71	153	0	0	0	0	0	0	0.000753	0	0	0	0.000739	0	0.001372	0	0	0.000649	0	0	0	0	0.001254	0.000594	0	0.00116	0.00113	0.000562	0	0.000551	0	0.00159	0.001018	0.000522	0	0.000994	0.001453	0.00048	0	0.000907	0.000872	0	0.002133	0.001318	0.000441	0.000434	0.000426	0
Cowley	unknown	54	76	0	0	0.000796	0	0.000801	0.001582	0	0	0	0	0	0.000713	0	0.001317	0	0.001298	0.000627	0	0	0.001231	0	0	0	0	0.000565	0	0	0.001102	0.000542	0.00053	0	0.001566	0.001023	0.000497	0.000484	0.00048	0	0	0	0.000425	0	0.000439	0.000441	0.001303	0	0
Cowper	unknown	42	65	0	0	0	0.000793	0	0	0	0	0	0	0.001479	0.000713	0.000686	0	0.000646	0.001298	0.000627	0	0	0.000615	0.001254	0.001188	0.000587	0	0.001694	0	0	0.001102	0	0	0	0.001566	0.000511	0.000497	0.000968	0	0	0.000907	0.000436	0.000425	0.000853	0.000439	0.000441	0.000434	0.000853	0.000871
Cox	unknown	83	160	0	0.000797	0.001592	0.000793	0.001603	0	0.00226	0	0.002126	0.00076	0.002218	0	0.000686	0.001317	0.001291	0.001948	0.001253	0.001256	0.001235	0.000615	0.001881	0	0.001174	0.00058	0.000565	0.001124	0	0	0	0.00106	0	0.000522	0.001534	0.001987	0.000968	0.000959	0.000913	0.001361	0	0.00085	0.000853	0.000878	0	0.001303	0.001279	0
Crabtree	unknown	88	186	0.000833	0	0.000796	0	0	0.000791	0.000753	0.000747	0	0.00076	0.000739	0.000713	0	0	0.000646	0.000649	0	0.001256	0	0.001231	0.001254	0.001188	0.000587	0.00058	0.001694	0.002248	0.000554	0.001653	0.000542	0	0	0.001044	0.002557	0.002484	0.000484	0.001918	0.000913	0.000907	0	0.000425	0	0.001318	0.000441	0	0.002985	0.000871
Craddock	unknown	41	55	0	0	0.000796	0	0.000801	0.000791	0.000753	0	0	0	0.000739	0	0.000686	0	0.000646	0	0.000627	0.000628	0	0	0	0	0	0.00058	0.00113	0	0	0	0.000542	0.00053	0	0	0	0	0	0	0.000457	0.000454	0.001308	0.000425	0	0.000878	0	0.001303	0.000426	0.000435
Cragg	unknown	59	107	0.002499	0.000797	0.000796	0	0	0.001582	0	0	0	0	0	0.003565	0.000686	0	0.001291	0	0.000627	0.000628	0	0.001231	0.000627	0.001782	0.002934	0	0	0.001686	0.001108	0	0.001627	0	0	0.001566	0.001023	0.000497	0.000484	0	0	0.001814	0.000436	0	0.000427	0.001318	0.000441	0.000869	0.000853	0.000435
Craig	M	158	2384	0	0.000797	0	0.000793	0	0.000791	0	0	0	0.00076	0	0	0.000686	0.000659	0	0	0.000627	0.000628	0	0.000615	0.001254	0.000594	0.001174	0	0.000565	0	0.000554	0	0.001085	0.00106	0.001018	0	0.001023	0.001491	0.002421	0.001918	0.002283	0.000907	0.000436	0.00085	0.00256	0	0.001763	0.000869	0.000426	0.001742
Crane	unknown	58	82	0	0.000797	0	0	0	0	0	0	0	0.00076	0	0	0.000686	0	0	0.000649	0	0	0.000618	0.000615	0.001254	0.000594	0.000587	0.00116	0	0.001686	0.000554	0	0.000542	0.00106	0	0.000522	0.001534	0.000497	0.000484	0.000959	0.001826	0	0.000872	0.001699	0.000427	0	0.000441	0	0.000426	0.000435
Craven	M	120	376	0.000833	0.004784	0.000796	0.000793	0.002404	0.001582	0.000753	0.003737	0.001417	0.00228	0.003697	0.001426	0.004117	0.001317	0.003228	0.001948	0.002507	0.002513	0.001235	0.000615	0.001881	0.005941	0.001174	0.00174	0.003953	0.002248	0.003325	0.002755	0.001627	0.00212	0.003055	0.002609	0.002046	0.002484	0.001453	0.000959	0.000457	0.003175	0.002616	0.002974	0.00256	0.002196	0.003967	0.001303	0.002132	0.000871
Crawford	unknown	140	533	0.001666	0	0.003184	0.000793	0	0.001582	0.000753	0.000747	0.000709	0.00076	0.000739	0.000713	0.000686	0.000659	0.001937	0.000649	0.000627	0	0.001853	0.003077	0.000627	0.001782	0.000587	0.00174	0.001694	0.000562	0.001662	0.002755	0.001085	0.002649	0.003564	0.003653	0.003069	0.002484	0.002905	0.001918	0.00137	0.003175	0.003488	0.00085	0.002986	0.003075	0.002645	0.001738	0.001279	0.003483
Crawshaw	unknown	60	111	0	0	0	0.000793	0	0.000791	0	0	0	0	0	0.000713	0.001372	0.000659	0.000646	0.001298	0	0	0.000618	0.001846	0	0	0	0.00116	0.00113	0.001124	0.001108	0	0.001085	0	0.000509	0.001566	0.000511	0	0.000968	0	0	0	0.000436	0.00085	0.000853	0.000439	0.000882	0.002606	0.001279	0
Creighton	unknown	48	59	0	0.000797	0	0	0	0	0	0	0.000709	0	0	0	0	0	0	0	0	0	0	0	0	0.000594	0.000587	0	0.000565	0	0	0	0	0	0	0.001044	0.000511	0.000497	0.000484	0.00048	0	0	0.000872	0	0	0	0.000441	0	0.000426	0
Cresswell	unknown	83	153	0	0.000797	0	0	0	0	0	0	0	0.00152	0.001479	0	0	0	0	0	0	0	0.001235	0.000615	0	0	0.000587	0.00058	0.000565	0	0.002217	0.001653	0	0.00212	0	0.000522	0.000511	0.000497	0.001453	0	0.002283	0.000907	0.001744	0.000425	0	0.000439	0.000441	0.000869	0.001279	0.000435
Creswell	unknown	53	66	0.000833	0.000797	0	0.000793	0.000801	0	0	0.000747	0.001417	0	0.000739	0.000713	0.000686	0.000659	0.000646	0	0.000627	0	0	0.000615	0	0.000594	0	0.00058	0	0.000562	0	0.000551	0	0.00053	0	0.001044	0.000511	0	0	0	0	0	0	0.000425	0.000427	0.000439	0	0.000434	0	0
Crewe	unknown	53	77	0.000833	0	0	0.000793	0	0	0.000753	0	0	0	0	0	0	0	0.000646	0	0.000627	0.001256	0	0.000615	0	0.001188	0	0.00116	0	0.001124	0.001108	0	0	0	0.000509	0	0	0.001987	0	0	0	0	0.000872	0.000425	0.002133	0.000439	0.000441	0.000869	0.000853	0.000435
Crichton	unknown	46	62	0	0	0	0	0	0	0	0	0	0	0	0	0	0	0.000646	0	0	0.001256	0	0.000615	0	0	0	0	0	0	0	0	0.000542	0	0.001018	0	0	0	0	0.00048	0	0	0	0.000425	0	0.000878	0	0	0	0
Crispin	M	52	88	0.000833	0	0	0	0	0	0.00226	0	0	0	0	0	0	0	0	0	0	0.001256	0	0	0.000627	0.000594	0	0	0	0	0	0	0.000542	0	0	0.000522	0.000511	0	0.001453	0	0.000913	0	0	0	0.000853	0.000439	0.000441	0	0	0.000435
Critchley	unknown	77	141	0	0	0	0	0	0	0	0	0.000709	0	0.000739	0	0.000686	0.002635	0.000646	0	0.000627	0	0.00247	0	0.001881	0.000594	0.001174	0	0.000565	0	0.000554	0	0	0	0.000509	0.000522	0.001023	0.000994	0.000484	0.00048	0.000457	0.000454	0.000872	0.00085	0.000853	0.000878	0.000882	0.000869	0.000853	0.000435
Croasdale	unknown	46	60	0	0	0	0.000793	0.000801	0	0	0	0	0.00076	0	0	0	0	0.000646	0	0	0.000628	0	0.000615	0	0	0	0	0	0	0	0	0	0.00053	0	0.000522	0	0	0	0	0	0.000454	0	0	0	0.000439	0	0.001738	0.000853	0.000435
Croft	unknown	96	220	0.000833	0	0	0	0.001603	0	0.00226	0.000747	0.002835	0.00076	0.001479	0.001426	0.002745	0.000659	0.000646	0.000649	0.002507	0.000628	0	0.001231	0.000627	0.000594	0	0.00174	0.001694	0.002248	0.001662	0.002204	0.000542	0.00159	0.000509	0.003131	0.000511	0	0.001453	0.000959	0.00137	0	0.001308	0.00085	0.00128	0.000878	0.001322	0.001303	0.001279	0.002177
Crompton	unknown	118	456	0.003332	0	0.002388	0.00317	0.001603	0.000791	0.001507	0.001495	0	0.00228	0.002218	0.002139	0.002059	0.000659	0.003228	0.001948	0.001253	0.002513	0.000618	0.002462	0.002508	0.001188	0.002347	0.00116	0.001694	0.003372	0.000554	0.003306	0.003254	0.004239	0.002546	0.002609	0.001023	0.005465	0.006295	0.002877	0.003652	0.003629	0.005667	0.001274	0.002133	0.002635	0.001763	0.001303	0.001705	0.000871
Cromwell	unknown	73	125	0.000833	0	0	0.000793	0	0	0	0.000747	0	0.00076	0.000739	0.000713	0.000686	0.000659	0.000646	0.001298	0	0	0.000618	0.001231	0.001254	0.000594	0.000587	0.00116	0.00113	0.001124	0.001662	0.000551	0.000542	0.00106	0.001018	0.002088	0	0.000994	0.001937	0.00048	0.000457	0.000907	0.000872	0.001699	0.002133	0.000878	0.001322	0.001303	0.000853	0.001742
Cronshaw	unknown	42	66	0	0	0.000796	0	0	0	0	0	0	0	0.000739	0.000713	0	0	0	0	0	0	0	0	0.000627	0	0	0.00058	0.000565	0	0.001108	0	0.000542	0.00053	0	0	0	0	0.000484	0	0.000457	0.000454	0	0	0	0	0.000441	0.001303	0.001705	0.001306
Crook	unknown	80	163	0	0	0.000796	0	0.000801	0.000791	0	0	0.001417	0.00076	0.002218	0.001426	0	0	0.001937	0	0.000627	0.000628	0.000618	0.001231	0.001254	0.001782	0.000587	0.00058	0.000565	0.000562	0.001108	0.000551	0.001085	0.00106	0.000509	0.000522	0.000511	0.000497	0.002421	0.00048	0.000913	0.000907	0.000436	0.001274	0.002133	0.000878	0.001763	0.000869	0.002132	0.000871
Cropper	unknown	65	93	0.000833	0	0.001592	0.000793	0.000801	0	0.000753	0	0	0	0	0	0	0	0.001291	0.000649	0	0.000628	0	0.000615	0.001254	0	0.000587	0.00058	0.000565	0	0	0.001653	0	0.00106	0	0.001566	0.000511	0	0.000484	0.000959	0.000913	0.000454	0.000436	0.00085	0	0	0.000441	0.000869	0.001705	0.000435
Crosby	unknown	93	185	0	0	0	0	0.000801	0.000791	0	0	0.000709	0.00076	0	0	0.002059	0.000659	0.000646	0.001298	0.001253	0.001885	0.001235	0.001846	0.001254	0.001188	0.001761	0.00058	0	0.001686	0.001662	0.000551	0.001085	0.002649	0.001528	0.002088	0.001023	0.000994	0.000968	0	0.000457	0.001814	0.000872	0.000425	0.000853	0.000439	0.000882	0.001303	0.000853	0.000435
Crosland	unknown	53	73	0	0	0	0	0	0	0	0.001495	0	0.00152	0.000739	0.001426	0	0.000659	0.000646	0.000649	0	0	0.000618	0.000615	0.000627	0	0	0.00058	0.00113	0	0	0	0	0	0.000509	0	0.001023	0.000497	0	0	0.000457	0	0.001308	0	0	0.000878	0.000441	0.000869	0	0
Cross	unknown	108	340	0.001666	0.002392	0.001592	0	0.003206	0.000791	0.001507	0.002242	0.002835	0.00228	0.001479	0.000713	0.000686	0.001317	0.001291	0.002597	0.001253	0.001885	0.000618	0.003077	0.001881	0.000594	0.001761	0.00232	0.001694	0.00281	0.004433	0.002204	0.001627	0.00159	0.003055	0.001566	0.004603	0.003478	0.001937	0.002877	0.000913	0.002722	0.00218	0.00085	0.000853	0.001757	0.001322	0.000869	0.002132	0.001306
Crossland	unknown	71	110	0	0	0	0.000793	0	0.000791	0.001507	0.000747	0	0	0	0	0.001372	0.001317	0	0.000649	0.000627	0	0	0	0	0	0	0.00116	0	0.000562	0.001108	0.001102	0	0.00159	0	0.002088	0.001023	0.000994	0	0	0.000457	0	0.000436	0	0.000427	0.000878	0	0.001303	0.000426	0.000435
Crossley	M	121	571	0	0.000797	0.002388	0.000793	0.002404	0.000791	0.003014	0	0.002835	0.00304	0.002218	0	0.001372	0.002635	0.001937	0.001948	0.00376	0.005654	0.001853	0.001846	0.003135	0.001188	0.004695	0.002899	0.002824	0.000562	0.003325	0.004958	0.003796	0.003709	0.005092	0.004175	0.003069	0.002981	0.002905	0.003357	0.005935	0.001814	0.003924	0.002124	0.00256	0.003514	0.003967	0.004344	0.002558	0.001306
Crowther	unknown	101	303	0.000833	0	0.002388	0.001585	0.003206	0.003164	0	0.005231	0.002126	0.00304	0.003697	0.002139	0.002745	0.001976	0.000646	0.000649	0.001253	0.000628	0.001853	0.002462	0.003762	0.000594	0.002934	0.00174	0.002259	0.001686	0.001108	0.003306	0.001085	0.00212	0.002546	0.002088	0.001023	0.000994	0.002421	0.001439	0.001826	0.001814	0.000436	0.001699	0.00128	0	0.000882	0.002606	0.000853	0.001742
Crystal	F	40	78	0	0	0	0	0	0	0	0	0	0	0	0	0	0	0	0	0	0	0.000618	0	0	0	0	0	0	0	0	0	0	0	0	0.000522	0	0	0	0	0.000457	0	0	0	0	0	0	0	0	0.000435
Cullen	unknown	48	62	0	0	0	0	0	0	0	0	0	0	0	0	0.000686	0.000659	0	0	0	0.001256	0.000618	0	0.000627	0	0	0.00058	0	0.000562	0.000554	0.000551	0	0.00053	0	0.000522	0	0	0	0.00048	0	0	0.000436	0	0	0	0	0	0	0
Culshaw	unknown	43	61	0	0	0	0	0	0	0	0	0	0	0	0	0	0	0	0.000649	0	0	0	0	0.000627	0	0	0.00058	0	0	0	0	0	0	0.000509	0	0	0.000497	0.000484	0	0	0.000454	0.000872	0.000425	0	0.001318	0	0.000434	0.000426	0.000871
Cumming	unknown	44	65	0.000833	0	0	0	0	0	0.000753	0	0.000709	0	0	0	0	0.001976	0	0	0	0	0	0	0.000627	0.000594	0	0	0.000565	0	0.001108	0.001102	0.000542	0.00159	0	0	0.000511	0.000497	0	0.00048	0	0.001361	0.000872	0.00085	0.000853	0.000439	0	0	0.000853	0.001742
Cummings	unknown	43	52	0	0	0	0	0	0	0	0	0	0.00076	0	0	0	0	0	0	0.001253	0.000628	0	0	0	0.000594	0.001174	0.00058	0	0	0	0	0	0	0	0	0	0	0.000968	0.00048	0.000457	0	0	0	0	0	0	0.000869	0	0.000435
Cunliffe	unknown	110	315	0.000833	0	0.001592	0	0	0.000791	0.000753	0.000747	0.002126	0.00076	0	0.000713	0.001372	0	0.000646	0.001298	0.00188	0.001885	0.00247	0.001231	0.000627	0.001188	0.001174	0.00058	0.00113	0.001124	0.001662	0.001102	0.001085	0.00212	0.002546	0.001566	0.001534	0.002484	0.001453	0.000959	0	0.001361	0	0.00085	0.000853	0.000878	0.001763	0.000869	0.002132	0.001742
Cunningham	unknown	106	226	0	0	0	0	0	0.000791	0	0	0	0.00152	0	0.000713	0.001372	0.000659	0.000646	0.000649	0.001253	0.001256	0	0	0.000627	0	0.001761	0.00174	0.00113	0.00281	0.003325	0.003306	0	0.00106	0.001528	0.001044	0.000511	0.000994	0.000968	0.001439	0.000913	0.002268	0.000872	0.001274	0.000853	0	0.000882	0.000869	0.000853	0.000871
Currie	unknown	63	96	0	0	0	0.000793	0	0	0	0.000747	0.000709	0.00076	0.000739	0	0	0.000659	0	0	0	0	0	0	0.000627	0.001188	0.000587	0.00058	0	0	0.000554	0	0.000542	0	0	0.001044	0.000511	0	0	0	0	0.000454	0.000872	0.000425	0.000853	0.000439	0.000882	0.000869	0.001279	0.001306
Curtis	M	152	525	0.000833	0.003987	0.000796	0	0.001603	0	0.000753	0.001495	0.000709	0.00076	0	0.000713	0.002745	0.000659	0.000646	0.003246	0.000627	0.001256	0	0	0.001881	0.001782	0.001174	0.00058	0.001694	0.002248	0.000554	0.002204	0.002712	0.003179	0	0.000522	0.001023	0.001491	0.000968	0.001918	0.00137	0.002722	0.002616	0.002124	0.001706	0.003953	0.001322	0.002172	0.001279	0.000871
Curwen	unknown	67	113	0	0	0	0.000793	0.000801	0	0	0	0	0	0	0	0	0	0	0	0	0	0.001235	0	0.001254	0	0	0	0.00113	0.001686	0	0	0.000542	0.00053	0	0	0.001534	0.000497	0.000968	0.000959	0.000457	0	0	0	0.00128	0.000878	0.000441	0.000869	0.000853	0
Curzon	unknown	48	65	0	0	0	0	0	0	0	0	0	0	0	0	0	0	0	0	0.000627	0	0	0	0	0	0	0	0	0	0.000554	0.000551	0.000542	0	0.000509	0	0.001534	0.000994	0	0	0.000913	0	0	0	0	0.000439	0.000441	0	0.000853	0
Cuthbert	M	114	611	0.000833	0.000797	0.001592	0.001585	0.000801	0.001582	0	0.000747	0.000709	0	0.001479	0.001426	0.001372	0.001317	0.001291	0.000649	0.001253	0.001256	0.003705	0	0.001881	0.002376	0.003521	0.00116	0.001694	0.000562	0.000554	0.000551	0.001627	0.003179	0.004074	0.001566	0.002046	0.001491	0.00339	0.001918	0.001826	0.00499	0.003052	0.004673	0.00256	0.004392	0.004408	0.001738	0.003411	0.004354
Cynthia	F	87	731	0	0	0	0	0	0	0	0	0	0	0	0	0	0	0	0	0	0	0	0	0	0	0	0	0.000565	0	0	0	0	0	0	0	0	0	0.000968	0	0	0	0	0	0	0	0.000441	0	0	0
Cyril	M	132	3652	0.000833	0	0	0	0	0	0	0.000747	0	0	0	0	0	0	0.001291	0.000649	0	0.000628	0	0.001231	0.000627	0	0	0.00116	0	0	0.001108	0	0	0.00106	0.001018	0.002088	0.001534	0.001491	0.001937	0.002398	0.002739	0.002268	0.000872	0.003398	0.002986	0.003075	0.006171	0.002606	0.003837	0.008273
Cyrus	M	57	79	0	0	0.002388	0	0	0	0.000753	0.000747	0.000709	0.00076	0.001479	0.001426	0.000686	0.001317	0.000646	0.001298	0.000627	0	0	0	0	0	0	0	0	0	0.000554	0.000551	0.001085	0.00106	0	0	0.001023	0.000497	0	0	0	0.000454	0	0.00085	0.000427	0.000439	0	0.000434	0.000853	0.000435
Dacre	unknown	53	88	0	0	0	0.001585	0	0	0	0.000747	0	0	0	0	0	0.000659	0	0	0	0	0	0	0	0.001188	0.001174	0	0.001694	0	0.000554	0.001102	0.000542	0.00106	0	0	0	0	0.000968	0.00048	0.000457	0.000454	0	0.000425	0	0	0	0.000869	0.001279	0
Dafydd	M	39	65	0	0	0	0	0	0	0	0	0	0	0	0	0	0	0	0	0	0	0	0	0	0	0	0	0	0	0	0	0	0	0	0	0	0	0	0	0	0	0	0	0	0	0	0	0	0
Dagmar	unknown	50	71	0	0	0	0	0	0	0	0	0	0	0	0	0	0	0	0	0	0	0	0	0	0	0	0	0	0.000562	0	0.001653	0.001085	0.00106	0.000509	0.000522	0	0	0.000484	0	0	0.000454	0	0	0	0	0	0.000869	0	0.000435
Daisy	F	127	1349	0	0	0	0	0	0	0	0	0	0	0	0	0	0	0	0	0	0	0	0	0.000627	0	0	0	0.000565	0	0	0	0.000542	0	0.000509	0	0.001023	0.001491	0.001937	0.001439	0	0.001361	0.001744	0.003823	0.00256	0.005271	0.004408	0.005213	0.006396	0.006967
Dakin	unknown	57	73	0	0	0	0	0	0.001582	0.001507	0	0	0	0.000739	0	0.000686	0	0.000646	0.000649	0	0	0.000618	0	0	0	0	0.00058	0.000565	0.000562	0.001108	0.000551	0.000542	0.00106	0.001018	0	0	0.001491	0.000484	0.000959	0	0.000454	0	0.00085	0	0.000878	0	0	0.000426	0.000435
Dalby	unknown	45	60	0	0.000797	0.000796	0.001585	0	0	0	0	0	0.00152	0.000739	0	0	0	0.000646	0	0.000627	0	0.000618	0.000615	0	0	0.000587	0.00058	0.00113	0	0.000554	0.001653	0.001627	0.00053	0.001018	0	0.001023	0	0	0.000959	0	0.000907	0.000436	0.000425	0	0	0.000441	0.000434	0.000426	0
Dale	M	172	958	0.000833	0.00319	0.003184	0.002378	0.004808	0.001582	0.005274	0.002242	0.002835	0.00152	0.004436	0.004991	0.002059	0.002635	0.000646	0.003895	0.001253	0.000628	0.00247	0.002462	0.003762	0	0.001174	0.002899	0.002259	0.003372	0.004433	0.003306	0.002712	0.004239	0.003055	0.001044	0.000511	0.002981	0.002905	0.000959	0.001826	0.00499	0.001744	0.002974	0.002133	0.003075	0.001322	0.001738	0.003411	0.003919
Dallas	M	48	64	0	0	0	0	0	0	0	0	0	0	0	0.000713	0	0	0	0	0	0	0	0.000615	0	0	0.000587	0	0	0.000562	0	0	0	0	0	0	0	0.000497	0	0	0	0	0	0	0	0	0	0	0	0
Dalrymple	unknown	48	62	0	0	0	0	0	0	0	0	0	0	0	0	0	0	0	0.000649	0.000627	0.000628	0	0	0.000627	0.000594	0	0	0.000565	0	0	0.000551	0	0.00053	0.000509	0.001044	0.000511	0.001491	0	0	0	0.000454	0.000436	0.000425	0	0	0	0.000434	0.000426	0.000435
Dalton	M	116	317	0.002499	0.001595	0	0.001585	0.001603	0.003164	0.000753	0	0.002126	0.00228	0.000739	0.001426	0	0.000659	0.002583	0.001948	0.001253	0.000628	0.003088	0.001231	0.001881	0.002376	0.001761	0	0.002824	0.001686	0.000554	0.001653	0.000542	0.00053	0.000509	0.001566	0	0.003975	0.00339	0.002877	0.00137	0.003175	0.001744	0.001699	0.002133	0.003075	0.000441	0.003041	0.000853	0.000871
Damian	M	77	553	0	0	0	0	0	0	0	0	0	0	0	0	0	0	0	0	0	0	0	0	0	0	0	0	0	0	0	0	0	0	0	0	0	0	0	0	0	0	0	0	0	0	0	0	0	0
Damien	M	68	192	0	0	0	0	0	0	0	0	0	0	0	0	0	0	0	0	0	0	0	0	0	0	0	0	0	0	0	0	0	0	0	0	0	0	0	0	0	0	0	0	0	0	0	0	0	0
Damon	M	32	61	0	0	0	0	0	0	0	0	0	0	0	0	0	0	0	0	0	0	0	0	0	0	0	0	0	0	0	0	0	0	0	0	0	0	0	0	0	0	0	0	0	0	0	0	0	0
Dan	M	67	91	0	0	0	0	0	0	0	0	0.000709	0	0.000739	0	0.000686	0	0.000646	0	0	0.000628	0	0	0.000627	0	0	0	0.000565	0	0	0	0.000542	0	0	0.001044	0	0.001491	0.000968	0.001439	0.000457	0.000454	0	0.000425	0.000427	0.000878	0.000441	0.001303	0	0.000435
Danby	unknown	42	52	0	0	0	0	0	0	0.000753	0	0	0.00076	0	0	0	0	0.001291	0.001298	0	0	0.000618	0.000615	0	0	0.001174	0	0.000565	0	0	0.000551	0.000542	0.00053	0	0.000522	0.000511	0.000994	0.000484	0.00048	0.000913	0.000454	0	0.000425	0.000853	0	0.000441	0.000434	0.001279	0.000871
Dane	M	30	53	0	0	0	0	0	0	0	0	0	0	0	0	0	0	0	0	0	0	0	0	0	0	0	0	0	0	0.000554	0	0	0	0	0	0.001023	0	0	0	0	0	0	0	0	0	0	0	0	0
Daniel	M	177	7161	0.013329	0.011163	0.012736	0.005548	0.008815	0.012657	0.015822	0.013452	0.01134	0.009881	0.019224	0.01426	0.011666	0.013175	0.012268	0.014283	0.023186	0.016962	0.022232	0.016617	0.01944	0.021983	0.016432	0.019717	0.016943	0.017982	0.02272	0.019283	0.017897	0.018546	0.014258	0.02192	0.01739	0.024346	0.01598	0.021581	0.020086	0.017237	0.017002	0.014868	0.021757	0.021083	0.021159	0.015638	0.015349	0.018288
Danielle	F	52	824	0	0	0	0	0	0	0	0	0	0	0	0	0	0	0	0	0	0	0	0	0	0	0	0	0.000565	0	0	0	0	0	0	0	0	0	0	0	0	0	0	0	0	0	0	0	0	0
Daniels	unknown	58	90	0	0.000797	0	0	0.000801	0.000791	0.000753	0.000747	0.000709	0	0.001479	0	0.002745	0	0	0	0	0.000628	0.000618	0	0.000627	0	0.000587	0.00058	0	0	0	0.000551	0	0.00053	0.001018	0.001044	0	0.000497	0.000484	0.000959	0.000457	0.000907	0	0.000425	0.000853	0	0.001322	0	0.001705	0.000435
Danny	M/F	34	55	0	0	0	0	0	0	0	0	0	0	0	0	0	0	0	0	0	0	0	0	0	0	0	0	0	0	0	0	0	0	0	0	0	0	0	0	0	0	0	0	0	0	0	0	0	0
Danson	unknown	56	84	0	0.002392	0.000796	0	0	0	0	0	0.001417	0.00076	0.000739	0	0.001372	0	0	0	0.000627	0.001256	0	0	0.000627	0	0	0.00116	0	0	0.001108	0.001653	0.000542	0.00053	0.002037	0	0.000511	0.000497	0.000484	0.00048	0	0.000907	0.000436	0.001274	0.000427	0	0.000441	0	0.000426	0.001306
Daphne	F	83	412	0	0	0	0	0	0	0	0	0	0	0	0	0	0	0	0	0	0	0	0	0	0	0	0	0	0	0	0	0	0	0	0	0	0	0	0	0	0	0	0	0	0	0	0	0	0.000871
Darby	unknown	53	68	0	0	0	0	0	0	0	0	0	0	0	0.000713	0	0	0	0	0.000627	0	0	0	0.001254	0	0.001174	0	0	0.000562	0	0.000551	0.000542	0.00053	0	0.000522	0	0.001491	0.000484	0.000959	0.000457	0.000454	0.000872	0	0.00128	0.000439	0.000441	0	0	0.000435
Darbyshire	unknown	49	83	0	0	0	0	0	0.000791	0	0	0	0	0	0.000713	0	0.001317	0	0	0.000627	0	0	0.000615	0.000627	0	0.000587	0.00058	0	0.000562	0.000554	0.000551	0.001085	0	0.000509	0.000522	0.000511	0.001491	0.000484	0	0.00137	0.001814	0.000436	0.000425	0.000427	0.001757	0	0.000434	0	0
Darcy	M/F	52	80	0	0	0	0	0	0	0	0	0	0	0	0	0	0	0	0.000649	0	0	0	0.000615	0	0	0	0	0.00113	0.000562	0	0.001102	0	0	0	0	0	0	0	0.00048	0	0	0.000436	0	0	0	0	0.000434	0	0
D'arcy	unknown	60	78	0	0	0	0	0	0	0	0	0	0.00076	0.000739	0	0	0	0	0	0.000627	0.000628	0	0	0	0	0.000587	0	0	0	0	0	0	0	0.000509	0.000522	0	0	0	0	0.000457	0	0	0	0.000427	0	0	0.000434	0.000426	0
Darley	unknown	55	78	0	0	0	0.001585	0.000801	0	0	0.000747	0	0.00076	0	0.000713	0.000686	0	0	0.000649	0.001253	0	0.000618	0.000615	0.000627	0	0.001174	0.00058	0	0	0.000554	0.001102	0.001085	0.00053	0.001018	0.001044	0.001023	0	0.000968	0.000959	0	0.000454	0	0.00085	0.000427	0	0.001322	0	0.000426	0.000435
Darling	unknown	48	71	0	0	0	0	0	0	0	0.000747	0.000709	0	0	0.000713	0.001372	0.001317	0	0	0	0	0	0	0	0	0.001174	0	0	0	0.001662	0.000551	0	0	0.000509	0.000522	0.001023	0	0.000484	0	0.000913	0	0	0	0	0.000439	0.000441	0.001303	0.001279	0
Darlington	unknown	80	148	0.000833	0.002392	0	0.000793	0.002404	0	0	0	0.000709	0	0	0.000713	0.001372	0	0.000646	0.001948	0.000627	0.000628	0.000618	0.001231	0	0.000594	0.001761	0.00058	0.00113	0	0.001108	0	0.000542	0.00053	0.001018	0.001044	0.001023	0.000994	0.000968	0.000959	0.002283	0	0.000872	0	0.001706	0	0.000441	0	0.000426	0.002177
Darrell	M	66	154	0	0	0	0	0	0	0	0	0	0	0	0	0	0	0	0	0	0	0	0	0	0	0	0	0	0	0	0	0	0	0	0	0	0	0	0.00048	0.000457	0	0	0	0	0	0	0	0	0
Darren	M	55	1083	0	0	0	0	0	0	0	0	0	0	0	0	0	0	0	0	0	0	0	0	0	0	0	0	0	0	0	0	0	0	0	0	0	0	0	0	0	0	0	0	0	0	0	0	0	0
Darryl	M	48	131	0	0	0	0	0	0	0	0	0	0	0	0	0	0	0	0	0	0	0	0	0	0	0	0	0	0	0	0	0	0	0	0	0	0	0	0	0	0	0	0	0	0	0	0	0	0
Darwin	unknown	44	53	0	0	0.000796	0	0	0	0	0.000747	0	0	0	0	0	0	0	0	0	0	0	0.001231	0	0	0	0	0	0	0.000554	0.000551	0	0.00106	0.000509	0	0	0	0	0	0	0	0	0.000425	0.000427	0	0	0.000869	0	0
Daryl	M	52	118	0	0	0	0	0	0	0	0	0	0	0	0	0	0	0	0	0	0	0	0	0	0	0	0	0	0	0	0	0	0	0	0	0	0	0	0	0	0	0	0	0	0	0	0	0	0
Davenport	unknown	128	581	0.003332	0.001595	0.001592	0	0.002404	0.003955	0.001507	0.000747	0.004252	0.003801	0.002958	0.004278	0.001372	0.003294	0.003228	0.001948	0.003133	0.002513	0.003088	0.001846	0.003135	0.002971	0.002934	0.004639	0.002824	0.00281	0.001108	0.003857	0.004881	0.00212	0.002037	0.001044	0.00358	0.004472	0.004358	0.001439	0.004565	0.003629	0.003488	0.002549	0.005546	0.003514	0.002645	0.00391	0.002558	0.001742
Davey	unknown	55	74	0	0	0.000796	0	0	0	0.001507	0.002242	0	0.00076	0	0	0	0	0	0	0.000627	0	0	0	0.000627	0.001188	0	0	0.000565	0.000562	0.000554	0.000551	0.001085	0	0	0.000522	0	0	0	0.000959	0.000457	0.000454	0	0.000425	0	0	0.000441	0.000434	0	0.000871
David	M	177	46428	0.00833	0.011163	0.011144	0.007926	0.016829	0.01503	0.015068	0.011958	0.013466	0.011402	0.014048	0.014973	0.014411	0.019762	0.01937	0.016231	0.018173	0.023872	0.020379	0.024618	0.021321	0.024953	0.036386	0.023776	0.022591	0.028097	0.041006	0.028649	0.03959	0.029673	0.033098	0.032357	0.043475	0.038755	0.036318	0.037407	0.041086	0.03765	0.037928	0.042479	0.039675	0.036895	0.037469	0.036924	0.030272	0.034833
Davidson	unknown	118	280	0.001666	0	0	0	0.001603	0	0.000753	0	0	0	0.000739	0	0.000686	0.000659	0.001291	0	0.000627	0	0.000618	0	0.001254	0.001188	0.001174	0.00058	0.002259	0.000562	0.002217	0.000551	0	0.00053	0.002037	0.002609	0.001023	0.001491	0.000968	0.002877	0.00137	0.001361	0.001744	0.002549	0.001706	0.001318	0.000882	0.002172	0.000426	0.001306
Davies	M	155	2534	0.010829	0.004784	0.004776	0.005548	0.003206	0.006328	0.009041	0.014947	0.013466	0.015202	0.01183	0.008556	0.012352	0.01054	0.015496	0.010388	0.006267	0.016334	0.012351	0.014155	0.011287	0.012477	0.011737	0.012758	0.014119	0.010677	0.015516	0.011019	0.015185	0.016426	0.013748	0.01096	0.015344	0.016893	0.014527	0.016306	0.014608	0.015423	0.013515	0.013593	0.014505	0.020204	0.01631	0.015638	0.011086	0.011756
Davina	F	66	133	0	0	0	0	0	0	0	0	0	0	0	0	0	0	0	0	0	0	0	0	0	0	0	0	0	0	0.000554	0	0	0	0	0	0	0	0	0	0.000457	0	0	0	0	0	0	0	0	0
Davis	M	144	584	0.004165	0.00319	0.003184	0.003963	0.001603	0.003955	0.003767	0.002242	0.002126	0.00152	0.000739	0.001426	0.00549	0.001976	0.001937	0.002597	0.002507	0.001885	0.003088	0.005539	0.00439	0.002971	0.003521	0.005219	0.002259	0.004496	0.001108	0.003857	0.004881	0.006359	0.002546	0.002609	0.002046	0.002981	0.002421	0.001918	0.004565	0.004083	0.002616	0.001699	0.002986	0.002196	0.00529	0.002172	0.003411	0.003919
Davison	unknown	96	184	0.000833	0.001595	0	0.001585	0.002404	0.001582	0	0.000747	0.001417	0.00076	0.000739	0	0	0.001317	0.000646	0.001948	0	0.001885	0.000618	0.001231	0.000627	0.002376	0.000587	0.00058	0.001694	0.000562	0.000554	0.000551	0.001627	0.00106	0.001018	0.001566	0.001023	0.002484	0.000968	0.002398	0.00137	0.001361	0.000436	0.000425	0	0.001757	0.000441	0.001303	0.002132	0.000435
Davy	unknown	59	84	0	0.000797	0	0.000793	0.000801	0	0	0	0	0.00076	0	0	0.000686	0	0.000646	0	0.000627	0	0.001235	0.000615	0	0	0	0	0	0.001124	0.000554	0	0	0.00053	0.000509	0.000522	0	0	0.000968	0	0.000913	0.000454	0.000872	0	0.00128	0.000439	0.000441	0	0	0.000435
Dawes	unknown	35	51	0	0	0	0	0	0	0.001507	0	0	0	0.000739	0	0	0	0	0	0	0	0	0	0	0	0.000587	0	0.000565	0	0.000554	0	0	0	0	0	0.000511	0	0	0	0	0	0.000872	0.000425	0	0	0.000441	0.000869	0.000426	0.000871
Dawn	F	96	5102	0	0	0	0	0	0	0	0	0	0	0	0	0	0	0	0	0	0	0	0	0	0	0	0	0	0	0	0	0	0	0	0	0	0	0	0	0	0	0	0	0	0	0	0	0	0
Dawood	unknown	30	91	0	0	0	0	0	0	0	0	0	0	0	0	0	0	0	0	0	0	0	0	0	0	0	0	0	0	0	0	0	0	0	0	0	0	0	0	0	0	0	0	0	0	0	0	0	0
Dawson	M	143	1346	0.002499	0.002392	0.009552	0.002378	0.008815	0.014239	0.008288	0.007473	0.007796	0.011402	0.009612	0.006417	0.008235	0.007905	0.005811	0.011037	0.008773	0.004397	0.009263	0.007385	0.00439	0.007724	0.010564	0.005219	0.007907	0.00281	0.00942	0.006611	0.006508	0.005299	0.004583	0.013047	0.008695	0.006956	0.008716	0.006714	0.007304	0.008165	0.006103	0.008496	0.005546	0.008345	0.009698	0.007385	0.005969	0.009579
Day	unknown	102	258	0.002499	0	0.001592	0.002378	0.001603	0.002373	0.001507	0.000747	0	0.00152	0.002958	0.000713	0	0.002635	0.001291	0.000649	0.00188	0.001256	0.000618	0.001231	0.000627	0.001782	0.001174	0.00232	0.003389	0.001686	0.002771	0.000551	0	0.00212	0.002037	0.001044	0.003069	0.000497	0.001453	0.001439	0.000913	0.000907	0.00218	0.001699	0.002133	0.002635	0.001763	0.000434	0.000426	0.001742
Deacon	M	54	77	0	0	0	0.000793	0	0.000791	0	0.000747	0	0.00076	0	0	0	0.001317	0	0	0.000627	0.000628	0	0.001231	0.001881	0.000594	0	0.00058	0	0	0	0	0	0	0	0	0.001023	0.000994	0	0.001439	0	0.000907	0	0	0.00128	0.000439	0.000441	0	0.001279	0
Deakin	unknown	87	172	0.001666	0.001595	0.001592	0	0	0.000791	0.000753	0.002242	0	0.00228	0.001479	0	0.001372	0.000659	0.000646	0.002597	0.00188	0	0	0.000615	0.002508	0.000594	0.001174	0.00058	0.00113	0.001124	0.001662	0.001102	0.000542	0.00159	0.001528	0.001566	0.001534	0.000497	0.000484	0.000959	0.000457	0.001814	0.000436	0.001274	0.00128	0.002196	0.001763	0.000869	0.000426	0.001306
Dean	M	176	2422	0.004165	0.002392	0.002388	0.003963	0.006411	0.007119	0.006781	0.007473	0.006379	0.004561	0.003697	0.004991	0.008235	0.00527	0.007748	0.007791	0.00752	0.005654	0.00494	0.00677	0.006898	0.008318	0.007629	0.006379	0.01186	0.005058	0.008312	0.009366	0.007593	0.006888	0.005092	0.006785	0.008695	0.00795	0.008232	0.003357	0.006391	0.005897	0.004796	0.005947	0.006399	0.005271	0.00573	0.004778	0.004264	0.00479
Deane	F	76	114	0	0.000797	0	0	0.000801	0	0	0	0.000709	0.00076	0	0.000713	0.000686	0.000659	0	0.000649	0	0	0.001235	0.000615	0	0	0.000587	0	0.00113	0.000562	0.000554	0	0.000542	0	0	0	0	0.001491	0.000968	0.00048	0.000457	0.000907	0.001308	0	0.000427	0	0.000441	0.000869	0.000853	0
Deanne	F	34	57	0	0	0	0	0	0	0	0	0	0	0	0	0	0	0	0	0	0	0	0	0	0	0	0	0	0	0	0	0	0	0	0	0	0	0	0	0	0	0	0	0	0	0	0	0	0
Dearden	unknown	102	226	0.001666	0.000797	0	0	0.000801	0	0.00226	0.000747	0.000709	0	0	0.001426	0.000686	0.000659	0.001937	0.000649	0.001253	0.001256	0.000618	0.000615	0.000627	0.001782	0.000587	0.00232	0.002824	0.00281	0.001662	0.001653	0.001085	0	0.002037	0.001566	0.000511	0.001491	0	0.002398	0.000913	0.000907	0.000436	0.001699	0.000853	0.001757	0.001322	0.001738	0.001279	0.001306
Debbie	F	29	55	0	0	0	0	0	0	0	0	0	0	0	0	0	0	0	0	0	0	0	0	0	0	0	0	0	0	0	0	0	0	0	0	0	0	0	0	0	0	0	0	0	0	0	0	0	0
Deborah	F	156	955	0	0	0	0.000793	0	0	0.001507	0.000747	0.000709	0.00304	0	0	0.004117	0.001317	0.001291	0.000649	0.001253	0.002513	0.000618	0.000615	0.001254	0.002376	0.001174	0.00116	0.001694	0.001124	0.001662	0.001653	0.000542	0.00159	0.001528	0.001044	0.001023	0	0.000968	0.00048	0.00137	0.000907	0.001308	0.001274	0.000853	0.001757	0.000882	0.000869	0.001705	0.000871
Debra	F	47	272	0	0	0	0	0	0	0	0	0	0	0	0	0	0	0	0	0	0	0	0	0	0	0	0	0	0	0	0	0	0	0	0	0	0	0	0	0	0	0	0	0	0	0	0	0	0
Declan	M	40	118	0	0	0	0	0	0	0	0	0	0	0	0	0	0	0	0	0	0	0	0	0	0	0	0	0	0	0	0	0	0	0	0	0	0	0	0	0	0	0	0	0	0	0	0	0	0
Dee	unknown	52	172	0	0	0	0	0	0	0	0	0	0	0	0	0	0	0	0	0	0	0	0	0	0	0	0	0.000565	0	0	0.000551	0	0.00053	0	0	0	0.000497	0	0	0	0.000454	0	0.000425	0	0.000439	0	0	0	0
Deighton	unknown	42	60	0.000833	0	0	0	0	0	0	0	0	0	0	0.001426	0	0.001976	0	0.000649	0.00188	0	0	0	0.000627	0.000594	0.001174	0.00058	0	0.000562	0.000554	0.001102	0.001085	0.00159	0	0.000522	0	0.000994	0.000484	0	0.000457	0	0.000872	0	0.000427	0	0	0.000434	0	0
Deirdre	F	36	80	0	0	0	0	0	0	0	0	0	0	0	0	0	0	0	0	0	0	0	0	0	0	0	0	0	0	0	0	0	0	0	0	0	0	0	0	0	0	0	0	0	0	0	0	0	0
Delia	F	101	213	0	0	0	0	0.000801	0.001582	0	0	0	0	0	0	0	0	0	0	0	0	0	0	0	0	0.000587	0.00058	0	0	0	0.000551	0	0.00053	0.001528	0.000522	0.000511	0.000994	0.000484	0.00048	0.000457	0.000454	0.000436	0.000425	0.000853	0.000439	0.000882	0.000434	0	0.000435
Della	F	39	50	0	0	0	0	0	0	0	0	0	0	0	0	0	0	0	0	0	0	0	0	0	0	0	0	0	0	0	0	0	0	0	0	0	0	0	0	0	0	0	0	0	0	0	0	0	0
Delores	unknown	33	51	0	0	0	0	0	0	0	0	0	0	0	0	0	0	0	0	0	0	0	0	0	0	0	0	0	0	0	0	0	0	0	0	0	0	0	0	0	0	0	0	0	0	0	0	0	0
Delwyn	M	36	51	0	0	0	0	0	0	0	0	0	0	0	0	0	0	0	0	0	0	0	0	0	0	0	0	0	0	0	0	0	0	0	0	0	0	0	0	0	0	0	0	0	0	0	0	0	0
Denby	M	51	67	0	0.000797	0	0	0.000801	0	0	0	0	0.00152	0	0	0	0	0	0.000649	0	0	0	0	0	0	0.000587	0	0.00113	0	0	0	0	0.00053	0.000509	0	0.001023	0.000994	0	0	0	0.000454	0.000872	0.000425	0.000427	0.000439	0	0	0.000426	0
Denham	unknown	82	115	0	0	0	0.001585	0	0	0	0	0	0.00228	0	0.000713	0	0.001976	0	0.000649	0.000627	0.000628	0	0	0.001254	0	0.000587	0.00058	0	0	0.001662	0.001102	0	0.00106	0.000509	0.001044	0.000511	0.000497	0.000484	0	0	0	0.000436	0	0	0.000878	0.000441	0.000434	0.000853	0.000871
Denis	M	146	1582	0	0	0	0.000793	0	0	0	0	0	0	0.001479	0.002852	0	0	0	0	0	0	0.000618	0	0.001881	0.000594	0	0.00058	0.00113	0	0	0.000551	0.001085	0.00053	0.001018	0.000522	0.000511	0.001491	0.000968	0.000959	0.000913	0.000454	0.002616	0.001274	0.000853	0.000878	0.000882	0.001303	0.001279	0
Denise	F	99	3650	0	0	0	0	0	0	0	0	0	0	0	0	0	0	0	0	0	0	0	0	0	0	0	0	0	0	0	0	0	0	0	0	0	0	0	0	0	0	0	0	0	0	0	0	0	0
Denison	unknown	70	136	0	0	0	0.000793	0	0.001582	0.000753	0	0	0.00076	0.000739	0.001426	0.001372	0.000659	0.002583	0.002597	0.001253	0.001256	0.000618	0.001231	0.001881	0	0.001174	0	0.001694	0.000562	0.000554	0.000551	0.002712	0.00053	0.001018	0.000522	0.001023	0.000994	0.001937	0.00048	0.000913	0	0.000436	0.001699	0.00128	0.000878	0.001763	0.001738	0.001279	0.000435
Denman	unknown	52	71	0	0	0	0.000793	0	0	0	0.000747	0	0.00076	0	0	0	0	0	0	0	0	0	0	0	0	0.000587	0	0	0	0.001108	0	0.000542	0	0	0	0.000511	0	0	0.00048	0.000457	0.000454	0.000872	0.000425	0	0	0	0.001303	0	0
Dennis	M	172	3877	0	0.000797	0	0	0.002404	0.001582	0.000753	0.001495	0.000709	0.00076	0.001479	0.000713	0	0.003952	0.000646	0.000649	0.002507	0.002513	0.001853	0.001231	0.001881	0.001188	0.001174	0.004059	0.003389	0.003934	0.001662	0.004408	0.001627	0.003709	0.001528	0.004175	0.002046	0.002981	0.001937	0.00048	0.001826	0.002722	0.002616	0.00085	0.002986	0.003514	0.003086	0.001738	0.003411	0.003048
Dennison	unknown	75	120	0.000833	0.002392	0	0.001585	0	0	0.000753	0	0.001417	0	0	0.000713	0.000686	0.001317	0.000646	0.000649	0.000627	0	0.000618	0.001231	0.000627	0.001782	0.000587	0.00116	0.000565	0.002248	0	0.001102	0.001085	0	0	0	0	0.000497	0	0	0	0.000907	0.00218	0.00085	0	0.000439	0.000441	0.000434	0.000426	0.000871
Denson	unknown	43	52	0	0	0	0.000793	0	0	0.000753	0.000747	0	0	0	0	0	0.002635	0.000646	0	0.001253	0	0	0	0	0	0	0.00058	0.000565	0	0	0	0.000542	0	0	0	0.000511	0.001491	0	0	0.000457	0.000907	0.000436	0.000425	0.000427	0	0	0.000434	0	0
Dent	unknown	85	165	0	0	0	0	0	0	0.000753	0.002989	0.002126	0.00228	0	0.000713	0	0.001317	0.000646	0.001298	0	0.001256	0.000618	0.000615	0	0.001782	0.001174	0	0.00113	0.000562	0	0.002204	0.000542	0.003179	0.000509	0.001044	0	0	0.001937	0.000959	0.000457	0.000454	0.000436	0.00085	0.001706	0.000439	0.000882	0.001303	0.001705	0.000871
Denton	M	115	292	0.001666	0	0	0.002378	0	0.000791	0.000753	0	0.001417	0.00076	0.002218	0.001426	0	0.001317	0.000646	0.002597	0.000627	0.002513	0.001235	0.001846	0	0.000594	0.000587	0.00174	0.006213	0.001124	0	0.000551	0.001627	0.00212	0.002546	0.001044	0.001534	0.000497	0.000968	0	0.000457	0.001361	0.001308	0.002124	0.00128	0.000878	0.001763	0.000434	0.003411	0.000871
Denys	M	68	106	0	0	0	0	0	0	0	0	0	0	0	0	0	0	0	0	0	0	0	0	0	0	0	0	0	0	0	0	0	0	0	0	0	0.000497	0	0.00048	0	0	0	0	0	0	0.000441	0	0	0
Denzil	M	52	73	0	0	0	0	0	0	0	0	0	0	0	0	0	0	0	0	0	0	0	0	0	0	0	0	0	0	0	0	0	0	0	0	0	0	0	0	0.000457	0	0.000436	0	0	0	0	0.000434	0	0
Derbyshire	unknown	84	171	0	0.000797	0	0	0	0	0	0.000747	0.001417	0.00076	0.000739	0	0	0	0.000646	0.000649	0.001253	0.000628	0	0.000615	0.000627	0	0.001174	0.00058	0	0.001124	0.001662	0.001102	0	0.00159	0.001018	0.001044	0.001023	0.000994	0.000968	0.000959	0.00137	0.001814	0.001308	0	0.00256	0.000878	0.001322	0	0.001279	0.001742
Derek	M	113	4324	0	0	0	0	0	0	0	0	0	0	0	0	0	0	0	0	0	0	0	0	0	0	0	0	0	0	0	0	0	0	0	0	0	0	0	0	0	0	0	0	0	0	0	0	0	0
Derick	M	57	144	0	0	0	0	0	0	0	0	0	0	0	0	0	0	0	0	0	0	0	0	0	0	0	0	0	0	0	0	0	0	0	0	0	0	0	0	0	0	0	0	0	0	0	0	0	0
Dermot	M	49	84	0	0	0	0	0	0	0	0	0	0	0	0	0	0	0	0	0	0	0	0	0	0	0	0	0	0	0	0	0	0	0	0	0	0	0	0	0	0	0	0	0	0	0	0	0	0
Derrick	M	106	899	0	0	0.000796	0	0	0	0	0	0	0	0	0	0	0	0	0	0	0	0.000618	0	0	0	0	0	0	0	0	0	0	0	0	0	0	0.000497	0.000484	0	0	0	0	0	0	0	0	0	0	0.000435
Derwent	unknown	48	64	0	0.000797	0	0	0	0.000791	0	0	0	0	0	0	0	0	0	0	0	0	0	0	0	0	0	0.00058	0.000565	0	0	0	0	0.00053	0	0.000522	0.001023	0	0	0	0.000913	0.000454	0	0	0	0	0.000441	0.001303	0	0.000435
Desmond	M	120	1673	0	0	0	0	0	0	0	0	0	0	0	0	0	0	0	0	0	0	0	0	0	0	0	0	0	0	0	0	0	0	0	0	0	0	0.000484	0	0	0.000907	0	0.000425	0.000427	0.000439	0	0	0	0
Devereux	unknown	68	90	0.000833	0.000797	0	0.000793	0.000801	0.000791	0	0	0.000709	0	0.001479	0	0.000686	0	0	0.000649	0.000627	0	0	0.001846	0	0.000594	0	0.00116	0.000565	0.000562	0.001108	0	0	0	0	0	0.000511	0.000497	0.000968	0.001439	0	0.000454	0	0	0.000427	0	0.000882	0.000434	0.000426	0
Dewar	unknown	43	55	0	0	0	0	0	0	0.000753	0	0	0.00076	0	0	0	0	0.000646	0	0	0	0	0	0	0	0	0	0.000565	0	0	0	0	0	0	0	0.000511	0.000497	0	0.001439	0.000457	0.000454	0	0	0	0	0	0	0	0
Dewhurst	unknown	108	319	0.000833	0.000797	0.000796	0.001585	0	0.000791	0	0.002989	0.000709	0.00152	0	0.001426	0.002745	0	0.000646	0.001948	0.000627	0.001256	0.00247	0.001846	0.003135	0.000594	0.000587	0.00058	0.000565	0.000562	0.001108	0.000551	0.002169	0.00212	0.001528	0.003131	0.002046	0.001987	0.002421	0.000959	0.000913	0.000907	0.000436	0.00085	0.003413	0.003075	0.001763	0.002606	0.001705	0.003048
Dewi	F	50	80	0	0	0	0	0	0	0	0	0	0	0	0	0	0	0	0	0	0	0	0	0	0	0	0	0	0	0	0	0	0	0.000509	0	0	0	0	0	0	0	0	0	0	0	0	0.000434	0	0
Dexter	M	56	89	0	0.000797	0	0	0	0	0	0	0	0	0	0	0	0	0	0.000649	0	0	0	0.001231	0	0	0	0	0	0	0	0	0.000542	0	0	0	0	0	0	0	0	0	0.001308	0	0.000427	0	0	0.000434	0	0
Diana	F	162	1175	0.001666	0.000797	0.000796	0.001585	0.000801	0	0.001507	0.002242	0.002126	0.00076	0.001479	0.000713	0.000686	0.000659	0.000646	0.001948	0.000627	0	0	0	0	0.000594	0.001761	0.00174	0.001694	0.000562	0.002771	0	0.001085	0.00053	0.001528	0.001044	0.001023	0.000994	0.001453	0.00048	0.001826	0.001361	0.000436	0	0.00128	0.001757	0.002204	0.002172	0.002132	0.000871
Diane	F	91	3131	0	0	0	0	0	0	0	0	0	0	0	0	0	0	0	0	0	0	0	0	0	0	0	0	0	0	0	0	0	0	0	0	0	0	0	0	0	0	0	0	0	0	0	0	0	0
Dianne	F	63	431	0	0	0	0	0	0	0	0	0	0	0	0	0	0	0	0	0	0	0	0	0	0	0	0	0	0	0	0	0	0	0	0	0	0	0	0	0	0	0	0	0	0	0	0	0	0
Dick	M	46	57	0	0.000797	0.000796	0	0	0	0	0	0	0	0	0	0	0.000659	0	0	0	0	0	0	0	0.001188	0	0	0.000565	0	0.000554	0	0	0	0.001018	0	0	0	0	0	0.000457	0	0.000436	0.001274	0	0	0	0.000434	0.000426	0.000435
Dickenson	unknown	43	62	0.000833	0.002392	0.000796	0	0.000801	0	0	0.001495	0	0	0.000739	0	0.000686	0	0.001291	0	0	0	0	0.000615	0.000627	0.000594	0.001761	0.00116	0.00113	0	0.000554	0	0	0	0	0	0	0.000994	0	0.000959	0	0.000454	0.000872	0	0	0	0.001322	0.000434	0.000426	0.000435
Dickinson	unknown	118	571	0.002499	0.004784	0.000796	0.00317	0.00561	0.003955	0.003014	0.002989	0.002835	0.00304	0.001479	0.001426	0.002745	0.002635	0.002583	0.001298	0.000627	0.004397	0.003705	0.002462	0.00439	0.004159	0.002934	0.003479	0.002259	0.001124	0.006095	0.002204	0.005423	0.00212	0.003564	0.003653	0.003069	0.003975	0.004842	0.003357	0.003196	0.00499	0.004796	0.003823	0.005119	0.004831	0.006171	0.003475	0.002985	0.002613
Dickson	unknown	89	159	0.000833	0.000797	0.000796	0.000793	0	0.000791	0	0	0.000709	0	0.001479	0	0	0.000659	0.000646	0	0.000627	0	0.001235	0.001846	0.001881	0.001782	0.001174	0	0.00113	0.000562	0.001108	0.000551	0.000542	0	0.001018	0	0.000511	0.001987	0.001937	0.000959	0.001826	0.001361	0.001744	0.00085	0	0.001757	0.000882	0.000869	0	0
Digby	M	81	135	0	0	0	0	0	0	0	0	0	0	0	0	0	0	0	0.000649	0.000627	0	0.000618	0	0	0	0	0	0	0	0	0.000551	0.001085	0.00053	0.000509	0.001044	0.001023	0.000994	0.000484	0.001439	0.002283	0.000907	0.00218	0	0.001706	0.000878	0.000441	0	0.000853	0.000435
Dillon	M	78	118	0	0	0	0	0	0	0	0.000747	0	0	0	0	0	0	0	0	0	0	0	0	0	0	0.000587	0	0	0	0.000554	0.000551	0.001085	0.00053	0.000509	0.000522	0	0.000497	0.000968	0	0	0	0	0	0.000853	0.000439	0.000441	0.000434	0.000426	0
Dilworth	unknown	54	75	0	0	0	0	0	0	0.000753	0	0	0	0	0.000713	0	0	0	0.000649	0	0.000628	0	0	0	0	0	0	0	0	0	0	0	0.00053	0	0.001044	0	0.000497	0.000968	0.00048	0	0	0.000436	0.00085	0	0.000439	0	0.000434	0	0
Dilwyn	M	36	60	0	0	0	0	0	0	0	0	0	0	0	0	0	0	0	0	0	0	0	0	0	0	0	0	0	0	0	0	0	0	0	0	0	0	0	0	0	0	0	0	0	0	0	0	0	0
Dilys	F	89	354	0	0	0	0	0	0	0	0	0	0	0	0	0	0	0	0	0	0	0	0	0	0	0	0	0	0	0	0	0	0	0	0	0	0	0	0	0	0	0	0	0	0	0	0	0	0
Dinah	F	110	309	0	0.000797	0.000796	0.002378	0.000801	0.002373	0.001507	0.001495	0.001417	0.00228	0.002218	0.001426	0	0.001317	0	0.004545	0.00188	0.003769	0.00247	0.003077	0.001254	0.000594	0.002347	0.00232	0	0.001124	0.002217	0.002755	0.001085	0.00053	0.001018	0.002088	0	0.002484	0.001937	0.001918	0.000913	0.001814	0.001744	0.002974	0.00256	0.002196	0.001763	0.000869	0.002132	0.000871
Dinsdale	unknown	58	91	0.000833	0	0	0	0	0	0	0	0.000709	0	0	0	0	0	0	0	0	0	0	0.000615	0.000627	0	0	0	0	0.000562	0	0.000551	0	0	0.000509	0	0	0.000497	0.000968	0	0	0.000907	0	0	0	0.000439	0	0.000434	0	0.000435
Dion	F	29	50	0	0	0	0	0	0	0	0	0	0	0	0	0	0	0	0	0	0	0	0	0	0	0	0	0	0.000562	0	0	0	0	0	0	0	0	0	0	0	0	0	0	0	0	0	0	0	0
Dionne	F	28	54	0	0	0	0	0	0	0	0	0	0	0	0	0	0	0	0	0	0	0	0	0	0	0	0	0	0	0	0	0	0	0	0	0	0	0	0	0	0	0	0	0	0	0	0	0	0
Ditchfield	unknown	39	51	0	0.000797	0	0	0	0	0.000753	0	0	0	0	0	0	0	0	0.000649	0	0	0	0	0	0	0.000587	0.00058	0	0	0	0	0.001085	0	0.000509	0.000522	0.000511	0.000497	0.000484	0	0.000457	0	0	0.000425	0	0	0.000441	0.000869	0	0
Dixon	M	144	1340	0.003332	0.007974	0.002388	0.007134	0.010418	0.00791	0.007534	0.004484	0.003544	0.007601	0.005915	0.005704	0.003431	0.007905	0.011622	0.007791	0.00752	0.006282	0.005558	0.005539	0.007525	0.008912	0.009977	0.007539	0.010166	0.005058	0.009974	0.012121	0.004881	0.005299	0.009166	0.009916	0.006138	0.006956	0.008232	0.008632	0.010043	0.006804	0.00436	0.007222	0.004693	0.00571	0.004408	0.007819	0.005116	0.01045
Dobson	unknown	109	429	0.001666	0.006379	0.001592	0.001585	0.000801	0.000791	0.00226	0.002989	0.002835	0.00152	0	0.004278	0.002059	0.002635	0.001937	0.000649	0.000627	0.003141	0.003088	0.002462	0.000627	0.004159	0.003521	0.004059	0.000565	0.003934	0.002217	0.002755	0.002712	0.004769	0.003055	0.002609	0.002557	0.002484	0.002421	0.002877	0.003196	0.002722	0.001744	0.001274	0.003413	0.002635	0.002645	0.002606	0.002132	0.001306
Dodd	unknown	70	145	0.000833	0	0	0.00317	0	0.000791	0	0.000747	0.000709	0	0.000739	0.000713	0.000686	0.001317	0.000646	0	0	0.001256	0.00247	0.003077	0	0	0.000587	0.003479	0	0.001124	0.002217	0.001102	0.001085	0.00053	0	0.000522	0.002557	0.001491	0.000484	0.001918	0.00137	0.000907	0.001308	0.000425	0.000427	0.000878	0.000882	0.002172	0	0.000871
Dodgson	unknown	66	109	0.000833	0.000797	0.000796	0	0.000801	0	0.000753	0	0	0	0	0	0.000686	0	0.001291	0.001298	0.000627	0	0	0	0	0.000594	0.001174	0.00058	0.001694	0.000562	0	0.001102	0.001627	0.00159	0	0.001566	0.000511	0.000994	0.001453	0	0.000457	0.002722	0.001308	0.000425	0.00128	0.000439	0.000441	0.000434	0.000426	0
Dolores	F	81	254	0	0	0	0	0	0	0	0	0	0	0	0	0	0	0	0	0	0	0	0	0	0	0	0	0	0	0	0	0	0	0	0	0	0	0	0	0	0	0	0	0	0	0	0	0	0.000435
Dominic	M	142	912	0	0.000797	0	0	0	0.000791	0.000753	0	0	0	0.000739	0	0	0.000659	0	0	0	0	0	0.000615	0.000627	0.000594	0	0	0.000565	0	0.001108	0	0	0.00053	0	0.001044	0.000511	0	0.000484	0	0	0.000454	0	0.00085	0	0.000439	0.000882	0	0.000853	0
Dominique	F	42	104	0	0	0	0	0	0	0	0	0	0	0	0	0	0	0	0	0	0	0	0	0	0	0	0	0	0	0	0	0	0	0	0	0	0	0	0	0	0	0	0	0	0	0	0	0	0
Don	M	49	60	0	0	0	0	0	0	0	0	0	0.00076	0	0	0	0	0	0	0	0	0	0	0	0.000594	0	0	0.000565	0	0.000554	0	0	0	0	0	0	0	0	0	0	0	0	0	0	0	0	0	0	0
Donald	M	159	3250	0	0	0	0	0.000801	0.000791	0.001507	0	0	0	0	0	0.000686	0	0	0.000649	0	0	0.001235	0.000615	0.001881	0	0.000587	0.00174	0.000565	0.000562	0.000554	0	0.001627	0.00106	0.001018	0.002088	0.001534	0.001987	0.000484	0.001918	0.003652	0.000907	0.002616	0.002974	0.002133	0.002635	0.003526	0.002172	0.002985	0.00479
Donaldson	unknown	83	127	0.000833	0.00319	0	0	0.000801	0	0	0	0.000709	0.00076	0	0.000713	0	0	0	0	0	0.000628	0	0	0.001254	0.001188	0	0	0	0	0	0.000551	0.000542	0.00053	0	0.002088	0.000511	0	0.000968	0.001439	0	0	0	0.000425	0.000853	0.000439	0.001322	0	0.001279	0.000435
Done	unknown	42	56	0	0	0	0.000793	0	0	0	0	0	0	0	0.000713	0.000686	0	0	0	0	0	0.000618	0	0.001254	0	0	0	0.000565	0	0	0.001102	0	0.00053	0	0.002088	0	0.000994	0.000484	0.000959	0.000457	0.000907	0.000436	0	0	0	0.000441	0.000434	0	0.000435
Donna	F	62	291	0	0	0	0	0	0	0	0	0	0	0.000739	0	0	0	0	0	0	0	0	0	0	0	0	0	0	0	0	0	0	0	0	0	0	0	0	0.00048	0	0	0	0	0	0	0	0	0	0
Donovan	M	59	92	0	0	0	0	0	0	0	0	0	0	0	0	0	0	0	0	0	0	0	0	0	0	0	0	0	0	0	0.001102	0	0	0	0	0	0	0	0	0	0	0	0	0	0	0	0	0	0
Dora	F	141	1209	0	0	0	0	0	0.000791	0	0.000747	0.000709	0	0	0	0.000686	0.001976	0.001291	0.000649	0.000627	0.000628	0.001235	0.001231	0.002508	0.002376	0.001174	0.00116	0.003389	0.002248	0.003325	0.004408	0.002712	0.002649	0.003564	0.003131	0.00358	0.003975	0.004358	0.003837	0.003652	0.002722	0.00436	0.003823	0.004266	0.006588	0.010579	0.006082	0.008527	0.006531
Dorcas	F	101	196	0.000833	0.000797	0	0	0.001603	0.000791	0.000753	0	0	0	0.000739	0.000713	0.001372	0	0	0.001948	0.001253	0	0.000618	0	0.000627	0.000594	0.001761	0	0	0.000562	0.000554	0.000551	0.000542	0.00053	0.000509	0.000522	0.001023	0	0	0.00048	0.001826	0	0	0	0.00256	0.001318	0	0.000869	0.000426	0.000435
Doreen	F	119	6126	0	0	0	0	0	0	0	0	0	0	0	0	0	0	0	0	0	0	0	0	0	0	0	0	0	0	0	0	0	0	0	0	0	0	0	0	0	0	0	0	0	0	0	0	0	0
Doris	F	111	3746	0	0	0	0	0	0	0	0	0	0	0	0	0	0	0	0	0	0	0	0	0	0	0	0	0	0	0	0	0	0	0.000509	0	0	0	0	0	0	0.000454	0	0	0	0	0	0.000434	0.000426	0.000435
Dorothea	F	133	561	0.002499	0.002392	0	0	0	0.000791	0.000753	0.000747	0.000709	0.00152	0.000739	0.000713	0.003431	0.000659	0.001291	0.000649	0.000627	0.000628	0.000618	0.002462	0	0.000594	0	0.00116	0.000565	0.001686	0.002217	0.001653	0.001085	0.00106	0.001018	0.000522	0.003069	0.000497	0.000484	0.002877	0.001826	0.001361	0.003924	0.002549	0.00256	0.003514	0.000441	0.002606	0.002985	0.001742
Dorothy	F	176	7719	0.002499	0.003987	0.000796	0.005548	0.001603	0.002373	0.003014	0.004484	0.004252	0.003801	0.001479	0.004991	0.002745	0.001976	0.003228	0.002597	0.004387	0.001885	0.003705	0.007385	0.003762	0.005347	0.008216	0.004059	0.003953	0.005058	0.003325	0.003857	0.002712	0.004239	0.002037	0.003131	0.003069	0.003975	0.004842	0.002877	0.005022	0.003629	0.003488	0.006372	0.00384	0.006149	0.007053	0.008688	0.010659	0.009144
Dorrien	unknown	14	52	0	0	0	0	0	0	0	0	0	0	0	0	0	0	0	0	0	0	0	0	0	0	0	0	0	0	0	0	0	0	0	0	0	0	0	0	0	0	0	0	0	0	0	0	0	0
Doughty	unknown	55	72	0	0.000797	0.000796	0	0.000801	0	0.000753	0.000747	0.000709	0.00076	0.000739	0	0.000686	0	0	0.001298	0.000627	0	0.000618	0.000615	0	0.000594	0	0	0.000565	0.000562	0.000554	0.000551	0	0.00053	0.000509	0	0.001534	0	0	0	0.000913	0.001361	0	0	0	0.000439	0.000441	0.001738	0.000426	0.000871
Douglas	M	176	8753	0.001666	0.002392	0.002388	0.001585	0.001603	0.002373	0.00226	0.005231	0.001417	0.003801	0.002958	0.002852	0.004117	0.002635	0.003228	0.001948	0.003133	0.003141	0.006793	0.005539	0.005644	0.004159	0.005869	0.004639	0.005648	0.003372	0.006095	0.007162	0.00705	0.009538	0.005092	0.007828	0.005626	0.011428	0.013075	0.009592	0.012782	0.013608	0.010027	0.012744	0.018344	0.013616	0.016751	0.026933	0.011938	0.020029
Douglass	unknown	37	53	0	0	0	0	0	0	0	0	0.002126	0	0	0	0.001372	0.000659	0	0	0	0	0.000618	0	0	0	0	0.00058	0	0.000562	0	0.001102	0.000542	0	0	0.000522	0	0.001491	0	0	0.000457	0.001361	0	0	0.000427	0.000439	0.000882	0	0.000426	0.000435
Dowell	unknown	44	60	0.000833	0.000797	0	0	0	0	0	0	0	0	0.000739	0	0	0	0	0	0	0	0.000618	0.000615	0	0	0	0	0	0	0	0.001102	0.001085	0	0.000509	0	0	0	0	0	0.000457	0	0	0.00085	0	0	0.000882	0.000434	0.000426	0
Downes	unknown	58	89	0.000833	0.000797	0	0.000793	0.000801	0.000791	0.00226	0.002989	0.001417	0.00076	0.000739	0.002139	0.000686	0	0	0.000649	0.000627	0.000628	0.000618	0	0.001254	0	0	0	0	0.000562	0	0.000551	0.000542	0.00053	0	0	0	0	0	0	0.000457	0.000454	0.001744	0.000425	0.000427	0.001318	0	0.001303	0.000426	0
Downham	unknown	38	51	0	0	0.000796	0	0	0.000791	0	0.000747	0	0	0	0	0.000686	0	0	0	0.000627	0	0.000618	0	0	0	0	0	0.000565	0	0.000554	0	0	0	0.000509	0	0	0	0	0	0	0	0	0.001274	0.000427	0	0.000882	0	0	0
Downing	unknown	87	153	0.003332	0	0.000796	0	0	0.000791	0	0.001495	0	0.00076	0	0	0.000686	0.001317	0.000646	0	0.000627	0.000628	0.000618	0.000615	0	0.001188	0.001174	0.00174	0	0.002248	0	0.001102	0.000542	0.00053	0.001018	0.001566	0.001023	0.000497	0.001453	0.000959	0.00137	0.000907	0	0	0.00128	0.001318	0.000441	0	0.000426	0.000435
Downs	unknown	64	89	0	0.000797	0	0	0.000801	0	0.000753	0.001495	0.000709	0.00152	0.000739	0	0	0	0	0	0.000627	0.000628	0.000618	0	0	0.000594	0.000587	0.00116	0.000565	0	0.001108	0.001653	0.000542	0.00053	0.001018	0	0	0.001491	0.000968	0.000959	0	0.001814	0.000436	0.000425	0.000427	0.000878	0.000441	0	0.001279	0.000871
Doyle	unknown	37	56	0	0	0.001592	0	0	0	0	0	0	0	0	0	0	0.001317	0	0.000649	0	0	0	0.000615	0	0	0	0.00058	0	0	0.000554	0	0.000542	0	0	0	0.000511	0	0	0.00048	0	0	0	0	0.00128	0	0	0.000434	0	0
Drake	unknown	73	110	0.000833	0	0	0	0	0.001582	0.000753	0	0	0.00152	0.000739	0	0.001372	0.000659	0	0.000649	0.000627	0.000628	0.001235	0.003077	0	0.000594	0	0	0	0.001124	0	0	0.001085	0.00106	0.000509	0.002609	0.000511	0.000497	0	0	0	0.000454	0.001744	0.001274	0.000427	0.000878	0.000441	0	0.001279	0.000871
Dransfield	unknown	42	59	0.001666	0	0	0	0	0	0	0	0	0	0.001479	0	0	0	0	0	0	0	0	0	0	0	0	0	0	0	0.000554	0	0.000542	0.00159	0	0.001566	0	0	0.000484	0	0	0	0	0	0	0	0	0	0.000426	0
Draper	unknown	56	79	0	0	0	0	0.000801	0.000791	0.000753	0.000747	0	0	0	0.000713	0	0.001317	0.000646	0	0	0.000628	0	0	0.000627	0	0	0	0.000565	0.000562	0.000554	0.000551	0	0.00106	0.000509	0.001566	0	0.001491	0	0.00048	0	0	0.000436	0.00085	0.000427	0.000878	0.000882	0.000434	0	0
Drew	M/F	92	177	0	0	0	0	0.000801	0	0	0	0.001417	0	0	0	0	0	0	0.000649	0	0	0	0.000615	0.000627	0.000594	0	0.00116	0	0	0.000554	0.000551	0	0	0	0.001044	0.001023	0	0.000968	0.00048	0.000913	0	0.000436	0.00085	0	0.001318	0	0	0.000426	0
Drinkwater	unknown	53	82	0	0	0	0	0.000801	0	0.001507	0	0.000709	0.00076	0	0.000713	0.001372	0.000659	0	0.000649	0.000627	0.000628	0.000618	0	0.000627	0.001188	0.000587	0.00058	0	0.000562	0.001108	0.001102	0	0.00212	0.001528	0.001044	0.001023	0.000994	0	0.001439	0.00137	0.000454	0.000436	0	0	0.000878	0.000882	0	0.000853	0.000871
Driver	unknown	68	108	0	0	0	0.001585	0	0.000791	0	0	0	0.00228	0.000739	0.000713	0	0	0	0.001298	0.000627	0.000628	0	0.000615	0	0.000594	0.001761	0.00058	0.000565	0.000562	0.000554	0.003306	0	0	0.000509	0.000522	0.000511	0.000994	0.001453	0.000959	0.000913	0.000907	0.000872	0.000425	0.001706	0.000439	0.000441	0.000869	0.000426	0
Drummond	unknown	108	225	0	0	0	0.000793	0.000801	0	0	0.001495	0.000709	0	0.000739	0.000713	0.000686	0.000659	0	0	0.000627	0	0	0.000615	0.000627	0.000594	0.000587	0	0.000565	0	0.001108	0	0.000542	0.00106	0.001018	0.000522	0.000511	0.000497	0.000968	0.001439	0	0.000907	0.00218	0.000425	0	0.001318	0.002204	0.000869	0.001279	0.001306
Drury	unknown	59	90	0	0.000797	0.000796	0	0.000801	0	0.000753	0	0	0	0.000739	0.000713	0	0.000659	0.000646	0	0.000627	0.000628	0.000618	0	0	0.001782	0	0.00116	0.000565	0.000562	0	0.000551	0	0.00106	0	0.000522	0	0.000994	0.002421	0.00048	0.000913	0.000907	0	0.00085	0.00128	0	0	0	0.000426	0
Drusilla	F	66	116	0	0	0	0	0	0	0	0	0	0	0.000739	0	0.000686	0.000659	0	0	0	0	0	0.000615	0.001254	0.000594	0	0.00058	0	0.001124	0	0.001653	0.001085	0.00159	0.001018	0	0	0.000497	0.000968	0	0	0.000454	0.001308	0.000425	0.001706	0	0	0.000434	0.001279	0
Dryden	unknown	42	57	0	0	0	0	0	0	0	0	0	0	0.000739	0	0.001372	0	0	0	0	0.001256	0	0	0	0	0	0	0.000565	0	0	0	0	0.00053	0.000509	0	0	0.000497	0.000968	0	0	0.000454	0	0.000425	0.000427	0	0.000882	0	0	0
Dryhurst	unknown	51	71	0	0	0	0	0	0	0	0	0	0	0	0.000713	0	0	0	0	0	0	0.000618	0	0	0	0	0	0.000565	0	0	0	0	0	0	0	0	0.000497	0.000484	0	0	0.000454	0	0.000425	0	0	0	0.000434	0.000426	0
Duane	M	31	60	0	0	0	0	0	0	0	0	0	0	0	0	0	0	0	0	0	0	0	0	0	0	0	0	0	0	0	0	0	0	0	0	0	0	0	0	0	0	0	0	0	0	0	0	0	0
Duckworth	unknown	109	382	0	0.000797	0.000796	0.000793	0	0.000791	0.000753	0.001495	0.000709	0.00152	0.002218	0.000713	0.002745	0.001976	0.001291	0.003895	0.001253	0.001885	0.001853	0.002462	0.001881	0.002971	0.001761	0.004059	0.002824	0.001124	0.002217	0.001102	0.001085	0.003709	0.003055	0.001566	0.002557	0.003975	0.001937	0.002877	0.000457	0.002722	0.000436	0.002124	0.002986	0.001757	0.002645	0.004344	0.001705	0.001742
Dudley	M	144	815	0.001666	0	0	0	0.001603	0	0	0.000747	0.001417	0.00152	0.000739	0.000713	0.001372	0.001976	0.002583	0	0.000627	0.001256	0.001235	0.000615	0.000627	0.002971	0.001174	0	0	0.002248	0.000554	0.001102	0.001627	0.004239	0.001528	0.000522	0	0.000994	0.001937	0.002398	0.000913	0.001814	0.000436	0.00085	0.000427	0.003075	0.001763	0.000434	0.002985	0.002177
Duerden	unknown	53	85	0	0	0	0	0	0	0	0	0	0	0	0	0	0	0	0	0	0.000628	0	0.001231	0	0.000594	0	0.00058	0	0	0	0	0.000542	0.00053	0	0.000522	0.000511	0.000994	0	0.00048	0	0.000454	0	0.000425	0.001706	0	0.000882	0.000434	0.000853	0
Duff	unknown	58	95	0	0	0	0	0.000801	0	0	0	0	0	0	0	0	0	0	0	0.000627	0	0	0	0	0	0	0.00058	0	0	0	0	0.001627	0	0	0.000522	0	0.000994	0	0.001439	0	0	0.000436	0	0.000427	0	0.000441	0.000434	0.000426	0.000435
Dugdale	unknown	91	199	0.000833	0	0	0	0	0.000791	0	0.000747	0.000709	0	0.000739	0.000713	0	0.001317	0	0	0.000627	0.000628	0.000618	0.001846	0.001254	0	0.000587	0.00116	0.000565	0.000562	0.001662	0.000551	0.000542	0	0.001018	0.001044	0.000511	0.000994	0.000968	0.00048	0.00137	0.000907	0.000872	0.001699	0.00256	0.002196	0.001322	0.001303	0.001705	0.002613
Duke	M	69	101	0	0.000797	0.000796	0.000793	0	0	0.000753	0	0	0.00076	0	0	0	0.000659	0.000646	0.000649	0.001253	0	0.000618	0.001231	0.000627	0.000594	0.001761	0.00174	0.000565	0.001124	0.000554	0	0.000542	0.00053	0.001528	0.000522	0	0.000994	0.000484	0.000959	0	0.000454	0.000436	0.000425	0.000427	0.000439	0	0.000434	0.001279	0.000435
Dulcie	F	43	68	0	0	0	0	0	0	0	0	0	0	0	0	0	0	0	0	0	0	0	0	0	0	0	0	0	0	0	0	0	0	0	0	0	0	0	0	0	0	0	0	0	0	0.000441	0	0	0
Dunbar	unknown	80	134	0.001666	0	0	0	0	0	0	0	0.000709	0	0	0.000713	0	0	0	0.000649	0.000627	0	0	0	0	0.001782	0.000587	0	0.00113	0	0	0.000551	0.000542	0.00106	0	0.001044	0	0	0.000484	0	0	0.000907	0.000436	0	0.000427	0.000439	0.000441	0.000434	0.000426	0.000435
Duncan	M	173	2583	0.000833	0.000797	0.000796	0.002378	0.002404	0.000791	0.00226	0.002242	0.002126	0.00076	0.001479	0.000713	0.001372	0.000659	0.001937	0.001298	0.003133	0.003141	0.001235	0.003077	0.00439	0.004159	0.003521	0.00058	0.004518	0.002248	0.006095	0.002204	0.002169	0.005829	0.005092	0.003653	0.004092	0.003975	0.005327	0.006714	0.005478	0.008619	0.004796	0.002549	0.005119	0.007467	0.004849	0.008688	0.005116	0.003483
Dunderdale	unknown	38	56	0	0	0	0	0	0	0	0	0	0	0.000739	0.000713	0	0.001317	0	0	0	0	0.000618	0	0	0	0	0.00058	0	0.000562	0	0	0	0	0.001528	0	0.000511	0	0.000484	0	0	0.000454	0	0	0.000427	0.000439	0	0	0	0.000435
Dunkerley	unknown	72	102	0	0.000797	0	0.001585	0	0.000791	0.000753	0.000747	0.000709	0.00152	0	0.000713	0.000686	0.000659	0.000646	0	0.000627	0	0	0	0.000627	0.000594	0.000587	0.00116	0	0.000562	0.000554	0.001102	0.000542	0.00053	0	0.001566	0.001023	0	0.000484	0.00048	0.000457	0.000907	0.000436	0.00085	0.000427	0.001318	0.000441	0.000869	0.000426	0.000435
Dunlop	unknown	75	126	0	0.000797	0	0	0	0	0.000753	0	0	0	0.000739	0.001426	0	0.000659	0.001291	0.000649	0.00188	0.001256	0.000618	0	0.001254	0.000594	0.001174	0	0.000565	0.000562	0.000554	0.001102	0.000542	0	0.000509	0	0	0	0	0	0	0.000454	0	0.000425	0.001706	0	0.000441	0	0	0.000871
Dunn	unknown	93	235	0.001666	0.001595	0.001592	0.002378	0.000801	0.001582	0.000753	0.001495	0.001417	0.00228	0.000739	0.001426	0.002059	0.002635	0.001937	0.003246	0.00188	0.001256	0.000618	0	0.003762	0.002971	0.003521	0.00116	0.002824	0.001686	0.001108	0.000551	0	0.00212	0.001528	0.001044	0.001023	0.001987	0.002905	0.002398	0.001826	0	0.003924	0.00085	0.001706	0.002196	0.000441	0.000869	0.001279	0.001306
Dunning	unknown	47	70	0	0.000797	0	0	0	0	0	0.000747	0	0	0.000739	0.000713	0	0	0.000646	0.000649	0	0	0.000618	0	0.001254	0.000594	0.000587	0.00058	0	0	0.000554	0	0	0.00212	0.001018	0	0.000511	0	0	0.000959	0	0.001361	0.000436	0.00085	0.002133	0	0	0.000434	0	0
Dunstan	M	65	104	0	0	0	0	0	0	0	0	0.000709	0	0	0	0	0	0	0.000649	0	0	0	0	0	0	0	0	0.000565	0.001124	0	0.000551	0.000542	0	0	0.000522	0.000511	0.000497	0	0	0.000913	0	0	0	0	0	0.000441	0.000434	0	0.000435
Durham	unknown	44	60	0.000833	0.001595	0	0.000793	0	0	0	0	0	0	0	0	0.000686	0	0	0	0.000627	0	0	0	0	0	0	0	0	0	0	0	0	0	0	0	0.001023	0.000497	0	0.00048	0	0.000454	0.000436	0	0.00128	0.000439	0.000441	0.000869	0.000426	0.000435
Dutton	unknown	109	299	0.001666	0.001595	0.000796	0.00317	0.003206	0.001582	0.001507	0.000747	0.001417	0	0.000739	0.002852	0.002745	0.002635	0.002583	0.000649	0.00188	0	0.000618	0	0.001881	0.000594	0.002934	0.00116	0.003389	0.001686	0.001662	0.000551	0.001627	0.002649	0.003564	0.003131	0.002557	0.002981	0.002421	0.001439	0.00137	0.003175	0.000436	0.00085	0.00256	0.000878	0.003526	0.001738	0.001705	0.000871
Duxbury	unknown	73	139	0.001666	0	0	0	0	0	0	0.000747	0.001417	0	0.000739	0	0.002745	0.000659	0	0	0.001253	0	0.001235	0.001231	0.000627	0.000594	0.000587	0	0.00113	0.000562	0	0	0.000542	0.00053	0.000509	0.000522	0.000511	0.000994	0.000484	0.00048	0.00137	0.001814	0.000872	0.000425	0.002133	0	0	0.001303	0	0.000435
Dyer	unknown	58	88	0	0	0	0	0.000801	0.000791	0.000753	0.001495	0.001417	0.00304	0.001479	0.000713	0	0.000659	0.000646	0	0.000627	0	0	0.001231	0	0.000594	0	0.00058	0.000565	0.000562	0.000554	0.001102	0	0	0	0.001044	0.000511	0	0.000484	0	0.000457	0	0.000436	0.00085	0	0.001318	0.000441	0.000434	0.001279	0.000871
Dylan	M	56	340	0	0	0	0	0	0	0	0	0	0	0	0	0	0	0	0	0	0	0	0	0	0	0	0	0	0	0	0	0	0	0	0	0	0	0	0	0	0	0	0	0	0	0	0	0	0
Dyson	M	119	485	0.001666	0.002392	0	0.002378	0.002404	0.003164	0.003014	0.005231	0.001417	0.00152	0.001479	0.000713	0.001372	0.001976	0.001291	0.001948	0.000627	0.001885	0.006176	0.003077	0.001881	0.002376	0.004108	0.004059	0.003953	0.001686	0.002217	0.000551	0.001627	0.004239	0.000509	0.002088	0.002557	0.002484	0.002421	0.002398	0.005022	0.001814	0.001744	0.001699	0.002986	0.003953	0.001763	0.003041	0.002132	0.002177
Eames	unknown	45	55	0.000833	0	0	0	0	0	0	0	0.000709	0	0.000739	0	0	0	0	0.000649	0.000627	0	0	0	0	0	0	0	0	0	0	0.000551	0	0	0	0	0	0	0.000484	0	0	0.000454	0	0.000425	0.000427	0	0.000441	0	0	0
Eamon	M	38	60	0	0	0	0	0	0	0	0	0	0	0	0	0	0	0	0.000649	0	0	0	0	0	0	0	0	0.000565	0	0.000554	0	0	0	0	0	0	0	0	0	0	0	0	0	0	0	0	0	0	0
Eardley	unknown	73	124	0	0	0	0.001585	0	0.000791	0.000753	0.000747	0	0	0.001479	0.001426	0.001372	0.001317	0.001937	0.000649	0.001253	0	0	0.000615	0.001254	0	0.000587	0	0.000565	0.000562	0	0.000551	0	0.00159	0	0.001044	0.001023	0.001491	0.001453	0	0.000457	0	0.001308	0.000425	0.000427	0.000878	0.000882	0.001738	0	0.000435
Earl	M	141	347	0	0.001595	0.000796	0	0.000801	0	0.000753	0.001495	0.000709	0.00152	0.000739	0.000713	0	0.001317	0.000646	0.001298	0.003133	0.000628	0.001235	0	0	0.001188	0.001174	0.00116	0.000565	0.001686	0.000554	0.001102	0.001085	0.00106	0.000509	0.000522	0	0.000994	0.000968	0.001439	0.000913	0.001814	0.000436	0.000425	0.002133	0.000439	0.000882	0.002606	0.000426	0.000871
Earle	M	94	157	0	0	0	0.000793	0	0.000791	0	0	0	0.00152	0	0.001426	0.000686	0.000659	0.001291	0	0.000627	0	0.001235	0	0	0.001188	0.001761	0.00058	0.000565	0	0	0.001102	0.000542	0.00159	0.001528	0.000522	0	0.000497	0	0.001439	0	0.000454	0.000872	0	0.001706	0.000439	0.001322	0	0.000853	0
Earnest	M	48	109	0	0.000797	0	0	0	0	0	0	0	0	0.000739	0.000713	0.000686	0	0.001291	0.000649	0	0.001885	0.000618	0.001846	0.001254	0.000594	0.001761	0.002899	0.001694	0.001124	0.000554	0.002755	0.000542	0.00159	0.003055	0.002088	0.004092	0.003478	0.000484	0.002398	0.001826	0.002268	0.000436	0.000425	0	0.001318	0.000441	0.000434	0.000426	0
Earnshaw	unknown	82	166	0.001666	0	0.002388	0.000793	0.000801	0.003164	0.003767	0.001495	0.000709	0.00152	0	0	0	0	0.001291	0.000649	0	0	0.001235	0.000615	0	0	0.000587	0.00174	0.000565	0.001124	0	0.001102	0.001085	0.00212	0	0.002609	0	0.001491	0.000484	0.000959	0.00137	0.001361	0.000872	0	0.000427	0.000878	0.000882	0.000434	0.000426	0
East	unknown	43	52	0	0	0	0	0	0	0	0	0	0	0	0	0	0	0.001291	0	0	0	0	0.000615	0.000627	0	0	0	0	0.000562	0.001108	0	0.000542	0	0	0	0	0.000497	0.000484	0.00048	0	0	0.000436	0.001274	0.000427	0.000439	0	0.000869	0.000426	0.000435
Easter	F	41	59	0	0.000797	0	0.000793	0	0	0	0	0	0	0.000739	0	0	0	0	0	0	0.000628	0	0.000615	0	0.000594	0.000587	0	0	0	0.000554	0	0	0.00053	0	0	0.001023	0	0	0	0	0.000454	0.000872	0	0	0.001318	0	0	0	0.000871
Eastham	unknown	86	175	0	0.000797	0	0	0	0.000791	0	0	0	0.00076	0.001479	0.000713	0	0	0	0.000649	0	0	0.000618	0.000615	0.000627	0	0.000587	0.00058	0.00113	0	0.000554	0.000551	0.000542	0.00053	0	0.000522	0.001023	0.002484	0.000968	0.001439	0.00137	0.000454	0.000436	0.001699	0.00128	0.002196	0.000441	0.001303	0.000853	0.000435
Easton	unknown	52	72	0	0	0.000796	0	0	0	0	0	0	0	0	0.000713	0.000686	0.000659	0	0.000649	0	0	0	0.000615	0	0.000594	0	0.00116	0	0.001124	0.000554	0	0.001085	0.00106	0	0	0.000511	0.001491	0.000968	0.00048	0.000913	0	0.000436	0.00085	0.000427	0.000439	0	0	0.000426	0
Eastwood	unknown	119	406	0.000833	0.002392	0.002388	0.000793	0.000801	0	0.001507	0.000747	0.000709	0.00076	0	0.001426	0.002745	0.000659	0.001291	0.001948	0.001253	0.000628	0.001235	0.002462	0.00439	0.001188	0.000587	0.00232	0.002259	0.002248	0.001108	0.000551	0.000542	0.002649	0.003055	0.003131	0.001023	0.001987	0.002421	0.000959	0.003196	0.002268	0.003052	0.00085	0.00256	0.001757	0.002645	0.002172	0.005969	0.003048
Eaton	M	127	513	0.003332	0	0.001592	0.001585	0	0.000791	0.001507	0.002989	0.002126	0.00076	0.002218	0.000713	0.002059	0	0.002583	0.000649	0.001253	0.001885	0	0.000615	0.000627	0.001188	0.000587	0.00116	0.003953	0.001686	0.004433	0.001102	0.006508	0.00159	0.003055	0.002609	0.004603	0.007453	0.002421	0.001918	0.00137	0.004083	0.003052	0.001699	0.00384	0.001318	0.003526	0.002606	0.001705	0.002613
Eaves	unknown	51	67	0.000833	0	0	0.000793	0	0	0	0	0	0	0	0	0	0	0	0	0.000627	0	0.000618	0	0	0.001188	0.000587	0	0	0.000562	0.000554	0	0.000542	0.00053	0.001018	0	0.000511	0.000497	0	0.000959	0	0	0	0.000425	0	0.000439	0.000441	0	0	0.001306
Ebenezer	M	83	203	0.001666	0.000797	0.000796	0.003963	0.001603	0.002373	0.00226	0.000747	0.002835	0.00228	0.002958	0.002139	0.001372	0.000659	0.000646	0.000649	0.001253	0.001256	0.004323	0.003077	0.001881	0.001782	0.002347	0.00232	0.005083	0.002248	0.002217	0.001102	0.000542	0	0.002546	0.000522	0.000511	0.001987	0.000968	0.003837	0.00137	0.002722	0.001744	0.00085	0.00128	0.002635	0.001322	0.000869	0.000853	0.001742
Ebrahim	M	36	134	0	0	0	0	0	0	0	0	0	0	0	0	0	0	0	0	0	0	0	0	0	0	0	0	0	0	0	0	0	0	0	0	0	0	0	0	0	0	0	0	0	0	0	0	0	0
Eccles	unknown	102	348	0.000833	0.002392	0.002388	0.001585	0.000801	0.001582	0.001507	0.002242	0.002835	0.00152	0.000739	0.002139	0.002059	0.003294	0.000646	0.002597	0.001253	0.001256	0.001235	0.002462	0.003762	0.002376	0.002934	0.00174	0.002259	0.003934	0.002771	0.003306	0.001085	0.002649	0	0.002609	0.002046	0.002981	0.002421	0.000959	0.00137	0.000907	0	0.002124	0.000853	0.002196	0.002645	0.002172	0.00469	0.003048
Eccleston	unknown	57	79	0	0	0	0	0	0	0	0	0.000709	0	0	0	0	0	0.000646	0	0	0	0	0.000615	0.000627	0.000594	0.001174	0.00058	0	0.000562	0.000554	0.000551	0.000542	0	0.001018	0.000522	0.000511	0.000497	0.000484	0	0.000457	0	0.000436	0.00085	0.000427	0.001318	0.001322	0.000434	0.000426	0
Eckersley	unknown	76	153	0	0	0.001592	0.000793	0	0	0.000753	0.000747	0	0	0.002218	0	0	0.000659	0.001291	0.000649	0	0.000628	0.000618	0.003693	0	0.001782	0	0.00232	0.000565	0.000562	0	0.000551	0	0	0.000509	0	0.001023	0.000497	0.000484	0.001918	0.00137	0.000454	0.000872	0.001274	0.00128	0.000878	0.001763	0.002172	0.000426	0.002177
Eda	F	70	117	0	0	0	0	0	0	0	0	0	0	0	0	0	0	0	0.000649	0	0	0.001235	0	0.000627	0	0.000587	0.00058	0.00113	0.002248	0.002217	0.000551	0.001627	0.00053	0	0.002609	0	0.000994	0.001453	0.001918	0	0.002722	0.000872	0.001699	0.000853	0.000439	0	0.000869	0	0.000435
Eddie	M	37	59	0	0	0	0	0	0	0	0	0	0	0	0	0	0	0	0	0	0	0	0	0	0.000594	0	0	0	0	0	0	0	0	0	0	0	0	0	0	0	0	0	0.000425	0	0	0	0	0	0.000435
Eden	F	136	330	0	0	0	0.000793	0.003206	0.001582	0	0.000747	0.001417	0	0.000739	0.001426	0.000686	0.000659	0.001937	0	0.001253	0.000628	0.001853	0	0.002508	0.000594	0.000587	0.00058	0.00113	0.001124	0.001662	0	0.000542	0.00159	0.002037	0.002088	0.001534	0.001491	0.000968	0.000959	0.000913	0.000454	0.000436	0.001699	0.000853	0.001757	0.001322	0.000434	0.000426	0.001306
Edgar	M	158	4900	0.000833	0.000797	0.003184	0	0.000801	0.001582	0.00226	0.002242	0	0.003801	0.002958	0	0.002059	0.003294	0.00452	0.005194	0.000627	0.003141	0.00247	0.004924	0.005017	0.004753	0.005869	0.005799	0.011295	0.009553	0.014408	0.012121	0.014643	0.011657	0.012221	0.01931	0.016879	0.021365	0.01937	0.019663	0.028304	0.022681	0.024849	0.034833	0.029436	0.025036	0.028212	0.036055	0.033257	0.03614
Edge	unknown	91	221	0.002499	0.003987	0	0.003963	0.002404	0	0.001507	0.000747	0.000709	0	0	0	0.002059	0.000659	0.001291	0	0.00188	0.001885	0.001853	0.001231	0.003135	0.001188	0.000587	0	0.002824	0.000562	0.002771	0.002755	0.002712	0.00212	0.000509	0.001044	0.001534	0.002981	0.001937	0.001918	0.00137	0.000907	0.001308	0.00085	0.000853	0.000439	0.000882	0.002606	0.000426	0.001306
Edith	F	170	11130	0	0.000797	0.000796	0.001585	0.001603	0.001582	0.001507	0.002989	0.002126	0.003801	0.005176	0.008556	0.004804	0.005929	0.005165	0.007791	0.008147	0.011308	0.009263	0.009847	0.016304	0.018418	0.01878	0.012758	0.02598	0.030907	0.033248	0.030853	0.039048	0.040271	0.051429	0.051146	0.051147	0.053164	0.05133	0.068101	0.060716	0.066681	0.064957	0.072215	0.063139	0.060612	0.067443	0.070373	0.063956	0.067925
Edmond	M	131	362	0	0	0.001592	0	0.000801	0.001582	0.000753	0.002242	0.000709	0.00304	0.002218	0.001426	0.002745	0.003294	0	0	0	0.000628	0	0.000615	0	0.002376	0.002934	0.00174	0.002824	0.001686	0.002217	0.002204	0.003254	0.003709	0.002037	0.001044	0.000511	0.000497	0	0.003837	0.001826	0.001361	0.001744	0.002974	0	0.000878	0.000882	0.002172	0.002132	0.003483
Edmondson	unknown	103	327	0	0	0.001592	0.001585	0.000801	0	0.003014	0	0.000709	0.00076	0.000739	0.000713	0.002059	0.004611	0	0.000649	0.001253	0.003141	0.000618	0.003693	0.003135	0.001782	0.002934	0.00174	0.001694	0.000562	0.002217	0.001653	0.000542	0.00159	0.002546	0.001566	0.000511	0.000994	0.000484	0.002398	0.001826	0.002268	0.002616	0.00085	0.00256	0.002635	0.001322	0.002172	0.002985	0.000435
Edmund	M	170	6588	0.007497	0.011163	0.010348	0.009511	0.012822	0.011074	0.010548	0.01121	0.010631	0.014442	0.017006	0.022815	0.019214	0.023055	0.017433	0.023373	0.027573	0.030154	0.022849	0.025233	0.029473	0.025547	0.028756	0.028995	0.032192	0.037088	0.03879	0.04077	0.03254	0.037092	0.035135	0.046449	0.03836	0.043227	0.046488	0.038846	0.041542	0.045361	0.034441	0.040355	0.038395	0.041287	0.037909	0.031711	0.035389	0.02569
Edmunds	unknown	61	80	0	0	0.000796	0	0	0	0.001507	0	0	0	0.000739	0.000713	0	0.000659	0.000646	0.000649	0.000627	0	0.000618	0	0.001254	0	0.000587	0	0.00113	0.000562	0.001662	0.001102	0	0.00106	0	0.000522	0.000511	0.000497	0	0.00048	0.000913	0.000907	0.000436	0.00085	0.000427	0.000878	0	0	0	0.000435
Edmundson	unknown	41	57	0	0	0	0	0	0.000791	0	0	0	0	0	0.001426	0.000686	0.000659	0	0	0	0.000628	0	0	0.000627	0.001188	0.001174	0.00058	0	0.000562	0	0.000551	0	0.00053	0.001528	0	0.001023	0	0.001453	0.00048	0.000457	0.000907	0.001308	0.000425	0	0	0	0	0	0
Edna	F	160	3530	0.001666	0.000797	0.00398	0	0.001603	0.001582	0	0.000747	0.001417	0.00152	0.001479	0	0	0.000659	0.000646	0	0.00188	0.003141	0.001235	0.001231	0.000627	0.005347	0.002347	0.004059	0.002824	0.001124	0.003325	0.002204	0.002712	0.00212	0.002546	0.002609	0.003069	0.002484	0.003874	0.004796	0.005478	0.002722	0.002616	0.002974	0.002986	0.002196	0.003967	0.001738	0.003411	0.005225
Edric	M	47	57	0	0	0	0	0	0	0	0	0	0	0	0	0	0	0	0	0	0	0	0	0	0	0	0	0	0	0	0	0.000542	0	0	0	0.000511	0.000497	0	0	0	0	0	0	0	0	0.000441	0	0	0
Edward	M	177	125274	0.075806	0.111635	0.124173	0.127611	0.18913	0.170072	0.181574	0.207015	0.231047	0.21055	0.224776	0.265229	0.255277	0.281276	0.295075	0.333061	0.324608	0.350542	0.349534	0.37911	0.43394	0.47114	0.413153	0.45638	0.541053	0.767056	0.742543	0.70686	0.696354	0.682485	0.708299	0.692553	0.756975	0.734363	0.799489	0.797545	0.816237	0.753902	0.702325	0.718752	0.690258	0.666298	0.644459	0.685919	0.631883	0.583461
Edwards	M	141	1420	0.005831	0.008771	0.005572	0.00317	0.010418	0.004746	0.013562	0.008221	0.009214	0.006841	0.003697	0.00713	0.003431	0.008563	0.002583	0.009739	0.006267	0.007539	0.008028	0.008001	0.011287	0.008912	0.008803	0.006379	0.007342	0.005619	0.00942	0.003857	0.010304	0.009008	0.00662	0.009916	0.008695	0.010434	0.011138	0.008632	0.008217	0.010433	0.008283	0.01062	0.011519	0.010981	0.009698	0.008254	0.004264	0.006096
Edwd	unknown	38	93	0	0	0	0	0.000801	0.000791	0.000753	0	0	0	0	0	0	0	0.000646	0.001298	0.00564	0.001256	0	0	0	0.000594	0	0.00174	0	0	0	0.000551	0	0.004239	0	0	0	0.000497	0.000968	0	0.002283	0.004536	0	0.000425	0.001706	0.004392	0.000882	0	0	0
Edwin	M	176	19063	0.030822	0.02153	0.023879	0.029327	0.036063	0.035596	0.044452	0.051567	0.060242	0.050927	0.044364	0.063455	0.055585	0.069166	0.058757	0.082454	0.078332	0.074757	0.071636	0.086161	0.086537	0.109913	0.092725	0.101482	0.110696	0.124752	0.140751	0.127268	0.126363	0.125582	0.122208	0.128386	0.113546	0.130675	0.119609	0.142915	0.129192	0.130186	0.122068	0.116818	0.115185	0.124299	0.111083	0.108166	0.114268	0.108419
Edwina	F	115	662	0	0	0	0	0	0	0	0	0	0	0	0	0	0	0	0	0.000627	0	0	0.000615	0	0	0.000587	0	0	0	0	0	0.000542	0	0.001018	0	0	0.000497	0	0	0.000457	0.000454	0.000436	0	0	0	0	0.000434	0	0
Effie	F	60	131	0	0	0	0	0.000801	0	0	0	0	0	0	0	0	0	0	0	0	0	0	0	0	0	0	0	0	0	0	0	0.000542	0.00053	0	0.001044	0	0.000994	0.000968	0.000959	0.00137	0.002722	0.001308	0.00085	0.00128	0.000878	0.002204	0.001303	0.000426	0.001306
Egbert	M	69	161	0.000833	0	0	0	0.001603	0	0	0.000747	0	0.00076	0	0	0	0	0	0	0.000627	0.000628	0	0.000615	0	0	0	0.00058	0	0	0	0.000551	0.001085	0.00053	0.001018	0.001044	0.000511	0.001491	0.000484	0.00048	0.00137	0.000454	0.001308	0.000425	0.000427	0.002196	0.001763	0.001303	0.002132	0.001306
Egerton	unknown	119	562	0.001666	0.000797	0.001592	0.001585	0.002404	0.001582	0.00226	0	0.001417	0.00152	0	0.002852	0	0.001317	0.001937	0.000649	0.00188	0.002513	0.000618	0.001231	0.002508	0.001188	0.001761	0	0.003953	0.003372	0.003325	0.003306	0.002169	0.00106	0.005601	0.003653	0.00358	0.000994	0.005811	0.002877	0.002739	0.000454	0.003488	0.004248	0.005119	0.004831	0.007494	0.006082	0.002132	0.00479
Eifion	M	65	170	0	0	0	0	0	0	0	0	0	0	0	0	0	0	0	0	0	0	0	0	0	0	0	0	0	0	0	0	0	0	0	0	0	0	0	0	0	0	0	0	0	0	0	0	0	0
Eileen	F	128	6090	0	0	0	0	0	0	0	0	0	0	0	0	0	0	0	0	0	0	0	0	0	0	0	0	0	0	0	0	0	0	0	0.000522	0	0	0	0	0	0	0	0	0	0.000439	0	0.000434	0.000426	0
Eira	F	57	106	0	0	0	0	0	0	0	0	0	0	0	0	0	0	0	0	0	0	0	0	0	0	0	0	0	0	0	0	0	0	0	0	0	0	0	0	0	0	0	0	0	0	0	0.000434	0	0
Eirian	F	38	60	0	0	0	0	0	0	0	0	0	0	0	0	0	0	0	0	0	0	0	0	0	0	0	0	0	0	0	0	0	0	0	0	0	0	0	0	0	0	0	0	0	0	0	0	0	0
Eirlys	F	58	161	0	0	0	0	0	0	0	0	0	0	0	0	0	0	0	0	0	0	0	0	0	0	0	0	0	0	0	0	0	0	0	0	0	0	0	0	0	0	0	0	0	0	0	0	0	0
Eirwen	F	59	173	0	0	0	0	0	0	0	0	0	0	0	0	0	0	0	0	0	0	0	0	0	0	0	0	0	0	0	0	0	0	0	0	0	0	0	0	0	0	0	0	0	0	0	0	0	0
Eirwyn	F	36	61	0	0	0	0	0	0	0	0	0	0	0	0	0	0	0	0	0	0	0	0	0	0	0	0	0	0	0	0	0	0	0	0	0	0	0	0	0	0	0	0	0	0	0	0	0	0
Elaine	F	141	5813	0	0	0	0	0	0	0	0	0	0	0	0	0	0	0	0	0	0	0	0	0	0	0	0	0	0	0.001108	0	0	0.00053	0.001018	0	0	0	0	0.00048	0	0.000454	0	0	0.000853	0.000878	0.000882	0.001303	0.000426	0.000871
Eldon	M	55	72	0.000833	0	0	0.000793	0	0	0	0	0	0	0	0	0	0.001317	0.000646	0.000649	0.000627	0	0.000618	0	0	0	0	0	0	0	0	0	0	0	0	0	0	0	0.000968	0	0.000457	0	0	0	0	0	0.000441	0	0	0.000435
Eldred	M	48	59	0	0.000797	0	0	0	0	0	0	0	0	0	0	0	0	0	0	0	0	0	0.000615	0	0	0	0	0.000565	0	0	0.000551	0	0.00053	0	0.000522	0.001023	0	0	0	0.000457	0.000454	0.000436	0	0	0.000878	0.000441	0.000434	0.000426	0.000435
Eleanor	F	177	9255	0.009163	0.011961	0.01194	0.014267	0.014425	0.023731	0.012808	0.029146	0.021971	0.023563	0.025879	0.030658	0.026077	0.032278	0.020016	0.030514	0.039479	0.027013	0.038906	0.041234	0.032608	0.033271	0.051644	0.045812	0.048006	0.053947	0.059847	0.057849	0.054776	0.052988	0.072816	0.062105	0.062399	0.059623	0.06392	0.06858	0.069846	0.053526	0.059726	0.056073	0.067831	0.064565	0.064358	0.049956	0.063529	0.060959
Elen	F	74	128	0	0	0	0	0	0	0	0	0.000709	0	0	0	0.000686	0	0.000646	0	0.000627	0	0.000618	0	0.001254	0	0	0.00058	0.000565	0	0	0.001653	0	0.00106	0.000509	0.001044	0.000511	0.000994	0.000484	0	0.001826	0.000454	0.001308	0.000425	0.00128	0.000878	0.000441	0.001303	0.000426	0.000435
Elena	F	103	204	0	0	0	0	0	0	0	0	0	0.00076	0.000739	0.000713	0	0	0	0	0	0	0.000618	0	0	0	0	0.00116	0.000565	0	0.001108	0.001102	0.001085	0.00106	0	0	0.000511	0	0	0.00048	0.000457	0	0.000436	0	0	0.000439	0	0.000434	0	0
Elenor	F	65	106	0.000833	0	0	0.001585	0.000801	0.001582	0.001507	0.000747	0.002835	0.00152	0	0.002139	0	0.000659	0.001291	0.000649	0	0.000628	0.001235	0.001231	0	0.001188	0	0.00116	0.00113	0.001124	0.000554	0	0	0.00106	0.000509	0.002088	0.001534	0.000497	0	0	0.000913	0.002268	0.000436	0.000425	0.000427	0.000878	0.000882	0.000434	0	0.000435
Eleri	F	62	189	0	0	0	0	0	0	0	0	0	0	0	0	0	0	0	0	0	0	0	0	0	0	0	0	0	0	0	0	0	0	0	0	0	0	0	0	0.000457	0	0	0	0	0	0	0	0	0
Elfed	unknown	59	123	0	0	0	0	0	0	0	0	0	0	0	0	0	0	0	0	0	0	0	0	0	0	0	0	0	0	0	0	0	0	0	0	0	0	0	0	0	0	0	0	0	0	0	0	0	0
Elfreda	F	40	55	0	0	0	0	0	0	0	0	0	0	0	0	0	0	0	0	0	0	0	0	0	0.000594	0	0	0	0	0	0	0	0	0	0	0	0	0	0	0	0	0.000436	0	0	0	0.000441	0	0	0
Elfrida	F	49	86	0	0	0	0	0	0	0	0	0	0	0	0	0	0	0	0	0	0	0	0	0	0	0.000587	0	0	0	0	0	0	0	0	0.000522	0	0	0.000484	0	0	0	0	0	0.000853	0.000439	0.000882	0.000869	0	0
Elfyn	M	49	77	0	0	0	0	0	0	0	0	0	0	0	0	0	0	0	0	0	0	0	0	0	0	0	0	0	0	0	0	0	0	0	0	0	0	0	0	0	0	0	0	0	0	0	0	0	0
Eli	M	128	720	0.000833	0.003987	0.00398	0.00317	0.001603	0.002373	0.00226	0.001495	0.003544	0.00228	0.002958	0.002139	0.002745	0.00527	0.003874	0.003246	0.002507	0.003769	0.004323	0.002462	0.003135	0.003565	0.006456	0.003479	0.006777	0.005058	0.006095	0.004958	0.004339	0.005299	0.004583	0.004697	0.006138	0.005962	0.007264	0.005275	0.004109	0.005443	0.005667	0.005522	0.005546	0.002635	0.002645	0.004778	0.004264	0.003048
Elias	M	129	839	0.001666	0	0.003184	0	0.001603	0.002373	0.000753	0	0.002126	0.00304	0.003697	0.004278	0.002059	0.000659	0.000646	0.001948	0.002507	0.003769	0.003088	0.004924	0.00439	0.002971	0.005869	0.004059	0.003953	0.003372	0.003879	0.005509	0.00705	0.003709	0.008147	0.005219	0.007672	0.004472	0.008232	0.008632	0.004565	0.005897	0.008283	0.004248	0.005119	0.00571	0.006612	0.005213	0.008101	0.006096
Elijah	M	128	521	0.000833	0.002392	0.000796	0	0.001603	0.001582	0.005274	0.002989	0.00567	0.00304	0.002218	0.004991	0.001372	0.001976	0.003874	0.003895	0.001253	0.003769	0.001853	0.003693	0.001881	0.002376	0.002347	0.00232	0.00113	0.001686	0.003879	0.003306	0.002169	0.003709	0.003055	0.003131	0.006649	0.001987	0.004842	0.004316	0.00137	0.003629	0.003488	0.004673	0.00256	0.002635	0.001322	0.002172	0.002558	0.003048
Elin	F	51	70	0	0.000797	0	0	0	0	0	0	0.001417	0	0	0	0	0.000659	0	0	0	0	0	0.000615	0	0	0.000587	0.00058	0	0	0	0	0	0.00053	0	0	0	0	0	0.00048	0	0	0.000436	0.000425	0	0.000878	0	0.000434	0	0
Elinor	F	127	372	0	0	0.002388	0	0.000801	0.002373	0.000753	0.001495	0.002126	0	0	0	0.001372	0.000659	0.002583	0.004545	0.008147	0.003769	0.003705	0.004924	0.010033	0.007129	0.007629	0.006379	0.003389	0.004496	0.002771	0.002204	0.003796	0.00212	0.003055	0.001566	0.002046	0.001987	0.001453	0.000959	0.00137	0.000907	0.000436	0.001699	0	0.000439	0.000882	0.000869	0.000426	0.000871
Eliot	M/F	53	76	0	0	0	0	0	0	0	0.000747	0	0	0	0	0	0	0	0	0	0	0	0	0	0	0	0	0	0.000562	0	0.000551	0	0	0.000509	0	0	0	0	0	0	0	0	0	0.000427	0.000439	0	0	0	0
Elisa	F	51	73	0	0	0	0	0	0	0.000753	0	0.000709	0	0	0	0	0	0	0	0	0	0.000618	0	0	0	0	0	0	0	0.000554	0.000551	0	0	0	0	0	0.000994	0	0	0	0.000454	0	0.000425	0	0	0	0.001303	0.000853	0.000435
Elisabeth	F	145	1038	0	0.000797	0.002388	0.001585	0.001603	0.002373	0	0	0.002126	0.00152	0.002958	0	0.001372	0.000659	0.000646	0	0	0.000628	0	0	0.000627	0.000594	0.001174	0	0	0.001686	0.001108	0.001102	0.001627	0.00053	0.000509	0.001044	0.000511	0.000497	0	0.000959	0.002739	0.004536	0.002616	0.002974	0	0.000878	0.001763	0.000434	0	0.000435
Elise	F	134	582	0	0	0	0	0	0	0	0	0	0	0	0	0.000686	0	0	0	0	0.000628	0	0	0	0	0	0	0	0	0	0.000551	0.000542	0	0	0	0.000511	0	0.000484	0.000959	0	0.001361	0.000436	0.001274	0.00128	0.000439	0	0	0.000853	0
Elisha	F	81	149	0.000833	0	0.000796	0	0	0	0.000753	0.000747	0.000709	0.00076	0	0.001426	0.000686	0	0.000646	0.001298	0.000627	0.001885	0	0.001231	0.000627	0.001188	0.001174	0.00058	0	0	0.000554	0.001653	0.000542	0.00106	0	0.000522	0.001023	0.001987	0	0.001439	0.000457	0.000907	0.000872	0.001274	0.000853	0.000439	0.000441	0.000434	0.000426	0
Eliz	unknown	66	171	0	0	0	0	0	0	0.001507	0.001495	0	0	0.000739	0	0	0.000659	0	0	0	0	0.000618	0	0.000627	0.000594	0	0.00116	0.000565	0	0	0.000551	0	0	0	0	0	0.000994	0.000484	0.001918	0.000457	0	0.000436	0.00085	0.000427	0.000439	0	0	0.000426	0.001306
Eliza	F	151	15208	0.066643	0.045451	0.070046	0.059446	0.081743	0.081476	0.071575	0.070998	0.090718	0.100334	0.099818	0.091975	0.111855	0.097492	0.120096	0.140236	0.137864	0.131296	0.129686	0.124934	0.134195	0.166355	0.163735	0.168171	0.169997	0.173079	0.168457	0.182362	0.175715	0.17486	0.169564	0.161265	0.176457	0.171417	0.16658	0.176966	0.168908	0.178723	0.162612	0.157174	0.139502	0.142307	0.123426	0.129886	0.131323	0.110596
Elizabeth	F	177	204870	0.295727	0.322146	0.370132	0.397099	0.460804	0.468291	0.479175	0.552288	0.607384	0.572362	0.635139	0.62885	0.697208	0.714719	0.718639	0.820641	0.822174	0.903368	0.901007	0.960083	1.04284	1.08428	1.08629	1.13428	1.23064	1.21549	1.25844	1.3735	1.34064	1.39305	1.43086	1.39085	1.35795	1.34799	1.44838	1.4493	1.45581	1.43432	1.23855	1.23105	1.19921	1.14109	1.10598	1.08817	1.08341	1.0363
Ella	F	152	1371	0	0	0	0	0	0.000791	0.000753	0	0.000709	0.00076	0	0	0.000686	0.001317	0.001291	0.001298	0.001253	0.001256	0	0.001231	0	0.001782	0	0.00174	0.002824	0.002248	0.000554	0.001653	0.000542	0.003179	0.004074	0.003131	0.00358	0.002484	0.004842	0.001918	0.006391	0.004083	0.003924	0.005522	0.004266	0.006149	0.007494	0.00695	0.006822	0.007402
Ellen	F	177	133848	0.134119	0.163465	0.173524	0.214005	0.221987	0.263414	0.293081	0.328084	0.370667	0.392216	0.453988	0.437771	0.531141	0.575727	0.612748	0.69274	0.751988	0.803483	0.890508	0.983469	1.06228	1.02605	1.11856	1.13312	1.17473	1.28854	1.2058	1.27047	1.22459	1.30827	1.3616	1.33344	1.31448	1.3773	1.36557	1.3577	1.42887	1.34269	1.25032	1.22808	1.1975	1.16437	1.1721	1.12075	1.06081	1.07505
Ellenor	F	89	179	0.001666	0.002392	0	0.001585	0.000801	0.000791	0.003767	0.000747	0.001417	0.003801	0.004436	0.002852	0.003431	0.001976	0.003228	0	0	0.000628	0.000618	0	0.000627	0.000594	0.001174	0.004059	0.000565	0.001686	0	0.002204	0.002712	0.00159	0.001018	0	0.000511	0.000497	0	0	0.001826	0.000907	0.000436	0	0.000427	0.000878	0.000882	0.001303	0.000853	0
Ellerton	unknown	43	57	0	0	0	0	0	0.000791	0.001507	0	0.001417	0	0	0	0	0	0.000646	0	0	0	0.000618	0.000615	0	0	0	0	0	0	0.000554	0	0	0.00053	0.001018	0.000522	0	0	0.000484	0	0	0.000454	0	0	0.000427	0	0.000441	0.000434	0	0.000871
Ellie	F	38	161	0	0	0	0	0	0	0	0	0	0	0	0	0	0	0	0	0	0	0	0	0	0	0	0	0	0	0	0	0	0	0.000509	0	0	0	0	0	0	0	0.000436	0	0	0	0	0.000434	0.000426	0.000435
Ellin	F	77	1880	0.002499	0.002392	0.002388	0.001585	0.004007	0.007119	0.005274	0.009715	0.002835	0.00304	0.002958	0.006417	0.006176	0.009881	0.012268	0.007142	0.013786	0.007539	0.011116	0.017848	0.020067	0.030894	0.029343	0.031315	0.038405	0.04608	0.045439	0.036913	0.038506	0.031263	0.03208	0.03027	0.028642	0.026334	0.027118	0.029254	0.023738	0.013608	0.019618	0.018266	0.02645	0.01669	0.016751	0.021286	0.018334	0.017417
Ellinor	F	80	255	0	0.000797	0.001592	0	0	0.003164	0.000753	0.000747	0	0.00076	0.002218	0.003565	0.002745	0.002635	0.002583	0.001298	0.001253	0.002513	0.003088	0.001846	0.002508	0.004753	0.003521	0.005219	0.006213	0.002248	0.00665	0.003306	0.003796	0.003179	0.003564	0.004175	0.002557	0.003478	0.000968	0.001439	0.002739	0.003175	0.000436	0.002974	0.002986	0	0	0.001738	0.001705	0.000871
Elliot	M/F	153	733	0.000833	0	0	0.001585	0	0.003164	0	0	0.001417	0	0.001479	0.002139	0.000686	0	0.000646	0.001298	0.00188	0.000628	0.001853	0.001231	0	0.001188	0.001174	0.003479	0.000565	0.002248	0.001108	0.002755	0.002169	0.002649	0.002037	0.000522	0.000511	0	0.000968	0.000959	0.004109	0.001361	0.001744	0.001699	0.000427	0.002196	0.001763	0.001738	0.001279	0.003048
Elliott	M/F	174	1108	0.000833	0.001595	0.00398	0	0.001603	0.001582	0.00226	0.000747	0.001417	0.00076	0	0.001426	0.002059	0.001317	0.000646	0.002597	0.00376	0.000628	0.001853	0.003077	0.001881	0.002971	0.005282	0.004639	0.005648	0.006181	0.003879	0.003857	0.003254	0.00159	0.002037	0.004175	0.001534	0.002981	0.008232	0.004316	0.005935	0.003175	0.003924	0.004673	0.004266	0.002635	0.002204	0.002172	0.005969	0.00479
Ellis	M/F	175	5349	0.006664	0.011163	0.008756	0.009511	0.015227	0.00791	0.015068	0.017189	0.014883	0.012162	0.01183	0.012834	0.01098	0.013833	0.014205	0.009089	0.01504	0.018846	0.011733	0.020309	0.013169	0.019606	0.019953	0.024356	0.020332	0.021354	0.028815	0.024792	0.026032	0.028614	0.027497	0.037576	0.024039	0.027327	0.027602	0.022061	0.03013	0.030392	0.024849	0.028036	0.020477	0.025914	0.027771	0.02563	0.027714	0.02569
Ellison	M/F	128	476	0.002499	0.00319	0.002388	0	0.001603	0.003164	0.000753	0.002989	0.000709	0.00304	0.002218	0.002139	0.001372	0.001976	0.002583	0.001298	0.002507	0.003141	0.001853	0.003693	0.003762	0.003565	0.001761	0.00232	0.002259	0.004496	0.001662	0.000551	0.004881	0.003709	0.001018	0.001044	0.005626	0.002484	0.00339	0.003357	0.004565	0.004083	0.003052	0.001699	0.000853	0.003953	0.001322	0.000869	0.002558	0.003483
Ellwood	unknown	65	111	0	0	0	0	0	0	0	0.002242	0	0.00076	0	0	0	0	0	0	0	0	0	0	0	0.000594	0	0	0.000565	0.000562	0	0	0.001085	0	0.000509	0.000522	0.000511	0.000497	0.000484	0.001439	0	0.000454	0.000872	0.001699	0.000853	0.001318	0.000441	0.000869	0.000426	0.001306
Elma	F	56	102	0	0	0	0	0	0	0	0	0	0	0	0	0	0.000659	0	0	0	0	0	0	0	0	0.000587	0	0	0	0	0	0	0.00053	0.000509	0	0	0	0	0	0.000457	0	0.000436	0.000425	0	0	0	0	0.000426	0
Eloise	F	55	197	0	0	0	0	0	0	0	0	0	0	0	0	0	0	0	0	0	0	0	0	0	0	0	0	0	0	0	0	0	0	0	0	0.001023	0	0	0	0	0	0	0.000425	0	0	0	0	0.000426	0
Elsa	F	74	127	0	0	0	0	0	0	0	0	0	0	0	0	0	0	0	0	0	0	0	0	0	0	0	0	0	0	0	0	0	0	0	0	0	0	0	0.00048	0	0	0	0.000425	0	0	0.000441	0	0	0
Elsie	F	145	5711	0	0	0	0	0	0	0	0	0	0	0	0	0	0	0	0	0	0.000628	0	0	0	0	0	0	0.000565	0	0	0.000551	0.000542	0.00159	0.002037	0.002088	0.001534	0.000497	0.002905	0.001918	0.003652	0.004536	0.007847	0.002549	0.00384	0.006588	0.008816	0.00695	0.012365	0.012627
Elson	unknown	61	78	0	0.000797	0	0	0	0.000791	0	0.000747	0.000709	0	0.000739	0	0	0	0.000646	0	0.000627	0	0.000618	0	0	0	0.000587	0	0.000565	0	0	0	0	0	0	0.000522	0.000511	0.000497	0	0	0.000913	0.000454	0.000436	0.000425	0.000427	0.000439	0.000882	0.000869	0.000853	0.000435
Elspeth	F	98	190	0	0	0	0	0	0	0	0	0	0	0	0	0	0	0.000646	0.000649	0	0	0	0	0	0	0	0.00058	0	0	0	0.000551	0.000542	0	0	0.000522	0.000511	0	0	0.00048	0	0	0	0	0	0.000439	0.000441	0	0.000426	0.000871
Elston	unknown	43	52	0	0	0	0	0	0.000791	0	0	0	0	0	0.001426	0	0.000659	0	0	0	0	0	0	0	0	0	0	0	0	0	0	0	0	0	0.000522	0	0	0	0	0	0	0	0	0.000427	0	0	0.000434	0	0.000435
Elsworth	unknown	52	72	0	0	0	0	0.000801	0	0	0.000747	0	0.00076	0.000739	0.000713	0	0	0	0.000649	0	0.000628	0	0.000615	0	0.000594	0.001174	0.00116	0.000565	0.000562	0.000554	0	0.000542	0.00212	0.001528	0.000522	0.001534	0.001491	0	0.000959	0	0.000907	0.001308	0.000425	0.000427	0	0	0	0.000853	0.001742
Elton	unknown	76	127	0	0	0.000796	0.001585	0	0.000791	0.000753	0.000747	0	0	0	0	0	0.000659	0.000646	0.001948	0	0	0.000618	0	0	0.001188	0.000587	0.00116	0	0.001124	0.000554	0	0	0.00212	0.001018	0.001044	0	0.000497	0.000484	0.00048	0.000913	0.000454	0.000436	0.000425	0	0.000439	0.000441	0.001303	0	0.000871
Eluned	F	90	946	0	0	0	0	0	0	0	0	0	0	0	0	0	0	0	0	0	0	0	0	0	0	0	0	0	0	0	0	0	0	0	0	0	0	0	0	0	0	0	0	0	0	0	0	0	0
Elvet	M	38	54	0	0	0	0	0	0	0	0	0	0	0	0	0	0	0	0	0	0	0	0	0	0	0	0	0	0	0	0	0	0	0	0	0	0	0	0	0	0	0	0	0	0	0	0	0.000426	0
Elvin	M	44	61	0	0	0.000796	0	0	0	0	0.000747	0	0	0	0	0	0	0	0.000649	0	0	0	0	0	0	0	0	0.000565	0	0	0	0	0	0	0.001044	0	0.001491	0	0	0.000457	0	0	0	0	0	0	0	0	0
Elvina	F	51	67	0	0	0	0	0	0	0	0	0	0	0	0	0.000686	0	0.000646	0	0	0.000628	0	0	0.000627	0	0	0	0	0	0.000554	0.000551	0	0	0	0.000522	0.000511	0	0.000968	0	0.000457	0.001361	0	0.00085	0	0.000439	0	0.000869	0	0
Elvira	F	66	92	0.000833	0	0	0	0	0	0	0	0	0	0.000739	0	0	0	0	0.000649	0	0	0	0	0	0.000594	0	0	0	0.000562	0	0	0	0	0	0	0	0.000497	0.000484	0	0.000913	0	0.000436	0	0	0	0.000441	0	0.000426	0
Elvis	unknown	31	56	0	0	0	0	0	0	0	0	0	0	0	0	0	0	0	0	0	0	0	0	0	0	0	0	0	0	0.000554	0	0	0	0	0	0	0.000497	0	0	0	0	0.000436	0	0	0	0	0.000434	0	0.000871
Elwy	unknown	70	106	0	0	0	0	0	0	0	0	0	0	0	0	0	0	0	0	0	0	0	0	0	0	0	0	0	0	0	0	0	0	0.000509	0	0.000511	0	0	0	0	0	0	0.000425	0.000427	0.000439	0	0	0	0
Elwyn	M	103	698	0	0	0	0	0	0	0	0	0	0	0	0	0	0	0	0	0	0	0	0	0	0	0	0	0	0.000562	0	0	0	0	0	0	0.000511	0	0.000968	0	0	0	0	0	0	0.000439	0	0	0.000426	0
Ely	M	47	58	0	0.000797	0	0	0.000801	0.000791	0	0.001495	0.000709	0.00076	0.000739	0	0.000686	0	0	0	0.000627	0.000628	0	0	0.000627	0.000594	0	0.00116	0.001694	0.001124	0	0.000551	0.000542	0	0.000509	0	0.000511	0	0	0	0	0.000454	0	0.000425	0	0	0	0.000869	0.000853	0
Emanuel	M	104	267	0.002499	0.001595	0	0	0.000801	0.000791	0.00226	0.002242	0.003544	0.00304	0.000739	0.000713	0.002745	0.003294	0.001291	0.002597	0.002507	0.001885	0.001853	0.000615	0.001254	0.001782	0.002347	0.003479	0.001694	0.003372	0.003325	0.001653	0.002169	0.00159	0.002546	0.004175	0.001023	0.003478	0.000968	0.004316	0.002283	0.001814	0	0.00085	0.002133	0.001757	0	0.000434	0.000853	0.000435
Emelia	F	38	50	0.001666	0	0	0	0.000801	0.000791	0	0	0.000709	0.00152	0	0.002139	0.000686	0.001317	0	0.000649	0	0.000628	0.000618	0.000615	0	0	0.000587	0	0	0.000562	0	0	0.000542	0.00053	0.001018	0	0	0.000497	0.000484	0	0	0	0	0.00085	0	0	0	0.000434	0	0.000435
Emeline	F	43	61	0	0	0	0	0	0.000791	0	0	0.000709	0.00076	0	0	0.000686	0.000659	0.001291	0	0	0	0.001235	0.000615	0.000627	0.001188	0	0	0.00113	0.001124	0.000554	0.000551	0.001627	0	0.000509	0.000522	0.000511	0.000994	0.000968	0.000959	0.00137	0.000454	0.000436	0.000425	0	0	0	0.000434	0.000853	0.000435
Emerson	M	92	140	0.001666	0	0	0.000793	0	0.001582	0	0	0	0	0	0	0	0.000659	0	0.001298	0.001253	0.000628	0.000618	0	0.000627	0	0	0.00058	0.000565	0	0.000554	0.001653	0.000542	0.00053	0.000509	0.000522	0.001023	0.000497	0.000484	0.00048	0.00137	0.000907	0.000436	0.000425	0	0	0	0	0.000853	0.000871
Emery	unknown	90	198	0.000833	0.000797	0.001592	0.000793	0	0.001582	0.001507	0.001495	0.000709	0.00076	0.002958	0.001426	0.002745	0.003294	0.001291	0.001298	0.002507	0.000628	0.001853	0.001846	0.000627	0.001782	0.000587	0.00116	0	0.000562	0.002217	0.002204	0.001085	0.00159	0.001528	0	0.002046	0	0.001453	0.000959	0.00137	0.002268	0.001308	0.00085	0.001706	0.001318	0.002645	0.001738	0.000853	0.002177
Emil	M	68	114	0	0	0	0	0	0.000791	0	0	0	0	0	0	0	0	0	0	0	0.000628	0	0.000615	0	0	0	0.00058	0	0	0	0.001102	0	0	0	0.000522	0	0.001491	0.001453	0.00048	0.000457	0.000907	0.000436	0	0.000853	0.000878	0	0	0.001705	0.000435
Emile	M	76	129	0	0	0.001592	0	0.000801	0	0	0	0	0	0	0	0	0	0.000646	0.001298	0	0	0	0	0.000627	0	0	0.00058	0.000565	0.000562	0	0	0	0.00106	0	0.001044	0.001023	0	0	0.000959	0	0	0	0.00085	0	0	0.000882	0.001303	0	0.000871
Emilia	F	56	85	0	0	0	0	0	0	0.000753	0.000747	0	0	0	0.000713	0	0	0	0	0.001253	0.001256	0.000618	0	0.000627	0.001188	0.001174	0.00116	0.000565	0.000562	0.001108	0.001102	0.000542	0	0.001018	0.001044	0	0.000994	0	0.00048	0.000913	0	0	0	0	0.000439	0.000441	0	0	0
Emilie	F	82	143	0	0	0	0	0	0	0	0.000747	0.000709	0	0	0	0	0	0	0.000649	0	0.000628	0.001235	0.000615	0	0	0.000587	0	0.002259	0.000562	0.001108	0.003857	0.000542	0.00053	0.001528	0	0	0.000497	0.000968	0.00048	0.000457	0.001814	0.001308	0.001274	0.000853	0.001318	0.001322	0.000434	0.000426	0.001306
Emily	F	176	16976	0.009163	0.011961	0.014328	0.019815	0.020035	0.01503	0.019589	0.026157	0.025514	0.026604	0.025879	0.025667	0.032939	0.034254	0.037449	0.057133	0.052013	0.049001	0.043846	0.054159	0.072114	0.072483	0.068663	0.074227	0.079068	0.079796	0.084783	0.107434	0.086231	0.103327	0.102859	0.113773	0.117127	0.124712	0.131715	0.117977	0.137409	0.123836	0.115528	0.124465	0.115185	0.121664	0.114169	0.127714	0.115547	0.121917
Emlyn	M	116	795	0	0	0	0	0	0	0	0	0	0	0	0	0	0	0	0	0	0	0	0	0	0	0	0.00058	0.000565	0.000562	0	0	0	0	0.000509	0.000522	0	0	0	0.000959	0	0.000907	0.000436	0.000425	0	0.000439	0.000441	0.000434	0.000426	0.000435
Emma	F	175	19261	0.034154	0.035883	0.034227	0.044386	0.04007	0.051417	0.067808	0.049325	0.05599	0.061569	0.065806	0.066307	0.078916	0.075095	0.090395	0.099983	0.090865	0.110565	0.101278	0.096008	0.127925	0.121201	0.125589	0.138016	0.153619	0.155097	0.171228	0.167487	0.163242	0.167442	0.191969	0.194666	0.1739	0.196261	0.18934	0.180323	0.190364	0.196414	0.177434	0.170767	0.151447	0.137476	0.150756	0.158122	0.14454	0.129755
Emmanuel	M	137	564	0	0	0	0	0.001603	0.000791	0	0	0.001417	0	0	0.000713	0	0.000659	0.001291	0.001948	0.002507	0.001885	0.001853	0.001231	0.000627	0.004159	0.001761	0.00232	0.00113	0.001686	0.003879	0.002755	0.001627	0.003709	0.003055	0.000522	0.002046	0.000497	0.002905	0.002877	0.003196	0.002268	0.002616	0.002124	0.003413	0.002196	0.002645	0.002606	0.003411	0.003483
Emmeline	F	109	602	0	0	0	0	0	0	0	0	0	0.00152	0	0.000713	0	0.001976	0.002583	0.000649	0.002507	0.002513	0.001853	0.000615	0.000627	0.001188	0.000587	0.002899	0.002259	0.003934	0.005541	0.002755	0.004339	0.00106	0.004583	0.006263	0.004603	0.003975	0.00339	0.006235	0.006848	0.005897	0.005231	0.005947	0.006826	0.006588	0.00573	0.003475	0.00469	0.003048
Emmerson	unknown	62	85	0.000833	0	0	0	0.000801	0	0	0.002242	0.000709	0.00076	0	0.001426	0	0	0	0.001298	0.001253	0.000628	0	0	0	0	0	0.00058	0	0.000562	0.001108	0.000551	0	0.00159	0.000509	0.000522	0.000511	0.000497	0.000968	0.001439	0	0.000454	0	0.00085	0.000427	0.000439	0	0.001303	0.000853	0
Emmet	unknown	40	65	0	0	0.001592	0.002378	0.004007	0.003164	0.003767	0.000747	0.000709	0.00152	0.001479	0.001426	0	0	0	0	0	0.000628	0.000618	0.000615	0	0.000594	0	0.00058	0	0	0	0.000551	0	0	0	0	0	0	0.000968	0.00048	0	0	0	0	0	0.000878	0	0.000869	0.000426	0.000871
Emmett	M	96	227	0.000833	0.000797	0.001592	0.002378	0.00561	0.004746	0.00226	0.002242	0.002835	0.005321	0	0.000713	0.002059	0	0.001291	0.000649	0.001253	0	0.000618	0.001846	0.000627	0	0.002347	0.00116	0.000565	0	0	0.001653	0.002712	0.00053	0.002037	0.001044	0	0.000994	0.000968	0.000959	0.00137	0.001814	0	0.001699	0.002133	0.001757	0.000441	0.000434	0.000426	0.000435
Emmie	F	72	169	0	0	0	0	0	0	0	0	0	0	0	0	0	0	0	0	0	0	0	0	0	0	0	0	0	0	0	0	0	0	0	0.000522	0	0.000497	0	0	0	0.000454	0	0	0	0.000878	0.000882	0.000434	0	0.000435
Emmott	F	64	93	0	0	0.001592	0	0.001603	0	0.000753	0.000747	0.000709	0.00076	0	0.000713	0.000686	0	0	0.000649	0.000627	0	0	0.001231	0.000627	0	0.000587	0.00058	0	0	0	0	0.001085	0	0	0.000522	0.000511	0.000497	0	0.00048	0	0	0.000436	0	0.000427	0	0	0.000434	0	0
Emrys	M	110	651	0	0	0	0	0	0	0	0	0	0	0	0	0	0	0	0.000649	0	0	0	0	0	0	0	0	0.000565	0	0	0	0	0.00053	0	0	0.000511	0.000497	0	0	0.000457	0.000454	0.000436	0.00085	0.000427	0.001318	0.000441	0.001303	0.000853	0.000871
Emsley	unknown	41	56	0	0	0	0.000793	0	0	0	0.000747	0	0	0	0.000713	0	0	0	0	0.000627	0	0	0.000615	0.000627	0.000594	0.000587	0.00116	0.00113	0	0.000554	0.000551	0.000542	0.00106	0.000509	0.000522	0	0.000994	0	0.00048	0.000457	0	0.000436	0	0	0.000439	0	0.001738	0.000426	0.000435
Emyr	M	76	204	0	0	0	0	0	0	0	0	0	0	0	0	0	0	0	0	0	0	0	0	0	0	0	0	0	0	0	0	0	0	0	0	0	0	0	0	0	0	0	0	0	0	0	0	0	0
Ena	F	91	581	0	0.000797	0	0	0	0	0	0	0	0	0	0	0	0	0	0	0	0	0	0	0	0	0	0.00058	0.000565	0	0	0	0	0	0	0	0.000511	0.000994	0	0.001439	0.000457	0	0	0	0	0	0	0.000434	0.000426	0
England	unknown	72	161	0.000833	0.002392	0.001592	0	0.003206	0	0	0	0	0.00152	0.002218	0.001426	0	0	0.001291	0.001948	0.000627	0.001885	0	0	0.002508	0	0.000587	0.00058	0.001694	0.002248	0	0.001102	0.001085	0.00212	0.001018	0.000522	0.000511	0.000994	0.001453	0.000959	0.00137	0	0.001308	0.001699	0.00128	0	0.000441	0.000434	0.001705	0.000435
English	unknown	39	51	0	0.000797	0	0	0	0	0	0.000747	0.000709	0	0.001479	0	0	0	0	0	0	0	0.000618	0.000615	0.000627	0.000594	0.000587	0	0	0	0	0	0	0.00106	0	0.000522	0.000511	0	0.000484	0	0.000457	0.000454	0.000436	0	0.000427	0.000439	0	0	0.000426	0.000871
Enid	F	111	1132	0	0	0	0	0	0	0	0	0	0	0	0	0	0	0	0	0	0	0	0	0	0	0	0	0	0	0	0	0	0	0.000509	0	0	0.000497	0	0	0.000457	0	0.000436	0.001274	0.000853	0.000878	0.000441	0.000869	0.000426	0.000871
Ennis	M	42	51	0	0.000797	0	0	0	0	0	0.000747	0	0	0	0	0	0	0	0	0	0	0	0.000615	0	0	0.000587	0	0.000565	0	0	0	0	0.00053	0	0	0	0.000497	0.000484	0	0	0	0.000436	0.000425	0.000427	0.001757	0	0	0	0
Enoch	M	114	825	0	0.00319	0.002388	0.001585	0	0.002373	0.00226	0.002989	0.001417	0.00228	0.002218	0.002852	0.001372	0.00527	0.003228	0.004545	0.002507	0.000628	0.003088	0.002462	0.001254	0.008912	0.002934	0.002899	0.005083	0.005619	0.004987	0.004408	0.005423	0.002649	0.007129	0.003653	0.004603	0.006459	0.005811	0.007673	0.006391	0.007711	0.006975	0.007646	0.007252	0.006588	0.006171	0.005213	0.002132	0.005225
Enos	M	76	144	0	0	0	0.000793	0	0	0	0	0	0	0	0.002139	0	0.000659	0	0.000649	0.000627	0.000628	0	0	0.000627	0.000594	0.000587	0.00116	0.000565	0.000562	0.001662	0.000551	0.001085	0.00212	0.001018	0.000522	0.001534	0.000994	0.000484	0.001918	0	0.001361	0.000436	0.002124	0.000427	0.000878	0.000441	0.001738	0	0.001306
Entwisle	unknown	41	69	0.001666	0	0.001592	0	0.001603	0.000791	0	0	0	0.00076	0	0.000713	0	0	0.000646	0.000649	0.000627	0	0.001853	0	0	0	0.001761	0	0	0.000562	0	0.001102	0.001085	0.00159	0.001528	0.001044	0.000511	0.000497	0.001453	0.002398	0.000913	0.001814	0	0.000425	0	0.000439	0.000441	0	0	0.000871
Entwistle	unknown	83	224	0.001666	0	0.001592	0.002378	0	0.000791	0.000753	0	0	0	0	0.001426	0	0.000659	0.001291	0.000649	0.001253	0	0.001235	0.001846	0.000627	0.000594	0.001761	0.00116	0	0.003372	0	0.000551	0.001085	0.00106	0	0.001044	0.001023	0.003478	0.000484	0.001439	0.001826	0.000907	0	0.001699	0.00256	0.000878	0.003526	0.001738	0.001279	0.001742
Ephraim	M	102	302	0	0	0.000796	0.00317	0.001603	0	0	0	0.001417	0.00152	0	0	0.001372	0.000659	0.003228	0.000649	0.00376	0.003769	0.00247	0.002462	0.000627	0.001188	0.001761	0.00116	0.001694	0.003372	0.001662	0.003306	0.001085	0.00106	0.001018	0.003653	0.003069	0.002981	0.002421	0.000959	0.002283	0.000454	0.003488	0.00085	0.000853	0.002196	0.001322	0.000434	0.000853	0.003048
Eric	M	144	9088	0	0	0	0	0	0	0	0	0	0	0	0	0	0	0	0	0	0	0	0	0	0	0	0	0	0	0.001108	0.000551	0	0	0.000509	0	0.000511	0	0	0.00048	0.003652	0.003629	0.000872	0	0.000853	0.000878	0.002204	0	0.002558	0.002177
Erica	F	104	312	0	0	0	0	0	0	0	0	0	0	0	0	0	0	0	0	0	0	0	0	0	0	0	0	0	0	0	0	0	0.00053	0	0	0	0	0	0	0	0	0	0	0	0	0	0	0	0
Erin	F	48	283	0	0	0	0	0	0	0	0	0	0	0	0	0	0	0	0	0	0	0	0	0	0	0	0	0	0	0	0	0	0	0	0	0	0	0	0	0	0	0	0	0	0.000439	0	0	0	0
Ernest	M	170	26658	0.000833	0.000797	0	0.001585	0.000801	0	0.001507	0.005979	0.006379	0.011402	0.01257	0.007843	0.008921	0.011198	0.010331	0.018828	0.020053	0.019475	0.020379	0.02154	0.027592	0.036242	0.042841	0.047552	0.054783	0.058442	0.068159	0.089253	0.105755	0.116044	0.119662	0.147174	0.136051	0.15999	0.150116	0.187996	0.234645	0.225898	0.213618	0.21622	0.219705	0.236301	0.221285	0.218069	0.204232	0.184618
Ernestine	F	77	132	0	0	0	0	0	0	0	0	0	0.00152	0.000739	0.000713	0	0	0	0	0.000627	0	0	0.000615	0	0	0	0	0.000565	0	0.000554	0	0.001085	0.00053	0.000509	0	0.001534	0.000994	0.000484	0	0.000457	0	0.000872	0.001274	0.000427	0.000439	0.000882	0.000869	0.001279	0
Errington	unknown	45	56	0.000833	0.000797	0	0	0.000801	0	0	0	0	0.00076	0	0	0	0	0	0	0.000627	0	0.000618	0.000615	0	0.000594	0.000587	0	0	0	0	0	0.000542	0.00053	0.000509	0.000522	0.000511	0.000497	0	0	0	0.000454	0	0	0	0	0	0.000434	0	0
Errol	M	37	58	0	0	0	0	0	0	0	0	0	0	0	0	0	0	0	0	0	0	0	0	0	0	0	0	0	0	0	0	0	0	0	0	0	0	0	0	0	0	0	0	0.000427	0	0	0	0	0
Erskine	unknown	71	111	0.001666	0.002392	0.000796	0	0	0	0.000753	0	0.000709	0	0	0	0	0.001317	0	0	0.000627	0.000628	0	0	0	0.000594	0.000587	0	0	0.000562	0	0.000551	0.000542	0.00053	0	0.000522	0.000511	0.001491	0	0	0.000457	0.000454	0.000872	0	0.00128	0	0	0	0.000853	0.000871
Erwin	M	36	51	0	0	0	0	0	0	0	0	0	0	0	0	0	0	0	0	0	0	0	0	0	0	0	0	0	0	0	0	0	0	0	0	0	0	0	0	0.000457	0	0	0	0	0.000439	0	0	0	0
Eryl	unknown	59	117	0	0	0	0	0	0	0	0	0	0	0	0	0	0	0	0	0	0	0	0	0	0	0	0	0	0	0	0	0	0	0	0	0	0	0	0	0	0	0	0	0	0	0	0	0	0
Esme	F	103	360	0	0	0	0	0	0	0	0	0	0	0	0	0	0	0	0	0	0	0	0	0	0	0	0	0	0.000562	0	0	0	0	0	0	0.000511	0	0	0	0.000913	0	0	0	0	0	0.000441	0	0.001279	0.000435
Esmond	M	58	104	0	0	0	0	0	0	0	0	0	0	0	0	0	0	0	0	0	0	0	0	0	0	0	0	0	0	0	0	0	0	0	0	0	0	0	0	0	0	0	0	0	0	0	0	0.000426	0
Estella	F	64	126	0	0	0	0	0	0	0	0	0	0	0	0	0	0	0	0	0	0	0	0	0	0	0	0	0.000565	0	0	0	0	0	0	0	0	0	0	0	0.000913	0.000907	0.000436	0.00085	0	0.000439	0.000441	0	0	0.000871
Estelle	F	113	390	0	0	0	0	0	0	0	0	0	0	0.001479	0	0	0	0	0	0	0	0.000618	0	0.000627	0	0	0	0	0	0	0.000551	0.000542	0	0	0	0	0	0	0	0	0	0.000436	0.001274	0	0	0.000441	0.000434	0.000853	0.000871
Esther	F	172	3435	0.003332	0.014353	0.004776	0.007926	0.008815	0.007119	0.010548	0.010463	0.015592	0.014442	0.017006	0.016399	0.011666	0.019762	0.015496	0.015582	0.016293	0.016334	0.014821	0.019694	0.016931	0.019012	0.021714	0.015657	0.015249	0.017982	0.021611	0.022038	0.021151	0.028614	0.026988	0.025051	0.018413	0.026831	0.025665	0.026857	0.020086	0.022681	0.024849	0.022089	0.019624	0.022839	0.018955	0.024326	0.015776	0.022642
Etchells	unknown	47	65	0	0	0	0.001585	0	0	0.000753	0	0	0	0	0.001426	0.002059	0	0.000646	0	0.000627	0.001256	0.000618	0	0	0	0.000587	0	0	0	0.001108	0	0	0	0.001018	0.000522	0.001023	0	0.000484	0.000959	0	0.000454	0.000436	0	0	0.000439	0.000441	0.000434	0.000426	0.000435
Ethan	M	30	293	0	0	0	0	0	0	0	0	0	0	0	0	0	0	0	0	0	0	0	0	0	0	0	0	0	0	0	0	0	0	0	0	0	0	0	0	0	0	0	0	0	0	0.000441	0	0	0
Ethel	F	126	8934	0	0	0	0.000793	0	0	0	0	0	0	0	0	0	0	0	0.000649	0	0.000628	0	0.001846	0	0.002376	0.001174	0.00232	0.004518	0.003372	0.006095	0.00606	0.004339	0.010598	0.009166	0.009916	0.012787	0.012918	0.020823	0.031173	0.026021	0.035382	0.053187	0.064569	0.069111	0.065005	0.075819	0.07993	0.092096	0.095357
Ethelbert	M	62	175	0	0	0	0	0	0	0	0	0	0	0	0	0.000686	0	0.000646	0	0.001253	0	0	0	0	0.000594	0.001761	0	0.000565	0.001686	0.000554	0.001102	0	0.00159	0	0	0.002046	0.000994	0.001937	0.001439	0.00137	0.001361	0.001744	0.002549	0.00256	0.003514	0.002645	0.003475	0.001279	0.004354
Ethelwyn	F	38	60	0	0	0	0	0	0	0	0	0	0	0	0	0	0	0	0	0	0	0	0	0	0	0	0	0	0	0	0	0	0	0	0	0.000511	0	0.000484	0.000959	0	0.000907	0.000436	0.000425	0.000427	0.000439	0	0	0.000853	0.000435
Etherington	unknown	50	71	0	0	0	0	0	0	0	0.001495	0	0.00152	0.000739	0.000713	0.001372	0	0	0.000649	0	0.000628	0	0	0.000627	0	0	0	0	0	0.000554	0.000551	0.000542	0	0.000509	0	0.000511	0	0	0.00048	0.000457	0.000907	0	0.000425	0	0.000439	0.000441	0.000434	0.000426	0
Etta	F	76	214	0	0	0	0	0	0	0.000753	0	0.001417	0	0	0.000713	0	0	0.000646	0.000649	0	0.000628	0.001853	0.000615	0.001881	0.000594	0	0.00174	0.001694	0.001124	0	0.001102	0.001627	0.00212	0.000509	0.004697	0.003069	0.003478	0.002421	0.003357	0.002283	0.001361	0.001744	0.000425	0.002133	0.001318	0.002645	0.003041	0.001279	0.001742
Ettie	F	41	59	0	0	0	0	0	0	0	0	0	0	0	0	0	0	0	0	0	0	0.000618	0	0	0	0	0	0.000565	0	0	0	0	0.00053	0.000509	0.001044	0	0	0	0.00048	0	0.000454	0	0	0.000427	0	0.000441	0.001303	0.001279	0
Etty	F	51	73	0	0	0.000796	0	0	0	0	0	0.000709	0	0.000739	0	0	0.000659	0	0.000649	0	0	0	0.000615	0.000627	0.002376	0	0.00058	0.000565	0	0	0.000551	0.000542	0.00106	0.000509	0.000522	0.001023	0.000497	0.000484	0.000959	0.000457	0.002722	0.000872	0.00085	0.000427	0.000439	0.000441	0.000434	0.000853	0.000435
Eugene	M	148	754	0	0	0	0	0	0	0.001507	0.000747	0	0.00076	0	0.000713	0	0	0.001291	0	0	0.001256	0.003705	0.001846	0.001881	0	0.001761	0.00174	0.002259	0.000562	0.001662	0.003306	0.003254	0.00212	0.002037	0.003131	0.002557	0.001491	0.002905	0.002398	0.00137	0.002268	0.003052	0.002549	0.00256	0.001757	0.002204	0.005647	0.002558	0.000871
Eugenia	F	88	271	0	0	0	0	0	0.000791	0	0	0	0	0	0	0	0	0	0.000649	0	0.001885	0.00247	0.001231	0.000627	0.001188	0.001761	0.00058	0.000565	0.001124	0.000554	0	0.001085	0.00106	0.002546	0.001566	0.001534	0.002484	0.000968	0.002398	0.001826	0.002722	0.001744	0.002124	0.000853	0.001318	0.001322	0.00391	0.002558	0.002613
Eugenie	F	117	449	0	0	0	0	0	0	0.000753	0	0	0	0	0	0.000686	0	0	0	0.000627	0.003141	0.009881	0.003693	0.001881	0.002376	0.003521	0.00232	0.003389	0.000562	0.000554	0.001653	0.002169	0	0.000509	0.002609	0.002557	0.003478	0.001937	0.001439	0.000457	0.002268	0.000436	0.002549	0.00256	0.002635	0.002645	0.00391	0.001705	0.001306
Eunice	F	135	978	0.000833	0	0	0	0.000801	0	0.000753	0.001495	0	0	0	0	0.001372	0	0	0.000649	0	0.001256	0.000618	0.001231	0.001881	0.001188	0.001174	0.00058	0.001694	0	0.001108	0.001653	0.002169	0.00159	0.001018	0.000522	0.000511	0	0.000968	0.002398	0.000913	0.002722	0.00218	0.00085	0.002133	0.000439	0.001322	0.001303	0.002132	0.001742
Euphemia	F	68	118	0	0	0.000796	0	0	0	0	0.000747	0	0	0.000739	0	0.000686	0	0.000646	0	0	0	0.000618	0.000615	0.000627	0.001188	0	0	0.00113	0.000562	0.001108	0	0.002712	0	0.000509	0.001044	0.000511	0.000497	0.000968	0.001439	0.001826	0.002268	0.000872	0	0.000853	0.001757	0	0.001303	0	0.001306
Eurwen	F	41	70	0	0	0	0	0	0	0	0	0	0	0	0	0	0	0	0	0	0	0	0	0	0	0	0	0	0	0	0	0	0	0	0	0	0	0	0	0	0	0	0	0	0	0	0	0	0
Eustace	M	96	289	0	0	0	0	0.000801	0	0	0	0.000709	0	0.001479	0.001426	0	0.001976	0.001291	0	0.000627	0	0.001235	0	0.001254	0.000594	0.001174	0.00058	0.000565	0.000562	0.001108	0.001102	0.000542	0.00053	0.001528	0.000522	0.001534	0.000497	0.000968	0.003357	0.001826	0.001361	0.00218	0.002549	0.001706	0.000878	0.002204	0.002606	0.001705	0.003483
Eva	F	160	2638	0	0	0	0	0	0	0	0	0	0	0	0	0	0	0.000646	0.009739	0.00188	0.003141	0.00247	0.005539	0.002508	0.004753	0.001174	0.003479	0.005083	0.002248	0.006095	0.003306	0.004339	0.002649	0.002037	0.006263	0.006138	0.014906	0.006295	0.005755	0.010043	0.007711	0.003488	0.006372	0.009812	0.009224	0.008375	0.010426	0.010233	0.008708
Evaline	F	41	50	0	0	0	0	0	0	0	0	0	0	0	0	0	0	0	0.000649	0	0	0	0	0	0.000594	0.000587	0.00058	0	0	0	0	0.000542	0.00053	0	0.000522	0	0.000497	0	0.00048	0.00137	0.000454	0	0	0.000427	0	0.000441	0.000434	0	0.000435
Evan	M	173	2788	0.005831	0.005582	0.002388	0.004756	0.003206	0.003955	0.004521	0.001495	0.001417	0.00152	0.006655	0.006417	0.003431	0.011857	0.009685	0.007142	0.008773	0.008795	0.008646	0.010462	0.00439	0.012477	0.007629	0.007539	0.009036	0.006743	0.007204	0.014875	0.015185	0.017486	0.015785	0.00835	0.012787	0.014409	0.012106	0.016306	0.015978	0.013608	0.015694	0.014868	0.014931	0.018447	0.016751	0.015638	0.012791	0.014804
Evangeline	F	86	174	0	0	0	0	0	0	0	0	0	0	0	0	0	0	0.000646	0.001298	0.00188	0.000628	0.001235	0	0.000627	0.000594	0.001174	0.00116	0.003389	0	0	0.000551	0	0.00212	0.000509	0.001566	0.001023	0.001491	0.00339	0.000959	0.000913	0.000907	0.003052	0	0.000427	0.001318	0.001763	0.000869	0.002558	0.001306
Evans	M/F	146	1928	0.006664	0.007177	0.01194	0.007926	0.012822	0.008701	0.013562	0.009715	0.007087	0.009121	0.011091	0.011408	0.01098	0.008563	0.007748	0.005194	0.010027	0.010051	0.007411	0.008001	0.011915	0.012477	0.00939	0.012758	0.01186	0.009553	0.012745	0.013223	0.014101	0.013777	0.008656	0.007307	0.010741	0.010434	0.014043	0.012949	0.009587	0.015876	0.011771	0.015717	0.010239	0.01142	0.011902	0.016073	0.008101	0.011321
Eve	F	152	1020	0	0	0.000796	0.000793	0	0.000791	0	0.000747	0	0.00076	0	0.000713	0.000686	0.000659	0	0.001948	0.001253	0.000628	0	0.000615	0.001254	0	0.000587	0.00058	0	0.001686	0	0.001102	0.000542	0.002649	0.000509	0.000522	0.000511	0.000497	0.000484	0.00048	0.000457	0.001814	0.001308	0	0.002133	0.000878	0.001322	0.000434	0	0.000871
Eveleen	F	41	58	0	0	0	0	0	0	0	0	0	0	0	0	0	0.000659	0	0	0	0	0.001235	0.000615	0	0	0	0	0	0	0.000554	0.000551	0	0	0	0	0	0.000497	0.000484	0	0.000457	0	0	0	0	0.000439	0.000882	0.000434	0.001705	0.002613
Evelina	F	50	97	0	0	0	0	0	0	0	0	0	0	0	0	0	0	0	0.000649	0.001253	0	0	0	0.000627	0.000594	0.000587	0	0.000565	0	0.002217	0.000551	0	0.00106	0.000509	0.001044	0	0	0	0.001918	0.002283	0.000454	0	0	0.002133	0.001757	0.000441	0.000434	0.000853	0.001742
Eveline	F	131	4244	0	0	0	0	0	0	0	0	0.000709	0	0	0.000713	0.001372	0.001976	0	0.000649	0.00188	0.001256	0	0.001231	0.003135	0.000594	0.002347	0.00232	0.002259	0.006743	0.003325	0.002755	0.003254	0.004239	0.012221	0.007307	0.008695	0.011428	0.015012	0.009592	0.015065	0.009072	0.013079	0.019541	0.021331	0.023718	0.031738	0.020851	0.031552	0.033963
Evelyn	M/F	170	8523	0	0	0	0	0.001603	0.000791	0.000753	0.001495	0	0	0.000739	0.001426	0.002059	0.002635	0.001937	0.001298	0.001253	0.001885	0.001853	0.001231	0.00439	0.005347	0.003521	0.00174	0.004518	0.006181	0.004433	0.008815	0.006508	0.010068	0.005092	0.00835	0.008695	0.015403	0.011138	0.012469	0.012782	0.012248	0.012207	0.019116	0.015785	0.013177	0.017191	0.023023	0.023024	0.018288
Evelyne	F	64	117	0	0	0	0	0	0	0	0	0	0	0	0	0	0	0	0	0	0	0.000618	0	0	0	0.000587	0.00058	0	0	0.000554	0	0	0	0.001018	0	0	0.000994	0.000484	0.00048	0	0.001361	0.000436	0.00085	0	0.000439	0	0.001303	0.001279	0.001306
Everard	M	103	248	0.000833	0	0.000796	0	0.000801	0	0.000753	0.000747	0	0	0.001479	0	0	0	0	0	0.000627	0.002513	0.001235	0.000615	0	0.001782	0.001761	0.00058	0.00113	0.000562	0	0.000551	0.000542	0.00106	0.000509	0.001566	0	0.000497	0.000484	0.000959	0.000913	0.002268	0	0.000425	0.001706	0.001318	0.000882	0.000869	0.001705	0.003919
Everett	M	117	267	0	0	0	0	0.002404	0	0.00226	0.000747	0.000709	0	0.000739	0.002139	0.006176	0.000659	0.000646	0.000649	0.000627	0.000628	0	0	0.000627	0.000594	0.000587	0.00058	0	0.001686	0	0.000551	0	0.00106	0	0.000522	0	0.001987	0.000484	0.00048	0.001826	0.001361	0.001308	0.001274	0.000427	0.000878	0.000441	0.001303	0.001705	0.001306
Everitt	unknown	36	58	0	0	0	0	0	0	0	0	0	0	0	0	0	0.001317	0.001291	0.000649	0	0	0	0	0	0	0	0	0.00113	0	0	0.001102	0	0	0	0	0	0.000497	0	0	0.001826	0.000454	0.000436	0.000425	0	0.000878	0.000441	0	0	0
Evie	F	21	79	0	0	0	0	0	0	0	0	0	0	0	0	0	0	0	0	0	0	0	0	0	0	0	0	0	0	0	0	0	0	0	0	0	0	0	0	0	0	0	0	0	0	0	0	0	0
Ewan	M	77	164	0	0	0.000796	0	0	0	0.000753	0	0	0	0	0	0	0	0	0	0	0.000628	0	0	0	0	0	0	0	0.000562	0	0.000551	0	0	0.000509	0	0	0.000497	0.000484	0	0	0	0.000872	0	0	0	0	0	0	0
Ewart	M	127	2024	0	0	0	0	0	0.002373	0	0	0	0	0.000739	0	0.000686	0	0.000646	0	0	0.001256	0.001235	0	0	0.000594	0	0	0	0.001124	0.000554	0.001102	0.001627	0.00159	0.005092	0.010438	0.004603	0.003975	0.003874	0.001439	0.005935	0.005443	0.001744	0.007222	0.007252	0.011859	0.022481	0.019982	0.015776	0.013063
Ewen	M	48	62	0	0.000797	0	0	0	0	0	0	0	0	0	0	0	0	0	0	0.000627	0	0	0.000615	0	0.000594	0	0.00058	0	0	0	0.000551	0	0	0	0.000522	0	0.000994	0	0.00048	0.000457	0	0	0.000425	0.000427	0	0	0	0	0
Ewing	unknown	51	69	0.000833	0	0	0	0	0	0	0	0	0	0.000739	0	0.000686	0.000659	0.000646	0	0	0.000628	0.001235	0	0	0	0	0.00058	0	0.001124	0	0.000551	0.000542	0.00053	0.000509	0.000522	0	0	0.000484	0	0.000457	0	0	0.000425	0	0	0	0	0	0.000871
Exley	unknown	43	69	0	0	0	0	0	0.000791	0	0.000747	0	0.00076	0	0.003565	0	0.001317	0.001291	0	0	0	0	0	0.000627	0	0.000587	0.00058	0.00113	0.000562	0.000554	0.001653	0	0.00159	0.001018	0	0.000511	0	0.000484	0.000959	0	0	0	0	0	0.000439	0.001322	0.000869	0	0
Eyre	unknown	88	160	0	0.000797	0	0.001585	0.000801	0.000791	0.000753	0.001495	0.002126	0.00152	0.001479	0.001426	0.002059	0.000659	0	0.001298	0	0.000628	0.000618	0.001846	0.001254	0.000594	0.001174	0	0.00113	0.000562	0.000554	0.001102	0	0.00106	0.000509	0.000522	0.000511	0.001987	0.000484	0.002398	0.000913	0.001361	0.000872	0.000425	0.000427	0	0.001322	0	0	0.001306
Eyton	unknown	70	106	0.000833	0	0	0	0	0	0	0	0	0.00152	0	0	0.000686	0	0	0	0.000627	0	0	0.001231	0.000627	0	0.000587	0.00058	0.00113	0.001124	0.000554	0.001102	0	0.00159	0	0	0.000511	0	0.000968	0.00048	0.000457	0.000454	0.000436	0.00085	0.000427	0.000439	0.000882	0.001738	0.000426	0.000871
Ezekiel	M	48	76	0	0	0	0	0	0	0	0	0	0	0.000739	0.001426	0	0	0.000646	0	0	0	0	0.001231	0	0	0	0	0	0	0	0.000551	0	0	0.000509	0	0	0.000994	0.000484	0.00048	0	0.000907	0.001308	0.00085	0.000427	0	0.000882	0.001303	0	0
Ezra	M	88	196	0	0.000797	0.002388	0	0	0.000791	0.00226	0.000747	0.000709	0.00228	0.000739	0.000713	0	0	0	0	0.001253	0.001256	0	0	0.001254	0.001782	0.001761	0.00116	0.00113	0.001686	0.001662	0.002755	0.000542	0.00106	0.003055	0.001044	0.001534	0.001491	0.000484	0.001439	0.00137	0.003175	0.000872	0.001699	0.000853	0.001318	0.002204	0.001738	0.000426	0.000871
Fairbrother	unknown	39	53	0	0	0	0	0	0	0	0	0.001417	0	0	0	0.000686	0.000659	0.000646	0.000649	0.000627	0	0	0	0	0	0	0	0.000565	0	0	0	0	0.00053	0	0.000522	0.001023	0.000994	0.000484	0	0.000457	0.000454	0	0	0.000853	0.001318	0.000882	0	0.000853	0.000435
Fairclough	unknown	90	191	0	0	0.000796	0.000793	0.000801	0	0.000753	0.000747	0.000709	0	0	0	0	0.001317	0.000646	0	0	0.002513	0.000618	0.000615	0.000627	0.000594	0.001174	0.00058	0.000565	0	0.001662	0.000551	0.000542	0	0.000509	0	0.000511	0.002484	0	0.00048	0.000457	0.002722	0	0.00085	0.000853	0.001757	0.002204	0.001303	0.000426	0
Fairfax	unknown	50	71	0	0	0	0	0	0	0	0	0	0.00076	0	0.000713	0	0.000659	0	0	0.000627	0.001256	0	0	0	0	0	0	0	0	0	0.001653	0.001627	0	0	0.000522	0.001534	0	0.000484	0	0.000457	0.000454	0	0.000425	0.000427	0.001318	0	0.001303	0	0
Fairhurst	unknown	90	177	0	0.001595	0	0.000793	0	0	0.000753	0	0.001417	0	0.000739	0.001426	0.000686	0	0.001937	0	0.000627	0	0.000618	0	0.000627	0	0	0.00058	0.000565	0	0.000554	0.000551	0.000542	0.00053	0.001018	0.000522	0.000511	0	0.000484	0.000959	0.001826	0.000907	0.000872	0.00085	0.000427	0.000878	0.001322	0.001738	0.000426	0.002177
Faith	F	153	703	0	0	0	0.000793	0.000801	0.001582	0	0.000747	0	0.00076	0	0.000713	0	0	0.001291	0.000649	0	0.001256	0.001235	0.000615	0.000627	0.000594	0	0.00058	0.000565	0	0.000554	0	0	0	0.000509	0.001566	0.001023	0.000497	0.000484	0.00048	0.000457	0.001361	0.000872	0	0.000853	0.000439	0.000882	0.001303	0.000426	0.002177
Falconer	unknown	40	54	0	0	0	0	0.000801	0	0	0	0	0	0.000739	0	0.000686	0	0	0	0	0	0	0.000615	0.000627	0	0.000587	0	0	0	0	0	0.000542	0	0	0	0	0	0	0.00048	0	0	0.000436	0	0.000427	0	0.001322	0	0.000853	0
Fallows	unknown	64	91	0	0	0.000796	0.000793	0	0.000791	0.000753	0	0.000709	0.00076	0	0	0	0.001317	0.001291	0.000649	0	0.000628	0	0	0	0.001782	0.000587	0.00058	0	0.000562	0.001108	0.000551	0.000542	0.00053	0.001528	0.001044	0.001534	0	0.000968	0.00048	0.00137	0.000454	0	0	0	0	0.000882	0	0.000426	0.000435
Fanny	F	104	1842	0.004998	0.004784	0.001592	0.005548	0.00561	0.011865	0.006781	0.010463	0.002126	0.010642	0.006655	0.009269	0.008921	0.01054	0.003228	0.014933	0.01128	0.003769	0.008646	0.010462	0.01505	0.013071	0.01878	0.014497	0.013555	0.010115	0.012191	0.018181	0.018982	0.017486	0.011712	0.017222	0.013298	0.016893	0.013559	0.021102	0.015521	0.018144	0.021798	0.015717	0.016211	0.012737	0.014106	0.014335	0.012791	0.013063
Farmer	unknown	63	100	0.000833	0	0.000796	0	0.000801	0.001582	0.000753	0.001495	0	0.00076	0	0	0.000686	0.000659	0	0	0	0.001256	0	0	0	0.001188	0.001174	0	0	0.001124	0.000554	0	0.001085	0	0.001018	0	0	0.000994	0.001453	0	0.000457	0.001361	0.000436	0.00085	0	0.001318	0.000882	0.000869	0	0.000435
Farnworth	unknown	63	99	0	0	0	0	0	0.001582	0.000753	0	0	0	0	0	0	0.000659	0.000646	0.001298	0	0.001256	0.000618	0	0.001881	0.000594	0.002934	0	0.00113	0.000562	0.000554	0	0.000542	0	0.000509	0	0.000511	0.000497	0.000968	0	0	0.000454	0.000872	0	0.000427	0	0	0.000434	0.000853	0
Farooq	unknown	29	58	0	0	0	0	0	0	0	0	0	0	0	0	0	0	0	0	0	0	0	0	0	0	0	0	0	0	0	0	0	0	0	0	0	0	0	0	0	0	0	0	0	0	0	0	0	0
Farr	unknown	54	71	0	0	0	0.000793	0	0	0	0	0	0.00076	0	0	0.000686	0.000659	0	0	0	0	0	0	0.001254	0.000594	0	0.00058	0	0.001124	0.001108	0.000551	0	0.00053	0.001018	0.001566	0.001534	0.000497	0.000968	0.00048	0.000457	0	0.000872	0.000425	0.000427	0.000439	0	0.000434	0	0
Farrar	unknown	96	244	0.001666	0.001595	0.001592	0.001585	0.001603	0.002373	0.003014	0.001495	0.001417	0.00152	0	0.002852	0.002059	0.003952	0.003228	0	0.00188	0.000628	0.001235	0.000615	0	0.000594	0.002934	0.00232	0.001694	0.00281	0.001108	0.003306	0.002169	0.00053	0.003055	0.000522	0.001023	0.002484	0.002421	0.002398	0.001826	0.002268	0.000872	0.002974	0.000853	0.002196	0.002204	0.000869	0.001279	0.000435
Farrell	M	71	105	0	0	0	0	0	0	0	0.000747	0	0	0.000739	0.000713	0.002059	0.000659	0	0	0	0	0	0	0.000627	0	0	0	0	0.000562	0.000554	0.000551	0.000542	0	0	0	0	0	0	0	0.000457	0.000454	0.001308	0	0	0	0	0	0.001279	0.000871
Farrer	unknown	76	121	0.000833	0.000797	0	0.000793	0.000801	0.000791	0.000753	0.001495	0.001417	0.00076	0.000739	0.002852	0.000686	0.000659	0.000646	0.000649	0.000627	0.001885	0.001235	0	0	0.000594	0	0	0.000565	0.001124	0.000554	0.000551	0.001085	0.00053	0.002037	0.001044	0.000511	0.000497	0	0.000959	0.000913	0.000454	0.001308	0.002124	0.000427	0	0.000882	0.000434	0	0.000871
Farrimond	unknown	34	51	0	0	0	0	0	0	0	0	0	0	0	0	0.000686	0	0	0	0	0	0	0	0	0	0	0	0.000565	0.000562	0.000554	0	0	0.00053	0	0	0	0	0	0.00048	0	0.000454	0	0	0	0	0	0	0	0
Farrington	unknown	81	156	0	0.000797	0	0	0	0	0	0.001495	0	0	0	0.000713	0	0.001317	0	0	0.00188	0.001256	0.001235	0.000615	0.000627	0.001188	0.000587	0.00058	0.00113	0.001124	0.001108	0.001102	0.001627	0.00053	0	0.000522	0.000511	0.001491	0.000484	0.001918	0.000457	0.000907	0.00218	0.001699	0	0	0.000882	0.000869	0.002132	0.000435
Farrow	unknown	51	67	0	0.000797	0	0	0	0	0.000753	0.000747	0.001417	0	0	0	0	0	0.000646	0	0	0	0	0.000615	0	0	0	0	0.00113	0.000562	0	0	0	0	0.001018	0.001566	0.001023	0	0.000484	0.00048	0.000913	0.000454	0.000436	0	0	0.000439	0	0.001303	0	0.000435
Faruk	unknown	25	62	0	0	0	0	0	0	0	0	0	0	0	0	0	0	0	0	0	0	0	0	0	0	0	0	0	0	0	0	0	0	0	0	0	0	0	0	0	0	0	0	0	0	0	0	0	0
Fatima	F	40	101	0	0	0	0	0	0	0	0	0	0	0	0	0	0	0	0	0	0	0	0	0	0	0	0	0	0	0	0	0	0	0	0	0	0	0	0	0	0	0	0	0	0	0	0	0	0
Faulkner	unknown	107	276	0.000833	0.00319	0.000796	0.001585	0.000801	0.002373	0.000753	0.001495	0.001417	0	0.002218	0.000713	0.002059	0.002635	0.001937	0.003246	0.000627	0.003141	0.001853	0.000615	0.001881	0.001782	0.001174	0.00116	0	0.002248	0.002217	0.002204	0.001085	0.003179	0.001018	0.002088	0.00358	0.003478	0.000968	0.001918	0.000913	0.003629	0.000436	0.001699	0.001706	0.000439	0.001763	0.000869	0.003837	0
Fawcett	unknown	111	317	0.001666	0.000797	0.001592	0	0.001603	0.002373	0.000753	0.002242	0.002835	0.00152	0.002218	0.002139	0.000686	0	0.002583	0.000649	0	0.000628	0.00247	0.003077	0.002508	0.002971	0.000587	0.00058	0.001694	0	0.001108	0.003857	0.001627	0.00212	0.001018	0.001044	0.002557	0.002981	0.002905	0.001918	0.001826	0.002268	0.000872	0.00085	0.000853	0.003075	0.004849	0.001738	0.001279	0.000871
Fay	F	115	732	0	0	0	0	0	0	0	0	0	0	0	0.000713	0	0	0	0	0	0	0	0	0.000627	0.000594	0	0	0	0	0	0	0	0	0	0.000522	0	0	0	0	0	0	0.000436	0	0	0	0	0	0	0
Faye	F	69	739	0	0	0	0	0	0	0	0	0	0	0	0	0	0	0	0	0	0	0	0	0	0	0	0	0	0	0	0	0	0	0	0	0	0	0	0	0	0	0	0	0	0	0	0	0	0
Feargus	M	10	64	0	0	0.01592	0.016645	0.010418	0.002373	0.001507	0	0.000709	0	0.000739	0	0	0	0	0	0	0	0	0	0	0.000594	0	0	0	0	0	0	0	0	0	0	0	0	0	0	0.000457	0	0	0	0	0	0	0	0	0
Fearn	unknown	38	54	0.000833	0	0	0	0	0	0.000753	0	0	0	0.000739	0	0	0.000659	0	0.000649	0.001253	0	0.000618	0	0	0	0	0	0	0	0	0	0.000542	0	0	0	0	0	0	0	0.000913	0	0.000436	0	0.000427	0.002196	0.000441	0	0.000426	0.000871
Fearnley	unknown	62	102	0	0.000797	0	0	0	0	0	0	0.001417	0.00152	0	0.000713	0	0	0.000646	0.001298	0.000627	0	0	0.001231	0.000627	0	0	0	0.000565	0.000562	0.001108	0.000551	0.001085	0.00053	0.001018	0.001044	0.002557	0.000497	0	0	0.000913	0	0	0	0.000427	0	0.000441	0.001303	0.000426	0
Felicia	F	68	107	0	0.000797	0.000796	0.000793	0.000801	0.000791	0	0	0	0.00076	0	0	0	0	0.001291	0	0	0.001256	0	0	0	0.001188	0.000587	0	0	0	0.001108	0.000551	0.001085	0.00159	0	0.001566	0.002046	0	0	0.000959	0.00137	0.000454	0	0.000425	0	0	0	0	0	0.001306
Felicity	F	80	197	0	0	0	0	0	0	0	0	0	0.00076	0	0	0	0	0	0	0	0	0	0	0	0	0	0	0	0	0	0	0	0	0	0	0	0	0	0	0	0	0	0	0	0	0	0	0	0
Felix	M	116	293	0.000833	0.000797	0.000796	0	0	0	0	0.000747	0	0.00076	0.002218	0.001426	0.001372	0.000659	0	0.001298	0.00188	0.001885	0.001853	0	0.001254	0	0.001174	0	0.000565	0	0.000554	0.000551	0	0.00053	0.002037	0	0.000511	0.001491	0.002905	0	0	0.001814	0.000872	0.002124	0.001706	0.001757	0.001763	0.001738	0.002132	0
Fell	unknown	86	174	0.001666	0.002392	0.001592	0	0.001603	0.000791	0.001507	0	0.002126	0.00152	0.000739	0.001426	0.001372	0.001976	0.000646	0.001298	0.00188	0	0.001853	0.001231	0.001254	0.001188	0	0.003479	0.00113	0.000562	0.002217	0.004408	0.000542	0.00159	0.001018	0.000522	0.002557	0.000497	0.000968	0.000959	0.000457	0.001361	0	0.002124	0.000853	0.001757	0.000441	0.001303	0.002132	0.000871
Fenton	M	135	453	0.002499	0.002392	0	0.000793	0.000801	0.002373	0.001507	0.004484	0.001417	0.00228	0.000739	0.001426	0.000686	0.001317	0.000646	0.002597	0.001253	0.003141	0.001853	0.002462	0.000627	0.001782	0.002347	0.00116	0.001694	0.00281	0.002217	0.003306	0.000542	0.004769	0.003564	0.001044	0.002046	0.000994	0.002421	0.001918	0.003652	0.003175	0.003052	0.002549	0.000853	0.001757	0.002204	0.003041	0.000426	0.002613
Fenwick	unknown	69	109	0	0	0	0.000793	0.000801	0	0.000753	0	0	0	0.000739	0	0.000686	0.000659	0.000646	0	0.000627	0.001256	0	0	0	0	0.000587	0.00174	0.001694	0.001124	0	0	0	0	0.001018	0.000522	0.000511	0	0.000484	0	0.000913	0	0.000872	0.001274	0.00128	0	0	0.001303	0.000853	0
Ferdinand	M	80	157	0.000833	0.000797	0	0.000793	0	0	0.001507	0.001495	0	0.00228	0.000739	0	0.001372	0.000659	0	0.000649	0.001253	0.001256	0.001235	0	0.001254	0.000594	0.001174	0	0.00113	0.001124	0.001108	0.001102	0.001085	0.00053	0.002546	0.001566	0.000511	0.001987	0.002421	0.001439	0.002739	0.002268	0.000872	0.002124	0.000427	0.001318	0.001763	0	0.001279	0.001306
Fergus	M	105	234	0	0.000797	0.017512	0.023778	0.003206	0.005537	0.000753	0	0.000709	0.00076	0.001479	0	0	0	0	0	0	0	0	0	0.001254	0	0.000587	0	0.000565	0	0.000554	0.000551	0.001085	0.00106	0	0.000522	0.000511	0	0.000968	0	0.000457	0.000454	0.000872	0.001274	0	0.000439	0.001322	0.000434	0.000426	0.000871
Ferguson	unknown	139	464	0.001666	0.000797	0.000796	0.000793	0.000801	0.000791	0	0	0.000709	0	0.000739	0	0.000686	0.001317	0.000646	0.001298	0.001253	0.003769	0.001235	0.000615	0.002508	0	0	0.00116	0.001694	0.001124	0.002217	0.002755	0.001085	0.00106	0.002037	0.002088	0.000511	0.003478	0.002905	0.00048	0.00137	0.003175	0.001308	0.001699	0.001706	0.001318	0.001322	0.001303	0.001279	0.001742
Fern	F	58	98	0	0	0	0.000793	0	0	0	0	0	0	0	0	0	0	0	0	0	0	0	0	0	0	0	0	0.001694	0	0.000554	0.000551	0	0	0	0.000522	0	0	0	0	0	0.000454	0	0.000425	0	0	0	0.000434	0	0
Fernley	unknown	57	84	0	0	0	0	0	0	0	0	0.000709	0.00076	0	0	0	0	0	0.000649	0.000627	0	0.000618	0	0.000627	0	0	0.00116	0	0	0	0	0.000542	0	0.001018	0	0.000511	0.000994	0	0.001439	0.000457	0	0.001744	0.000425	0	0	0	0	0.000853	0.000871
Field	unknown	82	154	0	0.000797	0.002388	0.001585	0.002404	0.000791	0.004521	0.000747	0	0.00152	0.000739	0.001426	0.000686	0.001976	0.001291	0.001948	0.000627	0.000628	0.001853	0.001231	0	0.001188	0.001761	0.00174	0.000565	0.000562	0	0.001102	0.001085	0.00053	0.000509	0	0	0.001987	0.000968	0.00048	0.00137	0.000454	0.000872	0.001274	0.000853	0.001318	0.000441	0.000434	0	0
Fielden	M	85	152	0.000833	0.000797	0	0	0	0	0.000753	0	0.001417	0	0.002218	0.000713	0.001372	0	0.000646	0	0	0	0.001235	0.001231	0.000627	0	0	0.00174	0.000565	0	0	0.002204	0.000542	0.00053	0.001018	0.002088	0.000511	0	0.000968	0	0.000913	0.000907	0.000436	0.00085	0.000427	0.000439	0.000441	0	0.000853	0
Fielding	M	113	544	0	0.001595	0.003184	0.003963	0.000801	0.001582	0.003767	0.002242	0.004252	0	0.002218	0.003565	0.004804	0.002635	0.002583	0.001298	0.002507	0.001256	0.001853	0.001846	0.002508	0.004159	0.002347	0.005799	0.002824	0.00281	0.004433	0.003306	0.005423	0.00106	0.003055	0.002609	0.00358	0.003478	0.002905	0.003837	0.003652	0.003629	0.003924	0.004673	0.002986	0.001757	0.00573	0.004778	0.001705	0.003048
Fildes	unknown	57	73	0	0.000797	0.000796	0.000793	0	0	0	0.000747	0	0.00152	0.002218	0.000713	0	0.000659	0.000646	0	0.00188	0	0.000618	0.000615	0	0	0.001174	0	0.000565	0.001686	0.000554	0.000551	0.000542	0.00106	0.000509	0.000522	0.001023	0	0	0.00048	0.000913	0.000454	0	0	0.000427	0	0.000441	0	0	0
Finch	unknown	67	108	0	0	0	0	0	0.000791	0	0	0	0.00076	0.001479	0	0	0.000659	0	0	0.000627	0.000628	0	0.000615	0.001254	0.000594	0	0	0.000565	0.001686	0	0.000551	0	0.00159	0.002037	0.001566	0.001023	0.001491	0.002421	0.00048	0.000913	0.000907	0.000436	0	0.000427	0.001318	0	0.000869	0.000426	0.000871
Findlay	unknown	47	68	0	0	0	0	0	0	0	0	0	0	0	0	0	0	0	0	0	0	0.000618	0	0.000627	0	0.000587	0	0	0	0	0	0	0	0	0	0	0.000497	0	0.00048	0	0.000907	0.000436	0.000425	0	0	0.000882	0.000434	0	0
Finlay	M/F	74	147	0	0	0	0	0	0	0	0	0.000709	0	0	0	0.000686	0	0	0	0.000627	0	0	0	0	0.000594	0.000587	0.00058	0.000565	0	0	0	0	0	0	0	0	0	0.000484	0	0.000457	0	0	0.000425	0	0.000439	0	0.001303	0	0
Finley	M/F	42	79	0	0	0	0.000793	0	0	0	0	0	0	0	0	0	0	0.000646	0	0	0	0.000618	0	0	0	0	0	0	0.000562	0	0	0	0	0	0	0	0	0	0	0.000913	0	0	0	0	0	0	0.000434	0.000426	0
Finn	M	27	53	0	0	0	0	0	0	0	0	0	0	0	0	0	0	0	0.000649	0	0	0	0	0	0	0	0	0.000565	0	0	0	0	0	0	0	0.000511	0	0	0	0	0	0	0	0	0	0	0	0	0
Finney	unknown	70	111	0	0.000797	0.002388	0.001585	0	0.003955	0.000753	0	0.000709	0.00152	0.000739	0	0	0.000659	0	0	0.001253	0	0.000618	0.001231	0.001254	0.000594	0.000587	0.00058	0.00113	0.000562	0.000554	0.000551	0.001085	0	0.000509	0.001044	0	0.001491	0.000484	0.000959	0.000457	0.000907	0	0.001274	0.001706	0	0.000882	0.001303	0	0.001306
Fiona	F	75	765	0	0	0	0	0	0	0	0	0	0	0	0	0	0	0	0	0	0	0	0	0	0	0	0	0	0	0	0	0	0	0	0	0	0	0	0	0	0	0	0	0	0	0	0	0	0
Firth	unknown	121	365	0.002499	0.000797	0	0.000793	0.000801	0.003164	0.00226	0.003737	0.002126	0	0.001479	0.000713	0.001372	0.003294	0.001291	0.003895	0.000627	0.000628	0.001853	0.001846	0.001881	0.002971	0.002347	0.00116	0.000565	0.001686	0.001662	0.004408	0.002712	0.003179	0.004074	0.001566	0.003069	0.003478	0.003874	0.003357	0.001826	0.002722	0.001744	0.001274	0.00256	0.000878	0.001763	0.002172	0.001705	0.000871
Fish	unknown	75	132	0	0.000797	0	0.001585	0.000801	0.000791	0.001507	0.000747	0.000709	0.00076	0.000739	0	0.001372	0.000659	0	0	0.000627	0.000628	0.00247	0.001231	0.000627	0	0	0.00174	0.00113	0.002248	0.000554	0.001102	0.001627	0.002649	0.000509	0.000522	0.002046	0.000994	0	0.00048	0.000457	0	0.000436	0.000425	0.000853	0.000439	0.000441	0.000869	0.000853	0.000871
Fisher	unknown	123	705	0.004998	0.002392	0.002388	0.002378	0.001603	0.006328	0.004521	0.005231	0.002835	0.003801	0.003697	0.004991	0.003431	0.00527	0.005165	0.001948	0.00564	0.001885	0.003088	0.005539	0.007525	0.003565	0.003521	0.004059	0.002824	0.003934	0.001108	0.001102	0.003254	0.004769	0.00611	0.005741	0.005626	0.007453	0.007748	0.003837	0.005022	0.003175	0.003488	0.002974	0.005119	0.002635	0.003526	0.004344	0.002985	0.002613
Fishwick	unknown	55	80	0.001666	0	0.000796	0.000793	0	0	0.000753	0	0.000709	0.00076	0.000739	0	0	0	0.000646	0	0.000627	0	0	0	0	0.000594	0	0	0	0.000562	0.000554	0	0.001085	0.00159	0	0.001044	0	0.000994	0.000968	0.001439	0.000913	0	0.000872	0.00085	0.000427	0	0.000882	0	0.000426	0.001742
Fitton	unknown	82	140	0.001666	0.000797	0.000796	0.000793	0.000801	0.001582	0.001507	0.000747	0.001417	0.00076	0.000739	0.000713	0.001372	0.001976	0	0.001298	0.00188	0.000628	0	0.000615	0.000627	0	0.000587	0	0.000565	0.001686	0.000554	0.000551	0	0.00053	0.000509	0.001566	0.001023	0.000994	0.001453	0.001439	0.000457	0.001814	0.000872	0.000425	0	0.000878	0.001322	0.001303	0.001705	0.000871
Fitzgerald	unknown	101	226	0	0	0	0	0.000801	0.000791	0.000753	0	0.000709	0	0	0	0	0.001317	0	0.000649	0	0	0.001235	0	0.000627	0	0.000587	0.00174	0.001694	0.00281	0.000554	0.000551	0.001085	0.00053	0.001018	0	0.001534	0.000994	0.001453	0.000959	0.000913	0.000907	0.001308	0.00085	0.000427	0.000439	0.000441	0.000434	0	0.000435
Fitzroy	unknown	44	57	0	0	0.000796	0.000793	0.000801	0	0.000753	0.000747	0	0	0	0	0.000686	0	0	0	0	0	0.000618	0	0	0	0	0	0	0	0.001108	0	0.000542	0	0.000509	0	0	0	0	0	0.000457	0.000454	0	0	0	0	0	0	0.000426	0
Fleet	unknown	41	54	0	0	0	0.000793	0.000801	0	0	0	0	0	0.000739	0	0	0	0	0	0.000627	0	0.000618	0.000615	0	0	0.001174	0.00058	0	0.00281	0.000554	0.000551	0.000542	0.00053	0.000509	0.000522	0.001023	0	0.000484	0	0	0.000454	0	0	0	0	0	0	0	0
Fleetwood	M	80	127	0.000833	0	0.000796	0	0	0	0	0.000747	0	0	0.001479	0.000713	0.000686	0.000659	0.001291	0.001948	0	0	0.001235	0	0.000627	0.001188	0.000587	0.00058	0.002259	0	0.001662	0.001102	0.000542	0.00053	0.000509	0.001566	0	0.000994	0.000968	0.00048	0.000457	0.000907	0.000436	0.000425	0.00128	0	0.000441	0.000869	0.000426	0.000435
Fleming	unknown	105	270	0	0	0	0.002378	0.000801	0.000791	0.001507	0	0	0.00076	0.000739	0.000713	0.000686	0.001317	0	0.003246	0	0.003141	0.003705	0.000615	0.001881	0.001188	0.000587	0.00174	0.00113	0.003372	0	0.002755	0.001085	0.00106	0	0.001044	0.000511	0.001491	0.001937	0.000959	0.002283	0.000907	0.001308	0.001699	0.002133	0.001318	0.001763	0.001738	0.001279	0.001742
Fletcher	M/F	150	1408	0.009163	0.004784	0.01194	0.010304	0.008014	0.007119	0.006781	0.014947	0.012048	0.009881	0.008873	0.007843	0.006176	0.015809	0.005165	0.010388	0.00564	0.005654	0.010498	0.008001	0.006271	0.007724	0.013498	0.005799	0.007907	0.005058	0.007758	0.01157	0.005966	0.006888	0.011712	0.00835	0.008695	0.009937	0.010169	0.007194	0.0105	0.004536	0.004796	0.008071	0.008532	0.00571	0.006171	0.009122	0.005969	0.006096
Fleur	F	49	100	0	0	0	0	0	0	0	0	0	0	0	0	0	0	0	0	0	0	0	0	0	0	0	0	0	0	0	0	0	0	0	0	0	0	0	0	0	0	0	0	0	0	0	0	0	0
Flint	unknown	51	65	0	0.001595	0.000796	0.000793	0	0	0.000753	0.001495	0.000709	0.00152	0.001479	0	0.000686	0	0	0	0.000627	0	0	0.001231	0.000627	0	0	0.00058	0	0	0	0.001102	0	0	0.001018	0.000522	0.000511	0.000497	0.000484	0.001439	0.000457	0	0.000436	0.00085	0.000427	0	0	0	0.000853	0
Flora	F	119	385	0	0.000797	0.001592	0	0	0	0	0	0	0.00076	0.000739	0	0.001372	0.000659	0	0.000649	0.000627	0	0.000618	0	0	0	0.000587	0.00174	0.001694	0.001686	0.002771	0.004408	0.002169	0.00053	0.005092	0.003131	0.002046	0.003975	0.002905	0.002877	0.003652	0.003175	0.00218	0.002974	0.00256	0.001318	0.001322	0.00391	0.000426	0.001306
Florence	M/F	171	11276	0	0	0.000796	0.001585	0.001603	0	0.00226	0	0.002835	0.00228	0.004436	0.001426	0.004804	0.003952	0.00452	0.004545	0.006267	0.011936	0.019144	0.027079	0.013796	0.01723	0.013498	0.028995	0.023721	0.02023	0.026044	0.042423	0.031455	0.036562	0.041755	0.048014	0.05217	0.057636	0.046488	0.065703	0.053411	0.055341	0.060162	0.058197	0.063565	0.06764	0.06039	0.067767	0.067367	0.067925
Florrie	F	43	73	0	0	0	0	0	0	0	0	0	0	0	0	0	0	0	0	0	0	0	0	0	0	0	0	0	0	0	0	0	0	0	0	0	0	0	0	0	0	0	0	0.000427	0.000439	0	0	0.000853	0.000435
Flower	unknown	66	114	0.000833	0	0.000796	0.000793	0.001603	0	0.003014	0.002242	0.001417	0.00152	0.000739	0.003565	0	0.001317	0.000646	0.000649	0.000627	0.000628	0	0	0.001254	0.001188	0.001761	0.00058	0.000565	0	0.001108	0.000551	0.000542	0	0.001528	0.001044	0.000511	0.000497	0.001453	0.001439	0.000913	0.000907	0.000436	0	0	0.000439	0.001322	0	0	0
Floyd	M	74	110	0	0	0	0	0	0	0	0	0	0.00076	0	0.000713	0	0	0	0	0	0	0	0.001231	0.000627	0	0.000587	0.00116	0	0.001124	0.000554	0	0.000542	0	0.000509	0	0	0	0	0.00048	0	0.000454	0.000872	0	0	0	0.000441	0.000434	0	0.000435
Flynn	M	35	53	0.000833	0	0	0	0	0	0	0	0	0	0	0	0	0.000659	0	0	0	0	0	0	0	0.000594	0.000587	0	0	0	0	0	0	0.00053	0	0.000522	0	0	0	0	0	0	0	0	0	0	0	0	0	0
Foden	unknown	80	122	0.000833	0	0	0.000793	0.000801	0.000791	0.000753	0	0.001417	0.003801	0.002218	0	0.001372	0.000659	0.000646	0	0	0.001885	0	0.002462	0.000627	0.001782	0.000587	0.00058	0.000565	0.000562	0.001108	0.000551	0.002169	0	0.000509	0	0.001534	0.000994	0.000968	0.000959	0.000457	0.000907	0.000436	0.00085	0.000427	0.000439	0.000882	0.000434	0	0.000871
Fogg	unknown	38	50	0	0	0	0	0	0	0.000753	0.000747	0	0	0	0	0.000686	0.000659	0	0.000649	0	0	0	0	0.000627	0	0	0.00058	0.000565	0.001124	0	0.000551	0.000542	0.00053	0.001018	0.001044	0	0.001491	0	0.000959	0.000457	0.000454	0	0	0	0.000439	0	0.000869	0	0.001306
Foley	unknown	41	56	0	0	0	0	0	0.000791	0	0	0	0	0	0	0.000686	0	0	0.000649	0	0	0	0	0.000627	0	0	0	0	0.000562	0	0	0	0	0	0	0.000511	0	0.000484	0.001439	0.000913	0.000454	0	0.000425	0.000427	0	0.000441	0	0.000853	0
Forbes	unknown	128	348	0	0	0	0.002378	0	0.000791	0	0.001495	0.001417	0.00152	0.000739	0.000713	0.000686	0	0.001937	0	0.000627	0.000628	0	0.000615	0	0.001188	0.002347	0.00174	0	0	0.001662	0.002755	0.001085	0.00159	0.001018	0.001044	0.000511	0	0.001453	0.000959	0.000913	0.002722	0.001308	0.001274	0.000427	0.001318	0.000441	0	0.000426	0.001306
Ford	unknown	141	623	0.002499	0.000797	0.000796	0.00317	0	0	0.003767	0.002989	0.001417	0.004561	0.003697	0.001426	0.002059	0.003952	0.001937	0.001948	0.002507	0.003141	0.003705	0.003077	0.003762	0.003565	0.001174	0.006379	0.002259	0.003372	0.003325	0.002204	0.004339	0.006359	0.004074	0.006263	0.00358	0.005962	0.005811	0.004796	0.004109	0.00499	0.00436	0.004248	0.004266	0.004392	0.003526	0.00391	0.001705	0.002613
Forester	unknown	60	86	0.000833	0	0	0	0	0	0.000753	0.000747	0.000709	0	0	0	0.000686	0	0.000646	0	0	0	0	0.000615	0.000627	0	0.001174	0	0.00113	0	0.000554	0.000551	0.000542	0.00053	0	0	0	0	0.000968	0.00048	0	0.000907	0.001308	0.001699	0	0	0	0.000434	0	0.000435
Forrest	unknown	116	321	0.000833	0	0.002388	0.000793	0	0	0.000753	0.002242	0.000709	0.00076	0.000739	0.002139	0.002059	0.001317	0.001291	0.000649	0.000627	0.002513	0.003088	0.002462	0.001254	0.000594	0.000587	0.00058	0.000565	0.001124	0.000554	0.001653	0.001627	0.00106	0.001528	0.002609	0.002046	0.001987	0.000968	0.001918	0.00137	0.002722	0.001308	0.00085	0.002133	0.001757	0.001763	0.001303	0.003411	0.001742
Forrester	unknown	100	228	0	0	0	0.001585	0	0	0.000753	0.001495	0.000709	0	0	0.000713	0	0.001317	0.001937	0	0.000627	0.001256	0.001853	0.001231	0.000627	0	0.000587	0.00058	0.000565	0.000562	0.001108	0.000551	0.001085	0.00106	0.000509	0.001044	0.002046	0.000994	0.000968	0.00048	0.001826	0.001361	0.000872	0.00085	0.00128	0	0.000882	0.002172	0.000426	0.002177
Forshaw	unknown	87	162	0	0	0.000796	0.000793	0	0	0.000753	0	0.001417	0	0	0.000713	0	0.000659	0.001291	0	0.000627	0	0.000618	0.001231	0	0.001188	0.000587	0.00058	0.00113	0.001124	0.000554	0	0.001085	0.00053	0.000509	0.000522	0.001023	0.000994	0.000484	0.00048	0.000913	0.000907	0	0.00085	0.000427	0.001757	0.000882	0.000434	0.000426	0.001306
Forster	unknown	102	217	0.000833	0.000797	0	0	0	0.000791	0.000753	0.002242	0	0	0.000739	0.000713	0.002059	0.001976	0.000646	0.001948	0.000627	0	0.000618	0.001231	0.000627	0.000594	0.000587	0.00058	0.002259	0.001124	0.001662	0.002755	0.001627	0.00212	0.000509	0.002609	0.000511	0.001987	0.001937	0.000959	0.00137	0.000907	0.000436	0.00085	0.00128	0.000439	0.001322	0.001738	0.000853	0.000435
Forsyth	unknown	76	129	0	0	0	0	0	0	0.000753	0.000747	0	0	0	0	0	0	0	0	0.000627	0	0	0.000615	0.000627	0	0.002347	0.00058	0.000565	0	0	0.001653	0	0	0.001528	0.000522	0	0.000497	0.000484	0.00048	0.000457	0.000907	0.001308	0.00085	0.000853	0.002196	0.000882	0.000869	0	0
Fort	unknown	60	92	0	0	0	0.001585	0	0.000791	0.000753	0	0.001417	0.00076	0.000739	0	0.001372	0.000659	0	0.001298	0	0.001256	0	0.001231	0.001254	0	0.000587	0.00232	0.000565	0.001124	0	0.001102	0	0	0.000509	0	0.000511	0	0.000484	0	0.000457	0.001361	0.000872	0	0.000853	0.000878	0.000441	0	0.001279	0.000435
Foster	M/F	153	1469	0.002499	0.004784	0.007164	0.005548	0.004007	0.003955	0.004521	0.004484	0.01134	0.006841	0.007394	0.007843	0.010293	0.005929	0.009685	0.007142	0.012533	0.010051	0.007411	0.008001	0.007525	0.0101	0.002934	0.011598	0.008472	0.005619	0.009974	0.008815	0.00705	0.010598	0.009675	0.009394	0.009206	0.011428	0.008716	0.008632	0.00913	0.01134	0.009591	0.006797	0.007679	0.009224	0.008375	0.008254	0.008101	0.007402
Fothergill	unknown	47	60	0.001666	0.000797	0.001592	0	0.000801	0	0	0	0	0	0.001479	0.000713	0	0.000659	0.000646	0.000649	0.000627	0	0	0	0.000627	0.000594	0.000587	0	0	0	0.000554	0.001102	0	0.00053	0.001018	0	0.001023	0.000497	0	0.00048	0.000457	0.000454	0.000436	0	0	0	0.000441	0	0.000853	0
Foulds	unknown	66	103	0	0	0	0	0	0	0	0	0	0	0	0.001426	0	0	0	0.000649	0.000627	0	0.000618	0	0	0	0.000587	0.00058	0.00113	0.000562	0.001108	0	0.000542	0.00053	0.000509	0.000522	0.000511	0	0.000968	0	0.000913	0.000454	0.000436	0.00085	0.000853	0.000439	0.001763	0.000869	0.000853	0
Foulkes	unknown	119	393	0.000833	0.001595	0.001592	0	0.003206	0	0	0	0.000709	0.00076	0.000739	0.000713	0.002059	0	0.001937	0	0.000627	0.001885	0.001853	0.001846	0.001881	0.001782	0.002934	0.00058	0.002824	0	0.001108	0	0.001627	0.003179	0.002546	0.002088	0.001023	0.001987	0.002905	0.002398	0.002283	0.000907	0.00218	0.001699	0.000427	0.001757	0.000882	0.002172	0.002132	0.000871
Fountain	M	47	58	0	0.000797	0	0	0.000801	0.002373	0	0	0	0.00076	0	0.001426	0.000686	0.000659	0	0	0	0.001256	0	0.000615	0.000627	0	0	0.00058	0	0.000562	0	0	0	0.00053	0.000509	0.000522	0.000511	0.000497	0.000968	0	0	0	0	0.000425	0.000853	0.000439	0.000441	0.000869	0.000426	0
Fowler	unknown	107	417	0.003332	0.003987	0	0.001585	0	0.000791	0.001507	0.002242	0.003544	0.00228	0.002218	0.001426	0.002745	0.003952	0.003228	0.003246	0.00188	0.00691	0.004323	0.002462	0.00439	0.001782	0.002934	0.002899	0.003953	0.00281	0.002771	0.004408	0.001627	0.00106	0.003055	0.001566	0.001534	0.001491	0.002421	0.003357	0.00137	0.004083	0.002616	0.002974	0.003413	0.002635	0.003086	0.002172	0.002132	0.001742
Fox	unknown	121	544	0.004165	0.006379	0.004776	0.005548	0.004808	0.003164	0.003767	0.005979	0.00567	0.00304	0.002958	0.001426	0.002059	0.003952	0	0.002597	0.004387	0.003141	0.003705	0.004308	0.00439	0.002971	0.004108	0.005219	0.002824	0.005619	0.004433	0.001102	0.003254	0.003709	0.005601	0.002088	0.004603	0.002484	0.004358	0.002877	0.003652	0.002268	0.003052	0.001699	0.003413	0.003075	0.001763	0.00391	0.002558	0.002613
Foxcroft	unknown	43	52	0	0.000797	0	0	0	0	0.000753	0	0.000709	0	0.000739	0.000713	0	0.000659	0	0.000649	0	0.000628	0	0	0.000627	0	0	0.00116	0.000565	0	0.001108	0	0.000542	0.00053	0.000509	0.000522	0	0.000994	0.000484	0.000959	0	0	0.000436	0.000425	0.000427	0.000439	0	0.000869	0.000426	0
Foy	unknown	41	58	0	0	0	0	0	0	0	0	0	0	0	0	0	0	0	0.000649	0.000627	0	0	0	0	0	0	0.00058	0	0	0	0	0	0.00106	0.000509	0	0.000511	0.000994	0	0.000959	0	0.000907	0.001744	0	0.00128	0	0.000441	0	0.000853	0
France	M/F	104	260	0	0.000797	0.000796	0.001585	0.000801	0.000791	0.000753	0.000747	0.001417	0.00152	0	0.000713	0.001372	0.000659	0.001291	0.000649	0.001253	0.001885	0.001853	0.001231	0.001254	0.001188	0.000587	0.00232	0.00113	0.001124	0.003325	0.001653	0.001627	0.00053	0.002037	0.003131	0.001534	0	0.002421	0.002398	0.002283	0.000907	0.001308	0.001274	0	0.002196	0.003526	0.001303	0.000853	0.001306
Frances	M/F	177	19080	0.021659	0.027111	0.029451	0.026949	0.032857	0.034805	0.033151	0.030641	0.034019	0.037245	0.039188	0.039927	0.045977	0.044135	0.041323	0.039604	0.046999	0.043347	0.044464	0.043081	0.057691	0.046936	0.041081	0.063209	0.059301	0.04046	0.057076	0.062257	0.067791	0.061996	0.064669	0.063149	0.049613	0.065089	0.066342	0.05707	0.073954	0.062145	0.068009	0.062445	0.066551	0.066762	0.063476	0.056907	0.059692	0.05704
Francesca	F	91	549	0	0	0	0	0	0	0	0	0	0.00076	0	0	0	0	0.000646	0	0	0	0	0	0	0	0	0	0	0	0.000554	0	0	0	0	0	0	0	0	0	0.000457	0	0.000436	0	0	0	0	0	0	0
Francine	F	49	96	0	0	0	0	0	0	0	0	0	0	0	0	0	0	0	0	0	0	0	0	0	0	0	0	0	0	0	0	0	0	0	0	0	0	0	0	0	0	0	0	0	0	0	0	0	0
Francis	M	177	25430	0.019993	0.023124	0.025471	0.030119	0.029652	0.030059	0.042192	0.026157	0.035437	0.040286	0.045842	0.042066	0.039801	0.040841	0.047134	0.048693	0.052639	0.051513	0.042611	0.053543	0.048912	0.053471	0.054578	0.041753	0.062125	0.065186	0.069267	0.074928	0.061826	0.068884	0.067724	0.073065	0.07314	0.071051	0.08329	0.082008	0.085367	0.088454	0.083704	0.066268	0.081056	0.068518	0.070529	0.08688	0.085701	0.080988
Frank	M	176	8985	0.000833	0.002392	0	0.000793	0.000801	0.002373	0.003014	0.002242	0.002835	0.004561	0.005915	0.004991	0.002745	0.003952	0.007748	0.005843	0.005013	0.00691	0.009263	0.006154	0.006271	0.009506	0.005282	0.008698	0.011295	0.008429	0.010529	0.012121	0.011931	0.012187	0.011202	0.016701	0.018413	0.013912	0.01259	0.012469	0.016891	0.014516	0.016566	0.015293	0.018344	0.019765	0.015869	0.016942	0.020892	0.020029
Frankland	unknown	96	223	0	0	0	0	0.001603	0.003164	0.000753	0.000747	0.000709	0.00076	0.002218	0	0.001372	0.001976	0.000646	0	0.001253	0.002513	0.000618	0.000615	0	0	0.000587	0.00232	0.002824	0.000562	0.001662	0.001102	0.001085	0.00159	0.000509	0.001044	0.000511	0.000497	0	0.001439	0.002283	0	0.001744	0.002549	0.000853	0.000878	0.000882	0.000434	0.001705	0.001742
Franklin	M/F	154	723	0.000833	0.000797	0.000796	0.001585	0	0.003164	0.001507	0.006726	0.007087	0.00076	0.000739	0.004278	0.002059	0.001976	0.001937	0.001298	0.002507	0.004397	0.00247	0.003077	0.003135	0.005941	0.001174	0.00116	0.00113	0.001124	0.002217	0.002204	0.001085	0.003709	0.001018	0.003131	0.005626	0.002484	0.002905	0.001439	0.005935	0.001814	0.00436	0.001699	0.003413	0.003953	0.003086	0.002172	0.001705	0.004354
Franklyn	M/F	78	183	0	0	0	0	0	0	0	0	0	0	0	0	0.000686	0	0	0.001298	0	0.000628	0	0	0	0.000594	0	0	0.000565	0.000562	0	0	0	0	0	0	0	0	0.000484	0	0	0	0	0	0	0	0	0	0	0
Fraser	M	163	947	0.002499	0	0.000796	0	0.000801	0.001582	0	0.000747	0	0.00152	0.001479	0.001426	0	0.001317	0	0.001298	0.000627	0.001885	0.001853	0	0.001254	0	0.000587	0.00058	0.002824	0	0.001108	0.001653	0.002712	0.003179	0.001528	0.000522	0.001534	0.002484	0.002421	0.00048	0.00137	0.003629	0.000436	0.001699	0.004693	0.000439	0.001322	0.002172	0.002132	0.002613
Frazer	M	116	227	0.000833	0	0	0	0	0	0.000753	0.000747	0.000709	0.00076	0	0	0	0	0	0	0	0.000628	0	0	0	0.000594	0.001174	0.00174	0.000565	0.001124	0.001108	0	0.001627	0	0.000509	0.000522	0	0.002484	0.000968	0.00048	0.000913	0.000907	0.001308	0.000425	0	0.000878	0	0.001738	0.000853	0.000435
Fred	M	156	1493	0	0	0	0	0	0	0.000753	0	0.000709	0	0.000739	0	0	0.000659	0.001291	0.000649	0.000627	0	0.001235	0.001231	0.000627	0.002971	0.001761	0.00232	0.002259	0.001686	0.002771	0.004958	0.003254	0.004769	0.003055	0.005219	0.006138	0.006459	0.005811	0.003837	0.007304	0.00499	0.007847	0.005947	0.004693	0.009663	0.006171	0.009557	0.003837	0.007402
Freda	F	103	1318	0	0	0	0	0	0	0	0	0	0	0	0	0	0	0	0	0	0.000628	0	0	0	0	0	0	0	0	0	0	0	0	0	0	0	0.000497	0	0	0	0.000454	0.000436	0	0.000427	0	0.000441	0.000434	0	0.000435
Freddie	M/F	20	58	0	0	0	0	0	0	0	0	0	0	0	0	0	0	0	0	0	0	0	0	0	0	0	0	0	0	0	0	0	0	0	0	0	0	0	0	0	0	0	0	0	0	0	0	0	0
Frederic	M	141	977	0.004165	0.010366	0.010348	0.008719	0.007213	0.010283	0.006027	0.004484	0.007796	0.006081	0.007394	0.002139	0.010293	0.007246	0.008394	0.006492	0.004387	0.011308	0.009881	0.009232	0.006898	0.011288	0.00939	0.008698	0.003953	0.002248	0.008866	0.009917	0.008677	0.007418	0.010184	0.011482	0.010229	0.006956	0.004358	0.003837	0.005478	0.005897	0.003924	0.004673	0.005119	0.005271	0.003526	0.006516	0.007248	0.00566
Frederica	F	107	220	0.001666	0	0	0.002378	0.000801	0	0.001507	0	0	0	0	0	0.000686	0	0.000646	0.001298	0.001253	0.000628	0.000618	0.000615	0.000627	0.000594	0.000587	0.00116	0.00113	0.001686	0.002217	0.001653	0.001085	0.00212	0.001018	0.001044	0.000511	0.001491	0.000968	0.00048	0.000457	0.000907	0.00218	0.002974	0.000427	0.001318	0.001322	0.001303	0.000853	0.000871
Frederick	M	174	35711	0.040819	0.035085	0.039003	0.042801	0.052892	0.058536	0.055753	0.070998	0.068747	0.073731	0.072461	0.064881	0.082347	0.081682	0.07167	0.098685	0.085225	0.09486	0.106219	0.109548	0.163041	0.146749	0.136739	0.142075	0.134416	0.126438	0.123572	0.137185	0.143718	0.152076	0.155816	0.138302	0.159067	0.147568	0.151084	0.147232	0.219124	0.204125	0.173946	0.175865	0.165099	0.168222	0.156486	0.177236	0.173533	0.162411
Fredric	M	46	60	0	0.001595	0	0	0	0	0.000753	0.000747	0	0	0.000739	0	0.000686	0	0	0.000649	0.000627	0	0	0.000615	0.000627	0.001782	0.001174	0.00058	0.00113	0	0	0	0	0	0.000509	0	0	0	0	0	0.000457	0	0	0.000425	0	0	0.000441	0	0	0
Fredrick	M	109	242	0.003332	0	0.000796	0	0.001603	0.003164	0.00226	0.002989	0.000709	0.00152	0.000739	0.002139	0.002059	0	0.000646	0	0.001253	0.004397	0.001235	0.001231	0.001881	0.001782	0.000587	0.00116	0.00113	0	0.000554	0.001653	0.002169	0	0.001528	0.001044	0.000511	0.001491	0.000968	0.00048	0.005022	0.002268	0.001744	0.001274	0	0	0.004408	0.005647	0.001705	0.000435
Freeman	M/F	114	342	0.000833	0.000797	0	0	0	0.000791	0	0	0.000709	0.00076	0.002218	0.000713	0.001372	0	0	0.001298	0.002507	0.001885	0.000618	0.001846	0.002508	0.000594	0.002347	0.00116	0.002259	0	0.001108	0.002204	0.003254	0.002649	0.002037	0.001044	0.002046	0.001491	0.000968	0.001439	0.00137	0.001361	0.00218	0.002549	0.00128	0.001318	0.003086	0.002172	0.000426	0.001306
French	unknown	78	240	0	0	0.000796	0.000793	0	0	0	0	0.000709	0	0	0.001426	0.000686	0	0.001291	0.000649	0.001253	0	0.001235	0	0.000627	0	0	0	0	0	0.001662	0.001102	0	0	0	0.002088	0.000511	0.000497	0.001937	0.001439	0.001826	0.000907	0.000872	0	0.000427	0.000439	0	0.000434	0.000853	0.000871
Freya	F	27	120	0	0	0	0	0	0	0	0	0	0	0	0	0	0	0	0	0	0	0	0	0	0	0	0	0	0	0	0	0	0	0	0	0	0	0	0	0	0	0	0	0	0	0	0	0	0
Frith	unknown	69	114	0	0.000797	0	0	0.000801	0	0.000753	0.000747	0	0.00228	0.000739	0.002139	0.000686	0.001976	0.000646	0.000649	0.000627	0	0.000618	0	0.001254	0	0.001174	0.00058	0	0.001124	0	0.000551	0	0.00053	0.000509	0.000522	0	0.000994	0.001453	0.00048	0.000457	0.000454	0.000436	0.001699	0.000427	0.001318	0.001322	0.000869	0	0
Frost	unknown	90	333	0	0.002392	0.017512	0.045179	0.025645	0.010283	0.006781	0.003737	0	0.00152	0.002958	0.002139	0.003431	0.001976	0.001937	0.000649	0.002507	0.000628	0.000618	0	0.000627	0.002376	0.001761	0.00116	0	0.001124	0.001108	0.001653	0.000542	0.00053	0.001528	0.001044	0.000511	0.001987	0.000968	0.000959	0.004109	0.002268	0.001744	0.001274	0.002133	0.001757	0.001763	0.001738	0	0.000871
Fry	unknown	43	56	0	0	0.000796	0.001585	0	0.000791	0	0.000747	0.000709	0	0	0.001426	0	0.000659	0	0	0	0	0.000618	0.000615	0.001254	0	0	0.00058	0.000565	0.000562	0.001108	0.000551	0.000542	0.00106	0.000509	0.000522	0	0.000497	0.000968	0	0	0.000454	0.000872	0	0.000427	0	0.000441	0.000434	0.000426	0.000435
Fryer	unknown	70	122	0	0.001595	0.001592	0.000793	0.000801	0.000791	0.001507	0.000747	0.000709	0	0	0.000713	0.000686	0.001317	0.000646	0	0.000627	0.001256	0.000618	0	0.000627	0.000594	0.000587	0.00058	0	0.001124	0.000554	0.001102	0.000542	0.00053	0.001018	0	0.001023	0.000994	0.000968	0.000959	0.002283	0.000454	0	0.00085	0.001706	0	0	0.000434	0	0.000435
Fuller	unknown	63	93	0	0	0.000796	0	0	0	0	0.000747	0.000709	0	0	0.001426	0.001372	0	0	0.002597	0.000627	0	0	0	0.000627	0.001188	0.001174	0.00174	0.001694	0	0.000554	0	0	0	0	0.001044	0	0	0.000968	0.00048	0.000457	0.000907	0.000436	0.001274	0	0	0.000441	0	0.000426	0.000871
Fulton	unknown	59	84	0	0	0	0	0	0.000791	0	0	0.000709	0	0	0.000713	0.000686	0	0.000646	0	0.000627	0	0	0.000615	0	0.000594	0.000587	0	0	0.000562	0	0	0.001085	0	0	0.001044	0.001023	0	0	0.000959	0	0.000454	0	0	0.000427	0	0.000441	0.000869	0.000426	0.000871
Furness	unknown	64	104	0	0	0	0	0	0	0	0	0.002126	0	0.000739	0	0	0.001317	0	0.001298	0.000627	0	0.000618	0	0	0.000594	0.000587	0	0	0.000562	0	0.000551	0.000542	0	0.000509	0.001566	0.001023	0.000497	0	0.00048	0	0	0.000436	0.00085	0.00128	0.000439	0	0.002172	0	0.000435
Gabriel	F	143	442	0	0.000797	0	0.000793	0	0.001582	0.000753	0.000747	0	0	0.000739	0.001426	0.001372	0.000659	0	0	0.000627	0.000628	0.000618	0.000615	0.000627	0.000594	0.000587	0.00058	0.00113	0	0.000554	0	0.000542	0.00159	0.002037	0.001566	0.001534	0	0.001453	0.001439	0.000913	0.000907	0.000436	0.001274	0.000853	0.001318	0	0.002172	0.001705	0.000871
Gabriella	F	38	77	0	0	0	0	0	0	0	0	0	0	0	0	0	0.000659	0	0	0	0	0	0	0	0	0	0	0	0	0	0	0	0	0	0	0	0	0	0	0	0	0	0	0	0	0	0.000434	0	0
Gabrielle	F	111	349	0	0	0	0	0	0	0	0	0	0	0	0	0	0	0	0	0	0	0	0	0	0	0	0	0	0	0	0	0	0	0	0.000522	0	0	0	0.00048	0	0	0	0	0	0	0	0	0	0
Gail	F	70	1369	0	0	0	0	0	0	0	0	0	0	0	0	0	0	0	0	0	0	0	0	0	0	0	0	0	0	0	0	0	0	0	0	0	0	0	0	0	0	0	0	0	0	0	0	0	0
Gale	M/F	93	168	0	0.000797	0.000796	0	0	0	0	0	0	0	0.000739	0.000713	0	0.000659	0.000646	0.000649	0.000627	0	0	0.001231	0.001254	0	0.001174	0	0.000565	0.000562	0.001108	0	0.000542	0.00106	0	0	0	0.000497	0.000484	0	0	0.000907	0.000436	0.000425	0.00128	0.000439	0.000441	0.000434	0	0.000871
Galloway	unknown	59	97	0	0	0	0.000793	0	0.000791	0	0	0	0	0.000739	0	0.000686	0	0.000646	0	0.000627	0	0.001235	0	0.000627	0	0	0	0	0	0	0.001102	0	0.00053	0.000509	0	0.001023	0.000497	0.000968	0	0.000457	0	0.000436	0.00085	0.000853	0.001757	0.000882	0.000434	0.000426	0.000871
Gamble	unknown	44	67	0	0.001595	0.000796	0	0	0	0	0	0	0	0.000739	0	0.000686	0.000659	0	0.000649	0	0.001885	0.000618	0	0.000627	0	0	0	0	0	0	0.000551	0.000542	0	0.001528	0	0	0.001491	0.001453	0.000959	0	0.000454	0	0.000425	0.000427	0.000878	0.000882	0.000434	0.001279	0
Gardener	unknown	42	55	0	0	0.000796	0.000793	0.000801	0	0	0	0	0	0	0	0	0.001317	0	0.001298	0.000627	0.000628	0	0	0	0	0.000587	0.00058	0.000565	0	0	0	0	0.00053	0.000509	0	0	0.000497	0.000968	0.00048	0.000457	0.000454	0	0.000425	0.000427	0	0.001322	0	0.000426	0
Gardiner	unknown	92	168	0	0	0.001592	0	0.000801	0.002373	0.001507	0.001495	0	0.00076	0.000739	0	0	0.001317	0.002583	0.001298	0.000627	0.000628	0	0.002462	0.001254	0.000594	0	0.00058	0.002259	0.000562	0.001662	0.001102	0	0	0.002037	0	0.000511	0.000497	0.000968	0.001439	0.00137	0	0.000872	0.00085	0	0.000439	0.000441	0.001303	0.001279	0.000871
Gardner	unknown	123	545	0.004998	0.000797	0.000796	0.004756	0.000801	0.000791	0.000753	0.002989	0.001417	0	0.001479	0	0.003431	0.001317	0.000646	0.003246	0.005013	0.001885	0.004323	0.004924	0.003762	0.004159	0.001761	0.00232	0.002824	0	0.002771	0.000551	0.004339	0.002649	0.002037	0.001044	0.002557	0.000994	0.002905	0.001918	0.003196	0.002268	0.000436	0.002974	0	0.004392	0.003086	0.003041	0.004264	0.002613
Gareth	M	92	1150	0	0	0	0	0	0	0	0	0	0	0	0	0	0	0	0	0	0	0	0	0	0	0	0	0	0	0	0	0	0	0	0	0	0	0	0	0	0	0	0	0	0	0	0	0	0
Garfield	M	88	290	0	0	0	0	0	0	0	0	0	0	0	0	0	0	0	0	0	0	0	0	0	0	0	0	0	0	0	0	0	0	0	0	0	0	0	0	0	0	0	0	0	0	0	0.016073	0.00469	0.003048
Garforth	unknown	46	58	0.001666	0	0	0	0	0	0	0	0	0.00076	0	0	0	0	0	0	0.001253	0	0.001235	0	0.000627	0.000594	0.001174	0.00058	0	0.000562	0.000554	0.000551	0.000542	0	0.000509	0.000522	0.000511	0.000497	0.000484	0.000959	0.000457	0.000454	0.000436	0	0.000427	0	0	0	0	0.000871
Garibaldi	unknown	14	60	0	0	0	0	0	0	0	0	0	0	0	0	0	0	0	0	0	0	0	0	0	0	0.002934	0.005799	0.004518	0.004496	0.008866	0.001102	0	0	0.001528	0.000522	0	0.000497	0	0	0	0	0	0	0	0	0	0	0	0
Garland	unknown	74	135	0	0	0	0	0	0.000791	0	0	0	0	0.000739	0.000713	0	0	0.000646	0.000649	0.00188	0.001885	0	0	0.000627	0	0	0.00058	0.000565	0	0.001108	0	0	0	0.000509	0	0.001534	0.001987	0.000968	0	0.000457	0.000907	0	0	0	0.000878	0	0.001303	0.002132	0.000871
Garlick	unknown	61	112	0	0	0	0	0.000801	0.000791	0.000753	0	0	0	0.000739	0.000713	0	0.001317	0.000646	0.001298	0.001253	0.001256	0	0.002462	0	0.001188	0.002347	0.00058	0.000565	0.001686	0	0.002204	0.000542	0	0.001528	0	0.001023	0.001491	0.000484	0.00048	0.000913	0	0.000436	0.00085	0	0	0.001763	0.000434	0	0.001306
Garner	unknown	113	352	0.000833	0.002392	0.001592	0.005548	0	0.001582	0.001507	0.002989	0.000709	0.00304	0.001479	0.002139	0.003431	0.003294	0.001291	0.000649	0	0.001885	0.001235	0.001231	0.001254	0.002971	0.000587	0.00058	0.001694	0.00281	0.003879	0.002204	0.001627	0.002649	0.003055	0.001566	0.002557	0.002484	0.000484	0.002877	0.001826	0.003629	0.00218	0.001274	0.00128	0.003953	0.002204	0.001303	0.001279	0.000435
Garnet	M/F	75	144	0	0	0.000796	0	0.000801	0	0	0.000747	0.000709	0	0	0	0	0.001317	0	0	0	0	0	0.000615	0	0	0.000587	0.00058	0	0	0.000554	0	0.000542	0	0	0	0	0.000497	0	0.001439	0.001826	0.000454	0.000436	0.001274	0	0.001318	0.000441	0	0.007675	0.003048
Garnett	M/F	131	447	0.001666	0.001595	0.005572	0.002378	0.000801	0.000791	0.000753	0.001495	0.001417	0.00076	0.002218	0.000713	0.002059	0.000659	0.000646	0.002597	0.001253	0.001256	0.001235	0.003077	0.001881	0.001782	0.001174	0.00174	0.000565	0.001124	0.003325	0.001102	0.001627	0.00212	0.002546	0.001044	0.003069	0.002981	0.001453	0.001439	0.001826	0.002722	0.00218	0.00085	0.00256	0.003953	0.001322	0.00391	0.003837	0.001306
Garratt	unknown	40	57	0.000833	0	0.001592	0.000793	0	0	0	0.000747	0.000709	0	0	0.001426	0	0.000659	0	0	0	0.000628	0	0	0	0	0	0	0	0.000562	0	0	0.000542	0.00053	0.000509	0.000522	0	0.000994	0.001937	0	0.000457	0	0.001308	0.000425	0.000853	0.000439	0	0	0	0.000871
Garrett	M	77	134	0.000833	0.001595	0	0	0	0	0	0.000747	0.001417	0	0	0	0.000686	0	0.001291	0	0	0.001256	0.000618	0	0	0.000594	0	0	0	0	0	0.001102	0.000542	0.00053	0.001018	0.000522	0.001023	0	0.000968	0.000959	0.00137	0.000454	0.001744	0	0.000853	0.000439	0.000441	0.000434	0.000853	0.000871
Garry	M	85	478	0	0	0	0	0	0	0	0	0	0	0	0	0	0	0	0	0	0	0	0	0	0	0	0	0	0	0	0	0	0	0	0	0	0	0	0	0	0	0	0	0	0	0	0	0	0.000435
Garside	unknown	99	253	0.001666	0.001595	0.000796	0.001585	0.001603	0.001582	0.001507	0.002989	0	0.00304	0.002218	0.002852	0	0.001317	0.001291	0.001298	0.00188	0.000628	0.003705	0	0.001254	0.001782	0	0.00174	0	0.001124	0.003879	0.000551	0.000542	0.00106	0	0.003131	0.001534	0.003975	0.000484	0.00048	0.001826	0.000454	0.001308	0.000425	0.001706	0.001757	0.002645	0.002172	0.002132	0.000871
Garstang	unknown	35	52	0.000833	0	0	0	0	0	0	0	0	0	0	0	0.000686	0	0	0	0	0	0	0	0	0	0	0	0.000565	0	0	0	0	0.00053	0	0	0	0	0	0	0	0.001361	0	0	0	0.000878	0.000441	0.000434	0.000853	0.000435
Garth	M	116	347	0	0.000797	0	0	0	0	0.000753	0	0.000709	0	0	0	0	0.000659	0.000646	0	0	0	0.000618	0.000615	0.001254	0.000594	0	0	0.000565	0	0.000554	0	0	0.00053	0	0.001044	0.000511	0	0.000484	0.00048	0.000457	0	0.000436	0	0	0.000439	0.000441	0	0	0.000435
Garton	unknown	55	82	0	0	0	0.000793	0	0	0.000753	0	0.000709	0.00076	0.001479	0	0.000686	0.001317	0	0	0.000627	0	0	0.000615	0.000627	0.001188	0.000587	0	0.000565	0	0.001108	0.000551	0	0.00053	0.000509	0.001566	0.001023	0	0.000484	0.000959	0.000457	0.001361	0.001308	0	0.000427	0	0	0.000869	0	0.000435
Gartside	unknown	83	163	0.001666	0.001595	0.000796	0.002378	0.000801	0.001582	0.000753	0.000747	0.000709	0.00076	0.000739	0	0.000686	0.001317	0.001291	0.000649	0.00188	0.003141	0	0.001231	0.001254	0.002376	0	0	0.00113	0.002248	0.001662	0.000551	0.000542	0.00053	0.001018	0.001566	0.001023	0	0.000484	0	0	0.000907	0.000436	0.00085	0	0	0.001322	0.000434	0.000426	0.001306
Gary	M	84	1649	0	0	0	0	0	0	0	0	0	0	0	0	0	0	0	0	0	0	0	0	0	0	0	0	0	0	0	0	0	0	0	0	0	0	0.000484	0	0	0	0	0	0	0	0	0	0	0
Gascoigne	unknown	49	57	0	0	0	0	0	0	0	0	0	0.00076	0	0	0.000686	0.000659	0	0.000649	0.000627	0	0.001235	0	0	0	0	0.00116	0	0.000562	0.000554	0.000551	0.000542	0.00053	0	0	0	0.000994	0.000484	0.00048	0	0.000454	0.000872	0.00085	0	0	0	0.000434	0.000426	0
Gaskell	unknown	96	288	0	0	0.000796	0.000793	0.000801	0	0.003014	0.001495	0.004252	0	0.002218	0.000713	0	0.000659	0.002583	0.001298	0.001253	0	0.001235	0	0.003135	0.001782	0.002347	0.002899	0.00113	0.001686	0.001662	0.001102	0.001085	0	0.002037	0.001566	0.001534	0.000994	0.001453	0.001918	0.000913	0.001361	0.003488	0.00085	0.002986	0.002635	0.001763	0.002606	0.002558	0.000871
Gaunt	unknown	62	109	0.000833	0	0.002388	0	0.000801	0	0.001507	0.003737	0.000709	0.00076	0.002218	0.002852	0	0.001976	0	0	0.000627	0.000628	0.001235	0.000615	0.002508	0.001188	0.002347	0.00174	0.000565	0	0.001108	0.001102	0	0.00053	0.000509	0.000522	0.001534	0.000994	0	0	0.000913	0.000907	0.000436	0.000425	0.000853	0.000439	0.000441	0.000434	0.000853	0
Gavin	M	115	426	0	0	0	0	0	0	0	0	0	0.00076	0	0	0	0	0	0	0	0	0	0	0	0.000594	0.000587	0	0	0	0	0	0	0.00212	0	0.000522	0	0.000497	0	0.00048	0	0.000454	0	0	0	0.000439	0.000441	0	0.000426	0.000435
Gay	M/F	89	355	0	0	0	0.000793	0.001603	0	0	0	0	0	0	0.000713	0	0.000659	0.000646	0.001298	0	0	0	0	0	0	0.000587	0.00058	0	0.001124	0	0.000551	0.001085	0	0	0	0	0.000497	0	0.000959	0	0.000454	0	0.000425	0.000853	0.000439	0.000441	0	0	0.000435
Gaye	F	36	117	0	0	0	0	0	0	0	0	0	0	0	0	0	0	0	0	0	0	0	0	0	0	0	0	0	0	0	0	0	0	0	0	0	0	0	0	0	0	0	0	0	0	0	0	0	0
Gayle	F	38	99	0	0	0	0	0	0	0	0	0	0	0	0	0	0	0	0	0	0	0	0	0	0	0	0	0	0	0	0	0	0	0	0	0	0	0	0	0	0	0	0	0	0	0	0	0	0
Gaynor	M/F	100	403	0	0	0	0	0	0	0	0	0.000709	0	0	0	0	0	0	0	0	0	0	0	0	0	0	0.00232	0	0	0	0	0	0	0	0	0.000511	0.000497	0	0	0	0.000454	0	0.000425	0	0	0	0.000434	0	0.000435
Geddes	unknown	41	52	0	0	0	0	0	0	0	0	0	0.00076	0	0	0	0	0	0	0	0.000628	0.000618	0.000615	0	0	0.000587	0	0.000565	0.000562	0	0.000551	0	0	0	0	0	0	0	0.00048	0	0	0	0.000425	0.000427	0	0	0	0	0
Gee	unknown	99	216	0.002499	0.001595	0.001592	0.002378	0.000801	0.001582	0	0.001495	0.001417	0.00076	0.001479	0	0.000686	0	0.001291	0.004545	0.00188	0.000628	0.003705	0.001231	0.001881	0.000594	0.000587	0.00232	0.00113	0.001686	0.001108	0.001102	0.001627	0	0.001528	0.002088	0.001534	0	0.001937	0.001439	0.000457	0.000907	0.001308	0.00085	0.000853	0.000878	0.001322	0.001303	0.001705	0.000871
Gemma	F	39	183	0	0	0	0	0	0	0	0	0	0	0	0	0	0	0	0	0	0	0	0	0	0	0	0	0	0	0	0	0	0	0	0	0	0	0	0	0	0	0	0	0	0	0	0	0	0
Gene	M	55	124	0	0	0	0	0	0	0	0	0	0	0	0	0	0	0	0	0	0	0	0	0	0	0	0	0	0	0	0	0	0	0	0	0	0	0	0	0	0	0	0	0	0	0	0	0	0
Genevieve	F	72	130	0	0	0	0.000793	0	0	0	0	0	0	0	0	0	0	0.000646	0	0	0	0.000618	0	0	0	0	0	0	0.000562	0	0	0	0	0	0	0	0	0	0	0.000457	0.000454	0.000436	0	0.000853	0	0.000882	0	0	0
Gent	unknown	43	59	0	0.000797	0	0	0	0.000791	0	0	0.000709	0.00076	0	0	0	0.000659	0	0.000649	0.000627	0	0	0.000615	0	0	0.000587	0	0	0	0	0.001102	0	0	0.000509	0	0	0	0	0.00048	0	0	0	0.000425	0	0	0.001322	0.000869	0.000853	0.000435
Geoffrey	M	154	6573	0	0.000797	0	0	0	0	0	0	0	0	0	0	0	0	0	0	0.000627	0	0	0.000615	0	0.001188	0	0.00058	0.000565	0.000562	0	0	0.000542	0.00053	0	0.002088	0.003069	0.000994	0.000968	0.001918	0.00137	0.000907	0.000436	0.001699	0.004266	0.000878	0.002204	0.000434	0.002558	0.000435
George	M	177	58564	0.054147	0.078942	0.048555	0.066579	0.072126	0.073566	0.089657	0.086692	0.115523	0.098054	0.102036	0.105521	0.124207	0.105396	0.107183	0.118811	0.155411	0.141976	0.133391	0.158167	0.146737	0.156255	0.178994	0.185567	0.180163	0.182632	0.180648	0.180709	0.178969	0.208243	0.211828	0.209801	0.199473	0.228557	0.226142	0.231638	0.233732	0.240868	0.237596	0.21792	0.223545	0.203359	0.182935	0.207209	0.206364	0.225111
Georgia	F	65	423	0	0	0	0.000793	0	0	0	0.000747	0	0	0	0	0	0	0	0	0	0	0	0	0	0	0	0	0	0	0	0	0	0	0	0.000522	0	0	0.000484	0	0	0	0	0	0	0	0	0	0	0
Georgiana	F	69	230	0.002499	0.003987	0.002388	0	0.001603	0.001582	0.000753	0.002989	0.002126	0.003801	0.003697	0.000713	0.002745	0.004611	0.002583	0.006492	0.003133	0.003141	0.001235	0.002462	0.003135	0.003565	0.002934	0.00174	0.003953	0.003372	0.003879	0.001102	0.003254	0.003179	0.004583	0.001044	0.005115	0.004969	0.001453	0.001918	0.002283	0.002268	0.001744	0.002549	0.001706	0.000878	0.000441	0	0	0.001306
Georgina	F	170	2773	0	0.001595	0.000796	0	0.004007	0.002373	0	0.002989	0.003544	0.00152	0.000739	0.004278	0.004117	0.005929	0.003874	0.006492	0.00752	0.005026	0.00494	0.003693	0.005017	0.006535	0.002347	0.007539	0.006777	0.009553	0.002771	0.004408	0.006508	0.009008	0.007638	0.006263	0.008695	0.010434	0.008232	0.016785	0.012782	0.011794	0.010463	0.009345	0.010239	0.011859	0.010579	0.009122	0.008954	0.008273
Geraint	M	73	171	0	0	0	0	0	0	0	0	0	0	0	0	0	0	0	0	0	0	0	0	0	0	0	0	0	0	0	0	0	0.00053	0	0	0	0	0	0	0	0	0	0	0	0	0	0	0	0
Gerald	M	158	3002	0	0	0	0	0	0.000791	0	0	0	0.00076	0	0	0.000686	0	0.000646	0	0.000627	0.001256	0	0	0	0.000594	0.001174	0	0.000565	0.000562	0.000554	0.002204	0.000542	0.003179	0.002546	0.005219	0.000511	0.001491	0.001453	0.004316	0.003196	0.002722	0.000872	0.003823	0.000853	0.002196	0.002645	0.001738	0.004264	0.003919
Geraldine	F	143	680	0	0	0	0.000793	0	0	0	0	0	0	0	0	0.000686	0.001317	0	0.000649	0.000627	0.001256	0.001235	0.001231	0.000627	0	0.000587	0.00058	0.001694	0.002248	0.000554	0.001102	0.001627	0.00053	0.001018	0.001566	0	0.000497	0.000968	0.000959	0.002283	0.001361	0	0.000425	0.002986	0.002196	0.002645	0.002606	0.001705	0.000871
Gerard	M	158	3128	0	0	0	0.000793	0	0.000791	0.000753	0	0.001417	0	0	0	0.001372	0.000659	0	0.000649	0.000627	0.000628	0.000618	0.000615	0.000627	0.000594	0.000587	0	0.001694	0	0.000554	0.000551	0	0.00106	0.000509	0.001044	0	0.000994	0.001937	0.002398	0.000913	0	0.000872	0.00085	0.00128	0.000878	0.000441	0.002606	0.002558	0
Gerrard	M	153	875	0.000833	0.000797	0.00398	0.000793	0.000801	0	0	0	0.000709	0.00304	0	0.002139	0.002745	0.000659	0.002583	0.000649	0.00188	0.001885	0.003088	0.001231	0.001254	0.002971	0.001174	0	0.002259	0.001124	0.000554	0.000551	0.001085	0.002649	0.003055	0.003131	0.001534	0.002484	0.003874	0.001918	0.00137	0.001814	0.001308	0.002124	0.00128	0.000878	0.001763	0.001738	0.000853	0.001306
Gertrude	F	131	14974	0.000833	0.000797	0.001592	0.002378	0.002404	0.002373	0.000753	0.001495	0.002126	0.004561	0.006655	0.006417	0.008921	0.005929	0.010331	0.012336	0.014413	0.008795	0.012351	0.022156	0.020694	0.018418	0.021127	0.035374	0.039534	0.041584	0.051535	0.051238	0.059114	0.050339	0.067724	0.06889	0.091553	0.098379	0.109924	0.104549	0.120518	0.128372	0.129479	0.152926	0.145475	0.13528	0.133124	0.139877	0.139424	0.14543
Gervase	M	40	58	0	0	0	0	0	0	0.000753	0	0	0.00076	0	0	0	0	0	0	0	0	0	0	0	0	0	0	0	0	0	0	0.000542	0	0.000509	0	0.000511	0	0.000968	0.000959	0.000457	0	0.000436	0	0.000427	0	0	0	0	0
Gethin	M	63	81	0.000833	0	0	0	0	0	0	0	0	0	0	0	0.000686	0	0	0.000649	0	0	0	0.000615	0.000627	0.000594	0	0.00058	0	0.000562	0	0	0.001085	0	0.000509	0.000522	0	0	0	0.00048	0	0	0	0.000425	0	0	0	0	0	0.000435
Gibbon	unknown	42	60	0	0	0	0	0	0	0.000753	0.001495	0	0	0.002218	0.000713	0	0	0.001291	0.000649	0	0.000628	0.000618	0	0.000627	0	0.000587	0	0.000565	0	0.001108	0.001102	0	0.00053	0.001528	0	0.000511	0	0	0	0.000457	0.000454	0.000872	0	0	0.001318	0	0.000434	0.001279	0
Gibbons	unknown	64	101	0	0	0.001592	0.000793	0.000801	0	0.000753	0.000747	0.000709	0	0.001479	0	0	0.000659	0.000646	0	0.000627	0.000628	0.001853	0.000615	0.002508	0.000594	0.002934	0	0.000565	0.001124	0	0	0.001085	0	0.001018	0.000522	0.001023	0	0.000484	0.00048	0.000913	0.000907	0.000436	0.00085	0.000853	0.000439	0.000882	0	0	0.000871
Gibbs	unknown	65	102	0.000833	0	0.000796	0.001585	0.000801	0	0.000753	0.002242	0	0.00152	0.000739	0	0.001372	0.000659	0	0	0.000627	0.000628	0	0.000615	0.001254	0	0.002347	0	0.002259	0.000562	0.001108	0.000551	0.001627	0.00106	0.000509	0	0.001023	0.001987	0	0.000959	0.00137	0.000454	0.000872	0.000425	0.000427	0.000439	0	0.000434	0.001279	0.000435
Gibson	M/F	145	1134	0.006664	0.000797	0.005572	0.003963	0.004808	0.002373	0.003014	0.005979	0.004961	0.005321	0.004436	0.00713	0.006862	0.005929	0.005811	0.003895	0.006267	0.005654	0.004323	0.004924	0.009406	0.004159	0.005282	0.007539	0.005648	0.007305	0.004433	0.008264	0.004339	0.007418	0.008147	0.012004	0.006649	0.007453	0.006779	0.008153	0.00913	0.007258	0.003052	0.008496	0.009385	0.006588	0.008816	0.008254	0.00469	0.004354
Gideon	M	47	60	0	0.000797	0.000796	0	0.000801	0	0	0.000747	0.000709	0	0	0	0	0	0	0	0	0	0	0	0	0	0	0.00058	0.000565	0.001124	0.000554	0	0	0	0	0	0	0	0	0.001918	0.000457	0.000454	0.000872	0.000425	0.000427	0.000439	0.001322	0	0	0.000871
Gifford	unknown	81	132	0.000833	0.000797	0.000796	0	0	0	0.001507	0.000747	0	0	0.002218	0.000713	0.001372	0.000659	0.000646	0	0	0	0.000618	0.000615	0	0	0.001174	0.00116	0	0.001124	0	0.000551	0	0.00106	0	0.000522	0	0.000994	0.000484	0.00048	0	0.000907	0.000436	0.00085	0.000427	0.001757	0.000882	0.000434	0.000426	0.000871
Gilbert	M	153	2538	0.003332	0.002392	0.001592	0.000793	0.004007	0.004746	0.004521	0.002242	0.002126	0.00152	0.005176	0.004991	0.001372	0.001976	0.003228	0.005194	0.001253	0.003141	0.001853	0.002462	0.00439	0.003565	0.004695	0.003479	0.005083	0.006181	0.004433	0.005509	0.008135	0.009538	0.005601	0.009916	0.007161	0.00944	0.007264	0.007194	0.00913	0.010887	0.007411	0.007222	0.009812	0.010981	0.007053	0.011729	0.008527	0.010885
Gilchrist	unknown	57	75	0	0	0.000796	0	0	0	0	0	0	0	0	0.000713	0	0	0	0.000649	0	0	0	0	0.000627	0	0	0.00058	0	0	0	0	0.000542	0	0.001018	0.001044	0	0	0.001937	0	0	0.000454	0.000436	0	0	0.001757	0	0	0.000853	0
Giles	M	147	402	0	0.002392	0.002388	0.001585	0.001603	0.002373	0.00226	0.003737	0.002126	0.00228	0.001479	0.001426	0.003431	0.000659	0.001291	0	0.000627	0.001885	0.001235	0.003077	0.002508	0	0.001174	0.00174	0.000565	0.002248	0.002217	0.002755	0.001627	0.00159	0.000509	0.001044	0.002557	0.000994	0.00339	0.001439	0.00137	0.003175	0.002616	0.00085	0.000853	0.000439	0.000882	0.001303	0.001705	0.000871
Gill	F	123	446	0.002499	0.001595	0.004776	0.001585	0.002404	0.003955	0.001507	0.002989	0	0.005321	0.002958	0.002139	0.002059	0.001976	0.001937	0.003246	0.00188	0.003769	0.001853	0.003077	0.002508	0.003565	0.004108	0.005799	0.002824	0.00281	0.003325	0.002204	0.002169	0.002649	0.003564	0.001566	0.002046	0.000497	0.001937	0.001439	0.003196	0.001814	0.001308	0.003823	0.003413	0.002196	0.002645	0.004778	0.002985	0.002177
Gillespie	unknown	52	70	0	0.000797	0	0	0	0	0	0	0	0	0	0	0	0.000659	0	0	0	0	0	0	0.000627	0	0	0	0	0	0	0.000551	0	0	0.000509	0.001566	0	0	0	0.00048	0	0	0	0	0	0.000439	0.000441	0.000434	0.000853	0.000435
Gillett	unknown	39	55	0	0	0	0	0	0.000791	0	0	0	0	0	0	0	0.000659	0	0	0	0.001256	0.000618	0.000615	0	0	0	0.00058	0	0.000562	0	0	0.000542	0	0	0	0	0	0.001453	0	0	0.000454	0	0.00085	0.000427	0.000439	0	0	0	0.000435
Gillian	F	98	1187	0	0	0	0	0	0	0	0	0	0	0	0	0	0	0	0	0	0	0	0	0	0.000594	0	0	0	0	0	0	0	0	0	0	0	0	0	0	0.000457	0	0	0	0	0	0	0	0	0
Gillies	unknown	46	59	0	0	0	0	0	0.000791	0	0	0	0.00076	0.000739	0	0	0.000659	0	0	0	0	0	0	0	0	0	0	0.000565	0	0	0	0	0.00053	0.001018	0	0	0.000994	0	0.000959	0.000457	0	0	0.000425	0	0	0	0.000869	0	0
Gilmore	unknown	46	71	0	0	0	0	0	0	0	0	0	0	0	0.001426	0	0	0	0.000649	0	0	0.000618	0	0	0	0	0.00058	0	0.000562	0	0	0	0	0.000509	0.000522	0	0.000497	0	0.00048	0	0	0.000436	0	0.000427	0	0	0.000434	0.000853	0
Gilmour	unknown	67	85	0	0	0	0	0	0	0.000753	0	0	0	0	0.001426	0	0	0	0	0	0	0	0	0	0	0	0	0	0	0.000554	0.000551	0	0	0.000509	0	0	0.000497	0	0.00048	0	0	0.000436	0	0.000427	0.000878	0	0.000434	0.000853	0.000435
Gilpin	unknown	44	54	0	0	0	0	0.000801	0	0.000753	0	0.000709	0.00076	0	0	0	0	0.000646	0	0	0.000628	0	0	0.001254	0.000594	0	0	0.000565	0	0.001108	0	0	0.00053	0	0	0	0.000994	0	0	0	0.000454	0.000436	0	0.000427	0.000878	0.000441	0	0	0
Gina	F	25	60	0	0	0	0	0	0	0	0	0	0	0	0	0	0	0	0	0	0	0	0	0	0	0	0	0	0	0	0	0	0	0	0	0	0	0	0	0	0	0	0	0	0	0	0	0	0
Giovanni	M/F	45	64	0	0	0	0	0	0	0	0	0.000709	0	0	0	0	0	0	0	0	0	0	0	0	0	0	0	0	0	0	0	0	0	0	0	0	0	0	0	0	0.000454	0.000436	0	0	0	0.000441	0.000434	0	0
Gittins	unknown	48	73	0.002499	0.000797	0	0.000793	0	0	0	0	0	0.00152	0	0	0.000686	0	0	0	0	0	0.000618	0	0.000627	0	0	0	0	0.000562	0.000554	0.001102	0	0.00053	0	0.001044	0	0	0	0.00048	0.000913	0	0.001308	0	0.000853	0	0	0	0	0
Gladstone	M	94	927	0	0	0.000796	0	0	0	0	0	0	0	0	0.000713	0	0	0	0	0.001253	0	0.000618	0	0	0.000594	0.001761	0.00174	0.001694	0.001124	0	0.005509	0.010847	0.010068	0.026988	0.028182	0.013298	0.004969	0.002905	0.002398	0.002739	0.004083	0.003924	0.005098	0.004266	0.006588	0.018955	0.012598	0.008101	0.01045
Gladys	F	116	4443	0	0	0	0	0	0	0	0	0	0	0	0	0	0	0	0	0	0	0	0	0	0	0	0	0	0	0	0	0.001085	0.00053	0	0	0	0	0	0	0	0	0.000436	0.001699	0.001706	0.003953	0.003526	0.007385	0.00938	0.013498
Glanville	unknown	41	53	0	0	0	0	0	0	0	0.000747	0	0	0	0	0	0	0.000646	0	0	0	0	0	0.000627	0	0	0	0	0	0	0	0	0	0	0	0.001023	0	0	0.00048	0	0	0	0	0.000853	0.000878	0.000441	0	0	0.000435
Gleave	unknown	61	104	0	0	0	0	0.000801	0	0	0	0	0	0	0	0	0.001317	0	0.001298	0	0	0.000618	0	0	0	0.001174	0	0.002824	0.000562	0.000554	0.001653	0.001085	0.00159	0.000509	0.001044	0	0	0.000484	0.000959	0.000913	0.002268	0.000872	0.000425	0.000853	0.001318	0.001322	0.000869	0.000426	0.000435
Gledhill	unknown	74	117	0.000833	0.001595	0.001592	0	0.001603	0.000791	0.000753	0	0.002126	0	0.000739	0	0	0.000659	0.000646	0.000649	0	0	0.001853	0	0.000627	0	0.000587	0.00058	0.00113	0.000562	0	0.000551	0.000542	0	0.001018	0	0	0.001987	0.000484	0.00048	0.000457	0.001814	0.000436	0.000425	0.000853	0.000439	0	0	0.000853	0.000435
Glen	M	121	380	0	0	0	0	0	0	0	0	0.001417	0	0	0	0	0	0	0	0.000627	0	0.000618	0	0	0.000594	0	0.00116	0.000565	0	0	0	0	0.00053	0	0	0.000511	0	0.000484	0.000959	0.000457	0.000454	0.000872	0.000425	0.000427	0	0.000882	0.000434	0.001705	0.000435
Glenda	F	42	82	0	0	0	0	0	0	0	0	0	0	0	0	0	0	0	0	0	0	0	0	0	0	0	0	0	0	0	0	0	0	0	0	0	0	0	0	0	0	0	0	0	0	0	0	0	0
Glenis	F	32	59	0	0	0	0	0	0	0	0	0	0	0	0	0	0	0	0	0	0	0	0	0	0	0	0	0	0	0	0	0	0	0	0	0	0	0	0	0	0	0	0	0	0	0	0	0	0
Glenn	M	92	330	0	0.000797	0	0	0	0.000791	0	0.000747	0.000709	0	0	0.000713	0	0	0	0	0	0	0	0	0	0	0	0	0	0	0	0	0.000542	0	0	0.000522	0.000511	0	0.000484	0.00048	0	0	0	0	0	0	0	0.000434	0	0
Glenys	F	68	362	0	0	0	0	0	0	0	0	0	0	0	0	0	0	0	0	0	0	0	0	0	0	0	0	0	0	0	0	0	0	0	0	0	0	0	0	0	0	0	0	0	0	0	0	0	0
Gloria	F	71	276	0	0	0.000796	0	0	0	0	0	0	0	0	0	0.000686	0	0	0	0	0	0	0	0	0	0	0	0	0	0	0	0	0	0	0	0	0	0	0	0	0	0	0	0	0	0	0	0	0
Glover	unknown	113	387	0.000833	0.000797	0.003184	0.001585	0.000801	0.002373	0	0.002242	0.001417	0.00304	0.002218	0.002139	0.004117	0.001317	0.003228	0.003246	0.001253	0.001885	0.00247	0.001231	0.001881	0.001782	0.003521	0.00058	0.002259	0.00281	0.003325	0.004408	0.002712	0.002649	0.003564	0.001566	0.004092	0.003478	0.001937	0.000959	0.002283	0.001814	0.003052	0.003398	0.000853	0.002196	0.002204	0.003475	0.001705	0.002177
Glyn	M	134	2533	0	0	0	0.000793	0	0.000791	0	0	0	0	0	0	0	0	0	0.000649	0	0	0	0	0.001254	0	0	0	0.000565	0	0	0	0.000542	0	0	0.000522	0.001023	0.001987	0	0	0.000457	0	0	0	0	0	0.001322	0.000869	0	0.000871
Glyndwr	M	57	102	0	0	0	0	0	0	0	0	0	0	0	0	0	0	0	0	0.000627	0	0	0	0	0.000594	0	0	0	0	0	0	0	0	0	0	0	0	0	0	0	0	0	0	0	0	0	0.000434	0	0
Glynis	F	33	74	0	0	0	0	0	0	0	0	0	0	0	0	0	0	0	0	0	0	0	0	0	0	0	0	0	0	0	0	0	0	0	0	0	0	0	0	0	0	0	0	0	0	0	0	0	0
Glynn	M	127	580	0.000833	0.001595	0	0	0	0.000791	0	0	0	0	0	0	0	0	0	0	0	0	0	0	0.000627	0.000594	0	0	0	0	0	0	0.000542	0.00053	0	0	0.000511	0.000497	0	0	0.000913	0	0	0.000425	0.000427	0	0.000882	0.000434	0.000853	0.002613
Glynne	F	111	602	0.000833	0	0	0	0	0	0	0	0	0	0	0.000713	0	0.000659	0	0.000649	0	0	0	0	0	0.000594	0	0	0	0	0	0.000551	0	0	0	0.000522	0	0.000994	0	0	0	0	0.000436	0.000425	0.000427	0.000439	0.000882	0.000869	0.000853	0.000435
Goddard	unknown	77	164	0	0	0.000796	0	0	0	0.000753	0.000747	0.000709	0.00076	0.000739	0.001426	0	0.001976	0	0	0.001253	0	0.000618	0	0.002508	0.001188	0	0	0.000565	0	0.000554	0.000551	0.001627	0.00159	0.000509	0.001044	0.001534	0.000497	0.001453	0.00048	0.000913	0.001814	0.000872	0.000425	0.000853	0.002635	0.003086	0.002606	0.000853	0.002177
Godfrey	M	138	1093	0	0.001595	0.001592	0.001585	0.001603	0.000791	0.000753	0.000747	0	0	0	0	0.002745	0	0.000646	0.000649	0.00188	0.000628	0.001235	0.003077	0.002508	0.002376	0.001761	0.00116	0.002824	0.001124	0.004433	0.003306	0.001627	0.003179	0.001528	0.002609	0.003069	0.002981	0.002421	0.001439	0.001826	0.002722	0.003924	0.001699	0.00256	0.002635	0.003967	0.001738	0.002132	0.002613
Godwin	unknown	94	197	0	0.002392	0.000796	0	0	0.000791	0	0.001495	0.000709	0.00076	0.002218	0	0.001372	0.001317	0.001291	0.000649	0	0.000628	0.001853	0.000615	0	0.000594	0.000587	0	0	0.001124	0.000554	0.001102	0	0	0.002037	0.002088	0.000511	0.003478	0.000484	0.000959	0.001826	0.000907	0.00218	0.002124	0.001706	0.000439	0	0.000434	0.000853	0.000435
Golding	unknown	51	63	0	0.000797	0	0.001585	0.000801	0	0	0	0	0.00076	0	0.000713	0	0	0	0.000649	0.000627	0	0.000618	0	0.000627	0.000594	0	0.00058	0.00113	0.000562	0.000554	0	0.000542	0	0	0	0	0.000994	0.000484	0	0.000913	0.000454	0	0.000425	0	0.000439	0	0	0.000426	0
Goldsmith	unknown	46	60	0	0	0	0	0	0	0	0	0.000709	0.00076	0	0	0.000686	0	0	0	0.000627	0	0	0.000615	0.000627	0.000594	0	0.00058	0.000565	0	0.000554	0	0.000542	0	0	0.000522	0	0	0.000968	0.00048	0.000457	0	0.000436	0.000425	0	0.000439	0	0	0.000426	0.000871
Gomer	M	43	54	0	0	0	0	0.000801	0	0	0	0	0	0	0	0	0	0	0.000649	0	0	0	0	0	0.000594	0	0	0.000565	0	0.000554	0.000551	0	0	0	0	0	0	0	0.00048	0.000457	0.000454	0	0.00085	0.000853	0	0	0	0	0
Goodall	unknown	80	169	0.001666	0	0	0.001585	0.000801	0.003164	0	0.001495	0.000709	0	0.001479	0.000713	0	0.002635	0	0.000649	0.00188	0.001256	0.00247	0.000615	0.001254	0.001188	0.002347	0.00116	0.00113	0.00281	0.001662	0	0.001627	0.00212	0.001528	0.001044	0.002557	0.000994	0.000968	0.003357	0.003652	0.002268	0.000436	0.001274	0	0.000878	0.001763	0	0.001705	0.001742
Goodier	unknown	75	134	0	0	0.000796	0.001585	0.001603	0.000791	0	0.000747	0	0.00076	0.001479	0.000713	0.002059	0.002635	0.001937	0	0.000627	0	0.000618	0.001846	0.000627	0.000594	0.001174	0.00116	0.002259	0.002248	0.000554	0.001102	0	0.00053	0.001018	0.000522	0.001534	0	0.002421	0.001439	0.000913	0	0.000436	0.001274	0.000427	0.002635	0.000882	0.000869	0.000853	0.000871
Goodman	M	95	223	0	0	0.000796	0.002378	0.000801	0.003164	0.00226	0.001495	0.000709	0.00228	0.002218	0.000713	0.001372	0.001317	0.000646	0	0	0.001885	0	0.000615	0.000627	0.001188	0.000587	0.00174	0.002259	0	0.001662	0.001653	0.000542	0.00212	0.001018	0.001566	0.001023	0.000497	0.000484	0.000959	0.00137	0.001814	0.001308	0.00085	0.00256	0.000878	0.001322	0.001738	0.000853	0.000871
Goodwin	unknown	128	672	0.000833	0.002392	0.000796	0.00317	0.004808	0.002373	0.004521	0.002242	0.003544	0.00228	0.002218	0.002139	0.002059	0.001976	0.002583	0.001298	0.00376	0.003769	0.000618	0.002462	0.002508	0.003565	0.005282	0.003479	0.005083	0.004496	0.006095	0.00606	0.002169	0.005829	0.002037	0.003131	0.005626	0.002484	0.002421	0.003357	0.005478	0.006351	0.003488	0.001274	0.002986	0.002196	0.006171	0.005213	0.002985	0.002613
Gordan	M	46	57	0	0	0	0	0	0.000791	0	0	0	0	0	0	0	0	0	0	0	0	0	0	0	0	0	0	0.000565	0.000562	0	0.000551	0	0	0	0	0	0	0	0	0.000913	0.000907	0	0	0	0.000439	0.000441	0	0	0
Gorden	M	49	57	0	0	0	0	0	0	0	0	0.000709	0	0	0	0	0.000659	0	0	0	0.000628	0	0	0	0	0	0	0.000565	0	0	0	0.000542	0	0.000509	0	0.000511	0	0	0	0	0	0	0.00085	0	0	0.000441	0.000434	0	0.001306
Gordon	M	172	10874	0	0.001595	0.000796	0.002378	0.001603	0.003955	0.001507	0.000747	0.001417	0.003801	0.002218	0.004991	0.003431	0.001317	0.001937	0.003895	0.004387	0.006282	0.008028	0.004924	0.00439	0.004159	0.003521	0.004639	0.00113	0.007867	0.002217	0.007162	0.003254	0.004239	0.00611	0.006263	0.007672	0.006459	0.006295	0.005275	0.011869	0.007711	0.006975	0.011469	0.007252	0.008784	0.00573	0.008688	0.010233	0.012192
Gore	unknown	79	127	0.000833	0.000797	0	0	0	0	0	0.000747	0.000709	0	0	0	0	0.001976	0.000646	0.000649	0.000627	0	0.001235	0.001231	0.000627	0	0.000587	0.00058	0.00113	0.001124	0	0.000551	0	0	0.001528	0.000522	0	0.000497	0	0.000959	0.000457	0.000454	0.001744	0.00085	0	0	0.001763	0	0.002132	0.000871
Gornall	unknown	59	87	0	0.000797	0	0	0	0	0.000753	0	0	0	0.001479	0	0.001372	0	0	0	0.000627	0	0	0	0	0	0	0	0.000565	0	0.000554	0	0	0.00053	0	0.000522	0.001023	0	0.000484	0	0.000457	0	0	0	0.000427	0.000439	0	0.000434	0.000426	0
Goronwy	M	83	220	0	0	0	0	0	0	0	0	0	0	0	0	0	0.000659	0	0	0	0	0	0	0	0	0	0	0.000565	0	0.000554	0.000551	0.000542	0	0	0	0	0	0.000484	0	0	0.001361	0.000872	0	0	0.000439	0.000882	0	0.000426	0.000435
Gorst	unknown	59	84	0	0	0.000796	0	0.000801	0	0	0	0	0	0	0	0	0.000659	0	0.000649	0.000627	0	0.000618	0	0	0	0.000587	0.00058	0	0.000562	0.001108	0	0.000542	0.00106	0	0	0.001023	0.000497	0.000484	0.000959	0	0.000907	0.000436	0	0.001706	0.000878	0.000441	0	0.000853	0.000435
Gorton	unknown	90	156	0.002499	0	0.000796	0	0.000801	0	0	0.000747	0	0	0	0.001426	0.000686	0.000659	0	0.000649	0	0.000628	0.000618	0.000615	0.000627	0.000594	0.000587	0.00058	0.00113	0	0.000554	0.001653	0.001627	0.00053	0.000509	0.001566	0.000511	0.000497	0.000484	0.001439	0	0.000907	0.000872	0.00085	0.000853	0	0.000441	0	0	0.000435
Gosling	unknown	42	50	0.001666	0.000797	0	0.000793	0	0	0.000753	0.000747	0	0	0	0.000713	0	0.000659	0.000646	0	0	0	0	0	0	0	0	0	0	0.000562	0	0	0.001627	0.00053	0	0	0	0	0	0	0	0	0.000436	0.00085	0.000853	0.000439	0	0.000434	0.000426	0.000435
Gough	unknown	82	157	0	0	0	0.001585	0	0	0.001507	0	0.001417	0.00076	0.002958	0.000713	0.000686	0.001317	0	0.000649	0.00188	0	0.001853	0.001846	0	0.000594	0.002347	0.00116	0	0.002248	0.001108	0	0	0	0	0.001044	0.001023	0	0.000484	0.00048	0	0.000454	0.001308	0.00085	0.001706	0.000439	0.001322	0	0.001279	0.000871
Gould	unknown	102	265	0.001666	0.000797	0.001592	0.001585	0	0.000791	0.001507	0.000747	0.000709	0	0.000739	0.001426	0.002059	0.000659	0.001291	0.000649	0.001253	0.002513	0	0	0.001254	0.002376	0	0.00174	0.000565	0.001124	0.000554	0.002755	0.001085	0.00106	0.001528	0.001566	0	0.000497	0.001937	0.002398	0.000457	0.002268	0.000872	0	0.002133	0.002196	0.002204	0.000869	0.001279	0.001742
Goulden	unknown	54	75	0	0.001595	0	0.000793	0	0	0	0	0.000709	0	0.001479	0	0.000686	0.000659	0	0.000649	0.000627	0	0	0.000615	0.000627	0.000594	0.000587	0.00058	0.000565	0.000562	0.000554	0	0.001085	0.00106	0	0	0	0	0.000484	0	0.000457	0.000907	0.000872	0.000425	0.002133	0	0.000441	0.000434	0.000426	0.000871
Goulding	unknown	62	92	0	0.000797	0	0	0	0.000791	0.000753	0	0.001417	0	0	0.000713	0	0	0	0	0	0	0	0.001231	0	0	0	0.00058	0	0	0	0	0	0.00053	0.001528	0	0	0	0.000968	0.000959	0.000457	0.000454	0.000872	0.000425	0.000427	0.000439	0.000441	0.000434	0.000426	0.000871
Gower	unknown	64	91	0	0	0	0	0	0	0	0.001495	0	0	0	0	0.000686	0	0	0	0.000627	0	0.000618	0	0.000627	0	0.000587	0.00058	0.000565	0.001124	0	0	0.000542	0.00053	0.000509	0	0.001023	0	0.000484	0	0	0.000907	0	0.000425	0.000427	0.000439	0	0.000434	0	0.000435
Grace	F	177	12071	0.007497	0.007177	0.009552	0.007926	0.01122	0.007119	0.012808	0.010463	0.01134	0.010642	0.014788	0.007843	0.009607	0.015809	0.01937	0.019477	0.0188	0.014449	0.023467	0.017848	0.021948	0.023765	0.022888	0.021456	0.019202	0.02585	0.027707	0.021487	0.024947	0.033382	0.030043	0.024529	0.026085	0.031302	0.034866	0.027816	0.035608	0.02767	0.035312	0.035258	0.034129	0.035577	0.035265	0.029539	0.037094	0.027431
Gradwell	unknown	52	83	0	0	0	0.000793	0	0	0	0	0	0	0	0	0	0	0	0	0	0.001256	0	0.000615	0.000627	0.000594	0	0.00058	0	0	0	0.000551	0.000542	0	0.000509	0.001566	0	0.000497	0	0.002877	0.002739	0	0.001308	0	0.000853	0.000439	0	0.000434	0.002558	0.001306
Graeme	M	109	393	0	0	0	0	0	0	0	0	0	0	0	0	0	0	0	0	0	0	0	0	0	0	0	0	0	0	0	0	0	0	0	0	0	0	0	0	0.000913	0	0.000436	0.00085	0.000427	0	0.000441	0.000434	0	0.000435
Grafton	unknown	48	62	0.001666	0	0.000796	0	0.000801	0.000791	0	0.001495	0	0	0	0	0	0	0	0	0	0	0	0	0	0.000594	0	0.00058	0	0.001124	0	0.000551	0	0.00053	0	0.000522	0.000511	0	0	0	0	0.000454	0	0.00085	0	0	0	0	0.000426	0
Graham	M	176	9151	0.000833	0.00319	0.003184	0.004756	0.000801	0.003164	0.000753	0.002242	0.002835	0.004561	0	0.002852	0.001372	0.003952	0.002583	0.004545	0.005013	0.003769	0.00494	0.007385	0.006898	0.004159	0.004695	0.006959	0.007907	0.003372	0.003879	0.009366	0.008135	0.004239	0.00662	0.005741	0.006649	0.005465	0.006779	0.010071	0.008217	0.010433	0.008719	0.008921	0.005973	0.008345	0.010579	0.006082	0.007675	0.00479
Grahame	M	87	235	0	0	0	0	0	0	0	0	0	0	0	0	0	0	0	0	0	0	0	0	0	0	0	0	0.000565	0	0	0	0	0.00053	0	0	0	0	0	0	0	0	0.000872	0	0	0.000439	0	0	0	0
Grainger	unknown	74	118	0	0.000797	0	0	0	0	0.000753	0	0	0.00076	0	0	0	0	0	0.000649	0	0.000628	0.000618	0.000615	0	0	0	0.00232	0.000565	0.002248	0.000554	0	0.002712	0	0.001528	0.001566	0	0.000994	0.001453	0.00048	0.000457	0.000454	0.000872	0.000425	0	0.000439	0.001322	0	0.000426	0
Grange	unknown	55	76	0.000833	0	0	0	0	0.000791	0	0.001495	0	0	0.000739	0.000713	0.000686	0	0.000646	0	0	0	0	0	0.000627	0	0	0	0	0.000562	0.000554	0	0.000542	0.00053	0	0	0	0.000497	0.000484	0.000959	0.000457	0.000454	0.001308	0.00085	0	0.000439	0.000882	0.000434	0.000426	0
Grant	M	166	1136	0.002499	0.001595	0	0.001585	0.001603	0.000791	0.003014	0.003737	0.001417	0.00076	0.002218	0.000713	0.002745	0	0.002583	0.000649	0.00188	0.003769	0.003705	0.002462	0.000627	0.001782	0.001761	0.00232	0.001694	0.000562	0.001662	0.003857	0.001627	0.002649	0.003055	0.003131	0.002046	0.000497	0.001937	0.001918	0.003652	0.000907	0.001744	0.001274	0.002986	0.002196	0.003086	0.003475	0.002558	0.001742
Grantham	unknown	70	116	0	0	0	0	0	0	0	0	0.002126	0.00076	0	0.001426	0.000686	0	0.001937	0.001298	0.000627	0	0.000618	0.000615	0.000627	0	0	0.00116	0.000565	0	0.001108	0	0.000542	0.00106	0	0	0.001023	0	0.000484	0.00048	0.000913	0	0.000436	0	0.000427	0.000439	0	0.000869	0	0
Granville	M	129	908	0	0	0.000796	0	0	0	0.000753	0	0	0	0	0	0.000686	0.000659	0.000646	0.001298	0	0.000628	0.000618	0.000615	0	0.000594	0.001174	0.00058	0	0.001124	0.001108	0.000551	0.001085	0.00106	0.003055	0.002088	0.001534	0.002981	0.001453	0.004316	0.003196	0.001361	0.00218	0.003398	0.002986	0.001318	0.004408	0.003475	0.003837	0.004354
Gratton	unknown	54	72	0	0	0.000796	0	0	0.000791	0	0	0.000709	0	0	0.000713	0	0	0.000646	0	0.000627	0.000628	0.000618	0	0.000627	0	0.000587	0	0.000565	0.000562	0	0	0.001085	0	0	0.001566	0.000511	0	0.000484	0.000959	0	0.000907	0	0	0	0	0	0.000434	0	0.000435
Graves	unknown	54	80	0.000833	0	0	0.001585	0	0.000791	0.000753	0.001495	0.001417	0	0.001479	0.000713	0	0	0.000646	0.000649	0.000627	0.000628	0	0	0	0	0.000587	0.00174	0.000565	0	0.000554	0.001102	0.000542	0.00053	0.001018	0.000522	0.000511	0.000497	0.001937	0.000959	0.000457	0.000907	0	0.000425	0	0.000439	0.000441	0.000434	0.001279	0
Gray	unknown	146	799	0.003332	0.001595	0.002388	0.001585	0.001603	0.002373	0.003014	0.002242	0.003544	0.00076	0.000739	0.001426	0.002745	0.000659	0.001291	0.001298	0.005013	0.004397	0.00247	0.001846	0.002508	0.003565	0.003521	0.003479	0.005083	0.005058	0.004987	0.004408	0.004339	0.004769	0.004074	0.004175	0.003069	0.002484	0.002421	0.005275	0.005478	0.003629	0.003488	0.005098	0.004693	0.006588	0.002204	0.003475	0.005543	0.003919
Grayson	unknown	80	131	0.001666	0	0	0.000793	0	0	0	0	0	0.00076	0	0.000713	0	0	0	0.000649	0	0.000628	0.001235	0	0	0.000594	0	0.00058	0.00113	0.001124	0.001662	0.001653	0.000542	0	0.000509	0	0	0.000994	0.000484	0	0.000457	0.002268	0.001308	0.00085	0.000853	0.000878	0	0.000434	0.000853	0.000871
Greaves	unknown	105	377	0.002499	0.001595	0.004776	0.000793	0.001603	0.006328	0.003014	0.002989	0.001417	0.006081	0.001479	0.001426	0.001372	0.003294	0.003228	0.001948	0.00376	0.001885	0.00247	0.000615	0.002508	0.003565	0.002347	0.003479	0.00113	0.001686	0.000554	0.003306	0.001627	0.004769	0.003055	0.005741	0.001534	0.002981	0.001937	0.003357	0.000913	0.003175	0.00218	0.002124	0.00128	0.002196	0.003526	0.002606	0.004264	0.004354
Green	unknown	116	763	0.003332	0.007177	0.003184	0.00317	0.008815	0.003955	0.006781	0.005979	0.002835	0.005321	0.005915	0.00713	0.003431	0.008563	0.005811	0.011686	0.008147	0.005026	0.008028	0.007385	0.010033	0.001188	0.003521	0.00232	0.006213	0.007305	0.004433	0.005509	0.005423	0.009008	0.004074	0.005219	0.00358	0.006459	0.002905	0.007673	0.004109	0.002722	0.003488	0.003398	0.007252	0.003953	0.003526	0.003041	0.003837	0.002177
Greenall	unknown	44	64	0	0	0	0	0	0.000791	0	0	0	0	0	0	0.000686	0	0	0	0	0	0	0	0	0	0.000587	0	0	0.000562	0.000554	0	0	0.00053	0	0.001044	0	0	0	0.00048	0	0	0.000436	0.000425	0.000427	0.000878	0.000441	0.000869	0.000426	0.000435
Greenhalgh	unknown	100	276	0.003332	0.001595	0.000796	0.000793	0.001603	0.001582	0.001507	0	0.000709	0.00076	0.001479	0.001426	0.000686	0.001317	0.001291	0.001298	0.001253	0.000628	0.001853	0.000615	0.003762	0	0.001761	0.00058	0.001694	0.001686	0.001662	0.000551	0	0	0.001018	0	0.001534	0.001987	0.000968	0.002398	0.003196	0.002722	0.00218	0.002549	0.001706	0.002635	0.002204	0.001303	0.000426	0.001306
Greenwood	M	137	885	0.009996	0.00319	0.002388	0.003963	0.001603	0.001582	0.003014	0.002989	0.002835	0.00304	0.004436	0.004991	0.004804	0.003952	0.005811	0.002597	0.002507	0.004397	0.004323	0.006154	0.003762	0.006535	0.002347	0.005219	0.005648	0.002248	0.005541	0.004408	0.005966	0.00212	0.00611	0.006263	0.009718	0.002981	0.005811	0.002877	0.007304	0.003175	0.00436	0.004673	0.005119	0.002635	0.004408	0.003475	0.005543	0.004354
Gregg	M	44	53	0	0.000797	0	0.001585	0	0	0	0	0	0	0.000739	0	0.000686	0.000659	0	0	0	0	0	0	0	0	0	0	0	0.000562	0	0.000551	0	0	0.000509	0.001044	0	0	0	0	0	0	0	0	0.000427	0	0	0.000434	0	0
Gregory	M	171	1693	0.004165	0.001595	0.001592	0.002378	0.003206	0.003164	0.000753	0.003737	0.002835	0	0.005176	0.003565	0.004117	0.003294	0.003228	0.003895	0.002507	0.004397	0.003088	0.003693	0.001881	0.006535	0.002934	0.002899	0.003389	0.003372	0.001662	0.004408	0.002712	0.002649	0.003564	0.004697	0.007672	0.002981	0.002905	0.002398	0.003652	0.00499	0.00436	0.003398	0.002133	0.003514	0.004408	0.00391	0.00469	0.003919
Gregson	unknown	114	404	0.002499	0.000797	0	0	0	0.003164	0	0	0.000709	0.00076	0.000739	0	0.001372	0.001976	0.000646	0.001298	0.001253	0	0.005558	0.001846	0.003135	0	0	0.002899	0.001694	0.001686	0.001108	0.002755	0.001085	0.00159	0.000509	0.001566	0.002557	0.001987	0.000484	0	0.00137	0.002722	0.003052	0.00085	0.002133	0.000878	0.002204	0.000434	0.002985	0.001306
Greig	unknown	56	74	0	0	0	0	0	0	0	0	0	0.00076	0.000739	0	0.000686	0	0	0	0	0	0	0	0	0	0.000587	0	0	0	0	0.000551	0	0.00053	0	0	0	0	0	0	0	0.000454	0	0	0.000427	0.000439	0.000882	0.001303	0	0
Grenfell	unknown	37	50	0	0	0	0	0	0	0	0	0	0	0	0	0	0	0	0	0	0	0	0	0	0	0	0	0	0	0	0.000551	0	0	0	0	0	0.000497	0	0	0	0	0	0.000425	0.000427	0	0	0	0	0
Grenville	M	108	393	0	0	0	0.000793	0	0	0	0	0	0	0	0	0.001372	0	0	0	0	0	0	0	0	0	0	0	0.000565	0.001124	0	0	0	0.00053	0	0.000522	0	0	0	0.00048	0	0.000454	0	0.000425	0.000427	0.000439	0.000441	0	0.000426	0.000435
Gresty	unknown	49	67	0	0	0.000796	0	0.001603	0	0	0.002242	0.001417	0	0.001479	0.000713	0.002059	0.001317	0.000646	0.000649	0	0.000628	0.001235	0.000615	0.000627	0	0	0	0.00113	0.001124	0.000554	0	0	0	0	0.000522	0.001023	0.000497	0.000484	0	0.000457	0.000454	0	0.00085	0	0.000439	0.000441	0.000434	0.000853	0
Greta	F	75	185	0	0	0	0	0	0	0	0	0	0	0	0	0	0	0	0	0	0	0	0	0	0	0	0	0	0	0	0	0	0	0	0	0	0	0	0	0	0	0	0	0.000427	0	0	0.000434	0	0
Greville	unknown	41	58	0	0	0	0	0	0	0	0	0	0	0	0.000713	0	0	0	0	0	0	0	0	0	0	0	0.00058	0	0	0	0	0	0	0.000509	0	0	0	0	0	0	0	0	0.000425	0.000427	0.000439	0	0.000434	0	0
Grey	unknown	96	217	0.001666	0	0.001592	0	0.000801	0	0.000753	0.000747	0.000709	0.00076	0	0	0.001372	0.000659	0.000646	0	0	0	0.000618	0.001231	0.001254	0	0.002347	0	0.000565	0.000562	0.001108	0.001653	0.000542	0.00159	0	0.001566	0.001023	0.001491	0.001937	0.000959	0.001826	0.000907	0.000436	0	0.002133	0.001318	0.001322	0.000869	0.000426	0.000435
Grice	unknown	46	62	0	0.000797	0	0	0	0	0	0	0	0	0.000739	0	0	0.000659	0.000646	0.000649	0.000627	0	0	0.001231	0	0	0.000587	0.00058	0.00113	0.000562	0	0.000551	0.000542	0.00106	0.001018	0.000522	0	0	0.001937	0	0.00137	0.000907	0	0	0.000427	0.000439	0	0	0.000426	0.001306
[truncated: 2,190 more rows]
[truncated: 131 more columns]
