# Supplementary material for: Network analysis of the social and demographic influences on name choice within the UK (1838-2016)
Source: PLoS One. 2018 Oct 31;13(10):e0205759. doi: 10.1371/journal.pone.0205759 (PMC6209202; doi:10.1371/journal.pone.0205759)
Supplement: S10 Table — (XLSX) [file pone.0205759.s011.xlsx]

## Sheet: Table S10
Table S10. Usage of forenames in the BMD corpus, as the absolute number of registered forenames per year.
Names where the total number of records, across all years, is < 50 are excluded. Note that as a consequence, the summed percentages in each column will not amount to 100%. This is especially notable in years approaching the present day, as the diversity of possible names increases. As such, many names have yet to attain this threshold number.
Name	Sex	No. of years in use as a forename	Total no. of births with this forename	Total no. of uses of this name as a forename	Total no. of uses of this name as a middle name	Ratio of forename to middle name use	Year of greatest popularity (as % of births registered that year)	Year of first recorded use	Year of last recorded use	1838	1839	1840	1841	1842	1843	1844	1845	1846	1847	1848	1849	1850	1851	1852	1853	1854	1855	1856	1857	1858	1859	1860	1861	1862	1863	1864	1865	1866	1867	1868	1869	1870	1871	1872	1873	1874	1875	1876	1877
Aaliyah	F	20	122	122	20	6.1	2014	1995	2014	0	0	0	0	0	0	0	0	0	0	0	0	0	0	0	0	0	0	0	0	0	0	0	0	0	0	0	0	0	0	0	0	0	0	0	0	0	0	0	0
Aaron	M	164	7173	7173	1354	5.298	1998	1838	2013	68	99	57	68	52	57	95	69	82	69	70	82	76	79	68	79	88	65	64	60	77	60	78	75	69	61	74	72	61	61	83	74	63	52	68	73	72	55	70	62
Abbey	F	43	183	183	61	3	1995	1852	2013	0	0	0	0	0	0	0	0	0	0	0	0	0	0	1	0	0	0	1	0	0	0	0	1	0	0	0	0	0	0	0	0	0	0	0	0	0	0	1	0
Abbi	F	22	60	60	3	20	2002	1844	2008	0	0	0	0	0	0	1	0	0	0	0	0	0	0	0	0	0	0	0	0	0	0	0	0	0	0	0	0	0	0	0	0	0	0	0	0	0	0	0	0
Abbie	F	48	809	809	29	27.897	2003	1885	2013	0	0	0	0	0	0	0	0	0	0	0	0	0	0	0	0	0	0	0	0	0	0	0	0	0	0	0	0	0	0	0	0	0	0	0	0	0	0	0	0
Abby	F	57	305	305	43	7.093	2002	1839	2012	0	1	0	0	0	0	0	0	0	0	0	0	0	0	0	0	1	0	1	0	1	1	1	0	0	0	0	0	1	0	1	2	1	0	1	0	0	2	1	0
Abdul	M	64	554	554	376	1.473	2012	1920	2014	0	0	0	0	0	0	0	0	0	0	0	0	0	0	0	0	0	0	0	0	0	0	0	0	0	0	0	0	0	0	0	0	0	0	0	0	0	0	0	0
Abdullah	M	35	85	85	118	0.72	2009	1893	2013	0	0	0	0	0	0	0	0	0	0	0	0	0	0	0	0	0	0	0	0	0	0	0	0	0	0	0	0	0	0	0	0	0	0	0	0	0	0	0	0
Abe	M	41	136	136	4	34	2001	1858	2001	0	0	0	0	0	0	0	0	0	0	0	0	0	0	0	0	0	0	0	0	1	0	0	1	0	0	0	0	0	0	0	0	0	0	0	0	0	0	0	0
Abednego	M	44	75	75	4	18.75	1840	1838	1929	2	2	4	2	2	4	2	0	4	3	0	2	1	0	4	0	2	1	1	1	2	1	0	0	3	0	0	0	0	1	1	1	3	1	0	1	1	0	2	2
Abel	M	112	3065	3065	316	9.699	2013	1838	2014	51	46	34	77	56	40	43	43	57	37	50	51	57	58	54	65	44	46	53	46	45	45	54	68	44	44	63	60	51	40	40	42	45	47	61	40	45	55	39	49
Abi	F	45	85	85	6	14.167	2005	1838	2010	1	0	0	0	1	1	0	0	0	0	0	1	1	1	0	1	1	0	3	0	1	0	2	0	0	2	0	0	1	2	0	0	0	0	1	0	0	1	0	0
Abid	M	32	92	92	32	2.875	1977	1850	2009	0	0	0	0	0	0	0	0	0	0	0	0	1	0	0	0	0	0	0	0	0	0	0	0	0	1	0	0	0	0	0	0	0	0	0	0	0	0	1	0
Abigail	F	170	4426	4426	625	7.082	2003	1838	2014	32	14	22	18	21	19	16	28	23	28	28	21	27	29	23	31	31	24	33	24	28	31	24	24	28	19	25	32	28	21	21	38	29	17	22	20	27	22	31	32
Abigal	F	35	53	53	5	10.6	1989	1838	1996	1	2	2	0	0	0	3	1	2	0	2	0	1	1	0	2	0	1	1	0	0	1	1	0	0	0	0	2	1	2	2	0	0	2	1	2	1	0	0	0
Abner	M	81	323	323	59	5.475	1865	1838	1948	5	4	7	6	5	2	5	7	2	2	3	5	4	4	6	5	4	7	3	9	7	2	6	8	7	6	6	11	7	4	6	2	7	3	4	3	4	5	8	4
Abraham	M	131	16293	16293	966	16.866	1838	1838	2006	281	260	280	258	254	285	274	286	279	259	260	256	286	307	243	251	252	262	250	275	242	264	255	227	266	252	217	243	203	224	240	210	239	239	230	230	252	231	236	236
Abram	M	89	622	622	111	5.604	1852	1838	1937	11	7	6	9	8	6	8	7	13	7	4	6	12	3	16	7	9	11	11	6	7	4	5	13	6	9	5	4	7	13	11	5	7	10	6	14	7	4	13	12
Absalom	M	87	702	702	76	9.237	1851	1838	1942	11	4	10	8	10	11	13	16	13	8	13	11	15	20	18	13	13	14	10	8	11	14	17	7	11	11	13	11	12	13	13	13	12	14	10	12	5	9	8	12
Absolom	M	48	78	78	13	6	1840	1838	1923	1	1	4	1	3	2	2	1	1	1	2	0	2	0	0	2	0	1	2	1	2	1	1	2	2	1	2	2	0	3	0	1	0	1	0	2	2	2	0	1
Abu	M	26	63	63	58	1.086	2008	1959	2010	0	0	0	0	0	0	0	0	0	0	0	0	0	0	0	0	0	0	0	0	0	0	0	0	0	0	0	0	0	0	0	0	0	0	0	0	0	0	0	0
Ackroyd	M	47	78	78	74	1.054	1840	1838	1925	1	0	3	1	1	1	0	1	1	0	0	0	1	0	2	2	1	2	3	0	1	2	2	1	2	1	0	2	1	1	3	1	0	0	1	2	1	3	2	2
Ada	F	137	106583	106583	6064	17.576	1880	1838	2014	19	25	25	23	31	31	40	46	50	37	45	56	80	82	133	185	179	198	225	295	344	436	518	606	729	891	905	1177	1329	1322	1498	1759	1852	1884	1903	2141	2213	2315	2206	2502
Adah	F	94	716	716	53	13.509	1865	1838	1941	4	5	4	1	10	11	19	15	14	13	16	21	17	17	17	11	14	14	14	15	14	24	27	20	19	23	28	31	15	16	12	12	10	16	6	12	6	4	6	10
Adaline	F	53	78	78	31	2.516	1859	1838	1941	2	1	1	0	1	0	1	0	1	0	3	1	0	1	0	2	0	1	0	2	2	4	1	3	1	1	1	1	4	1	0	1	1	1	1	2	2	1	2	3
Adam	M	173	13440	13440	2665	5.043	1988	1838	2014	95	58	64	81	85	87	105	96	74	70	71	77	88	75	92	94	92	69	88	90	80	74	72	93	89	79	81	90	70	74	66	58	76	75	82	57	63	85	80	75
Addie	M	36	63	63	20	3.15	1977	1864	1977	0	0	0	0	0	0	0	0	0	0	0	0	0	0	0	0	0	0	0	0	0	0	0	0	0	0	1	0	0	0	0	1	0	2	0	0	0	0	2	1
Addison	M	50	68	68	264	0.258	2011	1839	2014	0	1	0	1	0	0	1	1	1	0	1	1	0	1	1	2	1	1	0	1	0	1	1	0	0	0	1	0	0	0	0	0	1	0	1	0	0	1	1	0
Adeel	M	20	67	67	12	5.583	1988	1977	2010	0	0	0	0	0	0	0	0	0	0	0	0	0	0	0	0	0	0	0	0	0	0	0	0	0	0	0	0	0	0	0	0	0	0	0	0	0	0	0	0
Adela	F	121	630	630	214	2.944	2009	1838	2009	1	0	2	2	2	1	2	4	8	3	4	5	7	3	5	5	4	5	9	5	6	3	2	10	7	14	2	7	9	3	7	13	8	8	8	11	6	5	12	9
Adelaide	F	129	5527	5527	2674	2.067	1867	1838	2013	18	12	20	23	18	14	17	9	18	17	14	34	29	49	36	40	45	37	61	53	56	63	59	60	76	90	74	79	70	100	91	86	90	92	82	81	89	75	87	91
Adele	F	142	1954	1954	821	2.38	1977	1839	2006	0	1	0	0	1	0	0	1	2	0	0	0	0	1	2	2	0	2	1	1	0	3	2	2	0	2	1	2	0	2	0	1	1	1	3	4	2	2	1	1
Adelia	F	50	66	66	23	2.87	1942	1847	1958	0	0	0	0	0	0	0	0	0	1	0	1	1	0	0	1	1	1	0	0	1	2	2	1	1	1	0	1	0	0	1	0	0	1	0	1	1	1	1	1
Adelina	F	88	485	485	102	4.755	1875	1838	1979	1	3	3	2	0	0	1	0	1	1	1	2	0	1	4	3	3	1	0	0	1	1	1	3	3	4	3	5	2	3	8	9	10	6	10	3	6	16	13	12
Adeline	F	126	2792	2792	1173	2.38	1901	1838	2006	2	5	4	10	5	5	3	1	8	10	0	10	10	11	25	12	15	16	22	21	20	23	23	22	24	24	38	40	32	25	29	37	38	52	35	39	40	37	55	51
Adeliza	F	42	75	75	10	7.5	1869	1839	1913	0	1	0	1	0	0	0	0	1	1	1	0	1	0	3	3	3	2	2	1	1	2	1	0	0	0	4	2	3	1	2	5	1	2	2	1	3	1	3	0
Adelle	F	44	91	91	30	3.033	1984	1850	2009	0	0	0	0	0	0	0	0	0	0	0	0	1	0	1	0	0	0	0	0	0	0	0	0	0	0	1	0	0	0	0	0	0	0	0	0	0	0	0	0
Aden	M	45	64	64	36	1.778	2001	1856	2005	0	0	0	0	0	0	0	0	0	0	0	0	0	0	0	0	0	0	1	1	2	0	2	0	0	1	0	1	2	1	0	0	0	1	0	0	0	0	0	0
Adil	M	21	68	68	34	2	1994	1964	2003	0	0	0	0	0	0	0	0	0	0	0	0	0	0	0	0	0	0	0	0	0	0	0	0	0	0	0	0	0	0	0	0	0	0	0	0	0	0	0	0
Adina	F	52	75	75	17	4.412	1996	1863	1996	0	0	0	0	0	0	0	0	0	0	0	0	0	0	0	0	0	0	0	0	0	0	0	0	0	1	0	0	1	0	0	0	0	0	0	1	0	2	1	3
Admiral	M	57	107	107	6	17.833	1856	1840	1920	0	0	2	1	0	0	1	4	0	1	0	0	0	2	1	3	0	1	5	2	1	1	0	1	2	2	1	1	4	0	3	1	2	2	4	2	1	2	2	2
Adnan	M	27	97	97	14	6.929	2011	1939	2011	0	0	0	0	0	0	0	0	0	0	0	0	0	0	0	0	0	0	0	0	0	0	0	0	0	0	0	0	0	0	0	0	0	0	0	0	0	0	0	0
Adolph	M	69	139	139	65	2.138	1911	1842	1941	0	0	0	0	1	0	1	0	1	0	1	0	1	2	1	1	1	0	0	2	1	2	2	1	2	2	2	0	4	1	0	1	2	3	2	0	2	2	0	4
Adolphus	M	94	320	320	295	1.085	1860	1838	1987	1	0	2	2	5	1	6	2	2	2	3	7	1	4	1	8	2	5	3	2	3	5	9	3	2	4	3	2	2	4	9	5	1	3	5	7	8	5	4	4
Adrian	M	153	7437	7437	1858	4.003	1968	1840	2009	0	0	1	0	1	4	2	1	0	0	0	0	0	0	2	0	0	2	0	0	1	1	1	0	1	2	1	2	0	2	1	2	0	1	0	3	1	6	1	2
Adriana	F	45	56	56	26	2.154	2014	1864	2014	0	0	0	0	0	0	0	0	0	0	0	0	0	0	0	0	0	0	0	0	0	0	0	0	0	0	1	0	0	0	0	1	0	1	0	0	0	0	0	0
Adrianne	F	45	109	109	20	5.45	1991	1878	1998	0	0	0	0	0	0	0	0	0	0	0	0	0	0	0	0	0	0	0	0	0	0	0	0	0	0	0	0	0	0	0	0	0	0	0	0	0	0	0	0
Adrienne	F	109	828	828	171	4.842	1945	1848	1999	0	0	0	0	0	0	0	0	0	0	1	0	0	0	1	1	1	1	0	0	0	0	1	0	0	0	0	0	0	0	0	1	0	0	0	0	0	0	0	1
Agatha	F	105	507	507	229	2.214	2014	1838	2014	1	1	3	0	5	2	3	3	4	4	1	1	3	2	4	6	1	0	6	4	2	2	5	4	3	5	4	3	7	1	2	4	6	4	10	5	7	3	11	4
Agnes	F	147	74780	74780	18098	4.132	1879	1838	2008	206	226	246	256	227	222	297	314	334	327	313	328	375	461	429	463	466	473	541	563	533	566	570	689	670	704	716	733	790	784	842	889	884	876	926	979	1027	1025	1099	1178
Agness	F	60	318	318	66	4.818	1848	1838	1945	16	9	11	8	13	6	6	8	12	9	20	7	6	17	12	2	8	12	5	6	3	11	8	6	6	10	2	3	4	2	2	4	3	1	1	4	3	5	3	7
Ahmed	M	61	205	205	1029	0.199	2012	1854	2012	0	0	0	0	0	0	0	0	0	0	0	0	0	0	0	0	1	0	0	0	0	0	0	0	0	0	0	0	0	0	0	0	0	0	0	0	0	0	1	0
Aian	M	7	88	88	2	44	1941	1936	1942	0	0	0	0	0	0	0	0	0	0	0	0	0	0	0	0	0	0	0	0	0	0	0	0	0	0	0	0	0	0	0	0	0	0	0	0	0	0	0	0
Aidan	M	116	850	850	235	3.617	2004	1852	2013	0	0	0	0	0	0	0	0	0	0	0	0	0	0	1	0	0	0	0	0	0	0	0	0	0	0	0	0	0	0	0	0	0	0	0	0	0	0	0	0
Aiden	M	86	470	470	127	3.701	2009	1888	2013	0	0	0	0	0	0	0	0	0	0	0	0	0	0	0	0	0	0	0	0	0	0	0	0	0	0	0	0	0	0	0	0	0	0	0	0	0	0	0	0
Aileen	F	105	1432	1432	356	4.022	1928	1868	1991	0	0	0	0	0	0	0	0	0	0	0	0	0	0	0	0	0	0	0	0	0	0	0	0	0	0	0	0	0	0	1	0	2	0	0	0	0	0	0	1
Ailsa	F	105	530	530	74	7.162	2002	1883	2007	0	0	0	0	0	0	0	0	0	0	0	0	0	0	0	0	0	0	0	0	0	0	0	0	0	0	0	0	0	0	0	0	0	0	0	0	0	0	0	0
Aimee	F	106	1236	1236	186	6.645	2004	1851	2014	0	0	0	0	0	0	0	0	0	0	0	0	0	1	2	0	0	0	0	0	0	1	0	1	0	0	1	3	1	1	2	0	1	1	1	1	2	2	0	1
Ainsley	M/F	73	117	117	103	1.136	2014	1847	2014	0	0	0	0	0	0	0	0	0	1	0	0	0	0	0	0	0	0	2	0	0	0	0	0	0	0	0	0	0	0	0	0	0	0	0	0	0	0	0	0
Ainsworth	M	51	80	80	598	0.134	1879	1838	1962	1	2	2	0	0	1	1	0	1	1	1	2	1	1	0	3	2	0	2	3	0	2	1	1	1	1	0	0	1	2	1	1	2	0	1	0	0	2	0	1
Aisha	F	50	265	265	25	10.6	2011	1937	2013	0	0	0	0	0	0	0	0	0	0	0	0	0	0	0	0	0	0	0	0	0	0	0	0	0	0	0	0	0	0	0	0	0	0	0	0	0	0	0	0
Ajay	M/F	31	52	52	14	3.714	2009	1959	2010	0	0	0	0	0	0	0	0	0	0	0	0	0	0	0	0	0	0	0	0	0	0	0	0	0	0	0	0	0	0	0	0	0	0	0	0	0	0	0	0
Alan	M	171	64899	64899	16875	3.846	1948	1838	2013	2	0	3	2	4	3	1	2	3	5	2	3	3	8	9	12	12	12	11	10	17	20	10	12	11	9	14	14	17	8	9	11	11	9	8	9	7	15	13	11
Alana	F	62	238	238	128	1.859	2013	1853	2014	0	0	0	0	0	0	0	0	0	0	0	0	0	0	0	1	0	0	0	0	0	0	0	0	0	0	0	0	0	0	0	0	0	0	0	0	0	0	0	0
Alanna	F	26	50	50	32	1.562	2013	1947	2014	0	0	0	0	0	0	0	0	0	0	0	0	0	0	0	0	0	0	0	0	0	0	0	0	0	0	0	0	0	0	0	0	0	0	0	0	0	0	0	0
Alannah	F	24	55	55	16	3.438	1998	1940	2009	0	0	0	0	0	0	0	0	0	0	0	0	0	0	0	0	0	0	0	0	0	0	0	0	0	0	0	0	0	0	0	0	0	0	0	0	0	0	0	0
Alasdair	M	65	159	159	55	2.891	2000	1909	2004	0	0	0	0	0	0	0	0	0	0	0	0	0	0	0	0	0	0	0	0	0	0	0	0	0	0	0	0	0	0	0	0	0	0	0	0	0	0	0	0
Alastair	M	104	880	880	256	3.438	1982	1887	2011	0	0	0	0	0	0	0	0	0	0	0	0	0	0	0	0	0	0	0	0	0	0	0	0	0	0	0	0	0	0	0	0	0	0	0	0	0	0	0	0
Alban	M	125	815	815	346	2.355	2001	1838	2001	1	1	2	1	3	0	2	6	0	3	8	5	0	2	5	4	5	2	1	6	5	4	4	2	3	5	3	4	3	5	4	9	7	11	2	6	4	5	4	6
Albany	M/F	61	161	161	57	2.825	1998	1839	1998	0	1	0	1	0	0	0	0	0	0	0	2	0	1	0	0	1	0	1	0	2	0	0	2	0	0	2	0	1	0	0	1	0	1	1	1	0	0	0	0
Albert	M	167	184300	184300	24078	7.654	1902	1838	2014	34	76	266	176	187	175	188	201	214	219	222	239	273	328	326	346	431	456	484	568	614	633	641	807	1379	1842	1814	1576	1698	1754	1855	1780	1942	2013	2187	2032	2209	2281	2351	2437
Alberta	F	99	884	884	852	1.038	1892	1848	2005	0	0	0	0	0	0	0	0	0	0	1	0	1	0	1	0	1	0	2	2	2	1	2	2	3	12	12	9	13	13	6	7	9	15	13	15	17	12	12	20
Albertina	F	53	82	82	13	6.308	1861	1840	1966	0	0	1	1	1	0	0	0	1	0	0	1	0	0	0	0	1	1	2	1	0	0	0	3	0	0	3	2	0	3	1	1	2	0	3	1	0	2	0	1
Albin	M	65	123	123	42	2.929	1847	1838	1938	3	2	0	1	1	2	1	0	4	4	3	2	0	0	1	3	1	1	2	1	2	3	2	1	1	3	1	2	0	2	2	2	1	1	1	1	5	0	0	2
Albina	F	68	140	140	37	3.784	1969	1839	1969	0	2	1	3	2	0	0	0	0	0	0	1	1	1	0	1	0	1	3	3	2	2	1	0	1	3	2	1	2	4	1	3	2	2	3	5	2	6	4	6
Albion	M	63	115	115	45	2.556	1999	1838	1999	2	1	0	1	1	1	2	0	4	1	2	3	4	0	2	4	0	4	2	0	1	0	0	2	1	3	1	2	0	1	3	1	3	0	1	3	2	0	1	0
Aldred	M	40	52	52	151	0.344	1939	1846	1939	0	0	0	0	0	0	0	0	1	0	0	0	1	0	0	0	0	0	0	1	0	1	1	1	0	0	0	0	0	1	1	1	0	0	0	1	0	3	0	2
Alec	M	145	4121	4121	648	6.36	2014	1842	2014	0	0	0	0	1	0	0	0	1	0	0	0	0	0	0	0	0	1	0	0	0	0	1	0	0	1	0	0	1	1	0	3	0	0	2	0	3	2	1	3
Aleck	M	56	85	85	10	8.5	1979	1845	1984	0	0	0	0	0	0	0	1	0	0	0	0	0	0	1	0	1	0	0	0	0	0	0	0	0	0	0	1	0	1	0	0	0	1	2	0	1	1	0	2
Aled	M	99	326	326	275	1.185	1993	1881	2005	0	0	0	0	0	0	0	0	0	0	0	0	0	0	0	0	0	0	0	0	0	0	0	0	0	0	0	0	0	0	0	0	0	0	0	0	0	0	0	0
Alesha	F	20	62	62	13	4.769	2009	1978	2014	0	0	0	0	0	0	0	0	0	0	0	0	0	0	0	0	0	0	0	0	0	0	0	0	0	0	0	0	0	0	0	0	0	0	0	0	0	0	0	0
Alessandro	M	29	57	57	25	2.28	2006	1855	2006	0	0	0	0	0	0	0	0	0	0	0	0	0	0	0	0	0	1	0	0	0	0	0	0	0	0	0	0	0	0	0	0	0	0	0	0	0	0	0	0
Alethea	F	118	442	442	119	3.714	1974	1838	1999	1	0	0	1	0	1	1	1	1	4	4	2	2	2	0	2	2	2	2	2	2	3	6	1	2	3	8	3	3	2	2	1	3	3	4	7	1	2	9	6
Alex	M	145	2248	2248	654	3.437	2013	1840	2014	0	0	1	0	0	0	0	0	0	1	0	0	0	0	1	1	0	0	1	0	0	0	0	0	1	0	0	0	0	0	2	0	2	0	0	2	0	0	1	3
Alexa	F	43	107	107	31	3.452	2010	1869	2013	0	0	0	0	0	0	0	0	0	0	0	0	0	0	0	0	0	0	0	0	0	0	0	0	0	0	0	0	0	0	0	1	0	0	1	0	0	0	0	0
Alexander	M	177	29840	29840	16340	1.826	1993	1838	2014	102	118	93	114	104	111	93	120	139	117	134	133	115	148	150	125	180	169	147	164	143	181	142	164	164	186	220	191	187	208	214	191	214	200	241	233	238	285	291	295
Alexandra	F	163	3322	3322	3535	0.94	1993	1840	2013	0	0	1	1	4	0	0	1	1	0	0	1	1	1	1	0	0	1	1	1	0	1	0	0	3	61	9	8	8	7	8	9	3	5	3	10	5	6	5	4
Alexandre	M	37	54	54	43	1.256	2013	1878	2013	0	0	0	0	0	0	0	0	0	0	0	0	0	0	0	0	0	0	0	0	0	0	0	0	0	0	0	0	0	0	0	0	0	0	0	0	0	0	0	0
Alexandria	F	71	143	143	184	0.777	2001	1839	2008	0	1	0	0	0	0	0	0	1	0	0	0	1	0	0	0	0	0	0	0	0	1	0	0	1	2	2	1	2	2	0	1	0	1	2	0	0	1	0	0
Alexandrina	F	68	112	112	57	1.965	1971	1838	1971	1	1	1	1	0	0	0	0	0	0	0	0	0	1	1	0	0	0	0	1	1	0	1	0	0	2	0	3	1	2	0	0	0	1	4	1	1	1	0	0
Alexia	F	44	105	105	39	2.692	2014	1922	2014	0	0	0	0	0	0	0	0	0	0	0	0	0	0	0	0	0	0	0	0	0	0	0	0	0	0	0	0	0	0	0	0	0	0	0	0	0	0	0	0
Alexina	F	57	78	78	19	4.105	2005	1841	2006	0	0	0	1	0	0	2	1	0	0	0	0	3	1	0	1	0	0	0	1	0	0	1	2	0	0	0	0	1	0	1	0	1	0	1	1	2	1	0	1
Alexis	F	90	269	269	170	1.582	2012	1851	2014	0	0	0	0	0	0	0	0	0	0	0	0	0	1	1	0	0	0	0	1	0	0	0	0	0	0	1	0	0	0	1	0	0	0	1	0	1	0	0	0
Alf	M	64	287	287	15	19.133	1888	1853	2003	0	0	0	0	0	0	0	0	0	0	0	0	0	0	0	1	0	0	1	0	0	0	2	0	0	0	0	0	0	2	0	1	1	1	0	0	1	4	2	2
Alfie	M	31	1239	1239	152	8.151	2008	1969	2014	0	0	0	0	0	0	0	0	0	0	0	0	0	0	0	0	0	0	0	0	0	0	0	0	0	0	0	0	0	0	0	0	0	0	0	0	0	0	0	0
Alfonso	M	53	82	82	45	1.822	2002	1851	2002	0	0	0	0	0	0	0	0	0	0	0	0	0	1	0	0	0	0	0	0	0	0	0	0	1	0	0	0	0	1	0	0	0	0	0	0	1	1	1	0
Alford	M	43	67	67	61	1.098	1838	1838	1932	4	2	0	0	1	1	0	1	2	3	0	0	0	0	0	1	1	0	1	5	3	5	1	3	2	2	0	0	1	1	1	0	0	0	0	0	1	0	1	0
Alfred	M	168	151580	151580	23104	6.561	1863	1838	2012	470	553	638	694	651	736	875	941	1003	937	983	1082	1207	1212	1254	1247	1362	1374	1457	1454	1447	1548	1553	1611	1752	1840	1696	1679	1734	1765	1982	1859	1903	1838	1967	1992	2101	2183	2310	2222
Alfreda	F	89	366	366	169	2.166	1917	1853	1971	0	0	0	0	0	0	0	0	0	0	0	0	0	0	0	1	0	0	0	0	1	0	0	0	0	1	1	1	0	0	0	0	2	2	1	2	2	3	0	1
Algernon	M	91	369	369	159	2.321	1888	1838	1943	3	2	0	1	1	0	1	1	2	1	1	1	1	2	3	3	4	2	3	2	3	4	5	6	3	4	2	3	3	3	1	6	6	4	7	4	5	11	4	8
Ali	M/F	59	238	238	859	0.277	2012	1847	2013	0	0	0	0	0	0	0	0	0	1	0	0	0	0	0	0	0	0	0	0	0	0	0	0	0	0	0	0	0	0	0	0	0	1	0	0	0	0	0	0
Alia	F	31	61	61	10	6.1	2013	1857	2013	0	0	0	0	0	0	0	0	0	0	0	0	0	0	0	0	0	0	0	1	0	0	0	0	0	0	0	0	0	0	0	0	0	0	0	0	1	0	0	0
Alic	M	47	75	75	31	2.419	1994	1841	1994	0	0	0	1	0	0	0	0	0	0	0	1	0	0	0	0	0	0	0	0	1	0	0	0	0	0	0	0	0	1	0	1	0	1	0	0	0	1	0	0
Alice	F	177	298541	298541	84730	3.523	1879	1838	2014	1668	1775	1855	1734	1797	1922	2169	2193	2213	2099	2189	2269	2367	2480	2509	2573	2626	2669	2794	2754	2853	2962	3030	3066	3453	3584	3413	3400	3401	3518	3764	3739	3695	3899	3925	3980	4271	4262	4412	4467
Alicia	F	174	1626	1626	758	2.145	2003	1838	2014	7	1	5	3	4	4	3	4	5	8	0	5	4	5	6	7	4	2	6	9	7	4	5	5	10	7	5	2	2	5	4	6	6	9	12	10	8	10	10	6
Alick	M	102	422	422	58	7.276	1904	1838	1997	1	1	1	0	1	0	0	3	0	0	0	0	0	1	0	1	1	1	2	1	1	3	1	1	0	2	2	0	3	4	1	4	5	3	2	1	2	1	3	2
Alida	F	39	50	50	21	2.381	2000	1852	2004	0	0	0	0	0	0	0	0	0	0	0	0	0	0	1	0	0	0	0	1	0	0	0	0	0	0	0	0	0	0	0	1	0	0	1	0	0	0	0	0
Alina	F	54	76	76	33	2.303	2013	1841	2013	0	0	0	1	0	0	0	0	0	0	0	0	1	1	0	0	0	2	1	0	0	0	0	0	0	0	0	0	0	1	0	0	0	1	0	0	1	0	0	0
Aline	F	75	195	195	105	1.857	1979	1853	1979	0	0	0	0	0	0	0	0	0	0	0	0	0	0	0	1	0	0	0	0	0	1	0	0	0	0	0	1	0	0	0	1	0	2	0	0	0	0	0	0
Alisa	F	34	51	51	17	3	2013	1907	2013	0	0	0	0	0	0	0	0	0	0	0	0	0	0	0	0	0	0	0	0	0	0	0	0	0	0	0	0	0	0	0	0	0	0	0	0	0	0	0	0
Alisha	F	39	438	438	93	4.71	2009	1852	2014	0	0	0	0	0	0	0	0	0	0	0	0	0	0	1	0	0	0	0	1	0	0	0	0	0	0	0	0	0	0	0	0	0	0	0	0	0	0	0	0
Alison	F	148	13191	13191	2720	4.85	1967	1840	2014	0	0	1	1	2	0	1	0	1	0	1	1	2	0	0	0	0	1	2	1	1	3	1	0	3	0	3	1	2	3	1	0	0	0	2	0	3	1	1	0
Alistair	M	104	1461	1461	511	2.859	1996	1890	2013	0	0	0	0	0	0	0	0	0	0	0	0	0	0	0	0	0	0	0	0	0	0	0	0	0	0	0	0	0	0	0	0	0	0	0	0	0	0	0	0
Alister	M	86	159	159	78	2.038	1968	1863	2000	0	0	0	0	0	0	0	0	0	0	0	0	0	0	0	0	0	0	0	0	0	0	0	0	0	2	0	0	0	0	0	0	0	0	0	0	0	0	0	0
Alix	F	60	136	136	32	4.25	2013	1895	2014	0	0	0	0	0	0	0	0	0	0	0	0	0	0	0	0	0	0	0	0	0	0	0	0	0	0	0	0	0	0	0	0	0	0	0	0	0	0	0	0
Aliya	F	20	61	61	10	6.1	2010	1937	2010	0	0	0	0	0	0	0	0	0	0	0	0	0	0	0	0	0	0	0	0	0	0	0	0	0	0	0	0	0	0	0	0	0	0	0	0	0	0	0	0
Allan	M	164	15027	15027	5247	2.864	1949	1838	2010	5	8	9	2	7	5	7	6	3	11	6	10	17	4	13	9	11	8	15	8	17	11	14	10	12	7	18	27	20	10	16	20	18	22	25	23	28	30	20	30
Allen	M	153	6487	6487	4612	1.407	1946	1838	1992	17	19	24	26	38	36	36	34	23	37	32	21	29	26	40	31	37	33	39	36	37	39	49	32	34	39	44	33	31	46	39	62	41	47	44	45	52	51	54	50
Allice	F	35	65	65	29	2.241	1841	1838	1927	3	2	2	4	3	3	2	0	2	0	0	1	0	1	1	2	2	3	0	1	2	2	0	1	1	1	1	0	0	2	3	0	0	3	1	0	0	1	0	0
Allison	F	140	1091	1091	565	1.931	1971	1838	2012	2	3	0	1	2	2	2	1	2	0	1	2	2	2	2	1	3	3	2	2	1	5	2	2	2	5	3	2	1	1	4	2	2	1	1	1	0	3	3	6
Allister	M	42	60	60	31	1.935	1979	1884	1990	0	0	0	0	0	0	0	0	0	0	0	0	0	0	0	0	0	0	0	0	0	0	0	0	0	0	0	0	0	0	0	0	0	0	0	0	0	0	0	0
Allyson	F	34	147	147	35	4.2	1958	1948	2001	0	0	0	0	0	0	0	0	0	0	0	0	0	0	0	0	0	0	0	0	0	0	0	0	0	0	0	0	0	0	0	0	0	0	0	0	0	0	0	0
Alma	F	134	6380	6380	1176	5.425	1931	1840	2011	0	0	1	0	1	1	1	1	2	0	1	2	1	2	0	0	44	136	54	24	13	14	19	12	10	6	10	7	11	10	15	10	10	6	13	18	12	12	20	27
Almena	F	42	53	53	10	5.3	1973	1844	1973	0	0	0	0	0	0	1	0	0	0	0	1	2	1	1	0	0	0	1	1	1	2	0	1	1	0	0	0	1	1	0	1	0	0	1	1	1	1	1	1
Alonza	F	56	82	82	14	5.857	1849	1838	1943	1	1	0	0	1	0	2	1	0	1	1	3	1	0	0	2	1	0	0	2	1	1	1	2	3	1	3	1	0	0	1	4	1	0	1	1	2	0	0	1
Alonzo	M	80	227	227	48	4.729	1890	1838	1964	1	0	0	0	1	0	0	1	2	3	0	3	3	3	4	4	4	2	3	2	2	3	4	3	6	5	5	4	1	6	4	5	5	2	1	4	2	5	3	6
Aloysius	M	95	423	423	1006	0.42	1892	1838	1966	1	0	0	0	0	0	0	1	1	1	1	1	2	1	2	4	1	2	1	4	0	4	1	6	0	5	4	2	5	3	3	7	5	1	1	3	6	5	5	11
Alpha	M	43	64	64	22	2.909	1978	1838	1978	1	0	0	1	1	0	1	2	0	0	0	1	0	1	1	0	2	2	2	0	2	0	1	1	0	2	2	1	0	0	0	0	0	1	1	2	0	1	0	1
Alphonso	M	82	230	230	121	1.901	1907	1842	1968	0	0	0	0	3	1	0	2	2	1	1	3	0	2	1	1	1	1	2	2	2	1	6	0	3	1	2	3	3	4	4	3	2	3	2	2	4	3	5	4
Alphonsus	M	83	196	196	126	1.556	1865	1843	1965	0	0	0	0	0	1	0	0	1	1	0	0	1	0	2	0	0	0	1	0	1	2	1	1	3	2	1	6	0	4	1	4	4	0	5	1	0	1	2	3
Althea	F	99	227	227	65	3.492	1969	1840	1969	0	0	1	0	0	0	1	0	1	1	2	0	1	2	0	0	2	1	0	0	0	0	0	1	3	0	0	1	0	1	0	4	1	1	0	1	3	2	2	1
Alun	M	125	1479	1479	979	1.511	1979	1857	2007	0	0	0	0	0	0	0	0	0	0	0	0	0	0	0	0	0	0	0	1	0	0	0	0	0	0	1	1	0	0	0	0	1	0	1	0	2	1	3	2
Alva	F	73	146	146	59	2.475	2009	1849	2009	0	0	0	0	0	0	0	0	0	0	0	1	0	1	0	0	0	0	1	1	1	0	1	0	0	1	0	0	0	0	0	0	0	1	0	0	1	0	1	0
Alvan	M	46	64	64	18	3.556	1944	1848	1968	0	0	0	0	0	0	0	0	0	0	1	0	1	0	0	0	1	0	1	0	0	0	1	0	1	0	0	0	0	1	0	1	0	1	0	0	0	0	0	1
Alvin	M	107	338	338	97	3.485	2010	1838	2010	1	0	0	0	1	1	0	0	0	0	1	0	0	0	0	0	1	0	0	0	1	0	1	0	0	0	1	0	0	1	2	0	2	1	0	1	0	0	2	0
Alvina	F	53	79	79	29	2.724	1984	1848	1984	0	0	0	0	0	0	0	0	0	0	1	0	1	0	0	0	1	0	1	0	1	0	0	0	1	1	0	0	0	2	0	2	2	1	1	0	2	1	0	1
Alwen	F	72	143	143	55	2.6	1976	1874	1992	0	0	0	0	0	0	0	0	0	0	0	0	0	0	0	0	0	0	0	0	0	0	0	0	0	0	0	0	0	0	0	0	0	0	0	0	1	0	0	0
Alwena	F	64	226	226	76	2.974	1939	1879	1991	0	0	0	0	0	0	0	0	0	0	0	0	0	0	0	0	0	0	0	0	0	0	0	0	0	0	0	0	0	0	0	0	0	0	0	0	0	0	0	0
Alwin	M	65	116	116	53	2.189	1930	1848	1969	0	0	0	0	0	0	0	0	0	0	1	0	1	0	0	1	0	0	0	1	0	0	0	1	0	1	1	0	2	0	2	0	1	1	0	0	1	0	1	0
Alwyn	M	116	1522	1522	582	2.615	1937	1840	2003	0	0	1	0	0	0	0	0	0	0	0	0	0	0	0	0	0	0	0	0	0	0	0	0	0	0	1	1	0	2	0	0	0	0	0	0	1	0	1	2
Alwyne	F	69	239	239	86	2.779	1928	1876	1963	0	0	0	0	0	0	0	0	0	0	0	0	0	0	0	0	0	0	0	0	0	0	0	0	0	0	0	0	0	0	0	0	0	0	0	0	0	0	1	3
Alyn	F	84	134	134	93	1.441	1984	1865	1987	0	0	0	0	0	0	0	0	0	0	0	0	0	0	0	0	0	0	0	0	0	0	0	0	0	0	0	1	0	0	1	0	1	0	0	0	0	0	1	1
Alys	F	68	116	116	74	1.568	1994	1842	2004	0	0	0	0	1	0	0	0	0	0	0	0	0	0	0	0	0	0	0	0	0	0	0	0	0	0	0	0	0	0	0	0	0	0	0	0	0	0	0	0
Alysha	F	18	68	68	13	5.231	2000	1987	2012	0	0	0	0	0	0	0	0	0	0	0	0	0	0	0	0	0	0	0	0	0	0	0	0	0	0	0	0	0	0	0	0	0	0	0	0	0	0	0	0
Alyson	F	49	415	415	100	4.15	1957	1922	1994	0	0	0	0	0	0	0	0	0	0	0	0	0	0	0	0	0	0	0	0	0	0	0	0	0	0	0	0	0	0	0	0	0	0	0	0	0	0	0	0
Alyssa	F	30	131	131	43	3.047	2011	1960	2013	0	0	0	0	0	0	0	0	0	0	0	0	0	0	0	0	0	0	0	0	0	0	0	0	0	0	0	0	0	0	0	0	0	0	0	0	0	0	0	0
Amanda	F	167	11411	11411	1997	5.714	1973	1838	2009	9	9	11	8	10	10	10	24	20	15	15	17	21	22	24	22	15	14	23	20	17	21	23	15	27	23	14	18	25	17	22	16	18	18	20	26	21	21	23	27
Amar	M	33	99	99	7	14.143	1981	1936	2004	0	0	0	0	0	0	0	0	0	0	0	0	0	0	0	0	0	0	0	0	0	0	0	0	0	0	0	0	0	0	0	0	0	0	0	0	0	0	0	0
Amber	F	75	1186	1186	502	2.363	1998	1848	2014	0	0	0	0	0	0	0	0	0	0	1	0	0	0	0	0	0	0	0	0	0	0	0	0	0	0	0	0	1	0	0	0	0	0	1	0	0	0	0	2
Ambler	unknown	31	54	54	89	0.607	1881	1844	1905	0	0	0	0	0	0	1	0	0	1	2	0	0	0	0	0	0	0	2	1	2	0	2	2	0	1	0	0	3	3	1	0	3	0	0	0	2	2	2	3
Ambrose	M	125	3040	3040	1046	2.906	1846	1838	1997	25	36	31	23	30	35	35	28	46	30	31	34	30	29	40	32	40	31	34	38	35	42	34	40	34	30	46	36	41	39	34	40	46	46	30	47	51	45	43	45
Ambrosine	F	43	72	72	7	10.286	1848	1844	1917	0	0	0	0	0	0	2	0	3	2	4	0	1	2	2	0	2	0	1	1	0	1	2	2	0	4	1	0	0	1	0	2	1	1	2	1	5	1	2	1
Amelia	F	175	30729	30729	7356	4.177	2012	1838	2014	212	221	243	234	242	293	263	273	306	323	304	317	323	369	339	351	341	313	368	364	367	366	390	401	393	472	429	438	469	477	452	459	489	458	479	503	534	523	533	547
Amelie	F	28	122	122	40	3.05	2003	1865	2014	0	0	0	0	0	0	0	0	0	0	0	0	0	0	0	0	0	0	0	0	0	0	0	0	0	0	0	1	0	0	0	0	0	0	1	0	1	0	1	0
Amey	F	49	99	99	13	7.615	1986	1838	1994	6	1	4	2	3	1	2	1	1	1	4	4	1	2	2	2	2	4	2	2	3	4	1	1	2	6	1	1	3	3	0	3	1	1	0	1	2	1	2	1
Ami	F	40	100	100	25	4	1987	1847	2007	0	0	0	0	0	0	0	0	0	1	1	0	0	1	0	0	0	0	0	0	0	0	0	1	1	0	0	0	0	0	0	1	0	0	0	0	0	1	0	0
Amie	F	76	370	370	48	7.708	1994	1838	2012	1	0	0	0	0	0	0	0	0	0	0	0	0	0	0	1	0	1	1	0	1	0	0	0	0	0	0	0	1	3	1	3	1	2	1	0	0	0	2	0
Amina	F	97	256	256	35	7.314	2014	1843	2014	0	0	0	0	0	2	1	0	0	2	2	0	0	1	0	0	0	0	0	0	1	2	1	0	2	2	0	1	0	2	0	4	0	1	2	2	2	2	1	2
Amir	M	36	92	92	51	1.804	2001	1938	2004	0	0	0	0	0	0	0	0	0	0	0	0	0	0	0	0	0	0	0	0	0	0	0	0	0	0	0	0	0	0	0	0	0	0	0	0	0	0	0	0
Amira	F	22	50	50	3	16.667	2009	1877	2014	0	0	0	0	0	0	0	0	0	0	0	0	0	0	0	0	0	0	0	0	0	0	0	0	0	0	0	0	0	0	0	0	0	0	0	0	0	0	0	1
Amjad	M	19	59	59	10	5.9	1978	1963	1987	0	0	0	0	0	0	0	0	0	0	0	0	0	0	0	0	0	0	0	0	0	0	0	0	0	0	0	0	0	0	0	0	0	0	0	0	0	0	0	0
Ammon	M	47	114	114	10	11.4	1855	1838	1928	2	4	0	2	0	0	2	4	0	1	0	2	6	4	2	6	6	7	3	0	3	0	4	6	3	0	3	1	1	0	0	1	0	2	1	4	3	0	0	1
Amos	M	129	4725	4725	582	8.119	1865	1838	2008	49	45	65	64	58	50	58	63	56	60	52	52	59	70	72	71	80	61	51	70	47	52	73	63	68	71	76	98	62	72	84	60	53	76	70	73	74	73	96	75
Amphillis	F	26	51	51	0	.	1841	1840	1867	0	0	1	4	1	2	1	3	3	2	2	3	1	1	5	3	1	2	3	3	1	0	1	0	1	2	1	2	1	1	0	0	0	0	0	0	0	0	0	0
Amplias	M	32	53	53	3	17.667	1870	1841	1900	0	0	0	1	0	0	0	0	0	0	0	0	0	1	1	0	1	0	0	0	0	2	1	0	0	1	0	1	0	0	1	1	4	1	0	1	3	3	0	1
Amy	F	173	49587	49587	4561	10.872	1992	1838	2014	19	28	20	21	24	31	26	44	46	33	41	51	48	53	60	63	63	82	92	89	138	140	159	170	218	256	277	329	289	381	415	429	465	503	499	540	611	601	649	781
Ana	F	96	166	166	40	4.15	2006	1838	2012	2	0	1	1	0	0	0	1	2	0	0	1	1	1	1	1	2	0	0	1	0	3	0	0	2	2	0	0	0	1	3	2	2	0	0	3	3	2	1	3
Anabella	F	37	53	53	9	5.889	1864	1839	1972	0	1	0	1	2	1	0	0	1	1	0	1	1	1	1	0	0	1	0	1	1	1	0	1	1	0	4	1	4	3	0	1	0	1	4	1	3	1	0	0
Anastasia	F	155	994	994	146	6.808	1981	1838	2011	2	2	4	1	1	1	3	1	1	0	1	2	1	4	2	3	0	1	5	3	3	7	5	4	3	1	1	4	0	5	5	8	8	6	7	11	12	11	6	7
Anderson	unknown	61	87	87	1170	0.074	2008	1839	2013	0	1	1	1	0	1	1	2	1	1	1	0	0	0	0	1	1	0	1	3	1	1	0	2	0	1	1	0	1	2	0	0	1	0	1	2	1	1	3	2
Andre	M	94	389	389	219	1.776	2012	1840	2012	0	0	1	0	0	0	0	0	0	0	0	0	1	0	0	0	0	1	0	0	0	0	0	0	0	1	0	0	0	0	0	0	0	0	0	1	0	0	0	0
Andrea	F	94	6155	6155	750	8.207	1969	1847	2004	0	0	0	0	0	0	0	0	0	2	0	0	1	0	0	0	0	0	0	0	0	0	0	0	0	0	0	0	0	1	0	0	0	0	0	0	2	0	0	2
Andreas	M	74	125	125	60	2.083	2004	1847	2004	0	0	0	0	0	0	0	0	0	1	0	0	1	0	1	0	0	0	0	0	0	1	0	0	0	0	0	0	0	0	0	0	1	1	0	0	0	2	1	0
Andrew	M	177	62098	62098	26919	2.307	1967	1838	2014	128	128	132	116	128	123	150	129	134	134	117	120	152	143	150	148	139	151	135	142	157	162	154	164	144	180	180	165	171	193	172	163	170	179	189	179	217	213	247	227
Andria	F	33	65	65	8	8.125	1971	1909	1998	0	0	0	0	0	0	0	0	0	0	0	0	0	0	0	0	0	0	0	0	0	0	0	0	0	0	0	0	0	0	0	0	0	0	0	0	0	0	0	0
Andrzej	M	28	88	88	32	2.75	1952	1943	1978	0	0	0	0	0	0	0	0	0	0	0	0	0	0	0	0	0	0	0	0	0	0	0	0	0	0	0	0	0	0	0	0	0	0	0	0	0	0	0	0
Aneesa	F	29	85	85	1	85	2014	1965	2014	0	0	0	0	0	0	0	0	0	0	0	0	0	0	0	0	0	0	0	0	0	0	0	0	0	0	0	0	0	0	0	0	0	0	0	0	0	0	0	0
Anette	F	41	55	55	25	2.2	1964	1842	1989	0	0	0	0	1	1	0	0	0	0	2	0	0	0	1	0	0	1	0	0	1	0	0	0	1	0	0	1	0	0	0	2	1	0	0	0	1	0	0	1
Aneurin	M	92	254	254	151	1.682	1999	1841	2006	0	0	0	1	0	1	0	1	0	0	1	1	0	2	1	1	1	2	1	0	0	2	0	1	1	0	0	0	2	0	0	0	0	0	0	0	1	0	0	1
Angel	M/F	59	203	203	265	0.766	2008	1842	2013	0	0	0	0	1	0	0	0	0	0	0	0	1	2	0	1	0	1	0	1	1	0	0	0	0	0	1	1	0	0	0	1	0	0	0	0	0	0	2	0
Angela	F	163	18876	18876	2811	6.715	1962	1838	2013	1	1	3	0	0	0	0	3	1	3	1	0	4	3	2	2	3	3	4	1	3	3	2	2	4	4	3	3	5	4	0	3	2	4	6	4	3	2	5	6
Angelica	F	44	58	58	40	1.45	2011	1838	2011	1	0	1	0	0	0	1	1	0	0	0	1	0	1	0	1	1	0	1	0	0	0	1	0	1	0	0	0	0	1	0	0	0	2	0	0	0	2	1	0
Angelina	F	155	1569	1569	135	11.622	2012	1838	2013	10	6	13	10	11	8	7	13	10	15	16	14	21	27	22	27	26	30	27	33	32	25	29	37	30	28	27	34	24	28	34	22	30	33	23	19	24	27	29	28
Angeline	F	72	127	127	45	2.822	2012	1840	2012	0	0	1	0	0	0	0	1	0	0	0	2	0	0	1	0	0	1	1	1	0	0	0	0	0	1	0	1	1	1	0	0	1	0	1	3	1	0	1	0
Angelo	M	113	284	284	196	1.449	2013	1839	2013	0	1	0	0	0	0	0	1	0	0	0	2	1	1	1	1	1	0	0	0	2	2	3	3	1	8	0	2	0	1	4	1	2	0	4	3	2	4	3	7
Angharad	F	68	195	195	279	0.699	1994	1844	2010	0	0	0	0	0	0	1	0	0	0	0	0	0	0	0	0	0	0	0	0	0	0	0	0	1	0	0	2	0	0	0	0	0	0	0	0	0	0	0	0
Angus	M	158	1064	1064	491	2.167	2002	1843	2012	0	0	0	0	0	3	4	1	0	1	1	0	1	0	1	2	2	0	6	2	0	1	3	3	2	0	1	1	2	5	4	4	4	3	4	8	5	6	6	10
Anice	F	73	177	177	25	7.08	1903	1843	1970	0	0	0	0	0	2	0	2	0	0	0	0	5	1	0	1	0	2	1	1	0	1	0	1	0	2	2	0	0	0	2	5	1	3	0	1	2	1	2	3
Anie	F	50	117	117	20	5.85	1907	1838	1941	1	0	0	0	0	0	0	0	0	0	0	0	0	0	1	0	0	0	1	1	1	2	0	0	1	0	2	0	2	0	0	1	1	4	2	0	0	2	3	0
Anis	F	44	62	62	10	6.2	1995	1839	2010	0	1	2	2	2	0	0	0	0	0	1	1	1	0	1	0	0	0	0	0	0	0	1	0	0	0	0	0	0	1	1	0	0	0	1	0	0	0	1	0
Anisa	F	37	135	135	4	33.75	1998	1950	2012	0	0	0	0	0	0	0	0	0	0	0	0	0	0	0	0	0	0	0	0	0	0	0	0	0	0	0	0	0	0	0	0	0	0	0	0	0	0	0	0
Anise	F	45	136	136	31	4.387	2004	1843	2004	0	0	0	0	0	2	0	1	1	0	0	0	1	6	5	6	6	4	5	4	5	1	6	1	6	5	6	3	4	8	7	4	5	2	0	2	2	1	6	2
Anisha	F	32	73	73	2	36.5	2000	1970	2009	0	0	0	0	0	0	0	0	0	0	0	0	0	0	0	0	0	0	0	0	0	0	0	0	0	0	0	0	0	0	0	0	0	0	0	0	0	0	0	0
Anita	F	137	5277	5277	964	5.474	1968	1860	2009	0	0	0	0	0	0	0	0	0	0	0	0	0	0	0	0	0	0	0	0	0	0	1	1	4	1	4	1	4	0	2	0	0	2	2	1	3	1	1	4
Ann	F	162	259705	259705	426767	0.609	1839	1838	2003	4703	4923	4797	4839	4609	4621	4776	4652	4907	4618	4585	4519	4932	4863	4753	4721	4833	4767	4562	4400	4207	4392	4330	4171	4329	4104	4012	3871	3954	3726	3854	3573	3503	3444	3304	3209	3296	3168	3158	2986
Anna	F	177	9336	9336	2373	3.934	1981	1838	2014	101	93	99	95	83	105	92	101	108	106	122	117	112	111	104	117	123	111	116	112	117	98	95	85	94	100	96	98	81	81	94	94	89	69	83	74	61	64	77	60
Annabel	F	117	518	518	136	3.809	2005	1849	2014	0	0	0	0	0	0	0	0	0	0	0	1	0	0	0	0	0	0	0	1	1	0	0	0	0	0	1	1	0	0	0	0	0	0	0	0	0	1	0	0
Annabella	F	109	375	375	35	10.714	2012	1838	2013	4	3	2	6	2	1	1	1	0	2	3	3	7	0	2	4	1	6	3	3	4	4	3	4	1	1	5	4	5	3	5	7	4	4	8	4	7	8	5	7
Annabelle	F	79	311	311	102	3.049	2014	1844	2014	0	0	0	0	0	0	1	0	0	0	0	0	0	1	0	0	0	1	0	0	0	0	0	0	0	0	1	0	0	0	0	0	0	0	0	0	0	0	0	0
Annalise	F	24	60	60	11	5.455	2013	1951	2014	0	0	0	0	0	0	0	0	0	0	0	0	0	0	0	0	0	0	0	0	0	0	0	0	0	0	0	0	0	0	0	0	0	0	0	0	0	0	0	0
Anna-marie	F	24	64	64	11	5.818	1980	1846	1998	0	0	0	0	0	0	0	0	1	0	0	0	0	0	0	0	0	0	0	0	0	0	0	0	0	0	0	0	0	0	0	0	0	0	0	0	0	0	0	0
Annas	unknown	66	115	115	43	2.674	1978	1838	1979	3	1	1	2	1	0	2	1	1	1	0	0	1	0	2	2	0	0	0	1	0	3	1	2	0	1	1	0	2	1	5	1	4	0	1	2	0	1	4	3
Anne	F	165	56096	56096	56840	0.987	1953	1838	2010	528	526	470	511	575	538	510	513	512	522	512	574	599	591	548	521	595	610	643	671	665	705	675	666	733	757	802	818	808	814	784	742	718	651	647	602	566	568	523	469
Annemarie	F	39	76	76	5	15.2	1978	1905	1997	0	0	0	0	0	0	0	0	0	0	0	0	0	0	0	0	0	0	0	0	0	0	0	0	0	0	0	0	0	0	0	0	0	0	0	0	0	0	0	0
Anne-marie	F	49	243	243	43	5.651	1986	1932	2003	0	0	0	0	0	0	0	0	0	0	0	0	0	0	0	0	0	0	0	0	0	0	0	0	0	0	0	0	0	0	0	0	0	0	0	0	0	0	0	0
Annetta	F	125	819	819	236	3.47	1875	1838	1991	1	0	0	2	2	1	4	1	2	1	4	5	2	2	4	3	3	6	6	3	7	6	3	8	4	5	6	3	7	7	8	6	9	7	19	12	12	21	18	16
Annette	F	156	4444	4444	1519	2.926	1960	1839	2008	0	2	2	1	3	1	5	1	4	3	5	6	3	6	5	6	7	6	6	3	6	6	5	9	9	15	12	2	8	13	7	8	4	7	10	12	6	14	5	10
Annice	F	117	1195	1195	223	5.359	1917	1841	1995	0	0	0	2	2	2	0	1	0	0	2	0	0	9	9	9	8	16	9	17	19	14	15	16	18	21	17	21	19	13	13	19	16	14	5	11	5	9	9	6
Annie	F	175	271295	271295	37152	7.302	1891	1838	2014	18	20	14	15	29	23	43	41	43	57	82	114	141	174	248	293	392	483	627	716	805	944	1127	1396	1671	1735	1988	2182	2385	2527	2770	2912	3087	3241	3464	3702	3899	3891	4223	4458
Annis	F	109	1658	1658	279	5.943	1850	1838	1999	16	14	15	13	17	14	19	21	21	17	24	17	26	19	16	25	13	19	25	23	23	21	17	26	19	18	14	18	11	21	20	21	18	18	23	27	32	31	30	32
Annita	F	44	64	64	17	3.765	1943	1861	1972	0	0	0	0	0	0	0	0	0	0	0	0	0	0	0	0	0	0	0	0	0	0	0	2	1	0	0	1	4	1	1	1	1	0	0	0	0	0	0	0
Annmarie	F	33	88	88	12	7.333	1984	1843	1994	0	0	0	0	0	1	0	0	0	0	0	0	0	0	0	0	0	0	0	0	0	0	0	0	0	0	0	0	0	0	0	0	0	0	0	0	0	0	0	0
Ann-marie	F	43	174	174	61	2.852	1982	1944	2009	0	0	0	0	0	0	0	0	0	0	0	0	0	0	0	0	0	0	0	0	0	0	0	0	0	0	0	0	0	0	0	0	0	0	0	0	0	0	0	0
Annwen	F	34	64	64	15	4.267	1945	1914	1982	0	0	0	0	0	0	0	0	0	0	0	0	0	0	0	0	0	0	0	0	0	0	0	0	0	0	0	0	0	0	0	0	0	0	0	0	0	0	0	0
Anona	F	24	62	62	13	4.769	1948	1930	2003	0	0	0	0	0	0	0	0	0	0	0	0	0	0	0	0	0	0	0	0	0	0	0	0	0	0	0	0	0	0	0	0	0	0	0	0	0	0	0	0
Anson	M	79	161	161	164	0.982	1991	1838	1991	2	1	1	1	1	3	2	1	1	0	0	4	0	2	1	2	4	2	3	0	0	3	0	2	4	3	1	0	3	1	4	1	2	1	0	3	0	2	0	3
Anthea	F	69	580	580	110	5.273	1948	1879	1999	0	0	0	0	0	0	0	0	0	0	0	0	0	0	0	0	0	0	0	0	0	0	0	0	0	0	0	0	0	0	0	0	0	0	0	0	0	0	0	0
Anthony	M	175	56392	56392	38731	1.456	1961	1838	2014	43	43	47	50	38	53	55	50	53	60	59	53	54	60	80	73	59	64	59	59	68	75	75	81	75	57	71	69	57	74	93	86	94	67	68	69	70	66	77	75
Antoinette	F	94	364	364	286	1.273	1970	1840	2000	0	0	1	0	0	0	0	0	0	0	0	0	1	0	1	0	1	0	0	0	0	0	0	2	0	0	0	1	1	0	0	0	0	1	1	2	2	0	0	2
Anton	M	80	228	228	168	1.357	2012	1847	2013	0	0	0	0	0	0	0	0	0	1	0	0	0	0	0	0	0	0	0	1	1	1	0	0	0	0	0	0	1	0	0	1	1	0	1	0	0	0	0	0
Antoni	M	49	119	119	97	1.227	2010	1856	2010	0	0	0	0	0	0	0	0	0	0	0	0	0	0	0	0	0	0	1	0	0	0	0	0	0	1	0	0	0	0	0	0	0	0	0	0	0	0	0	0
Antonia	F	139	507	507	273	1.857	2001	1842	2013	0	0	0	0	1	0	0	1	0	1	1	0	1	0	1	0	1	1	1	0	0	2	3	2	2	0	1	1	2	3	0	0	4	0	2	2	0	1	0	1
Antonio	M	127	445	445	297	1.498	2004	1838	2006	1	0	0	1	0	0	0	1	0	0	0	0	0	0	0	0	1	0	0	1	0	0	0	1	1	0	0	0	0	2	0	0	0	5	1	4	2	1	2	1
Antony	M	146	4567	4567	3834	1.191	1964	1838	2012	1	0	0	1	5	2	4	0	1	0	0	0	1	0	1	6	5	5	4	2	4	1	3	1	2	1	4	0	3	3	1	3	5	1	1	0	1	2	0	0
Anwar	M	28	50	50	59	0.847	1977	1924	1994	0	0	0	0	0	0	0	0	0	0	0	0	0	0	0	0	0	0	0	0	0	0	0	0	0	0	0	0	0	0	0	0	0	0	0	0	0	0	0	0
Anwen	F	71	191	191	50	3.82	2007	1907	2009	0	0	0	0	0	0	0	0	0	0	0	0	0	0	0	0	0	0	0	0	0	0	0	0	0	0	0	0	0	0	0	0	0	0	0	0	0	0	0	0
Anya	F	36	214	214	34	6.294	2008	1952	2014	0	0	0	0	0	0	0	0	0	0	0	0	0	0	0	0	0	0	0	0	0	0	0	0	0	0	0	0	0	0	0	0	0	0	0	0	0	0	0	0
Aoife	F	20	68	68	11	6.182	2011	1977	2014	0	0	0	0	0	0	0	0	0	0	0	0	0	0	0	0	0	0	0	0	0	0	0	0	0	0	0	0	0	0	0	0	0	0	0	0	0	0	0	0
April	F	96	648	648	211	3.071	2013	1889	2014	0	0	0	0	0	0	0	0	0	0	0	0	0	0	0	0	0	0	0	0	0	0	0	0	0	0	0	0	0	0	0	0	0	0	0	0	0	0	0	0
Aquila	M/F	76	257	257	29	8.862	1860	1838	1944	4	2	2	4	2	3	3	1	7	2	3	5	4	3	8	6	3	6	7	8	5	6	11	8	2	3	3	2	6	2	8	8	3	5	3	5	5	3	1	4
Aquilla	M/F	61	114	114	14	8.143	1838	1838	1972	5	1	2	1	0	1	1	3	2	0	0	3	1	5	0	2	2	1	4	1	0	0	2	1	3	2	1	2	1	2	3	4	5	0	1	1	2	1	2	0
Arabella	F	117	1017	1017	199	5.111	2014	1838	2014	18	14	15	12	9	13	9	17	13	10	18	11	16	18	19	17	13	16	17	22	20	22	16	14	20	15	18	16	13	16	15	22	18	12	14	18	19	21	12	14
Archer	M/F	90	279	279	452	0.617	2012	1839	2013	0	2	1	0	0	2	1	2	1	2	2	1	1	4	0	1	0	2	1	3	2	1	0	2	2	1	1	4	2	1	4	4	1	3	1	2	3	4	1	4
Archibald	M	133	5574	5574	1299	4.291	1886	1838	2009	11	18	10	16	15	16	16	14	16	18	13	13	7	15	14	20	18	21	19	19	20	25	33	24	24	28	20	28	43	39	41	42	37	43	50	50	62	78	62	98
Archie	M	110	1827	1827	211	8.659	2014	1855	2014	0	0	0	0	0	0	0	0	0	0	0	0	0	0	0	0	0	2	0	0	0	1	0	2	0	0	0	3	2	7	6	2	2	3	3	0	4	10	13	4
Arfon	M	73	205	205	206	0.995	1977	1891	1993	0	0	0	0	0	0	0	0	0	0	0	0	0	0	0	0	0	0	0	0	0	0	0	0	0	0	0	0	0	0	0	0	0	0	0	0	0	0	0	0
Arif	M	31	82	82	79	1.038	2003	1941	2003	0	0	0	0	0	0	0	0	0	0	0	0	0	0	0	0	0	0	0	0	0	0	0	0	0	0	0	0	0	0	0	0	0	0	0	0	0	0	0	0
Arlene	F	55	314	314	55	5.709	1940	1865	1987	0	0	0	0	0	0	0	0	0	0	0	0	0	0	0	0	0	0	0	0	0	0	0	0	0	0	0	1	0	0	0	0	0	0	0	0	0	0	0	0
Arline	F	66	181	181	36	5.028	1938	1851	1961	0	0	0	0	0	0	0	0	0	0	0	0	0	1	0	0	0	0	0	0	0	0	0	0	0	0	0	1	0	0	0	0	0	0	0	0	1	0	0	0
Armitage	M	38	61	61	425	0.144	1859	1838	1934	1	0	0	0	0	0	0	0	0	1	2	0	1	0	1	0	2	2	1	0	2	3	1	0	2	2	1	0	2	0	0	1	3	2	0	0	3	2	1	3
Arnold	M	141	11821	11821	3882	3.045	1925	1838	1999	3	4	3	1	6	0	3	1	5	6	6	8	7	4	4	6	6	8	5	18	14	16	2	7	9	10	15	5	12	17	23	25	20	28	37	41	51	49	57	69
Aron	M	71	173	173	52	3.327	2010	1838	2010	9	5	1	1	4	0	4	2	2	1	1	1	1	0	0	2	0	0	0	2	0	0	1	0	0	2	0	0	2	0	2	0	1	0	0	0	0	0	1	0
Arran	M	55	239	239	64	3.734	1997	1839	2010	0	1	0	0	0	0	0	0	0	0	0	0	0	0	0	0	0	0	0	0	0	0	0	0	0	0	0	0	0	0	0	0	0	0	0	0	0	0	0	0
Arron	M	56	416	416	151	2.755	1988	1842	2013	0	0	0	0	1	0	0	0	0	0	0	0	0	0	0	0	0	0	0	0	0	0	0	2	0	0	0	0	0	0	0	0	0	1	0	0	0	0	0	0
Arther	M	53	80	80	31	2.581	1899	1838	1963	1	0	1	0	0	0	0	1	0	1	1	4	0	0	0	1	0	1	0	0	0	0	0	0	1	1	2	1	1	0	1	0	0	1	0	1	0	0	0	1
Arthur	M	174	235491	235491	48941	4.812	1896	1838	2014	165	146	200	202	201	211	269	278	283	272	302	301	515	552	721	750	763	857	843	942	993	1125	1157	1343	1502	1632	1806	1978	1904	2082	2346	2305	2466	2712	3132	3086	3051	3184	3311	3564
Arwel	M	56	145	145	100	1.45	1981	1909	1992	0	0	0	0	0	0	0	0	0	0	0	0	0	0	0	0	0	0	0	0	0	0	0	0	0	0	0	0	0	0	0	0	0	0	0	0	0	0	0	0
Arwyn	F	57	121	121	81	1.494	1982	1893	1988	0	0	0	0	0	0	0	0	0	0	0	0	0	0	0	0	0	0	0	0	0	0	0	0	0	0	0	0	0	0	0	0	0	0	0	0	0	0	0	0
Asa	M/F	121	595	595	59	10.085	2012	1838	2012	3	3	0	2	2	2	3	3	6	5	1	0	4	4	6	4	9	5	4	6	5	6	9	7	11	8	11	8	11	12	12	11	7	11	11	20	17	5	12	12
Asad	M	24	54	54	11	4.909	2001	1961	2007	0	0	0	0	0	0	0	0	0	0	0	0	0	0	0	0	0	0	0	0	0	0	0	0	0	0	0	0	0	0	0	0	0	0	0	0	0	0	0	0
Asenath	F	94	346	346	63	5.492	2002	1838	2002	3	3	4	13	3	1	9	7	6	0	4	7	6	3	8	3	4	6	4	4	4	5	6	7	4	9	5	4	4	3	7	2	3	6	5	9	6	5	5	6
Asha	F	38	92	92	12	7.667	2006	1851	2010	0	0	0	0	0	0	0	0	0	0	0	0	0	1	0	0	0	0	0	0	0	0	0	0	0	0	0	0	0	0	0	0	0	0	0	0	0	0	0	0
Asher	M	97	196	196	81	2.42	2008	1838	2008	2	0	1	1	1	1	1	3	3	1	2	1	2	2	0	3	2	3	1	7	2	2	1	0	6	1	3	0	2	2	1	2	2	6	5	2	2	2	3	3
Ashlea	F	19	54	54	22	2.455	2007	1966	2007	0	0	0	0	0	0	0	0	0	0	0	0	0	0	0	0	0	0	0	0	0	0	0	0	0	0	0	0	0	0	0	0	0	0	0	0	0	0	0	0
Ashlee	F	21	61	61	15	4.067	2006	1962	2008	0	0	0	0	0	0	0	0	0	0	0	0	0	0	0	0	0	0	0	0	0	0	0	0	0	0	0	0	0	0	0	0	0	0	0	0	0	0	0	0
Ashleigh	F	42	825	825	184	4.484	1995	1918	2014	0	0	0	0	0	0	0	0	0	0	0	0	0	0	0	0	0	0	0	0	0	0	0	0	0	0	0	0	0	0	0	0	0	0	0	0	0	0	0	0
Ashley	M/F	155	3598	3598	2183	1.648	1992	1843	2013	0	0	0	0	0	1	2	1	2	0	1	0	0	0	1	0	2	1	1	1	0	1	0	3	0	4	2	1	2	3	0	1	0	1	0	6	1	3	2	1
Ashton	M	128	628	628	1430	0.439	2004	1838	2010	5	8	4	7	7	9	8	3	7	11	1	4	8	2	6	5	9	10	4	8	5	7	7	10	5	12	13	6	5	11	2	8	10	2	9	7	10	6	9	7
Ashworth	unknown	77	320	320	1202	0.266	1844	1838	1951	4	4	5	5	4	4	10	2	6	4	4	3	4	3	4	6	5	6	5	5	7	5	7	6	3	8	4	4	4	9	5	2	3	5	10	6	8	6	10	6
Asia	F	31	55	55	10	5.5	1976	1839	2006	0	1	0	0	0	0	0	0	0	0	0	0	0	0	2	0	0	0	0	0	0	0	0	0	0	0	0	0	0	0	1	0	0	0	0	0	1	0	1	0
Asif	M	38	244	244	44	5.545	1977	1960	2004	0	0	0	0	0	0	0	0	0	0	0	0	0	0	0	0	0	0	0	0	0	0	0	0	0	0	0	0	0	0	0	0	0	0	0	0	0	0	0	0
Asim	M	27	67	67	18	3.722	1999	1955	2000	0	0	0	0	0	0	0	0	0	0	0	0	0	0	0	0	0	0	0	0	0	0	0	0	0	0	0	0	0	0	0	0	0	0	0	0	0	0	0	0
Asma	F	34	175	175	5	35	2014	1889	2014	0	0	0	0	0	0	0	0	0	0	0	0	0	0	0	0	0	0	0	0	0	0	0	0	0	0	0	0	0	0	0	0	0	0	0	0	0	0	0	0
Aston	M/F	39	71	71	214	0.332	2013	1860	2013	0	0	0	0	0	0	0	0	0	0	0	0	0	0	0	0	0	0	0	0	0	0	1	0	1	0	0	0	0	0	0	0	0	0	0	0	0	0	0	1
Astrid	F	50	120	120	67	1.791	2009	1901	2010	0	0	0	0	0	0	0	0	0	0	0	0	0	0	0	0	0	0	0	0	0	0	0	0	0	0	0	0	0	0	0	0	0	0	0	0	0	0	0	0
Atherton	M	34	53	53	419	0.126	1854	1847	1931	0	0	0	0	0	0	0	0	0	2	0	1	0	1	0	0	4	2	2	1	0	1	2	1	0	0	0	2	1	3	0	0	3	0	1	3	0	0	1	0
Athol	M	57	79	79	32	2.469	1997	1858	1997	0	0	0	0	0	0	0	0	0	0	0	0	0	0	0	0	0	0	0	0	1	0	0	1	0	0	0	2	1	1	0	0	0	1	0	1	0	0	2	1
Atkinson	unknown	64	164	164	1140	0.144	1852	1838	1929	1	2	1	2	3	3	1	2	2	1	0	4	1	4	7	3	4	3	0	4	2	3	2	5	3	5	2	2	3	0	3	1	2	6	3	1	6	3	4	3
Aubrey	M/F	124	1369	1369	893	1.533	1926	1838	2014	1	0	0	0	0	2	0	0	0	0	0	1	1	1	0	1	0	1	0	2	0	2	3	3	3	0	1	2	2	2	1	4	2	4	3	6	6	9	10	6
Audra	F	10	67	67	12	5.583	1967	1921	1976	0	0	0	0	0	0	0	0	0	0	0	0	0	0	0	0	0	0	0	0	0	0	0	0	0	0	0	0	0	0	0	0	0	0	0	0	0	0	0	0
Audrey	F	115	21119	21119	2508	8.421	1933	1840	2004	0	0	1	0	0	1	0	0	0	0	1	0	2	0	0	0	0	0	0	2	0	0	0	1	0	0	0	0	0	0	0	0	0	0	0	0	1	0	0	1
August	M	58	120	120	77	1.558	2012	1838	2012	1	0	0	1	0	0	1	0	1	0	0	0	0	0	0	0	0	2	2	0	2	1	0	0	2	4	1	2	2	2	2	1	0	0	5	3	3	0	1	3
Augusta	F	110	1267	1267	1636	0.774	1857	1838	2006	8	7	8	14	12	12	14	14	9	15	13	17	9	23	22	19	18	21	19	29	17	20	25	23	23	27	15	20	14	19	21	14	18	26	21	16	18	18	17	19
Augustin	M	54	99	99	64	1.547	1982	1840	1982	0	0	2	0	2	1	1	2	4	0	0	0	1	2	1	2	2	1	3	0	1	1	0	0	3	1	2	4	0	2	1	5	1	0	1	1	1	1	2	1
Augustine	M/F	124	887	887	682	1.301	1887	1838	2008	1	0	2	5	3	3	3	8	4	5	2	3	3	2	9	7	4	3	4	4	4	3	8	5	5	2	4	8	5	5	7	4	8	7	6	7	6	6	7	17
Augustus	M	110	1257	1257	1898	0.662	1860	1838	2008	4	6	16	6	5	15	9	16	9	19	13	14	11	19	11	9	12	16	13	10	21	15	27	19	19	19	14	21	24	16	16	17	18	16	21	16	23	21	22	20
Aurelia	F	66	93	93	37	2.514	2009	1839	2009	0	1	2	1	0	0	0	1	0	1	0	0	0	2	1	1	0	0	0	1	1	0	0	0	0	1	1	0	0	0	2	2	0	3	2	0	3	2	2	2
Auriol	M	39	58	58	27	2.148	1931	1868	1966	0	0	0	0	0	0	0	0	0	0	0	0	0	0	0	0	0	0	0	0	0	0	0	0	0	0	0	0	0	0	1	0	0	0	0	0	0	0	0	0
Aurora	F	49	67	67	55	1.218	2013	1852	2014	0	0	0	0	0	0	0	0	0	0	0	0	0	0	1	0	0	0	1	0	0	0	0	2	0	1	0	0	1	1	0	0	0	0	0	0	0	1	1	2
Austen	M	91	179	179	136	1.316	1998	1842	2005	0	0	0	0	1	0	0	1	0	0	0	0	0	0	0	0	1	0	0	2	0	1	2	0	1	0	1	2	0	1	1	0	1	0	1	1	0	3	0	0
Austin	M	169	4398	4398	2311	1.903	2007	1838	2013	10	5	5	12	5	5	3	8	11	12	5	12	11	7	13	8	18	9	25	15	13	18	15	25	26	27	20	19	17	27	31	16	24	32	35	25	32	43	31	37
Autumn	F	23	78	78	25	3.12	2013	1876	2013	0	0	0	0	0	0	0	0	0	0	0	0	0	0	0	0	0	0	0	0	0	0	0	0	0	0	0	0	0	0	0	0	0	0	0	0	0	0	1	0
Ava	F	72	536	536	83	6.458	2011	1855	2014	0	0	0	0	0	0	0	0	0	0	0	0	0	0	0	0	0	2	0	0	1	2	0	0	1	0	0	1	1	1	0	2	0	0	0	0	1	1	1	3
Averil	F	78	330	330	111	2.973	1939	1847	1999	0	0	0	0	0	0	0	0	0	1	0	1	0	0	0	0	0	0	0	0	0	0	1	0	0	0	0	0	0	0	0	0	0	1	0	0	0	0	0	0
Avice	F	75	138	138	35	3.943	1936	1839	1958	0	1	0	1	0	1	0	0	1	2	0	1	2	2	1	0	1	0	0	2	2	0	1	2	0	0	0	0	0	1	0	0	0	0	1	2	2	0	1	1
Avis	F	116	722	722	153	4.719	1955	1839	1966	0	3	0	1	0	2	2	1	1	0	1	1	1	1	1	1	3	3	0	0	3	2	3	0	1	2	1	0	1	2	0	1	2	2	4	4	0	1	0	0
Avril	F	80	1594	1594	360	4.428	1949	1856	2003	0	0	0	0	0	0	0	0	0	0	0	0	0	0	0	0	0	0	1	0	0	0	0	1	0	0	0	0	0	0	0	0	0	0	0	0	0	0	0	0
Ayesha	F	51	207	207	20	10.35	2014	1899	2014	0	0	0	0	0	0	0	0	0	0	0	0	0	0	0	0	0	0	0	0	0	0	0	0	0	0	0	0	0	0	0	0	0	0	0	0	0	0	0	0
Aysha	F	39	159	159	9	17.667	1999	1933	2011	0	0	0	0	0	0	0	0	0	0	0	0	0	0	0	0	0	0	0	0	0	0	0	0	0	0	0	0	0	0	0	0	0	0	0	0	0	0	0	0
Azariah	M	42	61	61	3	20.333	1857	1839	1921	0	2	0	1	1	1	1	2	0	0	0	0	1	1	2	1	0	1	2	4	2	2	2	1	2	1	0	0	1	0	0	1	0	0	0	0	1	0	0	2
Azra	F	23	57	57	6	9.5	1975	1840	2010	0	0	1	0	0	0	0	0	0	0	0	0	0	0	0	0	0	0	0	0	0	0	0	0	0	0	0	0	0	0	0	0	0	0	0	0	0	0	0	0
Baden	M	61	451	451	758	0.595	1900	1852	1997	0	0	0	0	0	0	0	0	0	0	0	0	0	0	1	0	0	0	1	0	1	0	0	0	0	0	0	0	0	0	0	0	0	0	0	1	0	0	0	0
Bailey	M/F	66	410	410	1068	0.384	2012	1839	2014	0	1	1	0	1	1	0	1	0	0	2	0	0	2	0	2	1	2	1	1	0	2	0	0	1	1	0	0	3	0	3	0	0	1	0	2	2	2	2	0
Baljit	M	18	57	57	0	.	1965	1959	1985	0	0	0	0	0	0	0	0	0	0	0	0	0	0	0	0	0	0	0	0	0	0	0	0	0	0	0	0	0	0	0	0	0	0	0	0	0	0	0	0
Bannister	unknown	42	65	65	187	0.348	1849	1841	1931	0	0	0	1	2	2	0	1	1	1	0	4	0	0	0	2	1	1	0	0	0	0	1	0	0	3	2	3	1	2	0	0	1	2	0	0	0	2	1	1
Barbara	F	160	59692	59692	4919	12.135	1938	1838	2006	28	41	21	26	24	22	26	26	25	30	28	40	43	43	34	33	35	35	45	39	44	43	34	46	35	31	48	40	51	57	47	51	52	49	54	54	55	39	64	65
Barbra	F	43	61	61	6	10.167	1969	1840	1969	0	0	2	2	2	1	0	0	0	0	0	1	0	1	0	0	1	0	1	3	1	0	2	1	2	1	3	1	1	1	0	0	0	3	0	0	1	1	0	0
Barker	M	68	141	141	1160	0.122	1877	1838	1949	1	0	0	0	1	1	2	1	1	0	1	2	1	3	0	0	2	1	2	4	2	3	2	1	2	5	2	4	3	2	2	4	1	2	5	4	6	2	0	8
Barnabas	M	61	104	104	42	2.476	2006	1838	2006	2	3	1	1	2	5	2	1	2	1	2	1	2	3	2	4	2	1	3	2	1	0	3	2	3	1	2	1	2	2	1	0	1	1	2	0	2	2	1	0
Barnaby	M	96	206	206	74	2.784	2009	1838	2012	4	1	1	1	7	4	2	2	2	1	2	0	2	1	0	1	0	3	0	0	1	0	0	1	0	0	0	0	2	0	0	1	0	2	1	0	0	1	0	0
Barnard	M	90	253	253	161	1.571	1841	1838	1976	4	3	2	6	4	3	3	6	4	2	1	1	1	3	5	3	2	4	3	4	6	3	5	4	4	3	0	6	5	2	3	2	1	1	4	1	3	3	3	4
Barnet	M	82	675	675	54	12.5	1902	1838	1942	1	0	2	2	1	0	1	0	2	3	2	1	1	3	4	2	1	1	1	1	1	1	2	0	1	1	3	2	1	0	1	0	3	4	2	3	3	4	9	3
Barnett	M	67	163	163	347	0.47	1838	1838	1951	4	2	0	3	0	1	0	0	1	0	2	1	2	1	2	3	0	0	2	0	2	1	1	1	0	0	0	0	2	0	1	1	2	3	0	0	0	0	2	2
Barney	M	58	84	84	17	4.941	2014	1838	2014	1	1	3	1	0	1	0	0	1	2	0	0	0	0	2	2	1	0	0	1	0	1	0	0	3	0	1	0	0	1	1	1	0	0	1	0	1	1	0	0
Baron	M	81	148	148	292	0.507	2004	1840	2004	0	0	1	2	0	0	0	0	1	0	0	1	0	1	1	0	2	0	0	1	0	1	0	0	0	2	2	1	1	1	2	1	0	4	0	1	1	3	1	1
Barrett	M	48	56	56	353	0.159	1981	1839	1981	0	1	1	1	2	2	0	0	0	0	2	1	1	1	0	1	0	2	0	0	1	1	0	1	1	0	0	1	0	1	1	0	0	2	2	2	1	0	0	1
Barrie	M	82	3415	3415	1323	2.581	1941	1866	1996	0	0	0	0	0	0	0	0	0	0	0	0	0	0	0	0	0	0	0	0	0	0	0	0	0	0	0	0	1	0	1	0	0	0	0	0	0	0	0	0
Barrington	M	66	261	261	405	0.644	1939	1848	1984	0	0	0	0	0	0	0	0	0	0	1	0	0	0	0	0	0	0	0	0	0	1	0	0	0	0	1	0	0	0	0	1	0	0	1	1	0	0	0	0
Barry	M	128	16064	16064	4710	3.411	1947	1838	2005	1	1	0	0	0	0	1	0	0	0	0	0	0	0	1	1	1	1	0	1	0	0	0	1	0	0	0	0	0	0	0	1	0	0	1	1	0	0	2	0
Bartholomew	M	137	1039	1039	196	5.301	1840	1838	2008	6	9	15	8	7	7	8	6	4	8	9	8	12	3	11	3	7	8	17	9	8	15	11	11	14	15	13	16	11	12	12	10	20	9	14	7	15	19	18	10
Bartley	M	50	70	70	121	0.579	1895	1839	1968	0	1	1	0	0	0	1	0	0	0	1	0	2	2	0	2	2	0	1	1	1	0	1	2	2	1	0	0	3	1	0	1	2	1	0	0	1	0	2	1
Barton	M	76	139	139	878	0.158	1986	1838	1986	1	0	0	0	2	2	0	4	1	0	0	2	3	4	0	0	0	1	0	2	0	3	4	1	0	2	0	3	0	1	1	1	0	4	2	4	7	3	1	1
Basil	M	127	2546	2546	953	2.672	1925	1839	2006	0	2	2	0	0	1	2	0	1	2	0	0	0	1	2	0	1	2	0	0	7	5	0	2	4	4	2	4	2	3	4	4	3	3	10	6	4	5	8	10
Bathsheba	F	68	147	147	13	11.308	2001	1838	2001	2	3	3	6	1	2	4	2	0	2	2	3	6	2	3	7	3	1	2	0	2	5	3	0	2	3	3	5	0	0	2	1	2	2	3	1	2	1	2	1
Baxter	M	39	53	53	479	0.111	2012	1838	2012	2	1	1	0	0	0	0	0	0	0	1	2	1	1	0	1	0	0	1	0	0	0	2	2	0	1	2	0	1	1	2	1	1	1	0	0	2	1	0	2
Beatrice	F	163	53212	53212	10806	4.924	1887	1838	2012	1	4	3	3	4	4	5	2	7	4	8	5	9	5	8	9	4	11	8	30	32	29	34	47	54	97	117	94	114	159	143	169	178	220	297	313	410	462	522	609
Beatrix	F	81	152	152	77	1.974	2011	1838	2013	1	2	0	0	1	0	0	0	1	2	0	0	0	0	1	0	2	0	1	0	0	1	1	0	0	1	2	2	0	0	0	0	2	1	0	1	2	3	0	1
Beau	M	26	96	96	69	1.391	2012	1925	2014	0	0	0	0	0	0	0	0	0	0	0	0	0	0	0	0	0	0	0	0	0	0	0	0	0	0	0	0	0	0	0	0	0	0	0	0	0	0	0	0
Beaumont	M	50	69	69	502	0.137	1989	1842	1989	0	0	0	0	1	0	0	0	0	2	0	1	0	1	1	0	1	2	3	0	1	1	1	0	0	1	2	2	0	1	2	1	0	1	3	1	2	1	0	1
Beckett	M	31	55	55	324	0.17	1850	1844	1941	0	0	0	0	0	0	2	0	0	0	2	1	4	0	1	2	0	4	0	2	2	0	2	0	0	2	0	2	0	0	0	2	2	4	0	0	2	1	0	2
Becky	F	46	172	172	11	15.636	2000	1881	2008	0	0	0	0	0	0	0	0	0	0	0	0	0	0	0	0	0	0	0	0	0	0	0	0	0	0	0	0	0	0	0	0	0	0	0	0	0	0	0	0
Bedelia	F	62	117	117	16	7.312	1885	1850	1948	0	0	0	0	0	0	0	0	0	0	0	0	1	0	0	1	0	0	0	0	2	1	1	4	1	2	2	0	1	1	1	0	4	2	3	4	1	2	2	1
Belinda	F	146	1182	1182	347	3.406	1967	1838	1999	2	3	1	1	2	0	2	0	2	1	1	3	1	1	0	1	0	0	4	3	0	0	5	3	3	5	1	0	4	2	8	1	2	1	1	4	0	4	6	4
Bell	F	60	144	144	1371	0.105	1885	1845	1946	0	0	0	0	0	0	0	2	0	0	1	0	1	0	1	2	0	0	0	1	0	2	0	0	1	2	1	2	0	2	3	4	3	2	2	1	1	2	1	1
Bella	F	125	1159	1159	348	3.33	2014	1838	2014	11	12	9	7	12	8	7	4	6	6	6	7	4	5	8	2	3	4	12	6	1	4	4	5	1	2	4	5	8	4	5	8	3	7	18	9	10	13	21	23
Belle	F	54	115	115	205	0.561	2011	1844	2013	0	0	0	0	0	0	1	0	0	0	0	0	0	0	0	1	0	0	0	0	0	0	0	0	0	1	0	0	0	0	0	0	0	0	0	0	2	1	2	1
Ben	M	169	6919	6919	422	16.396	2002	1838	2013	14	13	10	13	21	23	27	12	22	16	17	23	30	26	25	25	33	40	37	48	38	51	55	43	50	50	68	55	61	64	57	70	58	70	61	67	81	77	60	74
Benedict	M	132	346	346	487	0.71	2000	1840	2010	0	0	1	0	2	1	0	0	0	1	1	0	0	1	0	0	0	1	1	0	1	0	0	3	1	1	1	1	1	0	1	2	3	1	1	0	1	1	0	1
Benita	F	56	132	132	40	3.3	2005	1882	2005	0	0	0	0	0	0	0	0	0	0	0	0	0	0	0	0	0	0	0	0	0	0	0	0	0	0	0	0	0	0	0	0	0	0	0	0	0	0	0	0
Benjamin	M	177	56376	56376	5077	11.104	1992	1838	2014	615	628	665	717	614	658	677	686	718	623	646	690	689	744	685	705	738	674	687	721	672	653	682	625	678	672	688	682	714	717	713	682	658	713	750	723	754	759	742	741
Benn	M	57	86	86	47	1.83	2000	1838	2003	1	4	2	0	1	0	1	0	1	0	0	0	1	1	0	0	0	0	0	1	0	0	1	1	0	0	0	0	1	0	0	1	0	2	0	0	2	0	1	0
Bennet	M	57	88	88	78	1.128	1997	1838	1997	1	0	3	2	1	0	0	0	1	0	1	1	1	1	2	0	1	1	0	1	0	2	0	2	0	1	3	3	0	1	1	3	1	4	0	4	0	1	1	1
Bennett	M	99	295	295	1472	0.2	1853	1838	1965	1	4	1	3	2	1	2	2	3	0	3	1	3	3	1	7	3	3	3	4	2	3	3	3	1	5	1	2	4	4	1	1	4	4	4	4	4	9	3	5
Benny	M	61	104	104	13	8	2002	1838	2002	1	0	0	0	0	0	1	0	0	0	0	0	0	1	0	1	0	0	0	0	0	1	0	0	0	1	1	2	0	0	0	0	0	0	0	0	0	2	0	0
Benson	M	85	208	208	622	0.334	2007	1838	2007	2	2	0	1	2	1	3	3	1	3	1	2	1	0	3	1	4	0	3	5	4	2	5	0	2	1	4	6	5	4	2	4	2	2	1	5	7	2	3	2
Bentley	M	82	187	187	832	0.225	2009	1838	2009	1	0	1	2	2	2	3	1	2	2	7	1	1	4	2	3	2	7	1	3	8	2	3	3	2	4	1	1	5	3	3	2	4	4	1	4	1	2	3	1
Berenice	F	75	203	203	61	3.328	2011	1840	2011	0	0	1	0	0	1	0	0	0	0	0	0	0	0	0	0	0	0	0	0	0	0	0	0	0	0	0	0	0	0	0	0	0	0	0	0	0	0	1	0
Beresford	M	56	82	82	444	0.185	1997	1839	1997	0	1	0	1	0	0	0	0	0	0	0	0	0	1	0	0	0	0	0	0	1	0	0	1	0	1	0	0	0	0	0	0	0	0	0	0	0	0	2	1
Bernadette	F	92	3653	3653	2131	1.714	1958	1882	2005	0	0	0	0	0	0	0	0	0	0	0	0	0	0	0	0	0	0	0	0	0	0	0	0	0	0	0	0	0	0	0	0	0	0	0	0	0	0	0	0
Bernadine	F	42	78	78	48	1.625	1958	1883	1979	0	0	0	0	0	0	0	0	0	0	0	0	0	0	0	0	0	0	0	0	0	0	0	0	0	0	0	0	0	0	0	0	0	0	0	0	0	0	0	0
Bernard	M	153	31051	31051	7288	4.261	1932	1838	2006	17	25	23	11	14	26	14	17	20	20	18	20	24	39	32	49	32	25	35	36	29	41	43	43	52	44	53	57	38	53	42	55	49	59	81	91	67	88	97	89
Bernardette	F	59	217	217	100	2.17	1934	1879	1973	0	0	0	0	0	0	0	0	0	0	0	0	0	0	0	0	0	0	0	0	0	0	0	0	0	0	0	0	0	0	0	0	0	0	0	0	0	0	0	0
Bernhard	M	51	70	70	24	2.917	1960	1845	1968	0	0	0	0	0	0	0	1	0	0	0	0	0	0	0	1	0	0	1	0	0	0	0	0	1	1	0	1	0	0	2	0	0	0	1	1	2	0	0	0
Bernice	F	123	1379	1379	355	3.885	2013	1844	2013	0	0	0	0	0	0	1	0	0	0	0	0	0	1	0	0	0	0	0	0	0	0	1	0	1	1	0	1	0	0	0	1	2	0	2	5	0	0	2	2
Berry	M	44	52	52	522	0.1	2005	1838	2005	2	0	2	2	0	0	1	0	0	0	1	0	0	0	1	0	1	1	0	1	0	0	0	0	0	0	1	2	2	0	0	1	0	0	0	0	0	1	1	1
Bert	M	75	1753	1753	193	9.083	1916	1868	1977	0	0	0	0	0	0	0	0	0	0	0	0	0	0	0	0	0	0	0	0	0	0	0	0	0	0	0	0	0	0	1	0	0	0	0	0	0	0	0	1
Bertha	F	122	44633	44633	1999	22.328	1888	1838	2007	5	8	9	8	10	12	10	14	13	14	21	15	17	24	20	30	39	48	45	55	56	99	88	91	137	159	196	220	240	305	357	383	422	452	536	555	649	646	789	881
Bertie	M/F	95	6044	6044	520	11.623	1894	1851	2006	0	0	0	0	0	0	0	0	0	0	0	0	0	1	0	1	0	0	1	1	0	0	0	2	0	0	1	3	2	4	12	9	9	13	24	20	27	37	46	40
Bertram	M	120	5910	5910	2244	2.634	1895	1838	2010	1	0	0	1	0	0	0	0	0	1	0	0	1	0	1	1	1	3	3	8	2	9	2	0	3	7	6	5	4	12	17	15	19	20	22	22	37	58	58	53
Bertrand	M	81	359	359	133	2.699	1881	1845	2003	0	0	0	0	0	0	0	1	0	0	0	0	0	0	0	0	0	1	2	0	0	0	0	0	0	0	1	0	1	1	3	3	1	4	3	2	2	10	12	16
Berty	unknown	39	110	110	11	10	1886	1871	1943	0	0	0	0	0	0	0	0	0	0	0	0	0	0	0	0	0	0	0	0	0	0	0	0	0	0	0	0	0	0	0	0	0	1	0	1	1	1	0	1
Berwyn	M	67	143	143	95	1.505	1984	1874	1993	0	0	0	0	0	0	0	0	0	0	0	0	0	0	0	0	0	0	0	0	0	0	0	0	0	0	0	0	0	0	0	0	0	0	0	0	1	0	0	0
Beryl	F	103	21396	21396	2461	8.694	1937	1871	2000	0	0	0	0	0	0	0	0	0	0	0	0	0	0	0	0	0	0	0	0	0	0	0	0	0	0	0	0	0	0	0	0	0	2	0	0	2	0	1	0
Bessey	F	61	245	245	10	24.5	1840	1838	1915	6	9	12	2	10	10	8	5	4	5	5	7	4	3	7	1	5	7	5	7	5	3	5	5	4	4	6	4	0	5	3	4	2	9	4	3	4	4	3	7
Bessie	F	119	16377	16377	845	19.381	1915	1839	2000	0	1	0	1	0	1	1	0	2	2	1	1	1	4	1	4	5	8	3	8	15	19	20	24	22	28	37	44	35	49	53	53	57	63	68	76	77	82	115	101
Bessy	F	87	789	789	36	21.917	1849	1838	1938	13	14	8	4	8	15	15	11	10	7	14	19	10	18	10	10	16	17	13	9	21	20	14	9	15	12	21	13	12	11	12	14	7	17	8	14	15	16	14	19
Beth	F	88	585	585	563	1.039	1995	1845	2014	0	0	0	0	0	0	0	1	0	0	0	0	0	0	0	0	0	0	0	0	0	0	0	0	0	0	0	0	0	0	0	0	0	1	0	0	0	0	0	0
Bethan	F	79	941	941	122	7.713	1994	1843	2011	0	0	0	0	0	1	0	0	0	0	0	0	0	0	0	0	0	0	0	0	0	0	0	0	0	0	0	0	0	0	0	0	0	0	0	0	0	0	0	0
Bethanie	F	18	101	101	4	25.25	1996	1972	2009	0	0	0	0	0	0	0	0	0	0	0	0	0	0	0	0	0	0	0	0	0	0	0	0	0	0	0	0	0	0	0	0	0	0	0	0	0	0	0	0
Bethany	F	51	2714	2714	276	9.833	1995	1849	2014	0	0	0	0	0	0	0	0	0	0	0	1	0	0	0	0	0	0	0	0	0	0	0	0	0	1	0	0	0	0	0	0	0	0	0	0	0	0	0	0
Bethel	F	52	113	113	55	2.055	2005	1839	2005	0	2	4	0	1	2	0	1	0	2	0	1	1	0	2	2	0	0	0	1	1	0	4	0	2	0	0	3	1	0	1	2	0	0	5	0	4	2	1	0
Bethia	F	67	170	170	34	5	1988	1838	1996	3	4	5	2	2	3	2	1	2	5	0	3	5	6	5	3	4	1	5	3	2	5	10	3	3	0	1	3	2	4	2	2	3	0	2	2	2	2	4	3
Beti	F	29	67	67	2	33.5	1939	1905	1980	0	0	0	0	0	0	0	0	0	0	0	0	0	0	0	0	0	0	0	0	0	0	0	0	0	0	0	0	0	0	0	0	0	0	0	0	0	0	0	0
Betsey	F	79	4091	4091	40	102.275	1841	1838	2007	93	122	109	123	115	114	121	114	129	118	123	118	126	140	137	137	126	123	114	99	99	96	79	82	80	86	83	62	69	52	54	56	56	49	35	42	34	34	52	39
Betsy	F	133	23283	23283	555	41.951	1867	1838	2014	180	222	209	214	191	203	252	272	264	244	274	297	295	317	326	314	330	363	362	353	367	396	379	432	407	413	442	410	418	475	463	433	447	449	433	479	472	468	461	423
Bette	F	22	76	76	17	4.471	1939	1874	1960	0	0	0	0	0	0	0	0	0	0	0	0	0	0	0	0	0	0	0	0	0	0	0	0	0	0	0	0	0	0	0	0	0	0	0	0	1	0	0	0
Bettie	F	36	73	73	14	5.214	2012	1883	2012	0	0	0	0	0	0	0	0	0	0	0	0	0	0	0	0	0	0	0	0	0	0	0	0	0	0	0	0	0	0	0	0	0	0	0	0	0	0	0	0
Bettina	F	67	173	173	47	3.681	1957	1838	2001	1	0	0	0	0	0	0	0	0	0	0	0	0	0	0	0	0	0	0	0	0	0	1	0	0	1	1	0	0	0	0	0	0	0	0	0	0	0	1	0
Bettine	F	27	57	57	22	2.591	1922	1908	1962	0	0	0	0	0	0	0	0	0	0	0	0	0	0	0	0	0	0	0	0	0	0	0	0	0	0	0	0	0	0	0	0	0	0	0	0	0	0	0	0
Betty	F	143	32660	32660	1677	19.475	1930	1838	2014	535	543	505	485	473	440	477	483	431	388	396	388	383	393	359	322	335	322	275	265	275	268	260	238	284	192	183	204	180	199	178	169	201	147	157	153	129	107	136	123
Beulah	F	72	184	184	31	5.935	1933	1838	1988	1	0	0	1	0	0	0	2	0	0	0	0	0	0	0	1	0	0	0	0	0	0	0	0	3	0	0	0	0	1	0	0	0	0	0	0	0	1	0	0
Bevan	M	45	62	62	245	0.253	2010	1839	2010	0	2	0	0	0	0	0	0	0	0	0	0	0	0	0	0	0	0	0	0	0	0	0	0	0	0	0	0	0	0	0	0	0	0	0	0	0	0	0	0
Beverley	F	82	6485	6485	857	7.567	1960	1838	1998	1	0	0	0	0	0	0	0	0	0	0	0	0	0	0	0	0	0	0	0	1	0	0	1	0	0	0	1	0	0	0	0	0	0	0	0	0	0	0	0
Beverly	F	55	692	692	83	8.337	1960	1900	2002	0	0	0	0	0	0	0	0	0	0	0	0	0	0	0	0	0	0	0	0	0	0	0	0	0	0	0	0	0	0	0	0	0	0	0	0	0	0	0	0
Bevis	M	39	52	52	44	1.182	1992	1847	1992	0	0	0	0	0	0	0	0	0	1	0	0	0	0	0	0	1	1	0	0	0	0	1	0	0	0	0	0	0	1	1	0	1	0	0	0	1	0	0	2
Bianca	F	37	144	144	64	2.25	2014	1871	2014	0	0	0	0	0	0	0	0	0	0	0	0	0	0	0	0	0	0	0	0	0	0	0	0	0	0	0	0	0	0	0	0	0	1	0	0	0	0	0	0
Bibi	F	27	66	66	294	0.224	1975	1843	2005	0	0	0	0	0	1	0	0	0	0	0	0	0	0	0	0	0	0	0	0	0	0	0	0	0	0	0	0	0	0	0	0	0	0	0	0	0	0	0	0
Bilal	M	35	136	136	43	3.163	1996	1966	2010	0	0	0	0	0	0	0	0	0	0	0	0	0	0	0	0	0	0	0	0	0	0	0	0	0	0	0	0	0	0	0	0	0	0	0	0	0	0	0	0
Bill	M	106	204	204	48	4.25	2010	1842	2010	0	0	0	0	1	0	0	0	2	0	1	4	4	2	2	3	2	3	2	3	5	2	3	5	2	0	2	3	3	0	2	1	2	0	0	0	3	2	1	2
Billie	M/F	74	239	239	42	5.69	2008	1892	2011	0	0	0	0	0	0	0	0	0	0	0	0	0	0	0	0	0	0	0	0	0	0	0	0	0	0	0	0	0	0	0	0	0	0	0	0	0	0	0	0
Billy	M	104	732	732	60	12.2	2007	1839	2014	0	1	0	0	0	0	0	0	0	0	0	0	1	0	0	0	0	0	0	0	0	1	0	0	0	2	1	0	0	0	0	0	0	1	2	2	0	0	0	0
Birkett	unknown	39	53	53	287	0.185	1839	1838	1946	1	2	0	0	0	0	2	0	1	0	0	0	0	0	1	1	0	1	0	0	0	1	1	0	0	0	0	0	0	1	0	1	0	1	0	0	0	2	0	1
Birt	M	29	84	84	30	2.8	1889	1858	1942	0	0	0	0	0	0	0	0	0	0	0	0	0	0	0	0	0	0	0	0	1	0	0	0	0	0	0	0	0	0	0	0	0	0	0	0	1	2	1	1
Blackburn	unknown	36	51	51	468	0.109	1845	1841	1938	0	0	0	1	0	0	1	3	0	2	1	0	0	1	1	1	2	3	2	2	0	0	1	1	1	1	2	0	0	1	2	0	2	2	0	1	1	0	1	1
Blair	M/F	51	81	81	268	0.302	1980	1866	1999	0	0	0	0	0	0	0	0	0	0	0	0	0	0	0	0	0	0	0	0	0	0	0	0	0	0	0	0	1	0	1	0	0	0	0	0	0	0	0	0
Blake	M	71	276	276	359	0.769	2012	1841	2014	0	0	0	1	1	0	0	0	0	0	0	0	1	1	0	0	0	0	0	0	0	0	0	0	0	1	0	1	0	0	1	1	0	0	0	0	1	1	0	0
Blanch	F	89	1247	1247	381	3.273	1889	1838	1955	2	4	1	1	0	0	1	1	1	3	3	5	2	3	4	3	1	2	4	8	6	6	10	8	7	4	15	7	14	12	9	18	10	22	10	17	19	20	18	28
Blanche	F	132	7211	7211	2564	2.812	1889	1838	1991	2	1	4	1	4	2	3	2	9	1	5	7	7	5	12	15	18	18	12	20	22	19	19	28	25	28	43	65	65	56	59	51	79	102	94	79	112	103	107	126
Bleddyn	M	50	66	66	32	2.062	1993	1845	1993	0	0	0	0	0	0	0	1	0	0	0	0	0	0	1	0	0	1	0	0	0	0	1	1	1	0	0	0	0	0	0	0	0	0	0	0	0	0	0	1
Blodwen	F	75	2595	2595	778	3.335	1901	1878	1953	0	0	0	0	0	0	0	0	0	0	0	0	0	0	0	0	0	0	0	0	0	0	0	0	0	0	0	0	0	0	0	0	0	0	0	0	0	0	0	0
Boaz	M	45	65	65	9	7.222	2011	1838	2011	2	0	2	0	3	1	0	1	2	0	2	1	1	0	2	0	0	0	0	0	0	1	1	0	0	0	0	0	0	0	1	1	0	0	0	1	0	1	2	1
Bob	M	108	383	383	21	18.238	1999	1839	2004	0	1	0	1	0	0	0	3	1	2	1	1	0	1	1	0	2	4	0	1	2	5	4	1	1	4	4	2	4	8	3	4	1	5	8	1	5	3	4	3
Bobbie	M/F	60	137	137	12	11.417	2012	1887	2014	0	0	0	0	0	0	0	0	0	0	0	0	0	0	0	0	0	0	0	0	0	0	0	0	0	0	0	0	0	0	0	0	0	0	0	0	0	0	0	0
Bobby	M	71	344	344	46	7.478	2013	1865	2014	0	0	0	0	0	0	0	0	0	0	0	0	0	0	0	0	0	0	0	0	0	0	0	0	0	0	0	1	0	0	0	0	0	0	0	0	0	0	0	0
Bohdan	M	17	60	60	5	12	1953	1948	1970	0	0	0	0	0	0	0	0	0	0	0	0	0	0	0	0	0	0	0	0	0	0	0	0	0	0	0	0	0	0	0	0	0	0	0	0	0	0	0	0
Bold	unknown	44	70	70	49	1.429	1842	1838	1913	2	1	0	3	4	1	2	0	3	1	2	1	0	1	2	0	1	0	0	0	1	1	0	0	0	2	3	1	1	1	1	1	2	1	0	2	1	0	1	2
Bonita	F	40	91	91	21	4.333	1998	1939	2004	0	0	0	0	0	0	0	0	0	0	0	0	0	0	0	0	0	0	0	0	0	0	0	0	0	0	0	0	0	0	0	0	0	0	0	0	0	0	0	0
Bonnie	F	45	108	108	21	5.143	2014	1890	2014	0	0	0	0	0	0	0	0	0	0	0	0	0	0	0	0	0	0	0	0	0	0	0	0	0	0	0	0	0	0	0	0	0	0	0	0	0	0	0	0
Booth	M	66	178	178	1426	0.125	1846	1838	1931	4	3	4	5	1	4	1	3	6	4	3	4	1	3	4	3	5	4	7	4	2	2	2	1	2	6	2	0	4	3	2	4	4	1	5	3	2	4	1	4
Boris	M	45	60	60	38	1.579	2004	1898	2006	0	0	0	0	0	0	0	0	0	0	0	0	0	0	0	0	0	0	0	0	0	0	0	0	0	0	0	0	0	0	0	0	0	0	0	0	0	0	0	0
Boyce	M	46	67	67	60	1.117	1932	1839	1963	0	1	0	0	0	0	0	0	0	0	0	0	0	0	0	0	0	1	0	0	0	0	1	0	0	0	2	0	0	0	2	0	0	0	0	0	0	1	0	1
Boyd	M	51	88	88	421	0.209	2012	1840	2012	0	0	1	1	0	0	0	0	0	0	0	0	0	0	0	0	0	0	0	1	0	0	0	0	0	0	0	0	1	0	0	0	0	0	0	0	0	0	0	0
Bracewell	unknown	38	56	56	121	0.463	1864	1838	1917	1	0	0	0	1	1	1	0	0	1	1	1	0	2	0	0	0	0	1	0	0	0	0	1	0	1	3	0	2	1	2	1	0	0	1	2	1	1	3	1
Brad	M	36	127	127	6	21.167	1996	1944	2010	0	0	0	0	0	0	0	0	0	0	0	0	0	0	0	0	0	0	0	0	0	0	0	0	0	0	0	0	0	0	0	0	0	0	0	0	0	0	0	0
Bradley	M	126	2039	2039	1164	1.752	1997	1838	2014	1	0	1	2	0	0	1	2	3	0	0	1	1	1	1	1	2	0	2	1	0	2	1	2	1	2	0	0	2	2	0	1	2	1	2	2	3	0	2	2
Brain	M	37	80	80	32	2.5	1942	1853	1984	0	0	0	0	0	0	0	0	0	0	0	0	0	0	0	1	0	0	0	0	0	0	0	0	0	0	0	0	0	0	0	0	0	0	0	0	0	0	0	0
Bramley	unknown	39	70	70	127	0.551	1846	1838	1959	2	0	0	2	0	0	2	0	4	0	2	3	0	4	2	4	2	2	0	2	2	1	3	0	2	0	1	2	2	0	0	1	0	0	0	1	1	0	2	0
Bramwell	unknown	80	194	194	357	0.543	1977	1838	1977	1	0	0	2	0	0	1	0	0	0	0	0	0	0	1	0	0	0	1	3	1	3	0	0	4	0	0	1	1	0	1	0	0	2	0	0	4	2	2	3
Brandon	M	81	1010	1010	272	3.713	1999	1862	2012	0	0	0	0	0	0	0	0	0	0	0	0	0	0	0	0	0	0	0	0	0	0	0	0	2	1	0	1	0	0	0	0	1	0	0	0	1	0	0	0
Brenda	F	111	27495	27495	2204	12.475	1938	1838	1987	1	0	1	0	0	0	0	0	0	0	0	0	0	0	0	0	0	0	2	1	1	0	0	0	0	0	0	0	0	0	0	0	0	0	0	0	1	2	3	1
Brendan	M	104	1316	1316	369	3.566	1970	1876	2014	0	0	0	0	0	0	0	0	0	0	0	0	0	0	0	0	0	0	0	0	0	0	0	0	0	0	0	0	0	0	0	0	0	0	0	0	0	0	1	0
Brenden	M	45	72	72	7	10.286	1991	1911	2007	0	0	0	0	0	0	0	0	0	0	0	0	0	0	0	0	0	0	0	0	0	0	0	0	0	0	0	0	0	0	0	0	0	0	0	0	0	0	0	0
Brendon	M	74	200	200	120	1.667	2012	1885	2012	0	0	0	0	0	0	0	0	0	0	0	0	0	0	0	0	0	0	0	0	0	0	0	0	0	0	0	0	0	0	0	0	0	0	0	0	0	0	0	0
Brent	M	62	366	366	185	1.978	1985	1880	2005	0	0	0	0	0	0	0	0	0	0	0	0	0	0	0	0	0	0	0	0	0	0	0	0	0	0	0	0	0	0	0	0	0	0	0	0	0	0	0	0
Brett	M	71	893	893	240	3.721	1972	1866	2010	0	0	0	0	0	0	0	0	0	0	0	0	0	0	0	0	0	0	0	0	0	0	0	0	0	0	0	0	1	0	0	0	0	0	1	0	0	0	0	0
Brian	M	172	54652	54652	9946	5.495	1937	1838	2014	3	3	3	5	6	3	1	4	2	5	7	3	3	4	2	5	2	7	8	5	6	4	5	4	9	6	12	2	6	8	10	7	4	2	3	4	6	1	2	2
Brice	M	44	54	54	65	0.831	1995	1838	1995	1	0	0	1	0	0	0	0	0	0	0	1	0	0	0	0	0	0	1	0	0	1	1	0	1	0	1	0	1	0	1	0	3	0	0	0	2	1	0	1
Bridget	F	161	15063	15063	1176	12.809	1867	1838	2003	111	136	108	80	73	86	94	100	98	125	116	142	119	163	146	171	190	186	177	181	193	199	224	222	260	240	238	256	242	284	240	226	229	231	213	194	233	227	248	231
Bridgett	F	71	228	228	19	12	1975	1838	1977	4	1	4	0	3	1	3	4	2	4	4	4	4	5	2	1	5	5	6	12	5	7	4	6	6	11	6	8	7	12	13	5	7	4	2	6	1	2	2	0
Bridie	F	54	109	109	28	3.893	2001	1901	2007	0	0	0	0	0	0	0	0	0	0	0	0	0	0	0	0	0	0	0	0	0	0	0	0	0	0	0	0	0	0	0	0	0	0	0	0	0	0	0	0
Brierley	unknown	61	113	113	441	0.256	1839	1838	1952	2	3	0	0	0	1	1	3	2	1	1	1	3	3	3	0	0	0	1	2	1	2	0	0	1	2	1	4	2	2	0	3	2	1	1	1	1	4	2	2
Briggs	M	49	76	76	419	0.181	1876	1839	1913	0	1	0	2	1	2	1	0	1	0	1	1	1	1	1	0	1	2	2	0	0	1	2	0	2	1	1	2	1	1	4	1	1	0	1	0	3	2	5	2
Bright	M/F	37	57	57	243	0.235	1862	1838	1968	1	0	0	1	0	0	0	0	1	0	0	1	0	0	1	1	0	0	0	1	0	1	1	0	4	0	1	0	0	1	3	3	0	2	1	0	1	1	0	2
Brigid	F	57	113	113	70	1.614	1998	1891	2002	0	0	0	0	0	0	0	0	0	0	0	0	0	0	0	0	0	0	0	0	0	0	0	0	0	0	0	0	0	0	0	0	0	0	0	0	0	0	0	0
Brinley	M/F	76	185	185	70	2.643	1984	1870	2004	0	0	0	0	0	0	0	0	0	0	0	0	0	0	0	0	0	0	0	0	0	0	0	0	0	0	0	0	0	0	0	0	1	0	0	0	0	0	1	0
Briony	F	54	165	165	33	5	1992	1936	2010	0	0	0	0	0	0	0	0	0	0	0	0	0	0	0	0	0	0	0	0	0	0	0	0	0	0	0	0	0	0	0	0	0	0	0	0	0	0	0	0
Brittany	F	13	126	126	9	14	1999	1988	2002	0	0	0	0	0	0	0	0	0	0	0	0	0	0	0	0	0	0	0	0	0	0	0	0	0	0	0	0	0	0	0	0	0	0	0	0	0	0	0	0
Brodie	M	29	106	106	83	1.277	2012	1843	2013	0	0	0	0	0	1	0	0	0	0	0	0	0	0	0	0	0	0	0	0	0	0	0	0	0	0	0	0	0	0	0	0	0	0	1	0	0	0	0	0
Brogan	M/F	23	105	105	19	5.526	2011	1987	2011	0	0	0	0	0	0	0	0	0	0	0	0	0	0	0	0	0	0	0	0	0	0	0	0	0	0	0	0	0	0	0	0	0	0	0	0	0	0	0	0
Bronwen	F	106	586	586	192	3.052	1948	1867	2008	0	0	0	0	0	0	0	0	0	0	0	0	0	0	0	0	0	0	0	0	0	0	0	0	0	0	0	0	0	1	0	0	1	0	0	0	0	0	0	0
Bronwyn	F	53	116	116	38	3.053	2009	1898	2010	0	0	0	0	0	0	0	0	0	0	0	0	0	0	0	0	0	0	0	0	0	0	0	0	0	0	0	0	0	0	0	0	0	0	0	0	0	0	0	0
Brook	M/F	79	166	166	404	0.411	2013	1838	2013	1	1	1	0	0	2	0	4	0	1	2	2	2	3	0	4	1	0	0	5	3	1	0	3	4	2	2	6	4	3	6	2	6	2	2	3	1	0	1	2
Brooke	M/F	81	465	465	499	0.932	2011	1839	2014	0	1	0	0	0	0	0	2	0	0	0	1	0	0	0	0	0	1	0	0	1	0	1	1	0	1	1	0	1	2	0	0	0	0	1	1	0	0	2	1
Brooklyn	F	23	81	81	29	2.793	2011	1870	2013	0	0	0	0	0	0	0	0	0	0	0	0	0	0	0	0	0	0	0	0	0	0	0	0	0	0	0	0	0	0	0	0	1	0	0	0	0	0	0	0
Brown	M	37	51	51	1995	0.026	1849	1838	1923	1	0	1	0	0	2	1	1	0	0	2	3	1	2	1	1	1	2	0	1	0	2	0	1	0	0	2	1	1	1	0	2	1	0	1	0	1	4	0	0
Bruce	M	151	1893	1893	1862	1.017	1941	1841	2014	0	0	0	1	1	0	1	0	1	1	2	0	3	2	2	0	2	2	1	1	1	0	0	0	0	1	2	6	4	1	0	5	0	1	0	4	5	3	2	5
Bruno	M	52	83	83	66	1.258	2001	1855	2009	0	0	0	0	0	0	0	0	0	0	0	0	0	0	0	0	0	1	0	0	1	0	0	0	0	0	0	0	1	0	0	3	0	0	0	1	0	0	1	0
Bryan	M	164	6309	6309	2002	3.151	1932	1838	2011	6	5	4	2	3	4	3	3	4	1	2	3	5	5	5	5	2	3	2	2	3	9	4	4	7	5	5	3	8	1	2	3	2	3	2	3	6	5	4	6
Bryce	M	59	93	93	156	0.596	2003	1846	2003	0	0	0	0	0	0	0	0	1	0	0	0	0	0	0	0	0	0	1	0	1	0	0	0	1	0	1	0	0	0	0	0	0	1	0	0	0	1	2	1
Bryn	M	102	766	766	429	1.786	1974	1854	2009	0	0	0	0	0	0	0	0	0	0	0	0	0	0	0	0	1	0	0	0	0	0	0	0	0	0	0	0	0	0	0	0	0	0	0	0	0	0	0	0
Brynley	F	53	124	124	30	4.133	1958	1899	1995	0	0	0	0	0	0	0	0	0	0	0	0	0	0	0	0	0	0	0	0	0	0	0	0	0	0	0	0	0	0	0	0	0	0	0	0	0	0	0	0
Brynmor	M	60	122	122	100	1.22	1978	1896	1986	0	0	0	0	0	0	0	0	0	0	0	0	0	0	0	0	0	0	0	0	0	0	0	0	0	0	0	0	0	0	0	0	0	0	0	0	0	0	0	0
Bryon	M	37	58	58	26	2.231	1985	1841	1985	0	0	0	1	0	0	0	0	0	0	0	1	0	0	0	0	0	0	0	0	0	0	0	1	0	0	0	0	0	0	0	0	0	0	1	0	0	0	0	0
Bryony	F	62	372	372	73	5.096	1993	1918	2010	0	0	0	0	0	0	0	0	0	0	0	0	0	0	0	0	0	0	0	0	0	0	0	0	0	0	0	0	0	0	0	0	0	0	0	0	0	0	0	0
Buckley	M	69	193	193	1526	0.126	1984	1838	1988	2	5	6	1	7	1	4	6	4	3	6	2	6	3	3	6	0	3	6	5	0	3	0	4	3	5	3	5	5	4	1	0	0	1	5	3	2	1	4	0
Buddug	F	81	296	296	37	8	1934	1857	1991	0	0	0	0	0	0	0	0	0	0	0	0	0	0	0	0	0	0	0	1	0	0	0	0	0	0	0	0	0	0	0	0	0	0	1	0	1	0	1	0
Burnett	M/F	39	52	52	251	0.207	1879	1842	1948	0	0	0	0	1	1	1	2	0	0	0	0	0	0	0	1	0	0	0	2	0	0	1	0	0	0	1	1	0	1	2	1	0	0	1	0	0	1	0	0
Burt	M	38	73	73	76	0.961	1887	1872	1963	0	0	0	0	0	0	0	0	0	0	0	0	0	0	0	0	0	0	0	0	0	0	0	0	0	0	0	0	0	0	0	0	0	0	1	0	1	0	1	2
Burton	M	76	183	183	1056	0.173	1893	1838	1939	1	0	1	1	1	1	1	1	1	2	1	1	1	1	0	0	1	1	3	0	4	2	1	0	2	0	0	2	2	4	2	3	0	2	4	5	1	4	1	3
Bushra	F	29	78	78	5	15.6	1979	1933	2006	0	0	0	0	0	0	0	0	0	0	0	0	0	0	0	0	0	0	0	0	0	0	0	0	0	0	0	0	0	0	0	0	0	0	0	0	0	0	0	0
Butler	M	42	52	52	683	0.076	1841	1841	1936	0	0	0	2	1	0	0	2	1	0	0	1	0	0	0	0	1	0	1	2	0	0	2	0	1	0	0	1	1	1	1	2	1	1	0	2	0	0	0	0
Byron	M	141	358	358	475	0.754	2003	1840	2012	0	0	2	0	4	2	2	1	2	1	0	1	2	0	4	1	0	1	3	2	0	1	2	2	1	4	2	2	3	3	1	5	3	3	2	0	2	2	4	5
Cadwalader	M	45	98	98	25	3.92	1839	1838	1918	4	8	4	5	6	5	8	3	4	3	2	0	2	0	1	1	0	1	2	1	0	1	1	1	2	1	0	1	0	1	2	2	1	2	1	1	0	0	0	1
Cadwaladr	M	98	442	442	195	2.267	1856	1838	1952	3	0	1	1	7	2	3	5	1	5	1	4	3	3	1	3	2	9	12	5	3	6	5	6	10	7	5	9	5	5	11	3	10	4	7	6	8	4	7	5
Caesar	M	46	61	61	61	1	1851	1838	1967	1	1	0	0	1	0	1	1	1	0	1	1	2	3	1	0	0	0	2	1	0	0	0	1	1	0	0	2	2	1	0	1	0	0	1	2	2	3	1	3
Cain	M	96	259	259	85	3.047	2001	1838	2008	2	4	1	4	1	1	4	2	2	4	1	4	6	5	4	2	10	3	1	2	2	1	4	6	2	6	3	1	1	5	1	2	4	2	4	0	3	2	4	1
Caitlin	F	32	998	998	266	3.752	2005	1914	2014	0	0	0	0	0	0	0	0	0	0	0	0	0	0	0	0	0	0	0	0	0	0	0	0	0	0	0	0	0	0	0	0	0	0	0	0	0	0	0	0
Caitlyn	F	18	127	127	25	5.08	2011	1993	2012	0	0	0	0	0	0	0	0	0	0	0	0	0	0	0	0	0	0	0	0	0	0	0	0	0	0	0	0	0	0	0	0	0	0	0	0	0	0	0	0
Caleb	M	140	1759	1759	190	9.258	2010	1838	2014	19	16	18	31	20	25	20	16	26	29	30	21	33	27	27	27	31	23	31	32	29	26	24	19	33	30	25	25	24	16	27	19	21	23	32	23	18	31	20	22
Callan	M	18	60	60	25	2.4	2001	1940	2010	0	0	0	0	0	0	0	0	0	0	0	0	0	0	0	0	0	0	0	0	0	0	0	0	0	0	0	0	0	0	0	0	0	0	0	0	0	0	0	0
Callie	F	22	56	56	4	14	2011	1982	2011	0	0	0	0	0	0	0	0	0	0	0	0	0	0	0	0	0	0	0	0	0	0	0	0	0	0	0	0	0	0	0	0	0	0	0	0	0	0	0	0
Callum	M	58	3093	3093	286	10.815	2001	1922	2014	0	0	0	0	0	0	0	0	0	0	0	0	0	0	0	0	0	0	0	0	0	0	0	0	0	0	0	0	0	0	0	0	0	0	0	0	0	0	0	0
Calum	M	50	374	374	36	10.389	2007	1934	2011	0	0	0	0	0	0	0	0	0	0	0	0	0	0	0	0	0	0	0	0	0	0	0	0	0	0	0	0	0	0	0	0	0	0	0	0	0	0	0	0
Calvert	M	67	96	96	399	0.241	1996	1840	1996	0	0	1	0	1	1	1	1	0	0	2	1	1	1	0	0	0	0	1	1	2	1	0	1	1	0	1	2	1	2	1	2	2	0	0	1	1	1	2	1
Calvin	M	123	358	358	102	3.51	2008	1839	2010	0	1	0	0	3	1	0	0	0	0	1	0	2	0	3	1	2	2	0	2	4	3	3	2	1	1	0	1	3	1	1	2	2	4	1	3	4	1	3	1
Cameron	M	109	1814	1814	1311	1.384	1999	1847	2014	0	0	0	0	0	0	0	0	0	1	0	0	1	0	0	0	0	1	0	0	0	0	0	0	0	0	0	2	0	1	1	3	0	1	0	1	0	0	0	1
Camilla	F	130	332	332	88	3.773	1992	1838	2013	1	0	1	3	0	0	1	2	0	0	0	0	0	0	1	1	2	1	4	1	1	3	0	3	0	1	4	1	3	1	2	0	2	2	1	1	1	0	3	5
Camille	F	64	108	108	77	1.403	2009	1862	2009	0	0	0	0	0	0	0	0	0	0	0	0	0	0	0	0	0	0	0	0	0	0	0	0	1	0	0	0	0	0	0	0	0	0	1	0	0	0	0	0
Campbell	M	107	208	208	1972	0.105	2001	1840	2009	0	0	1	0	0	0	0	2	3	0	1	1	0	0	1	0	0	1	2	3	1	3	3	1	1	0	1	0	0	3	2	1	2	2	1	1	4	2	2	4
Candice	F	50	163	163	36	4.528	1982	1839	2008	0	1	0	0	0	0	0	0	0	0	0	0	0	0	0	0	0	0	0	0	0	0	0	0	0	0	0	0	0	0	0	0	1	0	0	0	0	0	0	0
Captain	M	49	87	87	4	21.75	1875	1840	1931	0	0	1	1	0	0	0	0	0	0	0	0	1	0	1	0	2	1	1	0	0	1	0	1	3	0	3	4	0	2	1	0	2	1	1	1	2	5	1	5
Cara	F	77	452	452	91	4.967	1997	1855	2012	0	0	0	0	0	0	0	0	0	0	0	0	0	0	0	0	0	3	0	0	0	0	1	0	0	0	1	1	0	1	1	0	1	1	0	2	0	1	0	1
Caradoc	M	79	304	304	196	1.551	1911	1851	2002	0	0	0	0	0	0	0	0	0	0	0	0	0	1	1	1	0	0	1	1	0	1	1	0	1	1	1	0	2	0	2	0	2	0	0	3	5	1	1	1
Caradog	M	75	260	260	134	1.94	1917	1851	1980	0	0	0	0	0	0	0	0	0	0	0	0	0	1	0	0	0	0	0	1	0	0	1	1	0	1	0	0	0	0	0	0	0	6	2	1	3	2	0	3
Caren	F	35	93	93	12	7.75	1969	1847	1990	0	0	0	0	0	0	0	0	0	1	0	0	0	0	1	0	0	0	0	0	0	0	0	0	0	0	0	0	0	0	0	0	0	0	0	0	1	0	0	0
Carey	M/F	106	209	209	247	0.846	1970	1838	2003	1	0	0	0	0	1	0	2	1	0	0	1	0	0	2	2	0	0	2	1	0	1	3	0	1	1	3	0	4	2	2	2	3	2	1	3	1	5	5	3
Carina	F	51	99	99	26	3.808	1981	1855	2010	0	0	0	0	0	0	0	0	0	0	0	0	0	0	0	0	0	1	0	0	0	0	0	0	0	0	0	0	0	0	0	0	0	0	0	0	0	0	0	0
Carl	M	154	7904	7904	1604	4.928	1979	1838	2012	1	0	0	0	0	0	0	0	0	0	0	0	1	0	1	1	1	0	2	0	2	1	0	2	2	7	3	2	4	4	1	5	2	4	4	3	7	12	4	3
Carla	F	74	838	838	98	8.551	1986	1856	2012	0	0	0	0	0	0	0	0	0	0	0	0	0	0	0	0	0	0	1	0	0	0	0	0	0	0	0	0	0	0	0	0	0	0	0	0	0	0	0	0
Carley	F	25	121	121	16	7.562	1986	1973	2009	0	0	0	0	0	0	0	0	0	0	0	0	0	0	0	0	0	0	0	0	0	0	0	0	0	0	0	0	0	0	0	0	0	0	0	0	0	0	0	0
Carlie	F	24	63	63	1	63	1987	1938	2010	0	0	0	0	0	0	0	0	0	0	0	0	0	0	0	0	0	0	0	0	0	0	0	0	0	0	0	0	0	0	0	0	0	0	0	0	0	0	0	0
Carlo	M	62	115	115	42	2.738	2005	1841	2005	0	0	0	2	0	0	0	0	0	0	0	0	0	0	0	0	0	0	0	0	0	0	0	0	0	0	0	0	0	0	0	0	0	0	0	0	0	0	0	1
Carlos	M	67	100	100	76	1.316	2011	1880	2011	0	0	0	0	0	0	0	0	0	0	0	0	0	0	0	0	0	0	0	0	0	0	0	0	0	0	0	0	0	0	0	0	0	0	0	0	0	0	0	0
Carlotta	F	35	51	51	15	3.4	2001	1848	2001	0	0	0	0	0	0	0	0	0	0	1	1	0	0	0	0	0	0	0	0	0	0	0	0	0	2	1	1	2	1	1	0	1	1	1	1	1	0	0	5
Carlton	M	110	337	337	295	1.142	2009	1845	2009	0	0	0	0	0	0	0	1	0	0	1	1	0	1	0	1	0	0	0	0	0	1	1	0	0	0	0	1	0	0	1	0	1	0	2	0	0	2	0	0
Carly	F	35	668	668	26	25.692	1987	1972	2011	0	0	0	0	0	0	0	0	0	0	0	0	0	0	0	0	0	0	0	0	0	0	0	0	0	0	0	0	0	0	0	0	0	0	0	0	0	0	0	0
Carmel	F	76	634	634	224	2.83	1958	1889	2010	0	0	0	0	0	0	0	0	0	0	0	0	0	0	0	0	0	0	0	0	0	0	0	0	0	0	0	0	0	0	0	0	0	0	0	0	0	0	0	0
Carmela	F	35	66	66	29	2.276	2006	1868	2006	0	0	0	0	0	0	0	0	0	0	0	0	0	0	0	0	0	0	0	0	0	0	0	0	0	0	0	0	0	0	2	0	0	0	0	0	0	0	0	0
Carmen	F	118	469	469	172	2.727	1992	1840	2010	0	0	1	0	0	0	0	0	0	0	0	0	0	0	0	0	0	0	0	0	0	0	0	0	0	0	0	0	0	0	0	0	0	0	0	0	0	0	0	0
Carol	F	103	25681	25681	3417	7.516	1946	1857	1998	0	0	0	0	0	0	0	0	0	0	0	0	0	0	0	0	0	0	0	1	0	0	0	0	0	0	0	0	0	0	0	0	0	1	0	0	0	0	0	0
Carole	F	61	11029	11029	1302	8.471	1957	1895	1993	0	0	0	0	0	0	0	0	0	0	0	0	0	0	0	0	0	0	0	0	0	0	0	0	0	0	0	0	0	0	0	0	0	0	0	0	0	0	0	0
Carolina	F	87	157	157	58	2.707	1980	1838	2004	1	1	2	5	3	1	2	3	3	0	2	3	6	2	0	3	2	0	2	0	2	0	0	0	1	3	1	2	1	2	0	5	0	4	3	2	3	2	2	5
Caroline	F	167	36704	36704	5489	6.687	1973	1838	2005	362	383	409	419	416	428	443	426	435	440	407	441	441	502	462	445	478	500	461	427	423	449	440	391	390	448	447	416	388	408	437	426	430	466	445	488	481	474	481	470
Carolyn	F	78	3601	3601	482	7.471	1960	1858	2005	0	0	0	0	0	0	0	0	0	0	0	0	0	0	0	0	0	0	0	0	1	0	0	0	0	0	0	0	0	0	0	0	0	0	0	0	0	0	0	0
Carolyne	F	37	122	122	30	4.067	1976	1938	1982	0	0	0	0	0	0	0	0	0	0	0	0	0	0	0	0	0	0	0	0	0	0	0	0	0	0	0	0	0	0	0	0	0	0	0	0	0	0	0	0
Carolynne	F	26	55	55	3	18.333	1980	1942	1999	0	0	0	0	0	0	0	0	0	0	0	0	0	0	0	0	0	0	0	0	0	0	0	0	0	0	0	0	0	0	0	0	0	0	0	0	0	0	0	0
Caron	F	36	405	405	66	6.136	1964	1857	1992	0	0	0	0	0	0	0	0	0	0	0	0	0	0	0	0	0	0	0	2	0	0	0	0	0	0	0	0	1	0	0	0	0	0	0	0	0	0	0	0
Carrie	F	135	3092	3092	137	22.569	1980	1839	2006	0	1	0	0	0	0	1	0	0	0	0	1	0	0	1	0	0	0	1	0	0	2	0	2	5	1	3	4	6	11	9	11	8	27	22	18	22	28	30	51
Carrol	F	41	106	106	32	3.312	1945	1841	1982	0	0	0	1	0	0	0	0	0	0	0	0	1	0	0	0	0	0	0	0	1	0	0	0	0	0	0	0	0	0	1	0	0	1	0	0	1	0	0	0
Carroll	F	38	68	68	119	0.571	1944	1843	1985	0	0	0	0	0	1	0	0	0	0	1	0	0	1	0	0	0	0	0	0	0	0	0	0	0	0	0	0	0	0	0	0	0	0	0	0	0	1	1	0
Carron	F	24	63	63	16	3.938	1961	1875	1988	0	0	0	0	0	0	0	0	0	0	0	0	0	0	0	0	0	0	0	0	0	0	0	0	0	0	0	0	0	0	0	0	0	0	0	0	0	1	0	0
Carry	M/F	60	338	338	15	22.533	1882	1840	1989	0	0	1	0	0	0	0	0	0	0	1	0	0	1	0	0	0	1	0	1	1	3	2	0	1	9	7	7	9	3	8	10	11	12	14	10	7	5	8	10
Carter	M	50	91	91	931	0.098	2014	1839	2014	0	1	1	0	1	0	0	1	1	1	0	1	0	0	1	0	0	0	0	1	1	0	1	1	1	0	1	0	1	2	2	1	0	0	1	1	1	0	1	3
Cary	M/F	38	56	56	50	1.12	1971	1845	1980	0	0	0	0	0	0	0	1	0	0	0	0	0	0	0	0	1	0	1	0	0	0	0	0	0	0	1	0	0	2	1	1	1	0	1	2	0	0	0	0
Caryl	F	57	126	126	19	6.632	1986	1840	1991	0	0	1	0	0	0	0	0	0	0	0	0	0	0	0	0	0	0	0	0	0	0	0	0	0	0	0	0	0	0	0	1	0	0	1	0	1	0	0	1
Carys	F	89	508	508	65	7.815	2011	1912	2012	0	0	0	0	0	0	0	0	0	0	0	0	0	0	0	0	0	0	0	0	0	0	0	0	0	0	0	0	0	0	0	0	0	0	0	0	0	0	0	0
Casey	F	38	366	366	76	4.816	2007	1953	2014	0	0	0	0	0	0	0	0	0	0	0	0	0	0	0	0	0	0	0	0	0	0	0	0	0	0	0	0	0	0	0	0	0	0	0	0	0	0	0	0
Casper	M	52	83	83	22	3.773	2013	1844	2013	0	0	0	0	0	0	1	1	0	0	0	0	0	0	0	0	0	0	0	0	1	0	1	0	0	0	0	0	0	0	0	0	0	0	0	1	1	0	0	1
Cassandra	F	120	401	401	113	3.549	1989	1838	2005	1	1	0	3	1	3	2	3	1	2	0	3	0	2	0	3	1	0	2	1	1	0	2	2	2	1	4	4	2	1	1	2	1	4	0	4	0	6	3	0
Cassie	F	86	274	274	14	19.571	1988	1868	2008	0	0	0	0	0	0	0	0	0	0	0	0	0	0	0	0	0	0	0	0	0	0	0	0	0	0	0	0	0	0	1	0	1	0	0	1	0	0	0	0
Catharina	F	51	98	98	28	3.5	1838	1838	1950	5	0	3	1	0	1	1	2	0	1	1	0	0	0	0	2	0	0	3	1	0	0	0	0	0	1	0	0	0	0	2	3	1	0	2	2	1	1	4	3
Catharine	F	145	9890	9890	624	15.849	1838	1838	1998	274	273	262	263	267	236	258	252	259	229	256	213	271	250	279	288	266	304	252	255	267	236	201	195	182	209	201	205	227	190	185	165	159	139	174	118	97	103	91	85
Catherina	F	68	120	120	34	3.529	1882	1838	1967	2	0	2	2	3	1	0	2	1	0	2	2	0	0	2	3	3	0	1	2	1	0	2	1	1	0	0	1	3	1	2	1	1	2	3	1	3	2	2	1
Catherine	F	173	124511	124511	16279	7.649	1862	1838	2013	750	774	762	683	657	798	754	756	866	821	782	895	984	1068	1063	1120	1128	1086	1109	1208	1156	1250	1294	1359	1435	1327	1397	1419	1394	1403	1451	1280	1370	1418	1390	1365	1497	1515	1590	1690
Cathleen	F	90	313	313	67	4.672	1955	1839	1984	0	1	1	0	0	0	0	1	0	0	0	0	1	0	0	0	0	0	0	0	1	0	0	0	0	1	0	0	0	1	0	0	0	0	1	0	0	0	2	0
Cathrine	F	110	580	580	92	6.304	1841	1838	2004	38	26	37	52	28	22	21	22	15	9	3	6	10	10	9	11	13	2	1	1	1	1	1	1	2	1	1	0	0	2	1	1	0	3	5	2	2	5	7	3
Cathryn	F	69	580	580	94	6.17	1975	1879	2007	0	0	0	0	0	0	0	0	0	0	0	0	0	0	0	0	0	0	0	0	0	0	0	0	0	0	0	0	0	0	0	0	0	0	0	0	0	0	0	0
Cathy	F	47	171	171	9	19	1981	1850	1996	0	0	0	0	0	0	0	0	0	0	0	0	1	0	0	0	0	0	0	0	0	0	0	0	0	0	0	0	0	0	0	0	0	0	0	0	0	0	0	0
Catrin	F	64	235	235	59	3.983	1984	1877	2004	0	0	0	0	0	0	0	0	0	0	0	0	0	0	0	0	0	0	0	0	0	0	0	0	0	0	0	0	0	0	0	0	0	0	0	0	0	0	0	1
Catrina	F	45	94	94	21	4.476	1992	1841	2005	0	0	0	1	0	0	1	0	0	0	0	0	0	0	0	0	0	0	0	0	0	0	0	0	0	0	0	0	0	0	0	0	0	0	0	0	0	0	0	0
Catriona	F	66	209	209	56	3.732	2000	1917	2007	0	0	0	0	0	0	0	0	0	0	0	0	0	0	0	0	0	0	0	0	0	0	0	0	0	0	0	0	0	0	0	0	0	0	0	0	0	0	0	0
Cavan	M	39	95	95	21	4.524	2000	1876	2009	0	0	0	0	0	0	0	0	0	0	0	0	0	0	0	0	0	0	0	0	0	0	0	0	0	0	0	0	0	0	0	0	0	0	0	0	0	0	1	0
Cecelia	F	123	520	520	162	3.21	1943	1838	2000	1	2	3	0	4	0	2	1	1	2	2	0	2	4	3	1	1	0	3	0	2	0	3	2	1	3	3	6	4	2	7	5	3	8	5	0	0	2	5	2
Cecil	M	132	11460	11460	4497	2.548	1902	1838	2009	1	3	0	0	0	4	4	2	2	6	2	5	5	8	4	5	5	6	12	7	8	12	9	10	12	21	9	11	17	22	20	22	23	36	38	31	44	45	58	60
Cecile	F	72	146	146	82	1.78	1988	1841	1999	0	0	0	2	0	0	0	1	1	0	0	0	0	0	0	0	0	0	3	0	0	0	1	1	0	0	0	0	0	1	3	1	1	1	1	0	3	1	4	5
Cecilia	F	150	6991	6991	2092	3.342	1910	1838	2009	13	10	15	9	10	11	16	15	9	16	14	11	13	12	15	14	17	18	17	18	22	18	21	19	20	21	24	26	22	26	40	38	38	31	55	41	52	50	48	51
Cecily	F	126	1132	1132	144	7.861	1864	1839	2007	0	2	2	2	3	5	4	6	6	5	4	5	8	11	13	27	25	17	24	43	20	21	19	30	23	21	48	28	34	23	19	17	18	14	12	12	14	10	7	7
Cedric	M	98	1251	1251	424	2.95	1934	1841	2008	0	0	0	1	0	0	0	1	0	0	0	1	1	0	0	2	0	0	0	1	0	0	0	0	0	0	0	0	0	0	0	0	1	1	0	0	1	2	2	0
Ceinwen	F	85	538	538	123	4.374	1938	1873	2001	0	0	0	0	0	0	0	0	0	0	0	0	0	0	0	0	0	0	0	0	0	0	0	0	0	0	0	0	0	0	0	0	0	0	0	2	0	0	0	1
Celeste	F	43	61	61	77	0.792	2010	1838	2010	1	0	0	0	0	0	0	0	0	0	0	0	0	0	0	0	0	0	0	1	0	0	0	0	1	0	0	0	0	0	0	0	0	0	0	1	0	0	0	0
Celia	F	158	3712	3712	374	9.925	1943	1838	2009	3	4	6	10	7	9	7	5	7	4	12	8	7	11	7	15	17	12	16	16	15	7	19	13	10	24	18	12	16	12	23	12	11	14	26	18	21	24	20	31
Celina	F	54	105	105	17	6.176	1979	1838	1990	2	2	6	3	5	4	2	2	3	0	0	1	0	0	2	1	2	0	1	2	0	1	5	4	2	1	3	0	3	3	5	0	2	0	2	0	1	3	2	1
Celine	F	46	73	73	72	1.014	1996	1863	2004	0	0	0	0	0	0	0	0	0	0	0	0	0	0	0	0	0	0	0	0	0	0	0	0	0	1	0	0	1	0	0	0	0	0	0	0	0	0	0	1
Cephas	M	77	225	225	44	5.114	1871	1838	1947	3	0	1	0	2	4	4	2	4	4	5	3	3	3	5	5	1	6	5	2	3	5	4	3	3	2	2	1	1	2	2	5	0	8	2	4	7	6	2	4
Ceri	F	62	615	615	94	6.543	1986	1892	2007	0	0	0	0	0	0	0	0	0	0	0	0	0	0	0	0	0	0	0	0	0	0	0	0	0	0	0	0	0	0	0	0	0	0	0	0	0	0	0	0
Ceridwen	F	96	934	934	313	2.984	1918	1858	1996	0	0	0	0	0	0	0	0	0	0	0	0	0	0	0	0	0	0	0	0	1	0	0	0	0	2	0	0	0	0	0	0	0	0	0	0	0	0	1	3
Ceris	F	57	118	118	26	4.538	2007	1900	2007	0	0	0	0	0	0	0	0	0	0	0	0	0	0	0	0	0	0	0	0	0	0	0	0	0	0	0	0	0	0	0	0	0	0	0	0	0	0	0	0
Cerys	F	59	220	220	42	5.238	2001	1929	2012	0	0	0	0	0	0	0	0	0	0	0	0	0	0	0	0	0	0	0	0	0	0	0	0	0	0	0	0	0	0	0	0	0	0	0	0	0	0	0	0
Chad	M	44	208	208	39	5.333	1998	1885	2008	0	0	0	0	0	0	0	0	0	0	0	0	0	0	0	0	0	0	0	0	0	0	0	0	0	0	0	0	0	0	0	0	0	0	0	0	0	0	0	0
Chadwick	M	55	79	79	1026	0.077	1865	1839	1925	0	2	0	1	2	2	1	1	1	1	0	1	2	1	0	1	0	0	1	1	0	0	1	2	2	1	1	3	0	1	3	2	2	1	1	3	1	3	0	1
Chanel	F	18	52	52	31	1.677	2012	1956	2012	0	0	0	0	0	0	0	0	0	0	0	0	0	0	0	0	0	0	0	0	0	0	0	0	0	0	0	0	0	0	0	0	0	0	0	0	0	0	0	0
Chantal	F	34	80	80	33	2.424	1992	1948	2005	0	0	0	0	0	0	0	0	0	0	0	0	0	0	0	0	0	0	0	0	0	0	0	0	0	0	0	0	0	0	0	0	0	0	0	0	0	0	0	0
Chantel	F	33	99	99	37	2.676	1998	1959	2004	0	0	0	0	0	0	0	0	0	0	0	0	0	0	0	0	0	0	0	0	0	0	0	0	0	0	0	0	0	0	0	0	0	0	0	0	0	0	0	0
Chantelle	F	45	559	559	117	4.778	1998	1961	2006	0	0	0	0	0	0	0	0	0	0	0	0	0	0	0	0	0	0	0	0	0	0	0	0	0	0	0	0	0	0	0	0	0	0	0	0	0	0	0	0
Charis	F	39	69	69	18	3.833	2007	1904	2008	0	0	0	0	0	0	0	0	0	0	0	0	0	0	0	0	0	0	0	0	0	0	0	0	0	0	0	0	0	0	0	0	0	0	0	0	0	0	0	0
Charity	F	99	475	475	62	7.661	1850	1838	2002	7	4	7	5	5	8	8	8	7	7	8	7	12	10	6	9	6	4	4	4	6	5	5	8	13	8	7	9	5	5	8	5	5	9	9	11	6	13	8	4
Charlene	F	44	454	454	35	12.971	1988	1906	2005	0	0	0	0	0	0	0	0	0	0	0	0	0	0	0	0	0	0	0	0	0	0	0	0	0	0	0	0	0	0	0	0	0	0	0	0	0	0	0	0
Charles	M	176	248490	248490	50011	4.969	1870	1838	2013	1528	1698	1734	1758	1752	1717	1872	1839	1968	1867	1979	2079	2088	2201	2305	2244	2386	2366	2418	2465	2434	2598	2689	2655	2717	2665	2771	2719	2775	2879	3007	2967	3206	3138	3254	3280	3389	3534	3462	3712
Charlesworth	unknown	37	54	54	177	0.305	1873	1840	1922	0	0	1	0	2	0	0	0	1	0	0	0	0	1	1	0	1	0	0	0	1	0	1	0	0	0	0	0	0	0	1	0	1	1	0	6	2	2	1	1
Charley	M/F	118	2193	2193	39	56.231	2009	1840	2014	0	0	1	0	0	0	3	1	0	1	1	4	3	9	7	6	8	10	11	9	15	15	21	14	26	20	22	22	29	20	22	44	37	30	48	42	48	51	54	40
Charlie	M	126	5870	5870	293	20.034	2013	1838	2014	1	0	0	0	2	0	0	0	0	0	0	0	1	0	1	2	2	0	4	2	8	4	8	11	4	18	11	18	14	22	19	24	28	29	40	41	57	56	68	63
Charlott	F	43	87	87	5	17.4	1992	1838	1992	2	5	1	5	3	3	3	3	4	2	2	2	2	1	1	2	0	2	1	4	0	0	0	1	0	4	0	2	4	1	1	0	2	3	1	0	2	1	0	0
Charlotta	F	40	56	56	17	3.294	1841	1838	1966	1	0	0	4	1	0	1	0	0	0	1	1	1	3	1	1	0	0	1	0	0	0	0	0	0	0	1	0	2	0	0	1	1	0	2	1	0	0	2	2
Charlotte	F	177	46246	46246	4243	10.899	1991	1838	2014	379	437	425	449	421	471	481	501	488	422	486	482	531	532	566	451	555	532	555	546	514	570	512	528	549	543	600	582	583	575	640	558	557	656	649	615	669	729	687	726
Charlton	M	51	76	76	256	0.297	1999	1839	2005	0	2	2	0	0	0	0	0	0	0	0	0	0	0	0	0	1	1	3	0	2	0	0	0	1	0	0	0	1	1	0	3	1	2	0	1	1	0	1	1
Charly	M	31	58	58	4	14.5	2012	1851	2012	0	0	0	0	0	0	0	0	0	0	0	0	0	1	0	0	0	0	1	1	0	0	1	0	0	1	1	0	3	0	0	1	3	1	0	2	0	2	0	0
Charmaine	F	68	254	254	73	3.479	1991	1928	2005	0	0	0	0	0	0	0	0	0	0	0	0	0	0	0	0	0	0	0	0	0	0	0	0	0	0	0	0	0	0	0	0	0	0	0	0	0	0	0	0
Charmian	F	42	72	72	23	3.13	1950	1920	1998	0	0	0	0	0	0	0	0	0	0	0	0	0	0	0	0	0	0	0	0	0	0	0	0	0	0	0	0	0	0	0	0	0	0	0	0	0	0	0	0
Chas	M	50	92	92	75	1.227	1996	1838	1996	2	1	1	1	2	1	1	0	0	0	0	1	0	2	2	2	6	6	2	1	2	3	0	1	0	0	3	2	0	0	3	0	0	2	2	0	0	0	1	5
Chelsea	F	32	1191	1191	116	10.267	1993	1948	2010	0	0	0	0	0	0	0	0	0	0	0	0	0	0	0	0	0	0	0	0	0	0	0	0	0	0	0	0	0	0	0	0	0	0	0	0	0	0	0	0
Chelsey	F	21	171	171	12	14.25	1991	1973	2008	0	0	0	0	0	0	0	0	0	0	0	0	0	0	0	0	0	0	0	0	0	0	0	0	0	0	0	0	0	0	0	0	0	0	0	0	0	0	0	0
Chelsie	F	21	120	120	2	60	1995	1976	2011	0	0	0	0	0	0	0	0	0	0	0	0	0	0	0	0	0	0	0	0	0	0	0	0	0	0	0	0	0	0	0	0	0	0	0	0	0	0	0	0
Cherie	F	54	157	157	72	2.181	1984	1919	2005	0	0	0	0	0	0	0	0	0	0	0	0	0	0	0	0	0	0	0	0	0	0	0	0	0	0	0	0	0	0	0	0	0	0	0	0	0	0	0	0
Cherry	F	79	267	267	83	3.217	2006	1839	2010	0	1	0	0	0	1	0	0	0	1	0	0	0	0	0	0	0	0	0	0	0	1	0	0	0	0	0	0	0	0	1	0	0	0	0	0	0	0	0	0
Cheryl	F	63	3341	3341	301	11.1	1979	1919	2008	0	0	0	0	0	0	0	0	0	0	0	0	0	0	0	0	0	0	0	0	0	0	0	0	0	0	0	0	0	0	0	0	0	0	0	0	0	0	0	0
Chester	M	60	84	84	295	0.285	2011	1840	2011	0	0	1	0	0	0	0	0	0	0	1	0	1	0	1	0	1	0	0	0	0	0	2	0	0	1	0	0	0	0	0	0	1	2	0	0	0	3	0	1
Chloe	F	93	4972	4972	309	16.091	1998	1858	2014	0	0	0	0	0	0	0	0	0	0	0	0	0	0	0	0	0	0	0	0	1	1	0	0	0	0	0	2	0	1	0	0	0	2	0	0	0	1	1	1
Chris	M/F	104	255	255	28	9.107	1979	1850	2004	0	0	0	0	0	0	0	0	0	0	0	0	1	0	0	0	0	0	0	1	0	1	0	0	1	0	0	0	1	1	0	1	2	0	1	2	1	0	0	0
Chrissie	F	64	167	167	10	16.7	1998	1857	2009	0	0	0	0	0	0	0	0	0	0	0	0	0	0	0	0	0	0	0	1	0	0	1	0	0	0	0	0	0	0	0	0	0	1	1	0	0	0	0	0
Chrissy	F	42	60	60	8	7.5	2008	1840	2008	0	0	1	0	0	0	0	0	0	0	0	0	0	0	1	1	0	1	0	0	0	1	1	0	0	0	2	1	0	0	1	2	0	1	0	1	0	0	0	0
Christabel	F	94	295	295	127	2.323	1997	1858	2002	0	0	0	0	0	0	0	0	0	0	0	0	0	0	0	0	0	0	0	0	1	0	1	0	0	1	0	1	1	0	2	0	2	1	2	1	1	0	7	2
Christian	M	166	1885	1885	1355	1.391	1974	1838	2014	9	6	10	7	4	3	8	3	3	4	2	4	4	4	5	5	4	6	4	3	4	4	6	2	2	5	5	7	4	9	5	9	6	5	8	4	4	12	4	6
Christiana	F	121	4428	4428	289	15.322	1839	1838	2005	56	80	55	45	56	54	50	60	61	68	65	73	64	65	65	70	71	70	73	67	68	81	57	92	64	75	63	71	78	94	86	59	79	75	68	76	72	79	93	82
Christianna	F	54	124	124	7	17.714	1843	1838	1997	4	5	3	7	5	9	5	3	5	3	5	4	3	3	1	1	3	2	0	2	1	1	4	1	0	1	2	1	1	1	3	3	2	3	1	3	1	1	0	1
Christie	F	66	130	130	209	0.622	1994	1839	2004	0	1	0	0	0	0	0	0	0	0	0	0	0	0	1	0	0	0	0	0	0	0	0	2	0	0	2	0	0	0	2	1	0	0	0	0	1	0	1	1
Christina	F	170	10389	10389	2638	3.938	1960	1838	2008	5	7	6	6	4	5	6	1	0	6	11	4	7	10	9	8	8	10	14	10	9	17	13	12	22	10	17	20	16	26	29	28	36	33	40	45	48	43	61	77
Christine	F	155	43309	43309	8614	5.028	1953	1838	2008	1	1	0	0	2	0	0	0	1	0	1	0	1	0	1	1	3	1	2	1	1	3	2	2	2	1	1	0	2	2	2	0	6	5	11	1	7	16	5	10
Christmas	F	87	284	284	175	1.623	1867	1838	1953	1	2	4	4	0	0	1	3	1	1	3	2	3	3	4	2	3	1	1	4	0	6	5	2	5	2	1	1	8	10	5	6	2	6	1	6	2	1	2	2
Christobel	F	39	50	50	29	1.724	1989	1872	1989	0	0	0	0	0	0	0	0	0	0	0	0	0	0	0	0	0	0	0	0	0	0	0	0	0	0	0	0	0	0	0	0	0	0	1	0	0	0	0	0
Christopher	M	176	60702	60702	12488	4.861	1983	1838	2013	127	130	133	130	118	150	135	131	137	136	130	133	135	139	155	138	124	155	165	164	137	152	161	181	149	168	178	153	183	160	180	167	193	191	178	223	182	195	221	244
Christy	F	62	107	107	56	1.911	2004	1838	2008	1	0	1	1	0	0	0	0	0	0	0	1	0	0	0	0	0	0	0	0	0	0	0	0	0	1	0	0	0	0	0	0	1	0	0	0	0	1	1	1
Cian	M	21	59	59	11	5.364	2013	1982	2013	0	0	0	0	0	0	0	0	0	0	0	0	0	0	0	0	0	0	0	0	0	0	0	0	0	0	0	0	0	0	0	0	0	0	0	0	0	0	0	0
Ciara	F	33	146	146	22	6.636	2001	1911	2014	0	0	0	0	0	0	0	0	0	0	0	0	0	0	0	0	0	0	0	0	0	0	0	0	0	0	0	0	0	0	0	0	0	0	0	0	0	0	0	0
Ciaran	M	50	260	260	27	9.63	2003	1896	2012	0	0	0	0	0	0	0	0	0	0	0	0	0	0	0	0	0	0	0	0	0	0	0	0	0	0	0	0	0	0	0	0	0	0	0	0	0	0	0	0
Ciceley	F	66	98	98	11	8.909	1999	1839	1999	0	1	1	0	2	0	1	1	0	0	0	1	2	1	0	2	1	0	2	0	0	0	0	0	1	1	1	0	0	0	1	2	1	1	2	0	4	1	2	3
Cicely	F	120	3675	3675	431	8.527	1916	1838	2006	17	11	14	16	7	16	13	17	20	12	8	16	13	15	11	7	6	9	5	8	12	9	12	15	8	6	12	11	8	5	25	31	42	27	41	33	40	41	46	51
Cicily	F	81	175	175	17	10.294	1843	1838	1994	3	2	4	1	1	5	1	2	1	4	2	2	0	2	0	0	1	3	0	2	1	4	1	2	5	3	2	6	1	3	3	3	3	3	5	1	2	2	2	0
Cindy	F	35	224	224	27	8.296	2014	1870	2014	0	0	0	0	0	0	0	0	0	0	0	0	0	0	0	0	0	0	0	0	0	0	0	0	0	0	0	0	0	0	0	0	1	0	0	0	0	0	0	0
Cissie	F	64	1932	1932	64	30.188	1916	1867	1952	0	0	0	0	0	0	0	0	0	0	0	0	0	0	0	0	0	0	0	0	0	0	0	0	0	0	0	0	0	1	0	0	0	0	0	0	0	0	0	1
Cissy	F	54	701	701	20	35.05	1903	1874	2005	0	0	0	0	0	0	0	0	0	0	0	0	0	0	0	0	0	0	0	0	0	0	0	0	0	0	0	0	0	0	0	0	0	0	0	0	1	0	0	2
Clair	F	91	464	464	594	0.781	1974	1870	2001	0	0	0	0	0	0	0	0	0	0	0	0	0	0	0	0	0	0	0	0	0	0	0	0	0	0	0	0	0	0	0	0	1	1	0	0	1	1	0	0
Claire	F	122	8905	8905	4942	1.802	1973	1855	2009	0	0	0	0	0	0	0	0	0	0	0	0	0	0	0	0	0	1	0	0	0	0	0	0	0	0	1	0	0	0	0	1	0	0	0	1	0	0	0	0
Clara	F	164	72070	72070	2188	32.939	1878	1838	2013	67	54	72	64	58	79	85	123	111	107	124	169	188	212	225	275	322	399	516	514	581	677	736	806	905	969	1028	1074	1166	1275	1362	1350	1345	1489	1472	1518	1517	1590	1705	1754
Clarance	M	56	104	104	27	3.852	1892	1856	1963	0	0	0	0	0	0	0	0	0	0	0	0	0	0	0	0	0	0	1	0	0	1	0	1	0	1	1	1	1	0	2	2	0	0	2	0	1	0	2	0
Clare	F	166	5374	5374	5124	1.049	1973	1838	2008	2	1	2	3	3	2	5	2	5	3	1	1	0	4	3	5	2	0	0	5	4	6	5	2	3	5	6	4	6	5	4	3	2	5	7	11	5	3	2	7
Clarence	M	123	7946	7946	999	7.954	1892	1838	1967	1	0	0	1	1	1	2	1	0	0	2	1	3	1	0	4	4	5	5	3	6	8	10	9	11	14	7	16	12	15	18	20	25	20	18	15	15	35	29	35
Claribel	F	42	73	73	13	5.615	1884	1863	1933	0	0	0	0	0	0	0	0	0	0	0	0	0	0	0	0	0	0	0	0	0	0	0	0	0	1	0	0	0	0	0	2	1	0	0	2	0	0	0	0
Clarice	F	113	5634	5634	291	19.361	1915	1838	2006	1	0	2	0	0	0	0	0	0	1	0	2	1	0	0	1	0	1	0	0	0	0	0	1	0	2	2	0	0	5	3	2	4	1	7	6	7	8	16	15
Clarinda	F	80	251	251	37	6.784	1882	1839	1980	0	1	1	4	2	1	1	5	4	1	3	3	1	1	2	3	4	1	2	2	1	6	3	5	4	6	2	3	4	6	3	3	0	5	7	3	4	4	8	4
Claris	F	47	106	106	7	15.143	1891	1841	1947	0	0	0	1	0	0	0	0	0	1	0	0	0	1	1	0	0	1	0	0	0	0	0	0	0	0	2	0	1	1	0	0	1	0	3	0	1	3	0	1
Clarise	F	36	56	56	6	9.333	1891	1863	1926	0	0	0	0	0	0	0	0	0	0	0	0	0	0	0	0	0	0	0	0	0	0	0	0	0	1	0	0	0	0	0	0	1	0	1	0	0	1	1	0
Clarissa	F	140	1842	1842	247	7.457	1892	1838	2008	19	14	8	4	11	8	10	5	8	8	7	11	13	10	9	11	13	12	19	22	10	18	12	16	11	10	13	16	24	20	19	22	21	14	20	12	25	26	28	26
Clark	M	88	146	146	1044	0.14	2009	1838	2009	1	1	0	0	0	1	1	1	1	0	0	1	3	0	1	1	3	1	1	1	1	2	1	1	2	1	1	0	1	2	1	2	0	3	2	0	0	2	3	0
Clarke	M/F	46	67	67	1110	0.06	2011	1842	2011	0	0	0	0	1	0	1	2	0	0	0	1	0	0	0	0	0	2	0	1	0	0	0	1	0	2	0	0	0	1	0	0	1	0	2	0	0	1	1	0
Clarrie	F	44	94	94	5	18.8	1994	1876	1994	0	0	0	0	0	0	0	0	0	0	0	0	0	0	0	0	0	0	0	0	0	0	0	0	0	0	0	0	0	0	0	0	0	0	0	0	0	0	1	1
Claud	M	84	810	810	202	4.01	1895	1841	1960	0	0	0	1	0	0	0	0	0	1	0	0	0	0	0	0	0	1	1	1	1	1	1	0	0	0	0	0	1	1	3	6	3	4	4	1	2	7	7	12
Claude	M	117	2357	2357	639	3.689	1916	1839	2009	0	1	0	0	0	2	0	1	1	1	1	3	0	2	3	1	1	3	2	1	7	6	1	1	7	7	8	7	8	4	7	7	12	10	14	6	10	10	16	19
Claudette	F	36	78	78	22	3.545	1965	1900	1997	0	0	0	0	0	0	0	0	0	0	0	0	0	0	0	0	0	0	0	0	0	0	0	0	0	0	0	0	0	0	0	0	0	0	0	0	0	0	0	0
Claudia	F	145	507	507	121	4.19	1999	1840	2014	0	0	1	1	1	0	0	1	0	1	0	0	0	1	0	0	0	0	0	0	3	1	0	0	0	1	3	1	2	3	4	0	3	4	1	1	4	4	2	2
Claudine	F	47	71	71	36	1.972	1974	1856	1978	0	0	0	0	0	0	0	0	0	0	0	0	0	0	0	0	0	0	1	1	0	1	0	0	0	0	0	0	0	1	0	0	0	0	0	0	0	0	0	0
Claudius	M	42	59	59	30	1.967	1921	1844	1922	0	0	0	0	0	0	1	0	1	0	0	0	0	0	0	0	1	1	1	0	1	0	1	1	0	0	1	0	0	0	2	1	0	0	2	0	1	2	0	0
Clayton	M	119	281	281	1073	0.262	2012	1839	2013	0	1	1	1	0	2	0	3	1	1	0	4	0	1	2	0	6	1	0	2	1	3	2	4	1	2	7	3	2	2	5	1	4	0	0	3	1	3	2	1
Cledwyn	M	61	211	211	98	2.153	1934	1880	1967	0	0	0	0	0	0	0	0	0	0	0	0	0	0	0	0	0	0	0	0	0	0	0	0	0	0	0	0	0	0	0	0	0	0	0	0	0	0	0	0
Clemence	F	57	88	88	37	2.378	2001	1839	2001	0	1	1	0	2	1	1	1	0	0	2	0	1	0	2	2	1	0	0	1	3	2	0	0	2	2	0	3	0	1	0	1	3	1	1	0	0	0	2	1
Clement	M	137	3486	3486	1195	2.917	2007	1838	2008	9	14	22	5	18	17	8	13	18	9	20	12	18	25	16	18	30	37	24	25	21	17	23	24	29	28	38	28	29	41	44	30	45	38	37	44	43	45	43	51
Clementina	F	87	506	506	87	5.816	1871	1838	1966	3	1	6	1	7	4	8	9	5	3	10	5	4	5	11	9	10	8	9	3	10	11	9	10	9	6	10	7	5	6	8	11	9	16	8	4	3	10	9	8
Clementine	F	88	168	168	54	3.111	2002	1838	2007	1	1	0	0	1	4	0	0	2	1	1	2	1	2	0	1	1	0	2	3	4	5	2	2	1	2	2	2	3	3	1	1	0	4	5	5	1	4	1	5
Clifford	M	151	25690	25690	5709	4.5	1927	1838	1995	3	0	1	1	4	1	1	4	3	2	2	4	4	5	0	4	0	3	3	3	3	7	2	5	7	8	7	8	6	12	8	10	12	14	22	15	16	11	14	20
Clifton	M	109	345	345	430	0.802	1962	1838	1981	1	1	0	0	0	0	1	0	1	0	0	1	1	1	0	0	1	0	1	0	1	0	2	1	0	0	1	1	1	0	2	1	0	3	2	2	0	1	3	4
Clint	M	26	55	55	21	2.619	1979	1885	1997	0	0	0	0	0	0	0	0	0	0	0	0	0	0	0	0	0	0	0	0	0	0	0	0	0	0	0	0	0	0	0	0	0	0	0	0	0	0	0	0
Clinton	M	80	279	279	206	1.354	2013	1854	2013	0	0	0	0	0	0	0	0	0	0	0	0	0	0	0	0	1	0	1	1	0	0	0	0	1	0	0	0	0	0	0	0	1	0	0	0	0	0	1	1
Clive	M	122	6138	6138	2140	2.868	1953	1849	2001	0	0	0	0	0	0	0	0	0	0	0	1	0	0	0	0	0	0	0	0	0	1	0	0	0	0	1	0	0	0	0	0	0	2	0	1	2	1	6	1
Clwyd	unknown	47	73	73	278	0.263	1976	1876	1993	0	0	0	0	0	0	0	0	0	0	0	0	0	0	0	0	0	0	0	0	0	0	0	0	0	0	0	0	0	0	0	0	0	0	0	0	0	0	1	0
Clyde	M	82	184	184	180	1.022	1969	1863	2005	0	0	0	0	0	0	0	0	0	0	0	0	0	0	0	0	0	0	0	0	0	0	0	0	0	1	0	0	0	0	0	0	0	1	0	0	1	1	0	0
Coby	M/F	25	75	75	9	8.333	2012	1961	2014	0	0	0	0	0	0	0	0	0	0	0	0	0	0	0	0	0	0	0	0	0	0	0	0	0	0	0	0	0	0	0	0	0	0	0	0	0	0	0	0
Codie	M	17	71	71	5	14.2	2006	1990	2008	0	0	0	0	0	0	0	0	0	0	0	0	0	0	0	0	0	0	0	0	0	0	0	0	0	0	0	0	0	0	0	0	0	0	0	0	0	0	0	0
Cody	M	26	223	223	33	6.758	2012	1988	2014	0	0	0	0	0	0	0	0	0	0	0	0	0	0	0	0	0	0	0	0	0	0	0	0	0	0	0	0	0	0	0	0	0	0	0	0	0	0	0	0
Cole	M	26	195	195	299	0.652	2011	1858	2014	0	0	0	0	0	0	0	0	0	0	0	0	0	0	0	0	0	0	0	0	1	0	0	0	0	0	0	0	0	0	0	0	0	0	0	0	0	0	0	0
Coleen	F	59	172	172	25	6.88	2008	1886	2008	0	0	0	0	0	0	0	0	0	0	0	0	0	0	0	0	0	0	0	0	0	0	0	0	0	0	0	0	0	0	0	0	0	0	0	0	0	0	0	0
Colette	F	75	1398	1398	254	5.504	1965	1904	2000	0	0	0	0	0	0	0	0	0	0	0	0	0	0	0	0	0	0	0	0	0	0	0	0	0	0	0	0	0	0	0	0	0	0	0	0	0	0	0	0
Colin	M	160	28453	28453	4325	6.579	1959	1841	2008	0	0	0	2	1	0	0	1	1	1	1	2	0	0	0	1	3	7	8	3	10	11	8	5	18	10	15	8	7	15	15	6	8	8	10	16	15	13	10	20
Colleen	F	85	484	484	93	5.204	1955	1882	2000	0	0	0	0	0	0	0	0	0	0	0	0	0	0	0	0	0	0	0	0	0	0	0	0	0	0	0	0	0	0	0	0	0	0	0	0	0	0	0	0
Collette	F	77	644	644	159	4.05	1982	1874	2010	0	0	0	0	0	0	0	0	0	0	0	0	0	0	0	0	0	0	0	0	0	0	0	0	0	0	0	0	0	0	0	0	0	0	0	0	1	0	0	0
Collin	M	120	310	310	165	1.879	1957	1841	1989	0	0	0	2	0	1	4	0	1	0	3	1	0	0	0	1	1	4	3	0	5	0	2	2	3	1	3	2	3	3	1	2	5	1	1	6	2	3	4	3
Colonel	M	65	145	145	4	36.25	1857	1842	1924	0	0	0	0	2	1	2	3	4	1	0	2	1	0	0	2	0	1	2	5	1	3	0	1	1	2	2	5	0	3	5	2	3	1	2	3	2	3	3	0
Comfort	F	79	324	324	21	15.429	1838	1838	1966	9	3	4	8	2	4	4	4	2	5	6	5	3	4	8	1	5	4	4	2	5	6	5	8	5	7	6	4	4	9	4	5	3	4	9	5	4	4	8	2
Conner	M	21	135	135	31	4.355	1999	1988	2009	0	0	0	0	0	0	0	0	0	0	0	0	0	0	0	0	0	0	0	0	0	0	0	0	0	0	0	0	0	0	0	0	0	0	0	0	0	0	0	0
Connie	F	105	1004	1004	53	18.943	2007	1876	2014	0	0	0	0	0	0	0	0	0	0	0	0	0	0	0	0	0	0	0	0	0	0	0	0	0	0	0	0	0	0	0	0	0	0	0	0	0	0	1	0
Connor	M	50	2295	2295	445	5.157	1998	1839	2014	0	1	0	0	0	0	0	0	1	0	0	0	0	0	2	0	1	2	2	1	0	1	2	0	0	0	0	0	0	0	0	0	0	0	0	0	0	1	0	0
Conor	M	42	502	502	73	6.877	1998	1897	2013	0	0	0	0	0	0	0	0	0	0	0	0	0	0	0	0	0	0	0	0	0	0	0	0	0	0	0	0	0	0	0	0	0	0	0	0	0	0	0	0
Conrad	M	144	639	639	400	1.597	1966	1841	2006	0	0	0	2	0	3	0	1	1	5	0	1	1	2	0	2	5	0	0	2	2	0	4	1	0	2	0	2	0	0	0	1	3	0	2	0	5	0	2	6
Constance	F	163	20158	20158	4750	4.244	1920	1838	2010	2	5	2	4	5	6	4	3	4	6	6	5	11	9	16	16	17	17	24	26	23	27	42	37	46	43	64	48	33	51	47	71	56	79	68	71	73	96	85	95
Constantine	M	88	192	192	202	0.95	1997	1838	1997	1	1	1	4	0	1	1	0	1	2	2	3	1	3	4	1	2	9	4	2	2	4	3	4	1	1	2	2	4	1	3	0	2	4	2	3	2	2	5	2
Conway	M	42	57	57	371	0.154	1951	1844	1969	0	0	0	0	0	0	1	0	0	1	0	1	0	0	0	0	0	0	0	1	0	0	0	2	0	2	0	0	0	1	0	0	0	0	0	0	0	0	0	0
Cooper	M	65	128	128	1747	0.073	2013	1840	2013	0	0	1	1	3	3	0	3	2	1	0	3	3	0	1	0	4	0	1	0	3	0	1	0	3	6	2	1	2	1	1	2	0	1	1	1	2	3	2	3
Cora	F	133	1287	1287	154	8.357	2000	1839	2010	0	1	0	0	0	3	3	0	0	0	2	0	1	1	0	1	0	1	2	1	1	3	7	1	2	2	1	0	2	5	5	2	3	5	5	4	3	8	2	5
Coral	F	97	351	351	101	3.475	1996	1861	2009	0	0	0	0	0	0	0	0	0	0	0	0	0	0	0	0	0	0	0	0	0	0	0	2	0	0	0	0	0	0	0	0	0	0	0	0	0	0	0	0
Coralie	F	64	116	116	21	5.524	1979	1851	2003	0	0	0	0	0	0	0	0	0	0	0	0	0	2	0	0	1	0	0	0	0	0	0	0	0	0	0	0	0	0	0	0	0	0	0	0	0	0	0	2
Cordelia	F	126	665	665	197	3.376	2012	1838	2012	4	3	2	3	3	4	7	6	3	6	5	7	4	8	10	7	10	4	7	6	10	3	7	5	8	4	8	9	7	7	8	9	8	8	7	8	11	16	9	11
Corey	M	35	462	462	43	10.744	2011	1950	2014	0	0	0	0	0	0	0	0	0	0	0	0	0	0	0	0	0	0	0	0	0	0	0	0	0	0	0	0	0	0	0	0	0	0	0	0	0	0	0	0
Corina	F	30	54	54	9	6	2004	1871	2004	0	0	0	0	0	0	0	0	0	0	0	0	0	0	0	0	0	0	0	0	0	0	0	0	0	0	0	0	0	0	0	0	0	1	0	0	0	0	0	0
Corinna	F	46	78	78	21	3.714	1976	1853	2006	0	0	0	0	0	0	0	0	0	0	0	0	0	0	0	1	0	0	0	0	1	0	0	0	0	0	0	0	0	0	0	0	0	0	0	0	0	1	0	0
Corinne	F	79	409	409	64	6.391	1989	1860	2007	0	0	0	0	0	0	0	0	0	0	0	0	0	0	0	0	0	0	0	0	0	0	1	0	0	0	0	0	0	0	1	0	0	0	0	0	0	1	0	0
Cornelia	F	102	227	227	82	2.768	1977	1838	1977	1	3	0	1	1	0	3	2	1	1	0	0	2	3	3	0	0	1	1	1	2	3	0	4	1	2	0	3	5	1	6	1	2	2	5	1	2	1	2	3
Cornelius	M	139	4253	4253	666	6.386	1845	1838	1994	48	44	52	57	50	55	48	61	60	47	56	40	58	46	56	43	70	53	51	55	45	55	47	46	61	60	59	56	64	63	60	53	49	54	65	59	64	51	62	64
Corrie	F	46	68	68	34	2	1992	1874	2002	0	0	0	0	0	0	0	0	0	0	0	0	0	0	0	0	0	0	0	0	0	0	0	0	0	0	0	0	0	0	0	0	0	0	0	0	1	0	0	1
Corrina	F	28	58	58	9	6.444	1976	1863	1994	0	0	0	0	0	0	0	0	0	0	0	0	0	0	0	0	0	0	0	0	0	0	0	0	0	1	0	0	0	0	0	0	0	0	0	0	0	0	0	0
Corrine	F	51	114	114	37	3.081	1990	1883	1996	0	0	0	0	0	0	0	0	0	0	0	0	0	0	0	0	0	0	0	0	0	0	0	0	0	0	0	0	0	0	0	0	0	0	0	0	0	0	0	0
Cory	M	32	158	158	30	5.267	2012	1873	2014	0	0	0	0	0	0	0	0	0	0	0	0	0	0	0	0	0	0	0	0	0	0	0	0	0	0	0	0	0	0	0	0	0	0	0	1	0	0	0	0
Courtney	M/F	69	1119	1119	336	3.33	1998	1848	2014	0	0	0	0	0	0	0	0	0	0	1	0	0	0	0	0	0	0	1	0	1	0	0	0	0	0	0	0	0	0	2	0	0	0	0	3	0	0	0	0
Craig	M	84	7234	7234	2384	3.034	1983	1893	2011	0	0	0	0	0	0	0	0	0	0	0	0	0	0	0	0	0	0	0	0	0	0	0	0	0	0	0	0	0	0	0	0	0	0	0	0	0	0	0	0
Craven	M	79	213	213	376	0.566	1844	1838	1963	4	0	2	2	1	3	5	4	5	1	1	0	4	4	1	5	5	3	1	4	3	6	3	4	1	5	4	2	6	1	0	7	2	2	2	3	5	1	5	6
Crispin	M	93	171	171	88	1.943	1975	1840	1996	0	0	3	0	3	2	0	3	3	0	0	2	1	0	0	2	0	1	4	0	2	2	6	1	0	3	2	1	1	0	3	2	3	4	3	1	1	4	2	3
Crissie	F	38	53	53	1	53	1913	1850	1934	0	0	0	0	0	0	0	0	0	0	0	0	1	0	0	0	0	0	0	0	0	0	0	1	0	0	0	0	0	0	0	0	0	0	0	0	0	0	0	2
Crossley	M	67	128	128	571	0.224	1866	1838	1957	1	3	1	1	1	1	2	0	0	1	1	1	1	0	1	0	0	1	3	1	3	0	3	3	0	1	2	1	6	6	2	2	2	5	3	0	1	2	0	2
Crystal	F	69	158	158	78	2.026	2014	1848	2014	0	0	0	0	0	0	0	0	0	0	1	0	0	0	0	0	0	0	0	0	1	0	0	0	0	0	0	0	0	0	0	0	1	0	0	0	1	0	0	0
Curtis	M	101	507	507	525	0.966	1997	1838	2012	2	0	0	1	0	2	2	1	0	1	1	0	2	0	0	0	0	0	1	0	0	0	0	0	0	1	0	0	0	1	0	0	0	1	0	2	0	1	0	4
Cuthbert	M	110	1170	1170	611	1.915	1915	1838	1963	6	5	4	2	4	5	8	5	8	4	6	5	2	5	6	9	4	7	6	10	10	9	7	8	10	14	13	7	13	10	9	7	6	10	11	16	10	14	10	16
Cynthia	F	101	5686	5686	731	7.778	1942	1875	2008	0	0	0	0	0	0	0	0	0	0	0	0	0	0	0	0	0	0	0	0	0	0	0	0	0	0	0	0	0	0	0	0	0	0	0	0	0	1	0	1
Cyril	M	128	28557	28557	3652	7.82	1927	1838	2005	3	2	0	1	1	0	0	0	0	0	0	0	2	3	1	0	3	3	2	2	2	1	1	3	2	8	7	2	7	3	6	5	12	12	9	16	15	15	24	28
Cyrus	M	103	577	577	79	7.304	2009	1838	2009	5	3	6	9	4	4	10	19	12	5	15	5	5	5	9	13	9	11	4	3	8	7	9	8	10	7	7	7	8	8	10	11	7	13	10	8	8	9	5	11
Dafydd	M	103	297	297	65	4.569	1986	1849	2009	0	0	0	0	0	0	0	0	0	0	0	1	0	0	0	0	0	0	0	0	0	0	0	0	0	0	0	0	0	1	0	0	0	0	0	0	1	0	2	0
Daisey	F	37	147	147	25	5.88	1884	1862	1989	0	0	0	0	0	0	0	0	0	0	0	0	0	0	0	0	0	0	0	0	0	0	0	0	1	0	0	0	0	0	0	0	0	1	1	1	0	0	2	2
Daisy	F	133	11395	11395	1349	8.447	2010	1858	2014	0	0	0	0	0	0	0	0	0	0	0	0	0	0	0	0	0	0	0	0	1	1	0	0	0	0	0	0	1	1	3	5	4	1	5	9	18	13	28	64
Dale	M	96	1617	1617	958	1.688	1994	1838	2009	1	1	0	1	0	0	0	0	0	0	1	0	1	0	0	0	1	0	0	0	0	1	0	0	0	0	1	0	0	0	0	0	0	1	0	0	1	1	1	0
Dallas	M	56	102	102	64	1.594	2010	1870	2010	0	0	0	0	0	0	0	0	0	0	0	0	0	0	0	0	0	0	0	0	0	0	0	0	0	0	0	0	0	0	0	0	1	0	0	0	0	0	0	0
Dalton	M	56	76	76	317	0.24	2012	1840	2012	0	0	2	0	0	0	0	0	0	1	0	1	0	0	1	1	0	0	0	0	0	0	0	0	0	3	0	0	0	1	0	0	0	1	3	0	0	1	1	1
Damaris	F	64	97	97	24	4.042	1839	1838	1996	1	5	0	2	1	2	0	1	0	0	0	0	1	3	2	2	1	0	2	2	2	1	1	2	0	2	0	0	2	2	2	0	0	0	2	1	0	2	0	1
Damian	M	76	1417	1417	553	2.562	1974	1912	2013	0	0	0	0	0	0	0	0	0	0	0	0	0	0	0	0	0	0	0	0	0	0	0	0	0	0	0	0	0	0	0	0	0	0	0	0	0	0	0	0
Damien	M	69	644	644	192	3.354	1985	1936	2014	0	0	0	0	0	0	0	0	0	0	0	0	0	0	0	0	0	0	0	0	0	0	0	0	0	0	0	0	0	0	0	0	0	0	0	0	0	0	0	0
Damion	M	35	92	92	39	2.359	1980	1939	1997	0	0	0	0	0	0	0	0	0	0	0	0	0	0	0	0	0	0	0	0	0	0	0	0	0	0	0	0	0	0	0	0	0	0	0	0	0	0	0	0
Damon	M	54	306	306	61	5.016	1987	1946	2012	0	0	0	0	0	0	0	0	0	0	0	0	0	0	0	0	0	0	0	0	0	0	0	0	0	0	0	0	0	0	0	0	0	0	0	0	0	0	0	0
Dan	M	139	1767	1767	91	19.418	2005	1838	2005	11	15	23	15	13	17	10	16	18	24	13	19	18	22	25	20	31	22	16	25	25	23	24	30	22	23	27	18	25	46	27	29	23	26	21	32	28	29	34	26
Dana	F	51	107	107	14	7.643	1996	1887	2008	0	0	0	0	0	0	0	0	0	0	0	0	0	0	0	0	0	0	0	0	0	0	0	0	0	0	0	0	0	0	0	0	0	0	0	0	0	0	0	0
Dane	M	51	201	201	53	3.792	1988	1923	2010	0	0	0	0	0	0	0	0	0	0	0	0	0	0	0	0	0	0	0	0	0	0	0	0	0	0	0	0	0	0	0	0	0	0	0	0	0	0	0	0
Danial	M	39	66	66	20	3.3	2009	1838	2010	1	1	0	0	7	1	0	1	0	1	1	2	1	0	0	0	0	0	0	0	0	0	0	0	0	1	0	0	0	0	0	0	0	0	0	0	0	0	2	0
Daniel	M	177	48148	48148	7161	6.724	1990	1838	2014	320	367	350	356	338	324	341	367	397	340	338	355	355	334	412	347	391	397	389	365	342	382	407	413	392	392	419	401	364	394	376	411	381	379	382	415	440	456	470	419
Daniela	F	41	72	72	13	5.538	2012	1871	2012	0	0	0	0	0	0	0	0	0	0	0	0	0	0	0	0	0	0	0	0	0	0	0	0	0	0	0	0	0	0	0	0	0	1	0	0	0	0	0	0
Daniella	F	44	200	200	39	5.128	2000	1913	2013	0	0	0	0	0	0	0	0	0	0	0	0	0	0	0	0	0	0	0	0	0	0	0	0	0	0	0	0	0	0	0	0	0	0	0	0	0	0	0	0
Danielle	F	61	3012	3012	824	3.655	1991	1858	2013	0	0	0	0	0	0	0	0	0	0	0	0	0	0	0	0	0	0	0	0	1	0	0	0	0	0	0	0	0	0	0	0	0	0	0	0	0	0	0	0
Dannielle	F	20	59	59	15	3.933	1998	1975	2000	0	0	0	0	0	0	0	0	0	0	0	0	0	0	0	0	0	0	0	0	0	0	0	0	0	0	0	0	0	0	0	0	0	0	0	0	0	0	0	0
Danny	M/F	83	786	786	55	14.291	1992	1864	2014	0	0	0	0	0	0	0	0	0	0	0	0	0	0	0	0	0	0	0	0	0	0	0	0	0	0	1	0	0	0	0	0	0	0	0	0	0	0	0	0
Danuta	F	24	95	95	18	5.278	1952	1943	1974	0	0	0	0	0	0	0	0	0	0	0	0	0	0	0	0	0	0	0	0	0	0	0	0	0	0	0	0	0	0	0	0	0	0	0	0	0	0	0	0
Daphne	F	89	1782	1782	412	4.325	1940	1881	2012	0	0	0	0	0	0	0	0	0	0	0	0	0	0	0	0	0	0	0	0	0	0	0	0	0	0	0	0	0	0	0	0	0	0	0	0	0	0	0	0
Darcey	F	23	125	125	13	9.615	2014	1862	2014	0	0	0	0	0	0	0	0	0	0	0	0	0	0	0	0	0	0	0	0	0	0	0	0	1	0	0	0	0	0	0	0	0	0	0	0	0	0	0	0
Darcie	F	23	90	90	7	12.857	2013	1897	2014	0	0	0	0	0	0	0	0	0	0	0	0	0	0	0	0	0	0	0	0	0	0	0	0	0	0	0	0	0	0	0	0	0	0	0	0	0	0	0	0
Darcy	M/F	84	217	217	80	2.712	2013	1838	2014	1	1	1	0	0	1	0	0	0	0	0	1	0	0	1	0	0	0	1	1	0	1	0	1	0	0	1	1	0	2	1	4	2	0	2	2	0	1	2	1
Daren	M	27	251	251	39	6.436	1968	1959	2000	0	0	0	0	0	0	0	0	0	0	0	0	0	0	0	0	0	0	0	0	0	0	0	0	0	0	0	0	0	0	0	0	0	0	0	0	0	0	0	0
Darius	M	78	120	120	21	5.714	2007	1838	2007	2	0	1	1	0	1	0	1	0	1	1	0	2	2	0	1	1	0	2	0	1	1	2	1	0	1	1	2	3	1	2	3	0	3	4	0	3	0	0	1
Darran	M	30	228	228	31	7.355	1966	1933	1994	0	0	0	0	0	0	0	0	0	0	0	0	0	0	0	0	0	0	0	0	0	0	0	0	0	0	0	0	0	0	0	0	0	0	0	0	0	0	0	0
Darrel	M	60	170	170	30	5.667	1967	1875	2005	0	0	0	0	0	0	0	0	0	0	0	0	0	0	0	0	0	0	0	0	0	0	0	0	0	0	0	0	0	0	0	0	0	0	0	0	0	1	0	0
Darrell	M	89	609	609	154	3.955	1966	1869	2008	0	0	0	0	0	0	0	0	0	0	0	0	0	0	0	0	0	0	0	0	0	0	0	0	0	0	0	0	0	0	0	1	0	0	0	0	0	0	0	0
Darren	M	54	8634	8634	1083	7.972	1971	1926	2009	0	0	0	0	0	0	0	0	0	0	0	0	0	0	0	0	0	0	0	0	0	0	0	0	0	0	0	0	0	0	0	0	0	0	0	0	0	0	0	0
Darrin	M	11	63	63	10	6.3	1966	1962	1997	0	0	0	0	0	0	0	0	0	0	0	0	0	0	0	0	0	0	0	0	0	0	0	0	0	0	0	0	0	0	0	0	0	0	0	0	0	0	0	0
Darron	M	21	127	127	16	7.938	1965	1957	2000	0	0	0	0	0	0	0	0	0	0	0	0	0	0	0	0	0	0	0	0	0	0	0	0	0	0	0	0	0	0	0	0	0	0	0	0	0	0	0	0
Darryl	M	65	680	680	131	5.191	1970	1934	2004	0	0	0	0	0	0	0	0	0	0	0	0	0	0	0	0	0	0	0	0	0	0	0	0	0	0	0	0	0	0	0	0	0	0	0	0	0	0	0	0
Daryl	M	69	541	541	118	4.585	1989	1887	2004	0	0	0	0	0	0	0	0	0	0	0	0	0	0	0	0	0	0	0	0	0	0	0	0	0	0	0	0	0	0	0	0	0	0	0	0	0	0	0	0
Dave	M	42	63	63	22	2.864	1999	1861	2006	0	0	0	0	0	0	0	0	0	0	0	0	0	0	0	0	0	0	0	0	0	0	0	2	0	1	0	0	0	0	0	0	0	2	0	0	0	0	0	0
David	M	177	228470	228470	46428	4.921	1946	1838	2014	808	804	816	823	817	810	817	870	926	776	797	859	810	922	876	927	920	912	913	888	880	944	896	946	901	994	1005	936	938	977	990	955	1037	1058	1041	1061	1153	1194	1220	1226
Davida	F	39	56	56	33	1.697	1978	1882	1980	0	0	0	0	0	0	0	0	0	0	0	0	0	0	0	0	0	0	0	0	0	0	0	0	0	0	0	0	0	0	0	0	0	0	0	0	0	0	0	0
Davies	M	40	62	62	2534	0.024	1977	1840	1985	0	0	2	0	2	0	0	2	1	1	0	1	0	1	0	0	0	0	1	0	0	0	2	1	0	4	0	1	0	2	0	0	4	1	1	1	1	0	2	0
Davina	F	89	387	387	133	2.91	1978	1841	2005	0	0	0	1	0	0	0	0	0	0	0	0	0	0	0	0	0	0	0	0	0	0	0	0	0	0	0	0	0	0	0	0	0	0	1	0	0	0	1	0
Davinia	F	32	54	54	27	2	1979	1893	1986	0	0	0	0	0	0	0	0	0	0	0	0	0	0	0	0	0	0	0	0	0	0	0	0	0	0	0	0	0	0	0	0	0	0	0	0	0	0	0	0
Davis	M	94	169	169	584	0.289	2001	1838	2006	3	0	0	0	1	1	2	3	0	1	0	1	3	1	0	2	0	3	1	2	0	4	1	1	1	0	1	1	5	0	0	2	1	1	1	2	0	3	0	4
Dawn	F	81	7044	7044	5102	1.381	1969	1895	2009	0	0	0	0	0	0	0	0	0	0	0	0	0	0	0	0	0	0	0	0	0	0	0	0	0	0	0	0	0	0	0	0	0	0	0	0	0	0	0	0
Dawson	M	93	248	248	1346	0.184	2013	1838	2013	1	2	2	2	0	2	3	3	4	5	2	2	5	4	2	4	2	7	1	2	4	4	5	4	3	0	7	2	5	1	6	2	5	2	3	4	0	1	1	5
Deacon	M	20	51	51	77	0.662	2012	1861	2012	0	0	0	0	0	0	0	0	0	0	0	0	0	0	0	0	0	0	0	0	0	0	0	1	0	0	0	0	0	0	0	0	0	0	1	0	1	0	0	0
Dean	M	125	3839	3839	2422	1.585	1985	1840	2014	0	0	1	1	1	1	0	0	2	1	0	0	0	0	0	0	2	3	0	1	1	4	0	0	1	2	0	0	0	1	1	1	0	0	0	0	0	2	1	0
Deana	F	53	152	152	18	8.444	2000	1842	2000	0	0	0	0	1	0	0	0	0	0	0	0	0	0	0	1	0	0	0	0	0	0	0	0	0	0	0	0	0	0	0	0	0	0	0	0	0	0	0	0
Deane	F	33	55	55	114	0.482	2007	1849	2007	0	0	0	0	0	0	0	0	0	0	0	1	1	0	0	0	0	0	0	0	0	0	0	0	0	0	0	0	0	0	0	0	0	0	0	0	0	0	0	1
Deanna	F	57	348	348	43	8.093	1996	1918	2007	0	0	0	0	0	0	0	0	0	0	0	0	0	0	0	0	0	0	0	0	0	0	0	0	0	0	0	0	0	0	0	0	0	0	0	0	0	0	0	0
Deanne	F	50	111	111	57	1.947	1980	1920	1999	0	0	0	0	0	0	0	0	0	0	0	0	0	0	0	0	0	0	0	0	0	0	0	0	0	0	0	0	0	0	0	0	0	0	0	0	0	0	0	0
Debbie	F	46	1347	1347	55	24.491	1975	1899	2004	0	0	0	0	0	0	0	0	0	0	0	0	0	0	0	0	0	0	0	0	0	0	0	0	0	0	0	0	0	0	0	0	0	0	0	0	0	0	0	0
Debora	F	43	111	111	7	15.857	1972	1841	1979	0	0	0	1	1	2	0	1	1	0	0	1	0	0	0	0	0	1	0	0	0	1	0	0	0	1	0	0	1	0	1	0	0	1	0	0	2	0	0	0
Deborah	F	162	15943	15943	955	16.694	1964	1838	2005	28	29	30	25	30	41	41	34	29	37	27	21	27	20	36	33	28	40	41	25	28	22	21	26	30	28	30	26	32	25	45	30	20	37	28	26	24	39	42	38
Debra	F	57	4857	4857	272	17.857	1963	1838	2009	2	0	0	0	0	0	0	0	1	0	0	0	0	0	0	0	1	0	0	0	0	0	0	0	0	0	0	1	0	0	0	0	0	0	0	0	0	0	0	0
Decima	F	54	92	92	41	2.244	1921	1844	1963	0	0	0	0	0	0	1	0	0	0	0	0	0	0	1	0	1	0	0	0	0	0	0	1	0	0	1	0	0	0	1	0	0	0	0	1	0	1	0	0
Declan	M	69	857	857	118	7.263	2011	1900	2014	0	0	0	0	0	0	0	0	0	0	0	0	0	0	0	0	0	0	0	0	0	0	0	0	0	0	0	0	0	0	0	0	0	0	0	0	0	0	0	0
Deena	F	38	79	79	6	13.167	2013	1892	2013	0	0	0	0	0	0	0	0	0	0	0	0	0	0	0	0	0	0	0	0	0	0	0	0	0	0	0	0	0	0	0	0	0	0	0	0	0	0	0	0
Deidre	F	46	243	243	41	5.927	1947	1915	1976	0	0	0	0	0	0	0	0	0	0	0	0	0	0	0	0	0	0	0	0	0	0	0	0	0	0	0	0	0	0	0	0	0	0	0	0	0	0	0	0
Deirdre	F	56	557	557	80	6.963	1956	1914	1978	0	0	0	0	0	0	0	0	0	0	0	0	0	0	0	0	0	0	0	0	0	0	0	0	0	0	0	0	0	0	0	0	0	0	0	0	0	0	0	0
Delia	F	139	1275	1275	213	5.986	1942	1838	2003	1	1	1	1	1	0	2	0	6	0	1	1	0	5	5	1	3	1	2	4	2	2	7	4	3	4	3	0	6	7	3	6	4	3	5	2	5	4	1	8
Delilah	F	77	190	190	27	7.037	2011	1838	2014	5	0	2	1	3	5	2	1	5	4	2	4	6	5	1	0	2	3	2	3	3	3	1	5	2	6	1	6	2	5	3	1	1	3	1	5	5	3	3	0
Della	F	96	372	372	50	7.44	1963	1839	2004	0	1	1	0	0	0	0	0	0	0	0	0	0	0	0	0	0	0	0	0	0	0	0	0	0	0	0	0	0	0	0	0	0	1	0	0	0	0	0	0
Delma	F	38	75	75	4	18.75	1959	1902	1968	0	0	0	0	0	0	0	0	0	0	0	0	0	0	0	0	0	0	0	0	0	0	0	0	0	0	0	0	0	0	0	0	0	0	0	0	0	0	0	0
Delphine	F	66	163	163	43	3.791	2010	1851	2010	0	0	0	0	0	0	0	0	0	0	0	0	0	2	0	0	0	0	0	0	0	0	0	0	0	0	0	0	0	0	0	0	0	0	0	1	1	1	0	0
Delroy	M	24	75	75	21	3.571	1979	1934	1982	0	0	0	0	0	0	0	0	0	0	0	0	0	0	0	0	0	0	0	0	0	0	0	0	0	0	0	0	0	0	0	0	0	0	0	0	0	0	0	0
Delwyn	M	54	129	129	51	2.529	1976	1895	1985	0	0	0	0	0	0	0	0	0	0	0	0	0	0	0	0	0	0	0	0	0	0	0	0	0	0	0	0	0	0	0	0	0	0	0	0	0	0	0	0
Delyth	F	70	284	284	29	9.793	1981	1911	2004	0	0	0	0	0	0	0	0	0	0	0	0	0	0	0	0	0	0	0	0	0	0	0	0	0	0	0	0	0	0	0	0	0	0	0	0	0	0	0	0
Demi	F	27	294	294	16	18.375	1996	1978	2013	0	0	0	0	0	0	0	0	0	0	0	0	0	0	0	0	0	0	0	0	0	0	0	0	0	0	0	0	0	0	0	0	0	0	0	0	0	0	0	0
Dena	F	49	103	103	14	7.357	1976	1870	1997	0	0	0	0	0	0	0	0	0	0	0	0	0	0	0	0	0	0	0	0	0	0	0	0	0	0	0	0	0	0	0	0	1	0	0	0	0	0	0	1
Denby	M	44	52	52	67	0.776	1953	1839	1973	0	1	0	1	1	0	0	1	0	0	1	0	0	0	1	1	0	1	0	0	2	0	0	0	1	0	1	0	0	0	0	0	1	0	0	0	0	0	1	0
Dene	M	32	75	75	36	2.083	1970	1878	1996	0	0	0	0	0	0	0	0	0	0	0	0	0	0	0	0	0	0	0	0	0	0	0	0	0	0	0	0	0	0	0	0	0	0	0	0	0	0	0	0
Denice	F	39	74	74	23	3.217	1991	1909	1991	0	0	0	0	0	0	0	0	0	0	0	0	0	0	0	0	0	0	0	0	0	0	0	0	0	0	0	0	0	0	0	0	0	0	0	0	0	0	0	0
Denis	M	158	10393	10393	1582	6.57	1926	1838	2014	4	3	4	11	7	3	3	3	7	8	5	3	14	1	3	2	6	2	5	10	10	11	7	9	13	11	7	11	10	10	10	20	18	18	19	11	25	17	26	27
Denise	F	92	9814	9814	3650	2.689	1959	1873	2004	0	0	0	0	0	0	0	0	0	0	0	0	0	0	0	0	0	0	0	0	0	0	0	0	0	0	0	0	0	0	0	0	0	0	0	1	0	0	0	0
Dennis	M	164	23006	23006	3877	5.934	1928	1838	2009	27	33	20	18	22	9	19	23	15	29	24	30	19	29	35	35	29	26	49	34	37	39	48	34	38	53	40	43	25	38	37	37	45	29	51	47	32	49	35	44
Denton	M	52	85	85	292	0.291	1998	1840	1998	0	0	1	0	1	1	1	0	0	1	0	1	0	0	0	0	1	0	2	0	1	0	1	1	1	4	1	2	1	0	2	1	5	2	0	0	0	0	1	2
Denver	M	36	55	55	38	1.447	2000	1903	2006	0	0	0	0	0	0	0	0	0	0	0	0	0	0	0	0	0	0	0	0	0	0	0	0	0	0	0	0	0	0	0	0	0	0	0	0	0	0	0	0
Denys	M	81	411	411	106	3.877	1924	1869	1979	0	0	0	0	0	0	0	0	0	0	0	0	0	0	0	0	0	0	0	0	0	0	0	0	0	0	0	0	0	0	0	2	0	0	0	0	0	1	0	1
Denzil	M	72	141	141	73	1.932	1960	1840	1992	0	0	1	0	0	0	0	0	0	0	0	0	0	0	0	0	0	0	1	0	0	0	0	0	0	0	0	0	0	0	0	0	0	0	0	0	1	0	0	0
Dereck	M	44	126	126	27	4.667	1969	1917	1976	0	0	0	0	0	0	0	0	0	0	0	0	0	0	0	0	0	0	0	0	0	0	0	0	0	0	0	0	0	0	0	0	0	0	0	0	0	0	0	0
Derek	M	98	26126	26126	4324	6.042	1934	1897	2005	0	0	0	0	0	0	0	0	0	0	0	0	0	0	0	0	0	0	0	0	0	0	0	0	0	0	0	0	0	0	0	0	0	0	0	0	0	0	0	0
Deric	M	43	83	83	16	5.188	1980	1891	1980	0	0	0	0	0	0	0	0	0	0	0	0	0	0	0	0	0	0	0	0	0	0	0	0	0	0	0	0	0	0	0	0	0	0	0	0	0	0	0	0
Derick	M	69	799	799	144	5.549	1928	1897	1996	0	0	0	0	0	0	0	0	0	0	0	0	0	0	0	0	0	0	0	0	0	0	0	0	0	0	0	0	0	0	0	0	0	0	0	0	0	0	0	0
Dermot	M	67	205	205	84	2.44	1960	1869	1988	0	0	0	0	0	0	0	0	0	0	0	0	0	0	0	0	0	0	0	0	0	0	0	0	0	0	0	0	0	0	0	1	0	0	1	0	1	0	0	0
Derrick	M	95	3781	3781	899	4.206	1930	1854	1990	0	0	0	0	0	0	0	0	0	0	0	0	0	0	0	0	1	0	0	0	0	0	0	0	0	0	0	0	0	0	0	0	0	0	0	0	0	0	1	0
Derry	M	41	63	63	40	1.575	1996	1865	1998	0	0	0	0	0	0	0	0	0	0	0	0	0	0	0	0	0	0	0	0	0	0	0	0	0	0	0	1	0	0	0	0	0	0	0	0	0	0	0	2
Deryck	M	48	171	171	35	4.886	1927	1912	1976	0	0	0	0	0	0	0	0	0	0	0	0	0	0	0	0	0	0	0	0	0	0	0	0	0	0	0	0	0	0	0	0	0	0	0	0	0	0	0	0
Deryk	M	30	69	69	16	4.312	1931	1912	1982	0	0	0	0	0	0	0	0	0	0	0	0	0	0	0	0	0	0	0	0	0	0	0	0	0	0	0	0	0	0	0	0	0	0	0	0	0	0	0	0
Deryn	F	48	79	79	8	9.875	2002	1911	2009	0	0	0	0	0	0	0	0	0	0	0	0	0	0	0	0	0	0	0	0	0	0	0	0	0	0	0	0	0	0	0	0	0	0	0	0	0	0	0	0
Desiree	F	44	94	94	49	1.918	1997	1848	1997	0	0	0	0	0	0	0	0	0	0	1	0	0	0	0	0	0	0	0	0	0	0	0	0	0	0	0	0	0	0	0	0	0	0	0	0	0	0	0	0
Desmond	M	103	3103	3103	1673	1.855	1926	1842	1991	0	0	0	0	1	0	1	0	0	0	0	0	0	0	0	0	0	0	0	0	0	0	0	0	0	0	0	0	0	0	0	0	0	0	0	0	1	0	0	0
Devon	M/F	33	171	171	34	5.029	2007	1916	2013	0	0	0	0	0	0	0	0	0	0	0	0	0	0	0	0	0	0	0	0	0	0	0	0	0	0	0	0	0	0	0	0	0	0	0	0	0	0	0	0
Dewi	F	98	626	626	80	7.825	1975	1884	2004	0	0	0	0	0	0	0	0	0	0	0	0	0	0	0	0	0	0	0	0	0	0	0	0	0	0	0	0	0	0	0	0	0	0	0	0	0	0	0	0
Dexter	M	42	122	122	89	1.371	2014	1890	2014	0	0	0	0	0	0	0	0	0	0	0	0	0	0	0	0	0	0	0	0	0	0	0	0	0	0	0	0	0	0	0	0	0	0	0	0	0	0	0	0
Dian	F	28	85	85	34	2.5	1945	1868	1972	0	0	0	0	0	0	0	0	0	0	0	0	0	0	0	0	0	0	0	0	0	0	0	0	0	0	0	0	0	0	1	0	0	0	0	0	0	0	0	0
Diana	F	163	5870	5870	1175	4.996	1943	1838	2003	22	25	21	28	23	31	28	25	31	28	21	25	14	15	26	22	16	13	11	17	8	13	19	24	11	7	15	12	10	12	17	10	16	11	20	20	21	19	16	22
Dianah	F	48	85	85	8	10.625	1843	1838	1973	4	0	4	0	3	5	1	1	2	1	3	3	3	2	3	0	0	1	0	0	0	2	2	1	0	1	5	1	1	3	2	2	2	0	1	1	1	0	1	2
Diane	F	83	13080	13080	3131	4.178	1964	1841	1998	0	0	0	1	0	0	0	0	1	0	0	0	0	0	0	0	0	0	0	0	0	0	0	0	0	0	0	0	0	0	0	0	0	1	0	0	0	1	0	0
Dianna	F	65	173	173	26	6.654	1942	1838	1974	2	1	4	6	1	3	3	3	2	3	1	2	2	1	1	2	1	2	0	2	0	0	0	1	0	0	0	1	1	0	3	2	2	1	1	0	0	0	0	0
Dianne	F	60	1968	1968	431	4.566	1955	1913	1994	0	0	0	0	0	0	0	0	0	0	0	0	0	0	0	0	0	0	0	0	0	0	0	0	0	0	0	0	0	0	0	0	0	0	0	0	0	0	0	0
Dick	M	101	1039	1039	57	18.228	1901	1839	1971	0	1	0	3	4	2	1	1	2	2	1	3	6	5	8	5	1	9	10	6	2	10	12	15	11	5	13	8	11	14	13	16	20	10	10	14	7	17	13	12
Digby	M	60	89	89	135	0.659	2002	1845	2002	0	0	0	0	0	0	0	1	0	0	1	0	0	2	0	0	1	2	1	0	1	1	1	0	0	0	0	0	0	0	0	1	0	0	2	0	3	0	1	3
Dillon	M	36	116	116	118	0.983	2004	1855	2014	0	0	0	0	0	0	0	0	0	0	0	0	0	0	0	0	0	1	0	0	0	0	0	0	0	0	0	0	0	0	0	0	0	0	0	0	0	0	0	0
Dilwyn	M	56	144	144	60	2.4	1980	1873	1999	0	0	0	0	0	0	0	0	0	0	0	0	0	0	0	0	0	0	0	0	0	0	0	0	0	0	0	0	0	0	0	0	0	0	0	1	0	0	0	0
Dilys	F	86	3771	3771	354	10.653	1928	1884	1973	0	0	0	0	0	0	0	0	0	0	0	0	0	0	0	0	0	0	0	0	0	0	0	0	0	0	0	0	0	0	0	0	0	0	0	0	0	0	0	0
Dina	F	95	207	207	30	6.9	1973	1838	1999	3	5	2	5	7	5	3	4	6	1	2	1	3	4	4	0	3	3	1	1	0	0	3	0	4	1	1	0	1	0	0	1	3	2	0	1	2	1	2	1
Dinah	F	142	4927	4927	309	15.945	1845	1838	1997	79	75	67	58	75	75	80	92	78	74	77	60	100	87	93	88	94	93	72	71	69	74	80	82	72	81	66	70	73	46	62	73	52	56	51	67	51	55	54	62
Dion	F	65	177	177	50	3.54	1997	1859	2006	0	0	0	0	0	0	0	0	0	0	0	0	0	0	0	0	0	0	0	0	0	1	0	0	0	0	0	0	0	0	0	0	0	0	1	0	0	0	1	0
Dionne	F	42	182	182	54	3.37	2012	1937	2012	0	0	0	0	0	0	0	0	0	0	0	0	0	0	0	0	0	0	0	0	0	0	0	0	0	0	0	0	0	0	0	0	0	0	0	0	0	0	0	0
Dionysius	M	39	55	55	0	.	1841	1839	1933	0	2	2	3	0	1	0	0	1	1	1	3	1	1	0	0	0	3	0	0	0	1	2	0	1	1	0	0	1	0	0	1	1	0	0	3	1	1	1	0
Dixon	M	87	232	232	1340	0.173	1842	1838	1970	1	4	2	0	5	3	4	3	2	2	5	2	3	2	4	0	0	2	2	3	3	1	5	5	3	1	2	4	2	6	5	5	2	8	2	3	3	5	3	1
Dobson	unknown	44	57	57	429	0.133	1859	1839	1915	0	1	1	1	0	0	1	0	2	0	0	1	1	0	2	0	2	2	0	1	1	3	0	0	2	1	2	1	2	1	2	1	1	1	2	1	0	0	1	0
Doctor	M	90	451	451	19	23.737	1848	1838	1955	6	2	6	2	3	9	10	3	5	6	11	8	6	3	4	7	4	8	4	6	7	1	10	10	3	11	10	5	5	11	7	4	8	11	6	10	8	9	15	4
Dolly	F	68	205	205	15	13.667	2014	1839	2014	0	2	2	0	2	0	0	0	0	4	3	0	0	0	1	0	0	1	2	0	0	1	2	0	0	0	0	0	0	1	0	0	0	0	0	0	0	1	0	1
Dolores	F	75	286	286	254	1.126	1958	1856	2004	0	0	0	0	0	0	0	0	0	0	0	0	0	0	0	0	0	0	1	0	0	0	0	0	0	0	0	0	0	0	0	0	0	0	1	0	0	0	0	0
Domenico	M	52	83	83	25	3.32	1969	1879	2001	0	0	0	0	0	0	0	0	0	0	0	0	0	0	0	0	0	0	0	0	0	0	0	0	0	0	0	0	0	0	0	0	0	0	0	0	0	0	0	0
Dominic	M	173	2629	2629	912	2.883	1996	1838	2014	1	0	1	0	3	1	0	0	2	1	1	4	2	7	1	4	3	7	1	3	6	5	5	3	4	4	7	6	5	7	8	4	4	5	5	5	6	5	10	11
Dominick	M	100	222	222	23	9.652	1987	1838	2001	2	1	0	0	2	2	1	1	1	2	0	5	1	1	3	4	3	1	3	2	2	3	2	1	1	6	2	3	5	3	6	1	5	2	4	1	4	4	3	0
Dominique	F	49	207	207	104	1.99	1986	1872	2009	0	0	0	0	0	0	0	0	0	0	0	0	0	0	0	0	0	0	0	0	0	0	0	0	0	0	0	0	0	0	0	0	0	0	1	0	0	0	0	0
Don	M	61	114	114	60	1.9	2006	1839	2006	0	1	0	0	0	0	0	0	0	0	0	0	0	1	0	0	0	0	2	0	0	1	0	0	0	0	1	0	0	0	0	0	0	1	0	0	0	0	0	0
Dona	F	44	65	65	13	5	1977	1853	1989	0	0	0	0	0	0	0	0	0	0	0	0	0	0	0	1	0	0	0	0	0	0	0	0	0	0	0	0	0	0	0	0	0	0	0	0	0	0	0	0
Donal	M	41	62	62	26	2.385	2001	1888	2001	0	0	0	0	0	0	0	0	0	0	0	0	0	0	0	0	0	0	0	0	0	0	0	0	0	0	0	0	0	0	0	0	0	0	0	0	0	0	0	0
Donald	M	151	23930	23930	3250	7.363	1930	1838	1996	1	1	4	2	2	1	6	0	4	7	4	4	1	3	1	3	3	7	4	6	7	7	3	6	7	5	8	11	11	5	10	9	11	11	8	14	20	15	16	25
Donna	F	82	5406	5406	291	18.577	1973	1845	2001	0	0	0	0	0	0	0	1	0	0	0	1	0	0	0	0	0	1	0	0	1	0	0	0	0	0	0	0	0	0	0	0	1	0	0	0	0	0	0	0
Donovan	M	71	157	157	92	1.707	2001	1891	2005	0	0	0	0	0	0	0	0	0	0	0	0	0	0	0	0	0	0	0	0	0	0	0	0	0	0	0	0	0	0	0	0	0	0	0	0	0	0	0	0
Dora	F	135	18679	18679	1209	15.45	1906	1839	2002	0	3	3	3	0	0	2	3	6	6	4	10	4	14	10	11	11	9	15	15	16	21	25	21	19	23	27	37	40	34	54	76	58	57	76	78	92	104	120	143
Dorah	F	66	159	159	5	31.8	1864	1838	1936	1	1	3	1	0	0	0	0	0	2	1	3	0	1	1	0	2	1	1	0	0	2	2	4	3	4	7	1	1	2	2	1	1	5	3	8	3	2	3	2
Dorcas	F	124	897	897	196	4.577	1846	1838	1992	12	12	5	12	7	10	5	9	19	8	9	9	10	11	11	14	11	9	6	7	9	10	9	11	12	7	13	5	8	8	12	4	6	10	7	7	9	12	12	11
Doreen	F	92	29881	29881	6126	4.878	1931	1839	1992	0	1	0	0	0	0	0	0	0	0	0	0	0	0	0	0	0	0	0	0	0	0	0	0	0	0	0	0	0	0	0	0	0	0	0	0	0	0	0	0
Dorian	M	51	86	86	47	1.83	2009	1890	2009	0	0	0	0	0	0	0	0	0	0	0	0	0	0	0	0	0	0	0	0	0	0	0	0	0	0	0	0	0	0	0	0	0	0	0	0	0	0	0	0
Dorice	F	34	76	76	13	5.846	1892	1883	1964	0	0	0	0	0	0	0	0	0	0	0	0	0	0	0	0	0	0	0	0	0	0	0	0	0	0	0	0	0	0	0	0	0	0	0	0	0	0	0	0
Dorinda	F	71	100	100	26	3.846	1970	1838	1982	1	1	0	0	0	0	0	0	0	0	1	0	0	1	1	0	1	0	0	1	0	1	1	1	1	1	0	2	3	1	0	0	0	0	0	1	1	1	1	2
Doris	F	100	86954	86954	3746	23.212	1903	1849	1992	0	0	0	0	0	0	0	0	0	0	0	1	0	0	0	0	0	0	0	0	0	0	0	0	1	1	0	0	0	0	0	0	1	0	0	0	0	0	2	2
Dorothea	F	121	1963	1963	561	3.499	1926	1838	2002	2	1	4	5	2	1	0	4	2	0	2	2	0	2	2	3	2	1	1	1	2	1	0	4	3	0	6	1	0	2	2	1	3	0	3	8	8	7	9	9
Dorothy	F	159	114319	114319	7719	14.81	1922	1838	2010	62	78	96	73	89	98	83	67	81	67	69	67	79	78	75	73	81	89	90	73	83	103	84	70	77	81	97	85	89	93	79	71	87	93	75	108	107	122	114	103
Dorris	F	39	178	178	30	5.933	1894	1881	1940	0	0	0	0	0	0	0	0	0	0	0	0	0	0	0	0	0	0	0	0	0	0	0	0	0	0	0	0	0	0	0	0	0	0	0	0	0	0	0	0
Douglas	M	174	17053	17053	8753	1.948	1918	1838	2014	1	2	3	0	1	4	2	3	3	2	3	1	4	3	9	2	2	4	5	5	5	8	8	9	3	9	5	6	12	6	7	9	17	8	14	18	22	22	13	22
Drew	M/F	46	187	187	177	1.056	2002	1838	2014	1	0	0	0	1	0	0	0	0	0	0	0	0	0	0	0	0	0	0	0	0	0	0	0	0	0	0	0	0	0	0	0	0	0	0	0	0	0	0	0
Drucilla	F	54	89	89	16	5.562	1848	1839	1965	0	1	3	2	0	0	0	1	1	1	4	3	3	3	1	2	1	0	1	0	4	2	1	2	1	2	1	4	0	1	0	1	0	0	0	0	2	1	0	1
Druscilla	F	55	102	102	21	4.857	1842	1838	1954	1	0	2	0	3	0	0	0	2	1	2	0	1	2	2	1	1	2	2	3	3	0	0	4	0	4	2	1	2	4	4	0	3	0	0	2	3	0	0	0
Drusilla	F	115	588	588	116	5.069	1860	1838	1971	5	2	1	7	6	5	6	3	8	4	6	6	5	5	7	7	6	6	7	12	8	10	13	8	10	4	5	8	11	5	7	7	10	5	9	11	3	10	7	8
Duane	M	37	173	173	60	2.883	1980	1945	2007	0	0	0	0	0	0	0	0	0	0	0	0	0	0	0	0	0	0	0	0	0	0	0	0	0	0	0	0	0	0	0	0	0	0	0	0	0	0	0	0
Dudley	M	125	739	739	815	0.907	1941	1839	1998	0	2	0	2	0	0	1	1	0	2	0	1	0	3	1	2	0	3	3	0	1	2	1	0	0	1	0	2	4	1	1	4	5	3	3	2	5	2	7	7
Duella	F	44	65	65	3	21.667	1879	1839	1937	0	1	1	0	0	0	1	1	0	0	0	1	0	2	0	0	2	1	1	1	0	0	3	3	0	0	3	3	2	0	0	0	2	0	0	1	1	1	1	0
Dugald	M	47	59	59	15	3.933	1996	1842	2006	0	0	0	0	1	1	0	0	0	0	2	0	1	0	0	0	0	0	0	1	0	0	0	0	0	1	1	0	0	2	1	0	1	0	0	0	0	0	1	1
Duke	M	63	119	119	101	1.178	2004	1839	2004	0	4	0	0	0	1	1	1	2	0	0	1	1	3	0	4	3	1	4	7	2	2	2	0	2	2	3	2	3	4	0	2	1	2	0	2	1	1	0	1
Dulcie	F	96	481	481	68	7.074	2007	1868	2010	0	0	0	0	0	0	0	0	0	0	0	0	0	0	0	0	0	0	0	0	0	0	0	0	0	0	0	0	0	0	1	0	0	0	0	0	0	0	0	0
Duncan	M	166	4173	4173	2583	1.616	1958	1838	2007	1	4	3	5	1	4	1	3	6	3	6	2	3	4	5	8	7	5	4	3	7	4	8	2	6	2	6	4	7	7	7	13	6	6	11	8	11	12	10	13
Dunstan	M	41	51	51	104	0.49	1975	1850	1975	0	0	0	0	0	0	0	0	0	0	0	0	1	0	0	0	0	0	0	0	0	0	0	1	0	0	1	0	0	0	0	0	0	0	0	0	0	0	0	0
Dwayne	M	33	80	80	14	5.714	2012	1959	2012	0	0	0	0	0	0	0	0	0	0	0	0	0	0	0	0	0	0	0	0	0	0	0	0	0	0	0	0	0	0	0	0	0	0	0	0	0	0	0	0
Dwynwen	F	40	65	65	20	3.25	1932	1895	1973	0	0	0	0	0	0	0	0	0	0	0	0	0	0	0	0	0	0	0	0	0	0	0	0	0	0	0	0	0	0	0	0	0	0	0	0	0	0	0	0
Dylan	M	68	1583	1583	340	4.656	2013	1911	2014	0	0	0	0	0	0	0	0	0	0	0	0	0	0	0	0	0	0	0	0	0	0	0	0	0	0	0	0	0	0	0	0	0	0	0	0	0	0	0	0
Dylis	F	48	103	103	13	7.923	1924	1893	1952	0	0	0	0	0	0	0	0	0	0	0	0	0	0	0	0	0	0	0	0	0	0	0	0	0	0	0	0	0	0	0	0	0	0	0	0	0	0	0	0
Dyllis	F	43	67	67	8	8.375	1944	1895	1952	0	0	0	0	0	0	0	0	0	0	0	0	0	0	0	0	0	0	0	0	0	0	0	0	0	0	0	0	0	0	0	0	0	0	0	0	0	0	0	0
Dylys	F	32	57	57	7	8.143	1930	1907	1953	0	0	0	0	0	0	0	0	0	0	0	0	0	0	0	0	0	0	0	0	0	0	0	0	0	0	0	0	0	0	0	0	0	0	0	0	0	0	0	0
Dyson	M	77	172	172	485	0.355	1867	1839	1970	0	1	0	0	0	4	3	2	0	1	1	0	4	1	5	3	2	2	1	4	1	3	1	2	2	4	3	5	2	7	3	2	2	2	3	2	5	1	4	2
Eamon	M	48	155	155	60	2.583	1992	1898	2006	0	0	0	0	0	0	0	0	0	0	0	0	0	0	0	0	0	0	0	0	0	0	0	0	0	0	0	0	0	0	0	0	0	0	0	0	0	0	0	0
Eamonn	M	46	211	211	42	5.024	1966	1922	2012	0	0	0	0	0	0	0	0	0	0	0	0	0	0	0	0	0	0	0	0	0	0	0	0	0	0	0	0	0	0	0	0	0	0	0	0	0	0	0	0
Earl	M	125	351	351	347	1.012	2011	1840	2011	0	0	1	0	0	0	1	0	0	0	1	1	3	1	2	1	2	0	1	0	2	0	2	1	3	2	0	0	2	0	0	0	0	1	2	1	2	4	3	5
Earle	M	53	91	91	157	0.58	1970	1838	1971	1	0	0	0	0	1	0	0	0	0	0	0	2	0	0	0	0	0	0	0	0	0	1	1	0	0	0	0	0	0	0	0	0	0	1	1	0	0	0	0
Earnest	M	68	207	207	109	1.899	1870	1838	1963	1	1	0	1	2	0	2	1	0	0	1	0	2	2	3	2	2	0	2	3	4	5	4	0	4	6	8	6	7	6	7	7	10	3	5	6	7	4	1	6
Easter	F	80	192	192	59	3.254	1838	1838	1949	6	1	3	5	5	2	2	5	1	2	4	4	5	3	3	3	1	1	1	1	1	2	2	1	3	5	1	3	2	6	4	3	1	4	2	2	3	0	2	3
Eastwood	unknown	40	56	56	406	0.138	1876	1839	1927	0	1	0	0	0	0	0	0	1	0	1	0	0	1	2	1	2	0	2	0	0	0	2	1	1	1	2	0	1	0	0	2	1	0	2	0	1	1	5	0
Eaton	M	43	55	55	513	0.107	1908	1839	1962	0	1	1	0	0	0	0	0	0	0	0	0	1	1	0	1	1	0	0	1	1	1	1	0	1	1	0	1	1	0	2	0	0	0	0	1	0	0	3	2
Ebenezer	M	94	1616	1616	203	7.961	1851	1838	1962	30	22	25	27	24	16	26	28	31	30	32	27	30	46	21	29	30	25	34	37	31	36	28	27	21	19	24	30	20	32	31	22	35	23	26	20	29	23	35	24
Eber	M	72	227	227	29	7.828	1839	1838	1921	1	5	1	3	0	2	1	3	1	2	2	2	2	4	3	2	3	1	3	4	2	1	2	3	4	6	1	0	6	2	4	6	6	7	2	3	5	6	8	3
Ebony	F	27	297	297	45	6.6	2006	1887	2014	0	0	0	0	0	0	0	0	0	0	0	0	0	0	0	0	0	0	0	0	0	0	0	0	0	0	0	0	0	0	0	0	0	0	0	0	0	0	0	0
Ebrahim	M	30	55	55	134	0.41	1995	1947	2004	0	0	0	0	0	0	0	0	0	0	0	0	0	0	0	0	0	0	0	0	0	0	0	0	0	0	0	0	0	0	0	0	0	0	0	0	0	0	0	0
Eccles	unknown	38	50	50	348	0.144	1861	1839	1916	0	1	0	2	2	2	1	1	1	0	1	0	0	0	1	2	1	1	1	0	2	1	1	3	2	1	0	0	0	1	0	0	0	1	1	2	0	1	0	0
Eda	F	108	2293	2293	117	19.598	1878	1839	2009	0	1	2	0	2	0	0	2	1	3	5	1	1	5	1	4	3	3	4	4	8	11	9	16	26	31	45	50	59	62	59	55	60	56	67	55	61	59	63	62
Eddie	M	100	437	437	59	7.407	2012	1864	2014	0	0	0	0	0	0	0	0	0	0	0	0	0	0	0	0	0	0	0	0	0	0	0	0	0	0	1	0	0	0	0	0	0	0	0	1	3	0	1	0
Eddy	M	59	92	92	39	2.359	2012	1849	2012	0	0	0	0	0	0	0	0	0	0	0	1	1	0	0	0	0	1	0	0	0	0	0	0	0	0	0	1	0	0	0	1	1	1	1	1	1	1	0	1
Eden	F	121	482	482	330	1.461	2014	1838	2014	2	6	1	5	1	3	4	3	3	4	6	6	7	2	4	3	5	2	4	2	5	4	6	5	4	7	4	4	3	9	7	7	4	3	4	1	7	4	7	2
Edgar	M	140	14280	14280	4900	2.914	1895	1838	2010	3	5	8	12	9	11	7	14	10	14	12	16	14	25	20	24	23	20	26	20	25	38	33	42	38	57	48	51	69	75	78	81	88	107	84	105	153	124	163	174
Edie	F	56	176	176	33	5.333	2008	1872	2014	0	0	0	0	0	0	0	0	0	0	0	0	0	0	0	0	0	0	0	0	0	0	0	0	0	0	0	0	0	0	0	0	0	0	1	0	0	0	1	0
Edith	F	152	181818	181818	11130	16.336	1901	1838	2014	19	19	28	26	22	27	37	28	40	61	60	74	70	96	96	116	158	157	200	187	252	268	273	332	387	475	544	629	788	869	1003	1035	1287	1481	1611	1846	2125	2243	2572	2811
Editha	F	63	113	113	22	5.136	1841	1840	1946	0	0	1	3	0	1	1	1	1	0	1	1	1	0	1	0	1	2	1	0	0	0	1	2	4	1	2	3	4	1	1	0	0	2	0	0	0	3	2	1
Edley	M	29	50	50	20	2.5	1871	1864	1938	0	0	0	0	0	0	0	0	0	0	0	0	0	0	0	0	0	0	0	0	0	0	0	0	0	0	2	0	1	1	1	2	0	4	3	4	1	1	0	3
Edmond	M	128	797	797	362	2.202	1842	1838	1998	19	6	14	19	23	9	15	10	9	19	15	14	10	18	6	9	7	8	10	10	4	6	12	8	5	3	13	9	13	13	8	9	7	8	5	5	3	7	6	5
Edmondson	unknown	60	136	136	327	0.416	1863	1838	1933	2	4	1	3	1	1	1	2	0	2	2	1	0	5	0	1	0	4	1	4	2	3	3	5	1	6	3	3	1	3	1	6	1	5	0	2	1	4	3	1
Edmund	M	162	19409	19409	6588	2.946	1838	1838	2006	225	232	188	216	197	186	220	242	223	207	240	230	254	239	225	232	219	256	219	243	231	226	232	206	219	230	198	220	256	202	233	229	238	233	256	223	250	236	251	230
Edna	F	133	44463	44463	3530	12.596	1919	1838	1992	29	16	14	27	27	27	28	15	25	19	16	25	26	24	44	27	25	30	30	29	34	42	34	34	41	38	43	42	57	67	67	63	67	62	75	75	62	68	66	66
Edric	M	58	132	132	57	2.316	2004	1841	2004	0	0	0	1	0	0	1	0	0	0	0	1	0	0	0	0	0	0	0	0	0	0	0	0	0	0	0	0	1	0	0	1	0	0	0	0	0	0	0	0
Edward	M	177	208700	208700	125274	1.666	1902	1838	2014	1568	1667	1575	1682	1745	1697	1768	1731	1943	1790	1814	1839	1963	1955	2034	1938	2022	1985	2064	2036	1893	2080	2036	2014	2156	2310	2189	2276	2133	2355	2291	2163	2199	2170	2195	2303	2415	2368	2455	2463
Edwards	M	88	173	173	1420	0.122	1850	1838	1952	1	2	5	2	3	2	3	2	0	0	2	3	6	2	0	0	3	2	3	1	0	5	2	3	2	1	2	3	2	3	4	1	1	1	3	0	1	1	2	1
Edwin	M	163	52521	52521	19063	2.755	1848	1838	2013	452	515	529	538	564	616	595	623	616	625	662	607	647	690	636	615	610	611	661	622	594	600	645	661	634	693	648	658	655	663	685	663	644	694	626	601	680	684	690	681
Edwina	F	122	1101	1101	662	1.663	1953	1840	1998	0	0	1	0	0	0	0	0	2	0	2	2	0	0	2	2	3	0	1	0	0	2	3	3	4	3	0	0	6	1	1	3	0	0	1	0	2	0	0	2
Edwyn	M	64	98	98	48	2.042	1998	1838	1998	1	0	0	0	0	1	0	1	0	0	0	0	1	0	2	0	0	1	0	0	0	0	0	0	0	0	0	0	0	0	1	1	0	1	1	0	1	0	0	1
Edyth	F	41	86	86	22	3.909	2004	1882	2004	0	0	0	0	0	0	0	0	0	0	0	0	0	0	0	0	0	0	0	0	0	0	0	0	0	0	0	0	0	0	0	0	0	0	0	0	0	0	0	0
Edythe	F	44	83	83	24	3.458	1935	1870	1959	0	0	0	0	0	0	0	0	0	0	0	0	0	0	0	0	0	0	0	0	0	0	0	0	0	0	0	0	0	0	0	0	1	0	0	1	0	0	0	0
Effie	F	100	1429	1429	131	10.908	2013	1841	2014	0	0	0	1	0	1	0	0	0	0	1	0	0	1	1	1	1	1	3	0	2	2	0	0	2	1	8	7	7	5	14	9	11	15	13	16	17	18	20	22
Egbert	M	81	331	331	161	2.056	1876	1839	1962	0	1	0	1	2	2	1	3	0	2	1	0	1	2	0	1	4	2	0	5	2	3	3	2	2	1	1	0	3	5	4	1	1	7	9	7	7	3	12	10
Egerton	unknown	72	200	200	562	0.356	1887	1839	1961	0	3	1	0	1	2	2	0	1	0	0	0	1	1	3	1	3	0	2	4	1	3	1	4	3	2	1	3	4	1	2	6	2	3	3	4	0	3	1	5
Eifion	M	78	443	443	170	2.606	1932	1887	1988	0	0	0	0	0	0	0	0	0	0	0	0	0	0	0	0	0	0	0	0	0	0	0	0	0	0	0	0	0	0	0	0	0	0	0	0	0	0	0	0
Eileen	F	112	36265	36265	6090	5.955	1935	1859	2014	0	0	0	0	0	0	0	0	0	0	0	0	0	0	0	0	0	0	0	0	0	1	0	0	0	0	0	0	1	0	0	0	0	0	0	0	0	0	1	1
Eiluned	F	32	54	54	34	1.588	1920	1891	1958	0	0	0	0	0	0	0	0	0	0	0	0	0	0	0	0	0	0	0	0	0	0	0	0	0	0	0	0	0	0	0	0	0	0	0	0	0	0	0	0
Einion	M	41	56	56	38	1.474	1980	1860	1980	0	0	0	0	0	0	0	0	0	0	0	0	0	0	0	0	0	0	0	0	0	0	1	0	0	0	0	0	0	1	0	0	0	0	0	0	0	0	0	0
Einir	unknown	34	50	50	6	8.333	1983	1928	1991	0	0	0	0	0	0	0	0	0	0	0	0	0	0	0	0	0	0	0	0	0	0	0	0	0	0	0	0	0	0	0	0	0	0	0	0	0	0	0	0
Eira	F	84	376	376	106	3.547	1940	1885	1992	0	0	0	0	0	0	0	0	0	0	0	0	0	0	0	0	0	0	0	0	0	0	0	0	0	0	0	0	0	0	0	0	0	0	0	0	0	0	0	0
Eirian	F	73	207	207	60	3.45	1976	1873	1994	0	0	0	0	0	0	0	0	0	0	0	0	0	0	0	0	0	0	0	0	0	0	0	0	0	0	0	0	0	0	0	0	0	0	0	1	0	0	0	0
Eirlys	F	78	833	833	161	5.174	1941	1891	1979	0	0	0	0	0	0	0	0	0	0	0	0	0	0	0	0	0	0	0	0	0	0	0	0	0	0	0	0	0	0	0	0	0	0	0	0	0	0	0	0
Eirwen	F	69	698	698	173	4.035	1923	1891	1973	0	0	0	0	0	0	0	0	0	0	0	0	0	0	0	0	0	0	0	0	0	0	0	0	0	0	0	0	0	0	0	0	0	0	0	0	0	0	0	0
Eirwyn	F	41	82	82	61	1.344	1999	1901	1999	0	0	0	0	0	0	0	0	0	0	0	0	0	0	0	0	0	0	0	0	0	0	0	0	0	0	0	0	0	0	0	0	0	0	0	0	0	0	0	0
Elaine	F	126	15322	15322	5813	2.636	1955	1857	2004	0	0	0	0	0	0	0	0	0	0	0	0	0	0	0	0	0	0	0	1	0	0	2	0	0	1	0	0	0	1	0	0	1	0	0	0	0	1	1	1
Elanor	F	57	86	86	30	2.867	2000	1838	2006	1	1	3	0	1	1	1	1	2	1	0	5	0	0	1	2	0	0	0	1	0	2	4	1	0	1	2	0	0	0	0	0	0	1	0	0	4	0	1	1
Eldon	M	45	63	63	72	0.875	2008	1840	2008	0	0	1	0	0	0	0	0	0	0	0	0	0	0	0	0	0	0	0	0	0	0	1	0	2	0	0	0	0	0	0	0	1	0	0	0	0	0	0	0
Eldred	M	68	138	138	59	2.339	2008	1844	2008	0	0	0	0	0	0	1	0	0	0	1	0	1	0	0	0	0	0	2	2	0	1	0	0	0	0	1	0	1	3	0	1	3	0	1	2	2	1	1	0
Eleanor	F	176	36120	36120	9255	3.903	2000	1838	2013	164	186	187	170	197	175	186	233	212	200	231	241	250	237	249	252	259	281	309	276	231	327	281	291	290	323	319	355	375	331	416	417	411	431	440	457	469	486	531	590
Eleanora	F	83	190	190	48	3.958	1860	1838	1964	2	0	0	0	0	1	1	1	4	0	0	2	1	3	1	2	2	4	3	2	1	2	6	1	3	1	2	2	1	1	3	1	3	1	5	5	6	2	5	1
Eleazar	M	50	82	82	4	20.5	1838	1838	1923	4	2	3	1	1	1	1	3	2	1	1	1	2	0	2	1	2	0	0	2	1	1	1	0	3	2	0	1	0	0	2	0	1	0	4	3	1	1	0	1
Eleazer	M	61	125	125	9	13.889	1839	1839	1946	0	4	0	1	4	1	2	1	0	0	4	0	0	1	3	3	1	4	0	2	2	0	4	3	1	0	3	5	2	0	2	4	2	5	2	2	2	3	0	3
Elen	F	115	194	194	128	1.516	1988	1838	2009	1	1	3	2	0	1	0	0	3	0	1	2	2	3	1	2	1	2	0	1	2	0	1	2	2	3	2	2	0	0	2	0	2	2	1	2	0	1	2	3
Elena	F	136	359	359	204	1.76	2000	1840	2013	0	0	1	1	0	0	2	0	1	0	1	0	1	1	0	1	0	0	0	0	3	3	5	5	0	3	1	1	1	4	3	2	1	4	2	2	1	0	0	1
Elenor	F	93	350	350	106	3.302	1842	1838	2001	8	8	12	12	14	11	11	11	8	11	13	12	10	10	3	4	2	4	5	9	4	4	3	9	6	5	4	6	1	3	5	2	4	4	0	3	6	1	2	3
Eleri	F	77	239	239	189	1.265	1977	1893	2006	0	0	0	0	0	0	0	0	0	0	0	0	0	0	0	0	0	0	0	0	0	0	0	0	0	0	0	0	0	0	0	0	0	0	0	0	0	0	0	0
Elfed	unknown	67	296	296	123	2.407	1938	1894	1975	0	0	0	0	0	0	0	0	0	0	0	0	0	0	0	0	0	0	0	0	0	0	0	0	0	0	0	0	0	0	0	0	0	0	0	0	0	0	0	0
Elfreda	F	65	171	171	55	3.109	2000	1840	2000	0	0	1	0	0	0	0	0	0	0	0	0	0	0	0	0	0	0	0	0	0	0	0	1	0	0	0	0	0	0	0	0	0	0	0	0	0	1	0	0
Elfrida	F	73	223	223	86	2.593	1906	1845	1953	0	0	0	0	0	0	0	1	0	0	1	1	0	0	1	0	0	2	1	0	1	3	0	1	2	1	1	1	0	0	2	0	0	2	0	1	0	0	2	3
Elfyn	M	63	121	121	77	1.571	1982	1894	1985	0	0	0	0	0	0	0	0	0	0	0	0	0	0	0	0	0	0	0	0	0	0	0	0	0	0	0	0	0	0	0	0	0	0	0	0	0	0	0	0
Eli	M	120	7237	7237	720	10.051	1850	1838	2014	76	100	91	81	93	99	120	109	103	94	121	94	137	110	120	122	102	126	119	122	120	108	116	105	120	107	121	110	120	118	124	104	118	112	98	113	113	104	123	136
Elias	M	125	3147	3147	839	3.751	1841	1838	2013	38	43	49	50	42	38	50	44	44	43	46	43	48	46	51	46	43	32	42	40	37	39	32	40	42	52	40	36	42	43	55	49	49	47	45	44	51	59	38	57
Elicia	F	39	52	52	11	4.727	2001	1839	2009	0	1	0	1	0	0	1	0	0	3	0	0	0	0	0	0	0	0	0	0	2	0	1	0	0	0	0	0	1	0	1	1	0	0	0	0	0	1	0	0
Elihu	M	48	91	91	11	8.273	1848	1839	1914	0	1	0	1	3	4	2	1	4	2	5	4	1	2	0	2	2	2	2	0	2	2	1	0	1	2	2	1	1	2	0	1	4	1	4	1	3	1	2	0
Elija	M	38	70	70	4	17.5	1839	1838	1968	2	6	0	3	1	0	1	2	1	1	0	0	0	4	0	0	0	1	1	2	0	0	2	0	0	0	0	2	2	0	1	1	2	2	0	1	1	4	1	6
Elijah	M	132	6906	6906	521	13.255	2012	1838	2014	106	113	96	108	101	120	110	114	124	91	104	121	108	103	101	112	108	95	95	100	117	123	105	106	104	86	114	111	116	119	100	101	108	103	112	111	118	99	132	95
Elin	F	74	165	165	70	2.357	1994	1839	2003	0	8	6	5	1	0	0	1	2	1	0	0	2	0	1	1	0	0	0	0	2	0	3	3	0	0	0	0	0	0	0	0	0	1	0	1	0	1	0	1
Elina	F	57	91	91	27	3.37	2009	1843	2009	0	0	0	0	0	1	0	0	0	0	0	0	1	0	0	1	0	0	0	1	0	0	1	0	1	0	1	2	0	2	0	0	0	1	1	1	3	1	2	3
Elinor	F	163	1401	1401	372	3.766	1853	1838	2008	17	28	29	12	28	15	10	22	13	10	22	12	16	26	30	53	38	36	28	44	48	50	44	25	28	24	23	25	22	20	15	17	8	7	7	11	4	3	7	6
Eliot	M/F	42	69	69	76	0.908	2013	1852	2013	0	0	0	0	0	0	0	0	0	0	0	0	0	0	1	0	0	0	0	0	0	0	0	1	0	0	0	0	0	0	0	0	0	0	0	0	0	0	0	0
Elisa	F	107	217	217	73	2.973	2011	1838	2012	2	3	2	2	2	3	0	2	1	2	1	3	2	3	0	3	1	1	2	0	1	1	0	1	4	0	2	3	4	11	2	1	2	1	4	2	1	1	3	1
Elisabeth	F	159	1276	1276	1038	1.229	1838	1838	2014	48	39	42	25	32	31	28	25	9	22	13	35	14	5	0	16	2	0	4	1	1	1	1	5	1	2	11	0	5	2	1	1	2	1	0	18	8	16	18	11
Elise	F	143	594	594	582	1.021	2002	1847	2014	0	0	0	0	0	0	0	0	0	1	0	1	0	0	1	0	0	0	0	0	0	0	0	1	2	1	1	1	1	1	2	2	3	0	1	2	1	2	6	1
Elisha	F	125	1224	1224	149	8.215	2007	1838	2011	25	18	22	20	14	20	20	21	20	16	17	24	13	24	12	15	13	21	18	11	17	16	15	20	17	18	15	19	17	22	14	19	20	17	17	11	11	15	17	9
Elissa	F	43	73	73	26	2.808	2008	1905	2010	0	0	0	0	0	0	0	0	0	0	0	0	0	0	0	0	0	0	0	0	0	0	0	0	0	0	0	0	0	0	0	0	0	0	0	0	0	0	0	0
Eliza	F	152	115824	115824	15208	7.616	1842	1838	2014	1689	1696	1822	1824	1830	1817	1797	1894	2031	1827	1867	1916	1992	2021	2076	2045	2220	2046	2103	2095	2038	2147	2076	2130	2071	2044	2031	2123	2076	2087	2077	1948	2073	2022	2102	1962	2153	2038	2102	2100
Elizabeth	F	177	555922	555922	204870	2.714	1839	1838	2014	6342	6713	6595	6633	6510	6431	6950	6840	7216	6806	6922	6973	7637	7537	7897	7913	7898	7935	7829	7763	7664	7926	7871	8108	8042	8042	7958	7914	7953	7975	8275	7747	7994	8027	8048	7908	8282	8074	8198	8103
Elizah	F	49	80	80	5	16	2009	1838	2009	1	1	3	1	1	2	2	3	0	2	0	4	3	0	0	1	1	1	2	1	2	2	3	0	1	0	1	0	1	0	3	1	1	2	0	1	0	0	1	1
Elizbeth	F	39	52	52	28	1.857	1844	1840	1960	0	0	1	0	0	1	2	0	0	1	0	1	0	0	0	0	0	0	0	1	1	1	0	0	1	2	2	0	0	0	0	0	2	0	0	2	0	1	0	1
Elkanah	M	41	75	75	7	10.714	1850	1838	1909	3	2	2	2	1	1	3	3	2	1	3	2	4	0	4	1	2	1	3	2	0	2	0	3	2	2	3	0	0	1	0	0	1	0	0	0	1	2	0	0
Ella	F	172	6579	6579	1371	4.799	2003	1838	2014	2	1	0	3	0	3	4	2	2	2	7	3	5	4	2	3	9	7	8	4	11	16	9	10	11	14	19	13	23	15	17	20	26	26	27	34	39	33	47	35
Ellaline	F	35	109	109	32	3.406	1907	1894	1952	0	0	0	0	0	0	0	0	0	0	0	0	0	0	0	0	0	0	0	0	0	0	0	0	0	0	0	0	0	0	0	0	0	0	0	0	0	0	0	0
Elle	F	30	190	190	38	5	2002	1845	2008	0	0	0	0	0	0	0	1	0	0	0	0	1	0	0	0	0	0	0	0	0	0	0	0	0	0	0	0	0	0	0	0	0	0	1	0	0	1	1	1
Elleanor	F	68	198	198	40	4.95	2009	1838	2009	9	10	17	12	4	3	5	5	5	4	7	4	10	3	5	1	3	4	4	4	1	1	1	4	1	2	2	3	3	2	2	0	1	2	0	0	2	2	1	0
Ellen	F	173	220588	220588	133848	1.648	1846	1838	2011	2098	2228	2260	2253	2129	2262	2426	2412	2614	2402	2413	2528	2654	2622	2728	2696	2790	2817	2783	2773	2640	2812	2764	2812	2837	2760	2750	2826	2869	2929	3077	2919	2919	2928	2967	3069	3198	3186	3245	3372
Ellena	F	60	110	110	28	3.929	2003	1841	2006	0	0	0	1	1	0	1	2	2	1	1	0	0	0	1	0	0	0	0	0	1	0	3	0	0	0	0	3	0	2	2	2	0	1	0	1	2	0	2	0
Ellenor	F	99	648	648	179	3.62	2009	1838	2009	35	40	15	23	11	19	12	16	20	15	19	10	26	8	6	7	8	7	14	6	10	9	5	12	8	10	10	15	9	6	8	9	0	5	5	5	5	4	5	2
Ellice	F	50	84	84	36	2.333	2004	1839	2004	0	2	0	0	0	5	1	0	2	5	1	1	1	1	2	0	4	1	2	1	4	2	2	2	1	1	1	2	1	1	0	1	2	0	1	0	0	0	0	0
Ellie	F	98	2062	2062	161	12.807	2004	1840	2014	0	0	2	0	0	1	0	0	0	1	0	0	0	0	0	0	1	1	0	0	0	3	0	2	1	1	3	0	1	0	0	0	1	0	0	1	1	0	2	0
Ellie-mae	F	18	57	57	0	.	2014	1995	2014	0	0	0	0	0	0	0	0	0	0	0	0	0	0	0	0	0	0	0	0	0	0	0	0	0	0	0	0	0	0	0	0	0	0	0	0	0	0	0	0
Ellin	F	83	4796	4796	1880	2.551	1849	1838	2002	99	112	107	141	110	132	109	95	150	144	133	158	163	135	114	106	134	131	86	109	139	127	95	121	131	121	132	106	82	81	68	63	63	55	79	62	62	57	48	58
Ellinn	F	5	54	54	0	.	1842	1839	1861	0	3	14	18	18	0	0	0	0	0	0	0	0	0	0	0	0	0	0	0	0	0	0	1	0	0	0	0	0	0	0	0	0	0	0	0	0	0	0	0
Ellinor	F	91	1462	1462	255	5.733	1841	1838	2009	38	32	34	47	33	42	30	32	27	14	18	24	25	35	48	45	32	42	40	36	38	37	53	62	37	42	27	31	32	46	33	17	19	25	13	18	20	14	10	12
Elliot	M/F	137	966	966	733	1.318	2012	1838	2014	1	0	0	0	0	1	1	1	1	0	0	0	0	1	0	3	0	1	1	0	0	1	1	1	2	1	2	1	0	3	1	3	2	3	2	1	1	1	4	2
Elliott	M/F	146	848	848	1108	0.765	2014	1839	2014	0	2	0	1	3	2	0	1	5	1	2	2	0	1	1	4	2	2	0	3	0	2	1	2	3	3	2	2	3	2	3	1	4	2	5	2	2	5	2	4
Ellis	M/F	165	8613	8613	5349	1.61	2009	1838	2014	65	73	65	73	84	68	91	81	77	64	72	101	70	81	78	84	78	82	90	101	78	79	99	100	116	105	97	90	94	95	84	102	96	104	92	96	97	107	109	100
Ellison	M/F	69	135	135	476	0.284	2006	1838	2006	1	0	1	0	0	1	3	0	3	0	0	1	0	3	1	2	2	1	1	2	3	2	1	1	3	2	1	0	0	2	1	1	2	1	3	1	3	0	1	1
Elma	F	77	589	589	102	5.775	1918	1863	2007	0	0	0	0	0	0	0	0	0	0	0	0	0	0	0	0	0	0	0	0	0	0	0	0	0	3	1	0	0	0	0	0	0	0	1	1	0	0	1	1
Elmer	M	45	51	51	42	1.214	1945	1847	1966	0	0	0	0	0	0	0	0	0	1	0	0	0	0	0	0	0	0	0	0	0	0	0	1	0	0	0	1	0	1	0	0	0	1	1	0	1	0	0	0
Eloise	F	56	290	290	197	1.472	2000	1858	2013	0	0	0	0	0	0	0	0	0	0	0	0	0	0	0	0	0	0	0	0	1	0	0	0	0	0	0	0	0	0	0	0	0	0	0	0	0	1	0	0
Elon	M	38	52	52	4	13	1988	1839	1993	0	1	0	0	1	0	1	0	0	1	0	0	0	0	1	1	0	0	0	0	0	1	2	0	1	1	0	0	1	0	3	0	0	0	0	1	0	1	1	1
Elsa	F	115	512	512	127	4.031	2010	1864	2014	0	0	0	0	0	0	0	0	0	0	0	0	0	0	0	0	0	0	0	0	0	0	0	0	0	0	1	0	0	0	0	0	0	1	0	0	0	3	2	1
Elsie	F	142	111470	111470	5711	19.518	1896	1847	2014	0	0	0	0	0	0	0	0	0	1	0	2	0	1	0	0	2	1	1	2	1	1	1	4	3	5	5	12	5	10	12	18	14	32	44	34	40	62	79	96
Elspeth	F	133	475	475	190	2.5	2010	1842	2010	0	0	0	0	1	0	0	0	0	0	0	0	0	1	0	0	1	1	2	0	0	0	0	2	1	1	0	0	1	0	0	1	1	0	1	0	1	2	0	0
Eluned	F	87	937	937	946	0.99	1932	1876	2006	0	0	0	0	0	0	0	0	0	0	0	0	0	0	0	0	0	0	0	0	0	0	0	0	0	0	0	0	0	0	0	0	0	0	0	0	0	0	1	0
Elva	F	78	238	238	34	7	2014	1861	2014	0	0	0	0	0	0	0	0	0	0	0	0	0	0	0	0	0	0	0	0	0	0	0	1	1	0	0	0	0	0	0	0	1	0	1	0	1	1	1	0
Elvet	M	50	108	108	54	2	1930	1891	1971	0	0	0	0	0	0	0	0	0	0	0	0	0	0	0	0	0	0	0	0	0	0	0	0	0	0	0	0	0	0	0	0	0	0	0	0	0	0	0	0
Elvin	M	59	94	94	61	1.541	2007	1863	2007	0	0	0	0	0	0	0	0	0	0	0	0	0	0	0	0	0	0	0	0	0	0	0	0	0	1	2	0	1	0	0	0	1	0	0	1	0	2	1	0
Elvina	F	91	223	223	67	3.328	2003	1838	2003	2	1	3	0	2	1	0	1	1	2	2	0	1	2	2	2	0	1	3	0	3	0	3	3	0	3	2	2	1	2	3	3	3	2	2	2	2	0	1	6
Elvira	F	90	182	182	92	1.978	2010	1840	2010	0	0	1	1	0	0	1	0	0	0	3	0	0	0	0	0	0	1	1	2	2	2	0	2	0	0	1	1	0	2	0	2	0	0	4	0	0	0	2	1
Elwyn	M	91	1151	1151	698	1.649	1929	1866	1988	0	0	0	0	0	0	0	0	0	0	0	0	0	0	0	0	0	0	0	0	0	0	0	0	0	0	0	0	1	0	0	0	0	0	0	0	0	0	0	0
Ely	M	56	115	115	58	1.983	1846	1838	2001	5	4	4	1	3	4	2	5	10	1	1	3	2	3	1	0	1	3	4	1	5	1	7	2	2	1	1	1	1	0	1	0	1	1	1	2	0	1	1	0
Elysia	F	34	79	79	21	3.762	2014	1909	2014	0	0	0	0	0	0	0	0	0	0	0	0	0	0	0	0	0	0	0	0	0	0	0	0	0	0	0	0	0	0	0	0	0	0	0	0	0	0	0	0
Ema	F	38	51	51	19	2.684	1976	1838	1995	2	1	0	0	0	1	4	0	0	0	0	2	0	1	1	0	0	0	0	0	2	0	2	2	1	1	1	0	0	0	0	0	3	0	1	1	3	1	0	2
Emanuel	M	113	1807	1807	267	6.768	1841	1838	1990	41	50	49	62	61	36	61	49	47	31	48	44	43	35	37	25	35	40	33	33	34	30	33	38	25	20	30	40	24	33	26	26	23	28	22	26	21	34	14	16
Emelia	F	82	257	257	50	5.14	2012	1838	2014	11	3	6	4	4	3	7	5	5	2	3	2	6	5	2	3	5	6	9	8	3	6	6	3	4	5	6	3	6	2	0	6	1	1	1	2	0	0	1	0
Emeline	F	75	309	309	61	5.066	1847	1838	1988	5	2	6	2	0	1	4	5	3	9	4	7	6	6	3	9	7	9	9	7	7	8	9	4	3	6	11	11	12	4	5	6	6	3	5	12	7	4	2	1
Emely	F	37	150	150	11	13.636	1838	1838	1911	12	10	7	7	4	3	9	4	3	3	7	12	2	9	11	3	6	3	5	4	2	1	1	2	0	0	2	0	6	1	1	0	0	1	1	2	0	1	0	0
Emerson	M	42	57	57	140	0.407	2003	1845	2003	0	0	0	0	0	0	0	2	0	1	0	0	1	0	0	0	0	1	1	0	2	2	0	1	0	0	2	0	0	0	1	0	0	0	0	0	0	0	2	0
Emil	M	72	165	165	114	1.447	2005	1840	2005	0	0	1	0	0	0	0	0	0	0	0	1	0	1	0	0	0	0	0	0	1	0	0	0	0	2	2	1	0	1	0	1	0	0	3	3	2	2	5	1
Emila	F	53	267	267	20	13.35	1844	1838	1921	6	9	14	7	6	13	20	11	14	12	6	4	3	3	3	5	4	5	16	7	9	12	4	1	1	2	2	3	1	0	13	23	3	2	0	2	0	0	2	1
Emile	M	95	186	186	129	1.442	2002	1841	2007	0	0	0	1	1	0	0	0	0	0	0	1	0	1	1	1	1	0	0	0	1	0	2	0	1	4	1	1	0	0	1	0	2	2	1	1	3	1	1	1
Emiley	F	49	133	133	8	16.625	1851	1838	1994	1	2	1	0	3	3	6	4	1	5	6	5	7	10	2	2	7	8	6	2	3	2	1	2	4	3	2	0	2	1	4	3	2	1	2	0	1	0	2	0
Emilia	F	100	442	442	85	5.2	2011	1838	2014	5	3	3	1	6	0	0	2	1	6	4	2	6	5	10	10	17	11	18	16	11	11	9	10	22	12	7	14	8	5	4	3	2	1	2	1	3	1	3	3
Emilie	F	113	430	430	143	3.007	2007	1843	2010	0	0	0	0	0	1	0	0	1	0	2	3	2	2	3	2	3	3	2	6	6	0	4	3	2	4	6	6	4	6	7	5	7	3	4	4	1	6	7	11
Emiline	F	55	136	136	33	4.121	1856	1838	1973	1	1	1	1	1	4	5	5	5	3	1	4	1	0	0	2	1	6	7	6	2	4	3	5	5	2	3	3	3	6	5	3	1	4	3	0	1	1	0	2
Emily	F	177	136980	136980	16976	8.069	1999	1838	2014	282	309	380	375	441	517	500	554	681	664	763	906	983	1043	1221	1160	1273	1394	1349	1513	1611	1657	1716	1771	1900	1825	1935	1954	2024	2081	2108	2071	2205	2289	2289	2390	2542	2437	2724	2640
Emlyn	M	105	1284	1284	795	1.615	1909	1846	1998	0	0	0	0	0	0	0	0	1	0	0	0	0	0	0	0	0	0	0	0	0	0	0	0	0	0	0	0	0	0	0	0	0	1	0	0	0	0	1	0
Emma	F	177	140384	140384	19261	7.289	1979	1838	2014	1487	1685	1716	1779	1908	1799	2008	1900	2056	2033	2071	2161	2118	2132	2243	2144	2244	2204	2336	2161	2133	2216	2160	2244	2300	2248	2257	2167	2225	2247	2248	2139	2240	2247	2150	2199	2291	2291	2313	2272
Emmaline	F	67	127	127	31	4.097	1978	1838	1984	3	1	0	4	2	2	3	4	2	1	2	2	1	3	2	4	2	5	1	0	0	0	5	0	2	1	2	3	1	4	1	0	5	2	2	0	3	1	2	2
Emmanuel	M	135	2256	2256	564	4	2014	1838	2014	8	7	8	9	8	7	9	8	6	4	7	11	10	19	31	15	27	31	33	24	30	28	40	36	37	31	30	32	30	34	28	40	35	39	39	33	30	38	34	50
Emmelina	F	39	61	61	1	61	1859	1838	1939	1	0	1	0	2	2	0	0	1	0	0	1	2	2	0	0	2	0	1	0	0	3	3	2	0	3	2	1	1	0	1	1	0	3	0	0	1	3	1	0
Emmeline	F	121	2121	2121	602	3.523	1877	1838	2002	4	2	0	5	3	3	6	4	3	9	5	4	5	12	25	26	31	26	31	31	34	23	33	21	26	34	25	37	27	44	37	31	24	36	32	46	30	36	43	57
Emmett	M	51	76	76	227	0.335	1971	1839	1999	0	1	0	2	0	0	2	1	1	2	1	3	3	0	0	0	1	0	2	2	2	2	0	2	3	0	0	0	2	0	0	0	1	0	0	1	0	2	2	0
Emmie	F	98	1116	1116	169	6.604	2011	1860	2014	0	0	0	0	0	0	0	0	0	0	0	0	0	0	0	0	0	0	0	0	0	0	1	0	0	0	0	0	1	1	0	0	0	2	1	5	1	4	8	5
Emmily	F	31	67	67	6	11.167	1847	1838	1898	3	1	0	3	4	0	0	2	3	6	0	2	3	1	0	1	1	0	1	1	2	3	1	1	0	2	1	2	5	4	0	0	0	4	2	1	0	0	2	0
Emmott	F	41	61	61	93	0.656	1851	1839	1928	0	1	0	1	1	1	1	0	1	0	1	0	0	3	3	2	0	1	0	0	0	1	1	1	0	0	1	2	0	1	0	2	1	1	3	0	2	2	1	0
Emmy	F	58	116	116	16	7.25	2008	1843	2014	0	0	0	0	0	1	0	0	0	0	0	0	0	1	0	1	0	0	0	0	1	1	0	0	0	0	0	0	2	1	0	0	0	2	1	1	0	1	1	3
Emrys	M	108	1144	1144	651	1.757	1922	1839	1999	0	1	0	1	1	0	0	0	0	0	0	1	0	0	0	0	0	0	1	1	0	0	0	0	2	0	0	2	0	2	0	1	0	0	2	2	0	1	4	0
Emyr	M	99	712	712	204	3.49	1941	1881	1994	0	0	0	0	0	0	0	0	0	0	0	0	0	0	0	0	0	0	0	0	0	0	0	0	0	0	0	0	0	0	0	0	0	0	0	0	0	0	0	0
Ena	F	92	2973	2973	581	5.117	1906	1858	1977	0	0	0	0	0	0	0	0	0	0	0	0	0	0	0	0	0	0	0	0	2	0	0	0	0	0	0	0	1	1	0	1	0	0	1	0	0	1	1	1
Enid	F	107	9210	9210	1132	8.136	1930	1838	1989	1	0	0	0	0	0	0	0	0	0	0	0	0	0	0	0	0	0	0	0	0	1	0	0	1	0	0	1	1	3	1	0	1	0	6	1	5	3	1	4
Enis	M	48	79	79	10	7.9	2000	1839	2000	0	2	1	0	0	0	0	0	0	0	0	1	0	0	0	0	0	0	0	0	0	0	0	0	0	0	0	0	0	0	1	0	0	0	0	0	0	2	0	0
Ennis	M	54	99	99	51	1.941	2004	1849	2004	0	0	0	0	0	0	0	0	0	0	0	1	0	0	0	0	0	0	1	0	0	0	0	0	0	0	0	0	0	0	1	0	1	0	0	1	0	0	0	0
Enoch	M	116	9991	9991	825	12.11	1844	1838	1971	123	146	131	124	138	113	163	132	153	121	140	148	146	142	149	158	132	176	144	151	151	150	144	157	155	174	129	154	173	144	170	136	156	178	152	169	138	155	176	134
Enock	M	69	203	203	25	8.12	1840	1838	1936	8	9	13	7	5	4	4	5	4	6	1	7	1	3	1	2	1	2	2	5	5	4	2	2	2	4	3	2	6	3	7	3	2	3	3	7	3	1	2	0
Enos	M	100	1008	1008	144	7	1877	1838	1952	10	13	10	12	9	8	17	10	12	12	12	9	12	20	15	14	7	16	18	17	9	20	19	16	11	22	14	15	13	16	17	13	14	13	17	12	16	17	10	33
Enrico	M	37	52	52	17	3.059	2014	1881	2014	0	0	0	0	0	0	0	0	0	0	0	0	0	0	0	0	0	0	0	0	0	0	0	0	0	0	0	0	0	0	0	0	0	0	0	0	0	0	0	0
Ephraim	M	110	2389	2389	302	7.911	2013	1838	2013	29	34	35	29	39	43	31	29	30	45	27	38	46	41	39	44	41	33	42	40	38	29	40	37	36	33	34	33	36	29	38	38	39	36	29	26	34	40	31	47
Erasmus	M	56	86	86	37	2.324	1841	1838	1927	1	1	2	4	1	2	0	1	0	1	1	0	2	1	3	4	0	1	0	0	0	2	0	4	1	3	1	1	2	2	1	1	1	0	2	1	1	1	0	1
Eric	M	157	52047	52047	9088	5.727	1926	1838	2014	1	1	0	0	0	0	1	0	0	0	0	0	0	1	0	1	0	0	1	1	0	0	1	0	1	1	3	1	1	2	0	1	1	4	1	1	7	1	5	4
Erica	F	129	940	940	312	3.013	2010	1874	2011	0	0	0	0	0	0	0	0	0	0	0	0	0	0	0	0	0	0	0	0	0	0	0	0	0	0	0	0	0	0	0	0	0	0	0	0	1	0	0	1
Erik	M	54	86	86	29	2.966	2003	1887	2007	0	0	0	0	0	0	0	0	0	0	0	0	0	0	0	0	0	0	0	0	0	0	0	0	0	0	0	0	0	0	0	0	0	0	0	0	0	0	0	0
Erika	F	56	165	165	46	3.587	2005	1905	2005	0	0	0	0	0	0	0	0	0	0	0	0	0	0	0	0	0	0	0	0	0	0	0	0	0	0	0	0	0	0	0	0	0	0	0	0	0	0	0	0
Erin	F	55	799	799	283	2.823	2006	1863	2014	0	0	0	0	0	0	0	0	0	0	0	0	0	0	0	0	0	0	0	0	0	0	0	0	0	1	0	0	0	0	0	0	0	0	0	0	0	0	0	0
Erna	F	34	54	54	13	4.154	2000	1847	2000	0	0	0	0	0	0	0	0	0	1	0	0	0	0	0	0	0	0	0	0	0	0	0	0	0	0	0	0	0	0	2	0	0	0	0	0	0	0	0	1
Ernald	M	39	57	57	41	1.39	1886	1851	1944	0	0	0	0	0	0	0	0	0	0	0	0	0	1	0	0	0	0	0	0	0	0	0	0	0	0	0	0	0	0	0	0	0	1	0	1	0	1	0	0
Ernest	M	151	122525	122525	26658	4.596	1893	1838	2014	5	4	14	12	12	12	7	10	21	25	42	38	31	38	51	65	54	58	82	127	111	129	160	160	226	248	252	310	411	490	624	962	832	971	1020	1122	1359	1524	1711	1934
Ernestine	F	76	163	163	132	1.235	1973	1842	1973	0	0	0	0	1	0	0	0	0	0	0	1	0	1	0	1	3	3	0	0	0	1	3	1	0	1	1	0	3	0	5	1	1	0	2	1	3	0	1	3
Errol	M	62	224	224	58	3.862	1962	1881	1994	0	0	0	0	0	0	0	0	0	0	0	0	0	0	0	0	0	0	0	0	0	0	0	0	0	0	0	0	0	0	0	0	0	0	0	0	0	0	0	0
Ervin	M	48	77	77	16	4.812	2008	1840	2008	0	0	1	0	0	0	1	0	0	0	0	0	0	0	0	0	1	0	0	0	0	0	0	0	1	2	1	2	0	2	0	0	0	0	2	1	1	1	2	1
Erwin	M	41	55	55	51	1.078	1984	1838	1984	1	0	1	0	0	0	0	0	0	0	0	0	0	0	1	0	1	0	0	0	0	0	1	0	2	1	0	0	0	0	0	1	0	0	0	2	0	1	0	1
Eryl	unknown	80	394	394	117	3.368	1945	1880	1989	0	0	0	0	0	0	0	0	0	0	0	0	0	0	0	0	0	0	0	0	0	0	0	0	0	0	0	0	0	0	0	0	0	0	0	0	0	0	0	0
Esau	M	72	375	375	36	10.417	1845	1838	1925	7	7	5	5	6	8	7	13	13	7	7	7	4	12	6	6	6	6	5	10	6	13	9	8	1	7	2	7	7	8	10	6	8	6	6	4	10	10	6	6
Esma	F	39	79	79	11	7.182	1982	1881	1982	0	0	0	0	0	0	0	0	0	0	0	0	0	0	0	0	0	0	0	0	0	0	0	0	0	0	0	0	0	0	0	0	0	0	0	0	0	0	0	0
Esme	F	127	1273	1273	360	3.536	2013	1866	2014	0	0	0	0	0	0	0	0	0	0	0	0	0	0	0	0	0	0	0	0	0	0	0	0	0	0	0	0	1	0	0	0	1	0	1	0	0	0	0	0
Esmee	F	41	63	63	25	2.52	2013	1895	2013	0	0	0	0	0	0	0	0	0	0	0	0	0	0	0	0	0	0	0	0	0	0	0	0	0	0	0	0	0	0	0	0	0	0	0	0	0	0	0	0
Esmeralda	F	64	110	110	11	10	1919	1847	1968	0	0	0	0	0	0	0	0	0	1	0	0	0	3	0	0	1	0	1	1	2	1	1	0	1	1	0	2	2	0	0	1	0	1	2	0	1	1	4	1
Esmond	M	52	104	104	104	1	1951	1868	1992	0	0	0	0	0	0	0	0	0	0	0	0	0	0	0	0	0	0	0	0	0	0	0	0	0	0	0	0	0	0	1	0	0	0	2	0	0	0	0	0
Essie	F	66	191	191	24	7.958	2001	1858	2002	0	0	0	0	0	0	0	0	0	0	0	0	0	0	0	0	0	0	0	0	1	0	0	0	0	1	0	0	0	0	1	0	0	1	2	0	0	1	1	1
Estella	F	92	313	313	126	2.484	2014	1839	2014	0	1	0	0	0	0	0	0	0	0	0	1	0	0	0	0	0	0	0	0	0	3	0	3	0	1	2	2	0	2	0	0	0	1	3	0	0	0	2	0
Estelle	F	129	589	589	390	1.51	2000	1853	2008	0	0	0	0	0	0	0	0	0	0	0	0	0	0	0	1	0	0	0	2	3	2	3	0	0	0	2	1	2	0	1	1	0	0	3	1	1	0	0	1
Ester	F	90	260	260	35	7.429	1838	1838	1998	11	5	3	0	4	3	4	4	4	3	3	3	4	0	5	10	2	4	3	1	2	2	2	3	7	4	4	1	4	1	7	3	2	1	2	1	11	6	4	1
Esther	F	176	46807	46807	3435	13.626	1845	1838	2013	407	448	441	467	493	435	504	545	521	489	472	516	523	499	536	544	575	566	606	556	547	592	618	627	619	580	638	607	644	657	668	611	702	655	692	721	738	739	727	799
Ethan	M	47	1490	1490	293	5.085	2011	1843	2014	0	0	0	0	0	1	0	0	0	1	0	0	0	0	0	0	0	0	0	1	0	0	0	0	0	0	0	0	0	0	0	0	1	0	1	1	0	0	0	0
Ethel	F	123	117278	117278	8934	13.127	1891	1841	1973	0	0	0	2	1	0	0	1	1	2	1	3	0	0	0	0	2	5	3	6	18	14	31	26	32	37	42	67	69	77	129	143	182	212	259	322	433	551	686	766
Ethelbert	M	79	332	332	175	1.897	1885	1838	1936	2	1	1	0	2	0	1	1	1	0	1	0	0	1	1	1	1	5	0	1	1	4	2	3	4	2	1	3	4	3	1	3	8	6	8	2	5	10	7	7
Etheldreda	F	56	91	91	22	4.136	1884	1846	1953	0	0	0	0	0	0	0	0	1	0	0	0	0	0	0	0	1	0	1	0	0	0	0	0	0	2	1	0	1	0	1	0	0	1	0	1	1	0	1	3
Ethelinda	F	57	142	142	11	12.909	1885	1839	1930	0	1	0	0	0	0	0	0	0	2	0	0	0	2	1	0	0	0	0	1	2	0	0	0	0	2	2	2	3	1	1	2	1	1	1	2	4	2	2	4
Etheline	F	44	75	75	15	5	1873	1851	1961	0	0	0	0	0	0	0	0	0	0	0	0	0	1	1	0	0	0	0	0	0	0	1	0	0	0	0	0	1	0	0	1	0	0	1	6	1	4	4	1
Ethell	F	37	71	71	23	3.087	1883	1860	1928	0	0	0	0	0	0	0	0	0	0	0	0	0	0	0	0	0	0	0	0	0	0	1	0	0	0	3	1	3	1	0	0	3	1	2	2	3	2	2	4
Ethelreda	F	57	128	128	15	8.533	1935	1857	1951	0	0	0	0	0	0	0	0	0	0	0	0	0	0	0	0	0	0	0	1	0	0	0	0	0	0	0	0	0	0	0	0	0	0	0	0	0	1	2	1
Ethelwyn	F	51	118	118	60	1.967	1877	1868	1942	0	0	0	0	0	0	0	0	0	0	0	0	0	0	0	0	0	0	0	0	0	0	0	0	0	0	0	0	0	0	2	0	3	2	3	2	0	3	2	6
Etta	F	78	178	178	214	0.832	2013	1838	2013	1	0	0	0	1	0	0	1	0	0	1	1	1	0	0	0	1	1	2	0	0	0	1	1	2	0	0	1	1	2	5	2	1	1	0	3	2	4	6	6
Ettie	F	72	557	557	59	9.441	1891	1861	1999	0	0	0	0	0	0	0	0	0	0	0	0	0	0	0	0	0	0	0	0	0	0	0	1	0	1	1	0	0	0	3	3	1	5	3	8	7	7	7	12
Etty	F	86	701	701	73	9.603	1886	1838	1957	1	3	1	1	0	2	0	1	2	0	0	0	2	3	1	2	4	0	3	3	2	2	1	5	4	4	1	6	10	4	10	5	9	6	14	12	19	8	14	18
Euan	M	62	193	193	30	6.433	2005	1844	2014	0	0	0	0	0	0	2	1	0	1	0	2	0	2	1	0	1	2	1	1	0	0	0	0	0	0	0	0	0	0	0	0	0	0	0	0	0	0	0	0
Eugene	M	147	1271	1271	754	1.686	1957	1838	2007	1	1	2	1	3	4	2	1	3	2	6	1	3	5	5	3	4	3	13	7	5	8	6	5	3	10	6	10	1	5	1	5	9	6	8	10	5	5	6	2
Eugenia	F	109	530	530	271	1.956	1884	1846	1983	0	0	0	0	0	0	0	0	1	1	1	2	0	0	1	5	4	4	6	3	4	1	3	3	4	2	3	2	4	2	7	11	12	7	5	12	7	9	8	9
Eugenie	F	101	548	548	449	1.22	1856	1841	1988	0	0	0	1	0	0	0	0	0	0	0	0	1	1	0	1	6	19	24	8	11	8	7	11	2	8	5	7	3	6	8	4	3	8	0	7	10	7	6	8
Eunice	F	139	8848	8848	978	9.047	1928	1838	2006	8	16	7	15	12	9	10	13	17	6	16	16	12	12	24	20	19	28	18	33	24	27	25	20	26	35	27	33	36	43	22	27	31	41	31	34	40	38	55	42
Euphemia	F	107	608	608	118	5.153	1915	1840	2006	0	0	1	3	2	4	2	3	2	4	5	0	5	6	1	2	8	8	8	3	3	7	6	4	5	3	5	3	8	3	8	7	5	7	4	12	15	10	7	10
Eurwen	F	55	262	262	70	3.743	2007	1898	2007	0	0	0	0	0	0	0	0	0	0	0	0	0	0	0	0	0	0	0	0	0	0	0	0	0	0	0	0	0	0	0	0	0	0	0	0	0	0	0	0
Eurwyn	F	39	74	74	36	2.056	1924	1913	1991	0	0	0	0	0	0	0	0	0	0	0	0	0	0	0	0	0	0	0	0	0	0	0	0	0	0	0	0	0	0	0	0	0	0	0	0	0	0	0	0
Eustace	M	89	411	411	289	1.422	1891	1838	1967	2	0	0	0	0	1	1	0	0	3	1	0	1	1	2	0	0	2	2	2	4	2	1	2	5	5	6	0	3	2	3	3	3	6	8	6	7	5	9	10
Eva	F	170	31645	31645	2638	11.996	1906	1840	2014	0	0	1	1	0	1	0	0	2	2	0	2	2	3	11	55	52	49	66	42	56	54	73	85	66	60	84	83	96	83	120	123	121	129	124	171	153	169	176	252
Evaline	F	78	198	198	50	3.96	1906	1853	1946	0	0	0	0	0	0	0	0	0	0	0	0	0	0	0	3	1	2	1	0	2	1	2	0	0	1	2	2	3	1	2	1	2	2	4	1	3	4	2	1
Evan	M	171	14623	14623	2788	5.245	2009	1838	2014	166	167	151	166	174	172	148	159	164	138	151	147	187	165	162	152	173	177	160	174	151	184	175	158	214	190	189	186	163	209	210	192	198	180	181	165	219	187	220	233
Evangeline	F	105	668	668	174	3.839	2009	1852	2009	0	0	0	0	0	0	0	0	0	0	0	0	0	0	1	31	26	16	7	15	14	4	7	7	9	9	8	6	6	8	7	4	10	11	16	8	10	17	12	13
Evans	M/F	52	101	101	1928	0.052	1847	1838	1949	1	2	2	0	1	1	0	0	1	6	1	0	2	1	2	0	0	0	4	2	0	3	5	0	1	6	4	0	0	3	1	3	3	2	2	0	2	0	0	2
Eve	F	175	1725	1725	1020	1.691	2006	1838	2014	3	9	8	14	9	11	9	5	17	3	10	14	16	12	18	10	13	13	13	11	14	12	9	9	10	7	13	14	15	18	11	20	19	13	10	11	18	13	6	15
Eveleen	F	52	128	128	58	2.207	1881	1840	1941	0	0	1	0	0	0	0	0	0	0	0	0	0	0	0	0	0	0	0	0	0	0	0	0	0	0	0	0	0	2	1	0	1	1	1	2	0	0	1	0
Evelina	F	95	684	684	97	7.052	1855	1840	2005	0	0	2	0	1	2	0	0	3	1	2	2	4	8	2	8	3	16	7	5	4	9	7	5	6	8	6	8	9	9	6	9	7	13	14	8	15	9	9	12
Eveline	F	127	14800	14800	4244	3.487	1908	1838	1978	1	0	1	0	0	1	0	1	1	1	3	1	1	5	1	9	4	7	2	14	14	14	5	11	15	12	20	21	22	19	33	32	39	37	63	43	56	69	81	89
Evelyn	M/F	169	29455	29455	8523	3.456	1907	1838	2014	1	0	0	0	4	5	3	2	5	8	2	3	5	5	6	5	4	4	7	8	14	7	12	17	10	19	13	22	28	21	26	48	37	36	42	34	51	68	57	78
Evelyne	F	92	328	328	117	2.803	1968	1848	1996	0	0	0	0	0	0	0	0	0	0	1	1	1	0	0	0	1	0	1	1	0	0	1	1	1	0	0	0	1	0	2	0	1	1	1	4	4	3	1	2
Everard	M	81	162	162	248	0.653	1918	1849	1967	0	0	0	0	0	0	0	0	0	0	0	1	0	1	0	1	3	1	1	2	2	1	1	0	4	2	0	0	3	1	1	2	1	4	1	2	5	2	3	1
Everett	M	61	119	119	267	0.446	1880	1849	1951	0	0	0	0	0	0	0	0	0	0	0	2	3	2	0	0	1	0	0	0	2	0	1	0	0	0	3	1	0	0	0	2	2	0	1	0	0	1	0	1
Everilda	F	53	81	81	8	10.125	1941	1840	1948	0	0	1	0	1	1	0	0	0	0	0	0	0	1	0	2	1	1	1	0	1	0	0	2	1	0	1	3	2	1	2	1	1	2	1	1	2	3	2	0
Evie	F	44	820	820	79	10.38	2008	1888	2014	0	0	0	0	0	0	0	0	0	0	0	0	0	0	0	0	0	0	0	0	0	0	0	0	0	0	0	0	0	0	0	0	0	0	0	0	0	0	0	0
Ewan	M	91	465	465	164	2.835	2008	1838	2014	1	2	0	0	0	0	0	0	0	0	0	0	0	0	0	0	0	1	0	0	0	0	0	0	0	0	0	0	0	0	0	0	0	0	0	2	1	1	0	0
Ewart	M	88	759	759	2024	0.375	1898	1848	1967	0	0	0	0	0	0	0	0	0	0	1	0	1	0	0	0	0	0	0	0	0	0	0	0	0	0	0	1	0	0	4	4	5	0	1	1	0	0	3	6
Ewen	M	64	91	91	62	1.468	2005	1841	2010	0	0	0	2	0	0	0	0	0	1	1	0	0	0	0	1	1	1	0	1	0	0	1	0	0	2	0	0	0	0	1	0	0	0	0	0	0	1	0	0
Ezekiah	M	34	58	58	2	29	1843	1839	1947	0	2	3	0	2	4	1	3	0	1	1	0	0	0	0	1	1	0	1	0	1	0	2	1	1	1	1	1	0	2	1	2	3	4	3	1	2	5	1	1
Ezekiel	M	91	468	468	76	6.158	2012	1838	2012	9	6	9	8	8	8	4	4	6	3	11	9	8	2	8	6	6	9	11	7	6	11	8	5	12	6	2	7	10	7	8	9	8	6	7	5	11	9	6	10
Ezra	M	105	1794	1794	196	9.153	1848	1838	2006	25	22	17	19	21	17	26	20	25	25	35	16	25	36	30	37	28	29	32	41	27	38	30	28	38	32	26	40	29	22	29	22	30	22	29	24	40	32	17	32
Fabian	M	46	83	83	34	2.441	2009	1841	2013	0	0	0	1	0	0	0	0	0	0	1	0	0	0	0	0	0	0	0	0	0	0	0	0	0	0	1	0	0	0	0	0	1	0	0	0	0	0	0	0
Fahima	F	23	64	64	3	21.333	2010	1978	2012	0	0	0	0	0	0	0	0	0	0	0	0	0	0	0	0	0	0	0	0	0	0	0	0	0	0	0	0	0	0	0	0	0	0	0	0	0	0	0	0
Faisal	M	30	113	113	23	4.913	2014	1968	2014	0	0	0	0	0	0	0	0	0	0	0	0	0	0	0	0	0	0	0	0	0	0	0	0	0	0	0	0	0	0	0	0	0	0	0	0	0	0	0	0
Faith	F	171	1721	1721	703	2.448	2007	1838	2014	16	12	16	15	21	10	13	19	16	14	18	18	12	7	16	15	15	7	13	23	11	14	6	18	8	10	11	18	20	13	11	10	8	20	16	21	16	22	13	23
Faithful	F	46	64	64	23	2.783	1845	1838	1915	1	1	1	0	0	1	0	4	1	1	3	1	0	2	1	1	1	0	2	1	0	2	1	0	1	1	0	0	2	0	0	1	1	1	0	0	2	1	1	1
Fanney	F	54	152	152	1	152	1848	1838	1920	4	3	4	6	6	3	8	5	1	2	9	6	6	6	1	1	2	2	4	4	3	6	7	1	1	5	0	2	2	0	1	2	2	1	4	4	3	3	0	0
Fannie	F	63	280	280	34	8.235	1887	1847	1928	0	0	0	0	0	0	0	0	0	1	0	0	0	0	0	0	0	2	0	1	1	4	0	0	2	1	4	1	3	1	4	1	3	4	4	2	3	0	5	2
Fanny	F	111	47153	47153	1842	25.599	1857	1838	1978	317	362	406	394	409	401	452	486	493	512	538	633	601	674	688	652	686	780	785	825	699	818	789	792	788	823	822	823	822	835	911	857	848	835	851	858	886	872	883	895
Farah	F	36	99	99	11	9	1985	1869	2010	0	0	0	0	0	0	0	0	0	0	0	0	0	0	0	0	0	0	0	0	0	0	0	0	0	0	0	0	0	0	0	1	0	0	0	0	0	0	0	0
Farhan	M	19	52	52	11	4.727	2011	1975	2011	0	0	0	0	0	0	0	0	0	0	0	0	0	0	0	0	0	0	0	0	0	0	0	0	0	0	0	0	0	0	0	0	0	0	0	0	0	0	0	0
Farhana	F	30	100	100	3	33.333	1995	1967	2005	0	0	0	0	0	0	0	0	0	0	0	0	0	0	0	0	0	0	0	0	0	0	0	0	0	0	0	0	0	0	0	0	0	0	0	0	0	0	0	0
Farida	F	33	85	85	3	28.333	1975	1930	1998	0	0	0	0	0	0	0	0	0	0	0	0	0	0	0	0	0	0	0	0	0	0	0	0	0	0	0	0	0	0	0	0	0	0	0	0	0	0	0	0
Farnham	unknown	47	74	74	43	1.721	1847	1838	1991	1	2	1	2	1	2	1	1	0	4	0	3	1	0	1	0	0	2	2	1	3	0	1	3	1	1	1	1	1	0	1	3	2	1	0	3	2	2	1	2
Farrah	F	28	63	63	32	1.969	2001	1842	2010	0	0	0	0	1	0	0	0	0	0	1	0	0	0	0	0	0	0	0	0	0	0	0	0	0	0	0	0	0	0	0	0	0	0	0	0	0	0	0	0
Farrell	M	32	51	51	105	0.486	2004	1841	2008	0	0	0	1	0	0	0	0	0	0	0	3	0	0	0	1	0	0	0	0	1	0	1	1	0	0	0	1	0	0	1	0	0	1	0	0	0	0	0	0
Farzana	F	37	226	226	6	37.667	1979	1965	2006	0	0	0	0	0	0	0	0	0	0	0	0	0	0	0	0	0	0	0	0	0	0	0	0	0	0	0	0	0	0	0	0	0	0	0	0	0	0	0	0
Fatima	F	62	247	247	101	2.446	2011	1856	2014	0	0	0	0	0	0	0	0	0	0	0	0	0	0	0	0	0	0	1	0	0	0	0	0	0	0	0	0	0	0	0	0	0	0	0	0	0	0	0	0
Fay	F	99	943	943	732	1.288	1986	1890	2009	0	0	0	0	0	0	0	0	0	0	0	0	0	0	0	0	0	0	0	0	0	0	0	0	0	0	0	0	0	0	0	0	0	0	0	0	0	0	0	0
Faye	F	74	975	975	739	1.319	1987	1926	2013	0	0	0	0	0	0	0	0	0	0	0	0	0	0	0	0	0	0	0	0	0	0	0	0	0	0	0	0	0	0	0	0	0	0	0	0	0	0	0	0
Feargus	M	37	144	144	64	2.25	1841	1838	2005	2	7	20	23	22	8	4	2	6	11	8	3	2	1	1	0	0	0	0	0	0	1	1	1	2	1	0	1	0	0	0	0	1	0	1	1	0	0	1	0
Felicia	F	122	349	349	107	3.262	2007	1838	2007	3	5	5	2	6	3	3	2	4	4	6	2	6	2	0	1	4	0	5	2	1	4	2	4	5	5	1	3	3	4	2	6	5	4	3	0	3	3	8	5
Felicity	F	102	701	701	197	3.558	2010	1880	2014	0	0	0	0	0	0	0	0	0	0	0	0	0	0	0	0	0	0	0	0	0	0	0	0	0	0	0	0	0	0	0	0	0	0	0	0	0	0	0	0
Felix	M	157	1405	1405	293	4.795	2010	1838	2014	7	8	12	16	10	7	9	9	17	10	15	12	12	9	20	13	11	14	11	18	9	13	15	9	12	14	8	17	13	13	11	13	11	16	11	7	15	18	10	9
Fenella	F	58	81	81	36	2.25	1998	1849	2006	0	0	0	0	0	0	0	0	0	0	0	1	0	1	0	0	0	0	0	0	0	0	0	0	0	0	0	0	0	0	0	0	0	0	1	0	0	1	0	1
Fenton	M	82	204	204	453	0.45	2001	1840	2008	0	0	2	1	1	0	1	2	2	0	4	3	0	0	2	5	1	0	4	5	5	6	2	1	1	1	2	5	3	6	5	1	1	3	2	5	1	5	5	1
Ferdinand	M	90	337	337	157	2.146	2008	1839	2010	0	5	3	1	2	3	0	0	5	1	2	4	1	5	5	3	2	7	5	5	4	6	2	1	1	4	5	4	6	7	2	3	4	5	5	5	4	5	4	5
Fergus	M	148	540	540	234	2.308	2013	1838	2013	3	4	13	22	13	6	3	1	12	7	7	5	0	3	2	2	3	2	1	1	3	2	2	2	2	4	2	5	5	4	5	2	1	3	2	6	6	2	4	5
Fern	F	45	136	136	98	1.388	2011	1856	2013	0	0	0	0	0	0	0	0	0	0	0	0	0	0	0	0	0	0	1	0	0	0	0	0	0	0	0	0	0	0	0	0	0	0	0	0	0	0	0	0
Festus	M	41	55	55	5	11	1854	1840	1928	0	0	1	0	1	1	1	0	0	0	0	0	2	0	1	1	4	0	3	3	1	1	1	1	3	1	0	1	1	0	0	2	1	1	1	2	1	1	1	2
Ffion	F	47	183	183	37	4.946	1987	1920	2011	0	0	0	0	0	0	0	0	0	0	0	0	0	0	0	0	0	0	0	0	0	0	0	0	0	0	0	0	0	0	0	0	0	0	0	0	0	0	0	0
Fielden	M	56	91	91	152	0.599	1857	1838	1927	1	1	1	1	0	0	0	0	1	1	1	0	1	2	0	0	2	1	2	4	3	0	2	2	1	0	3	2	0	2	3	0	1	1	1	1	1	4	1	1
Fielding	M	69	160	160	544	0.294	1847	1838	1984	1	1	1	3	3	3	3	2	0	7	0	0	0	4	1	5	2	0	3	1	4	3	1	3	3	2	1	2	4	4	2	1	3	1	5	3	3	3	3	5
Finlay	M/F	60	488	488	147	3.32	2005	1851	2014	0	0	0	0	0	0	0	0	0	0	0	0	0	1	0	0	1	2	0	0	0	0	0	0	0	0	0	0	0	0	0	0	1	0	2	0	0	0	1	1
Finley	M/F	40	442	442	79	5.595	2012	1861	2014	0	0	0	0	0	0	0	0	0	0	0	0	0	0	0	0	0	0	0	0	0	0	0	2	0	1	0	0	0	1	0	0	0	0	1	0	0	1	0	2
Finn	M	29	205	205	53	3.868	2002	1872	2014	0	0	0	0	0	0	0	0	0	0	0	0	0	0	0	0	0	0	0	0	0	0	0	0	0	0	0	0	0	0	0	0	0	0	1	0	0	0	0	0
Fiona	F	92	4400	4400	765	5.752	1967	1903	2009	0	0	0	0	0	0	0	0	0	0	0	0	0	0	0	0	0	0	0	0	0	0	0	0	0	0	0	0	0	0	0	0	0	0	0	0	0	0	0	0
Firth	unknown	67	133	133	365	0.364	1860	1839	1948	0	1	3	1	3	1	1	2	2	1	1	1	1	1	1	0	4	2	1	2	0	1	5	1	0	2	3	1	1	4	4	4	3	1	3	3	1	2	0	3
Fleetwood	M	39	53	53	127	0.417	1842	1839	1934	0	1	0	0	2	2	1	0	0	1	0	0	0	2	2	0	0	0	0	0	0	1	0	2	0	0	1	0	1	1	2	0	0	0	1	0	1	0	0	0
Fletcher	M/F	93	243	243	1408	0.173	2014	1838	2014	3	0	1	2	4	3	4	2	4	3	3	3	0	3	2	2	3	4	2	5	5	4	2	0	7	2	1	6	1	2	1	4	2	2	5	4	4	7	2	5
Fleur	F	43	120	120	100	1.2	2002	1931	2014	0	0	0	0	0	0	0	0	0	0	0	0	0	0	0	0	0	0	0	0	0	0	0	0	0	0	0	0	0	0	0	0	0	0	0	0	0	0	0	0
Flora	F	149	5297	5297	385	13.758	1877	1838	2013	4	6	2	2	5	5	3	7	7	6	10	9	8	10	7	8	12	16	2	15	18	15	17	34	13	25	26	28	45	32	67	68	83	91	97	96	108	113	131	160
Florence	M/F	170	174572	174572	11276	15.482	1892	1838	2014	3	4	2	4	5	7	6	12	9	16	19	25	27	37	38	46	79	108	246	229	214	241	239	321	319	365	512	564	634	700	920	928	1206	1310	1515	1681	1960	2112	2585	2917
Florie	F	54	1081	1081	8	135.125	1893	1867	1959	0	0	0	0	0	0	0	0	0	0	0	0	0	0	0	0	0	0	0	0	0	0	0	0	0	0	0	0	0	2	0	0	1	1	3	5	8	14	13	11
Florinda	F	39	59	59	12	4.917	1974	1839	1974	0	1	0	0	2	0	0	0	0	1	0	2	0	0	0	0	1	0	0	0	0	1	0	0	0	1	0	0	0	2	0	0	0	0	0	0	1	0	1	2
Floris	M/F	32	88	88	8	11	1885	1885	1940	0	0	0	0	0	0	0	0	0	0	0	0	0	0	0	0	0	0	0	0	0	0	0	0	0	0	0	0	0	0	0	0	0	0	0	0	0	0	0	0
Florrie	F	84	12198	12198	73	167.096	1895	1866	2009	0	0	0	0	0	0	0	0	0	0	0	0	0	0	0	0	0	0	0	0	0	0	0	0	0	0	0	0	1	1	0	0	1	3	4	5	9	24	26	29
Florry	M	62	1786	1786	11	162.364	1886	1858	1942	0	0	0	0	0	0	0	0	0	0	0	0	0	0	0	0	0	0	0	0	1	0	0	0	0	0	0	0	1	0	0	5	6	7	10	18	27	28	51	60
Flory	F	46	321	321	4	80.25	1882	1863	1934	0	0	0	0	0	0	0	0	0	0	0	0	0	0	0	0	0	0	0	0	0	0	0	0	0	1	0	1	0	1	1	1	2	1	6	0	4	5	5	6
Flossie	F	53	331	331	28	11.821	1900	1877	1945	0	0	0	0	0	0	0	0	0	0	0	0	0	0	0	0	0	0	0	0	0	0	0	0	0	0	0	0	0	0	0	0	0	0	0	0	0	0	0	1
Flossy	F	25	55	55	2	27.5	1882	1872	1922	0	0	0	0	0	0	0	0	0	0	0	0	0	0	0	0	0	0	0	0	0	0	0	0	0	0	0	0	0	0	0	0	0	0	1	0	0	0	0	1
Floyd	M	34	76	76	110	0.691	2008	1853	2008	0	0	0	0	0	0	0	0	0	0	0	0	0	0	0	1	0	0	0	0	0	0	0	0	0	0	0	0	0	0	0	0	0	0	0	1	0	0	0	0
Flynn	M	20	78	78	53	1.472	2003	1987	2014	0	0	0	0	0	0	0	0	0	0	0	0	0	0	0	0	0	0	0	0	0	0	0	0	0	0	0	0	0	0	0	0	0	0	0	0	0	0	0	0
Foster	M/F	95	337	337	1469	0.229	1879	1838	1990	1	0	5	4	6	4	4	6	2	4	2	3	2	7	4	4	4	5	3	2	4	1	3	8	3	6	6	2	2	8	5	4	4	6	6	5	4	7	6	5
Foulds	unknown	34	51	51	103	0.495	1845	1838	1915	2	2	1	1	1	2	1	4	0	2	0	0	0	2	1	0	1	0	1	2	1	3	0	0	1	1	0	2	0	1	2	0	0	0	1	2	1	0	0	0
Fountain	M	42	69	69	58	1.19	1849	1838	1918	2	2	1	2	1	2	2	1	2	1	0	4	3	0	0	2	0	0	1	2	2	0	1	0	1	1	0	0	1	0	2	0	1	1	1	0	1	1	2	1
Fozia	unknown	31	95	95	0	.	1980	1959	2000	0	0	0	0	0	0	0	0	0	0	0	0	0	0	0	0	0	0	0	0	0	0	0	0	0	0	0	0	0	0	0	0	0	0	0	0	0	0	0	0
France	M/F	47	74	74	260	0.285	1915	1849	1963	0	0	0	0	0	0	0	0	0	0	0	1	0	0	0	0	1	1	0	2	0	0	0	0	0	0	0	1	1	1	2	3	0	0	0	3	1	1	1	2
Frances	M/F	174	73654	73654	19080	3.86	1917	1838	2014	433	432	452	419	442	414	471	510	493	425	481	495	566	547	521	501	573	552	565	573	561	598	595	587	600	641	640	622	630	700	692	698	693	727	791	779	817	840	887	935
Francesca	F	109	1191	1191	549	2.169	1991	1847	2014	0	0	0	0	0	0	0	0	0	1	0	0	0	0	0	0	0	0	0	0	0	0	1	1	1	0	0	0	0	0	0	0	0	0	1	0	0	0	0	0
Francesco	M	68	128	128	47	2.723	2010	1857	2010	0	0	0	0	0	0	0	0	0	0	0	0	0	0	0	0	0	0	0	1	0	0	0	1	0	0	0	0	0	0	0	0	0	0	0	0	0	1	0	0
Francess	F	54	82	82	22	3.727	1842	1838	1962	2	0	0	1	3	1	0	0	1	0	3	1	2	0	1	0	0	0	0	1	0	0	0	1	0	0	0	0	0	1	1	0	0	0	1	1	1	2	1	0
Francine	F	53	192	192	96	2	1957	1901	2009	0	0	0	0	0	0	0	0	0	0	0	0	0	0	0	0	0	0	0	0	0	0	0	0	0	0	0	0	0	0	0	0	0	0	0	0	0	0	0	0
Francis	M	172	79230	79230	25430	3.116	1926	1838	2012	351	367	418	397	344	353	431	456	449	406	380	435	437	481	473	493	499	492	491	483	504	566	574	535	578	612	631	647	637	667	608	634	643	658	690	669	689	756	824	857
Francisco	M/F	59	85	85	20	4.25	1976	1838	1992	1	0	0	0	0	0	0	0	0	0	0	1	0	1	0	0	0	1	0	0	0	0	0	0	0	0	0	0	0	0	0	0	0	1	1	0	1	1	1	0
Franco	M	28	58	58	25	2.32	2008	1918	2010	0	0	0	0	0	0	0	0	0	0	0	0	0	0	0	0	0	0	0	0	0	0	0	0	0	0	0	0	0	0	0	0	0	0	0	0	0	0	0	0
Francois	M/F	43	65	65	45	1.444	2005	1839	2005	0	1	0	0	0	0	0	0	1	0	0	0	0	0	0	1	0	0	1	0	0	0	0	1	0	1	0	0	0	0	0	0	0	0	0	2	0	1	0	1
Frank	M	167	138493	138493	8985	15.414	1913	1838	2010	25	42	37	55	53	69	54	81	88	119	131	144	173	183	211	236	280	270	338	339	369	461	452	485	514	557	602	624	692	695	815	782	908	933	980	1035	1142	1314	1334	1356
Frankie	M/F	50	167	167	43	3.884	2012	1885	2014	0	0	0	0	0	0	0	0	0	0	0	0	0	0	0	0	0	0	0	0	0	0	0	0	0	0	0	0	0	0	0	0	0	0	0	0	0	0	0	0
Frankland	unknown	51	70	70	223	0.314	1882	1838	1943	1	0	2	0	0	2	0	1	0	1	0	1	0	0	1	1	1	0	0	0	0	1	0	1	0	1	0	1	0	0	2	0	2	0	0	0	1	1	0	2
Franklin	M/F	130	652	652	723	0.902	2008	1838	2008	2	3	5	1	1	3	8	1	1	4	4	5	3	5	6	12	6	9	7	11	6	6	12	4	8	6	5	5	9	7	3	11	13	6	9	6	6	12	7	9
Franklyn	M/F	65	131	131	183	0.716	2004	1863	2004	0	0	0	0	0	0	0	0	0	0	0	0	0	0	0	0	0	0	0	0	0	0	0	0	0	1	0	0	1	0	0	0	0	0	0	0	0	1	0	0
Franz	M	63	97	97	42	2.31	2007	1861	2007	0	0	0	0	0	0	0	0	0	0	0	0	0	0	0	0	0	0	0	0	0	0	0	1	0	0	1	2	2	1	1	0	1	0	2	0	1	4	2	3
Fraser	M	98	397	397	947	0.419	2014	1844	2014	0	0	0	0	0	0	1	0	0	0	0	0	0	0	0	0	0	0	0	0	0	0	0	1	0	0	0	1	0	0	0	0	0	0	0	0	1	0	2	0
Frazer	M	59	135	135	227	0.595	2006	1844	2010	0	0	0	0	0	0	1	1	0	0	0	0	0	0	0	0	0	0	0	0	0	0	0	0	0	0	0	0	0	0	0	0	0	0	0	0	0	0	0	0
Fred	M	149	89739	89739	1493	60.106	1889	1838	2009	1	3	3	9	7	9	17	22	27	28	26	62	46	64	96	84	121	141	190	228	245	333	361	387	459	503	555	616	682	743	819	871	882	983	1023	1110	1163	1213	1340	1445
Freda	F	103	13233	13233	1318	10.04	1927	1842	2005	0	0	0	0	1	0	0	0	0	0	1	0	0	0	0	0	0	0	0	0	0	0	0	0	0	0	1	0	0	0	1	3	0	2	0	2	0	0	1	3
Freddie	M/F	87	490	490	58	8.448	2012	1866	2014	0	0	0	0	0	0	0	0	0	0	0	0	0	0	0	0	0	0	0	0	0	0	0	0	0	0	0	0	1	0	0	0	1	3	1	1	0	0	0	3
Freddy	M/F	79	526	526	16	32.875	2009	1851	2013	0	0	0	0	0	0	0	0	0	0	0	0	0	1	0	0	1	0	1	1	0	1	1	1	4	3	7	4	10	7	10	13	12	11	9	12	11	13	16	17
Frederic	M	122	5070	5070	977	5.189	1860	1838	2010	46	54	75	60	68	73	65	83	79	72	83	76	74	93	65	96	101	96	109	113	114	108	141	125	109	104	104	104	106	96	81	69	105	92	66	72	81	65	52	63
Frederica	F	112	321	321	220	1.459	2005	1838	2005	2	0	1	0	2	2	1	1	3	2	2	2	0	1	2	3	2	3	1	1	1	1	0	5	0	2	1	5	1	1	4	3	2	0	2	2	0	5	3	4
Frederick	M	175	167030	167030	35711	4.677	1900	1838	2013	361	419	416	398	424	505	519	549	586	620	638	680	656	778	796	834	890	971	1057	1081	1430	1486	1443	1488	1465	1412	1461	1514	1559	1637	1680	1717	1940	1945	2015	2084	2123	2186	2228	2316
Fredric	M	71	139	139	60	2.317	2005	1838	2006	1	6	5	2	3	2	6	5	2	0	0	3	1	2	2	6	2	5	3	2	3	7	2	2	1	2	1	1	1	6	1	2	0	0	1	2	0	1	1	1
Fredrick	M	116	990	990	242	4.091	1863	1838	2007	11	7	7	14	16	21	7	11	6	7	11	11	20	14	17	23	11	12	13	15	20	16	17	23	17	35	16	13	23	24	26	14	18	11	14	9	17	14	5	14
Freeman	M/F	73	159	159	342	0.465	1879	1838	1933	3	0	1	2	3	1	1	1	2	0	3	1	1	1	1	1	2	1	1	4	1	2	0	0	1	3	3	0	4	5	4	1	1	1	1	3	4	1	2	2
Freida	F	39	95	95	14	6.786	1902	1880	1970	0	0	0	0	0	0	0	0	0	0	0	0	0	0	0	0	0	0	0	0	0	0	0	0	0	0	0	0	0	0	0	0	0	0	0	0	0	0	0	0
Freya	F	54	790	790	120	6.583	2011	1897	2014	0	0	0	0	0	0	0	0	0	0	0	0	0	0	0	0	0	0	0	0	0	0	0	0	0	0	0	0	0	0	0	0	0	0	0	0	0	0	0	0
Frida	F	42	70	70	23	3.043	2010	1866	2010	0	0	0	0	0	0	0	0	0	0	0	0	0	0	0	0	0	0	0	0	0	0	0	0	0	0	0	0	1	1	0	0	1	0	0	0	0	0	1	1
Frieda	F	78	295	295	41	7.195	1980	1855	1980	0	0	0	0	0	0	0	0	0	0	0	0	0	0	0	0	0	1	0	0	0	0	0	0	1	0	0	1	1	1	1	0	0	0	1	0	0	0	0	1
Friend	M	80	234	234	41	5.707	1868	1838	1944	1	1	3	3	4	1	0	1	0	1	0	2	2	5	3	5	4	1	6	6	4	5	3	5	2	3	5	2	5	3	8	6	3	5	6	5	1	2	2	5
Fritz	M	49	131	131	42	3.119	1882	1854	1961	0	0	0	0	0	0	0	0	0	0	0	0	0	0	0	0	1	0	0	0	0	0	0	0	1	0	1	0	0	0	0	1	1	2	1	4	3	3	3	1
Gabriel	F	163	926	926	442	2.095	2009	1838	2014	7	3	5	7	2	11	8	7	7	5	11	11	8	8	9	8	6	11	12	5	7	8	7	8	11	4	6	7	1	8	9	4	6	11	7	9	13	1	7	2
Gabriella	F	86	286	286	77	3.714	2014	1843	2014	0	0	0	0	0	1	0	0	0	0	0	0	0	0	0	0	0	0	0	0	1	0	0	0	1	0	1	0	0	0	0	0	1	0	0	0	0	0	0	1
Gabrielle	F	125	970	970	349	2.779	2002	1857	2013	0	0	0	0	0	0	0	0	0	0	0	0	0	0	0	0	0	0	0	1	0	0	0	0	0	0	0	0	0	0	0	0	0	0	0	0	0	1	0	0
Gaenor	F	50	64	64	12	5.333	1971	1838	1972	1	1	1	0	1	1	0	1	0	0	0	1	1	0	0	0	1	0	0	0	0	0	0	0	0	1	0	0	0	0	0	0	0	0	0	0	1	0	0	1
Gail	F	61	4726	4726	1369	3.452	1957	1864	1999	0	0	0	0	0	0	0	0	0	0	0	0	0	0	0	0	0	0	0	0	0	0	0	0	0	0	1	0	0	0	0	0	0	0	0	0	0	1	0	0
Gaius	M	35	50	50	7	7.143	2008	1840	2008	0	0	2	2	0	2	0	0	1	0	0	1	1	0	1	1	0	0	0	0	0	0	0	3	0	0	3	1	1	0	0	1	0	0	0	0	2	1	3	1
Gale	M/F	41	138	138	168	0.821	1964	1846	1979	0	0	0	0	0	0	0	0	1	0	0	0	0	1	1	0	0	0	3	0	0	1	0	0	1	1	0	0	0	0	0	0	0	0	0	0	0	0	0	0
Gamaliel	M	32	50	50	7	7.143	1866	1840	1920	0	0	1	0	0	0	2	2	0	2	0	0	0	0	0	0	1	1	1	2	0	3	0	1	0	1	0	2	4	1	1	0	0	0	1	0	1	1	0	1
Gareth	M	98	5383	5383	1150	4.681	1980	1882	2009	0	0	0	0	0	0	0	0	0	0	0	0	0	0	0	0	0	0	0	0	0	0	0	0	0	0	0	0	0	0	0	0	0	0	0	0	0	0	0	0
Garfield	M	66	140	140	290	0.483	1966	1881	1986	0	0	0	0	0	0	0	0	0	0	0	0	0	0	0	0	0	0	0	0	0	0	0	0	0	0	0	0	0	0	0	0	0	0	0	0	0	0	0	0
Garnet	M/F	73	244	244	144	1.694	1882	1841	1965	0	0	0	1	1	0	0	0	2	0	0	0	0	1	0	1	0	0	0	1	0	0	0	0	1	0	0	0	1	0	1	0	0	0	1	3	5	1	2	0
Garnett	M/F	81	166	166	447	0.371	1883	1841	1966	0	0	0	1	1	0	0	1	0	2	0	1	1	0	1	0	1	0	1	2	1	0	1	3	0	2	1	0	0	0	2	1	0	2	1	3	0	0	0	0
Garrett	M	47	55	55	134	0.41	1999	1841	1999	0	0	0	1	0	0	0	0	0	0	1	0	0	0	0	1	0	0	1	1	0	0	0	1	0	1	1	1	0	1	0	1	0	0	0	1	0	0	1	1
Garry	M	80	3510	3510	478	7.343	1957	1860	2009	0	0	0	0	0	0	0	0	0	0	0	0	0	0	0	0	0	0	0	0	0	0	1	0	0	0	0	0	0	0	0	0	0	0	0	1	0	0	0	0
Garth	M	89	376	376	347	1.084	1973	1844	2007	0	0	0	0	0	0	1	0	1	0	0	0	0	1	0	0	0	1	0	0	0	0	0	0	1	0	0	0	0	0	0	0	0	0	0	0	0	0	0	0
Gary	M	79	15940	15940	1649	9.666	1962	1910	2007	0	0	0	0	0	0	0	0	0	0	0	0	0	0	0	0	0	0	0	0	0	0	0	0	0	0	0	0	0	0	0	0	0	0	0	0	0	0	0	0
Gathorne	unknown	36	61	61	10	6.1	1848	1841	1930	0	0	0	2	0	0	0	0	1	2	3	3	2	0	3	3	0	1	1	2	0	0	0	0	0	1	0	0	0	2	1	2	0	2	1	0	0	0	0	3
Gavin	M	143	2351	2351	426	5.519	1977	1841	2005	0	0	0	2	0	2	1	1	0	1	1	0	0	1	0	1	0	0	0	2	1	1	1	0	0	1	1	2	2	0	1	1	0	0	0	1	2	0	0	1
Gay	M/F	50	146	146	355	0.411	1963	1840	1989	0	0	1	0	1	0	0	0	0	0	0	0	0	0	1	0	0	0	0	0	0	1	1	0	0	0	0	0	0	0	0	0	0	0	0	1	1	0	0	0
Gaye	F	32	88	88	117	0.752	1958	1934	1992	0	0	0	0	0	0	0	0	0	0	0	0	0	0	0	0	0	0	0	0	0	0	0	0	0	0	0	0	0	0	0	0	0	0	0	0	0	0	0	0
Gayle	F	49	272	272	99	2.747	1974	1939	1991	0	0	0	0	0	0	0	0	0	0	0	0	0	0	0	0	0	0	0	0	0	0	0	0	0	0	0	0	0	0	0	0	0	0	0	0	0	0	0	0
Gaynor	M/F	150	2643	2643	403	6.558	1965	1838	1993	1	2	2	2	1	0	3	2	1	5	3	3	4	2	4	4	4	4	3	1	2	7	2	4	4	9	2	8	7	5	5	4	1	6	3	3	5	3	5	4
Gemma	F	61	4229	4229	183	23.109	1984	1905	2010	0	0	0	0	0	0	0	0	0	0	0	0	0	0	0	0	0	0	0	0	0	0	0	0	0	0	0	0	0	0	0	0	0	0	0	0	0	0	0	0
Gene	M	67	195	195	124	1.573	2013	1885	2013	0	0	0	0	0	0	0	0	0	0	0	0	0	0	0	0	0	0	0	0	0	0	0	0	0	0	0	0	0	0	0	0	0	0	0	0	0	0	0	0
General	M	45	68	68	6	11.333	1865	1842	1943	0	0	0	0	1	0	1	0	0	0	2	0	1	0	0	2	1	1	2	2	1	0	0	1	1	0	3	4	1	3	2	1	1	1	1	0	1	1	1	1
Genevieve	F	118	306	306	130	2.354	1987	1858	2009	0	0	0	0	0	0	0	0	0	0	0	0	0	0	0	0	0	0	0	0	1	0	0	0	0	1	0	0	2	0	0	1	2	0	0	2	1	1	3	2
Geoffery	M	54	87	87	23	3.783	1931	1841	1963	0	0	0	1	0	0	0	0	0	0	0	0	1	0	0	0	0	0	0	0	1	0	1	0	0	0	0	0	0	0	0	1	0	1	0	0	0	0	0	0
Geoffrey	M	160	32717	32717	6573	4.977	1947	1838	2013	5	2	1	5	2	3	3	0	2	3	5	5	6	3	3	1	2	3	5	3	1	3	4	2	1	3	4	4	4	5	5	4	9	8	9	4	11	8	11	15
Geoffry	M	46	57	57	9	6.333	1935	1840	1953	0	0	1	0	0	0	0	1	1	1	0	2	1	0	1	2	1	0	0	0	0	0	1	1	0	0	0	0	0	0	0	1	0	0	0	2	1	0	0	0
George	M	177	493517	493517	58564	8.427	1911	1838	2014	3337	3282	3355	3455	3363	3550	3718	3781	3917	3555	3918	3811	4121	4065	4168	4255	4470	4434	4457	4452	4582	4687	4719	4750	4848	4976	4982	5070	5046	5044	5392	5398	5400	5601	5620	5758	6454	6287	6547	6647
Georgena	F	45	64	64	10	6.4	1996	1847	1996	0	0	0	0	0	0	0	0	0	1	3	2	0	1	0	0	1	0	1	2	1	2	3	2	4	1	0	2	2	1	0	0	2	1	0	1	1	0	0	1
Georgette	F	39	63	63	48	1.312	1996	1855	2001	0	0	0	0	0	0	0	0	0	0	0	0	0	0	0	0	0	1	0	0	0	0	0	0	0	0	0	0	0	0	0	0	0	0	0	0	0	0	0	0
Georgia	F	85	2027	2027	423	4.792	2000	1858	2014	0	0	0	0	0	0	0	0	0	0	0	0	0	0	0	0	0	0	0	0	1	0	0	1	0	0	1	0	0	0	0	0	0	0	0	1	0	1	0	0
Georgiana	F	95	1525	1525	230	6.63	1850	1838	2009	18	17	25	25	24	22	19	22	30	26	25	24	38	31	40	27	33	29	37	33	35	33	42	40	44	39	36	33	40	34	35	18	38	38	25	36	28	20	31	21
Georgianna	F	33	59	59	9	6.556	2000	1838	2000	1	4	2	2	0	3	1	2	3	3	2	0	4	1	2	0	3	4	1	1	3	1	3	1	0	0	0	1	1	1	1	0	0	0	1	0	0	1	1	0
Georgie	F	65	152	152	25	6.08	2014	1851	2014	0	0	0	0	0	0	0	0	0	0	0	0	0	1	0	0	0	0	0	0	0	0	0	0	0	0	1	0	0	0	0	0	0	1	1	0	0	0	0	0
Georgina	F	175	10671	10671	2773	3.848	1994	1838	2014	13	12	13	13	14	19	15	8	15	11	12	23	24	30	39	28	45	49	45	47	56	46	44	52	64	46	69	74	78	69	75	75	81	81	72	67	73	84	87	83
Geraint	M	91	664	664	171	3.883	1981	1882	2004	0	0	0	0	0	0	0	0	0	0	0	0	0	0	0	0	0	0	0	0	0	0	0	0	0	0	0	0	0	0	0	0	0	0	0	0	0	0	0	0
Gerald	M	149	14690	14690	3002	4.893	1930	1838	1994	1	0	2	2	2	1	3	0	1	1	3	2	0	3	4	1	3	3	5	1	1	7	5	4	6	3	4	6	2	7	16	12	7	15	10	24	15	23	22	22
Geraldine	F	144	2929	2929	680	4.307	1956	1838	1999	1	2	0	1	0	0	1	0	3	0	1	0	1	1	0	2	1	1	0	1	0	3	4	0	2	0	0	3	1	2	5	7	3	7	2	3	6	4	4	3
Gerallt	M	41	72	72	13	5.538	1975	1919	1990	0	0	0	0	0	0	0	0	0	0	0	0	0	0	0	0	0	0	0	0	0	0	0	0	0	0	0	0	0	0	0	0	0	0	0	0	0	0	0	0
Gerard	M	155	7374	7374	3128	2.357	1959	1839	2005	0	3	0	2	2	1	2	5	0	1	2	2	0	1	4	5	6	3	2	2	4	2	2	1	1	3	4	1	2	5	5	3	1	4	3	2	3	6	7	5
Germaine	F	47	62	62	39	1.59	2000	1866	2004	0	0	0	0	0	0	0	0	0	0	0	0	0	0	0	0	0	0	0	0	0	0	0	0	0	0	0	0	1	0	0	0	0	0	0	0	0	0	0	0
Gerrard	M	145	773	773	875	0.883	1955	1838	1993	2	1	1	3	0	2	1	4	3	5	4	2	1	2	2	1	3	3	2	1	2	2	2	1	2	2	3	5	3	3	0	2	3	1	6	4	2	3	5	1
Gershon	M	38	76	76	12	6.333	1914	1860	1954	0	0	0	0	0	0	0	0	0	0	0	0	0	0	0	0	0	0	0	0	0	0	1	0	0	0	0	0	0	0	0	0	0	0	0	0	0	0	0	0
Gertie	F	61	951	951	16	59.438	1896	1870	1965	0	0	0	0	0	0	0	0	0	0	0	0	0	0	0	0	0	0	0	0	0	0	0	0	0	0	0	0	0	0	0	0	1	1	1	1	2	0	1	4
Gertrude	F	129	57554	57554	14974	3.844	1889	1838	1993	8	6	6	7	6	6	5	14	13	11	15	10	13	12	22	27	24	33	43	45	53	78	72	90	123	97	117	169	183	215	306	304	405	436	545	538	667	752	874	982
Gerty	unknown	53	492	492	14	35.143	1894	1858	1925	0	0	0	0	0	0	0	0	0	0	0	0	0	0	0	0	0	0	0	0	1	0	0	0	0	1	0	0	0	0	1	0	0	1	0	2	3	2	4	5
Gervase	M	84	148	148	58	2.552	1860	1838	1969	1	1	2	2	2	1	1	2	1	0	0	3	2	3	1	2	3	0	1	4	0	1	7	1	3	0	1	0	1	2	0	0	3	2	1	1	0	2	2	2
Gethin	M	61	121	121	81	1.494	1976	1876	2004	0	0	0	0	0	0	0	0	0	0	0	0	0	0	0	0	0	0	0	0	0	0	0	0	0	0	0	0	0	0	0	0	0	0	0	0	0	0	3	1
Gibson	M/F	72	134	134	1134	0.118	1842	1838	1928	3	1	1	2	4	1	1	2	3	2	0	2	2	1	3	2	1	2	1	2	2	1	2	1	1	1	3	1	4	2	0	0	2	4	3	3	3	2	1	2
Gideon	M	90	279	279	60	4.65	1982	1838	2006	10	3	4	3	4	5	8	6	3	2	10	9	6	1	2	3	1	2	4	8	7	3	4	3	5	6	2	2	2	11	7	3	2	7	1	4	4	4	5	8
Gilbert	M	138	10013	10013	2538	3.945	1902	1838	2004	9	10	12	9	8	12	16	15	11	11	15	14	12	20	13	20	12	18	18	10	18	18	35	31	22	25	31	25	28	36	42	44	40	43	35	43	65	59	65	79
Gilda	F	35	59	59	13	4.538	2009	1852	2009	0	0	0	0	0	0	0	0	0	0	0	0	0	0	1	0	0	0	0	0	0	0	0	0	0	0	0	0	0	0	0	0	0	0	0	0	0	0	0	0
Giles	M	159	1378	1378	402	3.428	1981	1838	2010	17	31	16	30	17	21	24	16	20	22	12	22	13	17	17	17	15	9	11	22	18	20	11	15	18	19	24	22	17	14	16	20	8	18	10	12	12	18	12	16
Gilian	F	35	70	70	4	17.5	1957	1871	1971	0	0	0	0	0	0	0	0	0	0	0	0	0	0	0	0	0	0	0	0	0	0	0	0	0	0	0	0	0	0	0	0	0	1	0	0	0	0	0	0
Gill	F	64	103	103	446	0.231	1977	1846	1977	0	0	0	0	0	0	0	0	1	2	0	0	0	1	2	0	2	0	2	0	0	0	3	2	1	2	0	0	1	0	1	1	1	0	1	2	2	1	1	0
Gilliam	M	30	60	60	10	6	1955	1877	1984	0	0	0	0	0	0	0	0	0	0	0	0	0	0	0	0	0	0	0	0	0	0	0	0	0	0	0	0	0	0	0	0	0	0	0	0	0	0	0	1
Gillian	F	98	18119	18119	1187	15.265	1955	1847	2005	0	0	0	0	0	0	0	0	0	1	0	0	0	0	0	0	0	1	0	0	0	0	0	1	0	1	0	0	0	0	1	0	0	0	0	0	0	0	0	0
Gina	F	77	587	587	60	9.783	1968	1849	2006	0	0	0	0	0	0	0	0	0	0	0	1	0	0	0	0	0	0	0	0	0	0	0	0	0	0	0	0	0	0	0	0	0	0	0	0	0	0	0	0
Ginette	F	34	78	78	16	4.875	1974	1920	1980	0	0	0	0	0	0	0	0	0	0	0	0	0	0	0	0	0	0	0	0	0	0	0	0	0	0	0	0	0	0	0	0	0	0	0	0	0	0	0	0
Giovanna	F	39	68	68	30	2.267	1989	1869	2009	0	0	0	0	0	0	0	0	0	0	0	0	0	0	0	0	0	0	0	0	0	0	0	0	0	0	0	0	0	0	0	1	0	0	0	0	0	0	0	0
Giovanni	M/F	95	199	199	64	3.109	1987	1847	2008	0	0	0	0	0	0	0	0	0	1	0	0	0	0	0	0	1	0	1	0	0	0	0	0	0	0	0	1	0	0	2	1	0	0	0	0	0	1	1	2
Giuseppe	M	47	114	114	35	3.257	2011	1843	2011	0	0	0	0	0	1	0	0	0	0	0	0	0	0	0	0	0	0	0	0	0	0	0	0	0	0	1	0	0	0	0	0	0	1	0	0	0	0	0	0
Gladstone	M	60	238	238	927	0.257	1898	1862	1968	0	0	0	0	0	0	0	0	0	0	0	0	0	0	0	0	0	0	0	0	0	0	0	0	1	1	0	2	6	3	9	8	9	0	0	2	2	2	1	5
Gladys	F	103	69168	69168	4443	15.568	1918	1839	2006	0	1	0	0	1	0	0	0	0	0	0	0	0	0	0	0	0	0	0	0	0	0	0	0	0	1	1	3	0	1	1	0	0	0	1	0	1	4	5	3
Glen	M	105	1229	1229	380	3.234	1974	1845	2001	0	0	0	0	0	0	0	1	0	0	0	0	0	0	0	0	0	0	0	0	0	0	0	0	0	0	0	0	1	1	0	0	0	0	0	0	0	0	0	0
Glenda	F	73	1181	1181	82	14.402	1950	1897	1986	0	0	0	0	0	0	0	0	0	0	0	0	0	0	0	0	0	0	0	0	0	0	0	0	0	0	0	0	0	0	0	0	0	0	0	0	0	0	0	0
Glenice	F	43	205	205	19	10.789	1940	1912	1965	0	0	0	0	0	0	0	0	0	0	0	0	0	0	0	0	0	0	0	0	0	0	0	0	0	0	0	0	0	0	0	0	0	0	0	0	0	0	0	0
Glenis	F	59	870	870	59	14.746	1949	1904	1972	0	0	0	0	0	0	0	0	0	0	0	0	0	0	0	0	0	0	0	0	0	0	0	0	0	0	0	0	0	0	0	0	0	0	0	0	0	0	0	0
Glenise	F	27	105	105	12	8.75	1947	1922	1968	0	0	0	0	0	0	0	0	0	0	0	0	0	0	0	0	0	0	0	0	0	0	0	0	0	0	0	0	0	0	0	0	0	0	0	0	0	0	0	0
Glenn	M	78	1715	1715	330	5.197	1962	1854	2004	0	0	0	0	0	0	0	0	0	0	0	0	0	0	0	0	1	0	0	0	0	0	0	0	0	0	0	0	0	0	0	0	0	0	0	0	0	0	0	0
Glennis	F	46	336	336	43	7.814	1946	1894	1965	0	0	0	0	0	0	0	0	0	0	0	0	0	0	0	0	0	0	0	0	0	0	0	0	0	0	0	0	0	0	0	0	0	0	0	0	0	0	0	0
Glennys	F	37	93	93	13	7.154	1945	1904	1965	0	0	0	0	0	0	0	0	0	0	0	0	0	0	0	0	0	0	0	0	0	0	0	0	0	0	0	0	0	0	0	0	0	0	0	0	0	0	0	0
Glenys	F	74	4351	4351	362	12.019	1944	1903	1985	0	0	0	0	0	0	0	0	0	0	0	0	0	0	0	0	0	0	0	0	0	0	0	0	0	0	0	0	0	0	0	0	0	0	0	0	0	0	0	0
Gloria	F	80	2628	2628	276	9.522	1946	1883	2008	0	0	0	0	0	0	0	0	0	0	0	0	0	0	0	0	0	0	0	0	0	0	0	0	0	0	0	0	0	0	0	0	0	0	0	0	0	0	0	0
Glyn	M	115	3978	3978	2533	1.57	1959	1857	2008	0	0	0	0	0	0	0	0	0	0	0	0	0	0	0	0	0	0	0	1	0	0	0	0	1	0	0	0	0	1	0	0	0	0	0	0	0	0	0	1
Glyndwr	M	54	160	160	102	1.569	1941	1882	1964	0	0	0	0	0	0	0	0	0	0	0	0	0	0	0	0	0	0	0	0	0	0	0	0	0	0	0	0	0	0	0	0	0	0	0	0	0	0	0	0
Glynis	F	40	1036	1036	74	14	1952	1917	1979	0	0	0	0	0	0	0	0	0	0	0	0	0	0	0	0	0	0	0	0	0	0	0	0	0	0	0	0	0	0	0	0	0	0	0	0	0	0	0	0
Glynn	M	102	948	948	580	1.634	1971	1860	2002	0	0	0	0	0	0	0	0	0	0	0	0	0	0	0	0	0	0	0	0	0	0	1	0	1	0	0	0	0	0	0	0	0	0	0	0	0	0	0	1
Glynne	F	87	437	437	602	0.726	1941	1852	1974	0	0	0	0	0	0	0	0	0	0	0	0	0	0	1	0	0	0	0	0	0	0	0	0	0	0	0	0	0	0	0	0	0	0	0	0	0	2	1	0
Glynnis	F	24	79	79	4	19.75	1949	1934	1972	0	0	0	0	0	0	0	0	0	0	0	0	0	0	0	0	0	0	0	0	0	0	0	0	0	0	0	0	0	0	0	0	0	0	0	0	0	0	0	0
Godfrey	M	133	1819	1819	1093	1.664	1927	1838	1972	5	3	8	7	11	5	10	7	10	3	6	8	4	6	9	6	8	7	5	10	11	5	6	9	7	12	8	13	11	13	8	6	11	12	10	18	13	13	16	15
Golda	F	42	82	82	10	8.2	1923	1870	1972	0	0	0	0	0	0	0	0	0	0	0	0	0	0	0	0	0	0	0	0	0	0	0	0	0	0	0	0	0	0	0	0	1	0	0	0	0	0	0	0
Gomer	M	84	186	186	54	3.444	1844	1838	1948	2	1	0	2	2	3	4	1	1	1	1	1	3	0	2	0	2	1	1	0	2	0	1	1	2	3	1	2	3	2	1	4	2	2	2	3	3	3	5	4
Goodman	M	60	117	117	223	0.525	1839	1838	1922	1	3	0	0	2	1	1	0	1	0	0	2	3	0	1	0	3	1	0	1	0	2	2	2	1	4	1	2	0	4	3	0	1	1	2	1	3	1	3	1
Gordan	M	55	80	80	57	1.404	1969	1841	1986	0	0	0	1	0	0	0	0	0	0	0	0	0	0	0	0	0	0	0	0	0	0	0	0	0	0	0	1	0	0	0	0	0	0	0	0	0	1	0	0
Gorden	M	34	70	70	57	1.228	1927	1874	1945	0	0	0	0	0	0	0	0	0	0	0	0	0	0	0	0	0	0	0	0	0	0	0	0	0	0	0	0	0	0	0	0	0	0	0	0	1	0	0	0
Gordon	M	156	22556	22556	10874	2.074	1933	1838	2009	1	1	1	2	0	0	1	1	2	0	2	1	2	1	1	2	2	0	2	2	0	1	1	2	2	2	4	3	5	4	3	8	10	2	7	7	2	4	6	5
Goronwy	M	97	564	564	220	2.564	1935	1847	2003	0	0	0	0	0	0	0	0	0	1	1	1	0	0	1	1	0	1	0	0	2	0	1	0	0	0	1	1	0	1	1	1	1	0	2	1	2	2	2	4
Grace	F	176	30158	30158	12071	2.498	2006	1838	2014	202	192	171	203	193	216	195	214	196	195	199	206	207	206	208	214	223	212	191	209	229	225	229	256	234	247	259	213	274	252	270	257	268	272	286	278	289	295	335	330
Gracie	F	83	425	425	41	10.366	2010	1876	2014	0	0	0	0	0	0	0	0	0	0	0	0	0	0	0	0	0	0	0	0	0	0	0	0	0	0	0	0	0	0	0	0	0	0	0	0	0	0	2	0
Graeme	M	97	1225	1225	393	3.117	1972	1874	2004	0	0	0	0	0	0	0	0	0	0	0	0	0	0	0	0	0	0	0	0	0	0	0	0	0	0	0	0	0	0	0	0	0	0	0	0	1	1	0	0
Graham	M	146	25745	25745	9151	2.813	1951	1838	2008	1	0	0	1	0	0	2	0	0	0	0	0	0	3	1	0	0	0	3	0	5	0	3	4	1	1	3	0	2	3	2	0	2	3	1	4	2	4	4	2
Grahame	M	73	549	549	235	2.336	1953	1886	1994	0	0	0	0	0	0	0	0	0	0	0	0	0	0	0	0	0	0	0	0	0	0	0	0	0	0	0	0	0	0	0	0	0	0	0	0	0	0	0	0
Grant	M	104	883	883	1136	0.777	1991	1845	2007	0	0	0	0	0	0	0	1	1	0	0	0	0	0	0	0	0	0	0	0	0	0	0	0	1	0	0	0	1	1	0	1	1	0	0	0	4	1	1	1
Granville	M	127	1904	1904	908	2.097	1932	1842	1982	0	0	0	0	1	1	1	0	1	1	0	1	1	4	1	0	1	1	2	5	2	3	1	2	3	6	3	7	3	3	3	6	4	3	8	9	4	10	7	10
Greenwood	M	79	419	419	885	0.473	1849	1838	1946	3	7	7	5	7	5	3	6	8	8	11	14	8	2	6	7	7	13	11	8	4	9	12	11	8	5	6	5	5	10	7	10	7	5	10	10	5	9	7	4
Greg	M	42	184	184	42	4.381	1990	1854	2005	0	0	0	0	0	0	0	0	0	0	0	0	0	0	0	0	1	0	0	0	0	0	0	0	0	0	0	0	0	0	0	1	0	0	0	0	0	0	0	0
Gregg	M	41	103	103	53	1.943	1981	1871	1996	0	0	0	0	0	0	0	0	0	0	0	0	0	0	0	0	0	0	0	0	0	0	0	0	0	0	0	0	0	0	0	0	0	1	0	0	0	0	0	0
Gregor	M	46	70	70	45	1.556	1998	1866	2004	0	0	0	0	0	0	0	0	0	0	0	0	0	0	0	0	0	0	0	0	0	0	0	0	0	0	0	0	1	0	0	0	0	0	0	0	0	0	0	1
Gregory	M	168	2425	2425	1693	1.432	1968	1838	2014	3	3	1	1	1	2	2	4	8	1	6	3	4	7	3	4	4	7	3	3	5	2	4	2	6	6	5	8	3	6	3	4	7	5	2	3	3	0	4	3
Grenville	M	89	375	375	393	0.954	1945	1847	1978	0	0	0	0	0	0	0	0	0	1	0	0	0	0	0	0	0	0	0	0	0	0	0	0	1	0	0	0	0	0	0	0	1	0	0	0	0	0	0	2
Greta	F	95	1398	1398	185	7.557	1932	1877	2006	0	0	0	0	0	0	0	0	0	0	0	0	0	0	0	0	0	0	0	0	0	0	0	0	0	0	0	0	0	0	0	0	0	0	0	0	0	0	0	1
Gretta	F	45	69	69	22	3.136	2002	1883	2002	0	0	0	0	0	0	0	0	0	0	0	0	0	0	0	0	0	0	0	0	0	0	0	0	0	0	0	0	0	0	0	0	0	0	0	0	0	0	0	0
Greville	unknown	49	61	61	58	1.052	1995	1856	1995	0	0	0	0	0	0	0	0	0	0	0	0	0	0	0	0	0	0	1	0	0	0	0	0	0	0	0	0	0	1	0	0	0	1	0	0	0	1	1	1
Griffith	M	131	6659	6659	2546	2.615	1849	1838	2006	76	80	65	73	80	69	69	82	82	81	54	93	77	79	65	74	78	78	74	90	69	73	87	78	80	87	84	95	72	90	91	89	94	101	97	82	106	90	89	87
Griffiths	unknown	57	93	93	825	0.113	1986	1838	1986	1	0	3	0	0	0	2	2	0	1	0	1	1	0	1	0	1	2	0	0	2	2	0	0	0	1	2	0	1	1	3	1	0	0	2	1	0	0	1	2
Grimshaw	unknown	70	153	153	426	0.359	1841	1838	1936	6	2	2	7	1	2	1	1	4	4	2	2	0	2	4	2	1	1	1	2	1	0	4	2	6	1	1	4	3	1	2	5	0	1	3	3	2	3	1	4
Guiseppe	M	63	116	116	33	3.515	1980	1860	1995	0	0	0	0	0	0	0	0	0	0	0	0	0	0	0	0	0	0	0	0	0	0	1	0	0	0	1	0	0	0	0	0	1	1	0	0	0	1	1	0
Gustav	M	59	109	109	56	1.946	2005	1846	2005	0	0	0	0	0	0	0	0	1	0	0	0	0	1	0	1	0	0	0	1	0	0	0	0	1	1	0	1	1	2	1	0	4	2	3	1	1	1	1	3
Gustave	M	54	85	85	54	1.574	2006	1839	2006	0	1	0	0	2	0	0	0	0	0	0	0	0	1	0	0	0	0	1	0	1	0	0	0	2	0	0	0	0	1	1	0	2	1	1	1	0	0	1	1
Gustavus	M	56	122	122	54	2.259	1856	1839	1930	0	4	1	0	0	2	1	0	2	0	0	2	0	1	0	2	1	6	8	1	2	3	2	2	3	6	1	3	4	5	3	0	1	4	0	0	4	3	1	1
Guy	M	166	2108	2108	1260	1.673	1980	1839	2008	0	2	2	1	0	0	1	2	3	2	1	0	1	4	2	3	2	2	2	4	3	1	4	1	2	1	1	1	3	3	4	3	6	7	7	2	9	5	11	11
Gwen	F	147	3626	3626	325	11.157	1840	1838	2011	28	46	49	38	41	38	41	33	34	42	33	36	22	43	40	44	24	40	39	26	29	25	40	31	28	28	32	42	43	33	50	36	41	48	28	27	27	31	27	30
Gwenan	unknown	46	82	82	9	9.111	1976	1925	2008	0	0	0	0	0	0	0	0	0	0	0	0	0	0	0	0	0	0	0	0	0	0	0	0	0	0	0	0	0	0	0	0	0	0	0	0	0	0	0	0
Gwenda	F	77	890	890	100	8.9	1943	1879	1990	0	0	0	0	0	0	0	0	0	0	0	0	0	0	0	0	0	0	0	0	0	0	0	0	0	0	0	0	0	0	0	0	0	0	0	0	0	0	0	0
Gwendolen	F	90	1035	1035	366	2.828	1916	1867	2010	0	0	0	0	0	0	0	0	0	0	0	0	0	0	0	0	0	0	0	0	0	0	0	0	0	0	0	0	0	1	0	0	0	0	0	1	0	1	3	2
Gwendolene	F	36	51	51	23	2.217	1933	1878	1955	0	0	0	0	0	0	0	0	0	0	0	0	0	0	0	0	0	0	0	0	0	0	0	0	0	0	0	0	0	0	0	0	0	0	0	0	0	0	0	0
Gwendolin	F	47	81	81	25	3.24	1906	1880	1963	0	0	0	0	0	0	0	0	0	0	0	0	0	0	0	0	0	0	0	0	0	0	0	0	0	0	0	0	0	0	0	0	0	0	0	0	0	0	0	0
Gwendoline	F	115	12356	12356	3657	3.379	1925	1862	1991	0	0	0	0	0	0	0	0	0	0	0	0	0	0	0	0	0	0	0	0	0	0	0	0	1	1	2	2	0	2	1	7	3	4	4	3	2	7	11	13
Gwendolyn	F	87	299	299	132	2.265	2012	1877	2012	0	0	0	0	0	0	0	0	0	0	0	0	0	0	0	0	0	0	0	0	0	0	0	0	0	0	0	0	0	0	0	0	0	0	0	0	0	0	0	1
Gweneth	F	74	468	468	58	8.069	1929	1881	1996	0	0	0	0	0	0	0	0	0	0	0	0	0	0	0	0	0	0	0	0	0	0	0	0	0	0	0	0	0	0	0	0	0	0	0	0	0	0	0	0
Gwenfron	F	68	164	164	49	3.347	1926	1865	1971	0	0	0	0	0	0	0	0	0	0	0	0	0	0	0	0	0	0	0	0	0	0	0	0	0	0	0	1	0	0	0	0	0	0	1	0	0	0	0	0
Gwenith	F	35	60	60	7	8.571	1908	1887	1947	0	0	0	0	0	0	0	0	0	0	0	0	0	0	0	0	0	0	0	0	0	0	0	0	0	0	0	0	0	0	0	0	0	0	0	0	0	0	0	0
Gwenllian	F	92	222	222	110	2.018	1994	1857	1994	0	0	0	0	0	0	0	0	0	0	0	0	0	0	0	0	0	0	0	1	0	0	0	0	0	1	0	0	1	0	0	1	0	0	0	2	0	0	3	1
Gwenneth	F	68	221	221	25	8.84	1950	1897	1975	0	0	0	0	0	0	0	0	0	0	0	0	0	0	0	0	0	0	0	0	0	0	0	0	0	0	0	0	0	0	0	0	0	0	0	0	0	0	0	0
Gwennie	F	47	341	341	9	37.889	1918	1885	1963	0	0	0	0	0	0	0	0	0	0	0	0	0	0	0	0	0	0	0	0	0	0	0	0	0	0	0	0	0	0	0	0	0	0	0	0	0	0	0	0
Gwenyth	F	57	145	145	14	10.357	1929	1886	1961	0	0	0	0	0	0	0	0	0	0	0	0	0	0	0	0	0	0	0	0	0	0	0	0	0	0	0	0	0	0	0	0	0	0	0	0	0	0	0	0
Gwilym	M	118	2935	2935	575	5.104	1932	1838	2002	1	0	0	1	0	0	0	0	0	0	0	0	0	0	2	0	0	0	0	0	0	0	0	1	0	1	0	0	0	0	0	2	2	1	1	2	1	2	2	3
Gwladus	F	34	59	59	13	4.538	1889	1861	1949	0	0	0	0	0	0	0	0	0	0	0	0	0	0	0	0	0	0	0	0	0	0	0	1	1	0	0	1	0	0	0	0	0	0	0	1	1	0	0	1
Gwladys	F	81	2590	2590	231	11.212	1906	1864	1970	0	0	0	0	0	0	0	0	0	0	0	0	0	0	0	0	0	0	0	0	0	0	0	0	0	0	1	0	0	0	0	0	0	0	0	0	2	2	2	9
Gwyn	M	98	630	630	649	0.971	1945	1864	1994	0	0	0	0	0	0	0	0	0	0	0	0	0	0	0	0	0	0	0	0	0	0	0	0	0	0	2	0	0	0	0	1	0	0	0	0	0	0	0	0
Gwyndaf	M	51	122	122	78	1.564	1945	1891	1981	0	0	0	0	0	0	0	0	0	0	0	0	0	0	0	0	0	0	0	0	0	0	0	0	0	0	0	0	0	0	0	0	0	0	0	0	0	0	0	0
Gwynedd	F	69	187	187	179	1.045	1949	1857	1986	0	0	0	0	0	0	0	0	0	0	0	0	0	0	0	0	0	0	0	1	0	0	0	0	0	0	0	1	0	0	0	0	0	0	0	0	0	0	1	1
Gwyneth	F	100	4000	4000	500	8	1934	1841	2008	0	0	0	1	0	0	0	0	0	0	0	0	0	0	0	0	0	0	0	0	0	0	0	0	0	0	0	0	0	0	0	0	0	0	0	0	0	0	0	0
Gwynfor	M	61	428	428	245	1.747	1943	1904	1986	0	0	0	0	0	0	0	0	0	0	0	0	0	0	0	0	0	0	0	0	0	0	0	0	0	0	0	0	0	0	0	0	0	0	0	0	0	0	0	0
Gwynfryn	unknown	57	300	300	155	1.935	1936	1896	1962	0	0	0	0	0	0	0	0	0	0	0	0	0	0	0	0	0	0	0	0	0	0	0	0	0	0	0	0	0	0	0	0	0	0	0	0	0	0	0	0
Gwynn	M	43	102	102	146	0.699	1940	1890	1987	0	0	0	0	0	0	0	0	0	0	0	0	0	0	0	0	0	0	0	0	0	0	0	0	0	0	0	0	0	0	0	0	0	0	0	0	0	0	0	0
Gwynne	F	62	148	148	288	0.514	1932	1871	1970	0	0	0	0	0	0	0	0	0	0	0	0	0	0	0	0	0	0	0	0	0	0	0	0	0	0	0	0	0	0	0	0	0	1	1	0	0	0	0	0
Gwynneth	F	82	1027	1027	115	8.93	1926	1871	1971	0	0	0	0	0	0	0	0	0	0	0	0	0	0	0	0	0	0	0	0	0	0	0	0	0	0	0	0	0	0	0	0	0	1	0	1	0	1	0	0
Hadyn	M/F	62	106	106	71	1.493	2009	1843	2009	0	0	0	0	0	1	0	0	0	0	0	0	1	0	0	0	0	0	0	0	0	0	0	0	0	0	0	0	0	0	0	0	0	0	0	0	0	0	0	0
Haf	F	43	58	58	272	0.213	1992	1898	1993	0	0	0	0	0	0	0	0	0	0	0	0	0	0	0	0	0	0	0	0	0	0	0	0	0	0	0	0	0	0	0	0	0	0	0	0	0	0	0	0
Hafsa	F	29	70	70	6	11.667	2014	1976	2014	0	0	0	0	0	0	0	0	0	0	0	0	0	0	0	0	0	0	0	0	0	0	0	0	0	0	0	0	0	0	0	0	0	0	0	0	0	0	0	0
Hagar	F	76	252	252	31	8.129	1872	1838	1943	2	4	1	3	1	5	2	3	5	0	1	5	4	2	4	3	3	1	5	5	3	4	1	6	5	4	5	2	6	1	3	3	6	3	9	8	4	6	4	4
Haidee	F	46	62	62	16	3.875	2004	1841	2004	0	0	0	1	0	0	0	0	0	0	0	1	1	0	2	0	0	0	1	2	1	0	0	1	0	0	0	0	0	0	0	2	2	2	1	0	0	0	0	0
Hainsworth	unknown	37	51	51	104	0.49	1857	1838	1905	1	0	0	0	0	0	0	0	1	0	1	0	1	1	1	0	1	0	0	3	1	2	1	2	0	2	1	0	1	0	2	1	1	1	1	1	0	0	0	1
Hajra	F	35	70	70	2	35	1982	1969	2008	0	0	0	0	0	0	0	0	0	0	0	0	0	0	0	0	0	0	0	0	0	0	0	0	0	0	0	0	0	0	0	0	0	0	0	0	0	0	0	0
Haleema	F	24	55	55	2	27.5	2013	1965	2013	0	0	0	0	0	0	0	0	0	0	0	0	0	0	0	0	0	0	0	0	0	0	0	0	0	0	0	0	0	0	0	0	0	0	0	0	0	0	0	0
Haley	F	63	199	199	95	2.095	1988	1846	2001	0	0	0	0	0	0	0	0	1	0	0	0	0	1	0	3	0	0	0	1	0	1	1	1	3	0	1	2	0	0	0	0	2	0	1	0	0	2	0	0
Halima	F	42	143	143	9	15.889	2011	1942	2011	0	0	0	0	0	0	0	0	0	0	0	0	0	0	0	0	0	0	0	0	0	0	0	0	0	0	0	0	0	0	0	0	0	0	0	0	0	0	0	0
Halina	F	28	67	67	32	2.094	1953	1942	2006	0	0	0	0	0	0	0	0	0	0	0	0	0	0	0	0	0	0	0	0	0	0	0	0	0	0	0	0	0	0	0	0	0	0	0	0	0	0	0	0
Halle	F	15	51	51	8	6.375	2012	1885	2014	0	0	0	0	0	0	0	0	0	0	0	0	0	0	0	0	0	0	0	0	0	0	0	0	0	0	0	0	0	0	0	0	0	0	0	0	0	0	0	0
Halstead	M	64	116	116	272	0.426	1842	1838	1938	1	1	1	1	5	2	2	0	1	2	1	1	3	1	1	0	3	1	0	1	1	2	3	1	0	1	2	2	2	0	3	2	1	2	0	5	2	0	5	0
Hamer	M	63	113	113	515	0.219	1846	1838	1976	1	0	4	1	4	1	1	3	6	2	2	1	3	1	2	3	2	0	1	1	2	1	1	0	1	0	1	2	2	1	0	1	5	0	2	1	2	1	2	0
Hamilton	M	101	235	235	1993	0.118	2001	1838	2001	3	1	3	1	2	1	3	1	1	1	1	3	1	2	2	3	5	4	2	5	2	5	4	1	5	0	1	1	3	1	2	4	2	3	5	3	3	2	3	2
Hamish	M	82	174	174	59	2.949	2002	1839	2013	0	1	0	0	0	0	0	0	0	0	0	0	0	0	1	0	0	0	0	0	0	0	1	0	0	0	0	0	0	0	0	0	0	0	0	0	0	1	1	0
Hamlet	M	87	477	477	153	3.118	1852	1838	1957	10	3	9	11	2	2	6	9	7	8	9	7	7	12	17	13	6	17	9	8	6	9	12	12	12	7	11	10	7	11	8	6	4	7	8	4	5	6	12	4
Hammond	M	47	68	68	438	0.155	2004	1840	2004	0	0	1	0	1	0	0	0	0	0	1	0	1	1	0	1	1	0	1	1	2	1	0	0	1	1	1	0	0	3	2	0	1	1	5	0	0	2	0	0
Hampson	unknown	42	71	71	506	0.14	1839	1839	1956	0	3	2	0	0	0	1	1	2	3	0	0	1	1	1	1	0	2	2	1	0	0	0	4	1	0	0	4	1	1	1	3	2	1	0	3	1	0	2	0
Hamza	M	27	122	122	40	3.05	2014	1977	2014	0	0	0	0	0	0	0	0	0	0	0	0	0	0	0	0	0	0	0	0	0	0	0	0	0	0	0	0	0	0	0	0	0	0	0	0	0	0	0	0
Hamzah	M	21	78	78	15	5.2	2014	1987	2014	0	0	0	0	0	0	0	0	0	0	0	0	0	0	0	0	0	0	0	0	0	0	0	0	0	0	0	0	0	0	0	0	0	0	0	0	0	0	0	0
Hana	F	36	64	64	26	2.462	2012	1852	2013	0	0	0	0	0	0	0	0	0	0	0	0	0	0	1	1	1	0	0	0	0	0	0	0	0	0	0	0	0	0	0	0	0	0	0	0	0	0	0	0
Hanah	F	54	103	103	19	5.421	1838	1838	1998	5	2	5	2	5	2	3	1	4	3	4	3	1	1	1	2	2	2	4	1	2	1	1	1	0	2	5	2	0	0	1	2	0	0	1	0	2	0	0	2
Handel	unknown	95	647	647	243	2.663	1873	1838	1964	4	1	1	0	1	1	3	3	3	1	4	2	4	5	5	2	2	6	6	5	1	7	5	5	6	8	16	5	10	18	9	9	5	10	11	20	9	15	12	19
Hanley	M/F	35	55	55	116	0.474	1999	1838	1999	1	0	0	0	0	0	0	0	0	0	0	0	0	0	0	0	2	1	0	0	1	1	0	0	0	0	0	1	0	0	2	0	0	1	0	0	0	0	0	0
Hanna	F	83	206	206	84	2.452	2010	1838	2013	4	2	0	1	2	2	3	2	3	3	0	1	0	1	0	0	1	1	4	1	2	1	1	2	0	0	0	0	0	0	1	0	1	0	0	2	0	1	1	1
Hannah	F	177	151953	151953	34881	4.356	1843	1838	2014	2319	2538	2471	2440	2465	2565	2654	2561	2575	2458	2456	2542	2689	2655	2825	2657	2787	2545	2660	2442	2414	2579	2536	2415	2584	2397	2440	2411	2388	2311	2402	2141	2208	2277	2150	2327	2298	2234	2301	2293
Hanora	F	44	71	71	5	14.2	1862	1839	1961	0	1	0	0	3	0	0	0	0	1	1	0	0	0	1	0	1	0	0	1	3	4	4	0	5	1	3	4	3	0	1	0	0	2	0	1	0	0	0	0
Hanry	unknown	36	53	53	20	2.65	1860	1838	1904	1	0	1	2	0	2	2	0	0	0	0	0	2	0	0	1	1	0	1	0	0	0	3	0	0	0	0	0	1	1	3	0	1	2	2	2	0	0	1	0
Hans	M	77	147	147	59	2.492	1966	1856	1978	0	0	0	0	0	0	0	0	0	0	0	0	0	0	0	0	0	0	1	1	0	1	0	0	1	0	0	1	0	0	1	0	1	2	0	2	0	1	3	4
Hanson	M	78	196	196	465	0.422	1876	1840	1946	0	0	2	1	1	3	3	2	2	4	0	3	3	3	1	2	3	1	4	4	3	3	1	2	4	3	2	4	4	2	3	2	2	3	5	2	4	5	10	3
Happy	M/F	37	55	55	4	13.75	1858	1839	1903	0	1	1	1	0	1	2	1	1	2	1	0	1	1	0	2	0	0	1	1	3	1	1	2	3	2	2	2	0	3	1	0	1	0	0	0	1	0	0	0
Hardy	M/F	55	94	94	579	0.162	2013	1838	2013	1	0	0	2	0	0	2	0	0	3	0	1	0	0	1	1	2	0	1	1	1	1	1	0	1	1	0	4	1	1	0	2	3	2	0	2	2	1	0	0
Hargreaves	unknown	77	482	482	1306	0.369	1842	1838	1932	10	6	9	7	12	10	7	12	12	8	9	8	6	8	4	9	3	6	9	8	8	5	7	2	7	9	10	10	8	3	9	11	7	6	11	8	15	12	10	4
Haris	M	23	53	53	12	4.417	2014	1872	2014	0	0	0	0	0	0	0	0	0	0	0	0	0	0	0	0	0	0	0	0	0	0	0	0	0	0	0	0	0	0	0	0	0	0	1	0	0	0	0	0
Harland	M	45	62	62	132	0.47	2000	1848	2000	0	0	0	0	0	0	0	0	0	0	1	2	0	0	1	1	0	0	2	0	0	0	0	0	2	1	0	0	2	1	0	1	2	0	0	0	0	1	0	1
Harley	M/F	83	556	556	268	2.075	2010	1853	2014	0	0	0	0	0	0	0	0	0	0	0	0	0	0	0	1	1	1	1	0	0	0	0	0	0	1	0	0	2	1	0	1	1	0	0	0	0	0	1	2
Harold	M	152	120541	120541	14036	8.588	1906	1838	2008	3	3	4	7	10	4	4	2	5	6	7	15	9	12	21	22	11	18	25	24	29	35	45	39	74	58	83	77	93	111	125	134	172	195	195	229	284	316	437	491
Haroon	M	36	116	116	56	2.071	1997	1965	2010	0	0	0	0	0	0	0	0	0	0	0	0	0	0	0	0	0	0	0	0	0	0	0	0	0	0	0	0	0	0	0	0	0	0	0	0	0	0	0	0
Harper	M/F	69	123	123	528	0.233	2013	1838	2014	2	1	0	1	2	0	0	0	1	2	1	1	1	1	1	1	1	3	1	4	1	1	1	0	1	2	1	0	3	0	1	1	3	2	1	0	0	1	0	1
Harri	M	55	95	95	9	10.556	2008	1854	2010	0	0	0	0	0	0	0	0	0	0	0	0	0	0	0	0	1	0	0	0	0	0	0	0	1	0	0	0	0	0	0	0	0	0	1	1	0	0	2	0
Harrie	F	43	67	67	12	5.583	2001	1841	2001	0	0	0	1	0	0	0	1	0	0	0	0	0	0	0	0	0	0	1	0	0	1	0	0	0	0	0	1	1	1	1	2	0	1	0	1	0	2	0	1
Harriet	F	173	75375	75375	5313	14.187	1855	1838	2014	666	713	746	808	782	795	812	907	1004	906	919	963	952	1050	1070	1111	1070	1160	1064	1027	1043	1080	1106	1118	1173	1224	1158	1158	1102	1171	1228	1226	1258	1280	1263	1359	1421	1472	1523	1447
Harriett	F	123	6703	6703	618	10.846	1842	1838	2010	155	168	168	161	175	145	134	139	121	120	98	110	132	136	125	113	102	104	151	174	139	152	159	142	127	128	174	156	167	140	122	129	119	109	115	133	144	97	105	96
Harriette	F	82	319	319	67	4.761	1996	1838	2008	7	8	10	8	7	6	5	4	4	5	7	6	5	2	7	8	7	8	7	4	4	7	8	4	5	8	2	10	8	3	3	8	7	0	3	2	4	5	7	5
Harrington	M	43	58	58	190	0.305	2003	1838	2003	1	1	0	0	0	0	0	1	1	0	0	0	0	0	0	0	0	0	1	1	0	0	1	1	1	1	0	0	0	1	2	1	3	0	0	1	0	0	1	3
Harriot	F	66	1262	1262	54	23.37	1838	1838	1991	78	72	63	62	49	50	56	56	53	35	45	33	46	44	22	29	30	35	31	20	17	19	25	22	20	27	28	22	24	21	10	15	11	13	11	7	5	4	6	8
Harriott	unknown	50	634	634	52	12.192	1840	1838	1998	40	35	42	34	38	33	35	23	34	29	14	16	18	5	5	11	21	21	21	26	15	8	12	9	13	7	4	6	10	3	2	3	2	2	2	7	5	2	3	0
Harris	M	116	1032	1032	1183	0.872	2012	1839	2014	0	1	0	0	0	0	0	0	0	0	4	3	2	3	3	3	2	5	0	5	1	0	2	4	2	5	2	3	5	2	7	2	5	7	8	8	14	6	14	13
Harrison	M	136	1716	1716	3411	0.503	2008	1838	2014	6	3	7	13	16	10	7	3	5	11	8	10	16	7	13	18	10	12	10	10	11	14	11	13	12	20	9	15	15	12	17	15	14	13	13	16	17	19	19	14
Harrold	M	54	89	89	52	1.712	1869	1845	1961	0	0	0	0	0	0	0	1	0	1	0	1	0	2	0	0	1	1	1	1	0	2	0	2	0	0	2	2	1	0	0	4	1	1	2	1	4	2	4	4
Harrop	unknown	40	55	55	290	0.19	1871	1838	1921	2	2	1	0	2	2	0	0	0	0	0	0	0	0	0	0	0	2	0	2	1	0	0	0	1	2	1	1	1	1	1	2	0	5	1	0	1	0	0	0
Harry	M	177	171732	171732	11902	14.429	1890	1838	2014	23	33	33	21	38	34	44	44	75	72	84	91	125	126	156	186	234	275	326	427	416	505	581	652	723	763	913	990	1094	1247	1254	1358	1426	1543	1608	1811	1901	2163	2226	2363
Hartley	M/F	114	1892	1892	2315	0.817	1861	1838	2009	14	21	23	15	26	27	19	19	18	27	27	24	30	28	17	27	32	20	23	29	31	29	22	39	31	32	21	30	27	22	27	20	26	29	22	28	31	27	13	20
Harvey	M	172	3510	3510	2204	1.593	2008	1838	2014	7	4	5	3	6	4	6	8	10	3	2	6	3	8	8	6	7	3	12	8	9	10	11	7	9	13	16	17	17	21	21	19	20	31	24	23	30	32	22	29
Hary	M	41	70	70	14	5	1909	1859	1941	0	0	0	0	0	0	0	0	0	0	0	0	0	0	0	0	0	0	0	0	0	3	0	0	1	1	1	1	0	1	2	0	1	0	0	2	0	0	0	0
Hasan	M	32	77	77	60	1.283	2000	1961	2009	0	0	0	0	0	0	0	0	0	0	0	0	0	0	0	0	0	0	0	0	0	0	0	0	0	0	0	0	0	0	0	0	0	0	0	0	0	0	0	0
Hassan	M	50	194	194	142	1.366	2012	1884	2014	0	0	0	0	0	0	0	0	0	0	0	0	0	0	0	0	0	0	0	0	0	0	0	0	0	0	0	0	0	0	0	0	0	0	0	0	0	0	0	0
Hattie	F	51	90	90	26	3.462	2010	1862	2010	0	0	0	0	0	0	0	0	0	0	0	0	0	0	0	0	0	0	0	0	0	0	0	0	1	0	0	0	1	1	1	0	1	1	1	0	0	2	1	1
Haulwen	F	37	63	63	15	4.2	1943	1901	1968	0	0	0	0	0	0	0	0	0	0	0	0	0	0	0	0	0	0	0	0	0	0	0	0	0	0	0	0	0	0	0	0	0	0	0	0	0	0	0	0
Havelock	M	42	75	75	157	0.478	1858	1857	1936	0	0	0	0	0	0	0	0	0	0	0	0	0	0	0	0	0	0	0	1	12	1	2	1	1	5	2	0	1	1	2	0	0	1	2	1	1	1	1	2
Haworth	unknown	74	226	226	907	0.249	1855	1838	1935	3	4	2	4	3	3	3	5	2	1	4	2	5	3	3	2	6	9	3	4	3	5	4	0	3	2	5	5	4	3	5	6	4	6	4	3	2	6	6	3
Hayden	M/F	123	512	512	255	2.008	2010	1845	2014	0	0	0	0	0	0	0	1	0	0	0	0	0	0	1	0	1	0	0	0	0	0	0	1	0	0	0	0	0	0	0	0	0	2	1	1	0	0	1	0
Haydn	M/F	149	807	807	512	1.576	2009	1839	2014	0	1	0	0	0	0	0	0	0	1	0	0	0	1	0	0	0	0	0	1	2	1	2	1	1	1	0	2	1	0	0	0	1	2	1	0	2	3	4	3
Hayley	M/F	52	3155	3155	238	13.256	1986	1924	2012	0	0	0	0	0	0	0	0	0	0	0	0	0	0	0	0	0	0	0	0	0	0	0	0	0	0	0	0	0	0	0	0	0	0	0	0	0	0	0	0
Hazel	F	130	10156	10156	1700	5.974	1944	1874	2010	0	0	0	0	0	0	0	0	0	0	0	0	0	0	0	0	0	0	0	0	0	0	0	0	0	0	0	0	0	0	0	0	0	0	0	0	1	0	0	1
Headley	M	45	52	52	50	1.04	1863	1849	1964	0	0	0	0	0	0	0	0	0	0	0	1	0	0	1	0	1	0	0	0	2	1	1	1	1	3	1	0	0	1	0	1	0	0	1	0	0	0	1	1
Heath	M	34	194	194	576	0.337	2011	1857	2014	0	0	0	0	0	0	0	0	0	0	0	0	0	0	0	0	0	0	0	1	1	0	0	0	0	0	0	0	0	1	0	0	0	0	0	0	0	0	0	0
Heather	F	114	7770	7770	1565	4.965	1961	1841	2014	0	0	0	3	0	1	0	0	1	0	0	0	0	0	0	0	0	0	0	0	0	0	0	0	0	0	0	0	0	0	0	0	0	0	0	0	0	0	0	0
Heaton	M	58	104	104	582	0.179	2010	1838	2010	1	1	1	0	0	0	1	1	0	0	2	1	0	2	0	1	2	4	2	2	1	1	1	1	2	3	0	0	1	1	2	2	3	0	0	0	3	2	2	3
Hebe	F	55	83	83	17	4.882	2001	1838	2006	1	0	1	2	0	0	0	2	0	1	2	2	0	0	0	0	1	1	0	0	0	1	1	1	0	1	1	0	0	0	0	0	0	2	0	1	1	1	0	2
Heber	M	91	375	375	171	2.193	1854	1838	1983	4	0	1	5	0	3	2	3	4	2	3	3	2	2	3	3	9	5	4	5	7	6	3	5	4	3	5	6	6	3	4	4	3	2	5	7	3	1	3	7
Hector	M	122	1728	1728	737	2.345	1900	1838	2008	1	0	0	2	0	1	0	2	3	1	0	2	0	3	0	2	1	3	3	2	2	0	3	3	3	2	2	2	4	4	6	1	1	4	2	3	4	7	8	5
Hedley	M	110	1029	1029	589	1.747	1917	1847	1992	0	0	0	0	0	0	0	0	0	1	0	0	0	0	0	0	0	0	2	8	10	11	10	13	5	12	9	16	16	6	9	17	12	10	12	12	8	7	11	12
Hefin	M	68	181	181	199	0.91	1975	1901	1994	0	0	0	0	0	0	0	0	0	0	0	0	0	0	0	0	0	0	0	0	0	0	0	0	0	0	0	0	0	0	0	0	0	0	0	0	0	0	0	0
Hefina	F	30	55	55	86	0.64	1945	1922	1988	0	0	0	0	0	0	0	0	0	0	0	0	0	0	0	0	0	0	0	0	0	0	0	0	0	0	0	0	0	0	0	0	0	0	0	0	0	0	0	0
Heidi	F	62	861	861	72	11.958	2013	1948	2014	0	0	0	0	0	0	0	0	0	0	0	0	0	0	0	0	0	0	0	0	0	0	0	0	0	0	0	0	0	0	0	0	0	0	0	0	0	0	0	0
Helen	F	170	36819	36819	11573	3.181	1966	1838	2009	92	96	64	90	77	86	82	100	94	90	107	100	88	102	104	95	107	85	79	87	85	96	105	97	99	96	105	106	138	121	121	118	118	127	131	143	153	158	167	212
Helena	F	173	9486	9486	3135	3.026	1882	1838	2010	1	5	6	5	5	7	6	3	18	17	17	20	21	34	22	26	29	38	39	38	54	59	52	69	72	80	75	100	132	107	143	106	109	103	132	138	105	134	144	138
Helene	F	113	381	381	251	1.518	2008	1858	2008	0	0	0	0	0	0	0	0	0	0	0	0	0	0	0	0	0	0	0	0	1	0	0	2	0	2	4	1	1	1	0	0	0	4	3	1	1	1	0	5
Helga	F	72	155	155	37	4.189	1951	1862	1980	0	0	0	0	0	0	0	0	0	0	0	0	0	0	0	0	0	0	0	0	0	0	0	0	1	0	0	0	0	0	0	0	0	0	0	0	0	0	0	0
Hellen	F	93	293	293	130	2.254	1838	1838	1998	13	10	8	7	9	6	6	4	6	8	7	3	3	5	4	3	4	4	1	2	3	3	2	6	1	4	2	5	5	0	5	4	5	2	5	6	4	6	2	2
Henery	M	26	52	52	31	1.677	1838	1838	1965	4	4	2	1	1	3	0	2	0	0	0	2	3	0	1	0	0	2	0	1	1	4	4	0	0	0	0	1	1	3	2	1	4	0	0	0	1	0	0	0
Henna	F	18	67	67	9	7.444	1992	1906	2010	0	0	0	0	0	0	0	0	0	0	0	0	0	0	0	0	0	0	0	0	0	0	0	0	0	0	0	0	0	0	0	0	0	0	0	0	0	0	0	0
Henri	F	78	142	142	120	1.183	2011	1852	2011	0	0	0	0	0	0	0	0	0	0	0	0	0	0	1	3	0	1	1	1	2	0	2	1	2	1	1	1	0	3	0	2	3	0	3	0	2	1	0	0
Henrietta	F	156	12604	12604	1217	10.357	1876	1838	2009	62	61	69	72	71	64	90	73	92	78	85	93	99	113	130	127	120	183	155	179	143	199	158	188	191	179	199	197	192	211	207	193	217	199	224	218	247	228	272	246
Henriette	F	69	137	137	40	3.425	1840	1838	1954	3	0	5	0	0	1	0	4	1	0	1	0	2	1	3	1	4	2	2	3	2	4	6	1	1	1	5	3	2	7	1	1	1	2	3	3	3	2	3	2
Henry	M	177	214915	214915	196064	1.096	1844	1838	2014	2430	2501	2560	2709	2585	2550	2857	2632	2794	2666	2676	2703	2761	2817	2932	2825	2942	2853	2908	2944	2784	2928	2839	2918	2926	2901	2914	2858	2769	2857	2968	2852	2707	2759	2836	2781	2916	2988	2929	3026
Henryk	M	16	57	57	42	1.357	1955	1943	1994	0	0	0	0	0	0	0	0	0	0	0	0	0	0	0	0	0	0	0	0	0	0	0	0	0	0	0	0	0	0	0	0	0	0	0	0	0	0	0	0
Hephzibah	F	85	469	469	64	7.328	1997	1838	1997	11	4	3	6	1	8	4	5	9	9	3	8	10	7	8	6	6	8	5	5	9	5	7	7	4	5	7	6	9	7	7	6	9	4	9	12	8	9	12	8
Hepzibah	F	38	59	59	7	8.429	1995	1839	2001	0	1	1	0	1	1	1	0	0	0	1	1	3	1	0	0	0	0	3	3	2	0	1	2	3	0	1	2	0	1	1	1	3	0	2	1	3	3	2	1
Herbert	M	137	111500	111500	20233	5.511	1885	1838	2008	76	70	74	76	92	97	109	102	114	91	129	127	163	162	195	202	237	244	251	356	324	394	429	472	556	606	706	776	870	912	1042	1098	1285	1301	1438	1362	1514	1507	1768	1877
Hercules	M	47	74	74	34	2.176	1850	1840	1941	0	0	2	0	1	0	2	1	0	1	0	2	3	2	1	0	0	0	0	0	1	3	2	1	1	1	0	0	0	1	0	4	1	0	0	1	0	0	0	1
Herman	M	105	907	907	256	3.543	1901	1839	1970	0	1	1	2	2	1	0	1	0	0	0	1	2	3	2	3	1	6	3	4	5	6	1	4	6	3	6	4	1	1	6	8	10	7	4	6	14	4	10	16
Hermann	M	73	250	250	112	2.232	1909	1847	1954	0	0	0	0	0	0	0	0	0	1	0	0	0	1	1	0	1	0	0	1	1	3	2	1	2	1	0	2	3	5	3	2	5	2	5	7	4	7	3	7
Hermione	F	86	162	162	109	1.486	2004	1838	2013	1	1	0	0	0	0	0	0	0	0	0	0	0	0	0	0	1	0	1	0	0	0	2	0	0	1	0	0	0	0	1	0	0	1	1	3	0	2	1	0
Hermon	M	69	199	199	115	1.73	1892	1843	1968	0	0	0	0	0	1	1	0	0	0	0	0	0	0	0	0	0	0	0	1	1	0	1	0	0	1	1	1	1	0	0	0	3	3	2	0	1	0	1	0
Hervey	M	77	259	259	122	2.123	1850	1838	1949	3	0	1	0	0	1	0	6	0	9	0	5	12	0	0	2	3	2	6	2	1	0	2	1	5	2	1	2	1	3	3	1	4	7	5	2	6	0	6	4
Hesketh	unknown	47	62	62	504	0.123	1869	1838	1960	1	0	1	1	0	0	0	2	0	0	0	0	2	0	0	0	1	0	1	0	0	1	0	1	1	0	1	0	0	0	0	3	0	2	2	0	2	3	1	0
Hester	M	135	1887	1887	301	6.269	1838	1838	2008	45	30	30	35	32	33	39	35	34	31	31	33	33	30	38	38	34	21	40	46	32	34	36	26	21	29	23	22	16	20	21	25	24	17	12	17	15	10	19	22
Hesther	F	32	63	63	6	10.5	1841	1838	1974	1	1	2	13	3	8	0	2	1	2	0	0	2	1	0	0	0	0	0	0	2	4	0	0	1	2	0	0	0	1	0	1	0	2	1	1	0	1	1	0
Hettie	F	80	897	897	81	11.074	1910	1858	2009	0	0	0	0	0	0	0	0	0	0	0	0	0	0	0	0	0	0	0	0	1	2	0	0	0	0	0	0	3	0	0	2	2	5	1	3	3	3	3	8
Hetty	F	101	2648	2648	284	9.324	1887	1841	2010	0	0	0	1	0	0	0	1	0	0	1	1	0	0	1	0	1	0	3	1	1	0	0	4	1	3	4	4	10	9	16	15	13	19	25	21	34	27	36	43
Heulwen	F	59	210	210	38	5.526	1941	1894	1991	0	0	0	0	0	0	0	0	0	0	0	0	0	0	0	0	0	0	0	0	0	0	0	0	0	0	0	0	0	0	0	0	0	0	0	0	0	0	0	0
Hezekiah	F	96	732	732	41	17.854	1854	1838	1990	8	9	11	9	8	14	12	14	13	11	7	10	8	13	8	15	20	13	13	11	14	11	12	7	12	7	18	7	13	3	8	6	9	13	8	11	6	14	19	18
Hilary	M/F	122	7132	7132	1252	5.696	1950	1847	2004	0	0	0	0	0	0	0	0	0	1	1	0	1	1	0	0	0	1	1	0	0	0	1	0	1	0	2	0	0	1	0	0	0	0	0	1	1	0	1	0
Hilda	F	124	78418	78418	4958	15.816	1911	1840	2005	0	0	1	0	0	0	1	0	0	0	0	1	1	0	2	1	0	0	2	1	1	4	4	2	1	5	2	4	10	20	24	30	39	55	45	55	71	74	94	125
Hildred	M/F	54	153	153	51	3	1927	1860	1952	0	0	0	0	0	0	0	0	0	0	0	0	0	0	0	0	0	0	0	0	0	0	1	0	0	0	0	0	0	0	0	0	0	0	0	1	0	0	0	3
Hillary	M/F	57	105	105	61	1.721	1954	1839	1983	0	1	0	1	0	1	0	0	0	0	0	0	0	0	0	0	0	0	0	0	0	0	1	1	0	0	0	0	1	1	1	0	0	1	0	0	0	0	0	0
Hilton	M/F	116	335	335	1275	0.263	1926	1838	1987	1	2	4	0	2	3	2	6	1	3	2	1	3	1	1	0	1	0	2	4	4	2	2	4	2	1	6	3	5	1	4	3	1	4	2	9	6	0	4	2
Hindle	unknown	57	113	113	486	0.233	1839	1838	1921	2	4	1	1	1	3	1	3	2	3	3	1	1	0	1	4	1	2	0	1	5	2	1	3	3	0	2	1	0	2	2	4	0	3	4	6	0	0	3	3
Hiram	M	103	1469	1469	230	6.387	1848	1838	1964	24	18	12	24	21	24	31	20	28	29	36	22	12	26	23	31	23	19	19	22	21	16	29	21	23	27	24	26	35	34	19	19	20	21	26	14	24	19	27	24
Hirst	unknown	34	52	52	299	0.174	1874	1838	1924	1	0	0	0	0	1	0	0	0	0	0	0	1	0	0	1	0	0	0	1	0	2	1	0	1	0	1	2	0	2	1	1	0	1	1	2	5	0	0	0
Hodgson	unknown	51	91	91	785	0.116	1853	1838	1915	1	1	3	1	1	1	1	2	3	1	0	3	1	0	3	6	1	4	3	2	3	1	0	3	2	1	0	2	2	2	2	3	2	1	1	2	4	1	2	0
Holden	M/F	69	158	158	1035	0.153	2000	1839	2000	0	1	0	2	3	2	1	4	3	1	3	6	1	4	4	0	3	1	2	3	4	3	3	0	1	0	0	3	1	6	3	3	1	1	5	3	2	2	3	2
Holdsworth	unknown	48	84	84	177	0.475	1842	1840	1921	0	0	1	1	4	2	1	0	2	0	2	1	0	1	0	1	0	0	1	2	0	0	3	1	5	1	3	3	3	2	1	1	1	0	2	2	1	4	3	3
Holgate	unknown	39	54	54	200	0.27	1870	1844	1934	0	0	0	0	0	0	1	1	1	0	0	0	0	1	0	0	0	0	1	0	2	0	0	2	0	1	1	2	2	0	0	1	3	0	2	0	0	1	0	2
Holland	M/F	80	202	202	926	0.218	1850	1838	1945	1	5	1	5	2	2	5	2	3	2	1	1	6	2	2	1	0	0	1	1	5	3	2	0	1	4	2	3	5	1	2	3	2	3	1	4	4	4	4	4
Hollie	F	53	757	757	57	13.281	2003	1882	2014	0	0	0	0	0	0	0	0	0	0	0	0	0	0	0	0	0	0	0	0	0	0	0	0	0	0	0	0	0	0	0	0	0	0	0	0	0	0	0	0
Holly	F	109	2725	2725	345	7.899	2002	1839	2014	0	1	0	0	0	0	0	0	0	0	0	0	0	0	0	0	0	0	0	0	0	0	0	0	0	0	0	1	0	0	0	0	0	0	1	0	0	0	0	1
Holmes	M	64	139	139	956	0.145	1850	1838	1925	1	2	3	3	0	4	2	2	1	0	1	2	5	3	2	1	4	2	2	2	2	2	1	2	3	2	4	3	2	2	0	3	3	3	1	3	2	3	3	2
Homer	M	54	73	73	78	0.936	1854	1838	1947	1	2	0	0	0	1	1	1	0	0	0	2	0	1	2	0	3	2	1	2	0	0	2	1	1	0	2	2	0	0	1	1	0	0	0	0	0	0	1	1
Honey	F	25	79	79	49	1.612	2005	1845	2013	0	0	0	0	0	0	0	1	0	0	0	1	1	1	0	0	0	0	0	0	0	0	0	0	0	0	0	0	0	0	0	0	0	0	0	1	0	0	0	1
Honor	F	148	1601	1601	207	7.734	2007	1838	2010	16	10	11	15	13	7	13	10	12	12	6	16	20	28	33	30	40	29	31	39	36	33	42	32	32	34	31	32	30	21	28	19	28	22	25	13	22	22	15	11
Honora	F	126	1983	1983	151	13.132	1915	1838	1972	3	4	2	4	4	4	3	4	6	2	8	6	3	8	9	14	9	9	10	15	13	6	16	11	11	16	12	18	15	26	23	20	19	29	19	18	17	27	31	29
Honorah	unknown	46	82	82	5	16.4	1931	1863	1963	0	0	0	0	0	0	0	0	0	0	0	0	0	0	0	0	0	0	0	0	0	0	0	0	0	2	0	0	0	0	0	0	1	4	1	5	0	1	0	0
Honoria	F	93	234	234	45	5.2	1909	1838	1955	1	1	2	0	0	1	1	0	0	0	1	1	3	1	3	1	3	3	3	1	1	1	3	0	2	2	0	2	0	2	2	1	0	2	0	1	1	6	0	3
Honour	F	68	157	157	21	7.476	2002	1838	2004	2	3	2	5	3	2	1	4	5	2	5	3	3	5	2	4	3	7	2	4	2	0	1	1	2	1	3	5	6	3	1	2	3	3	4	2	2	1	4	3
Hope	F	125	422	422	1653	0.255	2013	1838	2014	1	2	2	1	1	1	4	0	3	1	1	1	2	2	1	3	2	1	3	0	4	3	1	5	3	3	1	4	3	3	2	5	3	4	2	4	0	4	2	1
Horace	M	129	18960	18960	1876	10.107	1907	1838	1990	2	3	2	3	8	7	4	3	2	3	3	7	8	8	9	16	13	6	16	19	16	17	21	20	23	27	27	21	29	37	31	46	46	42	56	79	69	75	102	124
Horatio	M	100	1559	1559	510	3.057	1842	1838	1985	11	14	12	18	27	16	12	16	11	8	22	16	17	19	26	26	29	26	25	15	22	26	20	17	30	34	15	29	29	29	13	26	18	28	15	23	28	20	25	20
Houghton	M	40	63	63	622	0.101	1851	1843	1938	0	0	0	0	0	1	2	0	1	1	0	0	0	5	0	0	1	1	0	0	2	0	3	0	1	0	0	1	0	0	0	0	1	0	1	0	0	1	0	0
Howard	M	164	7663	7663	7223	1.061	1954	1838	2013	4	6	6	1	4	1	1	0	3	3	7	6	8	7	6	5	1	11	6	5	8	6	7	11	10	10	13	15	14	15	10	13	16	13	10	16	22	23	29	22
Howarth	unknown	84	190	190	1038	0.183	1857	1838	1961	4	1	0	1	2	1	3	4	0	1	0	2	4	4	2	1	4	2	2	6	0	2	1	2	1	2	1	2	1	2	4	2	2	6	1	3	2	3	4	2
Howel	unknown	100	380	380	109	3.486	1937	1838	1985	4	3	4	4	3	0	3	0	0	0	1	4	2	3	1	1	3	0	1	1	2	1	2	0	2	0	2	1	2	2	3	3	5	4	1	2	4	0	1	2
Howell	M	115	788	788	744	1.059	1922	1839	1977	0	2	1	1	2	0	2	2	4	2	3	0	0	1	2	3	1	2	3	1	2	0	3	1	4	4	1	2	0	4	0	4	1	1	3	1	5	2	7	4
Hubert	M	132	6455	6455	1544	4.181	1923	1838	2014	5	2	2	4	2	3	4	5	6	4	2	7	7	8	9	12	7	7	12	10	9	19	18	10	20	17	19	17	16	19	25	38	24	21	31	41	43	39	57	70
Hudson	M/F	75	171	171	901	0.19	2011	1839	2013	0	2	1	1	1	2	3	1	2	5	1	5	2	1	4	2	7	2	4	1	4	3	1	3	1	0	0	2	5	2	4	2	2	3	1	5	4	2	2	5
Hugh	M	172	34316	34316	7426	4.621	1838	1838	2012	334	332	309	269	324	300	324	298	304	269	319	298	292	302	302	342	339	343	347	308	331	325	336	381	372	333	390	365	393	365	406	396	401	417	450	417	446	426	497	451
Hughie	M	87	440	440	46	9.565	1928	1875	2008	0	0	0	0	0	0	0	0	0	0	0	0	0	0	0	0	0	0	0	0	0	0	0	0	0	0	0	0	0	0	0	0	0	0	0	0	0	1	0	2
Hugo	M	128	323	323	200	1.615	2011	1838	2014	1	2	1	0	0	2	2	1	0	0	0	0	0	1	3	0	1	4	0	1	1	0	1	2	3	3	2	3	4	0	3	1	5	4	3	3	4	2	3	2
Humaira	F	18	58	58	2	29	2011	1967	2013	0	0	0	0	0	0	0	0	0	0	0	0	0	0	0	0	0	0	0	0	0	0	0	0	0	0	0	0	0	0	0	0	0	0	0	0	0	0	0	0
Humphrey	M	122	2343	2343	975	2.403	1844	1838	2007	30	32	30	30	29	33	35	33	34	23	28	25	26	29	22	20	34	41	19	30	25	28	22	25	35	27	25	38	23	26	32	30	28	34	33	27	30	28	41	35
Hussain	M	33	62	62	499	0.124	2013	1935	2013	0	0	0	0	0	0	0	0	0	0	0	0	0	0	0	0	0	0	0	0	0	0	0	0	0	0	0	0	0	0	0	0	0	0	0	0	0	0	0	0
Huw	M	108	494	494	272	1.816	1977	1883	2005	0	0	0	0	0	0	0	0	0	0	0	0	0	0	0	0	0	0	0	0	0	0	0	0	0	0	0	0	0	0	0	0	0	0	0	0	0	0	0	0
Hyacinth	F	44	77	77	36	2.139	1962	1845	1966	0	0	0	0	0	0	0	1	0	0	0	0	0	0	1	0	0	0	0	0	0	0	0	0	0	0	0	0	0	0	0	0	0	0	0	0	0	0	2	1
Hyla	F	43	56	56	22	2.545	1883	1841	1940	0	0	0	2	0	1	0	1	1	0	0	1	0	0	0	1	1	0	0	0	0	0	0	0	0	0	1	0	0	1	0	0	1	1	0	0	0	0	0	0
Hylda	F	59	158	158	19	8.316	1923	1864	1957	0	0	0	0	0	0	0	0	0	0	0	0	0	0	0	0	0	0	0	0	0	0	0	0	0	0	1	0	0	0	0	0	0	0	0	0	0	0	1	0
Hyman	M	92	1282	1282	53	24.189	1901	1847	1972	0	0	0	0	0	0	0	0	0	1	0	0	1	0	0	1	1	1	0	1	1	1	1	0	1	2	1	4	2	1	2	2	1	5	6	4	4	11	10	8
Hypatia	F	36	62	62	15	4.133	1886	1851	1946	0	0	0	0	0	0	0	0	0	0	0	0	0	1	0	0	0	0	0	0	0	0	0	0	0	0	0	0	0	1	0	1	0	0	0	0	1	3	2	0
Hywel	M	107	670	670	223	3.004	1975	1846	1997	0	0	0	0	0	0	0	0	1	0	0	0	0	0	0	0	0	0	0	0	0	0	0	0	0	0	0	0	1	0	0	1	0	0	0	1	1	0	1	3
Iain	M	89	1539	1539	382	4.029	1967	1842	2008	0	0	0	0	1	0	0	0	0	0	0	0	0	0	0	0	0	0	0	0	0	1	0	0	0	0	1	0	0	0	0	0	0	0	0	0	0	0	0	0
Ian	M	137	41246	41246	8498	4.854	1965	1838	2010	1	0	1	1	0	0	0	0	0	0	0	0	0	1	2	3	0	1	0	0	0	0	0	0	0	1	0	0	0	0	0	0	1	2	0	0	1	1	0	3
Ibrahim	M	45	151	151	351	0.43	2012	1941	2014	0	0	0	0	0	0	0	0	0	0	0	0	0	0	0	0	0	0	0	0	0	0	0	0	0	0	0	0	0	0	0	0	0	0	0	0	0	0	0	0
Ibrar	unknown	22	50	50	3	16.667	1977	1970	2000	0	0	0	0	0	0	0	0	0	0	0	0	0	0	0	0	0	0	0	0	0	0	0	0	0	0	0	0	0	0	0	0	0	0	0	0	0	0	0	0
Ida	F	134	16703	16703	1279	13.059	1908	1839	2010	0	1	0	3	1	2	1	1	2	3	3	1	5	5	5	3	7	14	8	11	13	18	19	22	17	31	27	20	20	20	30	48	45	51	51	60	48	66	90	71
Idris	M	111	1113	1113	570	1.953	1928	1866	2007	0	0	0	0	0	0	0	0	0	0	0	0	0	0	0	0	0	0	0	0	0	0	0	0	0	0	0	0	1	0	0	0	0	0	1	0	0	1	1	1
Idwal	M	89	736	736	275	2.676	1916	1839	2006	0	1	0	0	0	0	0	0	0	1	0	0	0	1	0	0	1	0	0	0	0	0	1	0	0	0	0	0	0	0	1	0	1	2	0	0	0	1	2	0
Ieuan	M	107	481	481	172	2.797	2002	1869	2006	0	0	0	0	0	0	0	0	0	0	0	0	0	0	0	0	0	0	0	0	0	0	0	0	0	0	0	0	0	0	0	1	0	0	1	0	1	0	0	0
Ifan	M	49	75	75	36	2.083	1993	1874	1994	0	0	0	0	0	0	0	0	0	0	0	0	0	0	0	0	0	0	0	0	0	0	0	0	0	0	0	0	0	0	0	0	0	0	0	0	1	0	0	0
Ifor	M	96	424	424	184	2.304	1932	1849	1985	0	0	0	0	0	0	0	0	0	0	0	1	0	0	0	0	0	0	0	0	0	0	0	0	0	1	0	1	0	1	0	0	0	0	1	0	0	2	0	1
Ignatius	M	102	364	364	685	0.531	1997	1839	1997	0	1	1	1	3	2	4	1	4	1	0	0	2	3	0	0	4	1	2	3	2	1	1	1	2	4	4	4	2	4	4	5	4	7	3	5	7	6	7	3
Ileen	F	40	67	67	19	3.526	1918	1877	1949	0	0	0	0	0	0	0	0	0	0	0	0	0	0	0	0	0	0	0	0	0	0	0	0	0	0	0	0	0	0	0	0	0	0	0	0	0	0	0	1
Ilene	F	53	119	119	38	3.132	1917	1880	1956	0	0	0	0	0	0	0	0	0	0	0	0	0	0	0	0	0	0	0	0	0	0	0	0	0	0	0	0	0	0	0	0	0	0	0	0	0	0	0	0
Illingworth	unknown	58	106	106	158	0.671	1865	1838	1915	2	2	1	1	1	1	1	2	2	1	0	2	2	4	1	2	2	2	0	4	1	3	1	1	1	2	2	6	1	2	1	3	2	1	1	4	6	1	0	1
Ilma	F	44	68	68	12	5.667	1929	1857	1959	0	0	0	0	0	0	0	0	0	0	0	0	0	0	0	0	0	0	0	1	0	0	0	0	0	0	0	0	0	0	0	0	1	0	1	1	0	0	0	0
Ilona	F	44	85	85	34	2.5	2001	1913	2001	0	0	0	0	0	0	0	0	0	0	0	0	0	0	0	0	0	0	0	0	0	0	0	0	0	0	0	0	0	0	0	0	0	0	0	0	0	0	0	0
Imelda	F	80	328	328	154	2.13	1958	1870	2000	0	0	0	0	0	0	0	0	0	0	0	0	0	0	0	0	0	0	0	0	0	0	0	0	0	0	0	0	0	0	0	0	1	0	0	0	0	0	0	0
Immanuel	M	35	53	53	15	3.533	2008	1839	2008	0	2	2	2	1	0	0	1	1	1	3	1	2	3	0	5	0	1	1	1	0	1	0	1	0	0	0	1	0	0	0	1	1	2	2	2	2	0	0	0
Imogen	F	92	813	813	174	4.672	2010	1842	2014	0	0	0	0	1	0	0	0	0	0	0	1	1	0	0	1	0	0	0	0	1	1	1	0	1	0	0	0	0	1	0	0	0	2	1	0	0	0	0	0
Imran	M	38	397	397	70	5.671	1978	1968	2014	0	0	0	0	0	0	0	0	0	0	0	0	0	0	0	0	0	0	0	0	0	0	0	0	0	0	0	0	0	0	0	0	0	0	0	0	0	0	0	0
Imtiaz	M	26	80	80	33	2.424	1970	1961	2004	0	0	0	0	0	0	0	0	0	0	0	0	0	0	0	0	0	0	0	0	0	0	0	0	0	0	0	0	0	0	0	0	0	0	0	0	0	0	0	0
Ina	F	109	975	975	139	7.014	1918	1847	1975	0	0	0	0	0	0	0	0	0	1	0	0	1	0	0	1	0	0	0	0	1	3	2	3	2	2	0	3	2	3	2	1	4	2	2	5	5	4	3	7
India	F	34	201	201	85	2.365	2000	1846	2014	0	0	0	0	0	0	0	0	1	0	0	0	0	0	0	0	0	1	0	0	0	0	0	0	0	1	0	0	0	0	0	0	0	0	0	0	0	0	0	0
Ines	F	41	53	53	17	3.118	2005	1880	2009	0	0	0	0	0	0	0	0	0	0	0	0	0	0	0	0	0	0	0	0	0	0	0	0	0	0	0	0	0	0	0	0	0	0	0	0	0	0	0	0
Inez	F	106	422	422	117	3.607	2002	1838	2005	1	0	0	0	0	1	0	0	0	0	1	0	0	1	0	1	0	0	0	0	0	0	1	1	0	0	0	1	2	1	1	2	0	1	2	0	3	1	0	3
Ingham	unknown	66	141	141	524	0.269	1874	1838	1941	1	1	1	3	0	3	2	0	1	3	2	1	0	4	4	1	2	2	2	2	3	1	0	3	1	2	3	1	2	0	3	3	1	2	3	4	6	1	1	4
Ingrid	F	61	469	469	113	4.15	2010	1891	2010	0	0	0	0	0	0	0	0	0	0	0	0	0	0	0	0	0	0	0	0	0	0	0	0	0	0	0	0	0	0	0	0	0	0	0	0	0	0	0	0
Ioan	M/F	54	83	83	26	3.192	1999	1840	2001	0	0	1	0	0	0	0	0	0	0	0	0	0	1	0	0	0	0	0	0	0	0	0	0	0	2	0	0	1	0	0	1	1	0	0	0	0	0	0	0
Iola	F	67	239	239	49	4.878	2002	1882	2002	0	0	0	0	0	0	0	0	0	0	0	0	0	0	0	0	0	0	0	0	0	0	0	0	0	0	0	0	0	0	0	0	0	0	0	0	0	0	0	0
Iona	F	105	436	436	145	3.007	2000	1868	2012	0	0	0	0	0	0	0	0	0	0	0	0	0	0	0	0	0	0	0	0	0	0	0	0	0	0	0	0	0	0	1	0	0	0	0	0	0	0	0	0
Iorwerth	M	86	871	871	344	2.532	1925	1839	1980	0	1	0	0	0	0	0	0	0	0	0	0	0	0	0	0	0	0	0	0	0	0	0	0	0	0	0	1	0	0	1	0	0	1	0	0	1	0	0	1
Iqra	F	17	75	75	12	6.25	2012	1989	2012	0	0	0	0	0	0	0	0	0	0	0	0	0	0	0	0	0	0	0	0	0	0	0	0	0	0	0	0	0	0	0	0	0	0	0	0	0	0	0	0
Ira	M	113	337	337	74	4.554	2008	1839	2008	0	1	2	4	1	1	1	4	5	0	1	1	3	2	3	3	4	1	3	5	2	3	4	1	2	1	2	4	1	3	1	2	2	3	2	5	1	5	5	6
Iram	M/F	70	184	184	13	14.154	2012	1838	2012	4	3	4	6	3	6	1	2	4	0	5	4	8	4	4	3	1	0	4	4	4	0	3	3	5	3	2	2	2	2	3	1	4	2	1	0	1	2	1	1
Irena	F	82	242	242	73	3.315	1951	1841	1972	0	0	0	1	0	0	1	0	0	1	0	0	0	0	0	1	0	0	2	0	0	0	1	1	0	2	1	1	0	3	0	0	1	0	1	1	2	0	0	1
Irene	F	133	53513	53513	13001	4.116	1921	1844	2005	0	0	0	0	0	0	2	0	0	0	0	1	1	0	0	2	0	0	2	2	0	0	3	2	0	1	3	2	2	3	4	4	3	8	4	5	5	5	8	18
Irfan	M	30	134	134	33	4.061	1984	1968	2013	0	0	0	0	0	0	0	0	0	0	0	0	0	0	0	0	0	0	0	0	0	0	0	0	0	0	0	0	0	0	0	0	0	0	0	0	0	0	0	0
Iris	F	114	9556	9556	1540	6.205	1928	1858	2014	0	0	0	0	0	0	0	0	0	0	0	0	0	0	0	0	0	0	0	0	2	0	0	0	0	0	0	1	0	0	0	0	0	1	0	0	0	0	0	0
Irma	F	49	89	89	28	3.179	1930	1870	1962	0	0	0	0	0	0	0	0	0	0	0	0	0	0	0	0	0	0	0	0	0	0	0	0	0	0	0	0	0	0	0	0	1	0	0	1	1	0	0	0
Irven	M	34	51	51	18	2.833	1868	1858	1953	0	0	0	0	0	0	0	0	0	0	0	0	0	0	0	0	0	0	0	0	1	0	0	0	0	2	1	1	1	0	4	3	2	0	1	1	2	0	3	1
Irvin	M	110	448	448	144	3.111	1883	1838	1988	1	0	0	0	2	2	2	3	2	2	0	2	0	2	0	1	5	0	1	2	0	2	2	1	3	4	1	4	2	1	2	0	3	1	4	4	4	3	4	6
Irvine	M	108	624	624	315	1.981	1900	1838	1985	1	0	0	0	0	1	0	0	0	0	1	2	0	0	0	0	0	1	0	1	3	1	0	1	2	2	0	2	3	7	2	11	6	13	5	2	12	7	10	6
Irving	M	107	466	466	591	0.788	1906	1838	1981	1	0	0	1	0	0	0	1	0	0	0	0	2	0	0	3	1	0	1	4	0	2	1	2	0	1	2	3	2	1	0	2	1	1	3	2	4	4	7	3
Irwin	M	94	363	363	283	1.283	1913	1841	1952	0	0	0	1	0	0	0	0	1	0	2	0	3	2	3	2	3	3	1	4	2	2	8	6	3	5	0	3	5	0	2	3	0	3	3	1	7	2	3	4
Isa	M/F	73	171	171	47	3.638	2011	1839	2012	0	1	0	0	0	0	0	0	0	0	0	0	0	0	0	0	0	0	0	0	0	2	0	2	0	0	3	0	1	0	1	3	0	1	1	1	0	2	0	0
Isaac	M	166	26527	26527	2206	12.025	2011	1838	2014	396	424	369	422	413	447	421	381	442	357	382	392	395	423	407	356	389	395	381	366	381	413	407	400	379	401	394	416	375	386	388	377	363	377	393	418	454	397	463	433
Isabel	F	176	7598	7598	5175	1.468	2004	1838	2014	19	18	20	22	17	16	23	20	18	21	15	20	16	28	26	34	30	27	37	36	32	30	41	35	39	34	34	47	44	48	62	45	57	71	63	74	75	76	93	74
Isabell	F	105	227	227	142	1.599	2014	1839	2014	0	2	3	1	0	2	3	2	4	0	3	3	3	2	0	3	1	1	0	2	7	2	4	2	1	1	6	2	3	6	4	0	2	0	2	1	4	0	1	1
Isabella	F	163	37971	37971	4585	8.282	2012	1838	2014	332	376	334	356	335	338	421	377	431	397	380	376	443	455	473	541	490	505	470	491	464	538	499	565	580	523	523	502	516	540	540	552	518	587	561	594	611	573	611	641
Isabelle	F	147	1055	1055	561	1.881	2011	1842	2014	0	0	0	0	3	0	0	1	1	0	0	0	1	1	1	1	2	1	4	2	0	0	0	1	2	3	2	0	2	2	0	2	1	1	1	1	1	0	1	2
Isaiah	M	107	3298	3298	141	23.39	1843	1838	2011	43	45	43	41	51	53	49	48	50	46	49	41	60	53	52	55	42	48	59	49	46	54	63	39	47	54	62	55	47	58	58	55	53	54	48	59	53	66	43	60
Ishmael	M	95	464	464	61	7.607	2011	1838	2011	5	10	2	10	6	5	4	6	6	5	2	6	8	2	8	8	7	5	11	3	9	5	5	10	4	5	6	4	9	9	8	4	8	9	11	5	9	10	9	9
Isiah	M	54	102	102	17	6	1847	1838	1926	2	1	4	3	3	1	0	2	1	5	1	1	3	1	3	2	0	2	1	1	0	2	2	1	2	0	5	2	2	1	5	1	3	3	0	2	3	2	1	0
Isidor	M	39	104	104	10	10.4	1913	1851	1930	0	0	0	0	0	0	0	0	0	0	0	0	0	1	0	0	0	0	0	0	0	1	0	0	0	0	0	1	0	0	0	0	0	0	1	0	0	0	0	0
Isidore	M	57	169	169	18	9.389	1915	1847	1937	0	0	0	0	0	0	0	0	0	1	0	0	0	0	0	0	1	0	0	0	0	0	0	1	1	0	0	0	1	0	0	0	0	0	0	0	2	0	0	1
Isla	F	62	316	316	53	5.962	2014	1876	2014	0	0	0	0	0	0	0	0	0	0	0	0	0	0	0	0	0	0	0	0	0	0	0	0	0	0	0	0	0	0	0	0	0	0	0	0	0	0	1	0
Islwyn	M	51	136	136	71	1.915	1926	1899	1982	0	0	0	0	0	0	0	0	0	0	0	0	0	0	0	0	0	0	0	0	0	0	0	0	0	0	0	0	0	0	0	0	0	0	0	0	0	0	0	0
Ismail	M	43	117	117	520	0.225	2004	1840	2009	0	0	1	0	0	0	0	0	0	0	0	0	0	0	0	0	0	0	0	0	0	0	0	0	0	0	0	0	0	0	0	0	0	0	0	0	0	1	0	0
Isobel	F	144	1861	1861	1356	1.372	2005	1841	2014	0	0	0	1	1	0	0	0	0	0	0	1	0	0	0	0	0	0	0	2	0	0	0	0	2	1	0	0	0	1	2	1	0	0	0	2	2	1	0	1
Isobella	F	42	69	69	31	2.226	2011	1839	2014	0	2	0	0	0	0	0	1	0	0	0	0	0	0	0	1	0	0	0	0	1	2	0	0	0	0	1	0	0	0	0	0	0	0	3	1	0	0	3	2
Isobelle	F	30	70	70	36	1.944	2011	1880	2012	0	0	0	0	0	0	0	0	0	0	0	0	0	0	0	0	0	0	0	0	0	0	0	0	0	0	0	0	0	0	0	0	0	0	0	0	0	0	0	0
Israel	M	109	2401	2401	161	14.913	1850	1838	2008	24	28	25	31	28	30	28	30	31	22	26	25	37	24	27	22	29	30	32	23	15	16	24	18	24	31	26	26	19	21	22	28	29	31	34	30	27	39	22	36
Issac	M	59	113	113	21	5.381	2012	1838	2012	1	3	0	0	3	0	2	1	0	2	0	1	2	2	2	4	2	2	0	1	1	1	1	1	3	1	3	0	1	0	2	2	0	0	1	0	2	3	3	0
Issachar	M	49	90	90	6	15	1846	1839	1947	0	2	1	0	2	1	2	0	5	2	1	1	1	2	1	1	0	2	2	3	1	1	0	0	2	0	0	2	0	0	3	1	0	1	1	0	3	3	0	2
Ithel	M	37	50	50	35	1.429	1985	1845	1985	0	0	0	0	0	0	0	1	0	0	1	0	0	0	0	0	0	0	1	0	0	0	0	0	1	0	0	0	0	0	3	1	0	2	1	1	1	1	2	0
Iva	F	61	139	139	20	6.95	2003	1860	2003	0	0	0	0	0	0	0	0	0	0	0	0	0	0	0	0	0	0	0	0	0	0	1	0	0	1	0	0	0	0	0	0	0	0	0	0	1	0	0	0
Ivan	M	139	2487	2487	670	3.712	1944	1849	2010	0	0	0	0	0	0	0	0	0	0	0	1	0	0	0	1	0	0	0	1	0	0	2	0	1	1	1	2	1	0	0	1	0	2	1	1	1	5	2	4
Ivo	M/F	39	52	52	23	2.261	2008	1853	2008	0	0	0	0	0	0	0	0	0	0	0	0	0	0	0	1	0	1	0	0	0	0	0	0	0	0	0	0	0	0	0	0	0	0	0	0	0	0	1	0
Ivor	M	115	3819	3819	1749	2.184	1929	1866	2006	0	0	0	0	0	0	0	0	0	0	0	0	0	0	0	0	0	0	0	0	0	0	0	0	0	0	0	0	2	0	1	2	0	1	1	2	5	6	5	0
Ivy	F	115	31903	31903	2375	13.433	1920	1857	2014	0	0	0	0	0	0	0	0	0	0	0	0	0	0	0	0	0	0	0	1	0	0	0	0	0	1	2	0	1	0	2	2	1	1	0	0	6	6	2	3
Iwan	M	70	189	189	48	3.938	1976	1884	2005	0	0	0	0	0	0	0	0	0	0	0	0	0	0	0	0	0	0	0	0	0	0	0	0	0	0	0	0	0	0	0	0	0	0	0	0	0	0	0	0
Jabez	M	103	3125	3125	185	16.892	1842	1838	1995	50	54	64	57	70	53	66	50	53	68	64	69	64	70	59	55	62	45	58	56	62	60	54	69	51	53	50	57	42	50	40	42	46	50	52	42	51	45	47	53
Jacinta	F	28	71	71	20	3.55	2003	1948	2003	0	0	0	0	0	0	0	0	0	0	0	0	0	0	0	0	0	0	0	0	0	0	0	0	0	0	0	0	0	0	0	0	0	0	0	0	0	0	0	0
Jack	M	174	41858	41858	3045	13.746	1995	1838	2014	1	2	2	0	2	0	2	1	1	4	5	2	2	2	4	3	2	4	5	0	5	12	3	4	4	3	3	4	1	1	5	2	2	3	1	2	3	3	5	3
Jackie	F	85	273	273	33	8.273	1989	1861	2005	0	0	0	0	0	0	0	0	0	0	0	0	0	0	0	0	0	0	0	0	0	0	0	1	0	0	0	0	0	0	0	0	0	0	0	0	0	0	0	0
Jackson	M/F	122	728	728	3060	0.238	2014	1838	2014	5	9	3	10	5	7	4	12	11	6	9	3	8	3	8	8	4	4	8	8	9	9	8	11	9	9	5	11	5	6	15	8	8	8	7	11	3	13	10	10
Jacob	M	165	9509	9509	1000	9.509	2012	1838	2014	108	115	97	113	94	96	115	109	125	106	95	107	116	106	101	102	115	98	105	95	110	76	105	94	93	89	81	93	99	80	80	90	84	96	81	88	79	86	99	110
Jacqueline	F	103	24231	24231	1584	15.297	1962	1886	2005	0	0	0	0	0	0	0	0	0	0	0	0	0	0	0	0	0	0	0	0	0	0	0	0	0	0	0	0	0	0	0	0	0	0	0	0	0	0	0	0
Jacquelyn	F	40	183	183	14	13.071	1962	1931	1990	0	0	0	0	0	0	0	0	0	0	0	0	0	0	0	0	0	0	0	0	0	0	0	0	0	0	0	0	0	0	0	0	0	0	0	0	0	0	0	0
Jacques	M/F	50	85	85	94	0.904	2001	1850	2009	0	0	0	0	0	0	0	0	0	0	0	0	1	0	0	0	0	0	0	0	0	0	0	0	1	0	0	0	0	0	1	0	0	0	0	1	0	0	0	1
Jade	F	39	2669	2669	4546	0.587	1992	1972	2013	0	0	0	0	0	0	0	0	0	0	0	0	0	0	0	0	0	0	0	0	0	0	0	0	0	0	0	0	0	0	0	0	0	0	0	0	0	0	0	0
Jaden	M/F	21	64	64	20	3.2	2012	1989	2012	0	0	0	0	0	0	0	0	0	0	0	0	0	0	0	0	0	0	0	0	0	0	0	0	0	0	0	0	0	0	0	0	0	0	0	0	0	0	0	0
Jai	M/F	31	64	64	143	0.448	2013	1965	2013	0	0	0	0	0	0	0	0	0	0	0	0	0	0	0	0	0	0	0	0	0	0	0	0	0	0	0	0	0	0	0	0	0	0	0	0	0	0	0	0
Jaiden	M/F	15	81	81	14	5.786	2011	1996	2014	0	0	0	0	0	0	0	0	0	0	0	0	0	0	0	0	0	0	0	0	0	0	0	0	0	0	0	0	0	0	0	0	0	0	0	0	0	0	0	0
Jaime	M	41	149	149	22	6.773	1977	1885	2014	0	0	0	0	0	0	0	0	0	0	0	0	0	0	0	0	0	0	0	0	0	0	0	0	0	0	0	0	0	0	0	0	0	0	0	0	0	0	0	0
Jak	M	28	105	105	15	7	2014	1960	2014	0	0	0	0	0	0	0	0	0	0	0	0	0	0	0	0	0	0	0	0	0	0	0	0	0	0	0	0	0	0	0	0	0	0	0	0	0	0	0	0
Jake	M	55	3174	3174	620	5.119	2006	1856	2014	0	0	0	0	0	0	0	0	0	0	0	0	0	0	0	0	0	0	1	0	0	0	0	0	0	0	0	0	0	0	0	0	0	0	0	0	0	0	0	0
Jamal	M	28	70	70	26	2.692	1998	1957	2009	0	0	0	0	0	0	0	0	0	0	0	0	0	0	0	0	0	0	0	0	0	0	0	0	0	0	0	0	0	0	0	0	0	0	0	0	0	0	0	0
Jame	M/F	53	74	74	71	1.042	1847	1840	1951	0	0	1	0	0	0	1	2	0	3	1	1	1	0	1	1	2	0	0	3	0	1	1	1	0	2	1	0	1	3	1	0	0	0	1	0	1	2	2	0
James	M	177	662885	662885	142752	4.644	1839	1838	2014	5750	6009	5952	5901	5775	5916	6147	6209	6587	6202	6073	6406	6696	6904	7126	7056	7213	7079	7113	7207	6856	7183	7111	7505	7496	7413	7333	7363	7576	7636	7993	7621	7691	7868	7985	8077	8308	8400	8336	8553
Jamie	M	90	4897	4897	430	11.388	1989	1858	2014	0	0	0	0	0	0	0	0	0	0	0	0	0	0	0	0	0	0	0	0	1	0	0	1	0	0	0	0	0	0	0	0	1	1	0	0	1	0	0	0
Jamil	M	25	56	56	19	2.947	1999	1963	2009	0	0	0	0	0	0	0	0	0	0	0	0	0	0	0	0	0	0	0	0	0	0	0	0	0	0	0	0	0	0	0	0	0	0	0	0	0	0	0	0
Jamila	F	20	51	51	3	17	1979	1961	2005	0	0	0	0	0	0	0	0	0	0	0	0	0	0	0	0	0	0	0	0	0	0	0	0	0	0	0	0	0	0	0	0	0	0	0	0	0	0	0	0
Jamima	F	34	66	66	6	11	1839	1838	1916	3	6	4	3	6	1	1	1	2	3	0	1	2	4	5	1	3	2	1	1	0	1	1	1	2	1	0	0	1	1	0	0	1	0	1	0	0	0	0	0
Jan	M/F	92	588	588	353	1.666	2014	1841	2014	0	0	0	1	0	1	0	0	0	0	0	0	0	0	0	0	0	0	0	0	0	0	0	0	0	0	0	0	0	0	1	0	0	0	0	0	0	0	0	1
Jane	F	167	228035	228035	209520	1.088	1838	1838	2012	3637	3764	3574	3658	3521	3555	3484	3658	3735	3403	3492	3475	3468	3789	3640	3503	3607	3480	3386	3482	3349	3288	3342	3327	3268	3222	3347	3323	3159	3220	3311	3353	3223	3218	3201	3200	3282	3233	3291	3342
Janet	F	154	43754	43754	3403	12.857	1956	1838	1998	19	23	29	25	25	10	26	22	30	19	30	41	32	43	62	47	67	65	79	62	54	77	80	75	93	89	103	92	93	114	117	146	136	133	165	158	182	159	199	210
Janett	F	49	74	74	10	7.4	1957	1840	1966	0	0	2	2	0	0	0	0	0	1	1	1	1	0	2	0	1	2	0	0	0	0	0	4	0	2	0	0	2	2	1	1	0	1	3	0	1	1	0	0
Janetta	F	99	442	442	79	5.595	1884	1838	1966	1	7	3	2	3	1	1	4	0	1	0	2	3	4	2	2	0	0	3	1	2	3	3	3	3	0	2	3	2	2	2	5	9	4	8	10	11	4	7	11
Janette	F	131	2505	2505	342	7.325	1960	1840	1990	0	0	2	0	1	1	2	2	0	3	0	0	2	1	0	3	4	1	1	0	0	1	2	2	0	1	1	1	1	2	0	0	0	0	2	2	1	2	3	2
Janey	F	92	727	727	19	38.263	2004	1853	2004	0	0	0	0	0	0	0	0	0	0	0	0	0	0	0	1	1	1	0	1	0	1	0	0	0	1	5	0	3	1	1	1	2	0	1	2	4	0	2	2
Janice	F	82	7400	7400	462	16.017	1957	1840	2005	0	0	1	1	0	0	0	0	0	0	1	0	0	0	1	0	0	0	0	0	0	0	0	0	1	0	0	0	0	0	0	0	0	0	0	0	0	0	0	0
Janie	F	112	729	729	53	13.755	1913	1844	2006	0	0	0	0	0	0	1	0	0	1	0	0	0	0	2	0	0	0	0	1	0	1	0	0	1	2	0	2	1	1	0	2	2	3	1	3	2	3	5	3
Janina	F	37	138	138	52	2.654	1955	1884	1983	0	0	0	0	0	0	0	0	0	0	0	0	0	0	0	0	0	0	0	0	0	0	0	0	0	0	0	0	0	0	0	0	0	0	0	0	0	0	0	0
Janine	F	63	1413	1413	284	4.975	1972	1896	1998	0	0	0	0	0	0	0	0	0	0	0	0	0	0	0	0	0	0	0	0	0	0	0	0	0	0	0	0	0	0	0	0	0	0	0	0	0	0	0	0
Janis	F	47	732	732	51	14.353	1952	1918	1981	0	0	0	0	0	0	0	0	0	0	0	0	0	0	0	0	0	0	0	0	0	0	0	0	0	0	0	0	0	0	0	0	0	0	0	0	0	0	0	0
Jannet	F	76	219	219	22	9.955	1839	1838	1995	6	10	2	2	4	4	5	5	3	4	6	7	5	0	2	4	5	1	5	1	2	5	4	7	4	0	2	4	2	4	3	3	2	5	6	4	1	1	3	1
Jannett	F	50	81	81	17	4.765	1867	1838	1972	1	0	1	1	0	1	3	1	1	1	2	0	0	0	2	1	1	2	0	1	0	2	1	1	1	1	0	2	2	5	3	3	0	0	0	0	2	0	0	1
Jannette	F	54	131	131	34	3.853	1961	1838	1985	1	0	0	0	0	0	0	0	0	0	1	0	1	0	0	0	1	0	0	0	0	1	2	0	0	1	0	0	1	1	1	0	0	0	0	0	0	0	0	0
Jannine	F	30	78	78	22	3.545	1975	1873	1993	0	0	0	0	0	0	0	0	0	0	0	0	0	0	0	0	0	0	0	0	0	0	0	0	0	0	0	0	0	0	0	0	0	0	0	1	0	0	0	0
Jaqueline	F	57	327	327	43	7.605	1963	1915	1988	0	0	0	0	0	0	0	0	0	0	0	0	0	0	0	0	0	0	0	0	0	0	0	0	0	0	0	0	0	0	0	0	0	0	0	0	0	0	0	0
Jared	M	82	210	210	32	6.562	1993	1838	2008	1	2	0	0	2	0	0	1	1	0	4	0	2	2	1	1	1	2	0	0	0	0	1	0	0	0	1	1	0	1	0	1	0	0	0	0	0	0	3	2
Jarrod	M	21	86	86	18	4.778	1970	1966	2005	0	0	0	0	0	0	0	0	0	0	0	0	0	0	0	0	0	0	0	0	0	0	0	0	0	0	0	0	0	0	0	0	0	0	0	0	0	0	0	0
Jarvis	M	84	237	237	234	1.013	1995	1838	1995	1	0	8	3	1	5	2	3	3	5	1	5	3	1	2	7	1	4	2	0	4	2	3	3	4	8	4	5	4	2	1	1	1	2	3	4	3	3	6	3
Jas	M/F	38	77	77	57	1.351	1905	1838	1969	2	3	1	0	0	2	2	1	2	0	0	0	0	2	4	2	2	2	1	0	3	0	0	0	0	0	1	4	0	1	4	1	1	0	0	1	0	1	0	0
Jasbir	unknown	14	58	58	0	.	1966	1959	1980	0	0	0	0	0	0	0	0	0	0	0	0	0	0	0	0	0	0	0	0	0	0	0	0	0	0	0	0	0	0	0	0	0	0	0	0	0	0	0	0
Jasmin	F	51	243	243	62	3.919	1994	1941	2012	0	0	0	0	0	0	0	0	0	0	0	0	0	0	0	0	0	0	0	0	0	0	0	0	0	0	0	0	0	0	0	0	0	0	0	0	0	0	0	0
Jasmine	F	79	1088	1088	289	3.765	2001	1868	2014	0	0	0	0	0	0	0	0	0	0	0	0	0	0	0	0	0	0	0	0	0	0	0	0	0	0	0	0	0	0	1	0	0	0	1	0	0	0	0	0
Jason	M	137	7537	7537	1376	5.477	1970	1838	2011	1	1	1	1	1	0	1	3	3	2	1	1	3	1	1	4	2	2	0	3	4	5	1	1	4	1	2	2	0	2	1	3	1	2	1	0	1	2	1	2
Jasper	M	125	616	616	173	3.561	2014	1838	2014	10	8	4	7	11	9	13	5	10	7	6	8	4	3	10	9	5	3	5	8	11	8	11	13	7	6	11	8	7	7	5	8	9	6	7	6	2	9	8	5
Jay	M/F	74	648	648	1343	0.483	2002	1860	2014	0	0	0	0	0	0	0	0	0	0	0	0	0	0	0	0	0	0	0	0	0	0	1	0	0	0	0	0	0	0	0	0	0	0	0	0	0	0	0	0
Jayde	F	17	58	58	72	0.806	2013	1983	2013	0	0	0	0	0	0	0	0	0	0	0	0	0	0	0	0	0	0	0	0	0	0	0	0	0	0	0	0	0	0	0	0	0	0	0	0	0	0	0	0
Jayden	M	22	409	409	37	11.054	2011	1987	2014	0	0	0	0	0	0	0	0	0	0	0	0	0	0	0	0	0	0	0	0	0	0	0	0	0	0	0	0	0	0	0	0	0	0	0	0	0	0	0	0
Jayne	F	75	4755	4755	13189	0.361	1966	1843	2004	0	0	0	0	0	1	0	0	1	0	0	0	0	0	0	0	0	0	0	0	0	0	0	0	0	0	0	0	0	0	0	0	0	0	0	0	0	0	0	0
Jayson	M	30	56	56	10	5.6	2000	1950	2003	0	0	0	0	0	0	0	0	0	0	0	0	0	0	0	0	0	0	0	0	0	0	0	0	0	0	0	0	0	0	0	0	0	0	0	0	0	0	0	0
Jazmin	F	18	59	59	14	4.214	2000	1985	2010	0	0	0	0	0	0	0	0	0	0	0	0	0	0	0	0	0	0	0	0	0	0	0	0	0	0	0	0	0	0	0	0	0	0	0	0	0	0	0	0
Jean	F	157	66528	66528	15113	4.402	1932	1840	2011	0	0	1	3	2	1	2	3	3	0	2	3	1	2	0	4	4	5	2	4	2	3	2	1	3	4	2	4	1	2	3	4	0	5	2	2	1	2	4	2
Jeane	F	41	109	109	42	2.595	1927	1872	1960	0	0	0	0	0	0	0	0	0	0	0	0	0	0	0	0	0	0	0	0	0	0	0	0	0	0	0	0	0	0	0	0	0	0	1	0	0	0	0	0
Jeanetta	F	53	75	75	20	3.75	1972	1847	1972	0	0	0	0	0	0	0	0	0	2	1	0	0	0	0	0	1	0	0	0	0	0	0	0	1	0	0	0	0	0	0	0	1	1	1	1	1	0	1	0
Jeanette	F	149	5390	5390	954	5.65	1960	1838	2001	1	1	1	0	0	0	1	1	2	0	5	1	1	1	2	1	5	3	1	3	1	2	3	1	2	1	2	3	3	2	2	1	2	1	5	5	1	4	3	1
Jeanie	F	105	796	796	69	11.536	1893	1845	1994	0	0	0	0	0	0	0	1	1	0	0	1	0	0	0	0	0	1	0	1	0	2	1	2	0	2	1	3	1	2	1	1	12	6	1	6	5	6	7	11
Jeanne	F	93	1217	1217	385	3.161	1929	1854	2001	0	0	0	0	0	0	0	0	0	0	0	0	0	0	0	0	1	0	1	0	0	0	0	0	0	0	0	0	0	0	0	0	0	1	0	0	0	0	0	1
Jeannette	F	115	717	717	131	5.473	1948	1839	1993	0	1	1	1	0	1	0	0	1	0	1	2	1	0	0	0	0	1	0	0	1	0	1	1	1	0	2	0	0	1	0	3	0	0	1	1	3	2	3	2
Jeannie	F	113	691	691	61	11.328	2010	1838	2010	1	0	0	0	0	0	0	0	0	0	0	0	0	0	0	0	0	0	0	1	2	0	0	2	1	0	1	1	2	1	1	1	0	4	3	5	2	2	4	2
Jed	M	28	94	94	13	7.231	2000	1961	2009	0	0	0	0	0	0	0	0	0	0	0	0	0	0	0	0	0	0	0	0	0	0	0	0	0	0	0	0	0	0	0	0	0	0	0	0	0	0	0	0
Jefferson	M	55	86	86	188	0.457	2014	1846	2014	0	0	0	0	0	0	0	0	1	1	0	0	0	0	0	0	1	2	0	0	1	0	0	0	0	0	0	2	1	2	0	1	1	0	1	0	0	0	1	2
Jeffery	M	123	550	550	196	2.806	1942	1838	1991	1	4	1	3	1	0	2	2	0	0	2	4	2	2	1	1	1	1	1	1	4	4	0	0	3	0	2	1	3	3	2	3	1	1	0	2	0	1	2	3
Jeffrey	M	157	10022	10022	2228	4.498	1943	1838	2008	7	5	7	6	3	5	7	4	0	4	4	4	4	9	4	6	3	4	7	7	3	10	4	8	5	6	7	4	8	5	14	12	13	9	12	13	14	14	10	6
Jeffry	M	49	129	129	15	8.6	1852	1838	1952	1	2	1	2	2	1	1	2	0	5	3	0	2	3	8	5	7	7	1	4	1	6	4	6	6	5	5	4	5	3	4	2	1	2	1	0	1	0	1	0
Jehu	M	47	84	84	16	5.25	1849	1838	1905	1	4	3	0	1	1	2	3	1	1	3	5	5	1	4	1	0	1	0	0	0	1	2	1	3	1	3	1	2	2	4	1	1	2	1	0	2	2	0	0
Jem	F	59	98	98	3	32.667	2007	1839	2007	0	1	0	0	0	1	2	1	1	4	1	0	2	3	1	1	0	1	3	2	0	2	0	1	1	0	6	3	1	1	1	1	1	3	2	1	0	2	2	1
Jemima	F	139	4567	4567	411	11.112	1845	1838	2014	65	72	75	80	58	81	82	97	73	76	76	76	80	87	100	90	75	70	97	76	85	95	82	78	87	79	79	81	81	84	78	74	69	76	73	78	91	78	85	82
Jemimah	F	50	64	64	3	21.333	2010	1838	2010	6	2	0	1	2	3	2	1	1	1	2	1	0	1	1	1	2	0	0	1	0	0	0	0	0	1	0	0	0	1	1	1	1	0	0	0	0	1	1	0
Jemina	F	37	63	63	7	9	1996	1838	1996	1	0	0	0	3	1	2	4	1	1	0	0	1	2	1	1	1	2	0	0	0	0	1	3	1	0	0	1	4	1	2	2	0	0	0	0	4	1	2	2
Jemma	F	58	785	785	44	17.841	1985	1839	2010	0	1	0	1	0	1	0	0	2	1	0	0	1	0	0	0	0	0	0	0	0	0	0	0	0	0	0	1	1	0	0	0	0	1	0	1	0	0	0	0
Jemmima	F	35	63	63	5	12.6	1999	1838	1999	1	1	2	2	3	3	1	0	1	0	3	5	0	0	0	0	1	2	1	1	0	1	0	2	0	4	1	2	2	0	7	0	1	0	1	1	1	2	0	1
Jenet	F	48	81	81	9	9	1855	1839	1973	0	2	0	0	2	0	1	1	2	2	2	1	2	2	0	1	0	4	2	0	2	0	2	1	3	0	0	2	1	4	0	2	1	4	1	0	0	1	0	2
Jenifer	F	64	433	433	71	6.099	1943	1852	1993	0	0	0	0	0	0	0	0	0	0	0	0	0	0	1	0	0	0	0	0	0	0	0	0	0	0	0	0	0	0	0	0	0	0	0	0	0	0	0	1
Jenkin	unknown	44	63	63	54	1.167	1838	1838	1930	3	0	0	1	0	1	0	0	0	0	1	0	1	2	0	1	0	1	0	2	1	2	1	1	2	2	1	0	1	1	1	0	1	0	0	0	0	0	1	0
Jenna	F	40	671	671	46	14.587	1985	1965	2014	0	0	0	0	0	0	0	0	0	0	0	0	0	0	0	0	0	0	0	0	0	0	0	0	0	0	0	0	0	0	0	0	0	0	0	0	0	0	0	0
Jennet	F	108	904	904	66	13.697	1838	1838	1993	31	21	26	32	24	12	17	20	23	13	16	25	21	24	18	18	12	12	13	12	11	16	16	16	12	9	13	11	15	10	11	13	9	12	9	12	20	15	7	8
Jennett	F	89	368	368	31	11.871	1847	1838	1970	4	1	7	4	7	4	6	9	7	11	9	7	11	9	4	3	1	5	6	5	7	4	4	5	5	8	11	13	5	6	9	6	1	4	3	2	2	2	8	2
Jennette	F	66	91	91	21	4.333	1978	1839	1978	0	2	1	0	0	0	0	0	1	1	0	3	0	0	0	1	0	1	1	1	0	3	0	1	1	0	1	0	0	1	0	0	2	0	1	0	1	0	0	0
Jenney	F	55	103	103	4	25.75	1841	1838	1978	4	5	4	8	3	2	3	2	0	0	0	1	0	0	0	3	0	2	0	1	0	0	0	2	1	1	0	0	2	3	0	0	1	1	2	1	0	1	0	1
Jennie	F	141	5416	5416	229	23.651	1917	1856	2006	0	0	0	0	0	0	0	0	0	0	0	0	0	0	0	0	0	0	1	0	1	1	0	0	2	1	0	1	5	1	4	2	3	4	8	7	11	8	10	13
Jennifer	F	101	19642	19642	1841	10.669	1949	1854	2014	0	0	0	0	0	0	0	0	0	0	0	0	0	0	0	0	1	0	0	0	0	0	0	0	0	0	0	0	0	1	0	0	0	0	1	0	0	1	0	0
Jenny	M/F	169	5611	5611	315	17.813	1975	1838	2007	32	37	25	29	28	17	31	22	16	21	26	24	28	24	26	14	18	15	10	14	11	14	8	12	12	16	17	12	21	18	25	17	25	28	26	32	41	23	35	36
Jenson	M/F	17	87	87	36	2.417	2013	1841	2014	0	0	0	1	0	0	0	0	0	0	0	0	0	0	0	0	0	0	0	1	0	0	0	0	0	0	0	0	0	0	0	0	0	0	0	0	0	0	0	0
Jeoffrey	M	39	52	52	10	5.2	1966	1838	1966	1	1	0	1	1	0	1	0	0	1	1	0	0	0	1	0	0	0	0	0	0	0	0	2	1	0	0	0	0	0	0	0	0	0	0	0	0	0	0	0
Jeremiah	M	130	3654	3654	152	24.039	1838	1838	2002	81	63	78	72	71	75	66	56	62	74	68	71	59	87	60	72	54	86	64	72	60	64	57	52	48	55	58	54	54	51	57	59	43	43	52	54	43	45	48	48
Jeremy	M	122	2986	2986	662	4.511	1960	1838	2007	3	2	1	1	0	2	1	1	1	2	0	5	3	4	3	2	1	1	4	1	3	2	2	2	4	2	2	1	5	2	2	1	2	1	0	0	1	0	1	0
Jerome	M	130	275	275	189	1.455	1995	1844	2009	0	0	0	0	0	0	1	1	1	0	0	1	0	0	3	0	1	1	1	0	0	1	1	2	0	0	2	1	3	0	3	3	1	1	0	0	0	0	0	0
Jerry	M/F	105	204	204	21	9.714	2013	1838	2013	4	2	0	2	2	2	0	4	2	3	0	1	1	5	4	2	0	5	1	2	2	1	1	4	2	1	3	1	4	4	1	1	1	1	2	5	2	3	1	1
Jervis	M	78	173	173	178	0.972	1845	1839	1959	0	5	0	1	2	2	3	6	2	3	4	3	1	2	4	2	2	1	1	2	2	1	1	3	1	3	0	2	0	1	4	5	3	4	4	0	2	4	3	3
Jerzy	M/F	19	85	85	37	2.297	1951	1940	1972	0	0	0	0	0	0	0	0	0	0	0	0	0	0	0	0	0	0	0	0	0	0	0	0	0	0	0	0	0	0	0	0	0	0	0	0	0	0	0	0
Jess	F	103	228	228	46	4.957	2012	1838	2012	1	0	0	0	0	1	0	0	0	0	1	0	1	1	0	0	2	1	0	0	1	0	1	2	1	0	1	1	3	2	0	3	1	2	0	6	0	2	1	0
Jesse	M	166	10022	10022	815	12.297	1847	1838	2013	77	81	83	90	78	101	92	90	121	121	115	99	108	104	129	115	114	109	118	108	119	114	128	114	113	141	125	135	129	137	133	155	128	127	150	140	154	180	168	130
Jessey	F	50	132	132	11	12	1840	1838	1995	5	5	9	5	2	2	6	8	7	6	4	4	5	7	4	2	1	1	4	1	1	1	3	1	2	1	2	0	2	3	1	2	0	2	3	0	1	0	2	0
Jessica	F	154	7129	7129	962	7.411	1994	1839	2014	0	2	2	0	1	0	1	0	1	0	0	0	0	0	0	0	0	1	1	0	0	0	0	0	0	0	0	2	0	0	0	1	5	7	5	4	2	5	4	3
Jessie	F	165	43145	43145	2312	18.661	1903	1838	2014	9	9	14	18	12	21	17	37	28	28	32	37	47	53	50	49	66	71	86	117	115	146	139	147	160	199	179	218	219	296	322	311	362	382	345	389	433	430	490	535
Jessy	F	83	731	731	42	17.405	2009	1838	2009	5	4	3	5	6	3	4	4	7	4	14	12	8	7	23	13	9	8	10	4	16	5	11	9	4	11	10	21	18	15	10	15	17	19	17	21	15	18	19	20
Jethro	M	95	267	267	32	8.344	1981	1838	2001	5	1	4	2	6	3	2	3	1	0	5	1	3	3	1	0	3	3	6	4	4	3	4	3	6	4	5	4	8	4	2	3	5	4	2	2	6	4	3	3
Jill	F	82	5221	5221	788	6.626	1960	1838	1995	1	0	0	0	0	0	0	0	0	0	0	0	0	0	0	0	0	0	0	0	0	0	0	0	0	0	0	0	0	0	0	0	0	0	0	0	0	0	0	0
Jillian	F	69	1755	1755	122	14.385	1956	1876	2010	0	0	0	0	0	0	0	0	0	0	0	0	0	0	0	0	0	0	0	0	0	0	0	0	0	0	0	0	0	0	0	0	0	0	0	0	0	0	1	0
Jim	M	147	3167	3167	73	43.384	1919	1838	2004	2	3	1	6	3	1	1	3	3	4	1	6	10	8	8	9	12	12	17	18	17	15	23	20	22	20	19	27	31	20	20	29	28	20	28	30	18	29	32	32
Jimmy	M/F	103	186	186	12	15.5	2012	1841	2014	0	0	0	1	0	0	3	0	2	0	2	1	0	0	1	1	0	0	2	0	0	0	0	1	1	0	0	0	1	0	4	1	2	0	0	1	1	0	0	2
Jinnie	F	48	94	94	4	23.5	1901	1873	1944	0	0	0	0	0	0	0	0	0	0	0	0	0	0	0	0	0	0	0	0	0	0	0	0	0	0	0	0	0	0	0	0	0	0	0	1	1	0	1	0
Jo	F	72	154	154	671	0.23	2000	1839	2003	0	1	2	0	1	0	0	1	4	4	2	1	3	2	6	2	3	3	3	1	2	1	1	2	1	0	0	0	0	0	0	0	0	0	0	0	3	0	0	0
Joah	M	39	67	67	2	33.5	1856	1838	1927	1	3	0	0	2	2	0	0	0	1	0	1	2	0	2	1	1	0	4	2	4	4	1	0	1	3	3	0	1	3	0	1	2	1	2	1	1	2	0	0
Joan	F	147	77378	77378	14770	5.239	1926	1839	2000	0	1	1	3	0	2	2	5	4	0	2	2	1	5	1	2	7	2	4	4	1	1	6	4	3	3	2	2	5	4	5	2	3	0	5	2	3	2	2	2
Joann	F	37	117	117	31	3.774	1977	1845	1993	0	0	0	0	0	0	0	1	0	0	0	1	0	0	0	0	0	0	0	1	0	0	0	0	0	1	0	0	0	0	0	0	0	0	0	0	0	0	0	0
Jo-ann	F	24	59	59	22	2.682	1971	1936	1987	0	0	0	0	0	0	0	0	0	0	0	0	0	0	0	0	0	0	0	0	0	0	0	0	0	0	0	0	0	0	0	0	0	0	0	0	0	0	0	0
Joanna	F	168	3529	3529	469	7.525	1969	1838	2012	19	16	18	18	6	10	11	13	8	16	16	18	6	10	13	27	12	13	16	24	19	20	9	14	18	12	12	13	18	19	14	25	7	14	8	8	14	16	17	12
Joannah	F	40	68	68	2	34	1978	1838	1996	1	1	0	4	2	2	1	1	4	1	0	0	4	3	0	2	2	0	0	5	2	1	4	1	2	0	1	0	0	2	0	0	1	0	0	0	1	1	1	0
Joanne	F	84	12869	12869	3085	4.171	1970	1844	2010	0	0	0	0	0	0	1	0	0	0	0	0	0	0	0	0	0	1	0	0	0	0	0	0	0	0	0	0	0	0	0	0	1	0	0	1	0	0	0	0
Jo-anne	F	35	114	114	23	4.957	1977	1947	1999	0	0	0	0	0	0	0	0	0	0	0	0	0	0	0	0	0	0	0	0	0	0	0	0	0	0	0	0	0	0	0	0	0	0	0	0	0	0	0	0
Job	M	105	5775	5775	276	20.924	1840	1838	2006	96	99	118	99	109	118	117	120	131	101	96	112	83	110	103	106	124	104	110	109	94	112	128	111	105	93	97	116	75	80	81	87	92	71	85	90	83	75	100	74
Jocelyn	F	99	473	473	143	3.308	2005	1869	2006	0	0	0	0	0	0	0	0	0	0	0	0	0	0	0	0	0	0	0	0	0	0	0	0	0	0	0	0	0	0	0	1	0	0	0	0	1	0	1	0
Jodi	F	38	128	128	13	9.846	1985	1957	2007	0	0	0	0	0	0	0	0	0	0	0	0	0	0	0	0	0	0	0	0	0	0	0	0	0	0	0	0	0	0	0	0	0	0	0	0	0	0	0	0
Jodie	M/F	46	1751	1751	69	25.377	1991	1959	2012	0	0	0	0	0	0	0	0	0	0	0	0	0	0	0	0	0	0	0	0	0	0	0	0	0	0	0	0	0	0	0	0	0	0	0	0	0	0	0	0
Jody	M/F	40	338	338	31	10.903	1980	1957	2007	0	0	0	0	0	0	0	0	0	0	0	0	0	0	0	0	0	0	0	0	0	0	0	0	0	0	0	0	0	0	0	0	0	0	0	0	0	0	0	0
Joe	M	169	8558	8558	672	12.735	2004	1838	2012	16	11	8	16	17	30	20	31	24	30	36	31	35	45	43	47	66	66	60	89	81	99	87	94	83	83	84	117	97	114	107	113	106	120	108	118	134	135	131	135
Joel	M	162	2105	2105	348	6.049	2001	1838	2014	18	17	21	15	18	16	21	18	12	18	17	18	16	19	15	22	20	21	14	27	25	22	15	15	21	16	19	10	15	18	19	13	18	18	19	17	21	23	23	20
Johan	M	51	70	70	38	1.842	2009	1851	2009	0	0	0	0	0	0	0	0	0	0	0	0	0	1	0	0	0	0	0	0	0	1	0	0	0	0	2	0	1	0	0	2	0	0	0	0	1	1	1	1
Johann	F	64	98	98	34	2.882	1986	1857	1997	0	0	0	0	0	0	0	0	0	0	0	0	0	0	0	0	0	0	0	2	1	0	1	1	0	2	0	0	5	1	0	1	0	1	0	1	4	0	2	1
Johanna	F	162	2152	2152	253	8.506	1968	1838	2008	4	10	3	4	4	1	4	8	3	2	5	12	5	7	13	7	14	18	15	11	11	19	18	27	16	21	20	16	13	15	20	20	19	24	22	27	30	29	34	24
Johannah	F	76	148	148	13	11.385	1839	1838	1997	1	6	6	1	1	2	1	4	2	3	3	2	3	2	3	2	1	1	1	4	1	2	4	1	0	2	1	0	2	3	3	0	0	0	4	2	0	4	2	3
Johanne	F	36	117	117	31	3.774	1968	1842	1989	0	0	0	0	1	0	0	0	0	0	0	0	0	0	0	0	0	0	0	0	0	0	0	0	0	1	0	0	0	0	0	0	0	0	0	0	0	0	0	0
Johannes	M	43	56	56	51	1.098	1995	1855	1995	0	0	0	0	0	0	0	0	0	0	0	0	0	0	0	0	0	2	0	0	0	0	0	1	0	1	0	0	1	0	0	0	0	0	0	0	2	0	0	0
John	M	176	1259902	1259902	155695	8.092	1839	1838	2013	9938	10412	10301	10225	10064	10188	10529	10644	11267	10525	10752	11182	11671	12143	12396	12442	12863	12830	12942	13149	12456	13127	13478	13521	13623	13536	13571	13678	13908	14320	14363	13908	13976	14348	14659	14638	15147	15093	15370	15612
Johnathan	M	111	305	305	90	3.389	1990	1838	2008	7	3	4	1	2	4	4	1	1	1	1	2	0	1	1	2	0	4	1	2	2	5	2	4	1	2	1	3	4	2	2	1	1	1	1	0	0	1	0	0
Johnathon	M	31	73	73	20	3.65	2002	1841	2005	0	0	0	1	1	0	0	0	0	0	0	0	0	0	0	0	1	0	0	0	0	0	0	0	0	0	0	1	0	0	0	0	0	0	0	0	0	0	0	0
Johnnie	M	47	76	76	0	.	1999	1876	1999	0	0	0	0	0	0	0	0	0	0	0	0	0	0	0	0	0	0	0	0	0	0	0	0	0	0	0	0	0	0	0	0	0	0	0	0	0	0	1	0
Johnny	M	119	350	350	7	50	2014	1843	2014	0	0	0	0	0	1	0	1	1	1	2	1	2	0	0	0	0	0	2	1	1	4	6	3	5	7	7	7	9	1	5	7	7	3	6	4	7	6	5	7
Johnson	M	96	739	739	2490	0.297	1849	1838	1963	5	6	13	13	10	10	11	10	12	13	12	20	10	21	13	15	17	19	9	12	5	7	9	14	9	15	12	8	10	7	10	10	13	10	15	7	13	17	14	10
Joice	F	48	73	73	13	5.615	1850	1838	1948	1	1	4	3	3	3	2	3	2	4	1	0	5	1	3	0	0	1	0	1	2	0	1	1	0	0	0	1	3	1	1	1	1	0	1	0	0	1	1	0
Jolene	F	27	71	71	14	5.071	1979	1901	2009	0	0	0	0	0	0	0	0	0	0	0	0	0	0	0	0	0	0	0	0	0	0	0	0	0	0	0	0	0	0	0	0	0	0	0	0	0	0	0	0
Jolyon	M	34	56	56	19	2.947	1978	1930	2005	0	0	0	0	0	0	0	0	0	0	0	0	0	0	0	0	0	0	0	0	0	0	0	0	0	0	0	0	0	0	0	0	0	0	0	0	0	0	0	0
Jon	M	129	881	881	1205	0.731	1976	1840	2009	0	0	1	0	0	1	2	3	0	1	1	0	2	2	0	0	0	0	0	0	0	2	1	1	1	1	0	1	1	1	2	0	1	1	1	1	0	1	1	0
Jonah	M	119	991	991	82	12.085	2014	1838	2014	10	14	12	13	17	7	13	14	15	15	10	19	19	21	19	8	18	16	11	13	13	14	12	13	20	19	18	22	16	6	15	15	9	17	15	17	24	14	14	11
Jonas	M	110	2548	2548	119	21.412	2009	1838	2009	55	55	52	40	53	49	57	48	54	45	40	50	64	60	51	41	52	54	51	47	51	41	49	45	41	45	35	40	50	43	36	29	45	42	39	40	33	32	32	34
Jonathan	M	174	22784	22784	2888	7.889	1975	1838	2011	194	226	239	225	229	213	204	159	213	217	195	210	174	208	202	202	170	181	202	178	189	156	180	174	159	168	148	155	161	182	170	147	159	148	151	143	171	163	167	149
Jonathon	M	145	812	812	123	6.602	1993	1838	2007	8	4	9	1	7	3	6	13	8	6	3	6	3	5	2	4	8	4	4	5	3	2	4	10	7	3	4	9	8	3	6	4	5	4	11	5	2	1	3	7
Jones	M/F	41	76	76	5432	0.014	1915	1839	1961	0	2	1	0	1	3	0	1	2	2	1	0	0	0	4	0	0	1	1	0	0	1	1	1	1	1	0	0	1	0	1	0	1	0	1	1	0	3	1	0
Jonothan	M	57	101	101	14	7.214	2002	1838	2002	3	2	1	0	1	1	1	1	0	0	2	3	0	1	2	2	0	0	0	0	1	2	4	2	0	0	4	1	1	2	0	1	3	2	1	6	4	4	5	1
Jordan	M/F	100	3948	3948	1002	3.94	1996	1838	2014	2	0	0	0	3	3	1	2	2	0	3	0	1	2	1	2	1	2	0	1	0	1	3	1	1	2	0	0	2	3	2	0	2	1	3	0	1	0	0	1
Jordon	M/F	30	167	167	69	2.42	1998	1861	2008	0	0	0	0	0	0	0	0	0	0	0	0	0	0	0	0	0	0	0	0	0	0	0	1	0	0	0	0	0	0	0	1	0	0	0	0	0	0	0	1
Jorja	F	16	56	56	14	4	2006	1983	2012	0	0	0	0	0	0	0	0	0	0	0	0	0	0	0	0	0	0	0	0	0	0	0	0	0	0	0	0	0	0	0	0	0	0	0	0	0	0	0	0
Jos	M	57	133	133	27	4.926	2001	1845	2001	0	0	0	0	0	0	0	1	0	1	2	0	0	2	1	1	1	3	1	3	0	0	1	3	1	1	0	2	0	1	4	3	6	4	3	1	2	1	1	3
Jose	M	90	425	425	166	2.56	1935	1840	1999	0	0	2	0	0	0	0	1	0	0	0	0	0	0	0	1	0	0	0	0	1	0	0	0	0	0	1	0	0	0	1	0	0	0	1	0	0	1	1	0
Josef	M	58	146	146	130	1.123	2000	1869	2010	0	0	0	0	0	0	0	0	0	0	0	0	0	0	0	0	0	0	0	0	0	0	0	0	0	0	0	0	0	0	0	1	0	0	0	0	0	0	0	0
Joseph	M	177	383499	383499	45776	8.378	1846	1838	2014	3349	3457	3537	3478	3459	3509	3657	3770	4060	3634	3699	3863	3860	4232	4213	4194	4230	4192	4078	4179	4122	4342	4317	4369	4475	4316	4344	4351	4565	4548	4739	4543	4551	4726	4922	4939	5083	5129	5194	5319
Josephina	F	42	54	54	28	1.929	2000	1847	2006	0	0	0	0	0	0	0	0	0	1	0	0	0	0	0	0	0	0	0	1	0	1	0	0	1	0	1	0	2	1	0	1	0	1	1	0	0	0	0	1
Josephine	F	173	14987	14987	6823	2.197	1940	1838	2010	2	5	4	5	4	4	6	10	1	7	12	13	8	9	10	16	13	10	19	17	18	26	9	22	20	14	18	17	25	22	25	16	26	18	29	33	18	27	35	29
Josephus	M	69	155	155	20	7.75	1839	1838	1941	3	7	1	1	2	1	1	3	3	1	3	5	1	3	4	5	3	3	3	3	4	2	3	5	2	3	1	4	2	3	1	4	2	3	2	2	1	0	4	2
Josh	M	58	503	503	44	11.432	1998	1838	2013	1	0	0	0	0	0	1	0	3	1	0	0	0	0	1	2	4	5	0	2	4	0	0	1	0	0	0	1	0	1	0	0	1	0	1	2	0	0	0	0
Joshua	M	163	18095	18095	1313	13.781	2003	1838	2014	185	178	194	208	195	203	211	196	202	197	159	170	162	194	191	200	209	168	193	197	161	162	169	187	195	167	192	171	162	166	178	161	154	183	148	164	160	189	178	155
Josiah	M	127	6529	6529	488	13.379	1841	1838	2013	89	90	80	106	91	91	96	107	110	88	82	94	95	114	125	112	101	99	90	91	96	99	94	107	91	103	110	100	118	108	116	90	98	94	126	107	105	94	100	118
Josias	M	47	92	92	10	9.2	1851	1838	1985	2	3	4	0	4	4	4	4	2	2	0	2	1	5	5	3	2	2	1	0	2	2	2	3	0	1	1	0	0	1	3	1	2	1	1	0	0	1	0	2
Josie	F	92	306	306	56	5.464	2010	1868	2014	0	0	0	0	0	0	0	0	0	0	0	0	0	0	0	0	0	0	0	0	0	0	0	0	0	0	0	0	0	0	1	0	0	0	0	0	0	0	0	0
Joss	M/F	38	76	76	15	5.067	2007	1847	2007	0	0	0	0	0	0	0	0	0	1	0	0	0	0	1	0	0	1	1	0	0	0	2	0	0	0	0	0	0	1	1	0	3	0	0	0	0	0	0	0
Jowett	unknown	39	77	77	67	1.149	1870	1838	1894	1	0	1	1	0	1	0	0	1	0	4	2	0	1	1	3	3	0	1	1	1	3	3	0	2	0	3	3	3	0	1	1	6	2	1	0	3	2	4	1
Joy	F	131	2866	2866	3962	0.723	1959	1844	2007	0	0	0	0	0	0	1	0	1	0	0	0	1	0	0	0	0	1	0	0	0	0	0	0	0	0	0	0	0	0	0	1	0	0	0	0	1	1	1	1
Joyce	F	146	40516	40516	9774	4.145	1930	1838	2013	5	2	5	5	3	2	6	3	6	4	3	2	3	4	5	4	5	9	2	5	9	6	6	6	8	7	7	7	7	4	9	3	3	1	9	5	8	7	4	7
Joycelyn	F	47	118	118	30	3.933	1957	1894	1966	0	0	0	0	0	0	0	0	0	0	0	0	0	0	0	0	0	0	0	0	0	0	0	0	0	0	0	0	0	0	0	0	0	0	0	0	0	0	0	0
Jozef	M	28	60	60	52	1.154	2000	1948	2006	0	0	0	0	0	0	0	0	0	0	0	0	0	0	0	0	0	0	0	0	0	0	0	0	0	0	0	0	0	0	0	0	0	0	0	0	0	0	0	0
Juan	M	51	77	77	29	2.655	1996	1858	2005	0	0	0	0	0	0	0	0	0	0	0	0	0	0	0	0	0	0	0	0	1	0	0	0	0	2	0	0	0	0	0	0	0	0	0	0	0	0	0	0
Juanita	F	80	167	167	61	2.738	2008	1863	2008	0	0	0	0	0	0	0	0	0	0	0	0	0	0	0	0	0	0	0	0	0	0	0	0	0	1	0	0	0	0	1	0	0	0	2	0	0	0	0	0
Jubal	M	36	59	59	3	19.667	1842	1838	1959	1	3	1	0	5	0	0	3	2	0	2	0	3	0	2	2	1	1	1	3	1	0	0	0	0	1	0	0	0	0	1	0	0	2	1	1	1	1	0	1
Judah	M	53	90	90	17	5.294	2002	1839	2002	0	1	2	0	3	0	0	1	0	0	0	0	2	0	0	0	1	0	2	0	0	0	0	0	0	0	1	0	0	0	1	0	1	1	2	0	0	0	0	0
Jude	M/F	74	235	235	245	0.959	2013	1838	2014	1	3	0	1	0	2	2	1	0	1	1	1	4	3	2	1	2	1	2	0	1	0	0	1	3	2	0	0	2	0	0	0	2	0	0	1	0	0	0	2
Judith	F	158	14611	14611	1093	13.368	1953	1838	1999	24	23	29	30	25	29	21	30	35	18	24	14	21	14	28	13	29	25	19	14	19	17	34	20	17	15	11	9	8	14	12	11	9	12	16	11	10	9	9	9
Judy	F	81	408	408	62	6.581	1966	1838	2010	1	4	1	1	2	0	3	0	0	0	0	1	2	2	0	0	2	0	1	1	1	0	0	2	0	0	3	0	3	0	0	1	1	1	0	1	0	0	0	1
Jules	M/F	47	72	72	48	1.5	2003	1847	2010	0	0	0	0	0	0	0	0	0	1	1	0	0	0	0	0	0	0	0	0	1	0	0	0	1	0	1	0	0	1	0	0	0	0	0	0	0	0	0	2
Julia	F	174	21572	21572	2153	10.02	1965	1838	2014	91	90	119	129	139	116	151	149	188	171	181	187	200	197	230	243	226	228	276	224	241	259	262	251	254	275	256	268	246	270	310	257	241	272	282	230	231	277	274	246
Julian	M	165	2798	2798	971	2.882	1969	1838	2010	3	3	5	4	1	1	3	3	3	1	2	4	5	6	5	1	3	8	2	7	2	9	4	6	1	2	4	3	3	3	3	5	4	5	1	6	1	9	6	5
Juliana	F	112	483	483	67	7.209	1856	1838	1991	8	10	6	11	3	9	8	5	8	12	4	8	5	9	10	8	13	12	20	7	10	6	12	7	10	8	5	4	6	7	8	12	5	2	7	8	3	7	5	4
Julianna	F	42	64	64	11	5.818	1961	1838	1994	2	1	3	0	2	1	0	5	2	1	2	0	0	1	0	1	0	0	0	1	1	0	2	4	3	0	1	1	2	0	0	0	0	0	0	1	0	2	1	0
Julianne	F	36	58	58	12	4.833	1970	1841	1996	0	0	0	1	0	1	2	1	0	0	0	1	2	0	0	1	0	0	0	0	0	0	0	0	0	0	0	0	0	0	0	1	0	0	0	2	0	0	0	0
Julie	F	135	27743	27743	1999	13.878	1964	1838	2008	3	1	0	0	0	0	1	1	0	0	0	0	0	0	0	0	0	2	0	0	3	2	3	0	3	2	2	4	2	2	0	1	1	0	2	1	4	0	0	0
Julien	M/F	52	84	84	47	1.787	1971	1846	1996	0	0	0	0	0	0	0	0	1	0	0	1	0	0	0	0	0	0	0	0	0	0	0	0	0	0	0	0	1	0	0	0	0	0	0	0	0	1	0	0
Juliet	F	160	971	971	265	3.664	1964	1838	2012	1	1	2	4	7	8	5	3	1	7	2	2	5	2	7	4	2	3	3	3	3	4	3	6	2	2	11	5	4	5	5	3	2	6	2	4	4	1	6	3
Julietta	F	44	68	68	6	11.333	1999	1841	1999	0	0	0	1	1	0	0	0	1	0	0	1	0	0	1	0	1	0	0	1	1	0	3	3	1	3	2	3	1	1	2	1	3	3	2	2	1	1	2	2
Juliette	F	88	226	226	60	3.767	2014	1844	2014	0	0	0	0	0	0	2	0	0	0	0	0	0	0	1	0	0	0	0	0	0	1	1	0	1	1	1	2	1	0	0	0	0	0	0	0	1	0	2	1
Julius	M	122	752	752	138	5.449	2008	1838	2010	4	2	9	5	5	3	2	9	2	6	3	3	7	5	2	5	14	7	11	10	1	14	7	14	8	4	6	7	5	6	5	11	9	9	5	11	7	6	15	5
Junaid	M	26	98	98	27	3.63	2014	1971	2014	0	0	0	0	0	0	0	0	0	0	0	0	0	0	0	0	0	0	0	0	0	0	0	0	0	0	0	0	0	0	0	0	0	0	0	0	0	0	0	0
June	F	138	20772	20772	5358	3.877	1936	1838	1991	8	5	5	10	8	8	2	0	8	7	2	6	1	3	1	5	1	2	5	6	2	4	1	3	1	3	1	3	4	6	1	3	1	2	3	0	1	2	3	4
Junior	M	36	92	92	286	0.322	2011	1880	2014	0	0	0	0	0	0	0	0	0	0	0	0	0	0	0	0	0	0	0	0	0	0	0	0	0	0	0	0	0	0	0	0	0	0	0	0	0	0	0	0
Justin	M	123	1318	1318	397	3.32	1971	1838	2012	2	0	0	0	0	0	1	0	0	1	0	3	0	1	0	1	0	0	0	0	0	2	0	0	0	0	0	0	2	1	0	0	1	0	0	2	1	0	1	1
Justina	F	57	88	88	26	3.385	1986	1838	1994	1	0	0	1	2	0	2	0	0	0	0	1	0	0	0	1	0	0	1	1	0	0	0	1	1	1	0	1	2	1	2	1	1	0	0	0	0	4	0	0
Justine	F	93	793	793	196	4.046	1970	1838	2009	1	0	0	0	0	0	0	0	0	0	0	0	0	0	0	1	1	0	0	1	0	0	0	1	0	0	0	0	0	0	0	0	0	0	2	0	0	0	1	0
Kacey	F	18	89	89	7	12.714	2003	1987	2014	0	0	0	0	0	0	0	0	0	0	0	0	0	0	0	0	0	0	0	0	0	0	0	0	0	0	0	0	0	0	0	0	0	0	0	0	0	0	0	0
Kade	M	21	74	74	6	12.333	2014	1976	2014	0	0	0	0	0	0	0	0	0	0	0	0	0	0	0	0	0	0	0	0	0	0	0	0	0	0	0	0	0	0	0	0	0	0	0	0	0	0	0	0
Kaden	M	13	78	78	3	26	2006	1851	2011	0	0	0	0	0	0	0	0	0	0	0	0	0	1	0	0	0	0	0	0	0	0	0	0	0	0	0	0	0	0	0	0	0	0	0	0	0	0	0	0
Kadie	F	18	64	64	4	16	2011	1986	2011	0	0	0	0	0	0	0	0	0	0	0	0	0	0	0	0	0	0	0	0	0	0	0	0	0	0	0	0	0	0	0	0	0	0	0	0	0	0	0	0
Kai	M	44	574	574	155	3.703	2012	1963	2014	0	0	0	0	0	0	0	0	0	0	0	0	0	0	0	0	0	0	0	0	0	0	0	0	0	0	0	0	0	0	0	0	0	0	0	0	0	0	0	0
Kaiden	M	17	111	111	2	55.5	2014	1997	2014	0	0	0	0	0	0	0	0	0	0	0	0	0	0	0	0	0	0	0	0	0	0	0	0	0	0	0	0	0	0	0	0	0	0	0	0	0	0	0	0
Kaine	M	19	72	72	11	6.545	1998	1849	2012	0	0	0	0	0	0	0	0	0	0	0	1	0	0	0	0	0	0	0	0	0	0	0	0	0	0	0	0	0	0	0	0	0	0	0	0	0	0	0	0
Kaitlin	F	20	98	98	12	8.167	2004	1990	2013	0	0	0	0	0	0	0	0	0	0	0	0	0	0	0	0	0	0	0	0	0	0	0	0	0	0	0	0	0	0	0	0	0	0	0	0	0	0	0	0
Kaitlyn	F	21	134	134	19	7.053	2005	1989	2014	0	0	0	0	0	0	0	0	0	0	0	0	0	0	0	0	0	0	0	0	0	0	0	0	0	0	0	0	0	0	0	0	0	0	0	0	0	0	0	0
Kallum	M	20	79	79	0	.	2001	1988	2014	0	0	0	0	0	0	0	0	0	0	0	0	0	0	0	0	0	0	0	0	0	0	0	0	0	0	0	0	0	0	0	0	0	0	0	0	0	0	0	0
Kamran	M	37	164	164	48	3.417	1984	1966	2012	0	0	0	0	0	0	0	0	0	0	0	0	0	0	0	0	0	0	0	0	0	0	0	0	0	0	0	0	0	0	0	0	0	0	0	0	0	0	0	0
Kane	M	47	433	433	126	3.437	2001	1850	2013	0	0	0	0	0	0	0	0	0	0	0	0	1	0	0	0	0	0	0	0	0	0	0	0	0	0	0	0	0	0	0	0	0	0	0	0	0	0	0	1
Kara	F	49	246	246	27	9.111	2010	1874	2012	0	0	0	0	0	0	0	0	0	0	0	0	0	0	0	0	0	0	0	0	0	0	0	0	0	0	0	0	0	0	0	0	0	0	0	0	1	0	0	0
Karan	F	40	123	123	16	7.688	1960	1845	2004	0	0	0	0	0	0	0	1	0	0	0	0	0	1	0	0	0	0	1	0	0	0	0	0	0	0	0	0	0	0	0	0	0	0	0	0	0	0	0	0
Karen	F	83	23704	23704	1977	11.99	1962	1838	2010	2	0	0	0	0	0	0	1	0	0	0	0	0	0	0	0	0	0	0	0	0	0	0	0	0	0	0	0	0	0	0	0	0	0	0	0	0	0	0	0
Karin	F	50	190	190	33	5.758	1962	1906	2001	0	0	0	0	0	0	0	0	0	0	0	0	0	0	0	0	0	0	0	0	0	0	0	0	0	0	0	0	0	0	0	0	0	0	0	0	0	0	0	0
Karina	F	64	213	213	33	6.455	1979	1912	2010	0	0	0	0	0	0	0	0	0	0	0	0	0	0	0	0	0	0	0	0	0	0	0	0	0	0	0	0	0	0	0	0	0	0	0	0	0	0	0	0
Karis	M/F	27	56	56	2	28	1996	1930	2005	0	0	0	0	0	0	0	0	0	0	0	0	0	0	0	0	0	0	0	0	0	0	0	0	0	0	0	0	0	0	0	0	0	0	0	0	0	0	0	0
Karl	M	137	3638	3638	693	5.25	1973	1859	2014	0	0	0	0	0	0	0	0	0	0	0	0	0	0	0	0	0	0	0	0	0	1	0	1	3	0	2	0	0	0	2	0	1	0	0	1	1	1	1	1
Karla	F	47	148	148	18	8.222	1988	1906	2009	0	0	0	0	0	0	0	0	0	0	0	0	0	0	0	0	0	0	0	0	0	0	0	0	0	0	0	0	0	0	0	0	0	0	0	0	0	0	0	0
Karol	F	25	53	53	43	1.233	2007	1910	2007	0	0	0	0	0	0	0	0	0	0	0	0	0	0	0	0	0	0	0	0	0	0	0	0	0	0	0	0	0	0	0	0	0	0	0	0	0	0	0	0
Karon	F	38	182	182	21	8.667	1960	1839	1987	0	1	1	0	0	0	1	1	1	0	0	0	0	0	0	0	0	0	0	0	0	0	0	0	0	0	0	0	0	0	0	1	0	0	0	0	0	0	1	0
Kasey	F	21	54	54	2	27	2013	1971	2013	0	0	0	0	0	0	0	0	0	0	0	0	0	0	0	0	0	0	0	0	0	0	0	0	0	0	0	0	0	0	0	0	0	0	0	0	0	0	0	0
Kate	F	171	31269	31269	7153	4.371	1870	1838	2013	9	23	15	19	23	19	35	49	49	70	61	77	86	117	104	129	176	183	237	221	246	331	307	307	380	421	476	471	514	541	532	575	668	640	653	645	665	670	757	741
Katelyn	F	18	91	91	13	7	2011	1989	2012	0	0	0	0	0	0	0	0	0	0	0	0	0	0	0	0	0	0	0	0	0	0	0	0	0	0	0	0	0	0	0	0	0	0	0	0	0	0	0	0
Katey	F	47	77	77	8	9.625	1999	1838	2004	1	1	0	0	0	0	0	0	0	0	0	0	0	0	0	0	0	0	0	0	0	0	0	0	0	1	0	0	0	1	0	0	1	0	2	2	1	1	1	1
Katharine	F	165	1540	1540	335	4.597	1979	1838	2005	2	4	6	0	0	1	4	3	7	4	3	4	1	9	3	3	6	6	8	5	7	6	7	6	2	11	7	8	10	7	7	9	7	9	12	10	9	7	7	13
Katherine	F	175	6524	6524	1470	4.438	1978	1838	2013	4	4	4	3	5	7	5	6	6	17	5	9	12	13	15	14	15	16	12	15	16	16	10	15	18	18	10	17	15	12	14	27	24	21	29	25	20	24	29	31
Kathleen	F	161	74295	74295	9400	7.904	1948	1841	2014	0	0	0	2	1	0	0	0	2	4	1	3	4	0	3	4	8	1	1	4	2	7	7	7	2	6	6	6	5	5	9	15	15	16	23	24	19	28	24	40
Kathlyn	F	52	220	220	24	9.167	1922	1914	1993	0	0	0	0	0	0	0	0	0	0	0	0	0	0	0	0	0	0	0	0	0	0	0	0	0	0	0	0	0	0	0	0	0	0	0	0	0	0	0	0
Kathrine	F	92	236	236	66	3.576	1984	1847	2004	0	0	0	0	0	0	0	0	0	2	0	1	1	0	0	0	1	0	0	0	1	0	1	0	0	0	0	0	0	0	1	0	1	0	1	0	0	1	0	1
Kathryn	F	95	8002	8002	1305	6.132	1959	1897	2010	0	0	0	0	0	0	0	0	0	0	0	0	0	0	0	0	0	0	0	0	0	0	0	0	0	0	0	0	0	0	0	0	0	0	0	0	0	0	0	0
Kathy	F	38	138	138	9	15.333	1977	1903	1994	0	0	0	0	0	0	0	0	0	0	0	0	0	0	0	0	0	0	0	0	0	0	0	0	0	0	0	0	0	0	0	0	0	0	0	0	0	0	0	0
Katie	F	150	7252	7252	456	15.904	1996	1854	2014	0	0	0	0	0	0	0	0	0	0	0	0	0	0	0	0	1	1	3	0	0	0	4	3	3	1	2	4	2	8	4	8	2	7	8	11	13	33	28	18
Katrina	F	83	1164	1164	192	6.062	1986	1861	2007	0	0	0	0	0	0	0	0	0	0	0	0	0	0	0	0	0	0	0	0	0	0	0	1	0	0	0	0	0	0	0	0	0	1	0	0	0	0	0	0
Katrine	F	40	54	54	18	3	1975	1850	1992	0	0	0	0	0	0	0	0	0	0	0	0	2	0	0	0	0	0	0	0	0	0	0	0	0	0	0	0	0	0	0	0	0	0	1	0	1	1	0	0
Katy	F	73	828	828	87	9.517	1985	1855	2012	0	0	0	0	0	0	0	0	0	0	0	0	0	0	0	0	0	1	0	0	0	0	1	0	0	0	0	1	3	0	0	1	0	0	0	2	1	1	0	1
Kay	F	142	3637	3637	3540	1.027	1963	1838	2005	3	4	2	2	5	5	4	1	2	2	2	4	7	3	4	4	4	2	5	4	7	6	7	4	1	6	2	7	7	4	4	3	3	2	5	3	3	4	2	4
Kaya	F	20	60	60	13	4.615	2008	1970	2008	0	0	0	0	0	0	0	0	0	0	0	0	0	0	0	0	0	0	0	0	0	0	0	0	0	0	0	0	0	0	0	0	0	0	0	0	0	0	0	0
Kayden	M	13	119	119	2	59.5	2011	2000	2014	0	0	0	0	0	0	0	0	0	0	0	0	0	0	0	0	0	0	0	0	0	0	0	0	0	0	0	0	0	0	0	0	0	0	0	0	0	0	0	0
Kaye	F	62	344	344	358	0.961	1980	1845	1994	0	0	0	0	0	0	0	1	0	0	0	0	0	0	0	0	0	0	0	0	0	0	0	0	0	0	0	0	0	0	0	1	2	0	0	0	1	0	0	0
Kayla	F	24	79	79	10	7.9	2007	1973	2013	0	0	0	0	0	0	0	0	0	0	0	0	0	0	0	0	0	0	0	0	0	0	0	0	0	0	0	0	0	0	0	0	0	0	0	0	0	0	0	0
Kaylee	F	18	70	70	2	35	1993	1980	2010	0	0	0	0	0	0	0	0	0	0	0	0	0	0	0	0	0	0	0	0	0	0	0	0	0	0	0	0	0	0	0	0	0	0	0	0	0	0	0	0
Kayleigh	F	28	1485	1485	74	20.068	1987	1984	2011	0	0	0	0	0	0	0	0	0	0	0	0	0	0	0	0	0	0	0	0	0	0	0	0	0	0	0	0	0	0	0	0	0	0	0	0	0	0	0	0
Kayley	F	31	125	125	16	7.812	1986	1875	2012	0	0	0	0	0	0	0	0	0	0	0	0	0	0	0	0	0	0	0	0	0	0	0	0	0	0	0	0	0	0	0	0	0	0	0	0	0	1	0	0
Kaylie	F	10	51	51	2	25.5	1988	1977	1999	0	0	0	0	0	0	0	0	0	0	0	0	0	0	0	0	0	0	0	0	0	0	0	0	0	0	0	0	0	0	0	0	0	0	0	0	0	0	0	0
Keaton	M	20	83	83	12	6.917	2009	1991	2012	0	0	0	0	0	0	0	0	0	0	0	0	0	0	0	0	0	0	0	0	0	0	0	0	0	0	0	0	0	0	0	0	0	0	0	0	0	0	0	0
Keelan	M/F	17	51	51	5	10.2	2007	1871	2012	0	0	0	0	0	0	0	0	0	0	0	0	0	0	0	0	0	0	0	0	0	0	0	0	0	0	0	0	0	0	0	0	0	1	0	0	0	0	0	0
Keeley	F	53	372	372	40	9.3	2006	1915	2013	0	0	0	0	0	0	0	0	0	0	0	0	0	0	0	0	0	0	0	0	0	0	0	0	0	0	0	0	0	0	0	0	0	0	0	0	0	0	0	0
Keely	F	43	166	166	13	12.769	2002	1961	2006	0	0	0	0	0	0	0	0	0	0	0	0	0	0	0	0	0	0	0	0	0	0	0	0	0	0	0	0	0	0	0	0	0	0	0	0	0	0	0	0
Keenan	M	19	70	70	22	3.182	1997	1879	2010	0	0	0	0	0	0	0	0	0	0	0	0	0	0	0	0	0	0	0	0	0	0	0	0	0	0	0	0	0	0	0	0	0	0	0	0	0	0	0	0
Keighley	F	34	53	53	56	0.946	1986	1840	2007	0	0	1	0	0	1	0	0	0	2	0	0	0	0	0	0	1	0	0	0	0	0	0	0	0	0	0	0	0	2	1	2	1	0	0	0	0	0	1	0
Keir	M/F	47	92	92	69	1.333	2002	1895	2009	0	0	0	0	0	0	0	0	0	0	0	0	0	0	0	0	0	0	0	0	0	0	0	0	0	0	0	0	0	0	0	0	0	0	0	0	0	0	0	0
Keira	F	37	333	333	20	16.65	2008	1962	2014	0	0	0	0	0	0	0	0	0	0	0	0	0	0	0	0	0	0	0	0	0	0	0	0	0	0	0	0	0	0	0	0	0	0	0	0	0	0	0	0
Keiran	M	60	242	242	26	9.308	2000	1891	2010	0	0	0	0	0	0	0	0	0	0	0	0	0	0	0	0	0	0	0	0	0	0	0	0	0	0	0	0	0	0	0	0	0	0	0	0	0	0	0	0
Keiron	M	58	263	263	22	11.955	1993	1947	2010	0	0	0	0	0	0	0	0	0	0	0	0	0	0	0	0	0	0	0	0	0	0	0	0	0	0	0	0	0	0	0	0	0	0	0	0	0	0	0	0
Keisha	F	17	54	54	6	9	2007	1980	2009	0	0	0	0	0	0	0	0	0	0	0	0	0	0	0	0	0	0	0	0	0	0	0	0	0	0	0	0	0	0	0	0	0	0	0	0	0	0	0	0
Keith	M	125	27366	27366	7622	3.59	1946	1865	2010	0	0	0	0	0	0	0	0	0	0	0	0	0	0	0	0	0	0	0	0	0	0	0	0	0	0	0	1	0	0	0	0	0	1	0	0	0	0	1	0
Kellie	F	48	229	229	22	10.409	1978	1864	2000	0	0	0	0	0	0	0	0	0	0	0	0	0	0	0	0	0	0	0	0	0	0	0	0	0	0	1	0	0	0	0	0	0	0	0	0	0	0	0	0
Kelly	F	70	4213	4213	459	9.179	1981	1850	2008	0	0	0	0	0	0	0	0	0	0	0	0	1	0	0	0	0	0	0	0	0	0	0	0	0	0	0	0	0	0	0	0	0	0	1	0	0	0	0	0
Kelsey	M/F	49	427	427	65	6.569	2001	1861	2010	0	0	0	0	0	0	0	0	0	0	0	0	0	0	0	0	0	0	0	0	0	0	0	1	0	0	0	0	0	0	0	0	0	0	0	0	0	0	1	0
Kelsie	M/F	28	75	75	8	9.375	2008	1889	2010	0	0	0	0	0	0	0	0	0	0	0	0	0	0	0	0	0	0	0	0	0	0	0	0	0	0	0	0	0	0	0	0	0	0	0	0	0	0	0	0
Kelvin	M	80	896	896	190	4.716	1975	1889	2003	0	0	0	0	0	0	0	0	0	0	0	0	0	0	0	0	0	0	0	0	0	0	0	0	0	0	0	0	0	0	0	0	0	0	0	0	0	0	0	0
Kendal	M/F	67	94	94	152	0.618	2013	1849	2013	0	0	0	0	0	0	0	0	0	0	0	1	0	0	2	0	0	0	0	0	1	0	0	0	1	0	0	0	1	0	0	0	0	0	0	0	0	1	0	0
Kendall	M/F	59	94	94	380	0.247	2014	1839	2014	0	1	1	0	0	0	0	0	0	2	0	0	3	1	1	0	1	1	0	3	0	1	1	0	0	2	0	0	0	4	1	0	0	1	0	1	1	3	0	0
Kendrick	M	72	106	106	327	0.324	1986	1843	1986	0	0	0	0	0	2	2	0	1	0	0	1	1	0	1	1	1	0	1	0	0	1	1	0	0	1	1	0	0	0	2	1	1	0	2	1	0	2	0	1
Keneth	M	45	73	73	16	4.562	1944	1841	1952	0	0	0	1	0	0	0	0	0	0	0	0	0	0	0	0	0	0	0	0	0	0	0	0	0	0	1	0	0	1	0	0	0	0	0	1	0	0	0	0
Kennedy	M/F	39	58	58	404	0.144	2008	1842	2010	0	0	0	0	1	0	0	0	0	0	0	0	0	1	0	0	0	0	0	0	0	0	0	0	0	0	0	1	0	0	0	0	0	0	1	0	0	1	1	1
Kenneth	M	158	66929	66929	10274	6.514	1929	1838	2007	1	1	0	1	4	0	1	2	1	1	0	0	1	2	1	0	1	2	1	1	0	1	4	4	2	3	5	4	2	1	2	1	2	2	8	2	6	3	11	13
Kenny	M	51	83	83	97	0.856	2014	1854	2014	0	0	0	0	0	0	0	0	0	0	0	0	0	0	0	0	1	0	0	0	0	0	0	0	0	0	0	0	0	0	0	0	0	0	0	0	0	0	0	0
Kenrick	M	58	83	83	146	0.568	1956	1838	1972	2	2	0	2	0	0	0	3	2	0	0	1	1	2	3	0	2	0	2	0	0	1	0	0	0	0	0	1	1	0	1	1	2	0	1	0	0	2	0	1
Kent	M	29	53	53	331	0.16	1998	1881	1998	0	0	0	0	0	0	0	0	0	0	0	0	0	0	0	0	0	0	0	0	0	0	0	0	0	0	0	0	0	0	0	0	0	0	0	0	0	0	0	0
Kenyon	M/F	56	73	73	671	0.109	1871	1838	1948	1	1	1	1	1	0	0	0	0	0	1	0	0	1	1	1	2	1	1	0	1	0	0	0	0	1	1	2	2	1	0	1	1	4	0	1	1	0	1	1
Kenzie	M/F	16	77	77	17	4.529	2007	1924	2013	0	0	0	0	0	0	0	0	0	0	0	0	0	0	0	0	0	0	0	0	0	0	0	0	0	0	0	0	0	0	0	0	0	0	0	0	0	0	0	0
Keren	F	51	80	80	23	3.478	1989	1841	2008	0	0	0	1	0	4	0	1	0	0	0	0	1	0	1	2	0	0	0	0	0	0	0	0	0	0	0	1	0	0	0	0	0	0	0	0	1	0	1	1
Kerenhappuch	F	32	53	53	5	10.6	1855	1841	1894	0	0	0	3	2	2	2	0	1	2	0	1	0	0	3	3	2	4	0	0	1	2	2	2	0	0	0	1	1	1	0	1	0	1	0	1	1	3	1	0
Keri	F	50	115	115	13	8.846	1989	1898	2005	0	0	0	0	0	0	0	0	0	0	0	0	0	0	0	0	0	0	0	0	0	0	0	0	0	0	0	0	0	0	0	0	0	0	0	0	0	0	0	0
Kerri	F	42	163	163	16	10.188	1987	1959	2006	0	0	0	0	0	0	0	0	0	0	0	0	0	0	0	0	0	0	0	0	0	0	0	0	0	0	0	0	0	0	0	0	0	0	0	0	0	0	0	0
Kerrie	F	47	347	347	18	19.278	1978	1939	2003	0	0	0	0	0	0	0	0	0	0	0	0	0	0	0	0	0	0	0	0	0	0	0	0	0	0	0	0	0	0	0	0	0	0	0	0	0	0	0	0
Kerry	F	82	3894	3894	219	17.781	1977	1856	2005	0	0	0	0	0	0	0	0	0	0	0	0	0	0	0	0	0	0	1	0	0	0	0	0	1	0	0	0	0	0	0	0	0	0	0	0	0	0	0	0
Kershaw	M	45	81	81	627	0.129	1860	1838	1940	1	0	2	1	0	0	2	0	0	1	2	0	2	1	2	1	0	1	0	0	2	0	5	1	1	0	5	1	1	1	2	1	3	1	3	0	2	1	2	1
Keturah	F	88	379	379	53	7.151	1843	1838	1987	3	1	3	4	6	12	2	5	9	6	2	2	1	6	4	10	2	6	7	7	4	6	6	5	5	5	5	8	4	12	5	1	6	4	14	6	9	11	7	5
Kevan	M	62	533	533	113	4.717	1958	1862	1993	0	0	0	0	0	0	0	0	0	0	0	0	0	0	0	0	0	0	0	0	0	0	0	0	1	0	0	0	0	0	0	0	1	0	0	0	0	1	0	0
Keven	M	39	78	78	19	4.105	2003	1850	2003	0	0	0	0	0	0	0	0	0	0	0	0	1	0	0	0	0	0	0	0	0	0	0	0	0	0	0	0	0	0	0	0	0	0	0	0	0	0	0	0
Kevin	M	114	21290	21290	3011	7.071	1959	1849	2012	0	0	0	0	0	0	0	0	0	0	0	1	0	0	0	0	0	0	0	0	0	0	0	0	0	0	0	0	0	1	0	0	0	0	0	0	0	0	0	0
Kezia	F	107	1496	1496	232	6.448	1868	1838	2009	24	15	17	23	16	20	17	22	18	16	20	18	28	29	30	18	20	30	30	21	32	29	30	27	25	20	33	36	23	25	40	21	24	26	26	16	21	23	18	10
Keziah	F	101	473	473	56	8.446	2001	1838	2009	11	8	7	7	13	14	8	9	9	11	10	8	7	2	9	8	3	8	4	7	5	5	5	4	12	4	2	6	3	8	9	6	2	8	7	5	9	5	9	7
Khadija	F	35	84	84	4	21	2013	1939	2013	0	0	0	0	0	0	0	0	0	0	0	0	0	0	0	0	0	0	0	0	0	0	0	0	0	0	0	0	0	0	0	0	0	0	0	0	0	0	0	0
Khalid	M	37	106	106	61	1.738	2011	1956	2011	0	0	0	0	0	0	0	0	0	0	0	0	0	0	0	0	0	0	0	0	0	0	0	0	0	0	0	0	0	0	0	0	0	0	0	0	0	0	0	0
Kia	F	23	91	91	5	18.2	2011	1934	2011	0	0	0	0	0	0	0	0	0	0	0	0	0	0	0	0	0	0	0	0	0	0	0	0	0	0	0	0	0	0	0	0	0	0	0	0	0	0	0	0
Kian	M	20	330	330	41	8.049	2008	1990	2014	0	0	0	0	0	0	0	0	0	0	0	0	0	0	0	0	0	0	0	0	0	0	0	0	0	0	0	0	0	0	0	0	0	0	0	0	0	0	0	0
Kiera	F	32	250	250	14	17.857	2005	1971	2014	0	0	0	0	0	0	0	0	0	0	0	0	0	0	0	0	0	0	0	0	0	0	0	0	0	0	0	0	0	0	0	0	0	0	0	0	0	0	0	0
Kieran	M	82	2227	2227	188	11.846	1997	1863	2013	0	0	0	0	0	0	0	0	0	0	0	0	0	0	0	0	0	0	0	0	0	0	0	0	0	1	0	0	0	0	0	0	0	0	0	0	0	0	0	0
Kieren	M	34	117	117	9	13	1999	1901	2010	0	0	0	0	0	0	0	0	0	0	0	0	0	0	0	0	0	0	0	0	0	0	0	0	0	0	0	0	0	0	0	0	0	0	0	0	0	0	0	0
Kieron	M	63	531	531	76	6.987	2001	1948	2010	0	0	0	0	0	0	0	0	0	0	0	0	0	0	0	0	0	0	0	0	0	0	0	0	0	0	0	0	0	0	0	0	0	0	0	0	0	0	0	0
Kim	M/F	62	3604	3604	718	5.019	1959	1930	2012	0	0	0	0	0	0	0	0	0	0	0	0	0	0	0	0	0	0	0	0	0	0	0	0	0	0	0	0	0	0	0	0	0	0	0	0	0	0	0	0
Kimberley	F	65	2027	2027	310	6.539	1988	1900	2014	0	0	0	0	0	0	0	0	0	0	0	0	0	0	0	0	0	0	0	0	0	0	0	0	0	0	0	0	0	0	0	0	0	0	0	0	0	0	0	0
Kimberly	F	45	196	196	23	8.522	2011	1955	2011	0	0	0	0	0	0	0	0	0	0	0	0	0	0	0	0	0	0	0	0	0	0	0	0	0	0	0	0	0	0	0	0	0	0	0	0	0	0	0	0
Kingsley	M	80	147	147	370	0.397	2008	1868	2008	0	0	0	0	0	0	0	0	0	0	0	0	0	0	0	0	0	0	0	0	0	0	0	0	0	0	0	0	0	0	1	0	0	0	0	0	1	0	0	0
Kira	F	36	180	180	32	5.625	2005	1870	2014	0	0	0	0	0	0	0	0	0	0	0	0	0	0	0	0	0	0	0	0	0	0	0	0	0	0	0	0	0	0	0	0	1	0	0	0	0	0	0	0
Kiran	M	40	146	146	28	5.214	1997	1951	2005	0	0	0	0	0	0	0	0	0	0	0	0	0	0	0	0	0	0	0	0	0	0	0	0	0	0	0	0	0	0	0	0	0	0	0	0	0	0	0	0
Kirby	M/F	63	120	120	334	0.359	1996	1839	1999	0	2	0	0	0	1	0	2	0	0	0	1	0	1	1	0	1	2	0	0	2	1	0	1	1	0	1	3	1	2	0	0	1	1	0	0	0	0	0	0
Kirk	M	69	278	278	387	0.718	1981	1858	2003	0	0	0	0	0	0	0	0	0	0	0	0	0	0	0	0	0	0	0	0	1	0	1	0	2	0	0	1	1	1	1	1	1	0	0	0	0	0	0	0
Kirsten	F	61	373	373	96	3.885	2004	1881	2009	0	0	0	0	0	0	0	0	0	0	0	0	0	0	0	0	0	0	0	0	0	0	0	0	0	0	0	0	0	0	0	0	0	0	0	0	0	0	0	0
Kirstie	F	46	330	330	24	13.75	1991	1956	2011	0	0	0	0	0	0	0	0	0	0	0	0	0	0	0	0	0	0	0	0	0	0	0	0	0	0	0	0	0	0	0	0	0	0	0	0	0	0	0	0
Kirstin	F	29	66	66	10	6.6	1994	1867	2004	0	0	0	0	0	0	0	0	0	0	0	0	0	0	0	0	0	0	0	0	0	0	0	0	0	0	0	0	0	1	0	0	0	0	0	0	0	0	0	0
Kirsty	F	58	3044	3044	179	17.006	1989	1841	2011	0	0	0	1	0	0	0	0	0	0	0	0	0	0	0	0	0	0	0	0	0	0	0	0	0	0	0	0	0	0	0	0	0	0	0	0	0	0	0	0
Kit	F	47	76	76	22	3.455	2014	1844	2014	0	0	0	0	0	0	1	0	0	1	0	1	0	1	0	0	0	1	0	0	0	0	0	1	1	1	0	0	0	0	0	0	2	0	2	0	0	0	0	1
Kitty	F	133	1463	1463	95	15.4	2000	1838	2014	16	16	14	10	11	10	14	14	12	8	14	3	12	11	10	12	11	13	17	7	7	10	12	10	6	6	7	11	11	10	8	8	4	10	5	6	10	13	8	9
Kris	M/F	28	95	95	19	5	1981	1957	2010	0	0	0	0	0	0	0	0	0	0	0	0	0	0	0	0	0	0	0	0	0	0	0	0	0	0	0	0	0	0	0	0	0	0	0	0	0	0	0	0
Kristen	F	35	82	82	19	4.316	2011	1911	2011	0	0	0	0	0	0	0	0	0	0	0	0	0	0	0	0	0	0	0	0	0	0	0	0	0	0	0	0	0	0	0	0	0	0	0	0	0	0	0	0
Kristian	M	54	432	432	111	3.892	1991	1872	2009	0	0	0	0	0	0	0	0	0	0	0	0	0	0	0	0	0	0	0	0	0	0	0	0	0	0	0	0	0	0	0	0	0	0	1	0	0	0	0	0
Kristina	F	59	196	196	84	2.333	1986	1922	2007	0	0	0	0	0	0	0	0	0	0	0	0	0	0	0	0	0	0	0	0	0	0	0	0	0	0	0	0	0	0	0	0	0	0	0	0	0	0	0	0
Kristine	F	39	94	94	28	3.357	1987	1925	1991	0	0	0	0	0	0	0	0	0	0	0	0	0	0	0	0	0	0	0	0	0	0	0	0	0	0	0	0	0	0	0	0	0	0	0	0	0	0	0	0
Kristopher	M	28	111	111	8	13.875	1987	1969	2008	0	0	0	0	0	0	0	0	0	0	0	0	0	0	0	0	0	0	0	0	0	0	0	0	0	0	0	0	0	0	0	0	0	0	0	0	0	0	0	0
Kristy	F	28	90	90	11	8.182	1975	1964	1997	0	0	0	0	0	0	0	0	0	0	0	0	0	0	0	0	0	0	0	0	0	0	0	0	0	0	0	0	0	0	0	0	0	0	0	0	0	0	0	0
Krystal	F	21	56	56	12	4.667	2008	1982	2009	0	0	0	0	0	0	0	0	0	0	0	0	0	0	0	0	0	0	0	0	0	0	0	0	0	0	0	0	0	0	0	0	0	0	0	0	0	0	0	0
Krystyna	F	34	178	178	46	3.87	2011	1942	2011	0	0	0	0	0	0	0	0	0	0	0	0	0	0	0	0	0	0	0	0	0	0	0	0	0	0	0	0	0	0	0	0	0	0	0	0	0	0	0	0
Kurt	M	54	283	283	85	3.329	1996	1877	2008	0	0	0	0	0	0	0	0	0	0	0	0	0	0	0	0	0	0	0	0	0	0	0	0	0	0	0	0	0	0	0	0	0	0	0	0	0	0	0	1
Kurtis	M	24	106	106	15	7.067	1995	1958	2007	0	0	0	0	0	0	0	0	0	0	0	0	0	0	0	0	0	0	0	0	0	0	0	0	0	0	0	0	0	0	0	0	0	0	0	0	0	0	0	0
Kye	M/F	30	102	102	42	2.429	2001	1896	2012	0	0	0	0	0	0	0	0	0	0	0	0	0	0	0	0	0	0	0	0	0	0	0	0	0	0	0	0	0	0	0	0	0	0	0	0	0	0	0	0
Kyla	F	27	51	51	12	4.25	2012	1893	2012	0	0	0	0	0	0	0	0	0	0	0	0	0	0	0	0	0	0	0	0	0	0	0	0	0	0	0	0	0	0	0	0	0	0	0	0	0	0	0	0
Kyle	M	50	1965	1965	314	6.258	1998	1882	2014	0	0	0	0	0	0	0	0	0	0	0	0	0	0	0	0	0	0	0	0	0	0	0	0	0	0	0	0	0	0	0	0	0	0	0	0	0	0	0	0
Kylie	F	34	270	270	19	14.211	1988	1962	2005	0	0	0	0	0	0	0	0	0	0	0	0	0	0	0	0	0	0	0	0	0	0	0	0	0	0	0	0	0	0	0	0	0	0	0	0	0	0	0	0
Kyra	F	34	104	104	13	8	2000	1935	2011	0	0	0	0	0	0	0	0	0	0	0	0	0	0	0	0	0	0	0	0	0	0	0	0	0	0	0	0	0	0	0	0	0	0	0	0	0	0	0	0
Kyran	M	24	60	60	6	10	1995	1883	2013	0	0	0	0	0	0	0	0	0	0	0	0	0	0	0	0	0	0	0	0	0	0	0	0	0	0	0	0	0	0	0	0	0	0	0	0	0	0	0	0
Laban	M	65	146	146	31	4.71	1849	1838	1928	3	2	2	0	2	2	2	1	2	2	0	5	1	3	3	3	2	1	1	5	0	2	1	3	3	1	3	5	1	1	2	1	0	0	3	2	6	0	6	2
Lacey	M/F	38	194	194	101	1.921	2011	1854	2014	0	0	0	0	0	0	0	0	0	0	0	0	0	0	0	0	1	0	0	0	0	0	0	0	0	0	1	0	0	0	0	0	0	1	0	0	0	0	0	0
Laila	F	36	101	101	11	9.182	2010	1895	2014	0	0	0	0	0	0	0	0	0	0	0	0	0	0	0	0	0	0	0	0	0	0	0	0	0	0	0	0	0	0	0	0	0	0	0	0	0	0	0	0
Lambert	M	103	584	584	667	0.876	2007	1838	2007	6	3	4	5	5	4	4	6	7	7	6	5	6	4	4	8	3	5	3	4	4	3	4	5	7	4	10	10	5	7	10	9	10	6	9	5	9	7	9	5
Lana	F	66	205	205	27	7.593	2013	1860	2014	0	0	0	0	0	0	0	0	0	0	0	0	0	0	0	0	0	0	0	0	0	0	1	0	0	0	0	0	0	1	0	0	0	0	0	0	0	0	0	0
Lance	M	123	505	505	198	2.551	1988	1839	2009	0	1	0	1	1	0	0	1	1	0	0	0	0	0	0	0	1	1	0	0	1	0	0	0	1	0	0	0	0	0	0	0	0	1	1	0	0	1	0	0
Lancelot	M	120	926	926	406	2.281	1895	1838	1969	2	3	1	5	3	2	2	5	0	1	2	4	3	7	6	5	0	1	6	10	9	2	5	3	1	6	1	3	3	7	10	11	4	4	3	9	6	10	11	5
Lara	F	60	379	379	69	5.493	2002	1846	2014	0	0	0	0	0	0	0	0	1	0	0	0	0	0	0	0	0	0	0	0	0	0	0	1	1	0	2	0	0	1	1	0	0	0	0	0	0	0	0	1
Laraine	F	35	275	275	68	4.044	1949	1940	1990	0	0	0	0	0	0	0	0	0	0	0	0	0	0	0	0	0	0	0	0	0	0	0	0	0	0	0	0	0	0	0	0	0	0	0	0	0	0	0	0
Larissa	F	36	74	74	20	3.7	2012	1852	2012	0	0	0	0	0	0	0	0	0	0	0	0	0	0	1	0	0	0	0	0	0	0	0	0	0	0	0	0	0	0	0	0	0	0	0	0	0	0	0	0
Larraine	F	33	158	158	28	5.643	1948	1941	1974	0	0	0	0	0	0	0	0	0	0	0	0	0	0	0	0	0	0	0	0	0	0	0	0	0	0	0	0	0	0	0	0	0	0	0	0	0	0	0	0
Larry	M/F	63	229	229	39	5.872	1951	1846	1990	0	0	0	0	0	0	0	0	1	0	0	0	0	0	0	1	0	0	0	0	0	0	0	0	0	0	1	0	2	1	0	0	0	1	0	2	0	0	0	0
Launcelot	M	50	80	80	52	1.538	1867	1839	1967	0	1	0	0	1	0	0	1	1	1	0	1	0	0	0	0	1	0	2	1	0	0	1	1	0	0	0	1	0	4	2	1	1	1	0	0	0	0	1	0
Laura	F	175	30615	30615	2928	10.456	1988	1838	2014	14	19	24	29	32	36	23	26	34	44	38	45	42	63	64	74	73	87	91	91	106	106	155	126	167	178	181	195	234	228	248	236	252	286	261	288	296	299	371	345
Laurance	M	89	188	188	50	3.76	1923	1838	1974	3	0	0	1	0	0	0	0	0	0	1	1	0	1	0	3	0	2	0	1	1	1	1	2	4	1	1	1	2	1	1	2	1	1	0	1	1	1	0	2
Laureen	F	33	52	52	20	2.6	2013	1916	2013	0	0	0	0	0	0	0	0	0	0	0	0	0	0	0	0	0	0	0	0	0	0	0	0	0	0	0	0	0	0	0	0	0	0	0	0	0	0	0	0
Laurel	F	77	132	132	39	3.385	1993	1841	1999	0	0	0	1	0	0	0	0	0	0	0	0	0	0	0	0	0	0	0	0	0	0	0	0	0	2	1	0	0	0	1	0	0	1	1	0	0	0	0	1
Lauren	F	65	4575	4575	1353	3.381	1995	1892	2014	0	0	0	0	0	0	0	0	0	0	0	0	0	0	0	0	0	0	0	0	0	0	0	0	0	0	0	0	0	0	0	0	0	0	0	0	0	0	0	0
Laurence	M	173	5194	5194	1489	3.488	1987	1838	2014	11	3	7	4	5	4	5	3	4	3	7	7	9	8	6	8	17	8	11	10	8	10	12	20	11	16	13	14	22	8	14	17	14	15	16	20	17	15	18	18
Lauretta	F	94	236	236	47	5.021	2002	1839	2002	0	1	0	1	0	0	0	0	0	0	0	0	1	1	1	0	0	2	0	1	1	2	4	1	3	1	4	1	2	1	3	5	3	3	2	0	3	6	2	5
Laurie	M/F	131	453	453	176	2.574	1989	1848	2009	0	0	0	0	0	0	0	0	0	0	1	0	0	0	0	0	0	0	0	0	0	0	0	1	0	2	0	0	1	1	0	0	1	0	2	2	2	2	4	2
Laurina	F	44	62	62	19	3.263	1977	1841	1997	0	0	0	1	0	0	0	0	0	0	0	0	0	0	1	1	1	0	0	0	0	0	0	0	0	0	1	1	0	1	2	0	2	0	0	1	0	0	0	0
Lauryn	F	9	63	63	6	10.5	2000	1997	2005	0	0	0	0	0	0	0	0	0	0	0	0	0	0	0	0	0	0	0	0	0	0	0	0	0	0	0	0	0	0	0	0	0	0	0	0	0	0	0	0
Lavina	F	112	727	727	120	6.058	1866	1838	2004	4	5	6	6	3	8	1	5	8	7	11	8	7	8	12	10	11	7	19	6	8	12	14	18	12	16	9	14	28	8	11	16	6	11	12	10	14	14	10	8
Lavinia	F	157	9673	9673	2378	4.068	1865	1838	2008	36	54	38	59	44	39	46	58	44	46	65	72	60	76	79	118	121	123	105	148	116	134	134	144	134	166	147	171	142	164	132	168	167	166	189	184	168	148	170	162
Lawrance	M	93	263	263	78	3.372	1996	1838	1996	2	1	3	6	1	0	1	2	3	3	0	3	1	4	5	10	3	2	3	1	1	5	3	5	7	8	6	4	6	4	3	4	1	1	2	1	1	0	2	1
Lawrence	M	170	19495	19495	5563	3.504	1929	1838	2009	71	67	58	48	55	51	55	54	57	60	55	53	49	54	74	65	71	71	76	77	62	67	66	73	95	78	83	83	71	86	92	94	97	102	98	109	100	124	134	134
Lawson	M	135	518	518	919	0.564	2011	1838	2014	2	0	1	0	1	1	1	0	2	0	2	2	4	1	0	0	1	2	1	3	3	4	1	1	2	2	5	1	3	3	2	1	0	4	5	2	1	2	3	1
Lawton	M	62	135	135	878	0.154	1999	1838	1999	3	0	1	0	0	0	0	0	0	0	1	0	1	1	2	0	0	0	2	0	2	0	0	1	0	2	0	3	3	0	1	1	0	0	1	0	5	1	2	3
Layla	F	46	356	356	35	10.171	2013	1919	2014	0	0	0	0	0	0	0	0	0	0	0	0	0	0	0	0	0	0	0	0	0	0	0	0	0	0	0	0	0	0	0	0	0	0	0	0	0	0	0	0
Layton	M	36	112	112	72	1.556	2012	1843	2014	0	0	0	0	0	1	0	0	0	0	0	0	0	0	0	0	0	0	0	0	0	0	0	0	0	0	0	0	0	0	0	0	0	0	1	0	0	0	0	0
Lazarus	M	87	517	517	44	11.75	1896	1838	1936	2	3	3	5	5	3	3	3	3	2	0	4	0	4	3	0	4	5	2	1	2	2	1	2	3	2	3	4	2	1	2	1	4	1	1	3	5	2	6	3
Lea	F	106	272	272	1247	0.218	1975	1838	2008	2	3	2	1	2	1	0	3	3	2	2	1	3	3	3	0	0	2	1	1	2	0	0	4	1	3	1	0	2	2	1	0	0	0	1	2	1	1	1	0
Leah	F	176	12081	12081	1514	7.98	2000	1838	2014	44	50	44	52	56	52	59	55	50	40	52	66	64	56	63	45	74	62	63	68	49	63	57	66	75	65	72	77	81	88	84	119	108	115	125	160	151	153	163	182
Leanna	F	33	63	63	21	3	2014	1861	2014	0	0	0	0	0	0	0	0	0	0	0	0	0	0	0	0	0	0	0	0	0	0	0	1	0	0	0	0	0	0	0	0	0	0	1	1	0	1	0	0
Leanne	F	47	2478	2478	1451	1.708	1984	1915	2006	0	0	0	0	0	0	0	0	0	0	0	0	0	0	0	0	0	0	0	0	0	0	0	0	0	0	0	0	0	0	0	0	0	0	0	0	0	0	0	0
Lee	M/F	165	11126	11126	14740	0.755	1975	1838	2014	3	4	6	4	0	3	2	6	1	4	2	2	1	1	4	4	3	3	6	4	9	4	4	1	4	3	10	6	5	5	1	7	5	3	7	3	3	6	4	4
Leeanne	F	25	65	65	20	3.25	1987	1967	1994	0	0	0	0	0	0	0	0	0	0	0	0	0	0	0	0	0	0	0	0	0	0	0	0	0	0	0	0	0	0	0	0	0	0	0	0	0	0	0	0
Leeming	unknown	39	54	54	202	0.267	1907	1845	1943	0	0	0	0	0	0	0	1	1	1	0	1	1	0	1	2	2	0	0	0	2	1	0	1	0	0	2	0	1	0	1	0	1	1	1	0	2	0	0	0
Lees	unknown	99	566	566	1418	0.399	1849	1838	1985	7	5	11	3	7	4	4	4	12	5	3	18	6	9	14	6	4	7	3	5	4	12	8	12	9	6	11	6	5	4	8	12	4	2	5	5	8	8	9	8
Leigh	F	148	1246	1246	4886	0.255	1986	1838	2007	1	1	0	1	1	3	4	1	6	4	2	5	5	1	2	1	4	4	1	2	2	1	2	3	2	2	4	1	4	4	6	2	4	2	4	3	3	1	3	7
Leighton	M	85	264	264	361	0.731	2013	1839	2014	0	1	0	1	1	0	0	2	0	0	0	0	0	0	0	1	0	0	0	1	0	1	1	0	0	0	0	0	0	0	0	0	1	0	0	1	0	0	1	0
Leila	F	158	725	725	106	6.84	2013	1839	2013	0	1	0	0	0	0	0	0	0	3	0	0	0	0	0	3	2	2	0	1	3	1	2	3	1	3	4	1	3	5	2	3	5	3	2	2	2	3	3	4
Lelia	F	75	145	145	20	7.25	1998	1846	1998	0	0	0	0	0	0	0	0	1	0	0	0	0	0	0	1	0	5	2	1	3	1	2	2	6	2	1	2	4	0	1	1	0	4	3	1	2	3	5	1
Lemuel	M	96	303	303	43	7.047	2000	1840	2000	0	0	2	1	5	1	4	1	4	1	5	4	5	1	1	3	1	3	2	3	5	1	4	4	2	4	7	1	5	4	2	2	1	4	2	4	6	4	5	5
Len	M	44	56	56	25	2.24	1937	1845	1966	0	0	0	0	0	0	0	1	0	0	0	0	0	0	0	1	0	0	0	0	0	0	0	0	1	1	0	1	0	0	0	0	0	0	0	0	0	0	1	1
Lena	F	146	7365	7365	649	11.348	2010	1839	2013	0	2	0	0	0	1	0	0	0	1	0	0	1	1	0	0	2	2	2	3	3	2	6	5	7	6	2	15	7	12	6	13	16	24	30	28	34	32	43	40
Lenard	M	38	50	50	23	2.174	1968	1838	1968	1	0	1	0	0	1	0	0	0	1	1	3	1	0	0	0	0	1	0	1	0	2	0	2	0	0	0	0	0	0	1	0	0	0	0	0	0	0	0	0
Lennard	M	50	74	74	35	2.114	1977	1838	1977	1	0	0	0	0	0	0	0	0	0	0	0	0	0	1	0	1	0	0	0	0	0	0	0	0	0	0	1	0	1	0	0	0	0	2	0	0	1	1	0
Lennon	M	19	77	77	67	1.149	2005	1859	2014	0	0	0	0	0	0	0	0	0	0	0	0	0	0	0	0	0	0	0	0	0	1	0	0	0	0	0	0	0	0	0	0	0	0	0	0	0	0	0	1
Lennox	M	48	70	70	146	0.479	1993	1856	2009	0	0	0	0	0	0	0	0	0	0	0	0	0	0	0	0	0	0	1	0	0	0	0	0	1	1	2	0	0	0	0	1	0	0	2	0	2	0	0	0
Lenny	M	20	50	50	11	4.545	2013	1854	2013	0	0	0	0	0	0	0	0	0	0	0	0	0	0	0	0	1	0	0	0	0	0	0	0	0	1	0	0	0	0	0	1	0	0	0	0	0	0	0	0
Lenora	F	99	308	308	95	3.242	1916	1841	1975	0	0	0	1	1	0	1	1	0	0	1	1	0	1	0	1	0	0	0	0	1	2	0	1	0	5	3	1	3	0	2	1	3	1	2	1	0	4	0	2
Lenorah	F	30	62	62	26	2.385	1919	1844	1947	0	0	0	0	0	0	1	0	0	0	0	0	0	0	1	0	0	0	0	0	0	0	0	0	0	0	0	0	0	0	0	0	0	0	0	0	0	0	0	0
Lenore	F	49	71	71	61	1.164	2003	1866	2003	0	0	0	0	0	0	0	0	0	0	0	0	0	0	0	0	0	0	0	0	0	0	0	0	0	0	0	0	2	0	0	0	1	0	0	0	1	0	0	0
Leo	M	166	3729	3729	1752	2.128	2014	1840	2014	0	0	2	0	1	1	1	0	1	0	1	0	0	1	1	0	0	1	1	3	1	2	0	0	1	2	1	2	1	5	5	3	1	4	4	4	5	6	3	8
Leon	M	158	1939	1939	638	3.039	2011	1846	2014	0	0	0	0	0	0	0	0	1	1	1	1	0	0	1	0	1	0	0	1	0	0	2	0	4	2	0	0	2	2	1	2	0	4	5	2	4	6	2	1
Leona	F	92	250	250	56	4.464	2007	1858	2010	0	0	0	0	0	0	0	0	0	0	0	0	0	0	0	0	0	0	0	0	1	0	0	0	0	0	1	0	0	0	0	0	0	1	0	1	0	0	0	0
Leonara	F	52	71	71	11	6.455	1982	1838	1982	1	0	0	0	0	1	0	1	0	1	0	0	0	0	0	1	0	1	0	0	2	1	1	2	1	0	0	0	0	1	2	1	1	0	1	3	2	1	0	1
Leonard	M	162	51290	51290	9425	5.442	1909	1838	2011	16	28	42	33	29	25	35	27	30	31	36	40	36	38	34	37	47	48	47	48	60	42	66	73	67	67	73	83	82	95	99	114	129	118	135	146	158	182	209	219
Leoni	F	36	71	71	43	1.651	2001	1865	2010	0	0	0	0	0	0	0	0	0	0	0	0	0	0	0	0	0	0	0	0	0	0	0	0	0	0	0	1	0	0	0	0	0	0	0	0	0	0	0	0
Leonie	F	116	425	425	157	2.707	2006	1846	2013	0	0	0	0	0	0	0	0	1	0	0	0	0	0	0	0	0	0	0	0	0	0	1	0	0	1	0	1	0	0	1	1	0	1	0	0	1	1	1	0
Leonora	F	133	1602	1602	338	4.74	1896	1838	2005	2	2	4	6	3	0	5	2	3	2	3	7	3	6	9	7	2	7	8	5	3	7	14	10	12	9	16	14	10	14	13	23	13	10	9	22	19	15	24	31
Leopold	M	103	528	528	476	1.109	2008	1841	2008	0	0	0	1	2	1	0	2	0	0	0	1	1	0	1	1	2	2	1	0	1	2	3	4	6	6	5	4	7	5	1	7	3	7	7	5	7	6	10	5
Leroy	M	61	163	163	94	1.734	2000	1902	2003	0	0	0	0	0	0	0	0	0	0	0	0	0	0	0	0	0	0	0	0	0	0	0	0	0	0	0	0	0	0	0	0	0	0	0	0	0	0	0	0
Les	M	36	58	58	28	2.071	1988	1860	1988	0	0	0	0	0	0	0	0	0	0	0	0	0	0	0	0	0	0	0	0	0	0	1	0	0	0	0	0	1	1	0	0	0	0	0	0	0	0	0	0
Lesley	M/F	113	11157	11157	7794	1.431	1958	1868	1993	0	0	0	0	0	0	0	0	0	0	0	0	0	0	0	0	0	0	0	0	0	0	0	0	0	0	0	0	0	0	1	0	1	1	0	0	0	0	0	0
Leslie	M/F	141	42999	42999	16445	2.615	1924	1845	2005	0	0	0	0	0	0	0	1	0	0	1	0	1	0	0	0	0	1	0	0	3	0	1	2	1	3	2	3	4	1	5	2	3	3	4	5	8	5	6	6
Lester	M	115	546	546	580	0.941	1981	1851	2006	0	0	0	0	0	0	0	0	0	0	0	0	0	1	0	0	0	0	1	1	1	0	0	1	1	1	1	1	0	0	0	1	0	0	0	1	1	0	2	1
Letitia	F	145	3202	3202	913	3.507	1866	1838	2009	12	21	21	20	19	23	23	20	30	30	15	27	34	24	31	41	44	41	32	40	30	45	33	36	41	34	44	30	56	35	45	45	41	37	57	45	43	42	64	47
Lettice	F	96	1225	1225	108	11.343	1840	1838	1950	8	22	30	21	18	17	22	25	14	22	23	20	24	21	25	19	25	21	23	25	27	26	15	20	18	13	13	15	12	18	12	20	10	18	24	9	18	11	17	15
Lettie	F	58	135	135	13	10.385	1983	1869	1983	0	0	0	0	0	0	0	0	0	0	0	0	0	0	0	0	0	0	0	0	0	0	0	0	0	0	0	0	0	0	0	1	2	4	0	0	1	1	1	0
Letty	F	73	296	296	22	13.455	1880	1838	1939	1	0	0	0	0	0	0	0	0	0	0	2	1	0	0	0	0	0	2	1	0	1	1	0	0	2	3	0	3	1	2	6	5	6	5	3	2	7	4	6
Leveson	unknown	43	69	69	68	1.015	1889	1838	1948	1	0	0	0	0	0	0	0	0	1	0	0	0	1	0	1	0	0	0	0	0	0	1	0	0	1	1	1	1	0	0	1	1	1	0	0	0	0	0	0
Levi	M	144	5287	5287	641	8.248	2006	1838	2014	65	76	61	72	64	78	89	78	77	80	73	78	87	73	67	74	83	67	78	69	74	64	73	75	67	76	82	89	77	72	89	87	80	87	81	79	90	77	70	91
Levina	F	75	361	361	38	9.5	1844	1838	2001	8	8	13	6	13	12	15	13	9	13	12	13	16	11	7	3	7	6	8	4	1	7	0	5	4	5	5	9	0	8	3	3	5	5	5	9	3	8	6	4
Levinia	F	45	144	144	11	13.091	1843	1838	1915	2	3	3	6	8	9	5	5	7	7	3	6	5	7	3	3	4	0	3	2	2	3	5	0	0	0	1	3	1	2	3	2	3	3	4	0	4	0	0	2
Levison	unknown	54	78	78	52	1.5	1890	1838	1948	1	2	0	1	0	0	0	0	0	0	0	0	0	1	2	1	0	0	0	1	1	1	1	1	1	0	0	1	0	1	1	0	2	2	1	1	3	0	2	3
Levy	M/F	35	61	61	39	1.564	1867	1838	1915	3	3	2	0	0	3	2	1	1	0	2	0	1	1	0	0	0	0	1	4	1	0	1	0	1	2	1	0	0	5	2	3	2	0	0	0	1	3	2	0
Lewin	M	64	100	100	84	1.19	1858	1839	1961	0	3	0	1	1	1	2	3	1	0	1	0	0	1	1	0	0	1	0	1	5	2	1	1	2	1	1	0	1	1	1	0	1	1	1	1	2	3	1	0
Lewis	M	177	14985	14985	8730	1.716	2001	1838	2014	76	59	64	70	62	73	89	70	76	74	82	98	93	87	98	90	96	110	95	116	90	103	101	101	102	102	116	134	122	146	132	119	126	121	137	133	152	147	160	141
Lexi	F	14	157	157	12	13.083	2011	1924	2014	0	0	0	0	0	0	0	0	0	0	0	0	0	0	0	0	0	0	0	0	0	0	0	0	0	0	0	0	0	0	0	0	0	0	0	0	0	0	0	0
Lexie	F	20	132	132	10	13.2	2011	1890	2014	0	0	0	0	0	0	0	0	0	0	0	0	0	0	0	0	0	0	0	0	0	0	0	0	0	0	0	0	0	0	0	0	0	0	0	0	0	0	0	0
Leyla	F	24	52	52	9	5.778	2011	1902	2011	0	0	0	0	0	0	0	0	0	0	0	0	0	0	0	0	0	0	0	0	0	0	0	0	0	0	0	0	0	0	0	0	0	0	0	0	0	0	0	0
Lia	F	32	95	95	33	2.879	2014	1855	2014	0	0	0	0	0	0	0	0	0	0	0	0	0	0	0	0	0	1	0	0	0	0	0	0	0	0	0	0	0	0	0	0	0	0	0	0	0	0	0	0
Liam	M	80	4755	4755	840	5.661	1996	1922	2014	0	0	0	0	0	0	0	0	0	0	0	0	0	0	0	0	0	0	0	0	0	0	0	0	0	0	0	0	0	0	0	0	0	0	0	0	0	0	0	0
Lian	F	29	62	62	62	1	1985	1959	2008	0	0	0	0	0	0	0	0	0	0	0	0	0	0	0	0	0	0	0	0	0	0	0	0	0	0	0	0	0	0	0	0	0	0	0	0	0	0	0	0
Liane	F	34	71	71	44	1.614	1974	1945	1995	0	0	0	0	0	0	0	0	0	0	0	0	0	0	0	0	0	0	0	0	0	0	0	0	0	0	0	0	0	0	0	0	0	0	0	0	0	0	0	0
Lianne	F	39	246	246	139	1.77	1982	1944	2007	0	0	0	0	0	0	0	0	0	0	0	0	0	0	0	0	0	0	0	0	0	0	0	0	0	0	0	0	0	0	0	0	0	0	0	0	0	0	0	0
Libby	F	47	444	444	15	29.6	2004	1839	2014	0	1	0	0	0	0	0	0	0	0	0	0	0	0	0	0	0	0	0	0	0	0	0	0	0	0	0	0	1	0	1	0	0	0	1	0	0	0	1	0
Liberty	F	34	150	150	27	5.556	2004	1841	2011	0	0	0	2	0	0	0	1	0	0	0	0	0	0	0	0	0	0	1	0	0	0	0	0	0	0	0	1	0	0	1	0	0	0	0	0	0	0	0	0
Lidia	F	52	84	84	15	5.6	2003	1838	2003	4	2	3	1	3	2	1	1	1	1	3	1	0	1	0	0	0	1	0	0	1	0	1	3	3	1	0	1	0	0	0	1	0	2	0	0	1	1	0	1
Lila	F	95	277	277	57	4.86	2010	1853	2010	0	0	0	0	0	0	0	0	0	0	0	0	0	0	0	1	0	0	0	0	0	0	0	2	1	0	0	2	0	2	0	1	1	2	0	2	2	2	2	0
Lilia	F	45	97	97	14	6.929	2007	1858	2013	0	0	0	0	0	0	0	0	0	0	0	0	0	0	0	0	0	0	0	0	4	1	0	0	1	1	1	2	0	3	0	2	2	4	2	0	1	0	1	0
Lilian	F	142	73794	73794	12145	6.076	1918	1838	2010	1	0	0	0	0	0	0	0	0	0	0	0	0	1	2	2	3	5	4	10	12	14	29	24	37	62	49	71	72	103	117	131	147	190	243	217	287	287	361	437
Lilias	F	104	495	495	63	7.857	1865	1840	1980	0	0	1	1	3	1	1	0	0	0	2	1	2	1	2	2	6	3	4	1	7	6	5	6	5	7	4	14	12	11	10	9	6	8	8	9	9	10	7	4
Lilie	F	48	89	89	4	22.25	2005	1857	2005	0	0	0	0	0	0	0	0	0	0	0	0	0	0	0	0	0	0	0	1	0	0	0	0	0	0	1	1	0	0	0	1	1	1	1	1	3	0	0	2
Lilla	F	85	287	287	60	4.783	1870	1845	1968	0	0	0	0	0	0	0	2	1	0	1	1	1	0	4	0	2	5	2	4	1	4	3	4	4	3	5	4	2	5	2	3	9	6	5	6	6	1	10	4
Lillah	F	50	66	66	16	4.125	1917	1838	1951	1	0	0	0	0	0	0	0	0	0	0	3	0	1	0	1	1	0	0	0	2	0	0	3	1	1	0	2	0	1	0	1	1	1	1	1	2	1	2	0
Lille	F	18	59	59	47	1.255	1918	1859	1946	0	0	0	0	0	0	0	0	0	0	0	0	0	0	0	0	0	0	0	0	0	1	0	0	1	0	0	0	1	0	0	0	0	0	0	0	1	1	0	0
Lilley	F	65	388	388	105	3.695	2009	1843	2009	0	0	0	0	0	1	1	0	2	1	0	0	0	3	2	3	0	3	2	5	4	5	11	7	9	20	17	14	22	14	12	13	13	17	11	16	22	11	8	14
Lillia	F	47	77	77	6	12.833	2007	1857	2012	0	0	0	0	0	0	0	0	0	0	0	0	0	0	0	0	0	0	0	1	2	2	1	2	0	3	0	2	0	1	0	0	2	1	4	4	2	1	0	0
Lillian	F	142	6671	6671	1617	4.126	1915	1844	2010	0	0	0	0	0	0	1	0	0	0	0	0	0	1	2	2	1	3	2	2	7	2	3	13	15	20	19	17	33	20	24	21	38	55	51	59	55	65	62	57
Lillias	F	83	229	229	46	4.978	1844	1839	1953	0	1	1	0	1	0	4	0	0	0	0	0	0	0	2	1	1	1	0	2	4	2	3	4	2	3	2	3	1	1	3	1	1	3	3	3	3	4	6	1
Lillie	F	117	6347	6347	280	22.668	1884	1843	2014	0	0	0	0	0	1	0	0	1	0	1	0	0	0	0	3	0	0	4	3	1	6	6	7	10	5	15	21	22	15	15	10	27	35	36	36	42	103	96	140
Lilly	F	120	8517	8517	476	17.893	2011	1838	2014	1	1	1	1	1	1	0	0	1	2	0	2	4	3	6	4	6	10	8	26	20	24	35	46	50	72	90	108	126	173	255	300	406	454	548	507	538	413	393	334
Lily	F	156	86298	86298	3743	23.056	1895	1842	2014	0	0	0	0	1	0	1	1	2	0	1	1	2	2	2	5	2	7	2	11	5	10	22	18	25	38	42	86	93	136	99	136	136	130	167	222	285	457	586	716
Lily-mae	F	10	51	51	7	7.286	2011	1995	2013	0	0	0	0	0	0	0	0	0	0	0	0	0	0	0	0	0	0	0	0	0	0	0	0	0	0	0	0	0	0	0	0	0	0	0	0	0	0	0	0
Lina	F	105	264	264	55	4.8	2012	1838	2012	1	0	0	0	0	0	0	0	1	0	1	0	2	0	1	1	0	0	1	1	0	1	0	1	6	1	4	0	2	7	2	3	2	4	2	4	5	4	2	4
Lincoln	M	99	310	310	375	0.827	2010	1859	2014	0	0	0	0	0	0	0	0	0	0	0	0	0	0	0	0	0	0	0	0	0	1	0	0	0	1	4	19	5	8	7	2	1	3	5	2	3	2	1	1
Linda	F	149	31953	31953	2431	13.144	1951	1840	2014	0	0	1	0	0	0	0	2	0	0	0	0	0	2	0	1	1	1	2	2	1	6	2	5	6	2	6	3	4	10	5	4	9	5	3	14	9	8	15	15
Linden	M/F	67	167	167	132	1.265	2004	1871	2004	0	0	0	0	0	0	0	0	0	0	0	0	0	0	0	0	0	0	0	0	0	0	0	0	0	0	0	0	0	0	0	0	0	1	0	0	0	0	3	0
Lindley	M/F	40	50	50	249	0.201	1991	1853	1991	0	0	0	0	0	0	0	0	0	0	0	0	0	0	0	1	0	0	1	1	0	1	0	1	0	0	0	0	0	1	0	0	0	1	1	0	1	0	0	1
Lindon	M	72	134	134	110	1.218	2011	1856	2011	0	0	0	0	0	0	0	0	0	0	0	0	0	0	0	0	0	0	1	0	0	0	0	0	0	0	0	0	0	0	0	0	0	0	0	0	0	2	0	0
Lindsay	M/F	130	1754	1754	1212	1.447	1977	1845	2012	0	0	0	0	0	0	0	1	0	0	1	0	0	2	0	0	1	0	1	0	1	1	0	0	2	1	0	0	0	0	0	2	0	1	1	0	1	1	0	0
Lindsey	M/F	86	1548	1548	447	3.463	1977	1851	2004	0	0	0	0	0	0	0	0	0	0	0	0	0	1	1	0	0	0	0	2	2	0	1	1	1	0	0	0	0	0	0	1	0	0	1	0	0	0	0	0
Lindy	M/F	33	77	77	13	5.923	1978	1938	1989	0	0	0	0	0	0	0	0	0	0	0	0	0	0	0	0	0	0	0	0	0	0	0	0	0	0	0	0	0	0	0	0	0	0	0	0	0	0	0	0
Linnie	M/F	36	60	60	7	8.571	1974	1867	1974	0	0	0	0	0	0	0	0	0	0	0	0	0	0	0	0	0	0	0	0	0	0	0	0	0	0	0	0	0	1	0	0	0	1	0	0	0	0	2	3
Linsey	M/F	43	107	107	40	2.675	1982	1883	1994	0	0	0	0	0	0	0	0	0	0	0	0	0	0	0	0	0	0	0	0	0	0	0	0	0	0	0	0	0	0	0	0	0	0	0	0	0	0	0	0
Linton	M	51	81	81	161	0.503	1987	1853	1997	0	0	0	0	0	0	0	0	0	0	0	0	0	0	0	1	0	0	0	0	0	0	0	0	0	1	1	0	0	2	0	1	1	1	0	1	1	1	0	0
Linzi	F	39	131	131	17	7.706	1974	1954	2006	0	0	0	0	0	0	0	0	0	0	0	0	0	0	0	0	0	0	0	0	0	0	0	0	0	0	0	0	0	0	0	0	0	0	0	0	0	0	0	0
Lionel	M	138	3476	3476	1478	2.352	1929	1838	2003	2	4	3	8	3	3	4	3	1	1	4	4	1	3	3	0	3	4	2	6	5	6	3	7	5	5	13	8	13	10	12	9	12	12	25	18	18	29	37	36
Lisa	F	83	10599	10599	1171	9.051	1972	1854	2008	0	0	0	0	0	0	0	0	0	0	0	0	0	0	0	0	1	0	0	0	0	0	0	0	0	0	0	0	0	1	0	0	1	0	0	0	0	1	0	1
Lisbeth	F	29	50	50	24	2.083	1967	1898	1986	0	0	0	0	0	0	0	0	0	0	0	0	0	0	0	0	0	0	0	0	0	0	0	0	0	0	0	0	0	0	0	0	0	0	0	0	0	0	0	0
Lisette	F	44	56	56	39	1.436	1988	1841	1997	0	0	0	1	0	0	0	1	0	0	0	0	0	0	0	0	0	0	0	0	1	1	1	1	0	1	1	0	1	0	1	0	2	1	1	0	1	0	1	0
Lister	M	96	434	434	564	0.77	1847	1838	1972	3	6	6	5	2	1	8	4	6	10	5	6	2	9	5	7	4	4	6	7	8	9	7	8	5	7	8	6	3	2	5	6	6	2	4	8	9	7	6	8
Livinia	F	46	84	84	13	6.462	1842	1838	1932	2	0	2	4	6	1	3	1	3	3	3	3	3	1	2	0	2	2	1	1	1	1	1	4	0	2	1	0	2	2	2	0	1	2	4	1	0	1	1	1
Liza	F	72	183	183	47	3.894	1973	1838	2006	1	0	0	0	1	1	0	0	0	1	2	0	0	0	1	1	0	1	0	0	0	0	1	1	0	1	2	1	0	2	0	0	1	0	1	1	1	1	1	2
Lizzey	F	22	55	55	3	18.333	1873	1851	1888	0	0	0	0	0	0	0	0	0	0	0	0	0	1	1	0	0	0	0	3	2	1	3	3	3	2	2	5	4	3	4	0	4	2	1	6	1	2	1	0
Lizzie	F	97	15741	15741	2077	7.579	1886	1841	2002	0	0	0	1	0	0	0	0	0	1	0	1	1	1	2	7	4	5	16	16	24	27	34	56	54	88	97	106	136	176	164	186	185	231	241	234	284	264	293	318
Lizzy	F	66	909	909	96	9.469	1865	1840	2003	0	0	1	0	0	0	0	0	1	1	3	1	2	6	4	8	10	8	12	10	28	21	24	25	23	19	15	38	31	25	29	27	29	32	31	32	37	30	25	22
Llewellyn	M	114	1187	1187	1297	0.915	2007	1839	2007	0	2	1	0	3	0	2	3	8	3	2	4	4	4	5	2	3	4	7	8	8	4	8	10	8	8	7	6	9	9	11	18	18	14	17	10	10	13	25	26
Llewelyn	M	129	2265	2265	2248	1.008	1896	1838	1990	4	9	7	8	8	12	11	5	8	7	8	4	9	15	10	16	7	12	14	6	16	13	13	17	12	18	10	23	16	13	16	20	22	17	14	26	23	23	19	34
Llinos	F	76	208	208	15	13.867	1978	1896	1994	0	0	0	0	0	0	0	0	0	0	0	0	0	0	0	0	0	0	0	0	0	0	0	0	0	0	0	0	0	0	0	0	0	0	0	0	0	0	0	0
Lloyd	M	171	1409	1409	9308	0.151	1989	1838	2010	6	6	1	6	4	3	6	4	4	4	2	5	4	5	4	2	2	5	4	3	3	4	1	3	0	9	1	3	9	7	12	2	11	10	8	10	7	12	9	7
Llywelyn	M	44	75	75	89	0.843	1928	1842	1971	0	0	0	0	2	2	0	0	0	1	1	0	0	3	1	1	0	0	1	2	0	1	0	2	3	1	2	1	1	1	0	2	3	0	2	0	0	0	5	5
Logan	M	45	431	431	205	2.102	2012	1857	2014	0	0	0	0	0	0	0	0	0	0	0	0	0	0	0	0	0	0	0	1	0	0	0	1	1	0	1	0	0	1	0	0	1	0	1	0	1	0	0	0
Lois	F	177	4253	4253	1000	4.253	2013	1838	2014	10	15	15	7	14	14	16	13	15	7	12	17	7	21	20	19	22	21	18	28	27	18	24	21	23	26	43	24	32	30	33	47	47	41	36	38	50	43	42	42
Lola	F	87	398	398	86	4.628	2011	1847	2014	0	0	0	0	0	0	0	0	0	1	0	0	0	1	0	0	0	0	0	0	0	0	1	0	0	0	0	0	0	1	1	0	0	0	0	0	0	0	1	0
Lona	F	63	119	119	30	3.967	1936	1858	1992	0	0	0	0	0	0	0	0	0	0	0	0	0	0	0	0	0	0	0	0	1	0	0	0	1	0	1	0	0	1	0	0	0	0	0	0	0	0	0	0
Lonsdale	unknown	42	61	61	340	0.179	1840	1840	1953	0	0	3	0	3	0	1	0	0	0	0	0	1	0	0	0	1	0	1	1	0	2	0	1	0	0	1	1	0	0	3	0	3	0	1	0	1	1	2	0
Lora	F	95	149	149	20	7.45	1983	1839	1994	0	1	0	0	2	0	0	0	1	3	0	2	0	1	0	2	0	2	1	3	1	2	1	0	4	2	2	4	4	2	1	0	1	2	3	1	1	2	1	2
Loraine	F	70	839	839	388	2.162	1955	1841	1989	0	0	0	1	0	0	0	0	0	0	0	0	0	0	0	3	0	0	0	1	0	0	0	0	0	0	0	0	1	0	0	0	0	1	0	0	0	0	0	1
Lord	M	94	365	365	777	0.47	1981	1838	1991	1	8	0	4	5	4	5	3	4	3	2	3	3	3	3	2	6	4	7	1	6	4	6	3	2	7	2	3	5	3	7	9	2	3	3	3	3	5	7	4
Loren	F	34	91	91	49	1.857	1994	1857	2008	0	0	0	0	0	0	0	0	0	0	0	0	0	0	0	0	0	0	0	1	0	0	0	0	0	0	0	0	0	0	0	0	0	0	0	0	0	0	0	0
Lorenzo	M	110	284	284	74	3.838	2011	1838	2011	2	1	0	1	1	1	2	1	1	2	2	2	1	5	3	4	2	4	5	3	4	2	3	2	3	2	3	3	0	3	3	3	5	2	1	5	5	2	5	8
Loretta	F	99	409	409	95	4.305	1981	1842	1998	0	0	0	0	1	0	0	0	0	0	0	0	0	0	0	0	1	1	0	0	0	0	0	0	0	1	0	1	0	0	0	1	2	2	0	3	0	1	0	4
Lori	F	33	66	66	13	5.077	1997	1915	2000	0	0	0	0	0	0	0	0	0	0	0	0	0	0	0	0	0	0	0	0	0	0	0	0	0	0	0	0	0	0	0	0	0	0	0	0	0	0	0	0
Lorna	F	129	3561	3561	401	8.88	1987	1873	2011	0	0	0	0	0	0	0	0	0	0	0	0	0	0	0	0	0	0	0	0	0	0	0	0	0	0	0	0	0	0	0	0	0	0	0	1	0	0	0	0
Lorraine	F	95	7119	7119	2911	2.446	1960	1847	1998	0	0	0	0	0	0	0	0	0	1	0	0	0	0	0	0	0	0	0	0	0	0	0	0	0	1	0	0	0	0	0	0	1	1	0	0	0	0	0	0
Lot	M	80	644	644	37	17.405	1843	1838	1933	8	13	12	14	12	19	14	9	14	10	14	10	13	7	13	13	11	11	12	12	13	6	12	7	14	17	9	10	13	18	9	13	13	9	6	9	9	10	3	12
Lottie	F	107	2860	2860	192	14.896	2012	1863	2014	0	0	0	0	0	0	0	0	0	0	0	0	0	0	0	0	0	0	0	0	0	0	0	0	0	1	0	2	1	5	1	5	3	11	7	13	12	24	26	21
Lotty	F	66	622	622	32	19.438	1888	1853	1935	0	0	0	0	0	0	0	0	0	0	0	0	0	0	0	1	1	0	0	0	0	1	0	1	0	0	1	2	1	1	4	1	10	10	9	14	12	21	24	26
Louie	M	120	4499	4499	319	14.103	2013	1848	2013	0	0	0	0	0	0	0	0	0	0	1	0	0	0	0	0	0	0	0	0	0	0	0	0	1	0	0	0	0	5	5	4	11	7	16	7	15	12	6	14
Louis	M	175	8697	8697	2672	3.255	2004	1838	2014	4	7	6	9	13	8	11	15	10	10	16	15	17	14	23	22	23	25	37	29	31	27	28	32	47	36	32	48	39	35	49	67	67	73	74	59	71	80	91	102
Louisa	F	174	58036	58036	19705	2.945	1871	1838	2012	372	346	409	502	428	451	466	493	506	512	559	593	576	637	661	625	690	707	705	746	763	782	772	748	846	823	844	931	877	903	966	917	978	1243	1195	1134	1132	1132	1166	1177
Louise	F	172	10393	10393	64895	0.16	1978	1838	2010	6	7	0	5	7	3	5	2	3	2	4	2	6	2	2	6	4	4	6	8	2	4	8	11	9	9	6	10	12	9	17	22	26	112	72	67	54	60	64	57
Lowri	F	54	160	160	32	5	1989	1905	2003	0	0	0	0	0	0	0	0	0	0	0	0	0	0	0	0	0	0	0	0	0	0	0	0	0	0	0	0	0	0	0	0	0	0	0	0	0	0	0	0
Lowry	M/F	50	206	206	49	4.204	1845	1838	1995	12	9	15	12	4	4	12	17	14	11	5	10	6	8	5	1	5	4	4	5	2	3	2	1	0	1	0	0	1	0	1	0	0	0	0	1	0	0	0	1
Luca	M	34	257	257	49	5.245	2014	1898	2014	0	0	0	0	0	0	0	0	0	0	0	0	0	0	0	0	0	0	0	0	0	0	0	0	0	0	0	0	0	0	0	0	0	0	0	0	0	0	0	0
Lucas	M	110	855	855	601	1.423	2013	1838	2014	1	2	3	2	1	2	3	1	1	2	2	1	1	0	1	0	2	0	1	2	0	0	5	2	1	0	1	2	3	3	5	1	1	2	1	1	2	2	3	2
Lucetta	F	57	118	118	25	4.72	1884	1838	1965	2	0	1	1	0	1	0	1	1	0	0	0	0	1	2	3	0	1	0	2	3	1	3	3	1	2	3	2	3	2	0	3	0	1	4	1	2	0	3	1
Lucia	F	131	329	329	195	1.687	2011	1840	2014	0	0	1	1	0	1	0	1	2	0	1	0	0	0	0	0	0	1	0	2	0	1	0	1	1	0	0	1	0	1	2	1	1	1	0	0	1	0	0	1
Lucie	F	132	507	507	121	4.19	2005	1844	2012	0	0	0	0	0	0	1	0	0	2	0	1	0	0	0	1	0	1	0	0	0	0	1	1	1	0	0	0	0	0	1	0	0	1	1	4	1	3	0	5
Lucilla	F	103	327	327	64	5.109	1860	1839	1992	0	3	2	4	2	0	1	0	3	1	1	2	3	1	5	5	2	4	4	4	3	2	9	4	2	3	5	3	5	3	6	6	2	5	6	7	4	5	3	5
Lucille	F	93	322	322	219	1.47	1997	1839	2007	0	1	0	0	0	1	0	0	0	0	0	0	0	0	0	1	0	0	0	0	0	0	0	0	0	0	0	0	0	0	0	0	0	0	0	2	0	0	1	0
Lucinda	F	151	738	738	140	5.271	1994	1838	2006	1	0	7	3	4	1	4	0	5	2	4	1	1	6	6	3	7	6	5	8	5	6	1	10	8	5	10	3	3	3	7	3	7	7	2	6	7	7	8	8
Lucretia	F	88	378	378	129	2.93	1842	1838	1972	7	1	5	0	9	7	5	3	3	4	7	3	6	5	2	7	3	5	5	7	3	11	5	3	3	4	7	7	6	6	5	4	7	3	5	7	4	7	7	5
Lucy	F	177	57605	57605	5167	11.149	1999	1838	2014	277	267	286	301	311	316	328	331	343	314	325	398	356	401	439	421	435	456	499	458	469	506	529	544	555	606	590	620	658	698	676	696	719	725	797	780	814	847	863	899
Ludwig	M	37	56	56	48	1.167	1991	1854	1991	0	0	0	0	0	0	0	0	0	0	0	0	0	0	0	0	1	0	0	0	0	0	1	0	0	1	3	2	2	1	2	0	1	0	1	0	0	0	0	0
Luigi	M	68	129	129	62	2.081	1966	1875	1996	0	0	0	0	0	0	0	0	0	0	0	0	0	0	0	0	0	0	0	0	0	0	0	0	0	0	0	0	0	0	0	0	0	0	0	0	0	1	0	0
Luis	M	62	106	106	98	1.082	2003	1862	2014	0	0	0	0	0	0	0	0	0	0	0	0	0	0	0	0	0	0	0	0	0	0	0	0	1	1	1	1	0	1	0	0	0	0	0	0	1	0	0	1
Luisa	F	46	82	82	84	0.976	2000	1838	2008	2	0	0	0	0	0	2	0	0	1	3	1	0	1	1	1	0	1	0	0	1	0	1	0	2	2	0	0	0	0	0	0	0	0	0	0	1	0	1	0
Luka	M	24	55	55	9	6.111	2011	1963	2012	0	0	0	0	0	0	0	0	0	0	0	0	0	0	0	0	0	0	0	0	0	0	0	0	0	0	0	0	0	0	0	0	0	0	0	0	0	0	0	0
Luke	M	171	10152	10152	2288	4.437	1994	1838	2014	57	58	75	59	68	69	72	54	79	65	50	62	72	74	72	65	57	77	73	60	54	59	73	89	59	75	67	67	50	76	82	59	63	62	78	64	67	65	54	78
Luna	F	43	54	54	17	3.176	2009	1838	2009	1	0	0	0	0	1	0	0	1	0	0	0	2	1	0	0	1	0	0	0	1	1	1	0	0	0	1	0	1	0	1	0	0	0	1	2	0	1	0	3
Luther	M	108	1021	1021	299	3.415	2005	1838	2005	1	4	0	5	1	0	5	2	1	1	2	8	4	4	7	1	8	8	8	12	5	10	10	11	15	10	18	13	16	17	20	16	18	28	19	8	31	20	16	22
Lydia	F	176	17393	17393	1695	10.261	2002	1838	2013	147	165	159	162	189	164	174	174	158	160	160	186	182	209	182	181	183	202	193	213	181	224	207	203	201	195	206	227	195	198	246	222	256	240	269	265	257	286	267	311
Lyla	F	34	75	75	17	4.412	2013	1867	2014	0	0	0	0	0	0	0	0	0	0	0	0	0	0	0	0	0	0	0	0	0	0	0	0	0	0	0	0	0	1	0	0	0	0	0	0	0	0	0	0
Lyn	F	63	1029	1029	692	1.487	1960	1902	1994	0	0	0	0	0	0	0	0	0	0	0	0	0	0	0	0	0	0	0	0	0	0	0	0	0	0	0	0	0	0	0	0	0	0	0	0	0	0	0	0
Lynda	F	111	6380	6380	413	15.448	1950	1849	2000	0	0	0	0	0	0	0	0	0	0	0	1	1	0	0	0	0	0	0	0	0	0	0	0	0	0	0	0	0	0	0	0	1	0	0	1	0	0	1	0
[truncated: 1,247 more rows]
[truncated: 137 more columns]
