# Supplementary material for: Network analysis of the social and demographic influences on name choice within the UK (1838-2016)
Source: PLoS One. 2018 Oct 31;13(10):e0205759. doi: 10.1371/journal.pone.0205759 (PMC6209202; doi:10.1371/journal.pone.0205759)
Supplement: S11 Table — (XLSX) [file pone.0205759.s012.xlsx]

## Sheet: Table S11
Table S11. Usage of middle names in the BMD corpus, as the absolute number of registered middle names per year.
Names where the total number of records, across all years, is < 50 are excluded. Note that as a consequence, the summed percentages in each column will not amount to 100%. This is especially notable in years approaching the present day, as the diversity of possible names increases. As such, many names have yet to attain this threshold number.
Name	Sex	No. of years in use as a middle name	Total no. of uses of this name as a middle name	1838	1839	1840	1841	1842	1843	1844	1845	1846	1847	1848	1849	1850	1851	1852	1853	1854	1855	1856	1857	1858	1859	1860	1861	1862	1863	1864	1865	1866	1867	1868	1869	1870	1871	1872	1873	1874	1875	1876	1877	1878	1879	1880	1881	1882	1883
(none)	unknown	177	13179898	103510	107240	106401	105610	104000	104527	109127	108462	113534	105135	106380	109402	112538	116880	117746	115370	117867	116215	115912	114852	110748	115570	116491	117351	119578	117882	118778	118520	119771	121961	126121	121865	123584	125364	127312	127943	133473	133524	139363	142687	143568	139079	138380	140128	143016	140598
Aaron	M	159	1354	3	0	1	1	1	3	4	4	4	4	1	4	1	3	4	2	6	5	5	5	2	2	5	4	2	3	3	4	5	6	6	7	7	4	11	7	5	7	7	2	4	7	9	7	6	8
Abbas	unknown	40	136	0	0	0	0	0	0	0	0	0	0	0	0	0	0	0	0	0	0	0	0	0	0	0	0	0	0	0	0	0	0	0	0	0	0	0	0	0	0	0	0	0	0	0	0	0	0
Abbey	F	45	61	0	0	2	0	0	0	3	0	0	0	0	1	0	0	1	0	0	0	1	0	0	1	1	0	1	1	0	1	2	0	1	0	0	2	1	1	0	1	0	0	0	0	0	1	2	1
Abbott	unknown	102	260	2	2	2	2	1	0	2	4	0	2	0	1	1	2	0	2	2	0	1	3	1	2	1	1	1	3	1	4	2	2	3	1	1	4	3	2	4	3	0	4	2	4	2	4	3	7
Abdul	M	51	376	0	0	0	0	0	0	0	0	0	0	0	0	0	0	0	0	0	0	0	0	0	0	0	0	0	0	0	0	0	0	0	0	1	0	0	0	0	0	0	0	0	0	0	0	0	0
Abdullah	M	39	118	0	0	0	0	0	0	0	0	0	0	0	0	0	0	0	0	0	0	0	0	0	0	0	0	0	0	0	0	0	0	0	0	0	0	0	0	0	0	0	0	0	0	0	0	0	0
Abel	M	108	316	2	2	3	2	1	1	0	2	5	2	4	1	0	2	2	2	2	2	2	5	1	3	5	0	4	4	6	4	2	1	6	4	3	3	6	3	15	7	3	6	5	0	2	5	2	6
Abigail	F	143	625	2	2	2	1	1	2	0	1	0	1	0	1	3	2	1	4	0	2	3	6	2	3	2	0	4	4	6	1	2	5	5	4	1	3	5	3	4	4	2	6	1	3	4	3	5	5
Abner	M	40	59	0	0	1	1	0	1	0	0	1	1	0	2	2	1	1	0	0	0	0	0	0	0	2	0	0	0	0	2	0	0	1	0	0	3	1	0	1	1	0	0	0	1	0	0	0	1
Abraham	M	129	966	3	1	2	4	5	15	8	8	11	3	9	7	6	5	7	7	6	13	13	13	16	12	11	10	16	13	9	13	15	15	18	15	20	15	15	22	17	14	26	16	11	8	16	20	11	12
Abram	M	71	111	0	0	0	0	0	0	2	1	1	1	0	1	0	1	0	1	2	0	0	0	1	1	0	1	0	0	3	0	3	1	2	4	1	2	4	2	1	3	0	1	1	0	1	4	2	1
Absalom	M	52	76	1	3	1	0	2	0	0	0	0	0	0	0	1	1	1	1	1	1	1	1	0	0	2	1	2	1	2	1	2	1	0	1	1	0	4	0	0	3	2	0	2	1	2	2	1	2
Abu	M	18	58	0	0	0	0	0	0	0	0	0	0	0	0	0	0	0	0	0	0	0	0	0	0	0	0	0	0	0	0	0	0	0	0	0	0	0	0	0	0	0	0	0	0	0	0	0	0
Ackers	unknown	35	53	2	0	0	0	0	0	1	0	1	0	1	0	0	4	0	2	1	0	0	2	0	0	0	0	1	0	1	0	0	0	0	0	0	2	0	0	2	0	0	2	0	0	1	0	2	3
Ackroyd	M	49	74	0	1	3	0	0	1	0	0	2	1	1	0	1	1	0	1	0	0	0	1	0	1	4	0	0	0	0	0	2	1	1	0	0	1	0	1	1	1	1	1	2	1	2	1	2	1
Acton	unknown	95	196	0	1	1	0	2	2	2	1	1	3	3	1	5	3	2	3	3	2	2	1	3	1	2	3	0	2	2	0	1	0	4	1	0	2	1	1	4	1	1	2	1	2	3	3	3	0
Ada	F	153	6064	3	0	0	2	4	1	4	1	6	0	4	2	2	11	13	23	12	21	15	16	35	21	43	29	42	46	59	73	78	87	95	90	79	99	117	109	106	94	86	105	103	91	97	88	81	91
Adah	F	44	53	0	0	1	0	0	0	0	0	1	0	1	1	1	0	0	1	1	0	0	0	0	0	1	0	1	2	1	1	1	0	1	2	0	0	1	3	0	2	2	0	0	0	0	0	1	0
Adair	unknown	66	90	0	0	0	0	0	0	0	0	0	0	0	1	0	1	0	2	1	1	2	0	1	0	0	1	1	1	1	0	0	0	0	0	0	0	0	1	0	0	1	0	0	0	0	1	1	0
Adam	M	170	2665	0	2	1	5	0	2	5	4	4	6	6	1	3	8	5	8	3	2	3	8	8	8	10	8	7	8	12	10	7	9	11	6	7	10	9	10	5	6	11	8	6	9	9	10	7	10
Adams	unknown	108	451	2	3	0	3	6	1	1	6	3	0	2	5	3	4	4	3	2	7	5	1	7	8	4	3	5	5	5	4	6	3	8	12	9	7	7	8	6	7	9	2	9	8	3	4	4	7
Adamson	unknown	80	168	3	1	0	4	0	0	0	0	2	0	1	1	1	0	1	3	2	1	1	0	1	0	2	1	2	3	3	0	0	5	0	2	1	1	3	3	6	2	0	1	1	0	5	0	0	2
Addison	M	109	264	2	0	2	1	1	1	3	2	1	1	3	3	5	1	0	3	2	2	3	6	3	0	1	6	2	1	2	4	0	4	1	0	1	3	5	3	1	3	3	3	4	0	2	4	3	4
Adela	F	93	214	0	0	1	1	0	2	0	2	1	0	2	1	0	0	0	0	0	1	1	1	1	1	4	2	3	1	4	2	8	3	5	4	1	5	2	4	4	2	2	6	0	5	3	3	3	3
Adelaide	F	149	2674	2	4	2	4	6	5	3	2	2	4	2	4	9	13	8	15	8	11	15	18	23	27	14	15	28	21	25	24	36	39	37	26	36	42	49	43	47	39	53	43	41	65	52	48	61	22
Adele	F	139	821	1	0	0	0	0	0	0	0	0	0	1	0	1	0	0	0	0	0	0	0	1	0	1	1	1	0	0	3	2	0	1	1	1	1	2	3	1	1	4	2	0	1	0	3	0	1
Adelina	F	52	102	0	0	0	0	0	0	0	0	0	1	0	0	0	0	1	0	0	0	0	0	0	0	1	1	0	0	3	1	0	0	1	2	0	1	3	0	6	1	3	2	0	5	3	3	1	0
Adeline	F	113	1173	0	0	0	0	0	0	0	0	0	2	2	0	1	1	4	0	4	7	3	5	5	4	6	7	7	8	13	13	11	12	10	13	17	13	19	16	21	16	17	17	27	23	20	15	23	13
Adolph	M	38	65	0	0	0	0	1	0	0	0	0	0	1	0	0	0	1	0	0	0	0	1	1	0	0	0	3	0	0	3	0	2	1	2	0	0	2	1	1	1	0	3	1	0	4	2	2	2
Adolphus	M	97	295	0	3	0	0	0	2	2	1	2	3	3	4	2	2	5	7	5	6	6	4	4	5	3	5	6	4	2	5	2	2	4	6	6	1	4	2	5	6	6	4	3	8	4	3	3	4
Adrian	M	148	1858	0	0	0	0	0	0	0	1	0	0	2	0	0	0	0	1	2	1	0	2	0	0	0	0	0	0	1	1	1	0	0	1	0	1	1	1	0	1	0	1	1	3	1	0	0	1
Adrienne	F	76	171	0	0	0	0	0	0	0	0	0	0	0	0	0	0	0	0	1	0	0	0	0	0	0	0	0	0	0	1	0	0	0	0	0	0	0	0	0	0	0	0	0	0	0	0	2	0
Adshead	unknown	54	73	0	0	0	1	0	0	1	0	2	0	0	0	1	1	2	2	1	0	1	2	3	2	0	1	1	0	1	1	1	0	1	1	0	0	1	3	0	2	3	1	1	3	1	0	3	0
Agar	unknown	46	52	1	0	0	1	0	1	1	1	0	1	1	0	1	0	2	1	1	0	1	2	0	0	0	1	1	0	0	2	0	0	0	1	0	1	1	1	1	1	1	2	1	0	1	0	1	0
Agatha	F	89	229	2	0	0	0	0	0	0	2	2	0	1	2	0	0	0	1	2	0	0	3	2	2	0	3	3	1	1	2	3	3	1	4	0	2	4	2	4	4	2	2	3	2	2	4	5	3
Agnes	F	163	18098	16	15	23	24	26	36	24	40	45	41	39	41	62	67	73	77	85	79	83	102	107	124	130	122	151	125	172	177	193	206	188	194	218	239	247	232	297	312	320	277	326	281	292	266	301	252
Agness	F	42	66	0	0	1	1	0	0	0	2	3	0	2	3	1	1	1	1	0	2	0	1	1	0	0	1	2	0	6	0	0	0	1	2	1	1	0	1	2	0	0	2	1	1	1	1	0	5
Agnew	unknown	40	54	0	0	0	0	0	0	0	0	0	1	0	0	0	0	0	0	0	0	0	1	0	0	2	1	0	0	1	1	0	1	1	0	0	1	0	2	0	3	0	1	1	2	1	0	1	3
Agusta	unknown	39	52	0	0	1	1	0	0	0	3	0	1	2	2	0	3	1	0	1	1	0	0	0	0	0	0	0	3	1	1	2	1	1	3	1	1	1	2	0	1	1	1	1	1	0	0	0	0
Ahmad	unknown	44	96	0	0	0	0	0	0	0	0	0	0	0	0	0	0	0	0	0	0	0	0	0	0	0	0	0	0	0	0	0	0	0	0	0	0	0	0	0	0	0	0	0	0	0	0	0	0
Ahmed	M	53	1029	0	0	0	0	0	0	0	0	0	0	0	0	0	0	0	0	0	0	0	0	0	0	0	0	0	0	0	0	0	0	0	0	0	0	0	0	0	0	0	0	0	0	0	0	0	0
Aidan	M	95	235	0	0	0	0	0	0	0	0	0	0	0	0	0	0	0	0	0	0	0	0	0	1	1	0	0	0	0	0	0	0	0	0	0	0	0	0	2	0	0	0	0	1	0	0	0	0
Aiden	M	53	127	0	0	0	0	0	0	0	0	0	0	0	0	0	0	0	0	0	0	0	0	0	0	0	0	0	0	0	0	0	0	0	0	0	0	0	0	0	0	0	0	1	0	0	0	0	1
Aileen	F	94	356	0	0	0	0	0	0	0	0	0	0	0	0	0	0	0	0	0	0	0	0	0	0	0	0	0	0	1	0	0	0	0	0	0	0	0	1	0	0	0	1	0	0	0	0	0	0
Ailsa	F	52	74	0	0	0	0	0	0	0	0	0	0	0	0	0	0	0	0	0	0	0	0	0	0	0	0	0	0	0	0	0	0	0	0	0	0	0	0	0	0	0	0	0	0	0	0	0	0
Aimee	F	63	186	0	0	0	0	0	0	0	0	0	0	0	0	0	0	0	0	0	0	0	0	0	2	0	0	0	0	0	0	0	3	0	0	0	1	0	1	0	0	1	2	0	0	0	0	0	1
Ainley	unknown	44	65	1	0	1	0	1	2	1	0	0	0	1	1	0	3	3	1	0	1	2	0	1	0	2	0	1	0	0	0	3	0	1	0	0	0	2	0	0	0	2	0	0	1	3	0	2	1
Ainscough	unknown	45	65	0	0	0	0	0	1	0	0	0	0	0	0	0	0	0	0	0	0	1	1	0	0	0	0	0	0	0	0	0	0	1	0	1	0	0	1	0	0	0	0	1	2	2	0	4	0
Ainsley	M/F	74	103	0	0	1	0	0	2	0	0	2	0	0	1	0	0	0	0	1	0	0	1	0	0	0	0	0	1	0	0	0	0	0	1	1	0	0	0	0	1	0	1	0	1	0	0	0	1
Ainsworth	M	125	598	3	3	6	3	4	4	7	3	3	4	6	5	3	2	5	4	5	7	4	8	0	5	7	5	10	3	5	5	3	7	5	8	7	10	13	7	3	5	6	5	8	11	8	10	6	6
Airey	unknown	58	81	0	1	0	0	0	0	0	0	0	0	2	1	0	0	1	0	0	0	2	2	0	3	0	2	0	1	1	0	3	0	0	1	0	1	1	1	1	2	2	2	2	1	2	0	0	2
Aitken	unknown	70	102	1	0	0	0	1	1	0	0	0	2	0	0	1	0	0	0	0	0	2	1	2	1	0	0	1	1	1	1	0	1	0	1	2	0	0	2	1	0	0	1	3	0	0	1	3	0
Akhtar	unknown	40	432	0	0	0	0	0	0	0	0	0	0	0	0	0	0	0	0	0	0	0	0	0	0	0	0	0	0	0	0	0	0	0	0	0	0	0	0	0	0	0	0	0	0	0	0	0	0
Akhter	unknown	26	63	0	0	0	0	0	0	0	0	0	0	0	0	0	0	0	0	0	0	0	0	0	0	0	0	0	0	0	0	0	0	0	0	0	0	0	0	0	0	0	0	0	0	0	0	0	0
Alan	M	160	16875	0	0	0	0	0	0	0	0	0	1	0	1	0	1	0	0	2	2	0	5	0	2	1	1	3	2	1	0	4	5	2	0	2	5	2	1	2	4	5	4	1	3	4	1	7	5
Alana	F	45	128	0	0	0	0	0	0	0	0	0	0	0	0	0	0	0	0	0	0	0	0	0	0	0	0	0	0	0	0	0	0	0	0	0	0	0	0	0	0	0	0	0	0	0	0	0	0
Alasdair	M	34	55	0	0	0	0	0	0	0	0	0	0	0	0	0	0	0	0	0	0	0	0	0	0	0	0	0	0	0	0	0	0	0	0	0	0	0	0	0	0	0	0	0	0	0	0	0	0
Alastair	M	82	256	0	0	0	0	0	0	0	0	0	0	0	0	0	0	0	0	0	0	0	0	0	0	0	0	0	0	0	0	0	0	0	0	0	0	0	0	0	0	0	0	0	0	0	0	0	0
Alban	M	124	346	0	0	1	0	0	1	0	0	1	0	1	2	1	0	0	0	1	1	0	3	1	3	1	2	2	3	2	3	4	0	1	2	3	3	3	1	2	1	3	8	4	1	4	3	7	4
Albany	M/F	42	57	0	0	0	0	0	1	0	0	0	0	0	0	0	0	0	1	0	0	0	0	0	1	0	1	0	1	0	0	1	0	1	0	1	0	1	0	0	0	0	0	0	1	0	0	2	2
Albert	M	176	24078	5	8	73	32	40	41	29	28	31	34	32	26	45	80	65	76	64	58	70	75	88	88	100	132	237	275	263	244	234	229	278	215	250	251	296	243	319	291	289	273	259	296	304	302	293	277
Alberta	F	111	852	0	0	0	0	0	0	0	0	0	0	1	0	0	2	1	2	0	3	4	3	3	2	6	1	8	16	13	8	8	9	10	8	9	19	7	12	10	8	17	10	12	14	14	6	10	9
Alcock	unknown	57	111	0	3	0	0	0	2	1	1	1	0	2	2	0	4	2	0	2	1	1	2	3	8	2	0	0	3	2	1	0	0	3	5	3	1	3	2	0	3	2	1	0	0	1	0	1	3
Alderson	unknown	97	209	0	0	1	0	1	2	1	1	2	2	2	1	1	0	3	3	0	1	2	1	1	2	0	3	4	0	2	0	0	2	0	4	2	2	1	4	1	3	1	1	3	3	5	0	6	2
Aldred	M	75	151	1	0	0	0	0	0	0	0	0	0	0	0	0	0	0	2	1	0	0	3	0	2	1	3	0	0	3	2	0	1	1	1	1	0	2	1	0	2	1	1	2	2	2	1	0	3
Alec	M	122	648	0	0	0	0	0	0	0	0	0	0	0	0	0	0	0	0	0	0	0	0	0	0	0	0	0	0	0	0	1	0	0	0	0	0	0	0	0	2	0	0	0	0	0	0	0	0
Aled	M	102	275	0	0	0	0	0	0	0	0	0	0	0	0	0	0	0	0	0	0	1	0	0	0	0	0	0	0	0	0	0	0	0	0	0	0	0	0	0	0	1	0	1	0	1	0	0	2
Alethea	F	83	119	0	0	1	0	0	0	0	0	1	1	0	1	0	1	1	0	0	2	0	0	0	0	0	0	0	1	0	0	0	0	1	1	1	1	1	2	1	1	0	0	3	0	1	0	0	0
Alex	M	108	654	0	0	0	0	0	0	0	0	0	0	0	0	0	0	0	0	0	0	0	0	0	0	1	0	0	0	0	1	0	2	1	0	0	0	0	2	0	0	1	0	0	1	0	1	0	0
Alexander	M	177	16340	17	19	29	22	27	27	24	24	22	38	35	36	36	33	33	52	38	59	50	49	56	55	57	56	67	73	55	79	68	82	59	59	84	72	100	97	116	132	81	92	83	91	75	113	80	83
Alexandra	F	157	3535	0	0	0	0	0	1	0	1	1	0	0	1	0	0	0	0	0	0	0	0	0	0	1	0	3	104	20	7	6	4	9	7	7	0	4	9	10	10	8	5	2	3	4	8	8	11
Alexandria	F	88	184	0	0	0	0	0	0	0	0	0	0	0	0	0	0	0	0	0	1	0	0	0	0	0	1	0	8	4	0	3	2	3	1	2	0	0	1	0	0	0	0	1	1	0	0	2	2
Alexandrina	F	38	57	0	0	1	1	0	0	1	0	0	0	1	0	0	1	0	0	0	1	2	1	0	1	0	0	0	1	0	1	3	0	1	0	1	0	0	1	1	1	1	0	2	0	1	1	0	0
Alexis	F	66	170	0	0	0	0	0	0	0	0	0	0	0	0	0	0	1	0	0	0	0	0	0	0	0	0	0	0	1	0	1	0	0	0	0	0	0	0	0	0	0	1	0	0	1	0	0	1
Alfie	M	25	152	0	0	0	0	0	0	0	0	0	0	0	0	0	0	0	0	0	0	0	0	0	0	0	0	0	0	0	0	0	0	0	0	0	0	0	0	0	0	0	0	0	0	0	0	0	0
Alford	M	46	61	0	0	0	0	0	1	0	0	0	0	0	0	0	0	1	0	2	3	0	1	0	1	1	0	0	0	0	0	0	0	0	0	0	3	1	2	0	1	0	1	0	0	1	3	1	0
Alfred	M	175	23104	17	27	32	29	44	45	67	69	57	82	76	89	101	101	138	121	115	129	164	169	163	179	158	183	206	208	232	228	258	263	288	274	269	277	309	267	351	335	311	319	307	309	310	286	278	270
Alfreda	F	74	169	0	0	0	0	0	0	0	0	0	0	0	0	0	0	0	0	0	0	0	0	0	0	1	0	0	0	0	1	0	1	0	0	0	0	0	1	0	0	1	0	1	1	0	1	2	2
Algernon	M	64	159	0	0	0	0	2	0	0	0	0	0	0	0	0	2	1	0	0	0	0	2	1	2	0	2	2	1	0	1	2	1	1	4	4	3	1	3	4	4	5	6	2	5	4	6	4	1
Ali	M/F	64	859	0	0	0	0	0	0	0	0	0	0	0	0	0	0	0	0	0	0	0	0	0	1	0	0	0	0	0	0	0	0	0	0	0	0	0	0	0	0	1	0	0	0	0	0	0	0
Alice	F	177	84730	50	80	78	109	91	116	180	188	226	251	267	306	324	369	416	442	506	566	642	712	851	865	989	1016	1087	1118	1216	1151	1229	1314	1452	1369	1460	1649	1515	1665	1726	1674	1622	1660	1628	1670	1656	1674	1709	1557
Alicia	F	168	758	2	0	0	3	1	1	1	3	2	1	2	4	2	4	0	1	0	3	1	1	1	0	1	2	2	4	2	6	2	2	4	1	0	6	4	2	2	3	3	2	1	5	4	0	2	1
Alick	M	45	58	0	0	0	0	0	0	0	0	0	0	0	0	0	0	0	1	0	0	0	0	0	0	0	0	0	0	0	0	0	0	0	0	0	0	2	1	2	0	0	1	0	0	2	1	0	0
Aline	F	64	105	0	0	0	0	0	0	0	0	0	0	0	1	0	0	0	1	1	0	0	0	0	0	0	1	0	0	0	0	0	0	0	0	0	0	0	0	1	0	0	2	0	1	0	0	0	1
Alisha	F	22	93	0	0	0	0	0	0	0	0	0	0	0	0	0	0	0	0	0	0	0	0	0	0	0	0	0	0	0	0	0	0	0	0	0	0	0	0	0	0	0	0	0	0	0	0	0	0
Alison	F	142	2720	0	0	0	1	0	0	0	0	0	1	1	0	0	0	2	0	1	0	0	1	2	0	0	1	0	1	1	0	0	0	0	1	5	0	3	2	1	2	0	0	0	1	0	0	1	4
Alistair	M	94	511	0	0	0	0	0	0	0	0	0	0	0	0	0	0	0	0	0	0	0	0	0	0	0	0	0	0	0	0	0	0	0	0	0	0	0	0	0	0	0	0	0	0	0	0	0	0
Alister	M	48	78	0	0	0	0	0	0	0	0	0	0	0	0	0	0	0	0	0	0	0	1	0	0	0	0	0	0	0	0	0	0	0	0	0	0	0	0	0	0	0	0	0	0	1	0	0	0
Alker	unknown	50	64	0	0	0	0	1	0	0	0	1	1	0	0	0	1	1	0	1	0	1	0	1	2	0	0	0	0	0	0	0	1	1	0	2	0	1	0	1	1	0	2	2	0	1	0	0	1
Allan	M	173	5247	2	0	2	0	1	2	0	5	0	3	2	2	1	3	3	1	4	7	3	5	3	5	5	6	5	1	5	3	6	5	10	7	6	11	15	6	12	11	11	9	11	9	12	13	9	17
Allen	M	173	4612	6	11	9	13	15	21	16	13	15	24	17	12	15	24	29	19	25	30	25	25	25	30	24	33	25	50	41	39	36	43	45	44	50	43	30	45	39	59	24	40	49	40	48	34	46	45
Allenby	unknown	32	76	0	0	0	0	0	0	0	0	0	0	0	0	1	0	0	1	0	0	1	1	2	0	0	0	2	0	0	2	1	0	1	0	1	0	1	0	0	0	1	0	0	0	0	0	0	0
Alli	unknown	25	52	0	0	0	0	0	0	0	0	0	0	0	0	0	0	0	0	0	0	0	0	0	0	0	0	0	0	0	0	0	0	0	0	0	0	0	0	0	0	0	0	0	0	0	0	0	0
Allinson	unknown	51	71	0	0	2	0	0	0	1	0	0	0	0	0	2	1	0	0	1	1	1	0	0	0	3	0	0	0	0	2	3	0	4	1	0	0	2	0	1	2	0	0	0	0	2	0	1	3
Allison	F	144	565	0	0	2	0	2	1	0	1	2	2	2	2	3	1	2	4	4	2	0	3	1	1	2	1	3	3	5	8	2	4	1	6	2	1	1	0	6	5	1	5	2	7	5	4	3	2
Allman	unknown	49	63	0	0	0	1	0	0	0	0	0	0	0	0	0	0	0	0	0	0	0	1	1	2	0	1	1	0	0	0	0	1	0	0	1	1	1	1	1	0	0	1	2	1	0	0	0	0
Alma	F	136	1176	0	0	0	0	0	0	0	2	0	0	1	1	0	1	0	1	37	69	18	14	6	5	4	4	4	1	9	0	2	6	3	3	4	3	3	5	5	6	6	8	7	6	6	9	10	15
Almond	unknown	93	222	0	1	1	1	1	0	1	0	1	3	0	1	0	3	2	1	2	0	2	3	1	2	1	0	1	1	2	1	2	5	4	3	2	2	5	1	2	3	2	4	6	1	3	2	1	3
Aloysius	M	114	1006	0	0	1	0	0	0	0	1	1	1	2	0	0	1	0	1	0	0	4	3	5	6	5	6	11	8	11	7	5	12	8	14	9	8	10	9	15	13	10	17	13	22	18	14	14	16
Alphonse	unknown	36	51	0	0	0	1	0	0	1	0	0	0	0	0	0	2	0	1	0	0	0	0	0	0	1	0	0	0	1	0	0	0	0	0	1	2	2	0	1	0	1	1	0	0	1	0	0	0
Alphonso	M	64	121	1	1	0	0	1	0	1	0	0	0	0	0	0	2	1	0	1	0	0	0	0	1	2	0	0	0	1	0	0	0	2	2	2	0	0	1	1	0	0	4	1	0	0	1	0	3
Alphonsus	M	74	126	0	1	0	0	0	0	0	1	0	1	1	0	0	0	1	0	0	3	0	1	0	0	3	2	1	1	2	4	2	2	1	2	3	2	1	0	1	0	0	1	4	2	3	1	4	0
Alsop	unknown	43	56	0	1	1	0	0	0	1	1	0	0	0	1	0	2	0	1	1	2	0	0	0	2	1	1	0	1	1	1	3	1	0	2	0	1	1	0	0	0	1	2	2	1	0	1	0	1
Alston	unknown	101	198	0	0	0	0	0	0	0	2	0	0	2	2	0	1	1	1	3	1	1	2	1	0	2	0	0	2	1	2	1	3	2	0	2	2	2	2	4	3	1	3	3	2	2	1	0	2
Althea	F	54	65	0	0	0	0	0	0	0	0	0	0	0	0	1	0	0	0	0	0	0	0	1	0	1	1	0	0	1	0	0	1	0	0	0	0	0	1	0	0	1	0	0	1	0	1	1	1
Alun	M	126	979	0	0	0	0	0	0	0	0	0	0	0	0	0	0	0	0	0	0	0	0	0	0	0	0	0	0	0	1	0	0	1	3	0	0	0	0	0	2	0	0	1	4	2	2	3	2
Alva	F	40	59	0	0	0	0	0	0	0	0	0	0	0	0	0	0	0	0	0	0	0	0	0	0	0	0	0	0	0	0	0	0	0	0	0	0	0	0	0	0	0	0	0	0	0	0	0	1
Alvin	M	64	97	0	0	0	0	0	0	0	0	0	0	0	0	0	0	1	0	0	2	0	1	0	0	0	0	1	0	1	1	0	0	0	0	1	0	2	0	0	0	0	0	0	0	0	0	0	2
Alwen	F	45	55	0	0	0	0	0	0	0	0	0	0	0	0	0	0	0	0	0	0	0	0	0	0	0	0	0	0	0	1	0	0	0	0	0	0	0	0	0	0	0	0	0	0	0	1	0	0
Alwena	F	42	76	0	0	0	0	0	0	0	0	0	0	0	0	0	0	0	0	0	0	0	0	0	0	0	0	0	0	0	0	0	0	0	0	0	0	0	0	0	0	0	0	0	0	0	0	0	0
Alwin	M	44	53	0	0	0	0	0	0	0	0	0	0	0	0	0	0	0	0	0	0	0	0	0	1	0	0	0	0	0	1	0	0	0	0	0	0	0	0	0	0	0	1	0	0	1	0	1	0
Alwyn	M	113	582	0	0	0	0	0	0	1	0	0	0	0	0	0	0	0	0	0	0	0	0	0	0	0	0	1	0	0	0	0	0	1	0	0	2	0	1	0	1	0	0	0	1	0	2	1	1
Alwyne	F	55	86	0	0	0	0	0	0	0	0	0	0	0	0	0	0	0	0	0	0	0	0	0	0	0	0	0	0	0	0	0	0	0	0	0	0	0	0	0	0	0	0	0	0	1	0	1	0
Alyn	F	60	93	0	1	0	0	0	0	0	0	0	0	0	0	0	0	0	0	0	0	0	0	0	0	0	0	0	0	0	0	1	0	0	0	0	0	0	1	1	0	1	0	0	0	1	0	0	0
Alys	F	51	74	0	0	0	0	0	0	0	0	0	0	0	0	0	0	0	0	0	0	0	0	0	0	0	0	0	0	0	0	0	0	0	0	0	0	0	0	0	0	0	0	0	0	0	0	0	0
Alyson	F	37	100	0	0	0	0	0	0	0	0	0	0	0	0	0	0	0	0	0	0	0	0	0	0	0	0	0	0	0	0	0	0	0	0	0	0	0	0	0	0	0	0	0	0	0	0	0	0
Amanda	F	163	1997	0	0	0	1	0	0	1	0	0	1	3	1	3	3	1	0	1	4	2	1	3	1	3	4	3	2	3	6	5	3	1	5	3	3	2	2	6	6	5	3	5	4	8	4	6	5
Amber	F	51	502	0	0	0	0	0	0	0	0	0	0	0	0	0	0	0	0	0	0	0	0	0	0	0	0	0	0	0	0	0	0	0	0	0	0	0	0	0	0	0	0	0	0	0	0	0	0
Ambler	unknown	58	89	0	0	1	0	1	1	1	0	1	0	1	1	0	2	0	1	1	1	2	0	1	1	1	0	2	2	1	0	1	1	3	0	0	4	0	0	0	2	5	1	0	2	2	1	2	1
Ambrose	M	138	1046	2	3	0	4	0	2	8	2	1	5	4	5	5	7	5	5	5	8	11	4	11	15	5	10	10	8	14	20	10	16	12	12	10	18	8	8	12	14	10	15	14	15	9	11	5	13
Amelia	F	176	7356	19	16	28	21	18	20	30	34	47	33	48	46	36	52	56	54	53	62	56	66	70	71	74	63	76	101	91	104	108	123	88	131	108	117	122	100	139	123	128	148	139	105	124	119	103	95
Ames	unknown	54	70	0	0	1	2	0	1	0	0	0	1	0	0	0	1	0	0	1	0	1	0	1	0	1	2	0	1	0	0	0	0	1	0	4	1	0	0	0	0	0	1	1	0	1	0	0	1
Amin	unknown	41	80	0	0	0	0	0	0	0	0	0	0	0	0	0	0	0	0	0	0	0	0	0	0	0	0	0	0	0	0	0	0	0	0	0	0	0	0	0	0	0	0	0	0	0	0	0	0
Amir	M	24	51	0	0	0	0	0	0	0	0	0	0	0	0	0	0	0	0	0	0	0	0	0	0	0	0	0	0	0	0	0	0	0	0	0	0	0	0	0	0	0	0	0	0	0	0	0	0
Amos	M	134	582	2	4	0	0	0	1	0	1	5	2	4	5	2	1	3	3	5	5	6	4	2	2	4	5	7	12	6	7	6	5	2	5	4	6	8	9	12	12	8	4	16	8	8	8	3	9
Amy	F	173	4561	2	1	0	0	5	1	4	3	3	3	3	5	2	2	8	3	9	8	12	10	9	14	14	14	19	20	18	21	34	30	22	26	36	45	39	40	23	49	41	54	51	56	38	50	50	48
Anais	unknown	20	51	0	0	0	0	0	0	0	1	0	0	0	0	0	0	0	0	0	0	0	0	0	0	0	0	0	0	0	0	0	0	0	0	0	0	0	0	0	0	0	0	0	0	0	0	0	0
Anastasia	F	93	146	0	0	1	1	0	0	0	0	0	2	0	0	0	0	0	1	0	0	0	1	0	0	0	1	0	1	0	0	1	2	2	2	1	1	0	2	1	0	1	1	1	1	2	2	1	1
Anderson	unknown	163	1170	2	1	2	0	0	5	6	6	4	5	9	3	4	4	5	8	7	6	5	7	7	12	8	4	8	7	13	7	9	12	19	9	9	10	11	8	13	8	5	13	10	14	16	12	15	8
Anderton	unknown	114	384	0	1	1	1	1	1	0	2	0	3	0	1	0	2	2	2	3	7	2	3	3	3	2	2	4	2	4	1	4	6	8	6	4	5	3	5	6	4	5	5	4	7	6	6	2	4
Andre	M	85	219	0	0	0	0	0	0	0	0	0	0	0	0	0	0	0	0	0	0	0	0	0	0	0	0	0	0	0	0	0	0	0	0	0	0	0	0	0	0	1	2	0	1	0	0	0	0
Andrea	F	91	750	0	0	0	0	0	0	0	0	0	0	0	0	0	0	0	0	0	0	0	0	0	0	0	0	0	0	0	0	0	0	0	0	0	0	0	0	0	0	0	1	0	0	0	0	0	0
Andreas	M	45	60	0	0	0	0	0	0	0	0	0	0	0	0	0	0	0	0	0	0	0	0	0	1	0	0	0	0	0	0	0	1	0	0	0	0	0	0	1	0	0	0	0	0	0	0	0	0
Andrew	M	177	26919	11	14	16	20	8	17	16	17	30	17	22	21	20	23	30	33	35	29	34	38	29	41	41	55	33	37	30	60	38	51	58	36	52	49	39	72	84	72	56	50	56	48	51	64	53	51
Andrews	unknown	95	218	1	0	1	2	3	0	1	0	4	0	1	0	0	2	0	4	4	3	2	2	1	1	2	3	5	5	0	0	0	3	4	5	3	1	1	3	4	0	4	6	1	3	2	6	0	1
Aneurin	M	77	151	0	0	0	0	0	0	0	0	0	0	0	0	0	0	0	1	0	1	0	0	0	0	0	5	0	0	0	1	1	0	0	0	0	0	0	1	0	0	0	1	1	0	1	1	0	0
Angel	M/F	78	265	1	0	1	1	0	0	1	1	0	1	1	1	1	0	0	0	1	0	0	0	2	0	2	2	0	3	1	1	1	1	1	0	1	0	0	4	2	2	2	0	0	1	0	1	0	2
Angela	F	157	2811	0	0	0	0	1	0	0	0	0	0	1	0	1	0	0	0	0	4	1	1	2	0	2	1	1	2	0	0	0	0	6	4	3	2	3	3	2	2	2	8	4	1	1	2	2	2
Angelina	F	86	135	0	1	0	0	0	0	0	0	0	1	0	0	0	0	2	1	0	1	2	1	1	4	3	0	1	2	0	5	3	2	0	2	3	0	1	4	2	1	1	2	0	2	3	1	2	2
Angelo	M	104	196	0	0	0	0	1	1	0	1	0	1	1	0	1	0	0	3	0	1	1	2	1	2	2	0	3	4	1	2	2	2	1	1	2	3	1	2	2	0	1	0	2	2	0	2	1	3
Angharad	F	76	279	0	0	0	0	0	0	0	0	0	0	0	0	0	0	0	0	0	0	0	0	0	0	0	0	0	0	0	0	0	0	0	0	0	0	0	0	0	2	0	0	1	1	0	0	0	0
Angus	M	146	491	1	0	0	0	0	1	1	0	1	1	0	1	0	1	1	2	2	0	1	0	1	0	1	2	0	1	1	0	1	0	3	1	2	0	0	2	1	1	3	6	2	2	2	2	2	2
Anita	F	125	964	0	0	0	0	0	0	0	0	0	0	0	0	0	0	0	0	0	0	0	0	0	0	2	0	1	0	1	0	1	0	0	0	2	0	1	0	1	0	0	2	1	1	0	0	3	1
Ankers	unknown	47	60	1	0	0	0	0	0	0	1	0	1	0	0	0	1	1	0	0	0	0	0	0	1	1	0	0	1	2	0	0	2	2	1	2	1	1	1	3	0	0	1	2	1	0	1	1	2
Ann	F	177	426767	3101	3511	3650	3659	3849	4146	4354	4663	4855	4653	4717	4905	5259	5605	5848	5736	5756	5981	6133	6380	6451	6909	6856	6971	7185	7028	7335	7100	6894	7123	7438	6990	6749	6780	7171	7087	7591	6889	6629	6364	6111	5536	5195	5369	5006	4574
Anna	F	176	2373	10	9	7	8	14	10	13	12	16	18	11	13	19	13	16	12	38	23	18	13	16	25	19	25	19	24	20	24	19	38	36	23	27	30	34	27	28	21	30	29	25	15	19	9	15	8
Annabel	F	67	136	0	0	0	0	0	0	0	0	0	0	0	0	0	1	0	0	0	0	1	0	0	0	0	0	0	0	0	0	0	1	0	0	1	1	0	1	1	0	2	1	0	0	0	0	0	1
Annabelle	F	42	102	0	0	0	0	0	0	0	0	0	0	0	0	0	0	0	0	0	0	0	0	0	0	0	0	0	0	0	0	0	0	0	0	0	0	0	0	0	0	0	0	0	0	0	0	0	0
Anne	F	177	56840	293	274	221	226	301	249	227	209	216	160	180	195	202	229	246	227	224	203	207	192	187	185	199	236	228	253	233	284	230	252	236	228	227	245	232	223	249	256	208	230	204	183	207	201	157	151
Annetta	F	99	236	0	0	0	1	0	0	0	0	0	0	0	1	0	0	1	1	0	0	1	0	0	2	0	1	1	1	0	3	2	4	0	1	3	1	2	1	2	2	1	5	6	2	9	3	2	3
Annette	F	157	1519	0	0	0	0	0	0	2	1	1	1	1	1	0	1	1	3	0	1	4	5	0	1	2	2	1	3	2	4	2	0	3	3	3	5	3	5	3	4	4	2	5	5	6	8	3	2
Annice	F	101	223	0	0	0	0	0	0	0	0	0	1	0	0	0	0	0	1	1	0	1	0	0	3	3	3	1	1	3	2	1	0	0	0	2	0	2	2	2	3	0	2	3	0	1	1	5	3
Annie	F	172	37152	2	1	2	2	4	1	4	3	14	8	11	12	19	30	42	42	43	51	59	90	102	152	166	186	243	261	286	314	359	374	426	418	463	518	571	583	621	657	631	679	721	676	721	710	777	762
Annis	F	103	279	0	0	1	2	0	0	2	1	0	1	2	5	6	0	2	0	0	0	2	2	1	1	3	4	5	6	5	3	0	2	4	5	3	3	2	8	1	5	10	6	5	5	2	8	2	4
Ann-marie	F	34	61	0	0	0	0	0	0	0	0	0	0	0	0	0	0	0	0	0	0	0	0	0	0	0	0	0	0	0	0	0	0	0	0	0	0	0	0	0	0	0	0	0	0	0	0	0	0
Anson	M	88	164	0	0	0	0	0	1	2	0	0	0	1	0	1	1	2	0	0	0	1	1	1	2	1	2	1	2	4	2	1	1	1	1	2	0	0	3	1	4	2	2	4	4	2	1	1	2
Anthea	F	49	110	0	0	0	0	0	0	0	0	0	0	0	0	0	0	0	0	0	0	0	0	0	0	0	0	0	0	0	0	0	0	0	0	0	0	0	0	0	0	0	0	0	0	0	0	0	0
Anthony	M	177	38731	5	3	2	6	10	1	5	10	9	10	12	7	8	13	4	15	13	13	13	13	19	8	8	15	16	18	13	11	12	10	23	13	22	10	23	25	16	22	11	23	13	17	19	8	16	15
Antoinette	F	109	286	0	0	0	0	0	0	1	0	1	0	0	0	0	2	0	1	2	0	0	0	0	0	1	1	2	0	1	0	0	0	0	2	0	1	0	2	3	4	0	0	0	0	0	1	2	1
Anton	M	76	168	0	0	0	2	0	0	0	0	0	0	0	0	0	0	0	0	0	0	1	0	0	0	0	2	0	0	0	1	0	0	0	0	0	0	0	0	2	0	0	1	0	0	0	0	0	2
Antoni	M	44	97	0	0	0	0	0	0	0	0	0	0	0	0	0	0	0	0	0	0	0	0	0	0	0	0	0	0	0	0	0	0	0	0	0	0	0	0	1	0	0	0	0	0	0	0	0	0
Antonia	F	104	273	0	0	1	1	1	0	0	0	0	1	0	0	1	0	0	0	0	0	0	0	0	1	0	1	0	1	2	0	1	1	1	1	0	1	0	0	0	1	0	2	1	0	0	0	0	0
Antonio	M	98	297	0	0	0	0	0	0	0	0	0	0	0	0	1	0	0	0	0	0	0	0	0	0	0	0	0	0	0	2	0	0	1	0	0	0	2	1	0	0	1	0	0	0	2	0	0	2
Antony	M	135	3834	0	1	0	1	0	0	3	1	1	0	0	0	1	0	0	0	1	0	1	1	1	0	1	2	0	1	2	0	0	0	0	0	0	0	0	2	0	0	0	0	1	0	0	0	0	0
Anwar	M	22	59	0	0	0	0	0	0	0	0	0	0	0	0	0	0	0	0	0	0	0	0	0	0	0	0	0	0	0	0	0	0	0	0	0	0	0	0	0	0	0	0	0	0	0	0	0	0
Anwen	F	38	50	0	0	0	0	0	0	0	0	0	0	0	0	0	0	0	0	0	0	0	0	0	0	0	0	0	0	0	0	0	0	0	0	0	0	0	0	0	0	0	0	0	0	0	0	0	0
Anwyl	unknown	96	204	0	2	2	1	0	0	1	1	1	1	0	0	0	1	0	1	0	0	2	1	2	0	0	3	3	3	0	3	0	1	1	3	2	3	4	4	0	3	2	1	1	0	0	2	1	2
Appleby	unknown	62	108	1	0	0	1	1	0	2	0	2	0	1	1	2	2	0	1	3	0	1	1	1	0	1	2	2	4	4	0	2	0	1	1	1	1	2	1	2	1	0	2	4	1	1	2	2	1
Appleton	unknown	72	142	0	2	1	0	0	1	1	2	3	2	1	1	4	2	0	6	3	1	0	1	2	1	2	0	1	4	0	4	2	8	4	2	2	4	2	2	2	3	0	0	0	2	0	3	1	3
Appleyard	unknown	47	75	1	1	0	1	0	1	0	1	1	0	0	0	1	1	0	0	2	0	2	2	1	0	0	3	2	0	1	1	1	4	0	3	1	1	1	1	5	1	0	3	1	2	2	1	3	1
April	F	75	211	0	0	0	0	0	0	0	0	0	0	0	0	0	0	0	0	0	0	0	0	0	0	0	0	0	0	0	0	0	0	0	0	0	0	0	0	0	0	0	0	0	0	0	0	0	0
Arabella	F	92	199	1	1	1	2	0	1	0	3	0	3	3	1	1	1	0	0	3	2	0	2	1	1	2	3	3	3	7	8	1	5	4	7	4	3	2	5	2	1	4	3	1	4	4	3	1	2
Archer	M/F	123	452	3	1	1	1	2	0	2	1	2	0	3	1	1	2	3	1	6	1	6	3	2	1	2	5	2	4	2	2	5	2	4	8	4	5	5	2	5	3	5	9	9	4	4	9	5	6
Archibald	M	121	1299	3	2	1	0	2	0	0	2	2	2	3	2	4	5	3	2	6	4	3	8	6	4	3	6	3	7	10	6	9	12	8	11	8	15	15	19	16	17	20	22	14	26	29	29	35	16
Archie	M	90	211	0	0	0	0	0	0	0	0	0	0	0	0	0	0	0	0	0	0	0	0	0	0	0	0	0	0	0	0	0	0	0	0	1	0	1	0	1	0	2	3	1	1	3	3	0	3
Arden	unknown	76	123	0	0	0	1	0	1	1	0	1	0	2	1	0	0	1	0	1	0	0	0	0	0	1	0	1	0	1	1	2	0	1	2	2	0	0	2	1	2	0	4	1	1	3	0	0	2
Ardern	unknown	53	81	0	0	0	0	0	0	0	0	0	0	0	1	2	1	0	0	0	0	0	0	0	1	1	1	0	0	1	1	2	0	2	1	1	0	0	0	1	0	1	0	0	2	2	2	1	1
Arfon	M	74	206	0	0	0	0	0	0	0	0	0	0	0	0	0	0	0	0	0	0	0	0	0	0	0	0	0	0	0	0	0	0	0	0	0	0	0	0	0	0	0	0	0	0	0	0	0	0
Arif	M	33	79	0	0	0	0	0	0	0	0	0	0	0	0	0	0	0	0	0	0	0	0	0	0	0	0	0	0	0	0	0	0	0	0	0	0	0	0	0	0	0	0	0	0	0	0	0	0
Arkwright	unknown	57	77	1	1	2	0	0	0	0	0	0	0	0	0	0	0	0	0	2	0	0	0	1	0	1	0	0	1	0	1	0	1	0	1	3	0	1	2	0	2	0	0	0	2	0	1	0	3
Arlene	F	37	55	0	0	0	0	0	0	0	0	0	0	0	0	0	0	0	0	0	0	0	0	0	0	0	0	0	0	0	0	0	0	0	0	0	0	0	0	0	0	0	0	0	0	0	0	0	0
Armistead	unknown	55	82	0	1	0	0	2	0	0	0	0	0	2	3	0	0	1	3	0	1	0	1	1	1	0	1	0	0	1	2	1	0	1	1	2	0	0	0	3	1	1	1	1	1	0	0	2	3
Armitage	M	110	425	2	2	2	3	7	4	2	1	6	2	4	8	4	3	5	4	7	6	6	0	6	3	4	1	8	4	5	8	6	2	1	5	7	11	4	5	10	7	4	11	4	4	4	4	8	3
Armstrong	unknown	140	590	2	2	2	1	0	3	1	2	3	2	4	2	3	3	3	10	2	2	1	4	7	8	4	5	4	8	4	0	6	7	5	7	4	7	6	2	9	11	11	4	5	9	8	6	4	8
Arnold	M	160	3882	0	1	0	3	1	1	4	7	5	0	5	2	2	5	7	1	2	5	3	8	4	6	13	7	9	11	8	6	8	7	11	15	9	13	18	21	17	21	21	34	26	28	39	38	33	30
Arnott	unknown	54	74	0	0	0	0	1	0	0	0	1	0	0	1	0	0	0	0	1	1	0	0	1	2	0	0	0	0	1	1	0	0	0	0	0	1	2	1	1	1	1	4	1	0	0	1	1	1
Aron	M	34	52	0	0	0	0	0	0	0	0	1	0	0	0	0	0	0	0	0	0	0	0	0	0	0	0	0	0	0	0	0	0	0	0	0	1	0	0	0	0	0	0	0	0	1	0	0	0
Arran	M	32	64	0	0	0	0	0	0	0	0	0	0	0	0	0	0	0	0	0	0	0	0	0	0	0	0	0	0	1	0	0	0	0	0	0	0	0	0	0	0	0	0	0	0	0	0	0	0
Arron	M	49	151	0	0	0	0	0	0	0	0	0	0	0	0	0	0	0	0	0	0	0	0	0	0	0	0	0	0	0	0	0	0	0	0	0	0	0	0	0	0	0	0	0	0	0	0	0	0
Arrowsmith	unknown	66	116	0	0	0	2	0	2	0	0	0	1	1	0	0	1	0	1	1	5	1	1	0	2	0	3	2	2	1	1	1	1	2	1	1	1	2	1	1	2	1	0	0	1	3	2	0	0
Arthur	M	177	48941	15	12	18	24	17	29	18	37	50	32	37	38	71	71	115	144	142	137	140	169	181	178	242	208	257	262	326	350	311	338	417	380	478	466	512	523	587	553	494	566	546	584	534	568	612	553
Arundel	unknown	49	83	0	0	0	0	1	0	0	0	0	0	0	1	0	1	0	0	0	2	5	0	0	1	0	1	3	0	1	2	0	3	0	0	0	0	1	3	0	0	3	0	0	3	3	1	2	0
Arwel	M	59	100	0	0	0	0	0	0	0	0	0	0	0	0	0	0	0	0	0	0	0	0	0	0	0	0	0	0	0	0	0	0	0	0	0	0	0	0	0	0	1	0	0	0	1	0	1	0
Arwyn	F	50	81	0	0	0	0	0	0	0	0	0	0	0	0	0	0	0	0	0	0	0	0	0	0	0	0	0	0	0	0	0	0	0	0	0	0	0	0	0	0	0	0	0	0	0	0	0	0
Asa	M/F	44	59	0	0	0	0	0	0	0	0	0	0	0	0	0	0	1	0	1	1	0	0	0	0	0	0	1	0	0	0	0	0	0	0	0	0	1	1	0	1	1	0	0	2	0	0	1	2
Ascroft	unknown	45	57	0	1	0	0	0	0	1	1	0	0	0	0	0	1	0	1	0	0	0	0	0	0	0	1	0	0	0	0	2	0	1	0	0	0	0	1	0	0	1	0	1	1	0	0	1	0
Asenath	F	46	63	0	0	0	0	0	0	1	1	0	0	1	0	0	0	0	1	0	0	0	1	0	1	1	1	1	0	1	0	0	1	0	0	3	3	0	0	0	0	0	0	0	0	1	1	3	2
Ash	unknown	64	88	0	1	1	1	1	0	1	1	1	0	2	1	1	2	2	2	0	0	0	1	2	0	0	0	0	3	3	1	3	0	2	1	1	1	1	3	3	0	0	1	1	1	1	1	0	1
Ashbrook	unknown	42	57	0	0	0	0	1	1	0	0	0	0	0	0	0	0	0	0	0	0	1	0	0	1	0	1	3	1	0	0	0	1	0	1	0	0	2	2	3	0	1	0	0	0	0	1	0	2
Ashburner	unknown	67	113	0	0	0	0	0	0	0	1	1	0	2	0	0	1	0	0	1	0	1	0	1	0	0	1	1	3	0	1	1	1	0	3	4	1	1	3	1	0	0	0	1	4	0	3	1	3
Ashby	unknown	71	106	0	1	0	1	0	0	1	0	1	0	0	0	0	0	0	1	1	1	0	0	1	0	0	0	1	0	1	0	1	0	1	3	0	1	0	0	5	2	3	3	2	0	0	1	1	2
Ashcroft	unknown	86	199	0	0	0	0	0	0	0	2	0	1	1	0	0	0	1	2	0	2	2	0	1	0	1	0	1	0	1	0	4	0	3	1	5	2	3	1	0	3	3	0	1	2	1	1	1	2
Asher	M	56	81	0	0	0	0	0	0	0	0	0	1	0	0	1	0	0	0	0	0	1	1	0	1	0	0	0	1	1	0	4	0	0	0	0	2	1	0	2	1	1	0	0	2	2	0	0	0
Ashleigh	F	31	184	0	0	0	0	0	0	0	0	0	0	0	0	0	0	0	0	0	0	0	0	0	0	0	0	0	0	0	0	0	0	0	0	0	0	0	0	0	0	0	0	0	0	0	1	0	0
Ashley	M/F	173	2183	2	0	2	3	2	3	0	1	1	8	3	1	1	3	2	2	1	1	0	1	4	2	4	4	5	5	3	4	6	3	7	5	3	6	6	1	2	11	4	8	7	3	3	10	5	5
Ashmore	unknown	41	57	0	0	0	1	1	0	0	0	0	0	1	0	0	1	1	0	0	1	0	0	0	0	0	2	0	1	2	0	2	0	1	0	1	1	0	0	0	1	1	0	0	0	3	0	1	0
Ashraf	unknown	33	87	0	0	0	0	0	0	0	0	0	0	0	0	0	0	0	0	0	0	0	0	0	0	0	0	0	0	0	0	0	0	0	0	0	0	0	0	0	0	0	0	0	0	0	0	0	0
Ashton	M	159	1430	2	6	3	5	11	7	7	5	12	8	4	12	6	8	11	10	18	6	13	6	12	12	9	17	20	5	10	14	21	13	11	16	16	17	14	19	16	15	26	13	27	16	22	9	14	14
Ashurst	unknown	44	54	0	1	1	0	0	0	2	0	0	0	0	0	0	0	0	0	0	0	0	0	0	0	0	0	0	0	0	1	0	0	1	1	2	1	0	0	0	1	0	1	1	1	0	0	0	2
Ashworth	unknown	139	1202	5	6	6	5	2	10	5	9	6	5	4	5	8	6	5	7	6	8	11	9	8	9	11	9	11	13	9	18	14	24	9	16	14	9	17	14	7	20	12	18	27	20	16	16	14	22
Askew	unknown	74	131	2	0	0	0	0	0	1	0	0	0	0	1	1	1	0	0	2	0	2	0	2	1	1	2	1	1	2	0	1	2	3	1	0	1	1	0	5	0	2	3	1	1	0	2	0	1
Aspden	unknown	68	124	1	0	1	0	0	0	0	3	0	0	1	0	1	0	0	0	2	0	0	0	2	1	0	2	1	1	4	0	1	3	1	1	0	1	3	1	4	0	2	1	5	2	0	3	1	2
Aspin	unknown	49	68	0	0	1	0	1	0	1	1	0	0	0	0	0	0	0	0	1	0	0	0	0	1	0	0	0	0	2	0	2	2	0	0	0	2	1	0	0	2	0	3	1	0	2	0	1	1
Aspinall	unknown	93	280	0	2	0	0	1	7	1	2	1	3	5	1	0	2	2	4	0	3	3	2	4	4	4	0	3	1	6	3	1	4	5	3	4	2	2	2	2	8	5	3	4	3	1	4	6	5
Asquith	unknown	78	141	1	2	1	0	0	0	1	0	1	1	1	2	2	0	1	1	3	1	1	1	0	0	1	0	1	1	4	2	1	2	3	1	2	2	2	0	2	2	0	3	4	1	1	0	3	0
Astbury	unknown	73	115	0	2	0	0	1	0	5	0	3	1	0	1	1	0	0	1	0	1	2	0	0	1	1	0	1	1	1	4	1	2	1	0	2	2	1	0	1	0	0	1	1	2	1	2	1	0
Astin	unknown	48	72	0	0	0	1	0	0	0	0	0	0	0	0	0	0	0	0	0	0	0	1	0	2	0	0	0	0	0	0	0	1	1	0	0	0	1	0	0	0	0	1	2	0	1	0	2	1
Astle	unknown	41	53	0	1	0	0	0	0	0	0	1	0	0	0	0	1	0	0	0	0	0	1	0	0	2	0	1	0	2	2	0	3	1	2	1	0	0	1	1	0	0	0	0	1	0	0	1	0
Astley	unknown	118	331	1	0	0	1	6	1	4	2	2	1	2	1	4	1	0	1	0	1	0	3	3	4	0	4	0	2	1	2	3	3	2	1	3	1	3	5	1	3	4	3	6	1	3	6	4	2
Aston	M/F	103	214	1	2	1	1	1	1	1	2	0	1	0	1	2	2	1	1	3	0	1	2	1	2	1	4	1	3	2	0	0	0	1	1	1	1	3	1	3	2	2	1	4	2	4	3	3	4
Astrid	F	35	67	0	0	0	0	0	0	0	0	0	0	0	0	0	0	0	0	0	0	0	0	0	0	0	0	0	0	0	0	0	0	0	0	0	0	0	0	0	0	0	0	0	0	0	0	0	0
Atherton	M	114	419	3	2	2	2	3	2	1	1	2	1	0	3	2	6	1	4	3	1	1	2	3	3	4	2	3	5	5	5	7	1	1	4	3	6	4	9	6	10	2	8	3	4	2	5	4	4
Atkin	unknown	72	127	1	0	1	0	0	2	1	2	3	1	0	1	2	0	1	1	0	2	2	0	1	1	1	0	1	3	1	1	4	2	3	3	3	3	1	0	3	4	1	4	3	1	2	3	0	3
Atkins	unknown	59	84	1	0	0	0	0	1	2	1	0	0	3	2	0	1	0	1	2	0	2	0	2	1	0	0	1	1	2	0	1	0	2	1	1	3	1	3	0	2	0	2	1	3	1	0	0	1
Atkinson	unknown	123	1140	6	7	10	9	12	9	11	8	20	14	10	6	13	7	12	15	11	8	16	9	17	10	11	9	12	13	8	16	15	15	22	15	6	20	14	15	16	21	20	16	29	22	9	26	17	17
Attwood	unknown	44	53	0	0	0	0	0	0	1	0	0	0	0	0	0	0	1	0	0	0	1	1	0	1	1	0	2	0	0	1	0	1	0	2	2	0	1	1	1	2	0	0	0	0	0	0	0	2
Aubrey	M/F	132	893	0	0	0	0	0	0	1	1	0	0	0	1	1	0	2	0	0	2	1	0	0	1	0	2	2	3	1	2	3	0	5	1	4	2	4	3	1	3	7	6	5	6	5	5	5	5
Audley	unknown	44	58	0	0	1	0	0	0	0	0	0	0	0	0	0	1	0	0	0	0	0	3	0	0	0	0	1	0	0	1	0	0	0	1	0	0	0	1	0	0	0	0	0	0	0	0	0	1
Audrey	F	130	2508	0	0	0	0	0	0	0	0	0	0	0	0	0	0	0	0	0	0	0	0	0	0	0	0	0	0	0	1	0	0	0	0	0	1	0	0	1	0	0	1	1	0	1	1	1	1
August	M	53	77	0	0	0	0	0	0	0	0	0	0	0	0	0	0	0	0	1	1	1	0	0	0	0	2	0	1	2	2	1	0	1	0	1	1	1	1	2	1	1	2	1	0	3	1	1	3
Augusta	F	118	1636	4	6	7	10	7	8	6	17	12	11	11	11	17	19	14	12	22	27	17	20	22	30	20	24	18	33	28	29	19	28	29	34	34	37	35	52	33	38	30	25	30	21	31	30	30	29
Augustin	M	47	64	0	0	1	1	0	2	1	1	0	2	0	0	0	0	2	0	1	2	1	1	2	1	1	0	0	1	1	2	3	0	2	1	1	0	0	0	0	1	1	0	0	3	0	2	0	2
Augustine	M/F	137	682	2	2	3	1	2	3	2	2	2	0	3	1	5	4	2	4	2	2	3	5	1	2	1	6	3	7	6	5	1	7	2	7	1	6	6	3	8	8	8	14	8	8	6	6	7	9
Augustus	M	145	1898	6	7	16	13	8	12	14	12	15	17	15	15	15	15	23	19	14	22	23	22	22	28	34	36	34	33	32	30	21	30	26	33	41	29	35	28	26	33	38	37	37	35	30	28	27	31
Aurora	F	39	55	0	0	0	0	0	0	0	0	0	0	0	0	0	0	0	0	0	0	0	0	0	0	0	0	1	0	0	0	1	0	0	0	1	0	0	0	0	0	0	1	0	0	0	0	0	0
Austen	M	85	136	1	2	0	0	1	1	0	0	0	0	1	0	0	0	0	0	0	1	0	1	0	1	1	0	1	0	0	0	1	0	1	1	0	0	0	1	0	1	0	0	2	1	0	0	0	0
Austin	M	173	2311	4	4	3	2	4	1	3	4	5	6	7	12	11	7	8	11	7	17	4	7	11	7	14	6	12	8	8	11	11	14	9	18	8	20	17	22	24	17	22	23	31	21	22	24	19	15
Ava	F	25	83	0	0	0	0	0	0	0	0	0	0	0	0	0	0	0	0	0	1	0	0	0	1	0	0	0	0	0	0	0	0	0	0	0	0	0	0	0	0	0	0	0	0	0	0	0	0
Averil	F	53	111	0	0	0	0	0	0	0	0	0	0	0	0	0	0	0	0	0	0	0	0	0	0	0	0	1	0	0	0	0	0	0	0	0	0	0	0	0	0	0	0	0	0	0	0	0	0
Avery	unknown	58	82	0	0	0	0	1	0	0	0	0	0	0	0	0	0	1	1	0	0	0	2	1	1	1	0	1	0	1	1	0	1	1	0	2	0	3	0	2	0	1	0	0	0	0	1	1	1
Avis	F	71	153	0	0	0	0	0	0	1	0	0	0	0	0	0	0	0	0	0	0	0	0	0	0	0	0	0	0	1	0	0	1	0	0	0	0	0	0	1	1	1	0	0	0	1	0	2	0
Avril	F	73	360	0	0	0	0	0	0	0	0	0	0	0	0	0	0	0	0	0	0	0	0	0	1	0	0	0	0	0	0	0	0	0	0	0	0	0	0	0	0	0	0	0	0	0	0	0	0
Axon	unknown	45	58	1	1	0	0	0	0	0	0	0	1	1	0	0	0	0	1	0	1	1	1	2	0	0	2	0	0	0	0	1	0	0	1	1	2	0	0	0	1	0	0	0	0	2	1	0	1
Aylmer	unknown	41	53	0	0	1	2	1	0	0	0	0	0	0	0	0	0	0	2	0	0	1	0	0	0	0	0	3	0	0	1	0	0	0	1	0	0	0	1	0	0	1	0	0	0	0	0	0	0
Ayrton	unknown	55	74	0	2	0	0	0	0	0	0	0	0	1	0	2	2	0	0	0	0	0	0	0	0	0	0	0	1	0	2	3	0	0	0	0	0	0	1	1	1	0	0	1	1	0	1	0	2
Ayub	unknown	33	113	0	0	0	0	0	0	0	0	0	0	0	0	0	0	0	0	0	0	0	0	0	0	0	0	0	0	0	0	0	0	0	0	0	0	0	0	0	0	0	0	0	0	0	0	0	0
Aziz	unknown	34	85	0	0	0	0	0	0	0	0	0	0	0	0	0	0	0	0	0	0	0	0	0	0	0	0	0	0	0	0	0	0	0	0	0	0	0	0	0	0	0	0	0	0	0	0	0	0
Backhouse	unknown	61	94	0	1	3	0	0	0	2	4	1	2	4	0	0	1	0	0	1	1	1	2	0	1	2	1	1	2	1	2	0	1	2	0	0	0	1	0	0	2	3	1	2	1	2	1	2	2
Baddeley	unknown	53	77	0	1	1	0	1	1	0	0	0	1	2	0	3	0	1	1	2	1	0	0	1	2	2	1	0	0	2	1	0	0	1	0	1	2	0	0	0	2	0	1	2	1	0	1	2	2
Baden	M	78	758	0	0	0	0	0	0	0	0	0	0	0	0	1	0	0	0	0	0	0	0	0	0	0	0	0	1	0	0	0	0	0	0	0	0	1	0	1	0	0	0	0	0	0	0	1	0
Bagnall	unknown	74	131	2	0	0	0	1	0	1	1	1	2	0	1	1	1	1	1	3	2	3	2	2	2	0	0	1	2	3	1	2	2	0	2	1	1	2	4	2	0	0	5	4	1	0	4	1	2
Bagshaw	unknown	72	132	0	0	1	0	0	2	1	0	1	0	0	2	2	2	0	1	2	3	1	2	0	2	2	0	2	1	1	2	4	0	1	1	0	0	2	3	4	1	3	2	3	0	1	6	0	1
Bailey	M/F	151	1068	2	4	1	1	4	5	3	10	9	6	8	6	8	6	1	4	8	4	6	9	10	9	9	14	10	9	13	14	15	13	9	9	16	11	11	9	17	13	13	15	12	11	13	18	11	11
Bain	unknown	54	73	0	0	0	1	0	0	0	0	1	1	0	0	0	0	0	0	1	2	0	2	0	1	0	0	0	1	1	2	0	0	0	0	2	0	1	0	0	1	2	1	2	0	1	0	0	0
Bainbridge	unknown	79	134	1	0	2	0	1	0	0	0	1	0	2	1	0	1	1	2	4	4	1	0	1	1	1	2	0	0	1	1	4	0	2	1	2	2	1	2	1	2	2	1	2	3	2	2	3	1
Baines	unknown	98	247	1	1	0	0	0	1	2	0	3	1	2	1	0	2	0	1	3	2	2	1	2	1	3	1	3	4	0	4	2	1	3	1	0	4	4	3	1	1	5	2	7	3	7	5	3	10
Baird	unknown	71	103	0	0	0	0	0	1	0	0	0	1	0	0	0	0	0	0	0	0	0	2	0	0	2	1	0	1	1	0	1	0	0	0	1	1	2	1	2	0	0	1	1	0	1	1	0	2
Baker	unknown	128	546	3	3	2	5	7	6	8	2	1	6	2	1	2	3	6	6	6	5	10	6	2	2	3	7	11	4	8	4	8	5	10	7	9	6	9	8	7	3	7	10	12	4	8	8	6	11
Baldwin	unknown	110	414	2	1	1	1	1	2	5	0	0	3	1	4	1	3	1	3	2	2	5	6	5	7	3	5	0	2	3	4	1	2	3	6	6	2	6	6	3	6	7	7	6	4	4	7	9	7
Balfour	unknown	76	144	0	0	0	0	0	1	0	0	0	0	0	1	0	0	1	0	1	0	0	0	0	1	0	1	0	0	0	0	1	0	0	0	2	0	3	1	1	2	0	1	0	2	3	2	1	3
Ball	unknown	96	347	3	2	2	1	3	2	3	4	2	2	4	1	4	1	2	2	1	1	4	2	3	2	3	3	1	6	5	3	2	1	6	5	4	4	5	4	3	4	7	4	6	6	11	7	16	7
Bamber	unknown	82	176	1	0	1	0	1	0	2	0	1	0	0	0	1	1	1	4	0	0	0	0	0	0	2	1	2	0	2	1	0	1	2	1	2	2	1	2	2	3	3	0	3	2	3	0	4	0
Bamford	unknown	99	237	2	3	0	2	3	1	1	0	1	2	2	1	4	2	0	3	4	4	0	2	0	5	2	2	4	1	2	1	1	3	1	2	0	1	0	4	2	3	4	4	0	8	0	3	4	0
Bancroft	unknown	103	238	2	2	0	0	0	1	0	1	0	3	2	4	3	1	2	2	1	2	3	0	1	2	1	2	2	1	2	0	3	1	2	2	1	5	1	1	3	3	1	3	8	3	2	3	7	6
Banister	unknown	37	50	0	0	0	0	0	0	0	0	1	0	1	0	0	0	0	0	0	0	1	1	0	1	0	1	0	0	0	0	0	0	3	0	0	0	1	1	0	0	1	0	2	0	0	2	3	2
Banks	unknown	121	436	2	4	1	3	2	9	2	4	3	6	2	3	2	5	2	3	6	7	2	4	5	2	8	5	6	4	5	4	5	2	5	4	6	5	6	7	6	5	6	4	10	6	4	6	5	3
Bannister	unknown	83	187	0	2	1	1	1	2	0	0	1	1	1	1	0	0	0	2	0	2	0	0	3	0	0	5	0	1	2	5	1	2	2	0	1	3	1	2	0	1	0	1	3	1	1	2	2	3
Bano	unknown	28	59	0	0	0	0	0	0	0	0	0	0	0	0	0	0	0	0	0	0	0	0	0	0	0	0	0	0	0	0	0	0	0	0	0	0	0	0	0	0	0	0	0	0	0	0	0	0
Banu	unknown	39	215	0	0	0	0	0	0	0	0	0	0	0	0	0	0	0	0	0	0	0	0	0	0	0	0	0	0	0	0	0	0	0	0	0	0	0	0	0	0	0	0	0	0	0	0	0	0
Barbara	F	175	4919	3	2	2	2	3	3	6	4	2	2	2	2	6	1	1	1	0	2	1	4	0	3	7	4	1	1	6	2	3	2	6	2	4	6	6	4	8	7	6	7	4	3	10	7	4	5
Barber	unknown	95	255	0	4	2	1	3	0	3	2	0	5	1	6	3	2	5	1	1	2	2	1	1	2	1	3	1	2	4	1	2	6	2	6	3	2	3	4	3	5	3	5	1	4	1	10	1	4
Barclay	unknown	97	183	0	0	0	1	0	3	1	0	0	0	0	0	0	2	0	1	2	2	0	1	1	1	0	2	1	3	0	2	3	1	0	3	2	0	0	1	0	0	1	1	1	0	3	3	2	0
Bardsley	unknown	98	226	1	4	2	2	1	2	3	3	2	2	0	2	0	1	1	3	3	3	4	2	3	2	2	5	2	2	4	3	4	6	3	1	0	2	0	5	3	4	2	3	1	3	3	2	1	4
Barker	M	131	1160	6	8	5	7	5	7	8	7	10	19	12	12	9	13	15	6	11	13	20	14	11	12	15	16	15	13	11	15	10	11	18	12	17	10	12	20	19	16	14	22	22	19	13	19	9	13
Barlow	unknown	130	891	6	6	3	2	6	6	6	7	3	9	11	3	5	7	5	11	6	12	11	11	5	10	8	12	6	9	16	7	9	12	8	11	10	12	11	15	13	13	12	10	11	11	2	7	18	23
Barnaby	M	47	74	0	0	0	1	0	0	0	0	1	0	1	0	0	1	0	0	0	0	0	0	0	0	0	1	0	0	0	0	0	0	0	0	0	0	0	0	0	0	0	0	0	0	0	0	0	0
Barnard	M	84	161	0	1	3	2	1	1	2	1	1	3	2	1	2	1	0	1	4	2	0	0	0	3	2	1	1	2	3	3	0	3	0	0	0	0	0	0	4	1	1	0	0	2	2	1	0	4
Barnes	unknown	140	722	5	1	4	3	6	4	2	9	5	8	6	7	5	6	4	6	1	4	1	5	6	7	3	10	6	8	6	6	8	5	5	11	5	13	8	11	15	5	12	9	8	9	14	9	10	8
Barnet	M	34	54	0	0	0	0	0	0	0	0	0	0	0	0	0	0	2	0	0	0	0	0	0	0	0	1	0	3	0	0	0	1	0	0	0	3	0	0	1	1	1	0	2	0	0	2	1	1
Barnett	M	117	347	0	1	2	5	2	4	1	3	4	5	1	2	3	4	2	0	0	2	2	2	1	2	2	3	5	5	2	5	7	4	5	2	3	4	2	3	5	3	5	2	4	5	4	5	2	6
Baron	M	120	292	1	2	1	3	2	1	0	2	1	0	1	4	2	3	1	4	2	1	1	2	3	1	0	2	1	2	1	5	1	8	1	5	4	2	3	4	4	1	3	2	2	3	7	4	3	2
Barr	unknown	75	119	0	0	0	0	0	0	2	0	0	1	1	0	1	0	0	0	1	1	1	0	2	0	0	0	1	1	2	2	0	0	1	0	0	2	1	2	1	1	0	2	0	1	2	2	4	2
Barratt	unknown	94	213	2	2	0	1	0	0	0	1	3	0	5	0	2	4	2	0	2	1	3	1	2	2	2	2	2	4	1	4	1	3	1	4	1	2	2	0	4	2	3	3	1	3	6	1	4	4
Barrett	M	116	353	1	0	1	2	1	5	2	3	1	2	1	1	2	5	0	3	3	5	3	2	0	4	5	5	4	3	3	4	5	3	2	5	3	5	1	2	7	6	2	8	7	4	5	5	6	2
Barrie	M	103	1323	0	0	0	0	0	0	0	0	0	0	0	0	0	0	0	0	0	0	0	0	0	0	0	1	0	0	0	2	0	0	0	0	0	0	0	0	0	1	0	0	1	0	1	0	2	0
Barrington	M	119	405	0	0	0	1	1	1	0	0	0	0	1	1	1	0	1	2	0	0	0	2	0	0	0	0	0	0	1	0	0	0	1	1	0	0	1	3	0	2	4	1	2	1	0	1	0	2
Barritt	unknown	53	66	1	1	0	0	0	0	1	1	0	1	1	0	1	1	0	1	2	0	1	0	0	2	0	1	2	0	2	0	1	2	1	1	1	0	0	1	0	1	0	0	0	2	1	1	0	1
Barron	unknown	67	106	0	1	0	2	0	0	0	0	0	0	0	0	0	2	0	0	1	1	1	2	1	1	1	0	1	1	3	0	0	3	0	1	1	1	1	1	2	2	1	2	0	2	2	1	2	0
Barrow	unknown	103	293	3	3	2	1	2	1	3	2	1	3	5	2	3	3	0	0	3	4	2	3	2	2	5	4	4	3	4	3	8	3	2	2	7	4	4	6	2	9	1	5	2	6	6	9	3	4
Barrowclough	unknown	42	57	0	1	1	0	0	0	0	1	0	1	0	0	1	1	0	3	1	0	1	0	0	1	0	2	1	0	1	0	0	1	1	1	0	0	0	0	0	0	1	0	0	0	2	0	1	1
Barry	M	154	4710	0	0	1	0	0	0	1	0	0	0	0	0	2	1	0	1	0	0	2	0	0	2	0	1	2	2	2	1	1	1	2	4	1	2	3	2	2	2	1	3	2	0	1	3	0	0
Bartholomew	M	105	196	4	0	1	0	1	2	2	0	0	2	4	0	2	3	2	2	0	2	3	2	0	0	2	1	0	0	1	1	1	2	1	0	1	0	1	1	3	3	3	3	2	1	1	5	3	3
Bartlett	unknown	96	173	2	1	0	0	0	0	1	1	0	3	0	0	1	1	1	1	0	3	0	1	2	0	1	1	0	5	2	2	0	3	1	7	1	2	1	1	2	1	2	1	3	0	2	3	2	3
Bartley	M	82	121	0	0	0	0	1	0	3	0	0	1	0	0	1	0	1	0	0	1	1	0	1	2	1	0	1	0	1	1	0	1	0	2	1	0	0	3	1	0	2	1	1	0	1	2	0	1
Barton	M	143	878	5	9	3	4	3	5	3	5	6	4	1	5	4	6	3	5	9	9	3	3	5	7	6	8	8	6	13	10	6	9	11	12	4	8	10	8	13	4	10	10	10	8	5	15	10	13
Bashir	unknown	33	87	0	0	0	0	0	0	0	0	0	0	0	0	0	0	0	0	0	0	0	0	0	0	0	0	0	0	0	0	0	0	0	0	0	0	0	0	0	0	0	0	0	0	0	0	0	0
Basil	M	118	953	0	0	0	0	0	0	1	0	0	0	0	0	0	0	1	1	0	0	0	3	0	0	0	1	1	3	2	1	0	0	1	0	1	2	1	3	3	7	6	3	5	8	7	6	6	11
Bassett	unknown	61	91	0	0	0	0	0	1	0	0	2	0	1	1	0	2	1	1	0	0	2	0	0	0	1	2	0	3	0	0	1	1	2	0	0	2	1	0	1	1	0	4	2	0	2	0	1	1
Bate	unknown	76	154	0	1	1	0	0	0	0	1	1	2	2	4	1	2	0	1	3	0	2	0	2	0	1	2	1	1	0	1	1	2	2	4	1	0	2	1	1	3	2	1	5	0	3	1	0	0
Bateman	unknown	90	221	3	0	2	1	1	1	0	1	1	4	0	1	3	3	2	1	3	3	0	1	0	2	1	1	0	2	0	2	1	4	4	2	1	2	5	2	2	5	3	0	4	1	4	2	3	4
Bates	unknown	103	264	3	1	1	0	0	1	0	1	3	3	2	1	1	2	2	3	1	3	4	3	3	3	1	7	2	1	2	2	2	3	2	3	2	2	2	4	7	6	3	1	6	4	4	2	3	4
Bateson	unknown	72	147	2	1	2	0	0	0	4	2	1	1	3	3	3	2	2	0	0	2	2	2	3	2	4	0	0	2	1	4	2	1	0	0	1	2	3	0	0	2	0	5	1	1	2	5	4	2
Batten	unknown	39	51	0	0	0	0	0	0	0	0	0	0	0	0	0	1	0	0	0	1	1	0	0	0	0	0	1	0	0	0	0	0	0	0	0	1	0	0	0	0	0	0	0	0	0	0	2	2
Battersby	unknown	81	126	0	1	1	1	0	0	0	1	2	1	1	1	0	1	0	0	0	0	2	2	1	0	1	1	1	1	0	1	1	2	0	3	1	2	1	0	3	2	1	1	1	6	2	3	1	2
Batty	unknown	76	147	5	0	2	0	1	0	0	3	0	1	2	2	1	1	1	2	1	1	1	1	1	2	3	3	6	2	5	3	5	2	2	1	2	5	2	2	1	3	2	3	1	2	1	0	2	2
Baxendale	unknown	43	62	0	0	0	0	0	0	0	0	0	0	0	1	0	0	0	0	0	0	0	0	0	0	0	1	0	1	0	1	0	0	1	0	0	1	2	3	0	2	1	0	1	0	0	3	2	0
Baxter	M	129	479	0	2	2	2	1	0	2	2	3	2	1	4	3	1	4	3	3	3	7	2	2	4	4	3	8	4	6	1	2	4	7	4	5	8	6	6	9	6	6	4	8	5	4	4	6	5
Bayley	unknown	86	204	1	2	2	1	3	1	4	4	2	3	2	3	1	3	7	3	4	0	4	1	2	4	0	4	4	3	4	4	2	7	3	8	3	3	2	2	2	6	0	1	2	3	3	5	4	3
Baynes	unknown	41	55	0	0	0	0	0	0	0	0	0	1	0	0	0	1	0	0	1	1	0	1	0	2	1	0	1	0	0	0	0	0	1	3	0	1	1	0	0	2	0	1	0	0	1	0	0	4
Beaconsfield	unknown	29	61	0	0	0	0	0	0	0	0	0	0	0	0	0	0	0	0	0	0	0	0	0	0	0	0	0	0	0	0	0	0	0	0	0	0	0	0	0	0	2	2	2	4	2	9	3	0
Beard	unknown	54	98	0	1	1	0	2	1	0	0	0	0	1	0	1	0	1	0	2	1	0	1	0	0	2	0	2	2	0	1	2	2	1	3	0	1	0	2	3	1	5	1	3	0	4	1	3	0
Beardmore	unknown	54	86	2	0	0	0	1	0	0	0	0	0	0	0	2	0	1	0	1	2	0	1	2	0	1	0	0	1	0	3	0	1	1	0	4	2	2	0	3	2	1	3	1	0	2	1	2	0
Beatrice	F	172	10806	0	2	2	0	2	1	0	0	1	2	2	4	1	1	4	1	3	2	4	18	23	23	30	29	31	52	55	75	65	67	69	84	87	108	99	127	171	164	168	202	217	217	221	191	222	229
Beatrix	F	54	77	0	0	0	0	0	0	0	0	0	0	0	0	1	0	0	0	1	0	0	0	0	0	0	3	0	0	0	1	0	1	0	0	0	0	0	2	0	0	1	0	1	1	1	0	1	2
Beattie	unknown	81	134	0	0	0	1	0	0	0	0	0	0	0	0	0	1	0	0	1	0	0	1	1	1	1	1	1	0	0	2	0	2	1	3	1	1	1	1	6	1	2	1	0	2	1	1	1	2
Beau	M	18	69	0	0	0	0	0	0	0	0	0	0	0	0	0	0	0	0	0	0	0	0	0	0	0	0	0	0	0	0	0	0	0	0	0	0	0	0	0	0	0	0	0	0	0	0	0	0
Beaumont	M	130	502	3	1	1	2	3	3	3	4	3	3	2	2	4	6	3	3	5	5	5	1	3	1	6	5	5	3	3	6	5	5	2	8	3	5	9	8	6	8	10	9	4	4	4	8	6	9
Bebbington	unknown	42	58	1	0	0	0	0	2	1	0	0	0	0	0	0	1	0	0	1	2	1	0	1	0	0	0	2	0	1	1	3	0	1	0	1	1	2	0	0	2	0	2	0	0	3	0	1	0
Beck	unknown	75	114	1	1	0	0	0	0	0	2	1	0	0	1	0	0	0	1	4	0	2	0	2	1	0	1	0	2	0	1	1	1	0	1	0	0	2	1	1	1	0	0	1	1	2	1	2	2
Beckett	M	104	324	1	0	0	3	1	3	0	6	8	1	2	1	3	1	3	3	4	4	0	1	6	3	1	3	3	1	2	5	4	3	2	3	3	4	7	8	6	4	7	7	8	4	0	4	5	5
Beckwith	unknown	56	75	0	1	0	0	1	1	2	0	0	0	0	0	1	1	1	2	0	3	1	1	0	0	0	1	2	2	1	4	2	2	0	0	0	2	1	1	0	1	0	1	0	1	0	1	0	0
Bede	unknown	57	74	0	0	1	0	0	0	0	0	1	2	0	0	0	1	0	0	0	0	0	0	0	0	0	0	0	0	0	1	2	0	1	2	0	1	2	0	2	1	0	1	0	0	0	1	1	1
Bedford	unknown	95	212	2	0	2	2	2	2	1	1	0	1	2	1	2	0	2	0	2	1	1	1	0	3	2	1	2	2	2	1	3	4	1	2	3	1	4	4	3	0	2	0	3	1	4	4	6	5
Bee	unknown	40	55	0	1	0	0	0	0	0	0	1	0	1	0	0	0	0	0	0	0	1	0	0	1	1	1	0	1	3	0	1	0	0	0	0	0	0	1	1	2	0	0	2	0	0	2	0	1
Beech	unknown	91	195	1	3	1	1	2	1	3	2	0	3	0	2	2	0	2	1	1	0	2	0	4	1	4	1	2	3	0	3	2	2	2	5	0	4	3	4	2	2	3	3	2	3	1	1	5	1
Beecroft	unknown	54	73	2	1	0	0	0	0	1	1	3	0	3	1	2	0	0	2	0	1	0	2	2	2	0	1	1	2	0	3	0	1	1	0	0	1	1	0	1	1	1	1	0	1	1	0	2	1
Beesley	unknown	43	53	0	1	0	1	0	0	0	0	0	0	0	0	1	0	0	1	0	0	0	0	1	1	1	0	2	0	0	1	1	0	1	0	0	1	1	0	1	0	1	0	0	0	1	1	1	2
Begum	unknown	46	400	0	0	0	0	0	0	0	0	0	0	0	0	0	0	0	0	0	0	0	0	0	0	0	0	0	0	0	0	0	0	0	0	0	0	0	0	0	0	0	0	0	0	0	0	0	0
Belfield	unknown	39	52	0	0	0	1	0	0	0	1	0	0	0	0	0	1	0	0	0	1	0	0	0	0	1	0	0	0	0	1	1	0	1	0	0	0	0	2	1	1	1	0	0	1	3	1	1	1
Belinda	F	96	347	0	0	0	0	0	0	1	0	0	1	0	0	0	0	0	0	0	0	0	0	0	0	0	0	0	1	1	1	0	1	0	1	2	1	0	1	0	0	2	1	2	2	0	1	0	5
Bell	F	131	1371	3	7	9	8	11	7	11	4	8	10	6	7	8	4	13	11	5	14	16	5	7	11	12	12	13	13	13	16	14	13	28	20	18	16	19	18	23	24	22	16	16	23	23	29	24	16
Bella	F	110	348	0	2	1	0	0	0	1	2	4	3	0	3	4	0	0	2	3	1	5	1	5	2	1	2	2	3	3	8	4	6	5	5	3	11	6	5	6	3	4	9	6	3	3	13	1	6
Bellamy	unknown	42	50	0	0	0	0	0	2	0	0	0	1	1	0	2	1	0	0	0	0	0	0	0	0	1	1	0	1	1	0	1	0	0	0	1	0	2	1	0	1	0	0	0	0	0	0	2	0
Belle	F	83	205	0	0	0	0	0	0	0	0	0	0	0	0	0	0	0	0	1	0	0	0	0	0	0	0	0	0	0	0	0	1	0	1	0	0	0	0	1	1	0	0	1	1	1	1	0	0
Bellis	unknown	71	104	0	0	0	0	0	0	0	0	1	1	0	0	1	0	0	0	0	1	0	1	1	3	1	0	0	0	1	2	1	2	0	0	0	3	1	3	0	3	1	2	1	2	0	0	0	1
Belton	unknown	43	57	1	0	0	0	0	0	0	1	0	0	0	0	1	0	0	0	0	0	0	0	0	0	1	0	0	2	0	0	2	1	1	1	1	2	3	1	1	2	1	0	0	0	0	2	1	1
Ben	M	132	422	0	0	0	0	0	0	1	3	0	0	1	1	1	0	0	0	0	3	1	0	2	0	0	0	1	2	4	1	1	4	0	1	1	4	0	3	3	2	3	2	1	2	1	2	3	2
Benbow	unknown	42	53	0	0	0	0	0	0	0	1	0	0	0	1	1	1	0	0	0	0	0	0	1	0	0	0	0	1	0	0	0	1	0	0	0	2	0	0	1	0	0	2	1	0	0	0	0	0
Benedict	M	147	487	1	0	1	1	0	1	1	1	0	0	1	0	1	2	1	1	0	1	1	2	0	2	0	1	1	0	1	1	2	0	0	2	1	2	0	0	1	3	1	1	1	3	2	2	8	1
Benjamin	M	177	5077	6	12	6	20	20	22	12	25	23	25	18	20	23	25	24	33	29	27	29	32	27	41	26	44	51	40	46	38	34	47	36	53	40	48	49	40	46	49	43	61	42	46	48	26	54	37
Bennet	M	57	78	0	2	1	0	0	1	0	2	1	0	0	1	0	0	1	0	0	0	0	0	0	1	2	2	0	1	0	0	0	4	0	2	2	2	0	2	1	1	0	3	1	1	1	0	1	0
Bennett	M	151	1472	8	2	6	8	3	6	12	5	13	5	5	7	9	7	7	7	7	9	14	13	15	12	11	14	12	13	18	12	16	14	13	23	13	15	24	14	23	15	21	22	18	18	24	17	23	18
Benson	M	130	622	0	3	3	4	2	1	3	3	4	4	5	6	1	5	8	5	3	5	4	6	6	3	2	7	4	6	5	4	9	7	5	4	3	7	7	7	5	6	11	10	11	3	10	7	7	6
Bent	unknown	42	67	0	1	1	2	0	0	0	0	0	0	1	0	1	1	0	1	0	0	2	0	0	0	3	2	3	0	0	2	2	1	0	0	2	0	0	2	0	1	1	0	1	2	1	2	3	0
Bentham	unknown	67	95	0	0	1	0	0	1	1	0	1	0	1	0	0	0	0	0	1	1	0	1	0	0	1	0	0	2	0	0	0	0	0	1	1	2	1	0	0	3	1	1	1	0	1	2	1	0
Bentley	M	141	832	4	8	5	8	11	8	6	4	8	6	8	5	8	5	5	2	7	9	8	6	8	8	7	6	10	10	13	11	9	10	7	6	14	9	7	8	6	14	10	17	8	8	14	11	11	17
Benton	unknown	61	85	0	0	0	0	0	1	1	0	0	0	1	0	1	1	0	0	2	0	0	0	0	1	2	1	1	1	4	0	1	0	1	2	1	1	1	0	2	0	0	0	2	0	4	1	1	2
Berenice	F	41	61	0	1	0	0	0	0	0	0	0	0	0	0	0	0	0	0	0	0	0	0	0	0	0	0	0	0	0	0	0	0	0	0	0	0	0	0	0	0	0	0	0	1	0	0	0	1
Beresford	M	130	444	0	0	0	1	1	2	0	1	0	0	0	2	0	0	2	1	4	0	1	0	2	1	0	3	0	1	3	0	1	2	5	2	2	1	3	4	0	1	2	2	2	2	1	3	3	3
Berkeley	unknown	46	57	0	0	0	0	1	0	0	0	0	0	0	0	0	0	0	1	0	0	0	0	1	0	0	0	0	0	1	0	1	0	1	0	1	1	1	2	0	0	0	0	0	0	2	0	0	0
Bernadette	F	97	2131	0	0	0	0	0	0	0	0	0	0	0	0	0	0	0	0	0	0	0	0	0	0	0	0	0	0	0	0	0	0	0	0	0	0	0	0	0	0	0	0	0	1	0	0	0	0
Bernard	M	172	7288	3	0	3	5	1	3	1	1	6	4	4	2	7	4	9	4	4	7	13	8	13	10	7	11	15	11	9	5	11	16	23	20	21	16	14	20	33	26	41	23	28	34	39	42	32	35
Bernardette	F	47	100	0	0	0	0	0	0	0	0	0	0	0	0	0	0	0	0	0	0	0	0	0	0	0	0	0	0	0	0	0	0	0	0	0	0	0	0	0	0	0	0	0	0	0	0	0	0
Bernice	F	109	355	0	0	0	0	0	0	0	0	0	0	0	0	0	0	0	0	0	0	0	0	0	0	0	0	0	0	0	0	0	0	0	0	0	0	1	1	0	1	0	0	1	1	0	2	1	1
Berrisford	unknown	65	93	0	1	0	0	0	0	0	1	0	2	0	1	2	0	0	1	0	0	0	3	0	1	1	0	0	2	1	0	0	3	1	1	2	1	1	2	0	0	2	0	2	1	0	1	2	1
Berry	M	115	522	3	3	2	0	1	3	3	4	1	5	1	4	4	6	2	0	4	4	3	4	6	5	4	5	5	6	3	4	8	7	3	4	6	3	3	7	3	5	11	11	7	7	8	8	12	5
Bert	M	73	193	0	0	0	0	0	0	0	0	0	0	0	0	0	0	0	0	0	0	0	0	0	0	0	0	0	0	0	0	0	0	0	0	0	0	0	0	0	0	0	1	0	0	0	0	1	0
Bertha	F	119	1999	0	1	0	1	1	2	3	2	4	1	2	1	0	0	4	5	0	4	3	4	13	7	16	11	17	15	17	18	25	20	26	28	24	30	30	21	34	36	47	38	40	41	46	40	38	43
Bertie	M/F	95	520	0	0	1	0	1	0	0	0	0	0	1	0	0	0	0	0	0	0	2	0	0	1	2	1	1	1	0	1	2	0	3	2	3	5	4	2	7	8	8	5	13	11	16	16	14	22
Bertram	M	134	2244	0	0	0	0	1	0	1	1	1	1	0	0	1	1	1	0	0	2	0	4	1	1	7	2	4	6	2	1	3	5	7	9	9	14	9	8	13	26	22	33	31	32	42	44	25	36
Bertrand	M	61	133	0	0	0	0	0	0	0	0	0	0	0	0	0	1	0	0	2	0	0	0	0	0	0	0	1	0	0	0	0	0	0	1	1	0	2	2	1	2	3	3	3	2	3	7	3	4
Berwyn	M	55	95	0	0	0	0	0	0	0	0	0	0	0	0	0	0	0	0	0	0	0	0	0	0	0	0	0	0	0	0	0	0	0	0	0	0	0	0	0	1	0	0	0	0	1	0	0	0
Beryl	F	108	2461	0	0	0	0	0	0	0	0	0	0	0	0	0	0	0	0	0	0	0	0	0	0	0	0	0	0	0	0	0	0	0	0	1	1	0	0	0	0	0	0	0	1	1	0	3	1
Bessie	F	108	845	0	0	0	0	0	0	0	0	0	0	0	2	1	0	0	1	0	0	0	0	3	1	1	4	0	6	1	5	7	2	3	4	9	8	6	7	2	5	5	5	14	5	11	16	7	11
Best	unknown	50	67	2	0	0	1	1	0	0	0	1	0	0	0	0	0	3	1	2	0	1	1	0	1	0	4	2	0	1	0	0	2	1	0	0	0	0	1	0	2	1	1	5	0	1	0	0	0
Beswick	unknown	101	261	3	2	1	4	0	1	2	2	2	2	1	2	2	1	2	1	1	1	1	2	4	4	0	4	6	4	5	5	6	2	3	1	3	3	4	3	5	5	4	12	6	4	3	4	2	1
Beth	F	69	563	0	0	0	0	0	0	0	0	0	0	0	0	0	0	0	0	0	0	0	0	0	0	0	0	0	0	0	0	0	0	0	0	0	0	0	0	0	0	0	0	0	0	0	0	0	0
Bethan	F	43	122	0	0	0	0	0	0	0	0	0	0	0	0	0	0	0	0	0	0	0	0	0	0	0	0	0	0	0	0	0	0	0	0	0	0	0	0	0	0	0	0	0	0	0	0	0	0
Bethany	F	28	276	0	0	0	0	0	0	0	0	0	0	0	0	0	0	0	0	0	0	0	0	0	2	0	0	0	0	0	0	0	0	0	0	0	0	0	0	0	0	0	0	0	0	0	0	0	0
Bethel	F	47	55	0	1	0	2	1	0	2	1	0	1	1	1	1	0	0	0	0	1	0	0	0	0	1	0	0	2	0	0	0	0	1	1	1	1	1	1	1	0	0	2	0	0	0	0	0	1
Bethell	unknown	44	55	1	1	0	0	0	1	0	2	0	1	0	0	0	1	0	0	1	1	0	0	0	0	1	0	0	0	0	2	0	0	1	0	1	0	0	1	1	1	1	0	0	0	1	1	0	1
Betsy	F	112	555	0	1	1	0	1	0	1	1	1	1	0	3	4	6	0	3	5	7	5	6	10	8	7	3	10	4	6	6	10	6	14	9	10	8	9	17	8	12	11	12	12	13	8	9	12	13
Betty	F	127	1677	2	2	1	2	0	1	2	0	1	1	1	1	2	4	2	1	0	1	0	0	0	0	2	1	0	0	0	0	2	2	3	1	0	3	2	0	2	0	1	1	0	1	1	3	0	1
Bevan	M	113	245	2	1	2	1	0	2	2	1	2	1	3	0	3	0	0	2	1	1	1	4	2	1	2	3	2	4	3	2	2	3	2	1	3	1	1	2	3	0	3	1	1	5	1	1	0	2
Beverley	F	127	857	0	0	0	1	0	1	0	0	2	0	0	0	0	1	0	0	0	0	0	0	0	0	0	1	0	0	1	0	0	1	0	1	1	1	0	2	0	2	2	1	1	1	1	0	1	1
Beverly	F	40	83	0	0	0	0	0	0	0	0	0	0	0	0	0	0	0	0	0	0	0	0	0	0	0	0	0	0	0	0	0	0	0	0	0	0	0	0	0	0	0	0	0	0	0	0	0	0
Bewley	unknown	46	54	0	0	1	0	0	0	0	0	0	0	0	0	0	0	1	1	0	0	0	0	0	2	1	0	0	1	0	0	0	1	0	1	0	1	1	0	0	1	0	2	2	1	1	0	2	1
Bianca	F	29	64	0	0	0	0	0	0	0	0	0	0	0	0	0	0	0	0	0	0	0	0	0	0	0	0	0	0	0	0	0	0	0	0	0	0	0	0	0	0	0	0	0	0	0	0	0	0
Bibby	unknown	91	203	1	1	1	0	1	5	2	1	1	3	0	0	0	2	2	4	3	7	1	3	1	2	2	5	4	0	0	5	4	4	1	3	5	2	3	1	4	2	2	6	2	1	3	3	0	1
Bibi	F	43	294	0	0	0	0	0	0	0	0	0	0	0	0	0	0	0	0	0	0	0	0	0	0	0	0	0	0	0	0	0	0	0	0	0	0	0	0	0	0	0	0	0	0	0	0	0	0
Bickerton	unknown	52	68	0	1	0	0	0	1	1	0	1	0	1	0	1	0	0	0	2	0	0	1	1	0	0	0	1	1	2	0	0	1	0	1	0	0	1	0	3	1	2	0	1	0	1	1	2	2
Billington	unknown	83	141	0	1	1	0	0	0	2	0	0	0	0	1	2	1	3	0	2	0	2	1	2	0	1	1	4	3	0	0	0	3	1	1	1	2	1	4	2	3	2	3	3	2	1	2	1	2
Billy	M	31	60	0	0	0	0	0	0	0	0	0	0	0	0	0	0	0	0	0	0	0	0	0	0	0	0	0	0	1	0	0	0	0	0	0	0	0	0	0	0	0	0	0	0	0	0	0	0
Bin	unknown	27	66	0	0	0	0	0	0	0	0	0	0	0	0	0	0	0	0	0	0	0	0	0	0	0	0	0	0	0	0	0	0	0	0	0	0	0	0	0	0	0	0	0	0	0	0	0	0
Bingham	unknown	61	84	0	0	0	0	0	0	0	1	0	1	1	1	0	0	0	2	0	1	0	0	0	1	1	1	3	1	2	0	1	1	1	1	3	2	2	0	2	1	0	1	0	1	4	0	0	1
Bingley	unknown	40	55	1	1	0	1	0	1	1	0	0	1	0	0	0	2	1	4	2	1	1	0	2	0	1	0	0	2	0	0	0	0	0	0	0	0	0	0	0	1	0	2	3	0	0	1	0	1
Binns	unknown	76	162	1	1	0	1	3	3	1	4	1	2	1	4	2	6	1	2	1	4	2	1	3	3	1	2	3	2	3	1	0	3	0	4	5	0	3	1	4	4	3	0	3	4	3	3	3	1
Birch	unknown	105	405	2	1	1	1	1	1	9	2	4	2	4	2	4	2	2	6	2	4	1	3	4	6	2	4	5	4	1	3	10	4	10	7	3	5	3	4	10	13	10	2	6	4	4	4	6	5
Birchall	unknown	99	271	1	2	0	0	0	0	0	1	4	0	1	0	1	1	1	1	0	3	7	1	3	1	3	4	4	1	2	1	1	0	3	1	1	3	5	2	3	5	3	3	3	3	3	3	2	6
Bird	unknown	83	221	0	4	0	1	2	0	2	2	1	4	0	0	4	0	2	3	1	2	4	2	2	4	2	3	5	2	2	5	3	1	5	0	2	2	3	3	3	6	3	4	2	2	0	2	2	8
Birkett	unknown	106	287	0	0	0	0	1	1	1	1	0	3	1	1	0	1	0	4	2	5	2	1	4	0	2	5	4	1	5	1	3	0	2	1	2	1	3	1	2	5	4	5	3	4	5	1	2	3
Birks	unknown	43	67	2	0	0	2	0	3	0	0	0	0	2	1	0	0	1	0	3	2	0	2	0	1	0	1	1	1	2	1	1	1	5	1	1	1	2	0	3	1	0	2	1	1	0	1	0	2
Birtles	unknown	55	82	0	1	2	1	1	1	0	1	0	0	0	0	1	0	1	0	0	0	1	0	1	0	0	0	0	0	1	1	1	0	0	3	1	3	2	1	2	4	0	1	0	2	2	0	1	1
Birtwistle	unknown	77	165	0	0	1	0	1	0	0	2	0	1	1	1	0	0	0	2	0	0	0	0	1	2	0	1	1	0	1	4	1	1	2	5	0	2	1	3	4	0	7	3	3	1	0	0	3	2
Bishop	unknown	95	218	0	1	1	2	1	4	0	0	1	1	2	1	0	2	4	1	3	1	2	2	2	1	0	1	2	4	1	1	2	2	6	3	2	1	4	7	4	0	2	4	3	5	2	3	1	1
Bithell	unknown	43	51	0	0	0	1	0	0	0	0	0	0	0	0	0	0	0	0	1	1	0	0	0	2	0	1	0	0	0	1	0	0	1	2	0	0	1	0	0	1	0	0	1	0	0	0	0	0
Black	unknown	61	78	1	1	0	0	4	0	1	0	0	0	0	0	0	1	1	0	0	0	0	1	0	1	1	0	0	1	1	0	1	1	1	0	1	0	2	0	0	2	1	2	1	1	2	1	1	1
Blackburn	unknown	118	468	2	1	2	2	4	5	2	1	3	1	5	3	2	5	3	5	2	6	3	5	3	5	5	3	4	4	3	4	5	3	8	5	5	4	11	6	7	4	6	8	1	6	9	12	2	8
Blackshaw	unknown	55	75	0	0	2	0	1	3	0	0	1	1	0	2	0	0	1	1	1	1	0	0	0	2	1	1	1	0	1	2	0	2	1	1	0	0	1	2	3	1	1	0	1	2	3	0	0	0
Blackwell	unknown	86	149	1	0	1	1	1	0	1	1	0	0	0	0	0	2	2	2	0	0	3	0	0	0	3	2	1	2	2	2	1	4	2	1	1	2	1	3	3	1	0	0	2	4	1	3	1	1
Blair	M/F	122	268	0	0	0	1	0	0	1	0	0	0	1	0	0	1	3	1	0	0	0	1	0	2	1	0	0	1	6	1	1	2	2	5	2	3	3	2	1	2	1	2	0	1	3	0	0	1
Blake	M	135	359	0	0	2	0	2	2	0	0	0	1	0	0	2	0	2	3	2	0	2	2	1	4	1	3	3	2	1	4	2	4	4	3	4	1	2	0	5	2	1	2	2	2	5	3	3	2
Blakeley	unknown	55	72	0	0	0	1	1	0	0	0	1	1	1	0	0	0	1	2	3	1	2	0	0	0	1	0	2	0	0	1	1	2	3	1	1	0	1	0	2	1	0	2	1	0	1	2	1	0
Blakey	unknown	55	77	0	0	1	1	0	0	1	0	1	0	0	1	1	1	0	1	2	0	3	0	1	0	3	1	4	1	1	1	0	1	2	1	0	0	0	1	1	0	2	0	0	1	1	0	1	4
Blanch	F	86	381	0	0	0	0	1	0	1	1	1	4	1	1	2	1	2	4	4	3	3	6	6	2	6	8	5	2	5	3	5	3	2	7	8	5	2	6	13	7	14	9	5	5	7	5	10	8
Blanchard	unknown	46	68	0	1	1	0	1	0	0	0	0	0	1	0	0	0	0	0	0	0	0	3	1	1	0	4	0	0	1	1	0	0	0	0	0	0	1	1	2	2	0	2	0	1	2	1	0	1
Blanche	F	147	2564	1	1	0	2	1	3	3	6	3	1	4	5	5	10	9	8	7	7	8	8	11	7	17	13	7	19	21	23	18	23	22	25	29	36	33	48	36	38	34	42	42	37	39	37	39	42
Bland	unknown	88	177	2	1	0	1	2	2	0	1	1	3	2	1	2	2	3	1	2	1	2	2	1	1	1	1	4	3	2	4	3	1	3	0	4	2	0	2	3	2	3	5	4	1	4	3	2	2
Bleasdale	unknown	54	79	0	0	0	0	0	0	0	0	1	0	0	0	0	0	1	2	1	1	1	1	0	1	1	0	0	1	1	2	1	1	1	0	0	0	1	0	0	2	0	1	2	2	0	0	0	0
Blodwen	F	81	778	0	0	0	0	0	0	0	0	0	0	0	0	0	0	0	0	0	0	0	0	0	0	0	0	0	0	0	0	0	0	0	1	0	0	0	0	0	0	0	0	2	3	3	7	9	4
Bloor	unknown	53	91	0	1	1	0	2	0	3	1	2	2	2	0	1	0	0	0	0	0	1	2	3	1	1	2	2	2	2	0	3	0	3	0	2	1	4	0	3	3	0	0	1	1	1	1	0	1
Blue	unknown	27	77	0	0	0	0	0	0	0	0	0	0	0	0	0	0	0	0	0	0	0	0	0	0	0	0	0	0	0	0	0	0	0	0	0	0	0	0	1	0	0	0	0	0	0	0	0	0
Blundell	unknown	86	211	1	0	0	1	2	1	1	1	0	1	1	0	1	1	1	0	4	0	0	0	1	1	1	2	3	0	3	2	3	2	1	1	1	2	4	0	3	2	3	2	5	5	3	3	3	5
Blyth	unknown	60	84	0	0	2	1	1	2	0	1	0	1	1	1	0	0	0	0	1	1	0	3	2	0	0	0	1	0	1	0	1	1	1	3	1	3	1	1	1	1	1	1	2	0	1	2	2	1
Blythe	unknown	67	92	0	0	1	0	0	0	1	0	0	0	0	0	0	0	0	0	0	1	0	3	1	1	1	3	1	0	1	1	1	1	0	0	0	1	2	0	1	0	2	1	1	2	1	0	0	0
Boardman	unknown	88	252	0	5	1	1	0	3	0	0	2	1	4	1	0	4	1	0	1	2	5	3	0	5	2	0	3	4	1	3	1	3	5	3	5	3	8	4	6	4	3	5	8	5	0	6	6	3
Boden	unknown	63	105	1	0	0	1	0	0	2	0	0	0	1	0	1	0	2	0	0	1	1	0	1	0	0	0	0	2	0	0	0	3	2	1	0	0	1	2	0	2	1	2	2	0	1	0	1	1
Bolton	unknown	114	451	2	3	3	3	2	1	5	3	8	5	5	3	6	2	5	2	1	4	4	6	5	9	5	4	4	3	4	3	3	6	7	6	3	8	5	6	9	7	3	9	6	5	6	2	12	3
Bond	unknown	103	320	4	2	5	1	0	6	1	3	4	2	2	3	2	4	0	2	4	2	0	2	7	4	6	1	3	1	3	3	6	6	4	4	4	2	3	5	2	4	4	4	4	6	2	7	4	6
Bonner	unknown	38	55	0	0	0	0	0	0	0	0	0	0	1	1	0	0	0	0	0	1	0	1	0	1	0	0	0	1	2	1	0	0	2	0	3	0	1	1	0	0	0	0	0	0	0	0	0	1
Boon	unknown	48	54	1	2	0	1	0	0	0	1	0	0	1	1	1	0	0	1	0	1	0	1	0	1	1	0	1	0	2	1	0	0	2	0	0	0	1	0	0	0	1	2	0	1	1	1	1	0
Booth	M	132	1426	8	15	4	9	11	9	15	12	13	14	15	6	19	18	14	20	17	13	22	15	12	17	16	22	24	20	17	14	19	23	31	19	22	15	18	18	22	26	25	12	15	20	19	15	18	23
Boothby	unknown	39	54	0	0	1	0	1	0	1	0	0	1	0	0	0	1	0	0	0	2	2	1	1	0	2	0	0	1	1	3	0	1	2	2	2	1	1	0	0	0	1	2	1	0	1	2	2	1
Boothman	unknown	52	71	0	0	0	1	0	0	0	0	0	1	0	0	0	1	0	0	0	0	2	0	0	1	0	1	1	0	0	0	1	0	0	2	1	1	2	0	0	2	0	3	2	1	3	0	0	0
Bostock	unknown	82	153	0	0	0	1	1	1	1	3	0	0	0	1	0	1	1	1	1	1	1	1	0	0	5	2	1	2	2	1	3	4	2	1	0	2	1	2	2	1	1	0	1	3	1	0	3	1
Boston	unknown	36	51	0	0	0	0	0	1	0	0	1	1	1	0	0	0	0	1	0	0	1	0	1	0	0	1	2	0	1	0	0	0	0	0	3	3	1	0	1	0	1	0	0	0	0	0	0	0
Boswell	unknown	69	99	0	0	0	0	0	0	0	0	1	0	1	0	0	0	2	3	0	1	0	2	0	1	1	1	0	1	2	0	1	2	1	2	2	1	2	0	2	1	0	0	1	0	2	1	2	2
Bottomley	unknown	70	127	0	3	2	2	1	1	3	0	1	1	2	3	1	2	3	0	1	3	1	0	3	3	1	0	0	1	3	2	0	1	1	2	4	2	2	4	1	3	2	3	2	0	1	2	3	2
Boulton	unknown	91	223	5	1	2	2	1	1	0	0	3	1	4	2	1	2	2	5	1	3	5	0	3	4	2	2	4	4	5	4	1	4	5	2	1	3	3	2	2	3	5	1	4	1	3	5	2	5
Bourne	unknown	104	272	0	4	3	3	3	1	3	2	5	3	0	3	3	4	1	3	3	1	2	1	0	2	3	2	4	0	3	1	2	4	3	2	3	0	6	6	2	2	4	3	4	6	5	5	4	4
Bowden	unknown	111	243	1	1	0	2	0	2	3	0	1	0	0	2	4	1	0	2	2	4	0	1	0	3	2	2	2	3	1	1	0	2	2	3	2	3	4	0	5	3	5	2	5	3	4	1	0	0
Bowen	unknown	110	264	0	0	0	0	0	1	0	1	3	0	0	1	1	1	1	0	0	3	0	5	4	0	2	4	2	4	0	2	5	4	0	3	0	2	0	1	1	4	2	2	4	2	2	3	3	3
Bower	unknown	85	185	1	2	0	1	1	2	1	2	1	3	0	1	1	1	0	0	1	3	1	2	0	3	1	4	2	2	3	7	4	2	3	0	2	2	3	2	2	7	7	3	3	4	3	3	4	1
Bowers	unknown	83	179	0	0	1	2	0	1	4	0	2	2	1	0	1	1	3	1	1	1	3	3	3	0	2	3	3	2	1	4	2	1	0	2	1	0	0	0	2	3	1	1	7	1	3	2	3	2
Bowes	unknown	59	80	0	0	0	0	0	0	1	0	2	0	0	0	0	0	2	0	2	2	2	2	1	1	0	1	2	0	1	1	1	1	0	0	0	0	1	2	0	1	0	1	0	0	0	1	1	1
Bowker	unknown	89	181	2	3	3	1	1	4	4	4	1	3	1	0	0	3	2	3	1	2	2	1	1	5	4	1	1	0	2	1	3	0	1	1	1	4	2	4	2	4	1	3	4	1	2	2	3	2
Bowler	unknown	49	68	2	0	0	0	1	0	1	0	0	1	0	0	1	0	1	1	0	1	1	0	1	0	2	3	2	0	2	0	0	0	0	3	0	2	1	3	1	0	0	1	1	1	0	2	1	1
Bowman	unknown	99	254	0	0	1	1	1	2	1	4	0	1	0	2	4	3	1	0	3	1	1	2	1	1	3	5	2	2	4	7	1	3	7	3	2	6	7	2	4	6	1	4	9	7	8	4	5	5
Bowyer	unknown	62	91	0	0	0	1	1	0	0	1	0	1	0	1	0	0	0	1	1	0	2	1	0	1	2	1	1	0	0	0	0	0	3	0	0	3	1	1	0	0	0	0	1	5	0	1	1	0
Boyce	M	47	60	0	0	0	0	0	0	0	0	1	0	0	0	1	2	0	0	0	0	0	0	0	0	2	1	0	1	1	1	0	0	0	0	1	0	0	0	1	0	0	0	0	2	1	1	0	0
Boyd	M	140	421	0	1	1	0	1	1	0	2	1	0	1	2	1	2	0	1	0	1	0	2	1	2	1	3	2	1	3	4	1	5	4	2	2	1	1	2	3	3	2	2	1	1	3	7	2	5
Boyes	unknown	45	55	0	0	0	0	0	0	0	2	0	2	1	0	0	0	0	1	0	0	0	0	0	1	0	0	1	0	1	2	1	0	0	1	1	1	1	2	1	2	4	1	0	0	1	0	1	1
Boyle	unknown	43	58	0	0	0	0	3	1	0	0	1	0	0	0	0	0	0	0	0	0	0	1	0	0	0	1	0	0	0	1	0	0	1	1	2	3	1	0	0	0	1	0	0	0	0	1	0	1
Bracewell	unknown	72	121	1	0	0	0	0	1	0	0	1	0	1	0	0	0	1	0	0	1	0	1	1	0	1	0	2	2	0	0	0	3	4	2	2	2	2	1	0	0	1	1	3	1	1	3	4	2
Bradburn	unknown	58	86	0	3	1	1	1	0	0	0	0	0	0	0	0	1	1	1	1	0	2	2	3	0	1	1	1	2	0	1	1	0	1	4	2	2	1	0	1	2	2	0	1	1	2	0	0	0
Bradbury	unknown	116	533	4	1	1	0	7	2	5	1	4	3	1	4	7	6	9	4	5	14	4	5	8	6	6	9	5	8	4	6	3	6	11	12	6	9	8	6	5	8	5	3	4	7	6	10	10	11
Braddock	unknown	49	62	0	1	0	0	0	0	0	1	1	0	1	1	1	0	0	0	1	1	2	1	0	0	0	2	0	2	1	0	2	0	0	1	2	0	0	0	1	1	1	1	0	0	0	1	0	1
Bradford	unknown	83	146	2	0	0	0	1	3	1	3	2	0	3	1	1	0	0	1	0	3	3	1	2	1	2	1	0	1	0	1	2	2	0	2	2	0	0	2	3	1	4	1	5	3	1	3	0	2
Bradley	M	174	1164	4	3	4	3	2	7	5	4	9	7	4	4	5	8	6	8	9	5	6	3	8	8	4	4	8	9	9	9	11	10	8	5	10	8	11	12	5	5	1	13	11	6	14	11	13	9
Bradshaw	unknown	119	626	6	6	0	7	1	8	4	6	4	2	4	4	6	4	8	5	7	3	5	1	8	4	5	13	7	7	7	8	12	16	11	3	10	5	7	8	10	9	5	5	7	9	9	11	8	13
Braithwaite	unknown	105	239	0	2	2	1	3	4	2	1	0	0	0	1	1	1	2	3	0	2	1	1	1	3	0	3	2	1	1	3	1	5	3	4	1	2	3	1	4	4	4	2	4	2	2	7	4	3
Bramhall	unknown	57	73	0	0	0	0	0	0	1	0	2	1	1	0	0	0	0	0	0	0	0	0	0	0	0	0	0	1	0	1	1	0	1	0	0	1	0	1	2	1	0	1	0	1	1	1	1	0
Bramley	unknown	72	127	0	2	1	1	1	0	2	0	1	1	2	2	2	1	2	0	0	2	1	2	1	1	0	0	1	0	2	1	0	3	4	0	0	1	3	1	1	2	0	1	3	0	0	2	4	2
Bramwell	unknown	109	357	2	0	0	0	0	2	1	0	4	1	1	1	0	1	1	0	1	0	3	2	0	3	0	1	1	3	0	2	1	2	0	3	2	3	0	1	0	1	2	0	0	1	3	1	5	8
Brandon	M	103	272	0	0	0	0	0	0	0	1	0	0	1	0	0	0	0	0	2	0	0	2	0	1	1	1	0	0	0	1	1	1	0	0	0	0	1	2	3	1	0	4	1	2	0	1	3	0
Brassington	unknown	50	61	0	0	0	0	1	0	1	1	1	0	0	1	1	0	0	0	0	1	0	0	1	0	1	1	0	0	1	1	1	0	0	1	0	0	0	1	0	3	1	0	0	1	1	1	0	1
Bray	unknown	74	112	0	0	0	1	0	1	0	0	0	2	2	0	2	0	1	2	1	1	1	1	1	1	0	1	1	1	0	3	1	2	1	1	2	0	3	2	2	4	3	2	1	1	1	2	2	0
Brayshaw	unknown	45	62	0	0	0	1	1	0	2	2	0	1	0	0	0	1	1	2	1	0	0	1	3	1	1	0	0	0	0	0	0	1	1	2	2	1	0	0	1	0	3	0	0	0	0	1	2	2
Brearley	unknown	38	52	0	0	0	0	0	1	0	0	0	0	0	1	1	1	0	0	0	0	0	0	0	0	0	0	0	0	0	3	0	2	1	1	0	0	0	2	0	0	0	1	1	1	2	0	0	0
Breese	unknown	46	57	0	0	0	0	1	0	1	0	1	0	0	0	0	0	1	0	1	0	0	0	0	0	0	0	0	0	0	0	1	0	2	0	2	0	0	0	0	1	1	1	0	0	1	0	0	0
Breeze	unknown	48	64	0	0	1	0	1	0	0	0	1	0	0	0	0	0	1	0	0	0	0	0	0	1	0	0	1	0	0	0	1	0	0	0	0	1	2	2	0	0	0	0	1	0	1	1	2	0
Brenda	F	129	2204	0	0	0	0	0	0	0	0	0	0	0	0	0	0	0	0	1	0	0	0	0	0	0	0	0	0	1	0	0	1	0	0	0	1	0	0	2	1	0	0	0	1	1	0	0	1
Brendan	M	90	369	0	0	0	0	0	0	0	0	0	0	0	0	0	0	0	0	0	0	0	0	0	0	0	0	0	0	0	0	0	0	0	0	0	0	0	0	0	0	0	0	0	0	0	0	0	0
Brendon	M	66	120	0	0	0	0	0	0	0	0	0	0	0	0	0	0	0	0	0	0	1	0	0	0	0	0	0	1	0	0	0	1	0	0	0	1	0	0	0	0	0	0	0	0	0	0	0	0
Brennan	unknown	44	65	0	0	1	0	0	0	0	0	0	0	0	0	0	0	0	0	0	0	0	0	1	0	0	1	0	0	0	1	0	0	0	1	0	1	0	0	0	0	1	0	0	0	1	0	0	0
Brennand	unknown	47	58	0	0	0	0	0	1	0	0	0	0	1	0	0	0	1	1	0	1	0	0	0	0	0	1	0	1	0	0	1	0	0	0	0	0	0	1	0	0	0	0	1	0	0	1	0	1
Brent	M	65	185	0	0	0	0	0	0	0	1	0	0	0	0	0	0	0	0	0	0	0	0	1	0	0	0	1	0	0	0	0	0	0	0	1	0	1	0	0	0	0	0	1	1	0	1	1	0
Brereton	unknown	96	222	0	1	3	0	1	2	2	4	2	2	1	0	0	2	1	0	2	3	1	1	1	2	2	3	2	0	0	3	3	2	1	1	2	6	2	2	0	0	4	4	3	0	1	4	2	4
Bretherton	unknown	41	66	0	0	1	0	0	0	0	1	1	0	0	0	0	0	0	1	2	0	0	2	1	0	0	0	1	1	0	0	0	0	1	1	0	0	0	2	0	2	0	0	1	0	0	0	0	2
Brett	M	95	240	0	0	0	0	0	0	0	0	0	1	1	0	0	0	0	0	1	1	0	0	0	1	1	0	1	0	0	1	3	1	1	0	0	0	0	1	1	0	1	1	1	0	0	2	1	1
Brewer	unknown	51	79	0	0	0	0	1	3	4	1	1	1	0	1	1	0	0	1	0	2	1	1	2	1	1	0	1	0	2	0	1	2	0	0	1	1	0	0	3	0	0	1	2	2	1	0	0	0
Brewster	unknown	53	65	1	0	0	1	0	1	1	0	0	1	1	1	1	0	0	0	0	0	1	2	0	0	0	0	0	0	1	1	0	1	1	2	0	0	1	1	1	2	0	1	1	1	1	1	1	2
Brian	M	159	9946	0	0	1	0	1	1	1	0	0	0	3	0	2	2	0	1	2	1	0	1	0	1	1	4	2	2	1	0	1	2	0	2	1	1	0	1	0	1	1	1	0	0	0	1	1	1
Brice	M	45	65	0	0	0	0	1	0	0	0	0	0	1	0	1	0	2	1	0	0	0	0	0	1	0	0	1	0	0	3	1	1	0	2	0	2	0	0	1	0	2	0	0	2	0	3	1	0
Bridge	unknown	107	275	2	0	1	3	1	0	1	5	2	1	1	0	2	3	2	2	1	4	1	4	2	3	3	4	5	1	1	4	2	1	2	1	1	3	2	5	2	2	3	1	3	4	4	2	5	1
Bridget	F	170	1176	1	3	2	4	2	3	1	3	2	3	3	1	0	5	4	9	2	2	3	1	4	1	1	7	0	4	5	5	8	4	1	2	3	7	7	8	8	10	7	11	4	3	5	8	2	8
Brierley	unknown	118	441	0	1	3	2	7	1	5	8	7	7	5	2	6	0	1	3	3	3	4	3	6	3	2	3	3	3	8	3	3	4	3	3	5	5	10	4	6	2	4	6	2	7	7	5	5	5
Briggs	M	105	419	0	5	1	4	4	1	5	1	3	1	1	3	6	6	2	8	6	3	5	3	10	4	8	4	4	6	5	2	7	8	7	6	3	6	5	3	6	6	4	6	7	4	16	9	4	6
Brigham	unknown	41	61	0	2	0	0	0	2	0	1	0	1	2	0	3	4	1	1	0	0	1	1	0	0	0	1	0	0	0	3	1	3	0	2	1	1	1	0	1	0	0	0	0	0	1	1	1	2
Bright	M/F	77	243	0	1	0	1	0	1	1	2	3	1	1	1	1	0	0	1	1	4	2	3	5	7	6	4	2	3	0	1	4	5	11	19	10	4	5	4	8	6	8	4	6	4	2	9	5	5
Brigid	F	45	70	0	0	0	0	0	0	0	0	0	0	0	0	0	0	0	0	0	0	0	0	0	0	0	0	0	0	0	0	0	0	0	0	0	0	0	0	0	0	0	0	0	0	0	0	0	0
Brindle	unknown	75	128	0	2	0	1	1	0	0	0	0	0	1	0	1	0	0	1	0	0	0	2	1	1	0	0	3	2	3	0	2	0	0	0	0	3	0	1	2	2	1	1	1	1	4	3	2	2
Brindley	unknown	94	194	1	1	1	0	1	0	1	1	0	0	2	1	2	2	3	4	0	1	2	2	3	3	4	5	2	1	2	2	2	2	1	0	1	5	4	3	5	5	0	3	3	2	2	3	6	1
Brinley	M/F	51	70	0	0	0	0	0	0	0	0	0	0	0	0	0	0	0	0	0	0	0	0	0	0	0	0	0	0	0	0	0	0	0	0	1	0	0	0	0	0	0	0	0	0	0	0	0	0
Briscoe	unknown	74	128	1	0	0	0	0	0	0	0	1	1	2	1	2	0	4	1	0	1	0	0	1	2	1	1	2	2	2	0	2	0	0	1	2	2	2	2	3	0	1	0	1	2	1	0	2	5
Brittain	unknown	61	91	0	0	0	1	3	0	0	3	1	0	0	0	2	0	1	0	0	3	0	2	3	1	3	1	0	1	1	0	0	2	1	0	0	1	2	0	1	1	0	1	1	1	0	1	0	1
Britton	unknown	70	101	1	1	0	1	4	1	1	1	0	0	1	3	0	1	2	0	2	1	1	0	2	1	3	0	1	1	3	0	0	1	3	1	2	1	0	0	0	3	1	0	1	0	1	1	1	0
Broad	unknown	41	56	0	0	2	0	0	0	0	0	0	1	1	0	2	1	1	0	0	0	0	0	0	3	2	1	1	1	1	0	0	0	1	2	0	0	2	2	0	0	0	1	2	1	2	1	0	1
Broadbent	unknown	100	324	0	4	2	3	1	0	4	4	2	3	3	2	1	2	2	5	6	5	4	3	5	3	4	5	5	4	2	2	4	5	7	4	4	3	4	2	7	2	9	7	1	7	2	3	5	4
Broadhurst	unknown	89	201	2	0	2	2	6	4	1	1	1	1	1	1	1	2	4	5	4	0	3	1	2	2	2	1	3	3	2	2	2	2	1	2	1	3	3	3	7	4	2	3	0	3	3	0	1	1
Broadley	unknown	54	72	1	0	2	1	0	1	1	0	2	1	0	0	1	2	0	2	0	1	0	1	1	2	2	0	0	2	0	1	2	0	0	2	1	1	0	0	1	0	0	0	0	1	1	1	0	1
Brockbank	unknown	45	73	0	1	0	0	2	0	1	3	0	0	0	0	2	1	0	0	0	0	0	0	1	2	0	0	0	0	0	0	0	3	4	0	0	1	2	2	1	0	1	0	0	2	1	0	0	0
Brocklebank	unknown	46	65	0	0	0	0	0	0	0	0	0	2	0	0	0	2	0	0	0	0	2	1	0	0	1	2	0	1	0	0	0	0	1	0	0	0	1	2	0	0	0	1	0	1	0	1	0	0
Brocklehurst	unknown	65	91	0	0	0	1	0	0	1	0	2	0	1	2	1	1	1	0	1	1	3	1	0	2	0	4	3	0	2	2	0	0	2	0	1	1	1	0	1	0	3	1	1	4	2	1	1	1
Brodie	M	59	83	0	0	0	0	1	0	0	0	0	0	0	1	0	0	0	0	0	1	0	1	1	0	1	0	0	0	0	1	2	0	0	1	0	1	0	0	1	1	0	1	1	0	1	2	0	0
Brogden	unknown	44	53	0	0	1	2	0	1	0	1	0	0	1	0	0	0	0	0	1	0	2	1	0	0	0	1	1	0	1	2	1	0	2	2	1	0	2	1	1	0	1	2	0	2	0	1	0	0
Bromley	unknown	121	326	1	0	2	1	0	1	1	1	2	1	0	1	4	2	3	1	1	3	2	2	3	2	5	3	4	4	2	4	5	3	3	6	3	5	4	3	2	0	7	4	4	5	2	2	5	3
Bronwen	F	94	192	0	0	0	0	0	0	0	0	0	0	0	0	0	0	0	0	0	0	0	0	0	0	0	0	0	0	0	0	0	0	0	0	0	0	0	2	0	0	0	0	0	0	1	1	1	0
Brook	M/F	121	404	1	6	3	4	3	4	4	6	4	2	4	6	5	2	7	2	3	8	2	4	7	8	3	4	2	2	3	4	4	6	5	5	6	4	9	4	14	2	7	7	6	6	3	5	2	5
Brooke	M/F	139	499	2	1	1	0	3	1	0	2	1	1	2	2	2	2	2	3	5	1	2	2	1	5	1	3	3	4	4	1	3	4	4	1	4	3	2	1	2	2	3	2	4	3	3	3	7	2
Brooker	unknown	47	57	0	0	0	0	0	0	0	0	0	0	0	0	0	0	0	0	0	0	1	1	0	0	0	0	0	0	1	0	1	0	0	1	1	0	0	0	0	0	1	0	1	0	1	1	0	0
Brookes	unknown	109	265	2	1	1	2	2	5	4	2	0	0	2	1	1	2	0	1	0	2	5	4	2	1	2	2	4	2	1	3	2	3	1	2	3	2	3	0	3	4	4	3	8	1	2	1	3	6
Brooks	unknown	134	597	3	6	3	2	3	5	6	2	4	3	3	1	5	5	2	8	2	7	4	5	4	7	10	9	10	6	6	8	3	8	7	3	8	3	9	6	7	10	9	13	4	8	9	9	4	7
Broome	unknown	48	68	0	0	0	1	0	0	2	0	0	0	0	1	0	1	0	1	2	2	0	0	1	2	0	0	1	0	0	0	2	3	0	0	0	0	0	0	0	0	1	4	2	1	2	1	1	1
Broster	unknown	55	78	0	1	0	1	0	0	0	1	1	1	0	1	1	1	0	0	1	0	0	0	0	0	4	0	0	0	1	2	0	2	0	0	2	1	1	0	1	0	1	0	1	5	0	1	1	1
Brotherton	unknown	53	76	1	0	1	0	0	1	0	0	0	1	0	0	0	0	2	1	1	0	0	3	0	0	1	0	0	1	0	1	0	1	1	1	0	0	0	1	1	2	0	1	0	3	1	1	1	1
Brough	unknown	71	139	0	3	2	1	1	1	0	2	1	0	0	1	2	4	2	2	1	1	1	0	1	0	2	0	0	2	0	0	2	0	3	0	2	0	3	2	4	3	0	2	3	2	3	0	3	1
Broughton	unknown	110	279	0	1	1	2	2	0	1	0	0	2	1	2	5	2	2	2	1	0	1	3	1	1	1	1	2	2	5	6	3	2	3	3	2	2	3	3	5	1	2	2	0	3	8	5	6	1
Brown	M	136	1995	14	10	16	11	14	20	23	29	15	14	12	17	16	18	17	21	11	28	22	24	28	26	37	34	24	28	28	25	20	22	29	30	10	18	26	26	35	32	27	32	31	27	33	38	24	28
Browne	unknown	35	50	1	0	1	1	0	0	0	1	0	1	0	1	0	1	0	0	0	1	0	1	0	3	0	0	0	4	0	0	0	0	0	0	0	1	0	0	0	1	0	0	0	0	0	0	3	0
Browning	unknown	48	66	0	0	0	0	1	1	0	0	0	0	0	0	0	0	1	0	1	0	2	0	0	0	0	2	0	1	1	1	1	0	2	2	1	3	0	1	1	0	0	1	1	0	3	1	1	2
Bruce	M	171	1862	2	1	2	2	2	2	1	2	2	1	2	2	2	2	3	1	2	3	5	6	3	3	10	4	5	2	10	8	5	10	16	6	2	13	9	7	14	6	9	6	9	8	15	11	3	6
Bruno	M	51	66	0	0	0	0	0	0	0	0	0	0	0	0	0	0	0	0	0	0	0	0	0	1	0	0	0	0	0	0	0	0	0	0	0	0	0	0	1	0	0	0	2	0	0	1	0	0
Brunt	unknown	48	64	0	0	0	1	0	0	0	0	1	0	1	0	0	2	0	0	0	1	1	4	0	1	1	1	1	2	1	1	1	0	0	2	0	1	0	0	2	1	2	0	1	1	0	2	0	4
Brunton	unknown	37	57	0	0	0	0	0	0	1	0	0	0	0	0	0	0	0	1	0	0	0	0	0	0	1	0	0	0	2	0	0	0	0	0	1	0	1	0	1	1	0	3	0	0	0	0	1	0
Bryan	M	171	2002	1	1	2	3	1	1	2	1	1	2	1	3	1	4	1	2	2	2	1	3	1	5	3	2	1	2	1	3	4	5	5	5	5	0	0	3	3	3	1	4	1	8	2	4	1	3
Bryant	unknown	80	125	0	0	0	1	0	0	1	1	2	1	1	0	0	1	1	1	1	1	0	0	0	1	3	1	0	2	0	4	2	2	0	0	1	2	2	1	2	0	0	1	0	2	0	0	2	0
Bryce	M	97	156	1	0	1	0	0	0	0	1	1	0	1	0	0	1	0	0	0	0	2	0	0	1	0	0	2	0	2	1	1	1	0	0	1	0	1	0	0	1	1	0	2	3	2	0	2	1
Bryn	M	100	429	0	0	0	0	0	0	0	0	0	0	0	0	0	0	0	0	0	0	0	0	0	0	0	0	0	0	0	0	0	1	0	0	0	0	0	0	0	0	0	0	0	0	0	0	0	0
Brynmor	M	50	100	0	0	0	0	0	0	0	0	0	0	0	0	0	0	0	0	0	0	0	0	0	0	0	0	0	0	0	0	0	0	0	0	0	0	0	0	0	0	0	0	0	0	0	0	0	0
Bryony	F	30	73	0	0	0	0	0	0	0	0	0	0	0	0	0	0	0	0	0	0	0	0	0	0	0	0	0	0	0	0	0	0	0	0	0	0	0	0	0	0	0	0	0	0	0	0	0	0
Buchan	unknown	50	60	0	0	0	0	0	0	1	0	0	0	0	1	1	0	1	1	0	0	1	0	0	1	0	0	1	0	0	1	1	0	0	0	1	0	0	0	1	0	0	1	0	1	0	0	1	0
Buchanan	unknown	115	219	1	0	1	0	0	0	0	0	1	1	1	1	0	1	0	0	1	0	0	0	3	1	0	1	0	1	2	0	0	3	1	3	1	1	2	1	0	1	2	0	1	7	1	1	0	1
Buck	unknown	42	51	0	0	0	1	1	0	1	0	3	1	1	1	0	0	1	1	0	0	0	0	0	1	2	0	0	1	2	2	2	1	0	0	0	0	1	1	0	1	0	0	2	1	0	0	0	0
Buckley	M	132	1526	10	10	9	19	7	11	17	13	18	19	10	29	15	20	20	10	18	20	24	11	14	19	9	21	18	23	19	23	18	18	16	28	16	16	10	10	14	25	13	29	18	31	19	23	22	17
Bulkeley	unknown	42	56	0	0	0	1	0	0	0	1	0	0	1	0	0	0	3	0	4	0	0	2	0	3	1	0	0	1	0	1	2	1	0	0	1	0	1	0	1	0	0	1	1	0	0	1	1	0
Buller	unknown	23	59	0	1	0	1	0	0	1	0	1	0	0	0	0	0	0	0	0	0	0	0	0	0	0	0	0	0	0	0	1	0	0	0	0	0	0	0	0	0	0	0	0	0	0	0	0	0
Bullock	unknown	60	106	3	0	1	0	1	0	0	1	0	0	1	2	0	0	1	5	2	2	3	1	1	2	2	1	2	1	2	3	2	2	1	4	3	0	2	0	0	3	1	0	1	1	0	0	2	2
Bulmer	unknown	36	51	0	1	2	1	0	0	0	0	0	1	2	0	0	0	2	0	0	0	0	0	2	1	0	0	1	2	0	0	0	2	2	0	1	1	2	0	0	0	0	0	0	0	0	0	2	0
Burdett	unknown	75	123	0	0	0	0	0	0	2	0	0	1	1	1	1	2	1	0	2	1	2	1	1	1	1	3	1	0	1	2	4	1	2	1	1	0	3	2	1	3	1	1	2	2	3	3	1	1
Burgess	unknown	124	602	4	0	2	3	3	4	3	2	4	6	6	5	3	3	4	5	5	3	3	4	5	7	6	9	7	2	6	9	3	7	6	10	5	8	7	16	12	10	11	10	9	4	5	6	13	7
Burgoyne	unknown	39	55	0	0	0	0	0	0	0	0	0	0	1	0	2	1	0	2	0	1	0	0	0	0	0	1	0	0	1	1	0	2	0	0	2	2	2	1	2	1	0	0	1	2	0	0	0	0
Burke	unknown	44	51	0	0	0	0	0	0	0	2	0	1	0	0	0	0	0	1	0	0	0	0	0	0	0	1	1	0	0	1	1	2	0	0	0	2	0	0	0	1	0	1	0	0	0	0	0	0
Burley	unknown	41	57	0	2	0	0	0	0	0	0	0	0	2	1	0	0	3	1	0	1	1	0	1	0	1	2	0	2	0	0	0	0	1	1	0	0	0	2	2	1	1	0	0	3	1	0	0	2
Burn	unknown	41	55	0	0	1	1	0	0	0	1	0	2	2	2	2	2	1	1	0	0	0	2	0	1	0	1	1	0	2	0	0	1	1	1	1	1	0	0	0	0	0	0	0	1	1	0	4	1
Burnell	unknown	54	69	0	1	1	1	1	0	0	1	0	0	1	0	0	0	0	1	1	1	0	2	0	0	0	0	0	2	1	0	1	0	2	1	2	1	0	2	1	0	1	1	1	0	1	1	2	2
Burnett	M/F	106	251	0	3	1	1	1	0	0	3	2	1	2	0	1	1	4	0	5	2	3	2	1	2	2	2	1	1	2	2	4	0	0	2	4	3	2	2	2	2	5	3	3	4	2	3	4	1
Burns	unknown	111	274	0	0	1	1	0	1	2	2	2	1	0	0	1	0	0	2	4	2	2	2	3	2	1	4	3	2	2	4	2	4	2	2	1	4	4	6	2	4	1	5	2	5	2	4	1	2
Burrell	unknown	50	59	0	0	0	0	2	1	0	1	0	0	0	0	0	0	1	0	0	1	1	1	1	1	0	1	1	1	1	0	1	0	0	1	0	0	0	0	0	0	1	0	0	1	0	2	0	0
Burrow	unknown	67	102	1	0	2	0	0	0	2	1	1	1	0	1	1	1	1	0	2	0	0	1	2	1	3	1	3	2	2	2	1	1	0	1	1	3	2	2	1	1	1	2	2	0	1	2	2	3
Burrows	unknown	99	235	1	1	5	1	1	2	1	0	4	2	2	0	3	0	3	1	2	2	3	0	3	2	2	4	0	2	2	3	0	0	2	1	2	3	1	2	2	1	0	1	2	3	3	2	7	2
Burt	M	54	76	0	0	0	0	0	0	0	2	2	0	0	1	0	0	0	0	0	0	0	1	1	0	0	1	1	0	0	0	0	0	0	1	0	0	0	1	0	0	0	1	1	1	0	3	2	1
Burton	M	134	1056	4	2	4	4	3	7	5	10	9	10	2	7	14	5	7	18	13	6	8	13	7	9	5	15	12	7	11	11	7	11	8	14	13	14	20	14	16	11	12	13	8	10	13	14	18	13
Bury	unknown	73	154	0	1	0	4	0	4	0	4	6	0	3	3	3	1	2	1	3	6	1	5	2	1	1	3	4	0	0	1	1	2	4	2	1	0	3	1	2	2	1	4	3	2	2	3	1	2
Butcher	unknown	58	83	0	1	0	0	0	0	0	0	0	0	0	0	0	1	1	1	1	1	1	0	0	2	0	0	2	0	1	0	3	0	2	0	3	1	1	1	1	0	0	0	1	0	0	2	1	0
Butler	M	129	683	3	2	3	2	3	2	2	2	2	8	5	5	10	4	4	6	4	4	5	11	8	5	4	9	4	5	8	4	7	8	10	6	6	11	10	10	7	10	8	6	14	7	8	9	7	3
Butterfield	unknown	50	71	1	1	1	0	0	0	1	1	0	0	1	0	0	0	2	0	1	1	0	0	1	0	0	1	2	2	1	1	0	2	3	0	1	0	2	4	2	0	2	1	3	0	1	2	0	1
Butterworth	unknown	102	409	4	5	2	6	3	2	8	1	6	6	2	4	5	4	5	5	5	1	2	5	6	10	6	0	5	3	6	1	4	7	4	3	3	3	4	4	7	5	4	7	6	4	9	6	4	3
Buxton	unknown	81	176	2	0	3	0	1	4	0	1	5	1	1	1	3	1	1	3	4	0	0	0	0	0	0	2	2	1	2	2	4	2	4	2	1	0	4	2	0	5	1	4	0	2	4	3	2	2
Byrne	unknown	54	66	0	0	0	1	0	0	0	0	0	0	1	0	1	1	2	0	1	0	0	0	0	0	1	0	0	1	0	1	2	0	0	0	0	0	1	1	2	1	1	0	0	0	2	0	0	0
Byron	M	152	475	0	1	1	1	4	2	1	4	0	4	1	3	3	2	8	5	3	2	7	5	2	7	4	3	0	5	5	2	3	2	3	4	6	9	2	1	3	8	4	3	4	2	4	7	5	1
Cadman	unknown	52	79	0	0	0	0	0	2	3	0	0	0	0	0	0	1	2	0	3	0	0	1	2	0	4	0	3	0	2	0	0	0	1	1	0	1	0	2	2	1	2	2	0	1	0	2	0	1
Cadwaladr	M	80	195	0	1	0	0	1	2	0	0	0	0	2	1	0	1	0	0	0	1	1	2	1	2	2	0	1	0	1	0	2	3	0	0	3	3	3	2	1	3	2	1	0	4	3	1	2	2
Caesar	M	44	61	0	0	1	2	0	1	0	1	1	0	0	3	1	0	0	0	0	3	1	0	0	0	2	0	0	0	0	0	1	1	1	2	0	0	0	0	1	0	1	1	2	1	0	1	0	1
Cain	M	59	85	1	0	0	0	0	0	2	0	0	0	0	0	0	0	1	2	0	4	0	0	0	0	1	0	0	0	0	1	0	0	1	1	1	0	2	2	0	1	1	0	0	1	1	2	0	1
Caine	unknown	37	53	0	0	0	0	0	0	0	0	0	0	0	2	0	0	0	0	0	0	0	0	0	0	0	0	0	0	0	1	0	0	1	0	0	0	1	0	1	0	0	0	0	0	0	0	1	0
Cairns	unknown	53	65	0	0	0	0	0	0	0	0	0	0	0	0	0	0	0	0	0	0	0	1	0	1	1	0	0	0	0	0	0	0	0	1	1	1	0	0	1	1	0	1	0	0	0	1	2	0
Caitlin	F	34	266	0	0	0	0	0	0	0	0	0	0	0	0	0	0	0	0	0	0	0	0	0	0	0	0	0	0	0	0	0	0	0	0	0	0	0	0	0	0	0	0	0	0	0	0	0	0
Calder	unknown	54	69	0	0	1	0	0	1	0	0	1	2	0	1	0	0	1	0	1	0	0	0	1	0	0	0	1	2	0	0	1	0	0	0	1	0	0	1	0	2	2	0	1	0	2	0	1	1
Caldwell	unknown	75	147	1	1	0	1	1	2	2	0	0	0	0	0	1	0	0	0	1	0	0	4	2	2	0	0	1	1	1	3	2	1	0	0	0	0	1	9	1	2	2	2	2	6	2	2	3	2
Caleb	M	101	190	0	0	0	3	0	0	3	1	1	0	1	1	0	1	2	1	0	1	1	0	1	1	1	3	1	3	2	2	1	2	5	2	4	0	1	1	0	6	3	0	5	3	4	2	3	2
Callum	M	40	286	0	0	0	0	0	0	0	1	0	0	0	0	0	0	0	0	0	0	0	0	0	0	0	0	0	0	0	0	0	0	0	0	0	0	0	0	0	0	0	0	0	0	0	0	0	0
Calverley	unknown	41	56	0	0	0	0	0	1	2	0	2	0	0	0	0	0	1	2	1	0	3	0	1	1	1	0	1	2	0	0	0	0	1	0	0	1	1	0	1	0	1	0	0	0	0	0	0	0
Calvert	M	118	399	2	2	3	2	1	3	3	1	2	2	0	3	3	6	3	3	2	5	1	3	1	7	2	2	5	7	1	5	1	1	7	1	4	5	6	2	5	2	5	6	8	9	7	8	4	4
Calvin	M	68	102	0	0	0	0	0	0	0	0	0	0	0	0	0	0	0	0	2	0	0	0	0	0	0	1	0	0	0	0	1	0	0	1	0	0	1	0	1	0	1	0	1	1	0	0	1	0
Cameron	M	165	1311	0	0	0	0	2	3	0	1	0	1	0	1	0	3	2	2	2	3	3	0	2	0	1	5	1	3	0	1	2	3	2	4	5	5	4	2	2	7	7	6	7	3	3	3	9	3
Camilla	F	66	88	0	0	0	1	0	0	0	0	1	0	1	0	0	0	0	0	2	0	1	0	0	0	1	0	0	0	0	0	1	0	0	1	0	0	0	0	0	0	0	1	1	0	0	0	0	0
Camille	F	52	77	0	0	0	0	0	0	0	0	0	0	0	0	0	0	0	0	0	0	0	1	0	0	0	1	0	0	0	0	0	0	0	0	0	0	0	0	1	0	0	0	0	0	0	0	1	0
Campbell	M	170	1972	2	2	3	3	5	2	1	1	1	5	6	4	1	6	4	3	6	5	17	9	9	10	6	15	6	14	12	9	7	10	9	7	13	28	16	19	22	17	21	16	16	25	13	21	13	18
Campion	unknown	42	54	0	0	0	0	1	0	0	0	0	0	0	0	1	0	0	1	0	1	0	0	0	0	0	0	0	1	1	0	0	0	2	0	0	0	1	1	0	0	0	1	1	0	0	1	0	1
Canning	unknown	42	59	1	0	0	0	0	1	0	0	0	1	0	0	0	0	0	0	0	0	0	2	0	2	0	1	2	1	1	0	2	0	1	0	0	0	0	1	0	1	1	1	0	1	2	0	3	1
Cannon	unknown	48	63	0	0	0	0	0	0	0	0	0	1	0	0	0	0	0	2	0	0	1	1	2	0	1	1	0	0	1	0	0	1	0	0	0	1	0	0	1	0	1	0	1	2	1	0	0	0
Capper	unknown	50	68	0	0	1	0	0	1	2	0	2	0	2	0	0	1	0	0	1	0	2	1	0	1	0	0	0	2	1	1	0	2	1	0	1	3	2	0	2	0	1	1	1	2	1	1	3	0
Cara	F	35	91	0	0	0	0	0	0	0	0	0	0	0	0	0	0	0	0	0	0	0	0	0	0	0	0	1	0	0	0	0	0	0	0	0	0	0	1	0	0	0	0	0	0	0	0	0	0
Caradoc	M	81	196	0	0	0	0	0	0	0	0	0	0	0	0	0	1	0	1	0	0	0	1	0	0	2	1	0	1	1	1	1	0	2	3	1	0	2	2	2	2	1	0	3	0	2	2	3	1
Caradog	M	69	134	0	0	0	0	0	0	0	0	0	0	0	0	0	0	0	1	0	0	0	0	0	0	0	0	0	0	0	0	0	0	1	1	0	1	3	1	1	1	1	1	0	1	3	1	2	3
Cardwell	unknown	81	145	0	0	0	1	0	1	1	1	0	0	2	1	2	0	2	2	2	1	1	0	2	3	1	1	0	2	3	1	2	0	0	0	1	2	4	1	3	2	5	0	2	2	3	1	4	1
Carey	M/F	118	247	0	0	1	1	1	0	1	2	1	2	0	3	0	2	1	1	2	0	0	0	2	3	2	3	0	3	3	1	3	1	2	3	0	1	3	2	2	3	7	2	1	4	2	1	2	0
Carl	M	147	1604	0	0	0	0	1	1	0	0	0	0	0	0	0	0	0	0	1	0	1	2	0	0	0	1	2	3	1	2	1	1	1	0	0	0	0	1	4	7	1	1	3	2	1	1	0	1
Carla	F	46	98	0	0	0	0	0	0	0	0	0	0	0	0	0	0	0	0	0	0	0	0	0	0	0	0	0	0	0	0	0	0	0	0	0	0	0	0	0	0	0	0	0	0	0	0	0	0
Carleton	unknown	47	55	0	1	0	0	0	0	1	0	0	0	0	0	0	0	2	0	0	0	0	1	0	0	0	0	0	1	0	0	0	2	0	0	1	0	0	1	0	0	0	0	2	0	0	2	1	1
Carlisle	unknown	84	156	0	1	0	0	0	0	0	0	1	0	0	0	1	1	1	1	0	1	2	1	2	1	3	1	1	1	1	2	0	1	2	1	2	1	2	2	3	3	1	4	2	2	2	4	0	4
Carlos	M	42	76	0	0	0	0	0	0	0	0	0	0	0	0	0	0	0	0	1	0	0	0	0	2	0	0	1	0	0	0	0	0	0	0	0	0	0	0	0	0	0	0	0	0	0	0	0	0
Carlton	M	129	295	0	1	1	0	1	1	1	0	0	0	0	1	0	0	1	1	1	1	0	2	1	2	0	4	1	3	2	2	2	0	0	0	1	2	0	1	4	3	4	2	2	1	1	0	2	2
Carlyle	unknown	80	147	2	0	0	0	0	0	1	0	0	0	0	0	1	0	0	0	1	0	1	1	0	0	0	0	1	2	0	1	0	1	3	2	0	2	1	1	0	2	3	2	1	1	2	1	0	0
Carmel	F	77	224	0	0	0	0	0	0	0	0	0	0	0	0	0	0	0	0	0	0	0	0	0	0	0	0	0	0	0	0	0	0	0	0	0	0	0	0	0	0	0	0	0	0	1	0	0	0
Carmen	F	79	172	0	0	0	0	0	0	0	0	0	0	0	0	0	0	0	0	0	0	0	0	0	0	0	0	0	0	0	0	0	0	0	0	0	0	0	0	0	0	0	0	0	0	0	1	1	0
Carmichael	unknown	60	82	0	1	0	1	0	0	0	0	0	1	1	0	0	0	0	0	1	0	1	1	1	0	0	0	0	0	1	0	1	0	1	0	1	1	0	0	2	0	0	0	0	1	0	2	2	1
Carol	F	103	3417	0	0	0	0	0	0	0	0	0	0	0	0	0	0	0	0	0	0	1	0	0	0	0	0	0	0	0	0	0	0	0	0	0	0	0	0	0	0	0	0	0	0	0	0	0	0
Carole	F	82	1302	0	0	0	0	0	0	0	0	0	0	0	0	0	0	0	0	0	0	0	0	0	0	0	0	0	0	0	0	0	0	0	0	0	0	0	0	0	0	0	0	0	0	0	0	0	0
Carolina	F	43	58	1	1	0	0	0	0	0	1	0	0	0	0	1	0	0	0	0	0	0	3	0	0	0	0	0	0	1	0	0	0	1	2	1	2	2	0	0	0	2	0	0	0	0	0	0	0
Caroline	F	174	5489	18	11	20	23	15	13	21	24	24	30	23	21	25	23	30	26	37	26	43	33	46	32	32	23	36	56	44	43	66	52	65	40	65	56	64	62	71	64	57	57	66	57	62	52	47	53
Carolyn	F	69	482	0	0	0	0	0	0	0	0	0	0	0	0	0	0	0	0	0	0	0	0	0	0	0	0	0	0	0	0	0	0	0	0	0	0	0	0	0	1	0	0	0	0	0	0	0	0
Caron	F	29	66	0	0	0	0	0	0	0	0	0	0	0	0	0	0	0	0	0	0	0	0	0	0	0	0	0	0	0	0	0	0	0	0	0	0	0	0	0	0	0	0	0	0	0	0	0	0
Carr	unknown	132	656	1	4	0	4	8	5	3	4	9	4	5	3	9	2	8	13	9	12	6	3	6	2	0	5	7	3	3	7	9	6	3	9	7	7	8	3	8	15	4	10	8	5	4	8	3	14
Carrick	unknown	49	60	0	1	2	0	0	1	0	0	0	1	0	0	1	0	0	0	1	1	0	1	1	0	0	2	1	0	0	0	0	0	1	0	0	0	0	1	4	1	0	2	2	1	1	1	1	0
Carrie	F	77	137	0	0	0	0	0	0	0	0	0	0	0	0	0	0	0	0	0	0	0	0	0	0	0	1	0	0	0	0	0	0	0	0	0	0	1	1	1	1	3	0	2	2	4	2	3	2
Carrington	unknown	108	210	0	0	2	3	0	0	1	0	0	2	0	0	1	0	0	0	1	2	1	0	0	1	0	1	0	0	1	4	0	4	3	3	2	4	0	2	2	4	3	1	2	4	3	2	3	3
Carroll	F	78	119	1	0	0	0	0	1	0	0	0	0	0	0	1	0	1	0	0	0	0	1	0	0	2	0	0	0	0	0	0	1	0	0	0	0	0	1	0	1	0	2	0	2	0	1	1	1
Carruthers	unknown	89	149	1	1	0	0	0	2	2	0	0	0	0	1	0	0	1	0	0	2	2	0	1	0	2	0	1	1	3	0	3	2	1	2	0	1	0	0	2	2	0	3	1	2	1	2	1	1
Carson	unknown	83	139	0	1	0	0	0	1	1	1	0	0	1	0	0	0	0	0	1	0	0	0	1	0	0	1	1	2	0	0	0	0	0	0	1	2	0	1	2	1	2	0	3	2	1	0	0	1
Carter	M	146	931	5	7	6	10	9	6	7	8	6	3	7	9	9	7	6	10	2	8	8	8	8	12	10	3	10	4	11	7	9	9	19	13	9	11	15	11	8	13	18	10	12	8	9	8	17	15
Cartlidge	unknown	56	82	0	1	3	0	3	0	0	1	3	1	2	1	0	2	0	2	1	0	0	0	0	1	0	1	0	0	3	1	0	1	2	4	0	1	2	2	0	0	0	0	1	2	1	0	1	2
Cartmell	unknown	56	86	0	0	0	1	0	0	1	0	0	1	0	1	0	0	0	0	1	1	0	0	1	0	0	0	0	0	1	0	1	0	1	0	1	0	0	0	1	1	2	0	2	1	1	3	0	0
Cartwright	unknown	112	294	3	3	1	1	0	2	1	4	2	2	2	4	4	7	1	8	2	3	2	5	5	1	1	5	2	4	4	3	5	3	3	6	4	0	3	2	3	4	0	3	1	3	4	3	1	4
Carus	unknown	41	55	0	0	0	2	0	0	2	1	0	0	1	0	0	0	1	1	0	0	0	2	0	0	0	0	0	1	1	1	1	0	0	0	0	0	0	0	1	1	3	4	1	0	1	1	0	0
Cary	M/F	38	50	0	0	0	0	0	0	0	1	0	0	0	0	0	1	0	0	0	0	0	0	0	0	1	0	1	0	0	0	0	0	0	0	1	0	0	0	1	1	0	0	0	1	0	0	0	0
Carys	F	41	65	0	0	0	0	0	0	0	0	0	0	0	0	0	0	0	0	0	0	0	0	0	0	0	0	0	0	0	0	0	0	0	0	0	0	0	0	0	0	0	0	0	0	0	0	0	0
Casey	F	37	76	0	0	0	0	1	0	0	0	0	0	0	0	0	0	0	0	0	0	0	0	0	0	0	0	0	0	0	1	0	0	0	0	0	1	0	0	2	0	0	0	0	0	0	0	0	0
Cash	unknown	58	94	1	0	2	2	2	1	2	0	0	2	2	0	0	0	1	1	1	1	0	2	0	1	0	1	1	1	0	1	0	2	1	4	0	0	2	1	5	1	0	1	0	1	2	0	1	0
Cass	unknown	41	55	0	0	0	1	1	0	2	0	2	0	0	1	2	0	0	0	1	3	2	1	1	0	0	1	0	1	1	1	0	0	0	2	0	0	0	1	4	0	2	0	0	0	0	1	0	0
Cassandra	F	72	113	0	0	0	0	0	0	0	0	0	0	0	0	0	0	0	1	0	1	0	0	0	1	0	0	0	0	0	0	2	1	0	2	0	1	1	1	2	0	0	0	1	1	0	0	1	0
Casson	unknown	83	130	2	0	0	0	1	1	1	0	0	1	1	2	2	0	0	2	1	1	1	0	0	0	3	2	0	0	0	1	3	1	0	6	2	2	3	1	1	4	1	4	1	0	1	3	1	0
Castle	unknown	53	71	0	1	0	2	0	0	2	0	0	0	1	1	0	0	1	1	0	2	1	1	1	2	0	2	0	0	0	0	0	1	1	0	0	0	1	1	2	1	2	1	0	1	3	0	1	1
Catharine	F	124	624	3	4	14	6	7	9	7	11	9	13	7	16	5	11	6	11	10	6	16	10	11	13	14	6	15	9	16	15	16	12	11	11	19	12	13	12	8	8	5	6	4	7	6	3	1	3
Catherine	F	177	16279	29	30	22	20	32	28	36	36	28	46	40	47	50	44	49	72	71	62	66	67	76	102	81	89	99	118	117	132	116	140	160	129	172	146	144	179	172	173	185	203	177	162	163	176	174	136
Cathleen	F	52	67	0	0	0	0	0	0	1	0	0	0	0	0	0	0	0	0	0	0	0	0	0	0	0	0	0	0	0	0	0	0	0	0	0	1	0	0	0	0	0	1	0	0	1	0	0	0
Cathrine	F	65	92	0	0	0	0	2	1	0	0	0	0	0	1	0	0	0	0	0	1	0	0	0	0	0	0	0	1	1	0	0	0	0	0	0	0	0	0	1	0	0	0	0	0	1	0	0	0
Cathryn	F	38	94	0	0	0	0	0	0	0	0	0	0	0	0	0	0	0	0	0	0	0	0	0	0	0	0	0	0	0	0	0	0	0	0	0	0	0	0	0	0	0	0	0	0	0	0	0	0
Catlow	unknown	60	103	0	0	0	0	0	2	0	0	0	0	0	1	0	1	0	0	0	1	0	0	2	1	1	1	0	0	3	0	1	0	1	0	0	0	0	0	2	1	2	1	2	0	0	2	2	1
Caton	unknown	80	122	0	0	0	0	1	0	2	1	0	1	1	1	0	2	2	0	0	1	1	1	0	1	1	1	0	1	0	3	1	2	1	1	2	2	0	4	1	0	2	0	4	0	1	1	1	2
Catrin	F	33	59	0	0	0	0	0	0	0	0	0	0	0	0	0	0	0	0	0	0	0	0	0	0	0	0	0	0	0	0	0	0	0	0	0	0	0	0	0	0	0	0	0	0	0	0	0	0
Catriona	F	36	56	0	0	0	0	0	0	0	0	0	0	0	0	0	0	0	0	0	0	0	0	0	0	0	0	0	0	0	0	0	0	0	0	0	0	0	0	0	0	0	0	0	0	0	0	0	0
Catterall	unknown	83	183	1	0	1	1	2	1	1	0	0	0	0	1	0	0	0	2	1	3	0	1	2	3	3	0	2	2	1	1	1	1	1	2	2	1	5	0	3	1	1	4	0	1	3	2	4	3
Caunce	unknown	50	65	0	1	0	0	0	0	0	0	0	0	1	1	1	1	0	2	1	1	0	2	0	0	0	0	1	0	0	1	1	2	0	0	1	0	0	0	0	1	0	2	0	1	2	1	0	0
Cave	unknown	60	78	0	1	2	0	0	0	1	1	0	0	0	1	1	1	0	0	1	1	0	1	1	0	1	3	0	0	1	1	0	0	2	1	0	2	2	0	0	1	1	3	0	1	0	1	0	0
Cavell	unknown	20	74	0	0	0	0	0	0	0	0	0	0	0	0	0	0	0	0	0	0	0	0	0	0	0	0	0	0	0	0	0	0	0	0	0	0	0	0	0	0	0	0	0	0	0	0	0	0
Cawley	unknown	50	73	1	0	1	0	0	0	0	0	0	0	3	1	0	0	1	1	1	1	0	1	1	0	1	2	1	2	2	1	0	3	1	4	1	1	1	1	1	0	0	1	1	0	1	4	0	0
Cecelia	F	83	162	0	0	0	0	0	0	1	0	0	0	1	0	2	0	0	0	0	0	0	2	1	1	0	1	0	0	0	0	0	0	0	1	1	0	0	0	1	0	0	1	0	0	0	0	1	0
Cecil	M	144	4497	0	2	1	2	3	0	1	1	1	0	1	5	1	1	2	4	2	5	3	2	4	2	2	9	7	10	4	7	16	15	19	19	17	13	22	22	17	22	32	45	28	34	43	37	37	43
Cecile	F	53	82	0	0	0	0	0	0	0	0	0	0	0	0	1	0	0	0	0	0	0	1	1	0	0	0	0	0	0	0	0	2	0	0	0	1	0	0	2	3	2	0	0	1	0	2	1	0
Cecilia	F	162	2092	1	2	0	3	0	2	2	1	2	1	0	2	1	2	6	6	5	5	7	3	3	5	2	2	9	6	11	2	9	6	4	7	11	17	14	12	13	20	7	16	17	16	9	14	16	11
Cecily	F	87	144	0	0	1	0	0	0	1	1	0	0	0	0	0	2	0	0	1	0	0	1	0	0	0	2	0	3	0	3	0	3	1	2	1	0	1	1	0	2	0	1	1	0	1	2	1	0
Cedric	M	88	424	0	0	0	0	0	0	0	0	0	0	0	0	0	1	1	0	0	0	0	0	0	0	1	0	0	0	0	0	0	0	0	0	0	1	0	1	0	0	2	0	1	0	1	0	0	0
Ceinwen	F	64	123	0	0	0	0	0	0	0	0	0	0	0	0	0	0	0	0	0	0	0	0	0	0	0	0	0	0	0	0	0	0	0	0	0	0	0	0	1	0	0	0	0	0	0	0	0	2
Ceiriog	unknown	35	53	0	0	0	0	0	0	0	0	0	0	0	0	0	0	0	0	0	0	0	0	0	0	0	0	0	0	0	0	0	0	0	0	0	0	1	0	0	0	0	0	0	0	0	0	0	1
Celeste	F	50	77	0	0	0	0	0	0	0	0	0	0	0	0	1	0	1	0	0	0	0	0	0	1	2	0	0	0	1	0	0	0	0	0	0	0	0	0	0	0	0	0	1	1	0	0	0	0
Celia	F	136	374	0	0	0	0	0	1	0	0	1	1	1	0	2	1	0	2	0	0	1	1	2	0	1	0	3	1	1	2	1	1	3	2	3	0	2	2	1	1	1	2	0	2	1	0	3	1
Celine	F	44	72	0	0	0	0	0	0	0	0	0	0	0	0	0	1	0	0	0	0	0	0	0	0	0	0	0	0	0	0	0	0	0	0	1	0	0	0	0	0	0	0	0	0	1	0	0	0
Ceri	F	43	94	0	0	0	0	0	0	0	0	0	0	0	0	0	0	0	0	0	0	0	0	0	0	0	0	0	0	0	0	0	0	0	0	0	0	0	0	0	0	0	0	0	0	0	0	0	0
Ceridwen	F	85	313	0	0	0	0	0	0	0	0	0	0	0	0	0	0	0	0	1	0	0	0	0	0	0	0	0	0	0	1	0	0	0	0	0	0	1	0	1	1	0	0	2	0	0	0	3	1
Chadwick	M	134	1026	3	7	3	9	3	3	5	10	12	9	7	10	6	9	8	14	4	14	10	14	9	4	10	17	9	11	9	12	15	20	16	9	12	15	14	6	11	14	19	10	8	5	19	11	17	13
Challinor	unknown	53	70	0	0	1	0	0	1	0	0	0	0	0	1	0	1	0	3	1	1	0	0	0	0	0	0	0	0	0	1	1	0	0	1	1	1	1	0	0	0	1	1	1	0	3	0	1	1
Chalmers	unknown	71	108	0	0	0	1	0	1	0	0	0	1	1	0	0	0	0	0	0	0	0	0	1	0	1	1	0	0	1	1	1	2	0	0	1	0	3	2	2	1	1	2	2	1	0	1	1	4
Chamberlain	unknown	71	114	0	0	0	0	1	0	0	0	2	1	0	0	0	0	0	1	1	0	0	0	2	0	0	1	1	2	0	1	2	2	1	0	0	3	3	3	1	2	3	0	2	0	3	1	1	3
Chambers	unknown	95	251	2	0	0	3	1	1	2	1	1	1	6	2	1	5	1	1	2	0	2	1	2	0	5	4	5	5	3	3	2	4	2	3	3	3	5	2	3	2	5	5	2	4	4	0	2	4
Champion	unknown	44	58	0	2	0	3	1	1	0	0	0	2	2	0	0	1	1	0	0	0	1	1	0	0	1	0	0	1	0	1	1	0	0	0	0	1	0	0	1	0	0	1	2	0	1	1	2	2
Chandler	unknown	46	61	0	0	0	0	0	1	0	0	0	0	1	0	1	2	0	0	0	1	0	0	0	2	1	1	0	0	1	0	3	0	0	1	0	1	0	0	1	0	0	0	2	0	0	1	0	1
Chantelle	F	33	117	0	0	1	0	0	0	0	0	0	0	0	0	0	0	0	0	0	0	0	0	0	0	0	0	0	0	0	0	0	0	0	0	0	0	0	0	0	0	0	0	0	0	0	0	0	0
Chantler	unknown	49	60	1	1	0	1	0	0	0	0	1	0	2	0	0	0	1	0	0	1	0	1	0	1	0	0	0	0	2	1	0	0	1	0	0	1	3	1	1	0	1	1	2	2	0	1	1	1
Chapman	unknown	127	528	0	1	4	4	3	5	2	6	7	3	8	7	1	6	2	7	1	5	3	7	6	7	5	4	8	3	5	7	9	6	4	6	11	18	3	8	9	6	8	10	5	7	9	5	6	6
Chappell	unknown	45	75	0	0	0	0	0	0	0	2	0	0	1	2	0	0	1	0	3	0	2	0	3	3	0	1	1	1	0	0	0	0	0	2	3	0	1	0	0	2	1	1	0	1	1	2	6	3
Charity	F	48	62	0	0	1	1	0	0	1	0	1	0	0	1	1	0	2	0	0	0	0	0	0	0	0	0	0	1	1	0	0	0	0	0	1	0	1	1	0	1	0	1	0	1	0	0	0	0
Charles	M	177	50011	41	58	77	74	71	82	107	97	112	105	124	103	135	167	145	178	176	173	178	196	239	227	268	252	273	258	291	324	315	326	378	369	436	479	517	518	473	528	489	538	492	459	456	450	457	444
Charlesworth	unknown	81	177	1	1	0	0	0	1	1	3	1	0	2	0	3	2	2	3	1	1	2	1	2	2	1	3	0	1	4	1	3	4	4	2	0	0	0	6	0	5	2	4	4	1	4	3	3	0
Charlie	M	76	293	0	0	0	0	0	0	0	0	0	0	0	0	0	0	0	0	0	0	0	0	0	0	0	2	0	0	0	0	1	0	0	1	0	0	0	3	0	1	1	0	1	4	0	1	5	1
Charlotte	F	177	4243	13	12	18	10	13	18	15	15	19	13	20	31	21	20	23	26	24	20	23	37	29	23	30	31	43	36	43	47	39	39	51	24	36	39	45	51	27	47	42	40	43	30	30	42	33	30
Charlton	M	110	256	0	0	3	0	0	0	1	0	0	1	1	2	1	0	2	1	2	3	0	0	3	0	3	0	3	4	1	0	0	0	6	1	3	1	3	2	4	0	5	6	2	4	0	5	2	5
Charmaine	F	45	73	0	0	0	0	0	0	0	0	0	0	0	0	0	0	0	0	0	0	0	0	0	0	0	0	0	0	0	0	0	0	0	0	0	0	0	0	0	0	0	0	0	0	0	0	0	0
Charnley	unknown	74	144	0	0	1	1	0	0	1	1	1	0	1	1	2	0	0	1	1	0	0	2	1	0	1	1	2	0	3	2	0	3	2	1	1	1	4	3	0	1	1	1	4	6	3	3	0	2
Charnock	unknown	62	96	0	0	1	0	0	1	0	1	0	1	2	0	1	0	0	0	0	0	0	0	0	1	0	0	0	2	0	1	1	0	0	3	1	2	2	0	2	2	1	2	0	4	4	1	3	0
Chas	M	42	75	0	0	0	0	0	0	0	0	0	0	0	0	0	0	1	0	1	1	0	1	0	0	0	0	0	0	0	1	0	0	0	0	0	3	1	1	0	3	1	1	4	9	2	2	2	0
Chatterton	unknown	46	68	1	0	1	0	0	0	0	1	3	1	1	1	1	2	2	2	0	0	1	1	2	0	0	2	2	1	3	1	1	0	2	0	1	1	0	3	0	1	3	1	0	1	0	1	0	3
Cheetham	unknown	98	326	3	2	3	2	1	1	2	4	5	4	3	2	4	4	7	0	4	2	3	3	3	2	3	3	3	2	5	8	2	1	8	2	6	3	3	6	2	5	5	8	5	3	7	2	3	4
Chelsea	F	28	116	0	0	0	0	0	0	0	0	0	0	0	0	0	0	0	0	0	0	0	0	0	0	0	0	0	0	0	0	0	0	0	0	0	0	0	2	0	0	0	0	0	0	0	0	0	0
Cherie	F	42	72	0	0	0	0	0	0	0	0	0	0	0	0	0	0	0	0	0	0	0	0	0	0	0	0	0	0	0	0	0	0	0	0	0	0	0	0	0	0	0	0	0	0	0	0	0	0
Cherry	F	57	83	0	0	0	0	0	1	0	0	0	0	1	0	0	0	1	1	0	0	0	1	1	0	0	0	1	1	0	0	0	0	0	0	0	0	0	0	0	1	0	0	0	0	1	2	0	1
Cheryl	F	62	301	0	0	0	0	0	0	0	0	0	0	0	0	0	0	0	0	0	0	0	0	0	0	0	0	0	0	0	0	0	0	0	0	0	0	0	0	0	0	0	0	0	0	0	0	0	0
Chester	M	120	295	0	2	0	0	4	4	0	1	1	1	0	2	1	0	2	2	2	0	2	1	0	1	0	1	1	3	5	1	3	3	1	4	4	3	3	5	1	4	2	3	4	3	3	3	7	5
Chesters	unknown	56	80	1	0	3	0	0	1	1	0	0	0	0	1	0	2	2	2	1	1	0	0	0	0	0	1	1	0	0	1	1	0	0	0	2	1	2	0	2	2	0	1	1	0	0	0	2	0
Chesworth	unknown	43	54	2	0	0	0	0	0	0	0	0	1	0	0	0	1	0	1	0	0	0	0	1	1	0	0	1	2	0	1	0	0	0	0	0	0	2	0	1	0	1	2	0	1	0	1	0	0
Chilton	unknown	46	62	0	1	0	0	0	0	0	0	0	0	0	0	1	0	1	0	0	0	0	1	0	1	0	0	2	1	3	1	1	0	0	0	2	0	0	0	0	0	0	1	0	0	1	0	1	2
Chippendale	unknown	42	55	0	0	1	0	2	0	1	0	1	0	1	0	0	1	0	2	0	0	0	0	2	0	0	1	0	0	0	0	1	0	2	1	0	1	0	0	0	1	0	1	1	0	0	0	0	1
Chloe	F	43	309	0	0	0	0	0	0	0	0	0	0	0	0	0	0	0	0	0	0	0	0	0	0	0	0	0	0	0	0	0	0	0	0	0	0	0	0	0	0	0	0	1	0	0	1	0	0
Chorlton	unknown	73	107	1	0	0	2	1	0	1	0	1	1	0	0	0	0	0	1	3	1	1	0	2	1	3	1	2	1	0	3	0	0	1	1	0	1	1	1	2	3	3	1	0	0	1	0	2	1
Christabel	F	75	127	0	0	0	0	0	0	0	0	0	1	0	0	0	1	0	0	0	0	0	0	0	0	0	0	0	0	0	2	2	1	0	0	0	2	3	0	1	4	2	0	0	1	0	1	0	0
Christian	M	168	1355	1	3	3	1	2	2	1	3	1	1	0	0	1	2	2	4	4	3	0	0	2	2	4	1	3	6	1	4	8	10	8	9	5	8	9	10	5	12	8	10	8	4	5	7	4	8
Christiana	F	94	289	0	2	2	1	2	3	3	2	6	2	2	2	2	8	3	6	9	2	1	2	4	7	4	3	6	5	4	5	5	4	4	9	6	9	3	2	3	7	6	4	5	2	4	1	8	4
Christie	F	110	209	0	1	0	1	1	0	0	0	1	0	2	0	0	0	0	0	2	1	1	0	0	0	0	3	1	2	1	1	1	0	1	0	0	1	1	0	2	3	0	1	2	3	2	1	2	3
Christina	F	168	2638	0	0	0	1	1	2	1	0	2	2	1	0	0	0	4	3	1	3	0	4	1	3	7	2	7	4	5	8	3	4	7	5	4	6	9	11	10	12	11	12	13	13	11	10	4	13
Christine	F	152	8614	0	0	0	0	0	0	0	1	0	0	0	0	0	0	1	0	0	0	0	0	0	0	1	0	2	2	0	0	1	1	1	1	2	3	3	2	6	2	0	8	2	5	4	9	5	4
Christmas	F	73	175	0	1	2	0	0	0	1	1	0	0	0	0	0	0	0	1	0	2	0	1	1	0	0	2	0	0	1	2	0	0	0	1	0	3	2	2	2	2	0	4	3	2	1	5	1	4
Christopher	M	177	12488	4	7	13	9	11	13	10	9	15	12	8	11	10	9	8	16	18	8	9	17	20	16	19	12	27	18	23	24	23	17	27	31	31	35	23	21	35	30	35	28	30	24	20	27	31	28
Christy	F	43	56	0	0	1	0	0	0	0	0	0	0	2	0	0	0	0	0	0	1	0	0	0	0	1	0	0	0	0	0	0	1	0	1	1	0	0	0	0	1	0	0	0	1	0	3	0	0
Church	unknown	46	55	0	0	1	3	0	0	0	0	1	0	0	1	2	1	0	0	0	2	0	1	1	0	1	1	0	0	0	1	0	0	1	0	1	1	0	0	1	0	0	1	0	0	1	0	0	1
Churchill	unknown	76	130	0	0	1	0	0	0	1	1	0	0	1	2	1	0	1	1	1	0	3	1	0	0	1	0	1	0	1	0	2	0	0	1	2	4	2	1	0	1	0	0	3	0	0	0	1	1
Cicely	F	106	431	1	0	1	0	1	0	1	2	2	0	0	0	3	0	1	0	1	0	0	0	3	0	1	0	0	1	2	0	1	3	1	6	2	0	3	2	5	3	8	5	3	3	8	8	5	5
Cissie	F	36	64	0	0	0	0	0	0	0	0	0	0	0	0	0	0	0	0	0	0	0	0	0	0	0	0	0	0	0	0	0	0	0	0	0	0	0	0	1	0	0	0	0	0	0	0	0	0
Clair	F	142	594	0	0	0	1	0	0	0	0	0	0	0	0	1	0	0	0	0	0	2	2	0	1	0	1	0	1	1	2	0	1	3	2	2	1	1	3	4	2	0	2	0	3	2	2	1	1
Claire	F	128	4942	0	0	0	0	0	0	0	0	0	0	0	0	1	0	0	1	0	0	1	0	0	0	0	1	0	0	0	0	0	0	0	0	0	0	3	0	0	0	1	0	0	1	1	1	2	0
Clapham	unknown	56	90	0	0	0	0	0	2	0	3	0	1	1	2	0	0	1	1	1	0	0	2	0	0	2	1	1	3	2	0	1	0	3	0	2	1	1	2	0	2	0	3	0	2	0	3	1	1
Clara	F	160	2188	1	3	0	3	3	3	0	4	5	8	8	9	3	6	6	12	17	9	10	20	8	9	15	23	15	22	18	21	16	19	32	22	26	21	36	21	33	45	25	31	18	25	23	35	28	32
Clare	F	172	5124	2	1	2	0	1	3	1	1	2	4	1	2	3	3	0	0	1	0	5	5	5	6	2	2	9	1	11	6	2	5	4	8	6	6	7	8	7	8	9	14	7	9	6	8	14	9
Clarence	M	112	999	0	0	0	1	0	0	0	0	0	3	1	1	0	0	0	1	0	3	0	3	1	0	4	0	2	2	1	3	5	1	2	4	1	0	5	8	5	6	5	7	5	9	5	10	0	7
Clarice	F	85	291	0	0	0	0	0	0	0	0	0	1	0	0	0	0	0	0	0	0	0	0	1	0	0	0	0	0	0	0	0	0	0	0	0	0	0	0	0	2	2	1	2	0	2	3	1	3
Clarissa	F	107	247	1	0	0	1	4	0	1	0	1	1	0	1	0	1	2	0	3	0	0	1	3	1	0	2	0	4	1	2	2	2	2	2	5	2	4	1	1	1	4	5	3	4	4	4	4	0
Clark	M	157	1044	3	4	5	5	8	6	10	6	11	6	9	6	9	9	8	12	6	19	14	10	8	19	9	5	15	14	14	13	17	15	16	14	11	16	10	12	4	17	12	6	12	12	20	17	11	9
Clarke	M/F	161	1110	6	5	15	5	2	4	5	8	8	5	5	7	6	8	7	5	7	3	10	11	2	12	5	9	11	9	13	14	12	14	14	7	13	11	11	17	13	8	17	16	12	11	8	15	9	9
Clarkson	unknown	116	420	1	3	5	5	4	8	4	3	8	2	1	1	0	3	5	3	4	4	2	3	3	4	15	5	0	4	5	3	3	5	7	3	3	6	10	6	5	7	4	4	3	10	5	8	7	2
Claud	M	69	202	0	0	0	0	0	0	0	0	0	0	0	0	0	0	0	0	1	1	0	0	0	0	1	0	0	0	1	1	0	0	2	2	0	0	2	1	2	1	1	0	5	3	2	5	0	7
Claude	M	113	639	0	0	0	0	0	0	0	0	1	0	0	0	1	0	0	0	0	2	0	2	1	2	2	0	1	0	0	2	0	3	2	2	2	6	4	5	3	3	3	3	0	3	2	5	4	7
Claudia	F	76	121	0	0	0	0	0	0	0	0	0	0	0	0	0	0	0	0	0	0	0	0	0	0	0	0	2	1	0	0	0	0	1	0	1	0	1	0	0	2	1	2	1	0	1	0	0	2
Clay	unknown	76	135	0	1	1	1	2	0	0	0	0	0	2	0	1	0	1	1	2	0	0	0	1	0	3	2	2	0	0	4	2	1	1	3	0	1	3	2	2	2	3	2	3	2	4	1	2	3
Clayton	M	151	1073	3	6	4	4	2	8	6	4	3	10	3	12	10	4	6	13	7	3	8	8	13	7	14	9	14	10	9	9	9	7	7	5	14	12	8	14	16	13	10	16	8	13	15	14	6	16
Cledwyn	M	48	98	0	0	0	0	0	0	0	0	0	0	0	0	0	0	0	0	0	0	0	0	0	0	0	0	0	0	0	0	0	0	0	0	0	0	0	0	0	0	0	0	0	0	0	0	0	0
Clegg	unknown	108	452	1	1	0	3	5	4	1	6	4	5	4	9	3	10	2	4	3	4	6	3	6	3	4	8	8	1	8	5	6	4	10	6	1	6	7	6	10	2	12	3	6	9	4	9	8	8
Clement	M	140	1195	1	0	0	2	2	2	5	6	3	1	9	10	3	5	3	5	4	7	5	12	9	5	10	11	8	10	9	9	9	10	7	11	11	5	16	10	15	15	14	10	12	14	13	14	13	14
Clementina	F	53	87	0	0	1	1	0	0	0	2	1	2	1	0	0	1	1	0	1	4	4	2	0	0	1	0	2	2	0	2	0	0	0	1	3	0	1	0	0	1	0	3	1	4	3	0	1	1
Clementine	F	46	54	1	0	0	0	0	0	0	1	0	1	0	0	0	0	0	0	0	2	0	1	2	0	0	2	1	0	0	2	1	2	0	0	1	0	0	0	1	2	1	1	1	0	0	0	1	0
Clements	unknown	70	104	3	1	0	0	0	0	0	0	0	0	0	1	1	0	0	0	0	0	0	1	0	1	0	0	1	1	1	0	1	1	2	1	1	1	2	0	0	0	0	1	1	0	1	0	2	2
Cleveland	unknown	51	68	0	0	0	0	0	0	0	0	0	0	0	0	0	0	0	1	0	0	0	0	0	1	0	0	0	0	0	0	1	1	1	1	1	0	1	0	0	0	0	2	0	1	0	0	2	0
Cliff	unknown	90	179	1	0	1	1	0	0	1	2	3	0	1	1	1	1	1	0	2	2	2	0	2	0	4	3	1	2	2	2	2	4	0	2	2	2	2	0	2	0	3	7	2	8	1	1	1	2
Cliffe	unknown	72	118	0	1	1	0	1	0	0	0	1	1	1	0	0	1	0	0	0	0	1	0	0	0	0	0	0	0	0	1	2	0	1	0	0	0	1	3	2	2	1	1	0	0	1	3	0	5
Clifford	M	168	5709	0	0	0	2	2	2	0	1	1	1	2	3	6	2	5	2	4	4	2	1	4	4	3	5	7	4	7	3	8	10	6	7	4	8	13	10	11	12	12	17	9	11	11	18	19	21
Clifton	M	131	430	2	0	1	2	1	1	0	3	0	1	0	1	1	0	1	1	2	0	2	1	2	0	1	1	2	3	2	3	2	5	1	7	4	4	3	5	2	6	6	7	2	3	4	5	10	7
Clinton	M	98	206	0	0	0	0	0	1	2	0	0	0	1	1	0	1	0	0	0	0	0	2	1	1	0	0	1	2	2	0	0	0	0	1	1	1	0	1	0	0	2	3	1	2	2	0	2	0
Clive	M	139	2140	0	0	0	0	0	1	0	0	0	0	1	0	0	0	0	0	1	0	0	0	0	0	0	0	2	0	0	1	0	0	0	0	1	0	0	1	2	0	4	2	0	0	6	3	2	2
Closs	unknown	34	50	0	0	0	0	0	0	0	0	0	0	0	0	0	0	0	0	0	0	0	2	0	0	1	0	0	0	1	2	1	2	0	1	0	0	1	0	2	0	2	0	0	1	0	0	0	0
Clough	unknown	94	252	2	1	6	3	4	2	3	3	2	1	2	3	5	3	2	1	2	2	2	2	4	5	2	2	2	4	4	3	2	4	3	2	0	4	3	5	2	2	3	5	5	1	4	3	5	2
Clowes	unknown	67	108	1	0	1	0	0	2	0	4	0	1	1	1	1	2	0	0	1	1	2	2	1	0	1	3	1	2	0	2	0	3	1	2	1	2	1	1	1	3	0	2	2	2	1	2	1	0
Clwyd	unknown	92	278	0	0	0	0	0	0	0	0	0	0	0	0	0	0	0	0	0	0	0	0	0	0	0	0	0	0	0	0	0	0	0	0	0	0	1	0	0	1	0	0	0	1	0	0	0	0
Clyde	M	88	180	0	0	0	0	0	0	0	0	0	0	0	0	0	0	0	0	0	0	0	0	0	2	0	1	1	0	0	1	3	0	0	1	1	1	0	1	1	1	2	0	3	1	1	3	1	1
Coates	unknown	94	259	3	2	1	3	3	4	2	5	1	1	5	2	2	2	2	4	1	3	3	0	4	3	4	4	1	4	2	5	3	5	2	5	3	3	4	0	4	6	2	7	3	3	1	3	4	6
Cobden	unknown	53	111	0	0	1	1	0	0	1	0	9	1	2	3	1	0	0	0	1	0	0	1	0	1	0	0	0	0	1	12	6	5	5	3	1	1	3	1	5	2	4	4	0	3	1	2	0	0
Cochrane	unknown	56	67	0	0	0	0	0	0	0	0	0	0	0	0	0	0	0	0	2	1	0	0	2	0	0	1	0	1	1	0	0	1	1	0	1	1	0	0	0	0	1	0	1	0	0	1	2	2
Cocker	unknown	58	82	0	1	3	0	0	1	1	1	2	1	1	2	3	2	4	3	1	2	2	0	0	0	0	0	2	1	1	1	0	1	0	1	1	0	1	1	0	1	1	1	2	0	1	2	0	0
Colclough	unknown	64	98	0	0	0	0	0	1	0	1	1	0	0	2	1	0	1	0	1	2	0	1	0	1	0	3	1	2	3	1	0	1	0	0	2	1	1	3	1	1	0	1	1	0	0	2	0	1
Cole	M	110	299	0	2	0	1	0	1	0	1	0	0	2	1	2	2	1	4	1	1	0	1	5	2	3	3	7	1	2	3	5	4	2	1	0	3	3	2	3	4	3	3	2	6	1	1	4	3
Coleman	unknown	80	128	0	0	0	2	0	1	0	0	1	1	2	0	0	0	1	0	0	1	1	1	0	0	0	1	0	0	2	1	0	2	0	3	1	0	1	1	2	0	1	5	1	0	1	0	1	1
Colette	F	81	254	0	0	0	0	0	0	0	0	0	0	0	0	0	0	0	0	0	0	0	0	0	0	0	0	0	0	0	0	0	0	0	0	0	0	0	0	0	0	0	0	0	0	0	0	0	0
Colin	M	162	4325	0	0	1	0	0	0	0	1	0	0	2	0	1	0	1	0	1	3	2	1	4	1	3	2	1	2	3	4	1	2	5	1	0	4	0	3	2	2	2	2	0	0	3	6	3	3
Colleen	F	51	93	0	0	0	0	0	0	0	0	0	0	0	0	0	0	0	0	0	0	0	0	0	0	0	0	0	0	0	0	0	0	0	0	0	0	0	0	0	0	0	0	0	0	0	0	0	0
Collett	unknown	44	60	0	0	3	0	0	0	0	0	0	0	0	0	0	0	0	1	1	0	2	0	0	0	0	0	1	0	1	0	1	0	0	0	0	1	0	0	1	2	0	0	0	1	1	2	1	0
Collette	F	62	159	0	0	0	0	0	0	0	0	0	0	0	0	0	0	0	0	0	0	0	0	0	0	0	0	0	0	0	0	0	0	0	0	0	0	0	0	0	0	0	1	0	0	0	0	0	0
Colley	unknown	62	95	0	0	1	2	1	1	2	2	0	0	1	0	2	1	1	2	0	1	0	2	0	1	0	1	0	2	1	0	0	1	1	2	1	0	0	1	2	0	2	0	1	4	1	0	2	0
Collier	unknown	105	297	0	0	0	3	3	1	3	4	2	2	3	3	3	3	1	2	4	4	2	4	5	0	3	1	4	3	5	6	2	5	4	5	2	6	2	3	4	2	2	0	4	2	6	2	5	4
Collin	M	91	165	0	0	0	0	0	0	0	0	0	1	1	0	0	1	1	0	0	0	0	0	0	1	2	1	0	1	2	0	1	1	0	0	1	0	0	4	2	0	1	0	1	3	4	3	0	2
Collinge	unknown	79	127	1	0	1	0	0	1	1	2	1	1	1	0	1	1	1	1	1	1	1	0	0	2	1	0	0	1	2	0	1	0	0	1	1	3	0	5	2	1	0	1	5	0	1	2	2	1
Collingwood	unknown	68	98	0	0	0	1	2	0	0	1	0	1	0	0	1	0	1	1	1	1	0	0	0	2	0	2	2	1	1	0	3	0	0	0	0	1	0	1	0	0	2	1	0	0	2	0	1	0
Collins	unknown	123	486	1	4	1	3	2	1	0	1	3	4	4	6	5	3	5	5	3	5	0	4	3	6	4	1	3	2	5	4	8	4	8	3	1	6	5	6	8	6	8	4	8	6	4	5	9	4
Collinson	unknown	94	204	0	2	1	0	1	0	2	4	3	1	2	2	0	0	1	0	2	1	1	3	2	0	0	3	1	1	3	1	3	4	5	3	2	2	2	1	3	2	3	3	2	1	2	4	2	1
Collis	unknown	43	65	0	0	0	0	0	0	0	2	0	0	0	0	0	0	0	0	0	0	0	0	0	1	0	0	0	0	2	3	0	0	0	1	0	0	1	0	2	1	0	0	0	1	0	2	1	3
Colston	unknown	57	79	0	0	0	0	0	0	0	0	0	0	0	0	0	0	0	1	0	0	0	0	0	0	0	0	0	0	0	0	0	0	0	1	2	0	2	0	0	0	2	1	0	0	1	0	1	1
Compton	unknown	58	70	0	1	0	0	0	0	0	0	1	1	1	0	2	0	1	0	0	1	0	1	0	0	0	0	0	0	0	1	1	0	2	1	0	1	1	0	0	1	0	1	2	0	2	2	1	0
Connie	F	35	53	0	0	0	0	0	0	0	0	0	0	0	0	0	0	0	0	0	0	0	0	0	0	0	0	0	0	0	0	0	0	0	0	0	0	0	0	0	0	0	0	0	0	0	0	0	0
Connor	M	74	445	0	1	1	0	1	1	1	0	1	0	0	0	1	1	0	2	0	0	0	1	0	0	1	0	0	0	0	0	1	0	0	0	0	0	0	1	0	0	1	2	0	2	0	1	0	0
Conor	M	24	73	0	0	0	0	0	0	0	0	0	0	0	0	0	0	0	0	0	0	0	0	0	0	0	0	0	0	0	0	0	0	0	0	0	0	0	0	0	0	0	0	0	0	0	0	0	0
Conrad	M	124	400	0	0	0	0	0	0	0	0	0	0	0	0	1	1	0	0	0	1	0	0	2	1	0	1	1	0	1	1	0	0	1	1	0	0	1	0	0	1	1	3	0	0	2	3	1	1
Conroy	unknown	52	66	0	0	0	0	0	0	1	0	0	0	0	0	0	0	0	1	0	0	0	0	0	0	0	0	0	1	0	0	1	0	0	0	1	0	0	0	0	1	0	0	0	0	0	0	0	0
Constance	F	166	4750	0	1	1	1	1	1	5	3	5	0	2	3	1	3	10	9	10	9	10	10	12	18	19	11	18	15	15	28	17	22	27	34	27	17	37	18	33	29	26	29	41	53	43	42	44	56
Constantine	M	97	202	1	1	0	1	1	2	0	1	0	2	1	1	0	1	3	5	4	2	2	4	2	4	2	4	2	2	0	0	2	2	3	0	1	1	4	1	3	2	4	1	1	2	1	4	2	3
Conway	M	127	371	0	0	1	1	0	1	0	2	3	0	2	2	0	2	3	2	2	2	3	5	0	4	0	1	1	3	3	0	0	1	1	1	3	1	0	3	7	0	1	2	3	5	3	2	3	2
Cook	unknown	112	520	4	7	5	4	4	5	4	3	5	6	5	6	12	5	5	5	4	12	9	4	8	2	9	6	9	9	8	7	5	7	10	6	9	5	6	10	4	8	8	8	7	7	4	12	6	7
Cooke	unknown	101	313	1	1	2	1	3	4	2	0	0	3	4	2	1	7	6	1	4	2	2	1	3	1	5	2	5	3	8	2	4	7	4	5	8	9	6	7	5	5	3	6	1	3	4	7	4	3
Cookson	unknown	91	230	0	0	2	0	0	1	3	0	0	2	2	1	2	2	2	2	2	3	0	1	4	2	1	2	4	0	2	4	2	1	3	6	2	1	2	1	4	2	6	2	3	3	2	7	3	2
Coop	unknown	46	63	1	0	0	1	1	3	1	1	2	1	2	1	2	0	0	1	0	1	0	0	1	1	3	1	1	0	1	0	1	1	3	2	1	0	0	0	0	0	2	1	0	1	0	1	2	2
Cooper	M	160	1747	3	6	5	10	8	12	9	10	17	8	11	10	13	7	16	18	16	12	13	20	18	18	11	18	16	24	11	20	18	30	22	24	23	19	27	19	26	30	18	27	25	17	13	22	23	19
Cope	unknown	90	210	2	0	3	3	1	1	1	0	3	1	1	3	3	6	3	3	2	3	3	2	2	3	2	1	1	0	3	0	2	0	7	5	0	2	5	4	3	5	3	1	5	2	4	2	1	2
Copeland	unknown	90	155	1	3	1	2	3	0	0	0	2	1	1	0	1	1	1	2	2	1	1	0	0	2	2	2	2	5	0	2	1	3	1	1	2	2	2	1	2	3	2	3	1	0	2	2	1	1
Copley	unknown	50	78	0	1	0	1	0	3	0	0	0	0	0	0	0	0	1	0	0	2	1	4	1	2	0	2	2	1	3	3	1	1	1	1	2	1	3	0	3	1	0	1	0	2	0	0	0	1
Cora	F	75	154	0	0	0	0	0	1	0	0	0	0	0	0	0	0	0	0	0	0	0	1	0	0	0	0	0	0	1	0	1	0	0	0	0	0	0	0	1	0	0	0	0	1	1	1	1	0
Coral	F	57	101	0	0	0	0	0	0	0	0	0	0	0	0	0	0	0	0	0	0	0	0	0	0	0	0	0	0	0	0	0	0	0	0	0	0	0	0	0	0	0	0	0	0	0	0	0	0
Corbett	unknown	97	183	2	1	0	0	0	0	1	0	1	0	0	0	1	1	1	1	0	1	1	0	2	1	3	1	2	5	0	1	3	0	4	4	0	1	4	1	4	3	3	0	2	1	5	1	1	1
Cordelia	F	102	197	0	1	0	0	0	0	1	1	4	1	0	1	2	0	1	0	5	0	2	3	1	0	1	1	2	4	1	4	2	3	4	1	1	3	4	0	1	2	6	4	1	4	2	1	2	1
Corfield	unknown	45	59	2	0	0	0	0	0	0	1	0	1	0	0	1	0	0	0	0	1	1	0	0	0	0	0	0	0	0	0	0	0	0	0	1	1	0	0	0	1	0	1	1	1	0	0	1	1
Corinne	F	43	64	0	0	0	0	0	0	0	0	0	0	0	0	0	0	0	0	0	0	0	0	0	0	0	0	0	0	0	0	0	0	0	0	0	0	0	0	0	0	0	0	0	0	0	0	0	0
Corless	unknown	50	76	0	2	0	0	1	1	0	1	0	0	0	0	0	1	3	1	0	0	0	1	0	3	1	1	0	0	0	0	0	0	1	4	2	0	0	0	0	1	1	2	0	0	1	0	0	4
Corlett	unknown	44	57	0	1	0	1	1	0	0	0	0	0	0	0	0	0	0	0	0	0	1	1	0	0	0	0	0	1	0	1	1	1	0	0	0	0	0	1	1	1	3	0	0	1	0	0	1	0
Cornall	unknown	39	51	0	0	0	0	0	0	0	0	0	0	0	0	0	0	0	0	0	0	0	0	0	0	0	0	0	0	0	0	0	0	1	0	0	0	0	1	1	1	0	1	0	0	0	0	0	1
Cornelia	F	55	82	0	0	1	0	0	0	4	0	0	0	0	0	0	0	0	2	0	1	0	0	0	2	0	1	1	1	0	0	2	0	1	1	1	0	0	1	1	1	0	0	0	4	2	1	0	1
Cornelius	M	143	666	1	3	3	3	3	4	2	5	1	6	4	4	4	2	4	1	4	4	1	4	8	7	3	12	6	10	5	6	4	6	8	4	11	2	5	10	6	7	7	9	9	9	8	5	7	7
Cornthwaite	unknown	48	61	0	1	0	0	0	0	0	1	2	1	1	0	1	0	1	1	0	0	0	1	2	0	0	0	1	0	0	0	0	2	0	1	1	0	0	0	0	0	1	1	0	0	1	0	3	0
Cottam	unknown	73	114	2	0	1	0	0	0	0	1	1	1	3	1	1	0	0	0	1	1	1	0	2	0	3	0	1	0	1	0	3	2	2	2	0	1	1	2	2	1	0	0	1	2	1	1	2	1
Cotterill	unknown	40	50	1	0	0	1	0	1	1	0	0	0	0	0	0	0	0	0	0	0	0	1	1	0	0	1	0	0	0	0	1	1	1	1	2	0	0	1	0	0	0	0	0	1	2	0	1	2
Cotton	unknown	66	118	1	1	1	0	1	0	0	4	1	1	0	1	3	4	2	2	0	1	1	1	2	0	1	1	3	2	1	2	0	2	0	1	2	1	1	4	0	2	3	0	1	2	4	3	3	1
Cottrell	unknown	50	81	0	0	1	0	0	0	0	1	0	1	0	0	0	1	1	0	0	1	1	1	1	0	0	0	0	0	3	0	0	2	3	0	1	0	2	1	0	2	0	0	0	2	3	1	1	0
Coulson	unknown	77	125	2	1	1	0	0	0	1	0	1	1	0	0	3	2	2	2	0	0	0	1	0	3	0	1	0	0	1	2	1	2	0	4	1	1	0	1	1	1	2	1	1	1	4	2	4	2
Coulton	unknown	52	66	0	0	0	0	0	0	0	1	0	0	0	1	0	0	0	0	0	0	0	1	1	0	0	1	0	0	0	1	0	0	1	1	0	1	2	0	0	1	0	0	0	1	1	0	1	0
Counsell	unknown	44	59	0	0	0	0	0	0	1	0	0	0	0	0	0	0	1	0	1	1	0	0	0	0	0	0	0	0	0	0	1	0	0	0	1	1	0	0	0	0	2	1	0	1	1	1	0	1
Coupe	unknown	51	77	1	0	0	0	0	0	2	0	0	3	0	0	0	2	0	0	0	1	0	0	0	0	1	2	0	0	0	1	0	0	3	0	2	1	1	1	2	1	2	2	1	1	1	0	0	0
Coupland	unknown	41	51	0	1	2	1	1	0	0	0	0	0	2	0	1	0	0	3	0	1	1	0	0	0	0	0	0	0	1	1	1	0	1	1	0	0	0	0	0	0	1	1	0	0	1	0	0	0
Courtenay	unknown	65	93	1	1	0	0	0	1	0	0	0	0	0	0	0	0	0	0	0	0	0	0	0	0	1	1	0	0	0	0	0	0	0	0	1	1	1	0	0	0	0	0	2	0	0	0	2	1
Courtney	M/F	124	336	0	0	0	0	0	0	0	0	1	2	0	2	0	0	0	1	1	2	1	1	0	2	1	0	2	0	1	1	0	2	0	0	0	0	3	2	2	1	3	2	1	1	2	1	2	2
Cowan	unknown	72	113	0	0	1	1	0	0	0	0	0	0	0	2	0	0	0	1	0	0	0	2	2	1	0	0	2	1	0	0	0	1	0	2	0	1	0	1	1	1	0	1	1	2	1	0	0	0
Coward	unknown	37	50	0	1	0	0	0	0	0	0	0	1	0	0	0	0	0	2	0	0	2	0	1	0	0	0	2	0	0	1	1	0	0	0	0	0	1	1	1	0	3	0	2	1	1	0	2	2
Cowburn	unknown	42	64	1	0	0	0	0	0	0	0	1	0	0	0	1	0	0	0	1	0	0	1	1	0	0	0	0	1	0	1	0	0	0	0	0	1	0	1	1	0	0	0	0	1	3	0	0	0
Cowell	unknown	71	153	0	0	0	0	0	0	1	0	0	0	1	0	2	0	0	1	0	0	0	0	2	1	0	2	2	1	0	1	0	3	2	1	0	2	3	1	0	2	2	0	5	3	1	1	1	0
Cowley	unknown	54	76	0	0	1	0	1	2	0	0	0	0	0	1	0	2	0	2	1	0	0	2	0	0	0	0	1	0	0	2	1	1	0	3	2	1	1	1	0	0	0	1	0	1	1	3	0	0
Cowper	unknown	42	65	0	0	0	1	0	0	0	0	0	0	2	1	1	0	1	2	1	0	0	1	2	2	1	0	3	0	0	2	0	0	0	3	1	1	2	0	0	2	1	1	2	1	1	1	2	2
Cox	unknown	83	160	0	1	2	1	2	0	3	0	3	1	3	0	1	2	2	3	2	2	2	1	3	0	2	1	1	2	0	0	0	2	0	1	3	4	2	2	2	3	0	2	2	2	0	3	3	0
Crabtree	unknown	88	186	1	0	1	0	0	1	1	1	0	1	1	1	0	0	1	1	0	2	0	2	2	2	1	1	3	4	1	3	1	0	0	2	5	5	1	4	2	2	0	1	0	3	1	0	7	2
Craddock	unknown	41	55	0	0	1	0	1	1	1	0	0	0	1	0	1	0	1	0	1	1	0	0	0	0	0	1	2	0	0	0	1	1	0	0	0	0	0	0	1	1	3	1	0	2	0	3	1	1
Cragg	unknown	59	107	3	1	1	0	0	2	0	0	0	0	0	5	1	0	2	0	1	1	0	2	1	3	5	0	0	3	2	0	3	0	0	3	2	1	1	0	0	4	1	0	1	3	1	2	2	1
Craig	M	158	2384	0	1	0	1	0	1	0	0	0	1	0	0	1	1	0	0	1	1	0	1	2	1	2	0	1	0	1	0	2	2	2	0	2	3	5	4	5	2	1	2	6	0	4	2	1	4
Crane	unknown	58	82	0	1	0	0	0	0	0	0	0	1	0	0	1	0	0	1	0	0	1	1	2	1	1	2	0	3	1	0	1	2	0	1	3	1	1	2	4	0	2	4	1	0	1	0	1	1
Craven	M	120	376	1	6	1	1	3	2	1	5	2	3	5	2	6	2	5	3	4	4	2	1	3	10	2	3	7	4	6	5	3	4	6	5	4	5	3	2	1	7	6	7	6	5	9	3	5	2
Crawford	unknown	140	533	2	0	4	1	0	2	1	1	1	1	1	1	1	1	3	1	1	0	3	5	1	3	1	3	3	1	3	5	2	5	7	7	6	5	6	4	3	7	8	2	7	7	6	4	3	8
Crawshaw	unknown	60	111	0	0	0	1	0	1	0	0	0	0	0	1	2	1	1	2	0	0	1	3	0	0	0	2	2	2	2	0	2	0	1	3	1	0	2	0	0	0	1	2	2	1	2	6	3	0
Creighton	unknown	48	59	0	1	0	0	0	0	0	0	1	0	0	0	0	0	0	0	0	0	0	0	0	1	1	0	1	0	0	0	0	0	0	2	1	1	1	1	0	0	2	0	0	0	1	0	1	0
Cresswell	unknown	83	153	0	1	0	0	0	0	0	0	0	2	2	0	0	0	0	0	0	0	2	1	0	0	1	1	1	0	4	3	0	4	0	1	1	1	3	0	5	2	4	1	0	1	1	2	3	1
Creswell	unknown	53	66	1	1	0	1	1	0	0	1	2	0	1	1	1	1	1	0	1	0	0	1	0	1	0	1	0	1	0	1	0	1	0	2	1	0	0	0	0	0	0	1	1	1	0	1	0	0
Crewe	unknown	53	77	1	0	0	1	0	0	1	0	0	0	0	0	0	0	1	0	1	2	0	1	0	2	0	2	0	2	2	0	0	0	1	0	0	4	0	0	0	0	2	1	5	1	1	2	2	1
Crichton	unknown	46	62	0	0	0	0	0	0	0	0	0	0	0	0	0	0	1	0	0	2	0	1	0	0	0	0	0	0	0	0	1	0	2	0	0	0	0	1	0	0	0	1	0	2	0	0	0	0
Crispin	M	52	88	1	0	0	0	0	0	3	0	0	0	0	0	0	0	0	0	0	2	0	0	1	1	0	0	0	0	0	0	1	0	0	1	1	0	3	0	2	0	0	0	2	1	1	0	0	1
Critchley	unknown	77	141	0	0	0	0	0	0	0	0	1	0	1	0	1	4	1	0	1	0	4	0	3	1	2	0	1	0	1	0	0	0	1	1	2	2	1	1	1	1	2	2	2	2	2	2	2	1
Croasdale	unknown	46	60	0	0	0	1	1	0	0	0	0	1	0	0	0	0	1	0	0	1	0	1	0	0	0	0	0	0	0	0	0	1	0	1	0	0	0	0	0	1	0	0	0	1	0	4	2	1
Croft	unknown	96	220	1	0	0	0	2	0	3	1	4	1	2	2	4	1	1	1	4	1	0	2	1	1	0	3	3	4	3	4	1	3	1	6	1	0	3	2	3	0	3	2	3	2	3	3	3	5
Crompton	unknown	118	456	4	0	3	4	2	1	2	2	0	3	3	3	3	1	5	3	2	4	1	4	4	2	4	2	3	6	1	6	6	8	5	5	2	11	13	6	8	8	13	3	5	6	4	3	4	2
Cromwell	unknown	73	125	1	0	0	1	0	0	0	1	0	1	1	1	1	1	1	2	0	0	1	2	2	1	1	2	2	2	3	1	1	2	2	4	0	2	4	1	1	2	2	4	5	2	3	3	2	4
Cronshaw	unknown	42	66	0	0	1	0	0	0	0	0	0	0	1	1	0	0	0	0	0	0	0	0	1	0	0	1	1	0	2	0	1	1	0	0	0	0	1	0	1	1	0	0	0	0	1	3	4	3
Crook	unknown	80	163	0	0	1	0	1	1	0	0	2	1	3	2	0	0	3	0	1	1	1	2	2	3	1	1	1	1	2	1	2	2	1	1	1	1	5	1	2	2	1	3	5	2	4	2	5	2
Cropper	unknown	65	93	1	0	2	1	1	0	1	0	0	0	0	0	0	0	2	1	0	1	0	1	2	0	1	1	1	0	0	3	0	2	0	3	1	0	1	2	2	1	1	2	0	0	1	2	4	1
Crosby	unknown	93	185	0	0	0	0	1	1	0	0	1	1	0	0	3	1	1	2	2	3	2	3	2	2	3	1	0	3	3	1	2	5	3	4	2	2	2	0	1	4	2	1	2	1	2	3	2	1
Crosland	unknown	53	73	0	0	0	0	0	0	0	2	0	2	1	2	0	1	1	1	0	0	1	1	1	0	0	1	2	0	0	0	0	0	1	0	2	1	0	0	1	0	3	0	0	2	1	2	0	0
Cross	unknown	108	340	2	3	2	0	4	1	2	3	4	3	2	1	1	2	2	4	2	3	1	5	3	1	3	4	3	5	8	4	3	3	6	3	9	7	4	6	2	6	5	2	2	4	3	2	5	3
Crossland	unknown	71	110	0	0	0	1	0	1	2	1	0	0	0	0	2	2	0	1	1	0	0	0	0	0	0	2	0	1	2	2	0	3	0	4	2	2	0	0	1	0	1	0	1	2	0	3	1	1
Crossley	M	121	571	0	1	3	1	3	1	4	0	4	4	3	0	2	4	3	3	6	9	3	3	5	2	8	5	5	1	6	9	7	7	10	8	6	6	6	7	13	4	9	5	6	8	9	10	6	3
Crowther	unknown	101	303	1	0	3	2	4	4	0	7	3	4	5	3	4	3	1	1	2	1	3	4	6	1	5	3	4	3	2	6	2	4	5	4	2	2	5	3	4	4	1	4	3	0	2	6	2	4
Crystal	F	40	78	0	0	0	0	0	0	0	0	0	0	0	0	0	0	0	0	0	0	1	0	0	0	0	0	0	0	0	0	0	0	0	1	0	0	0	0	1	0	0	0	0	0	0	0	0	1
Cullen	unknown	48	62	0	0	0	0	0	0	0	0	0	0	0	0	1	1	0	0	0	2	1	0	1	0	0	1	0	1	1	1	0	1	0	1	0	0	0	1	0	0	1	0	0	0	0	0	0	0
Culshaw	unknown	43	61	0	0	0	0	0	0	0	0	0	0	0	0	0	0	0	1	0	0	0	0	1	0	0	1	0	0	0	0	0	0	1	0	0	1	1	0	0	1	2	1	0	3	0	1	1	2
Cumming	unknown	44	65	1	0	0	0	0	0	1	0	1	0	0	0	0	3	0	0	0	0	0	0	1	1	0	0	1	0	2	2	1	3	0	0	1	1	0	1	0	3	2	2	2	1	0	0	2	4
Cummings	unknown	43	52	0	0	0	0	0	0	0	0	0	1	0	0	0	0	0	0	2	1	0	0	0	1	2	1	0	0	0	0	0	0	0	0	0	0	2	1	1	0	0	0	0	0	0	2	0	1
Cunliffe	unknown	110	315	1	0	2	0	0	1	1	1	3	1	0	1	2	0	1	2	3	3	4	2	1	2	2	1	2	2	3	2	2	4	5	3	3	5	3	2	0	3	0	2	2	2	4	2	5	4
Cunningham	unknown	106	226	0	0	0	0	0	1	0	0	0	2	0	1	2	1	1	1	2	2	0	0	1	0	3	3	2	5	6	6	0	2	3	2	1	2	2	3	2	5	2	3	2	0	2	2	2	2
Currie	unknown	63	96	0	0	0	1	0	0	0	1	1	1	1	0	0	1	0	0	0	0	0	0	1	2	1	1	0	0	1	0	1	0	0	2	1	0	0	0	0	1	2	1	2	1	2	2	3	3
Curtis	M	152	525	1	5	1	0	2	0	1	2	1	1	0	1	4	1	1	5	1	2	0	0	3	3	2	1	3	4	1	4	5	6	0	1	2	3	2	4	3	6	6	5	4	9	3	5	3	2
Curwen	unknown	67	113	0	0	0	1	1	0	0	0	0	0	0	0	0	0	0	0	0	0	2	0	2	0	0	0	2	3	0	0	1	1	0	0	3	1	2	2	1	0	0	0	3	2	1	2	2	0
Curzon	unknown	48	65	0	0	0	0	0	0	0	0	0	0	0	0	0	0	0	0	1	0	0	0	0	0	0	0	0	0	1	1	1	0	1	0	3	2	0	0	2	0	0	0	0	1	1	0	2	0
Cuthbert	M	114	611	1	1	2	2	1	2	0	1	1	0	2	2	2	2	2	1	2	2	6	0	3	4	6	2	3	1	1	1	3	6	8	3	4	3	7	4	4	11	7	11	6	10	10	4	8	10
Cynthia	F	87	731	0	0	0	0	0	0	0	0	0	0	0	0	0	0	0	0	0	0	0	0	0	0	0	0	1	0	0	0	0	0	0	0	0	0	2	0	0	0	0	0	0	0	1	0	0	0
Cyril	M	132	3652	1	0	0	0	0	0	0	1	0	0	0	0	0	0	2	1	0	1	0	2	1	0	0	2	0	0	2	0	0	2	2	4	3	3	4	5	6	5	2	8	7	7	14	6	9	19
Cyrus	M	57	79	0	0	3	0	0	0	1	1	1	1	2	2	1	2	1	2	1	0	0	0	0	0	0	0	0	0	1	1	2	2	0	0	2	1	0	0	0	1	0	2	1	1	0	1	2	1
Dacre	unknown	53	88	0	0	0	2	0	0	0	1	0	0	0	0	0	1	0	0	0	0	0	0	0	2	2	0	3	0	1	2	1	2	0	0	0	0	2	1	1	1	0	1	0	0	0	2	3	0
Dafydd	M	39	65	0	0	0	0	0	0	0	0	0	0	0	0	0	0	0	0	0	0	0	0	0	0	0	0	0	0	0	0	0	0	0	0	0	0	0	0	0	0	0	0	0	0	0	0	0	0
Dagmar	unknown	50	71	0	0	0	0	0	0	0	0	0	0	0	0	0	0	0	0	0	0	0	0	0	0	0	0	0	1	0	3	2	2	1	1	0	0	1	0	0	1	0	0	0	0	0	2	0	1
Daisy	F	127	1349	0	0	0	0	0	0	0	0	0	0	0	0	0	0	0	0	0	0	0	0	1	0	0	0	1	0	0	0	1	0	1	0	2	3	4	3	0	3	4	9	6	12	10	12	15	16
Dakin	unknown	57	73	0	0	0	0	0	2	2	0	0	0	1	0	1	0	1	1	0	0	1	0	0	0	0	1	1	1	2	1	1	2	2	0	0	3	1	2	0	1	0	2	0	2	0	0	1	1
Dalby	unknown	45	60	0	1	1	2	0	0	0	0	0	2	1	0	0	0	1	0	1	0	1	1	0	0	1	1	2	0	1	3	3	1	2	0	2	0	0	2	0	2	1	1	0	0	1	1	1	0
Dale	M	172	958	1	4	4	3	6	2	7	3	4	2	6	7	3	4	1	6	2	1	4	4	6	0	2	5	4	6	8	6	5	8	6	2	1	6	6	2	4	11	4	7	5	7	3	4	8	9
Dallas	M	48	64	0	0	0	0	0	0	0	0	0	0	0	1	0	0	0	0	0	0	0	1	0	0	1	0	0	1	0	0	0	0	0	0	0	1	0	0	0	0	0	0	0	0	0	0	0	0
Dalrymple	unknown	48	62	0	0	0	0	0	0	0	0	0	0	0	0	0	0	0	1	1	1	0	0	1	1	0	0	1	0	0	1	0	1	1	2	1	3	0	0	0	1	1	1	0	0	0	1	1	1
Dalton	M	116	317	3	2	0	2	2	4	1	0	3	3	1	2	0	1	4	3	2	1	5	2	3	4	3	0	5	3	1	3	1	1	1	3	0	8	7	6	3	7	4	4	5	7	1	7	2	2
Damian	M	77	553	0	0	0	0	0	0	0	0	0	0	0	0	0	0	0	0	0	0	0	0	0	0	0	0	0	0	0	0	0	0	0	0	0	0	0	0	0	0	0	0	0	0	0	0	0	0
Damien	M	68	192	0	0	0	0	0	0	0	0	0	0	0	0	0	0	0	0	0	0	0	0	0	0	0	0	0	0	0	0	0	0	0	0	0	0	0	0	0	0	0	0	0	0	0	0	0	0
Damon	M	32	61	0	0	0	0	0	0	0	0	0	0	0	0	0	0	0	0	0	0	0	0	0	0	0	0	0	0	0	0	0	0	0	0	0	0	0	0	0	0	0	0	0	0	0	0	0	0
Dan	M	67	91	0	0	0	0	0	0	0	0	1	0	1	0	1	0	1	0	0	1	0	0	1	0	0	0	1	0	0	0	1	0	0	2	0	3	2	3	1	1	0	1	1	2	1	3	0	1
Danby	unknown	42	52	0	0	0	0	0	0	1	0	0	1	0	0	0	0	2	2	0	0	1	1	0	0	2	0	1	0	0	1	1	1	0	1	1	2	1	1	2	1	0	1	2	0	1	1	3	2
Dane	M	30	53	0	0	0	0	0	0	0	0	0	0	0	0	0	0	0	0	0	0	0	0	0	0	0	0	0	0	1	0	0	0	0	0	2	0	0	0	0	0	0	0	0	0	0	0	0	0
Daniel	M	177	7161	16	14	16	7	11	16	21	18	16	13	26	20	17	20	19	22	37	27	36	27	31	37	28	34	30	32	41	35	33	35	28	42	34	49	33	45	44	38	39	35	51	48	48	36	36	42
Danielle	F	52	824	0	0	0	0	0	0	0	0	0	0	0	0	0	0	0	0	0	0	0	0	0	0	0	0	1	0	0	0	0	0	0	0	0	0	0	0	0	0	0	0	0	0	0	0	0	0
Daniels	unknown	58	90	0	1	0	0	1	1	1	1	1	0	2	0	4	0	0	0	0	1	1	0	1	0	1	1	0	0	0	1	0	1	2	2	0	1	1	2	1	2	0	1	2	0	3	0	4	1
Danny	M/F	34	55	0	0	0	0	0	0	0	0	0	0	0	0	0	0	0	0	0	0	0	0	0	0	0	0	0	0	0	0	0	0	0	0	0	0	0	0	0	0	0	0	0	0	0	0	0	0
Danson	unknown	56	84	0	3	1	0	0	0	0	0	2	1	1	0	2	0	0	0	1	2	0	0	1	0	0	2	0	0	2	3	1	1	4	0	1	1	1	1	0	2	1	3	1	0	1	0	1	3
Daphne	F	83	412	0	0	0	0	0	0	0	0	0	0	0	0	0	0	0	0	0	0	0	0	0	0	0	0	0	0	0	0	0	0	0	0	0	0	0	0	0	0	0	0	0	0	0	0	0	2
Darby	unknown	53	68	0	0	0	0	0	0	0	0	0	0	0	1	0	0	0	0	1	0	0	0	2	0	2	0	0	1	0	1	1	1	0	1	0	3	1	2	1	1	2	0	3	1	1	0	0	1
Darbyshire	unknown	49	83	0	0	0	0	0	1	0	0	0	0	0	1	0	2	0	0	1	0	0	1	1	0	1	1	0	1	1	1	2	0	1	1	1	3	1	0	3	4	1	1	1	4	0	1	0	0
Darcy	M/F	52	80	0	0	0	0	0	0	0	0	0	0	0	0	0	0	0	1	0	0	0	1	0	0	0	0	2	1	0	2	0	0	0	0	0	0	0	1	0	0	1	0	0	0	0	1	0	0
D'arcy	unknown	60	78	0	0	0	0	0	0	0	0	0	1	1	0	0	0	0	0	1	1	0	0	0	0	1	0	0	0	0	0	0	0	1	1	0	0	0	0	1	0	0	0	1	0	0	1	1	0
Darley	unknown	55	78	0	0	0	2	1	0	0	1	0	1	0	1	1	0	0	1	2	0	1	1	1	0	2	1	0	0	1	2	2	1	2	2	2	0	2	2	0	1	0	2	1	0	3	0	1	1
Darling	unknown	48	71	0	0	0	0	0	0	0	1	1	0	0	1	2	2	0	0	0	0	0	0	0	0	2	0	0	0	3	1	0	0	1	1	2	0	1	0	2	0	0	0	0	1	1	3	3	0
Darlington	unknown	80	148	1	3	0	1	3	0	0	0	1	0	0	1	2	0	1	3	1	1	1	2	0	1	3	1	2	0	2	0	1	1	2	2	2	2	2	2	5	0	2	0	4	0	1	0	1	5
Darrell	M	66	154	0	0	0	0	0	0	0	0	0	0	0	0	0	0	0	0	0	0	0	0	0	0	0	0	0	0	0	0	0	0	0	0	0	0	0	1	1	0	0	0	0	0	0	0	0	0
Darren	M	55	1083	0	0	0	0	0	0	0	0	0	0	0	0	0	0	0	0	0	0	0	0	0	0	0	0	0	0	0	0	0	0	0	0	0	0	0	0	0	0	0	0	0	0	0	0	0	0
Darryl	M	48	131	0	0	0	0	0	0	0	0	0	0	0	0	0	0	0	0	0	0	0	0	0	0	0	0	0	0	0	0	0	0	0	0	0	0	0	0	0	0	0	0	0	0	0	0	0	0
Darwin	unknown	44	53	0	0	1	0	0	0	0	1	0	0	0	0	0	0	0	0	0	0	0	2	0	0	0	0	0	0	1	1	0	2	1	0	0	0	0	0	0	0	0	1	1	0	0	2	0	0
Daryl	M	52	118	0	0	0	0	0	0	0	0	0	0	0	0	0	0	0	0	0	0	0	0	0	0	0	0	0	0	0	0	0	0	0	0	0	0	0	0	0	0	0	0	0	0	0	0	0	0
Davenport	unknown	128	581	4	2	2	0	3	5	2	1	6	5	4	6	2	5	5	3	5	4	5	3	5	5	5	8	5	5	2	7	9	4	4	2	7	9	9	3	10	8	8	6	13	8	6	9	6	4
Davey	unknown	55	74	0	0	1	0	0	0	2	3	0	1	0	0	0	0	0	0	1	0	0	0	1	2	0	0	1	1	1	1	2	0	0	1	0	0	0	2	1	1	0	1	0	0	1	1	0	2
David	M	177	46428	10	14	14	10	21	19	20	16	19	15	19	21	21	30	30	25	29	38	33	40	34	42	62	41	40	50	74	52	73	56	65	62	85	78	75	78	90	83	87	100	93	84	85	85	71	80
Davidson	unknown	118	280	2	0	0	0	2	0	1	0	0	0	1	0	1	1	2	0	1	0	1	0	2	2	2	1	4	1	4	1	0	1	4	5	2	3	2	6	3	3	4	6	4	3	2	5	1	3
Davies	M	155	2534	13	6	6	7	4	8	12	20	19	20	16	12	18	16	24	16	10	26	20	23	18	21	20	22	25	19	28	20	28	31	27	21	30	34	30	34	32	34	31	32	34	46	37	36	26	27
Davina	F	66	133	0	0	0	0	0	0	0	0	0	0	0	0	0	0	0	0	0	0	0	0	0	0	0	0	0	0	1	0	0	0	0	0	0	0	0	0	1	0	0	0	0	0	0	0	0	0
Davis	M	144	584	5	4	4	5	2	5	5	3	3	2	1	2	8	3	3	4	4	3	5	9	7	5	6	9	4	8	2	7	9	12	5	5	4	6	5	4	10	9	6	4	7	5	12	5	8	9
Davison	unknown	96	184	1	2	0	2	3	2	0	1	2	1	1	0	0	2	1	3	0	3	1	2	1	4	1	1	3	1	1	1	3	2	2	3	2	5	2	5	3	3	1	1	0	4	1	3	5	1
Davy	unknown	59	84	0	1	0	1	1	0	0	0	0	1	0	0	1	0	1	0	1	0	2	1	0	0	0	0	0	2	1	0	0	1	1	1	0	0	2	0	2	1	2	0	3	1	1	0	0	1
Dawes	unknown	35	51	0	0	0	0	0	0	2	0	0	0	1	0	0	0	0	0	0	0	0	0	0	0	1	0	1	0	1	0	0	0	0	0	1	0	0	0	0	0	2	1	0	0	1	2	1	2
Dawn	F	96	5102	0	0	0	0	0	0	0	0	0	0	0	0	0	0	0	0	0	0	0	0	0	0	0	0	0	0	0	0	0	0	0	0	0	0	0	0	0	0	0	0	0	0	0	0	0	0
Dawood	unknown	30	91	0	0	0	0	0	0	0	0	0	0	0	0	0	0	0	0	0	0	0	0	0	0	0	0	0	0	0	0	0	0	0	0	0	0	0	0	0	0	0	0	0	0	0	0	0	0
Dawson	M	143	1346	3	3	12	3	11	18	11	10	11	15	13	9	12	12	9	17	14	7	15	12	7	13	18	9	14	5	17	12	12	10	9	25	17	14	18	14	16	18	14	20	13	19	22	17	14	22
Day	unknown	102	258	3	0	2	3	2	3	2	1	0	2	4	1	0	4	2	1	3	2	1	2	1	3	2	4	6	3	5	1	0	4	4	2	6	1	3	3	2	2	5	4	5	6	4	1	1	4
Deacon	M	54	77	0	0	0	1	0	1	0	1	0	1	0	0	0	2	0	0	1	1	0	2	3	1	0	1	0	0	0	0	0	0	0	0	2	2	0	3	0	2	0	0	3	1	1	0	3	0
Deakin	unknown	87	172	2	2	2	0	0	1	1	3	0	3	2	0	2	1	1	4	3	0	0	1	4	1	2	1	2	2	3	2	1	3	3	3	3	1	1	2	1	4	1	3	3	5	4	2	1	3
Dean	M	176	2422	5	3	3	5	8	9	9	10	9	6	5	7	12	8	12	12	12	9	8	11	11	14	13	11	21	9	15	17	14	13	10	13	17	16	17	7	14	13	11	14	15	12	13	11	10	11
Deane	F	76	114	0	1	0	0	1	0	0	0	1	1	0	1	1	1	0	1	0	0	2	1	0	0	1	0	2	1	1	0	1	0	0	0	0	3	2	1	1	2	3	0	1	0	1	2	2	0
Deanne	F	34	57	0	0	0	0	0	0	0	0	0	0	0	0	0	0	0	0	0	0	0	0	0	0	0	0	0	0	0	0	0	0	0	0	0	0	0	0	0	0	0	0	0	0	0	0	0	0
Dearden	unknown	102	226	2	1	0	0	1	0	3	1	1	0	0	2	1	1	3	1	2	2	1	1	1	3	1	4	5	5	3	3	2	0	4	3	1	3	0	5	2	2	1	4	2	4	3	4	3	3
Debbie	F	29	55	0	0	0	0	0	0	0	0	0	0	0	0	0	0	0	0	0	0	0	0	0	0	0	0	0	0	0	0	0	0	0	0	0	0	0	0	0	0	0	0	0	0	0	0	0	0
Deborah	F	156	955	0	0	0	1	0	0	2	1	1	4	0	0	6	2	2	1	2	4	1	1	2	4	2	2	3	2	3	3	1	3	3	2	2	0	2	1	3	2	3	3	2	4	2	2	4	2
Debra	F	47	272	0	0	0	0	0	0	0	0	0	0	0	0	0	0	0	0	0	0	0	0	0	0	0	0	0	0	0	0	0	0	0	0	0	0	0	0	0	0	0	0	0	0	0	0	0	0
Declan	M	40	118	0	0	0	0	0	0	0	0	0	0	0	0	0	0	0	0	0	0	0	0	0	0	0	0	0	0	0	0	0	0	0	0	0	0	0	0	0	0	0	0	0	0	0	0	0	0
Dee	unknown	52	172	0	0	0	0	0	0	0	0	0	0	0	0	0	0	0	0	0	0	0	0	0	0	0	0	1	0	0	1	0	1	0	0	0	1	0	0	0	1	0	1	0	1	0	0	0	0
Deighton	unknown	42	60	1	0	0	0	0	0	0	0	0	0	0	2	0	3	0	1	3	0	0	0	1	1	2	1	0	1	1	2	2	3	0	1	0	2	1	0	1	0	2	0	1	0	0	1	0	0
Deirdre	F	36	80	0	0	0	0	0	0	0	0	0	0	0	0	0	0	0	0	0	0	0	0	0	0	0	0	0	0	0	0	0	0	0	0	0	0	0	0	0	0	0	0	0	0	0	0	0	0
Delia	F	101	213	0	0	0	0	1	2	0	0	0	0	0	0	0	0	0	0	0	0	0	0	0	0	1	1	0	0	0	1	0	1	3	1	1	2	1	1	1	1	1	1	2	1	2	1	0	1
Della	F	39	50	0	0	0	0	0	0	0	0	0	0	0	0	0	0	0	0	0	0	0	0	0	0	0	0	0	0	0	0	0	0	0	0	0	0	0	0	0	0	0	0	0	0	0	0	0	0
Delores	unknown	33	51	0	0	0	0	0	0	0	0	0	0	0	0	0	0	0	0	0	0	0	0	0	0	0	0	0	0	0	0	0	0	0	0	0	0	0	0	0	0	0	0	0	0	0	0	0	0
Delwyn	M	36	51	0	0	0	0	0	0	0	0	0	0	0	0	0	0	0	0	0	0	0	0	0	0	0	0	0	0	0	0	0	0	0	0	0	0	0	0	0	0	0	0	0	0	0	0	0	0
Denby	M	51	67	0	1	0	0	1	0	0	0	0	2	0	0	0	0	0	1	0	0	0	0	0	0	1	0	2	0	0	0	0	1	1	0	2	2	0	0	0	1	2	1	1	1	0	0	1	0
Denham	unknown	82	115	0	0	0	2	0	0	0	0	0	3	0	1	0	3	0	1	1	1	0	0	2	0	1	1	0	0	3	2	0	2	1	2	1	1	1	0	0	0	1	0	0	2	1	1	2	2
Denis	M	146	1582	0	0	0	1	0	0	0	0	0	0	2	4	0	0	0	0	0	0	1	0	3	1	0	1	2	0	0	1	2	1	2	1	1	3	2	2	2	1	6	3	2	2	2	3	3	0
Denise	F	99	3650	0	0	0	0	0	0	0	0	0	0	0	0	0	0	0	0	0	0	0	0	0	0	0	0	0	0	0	0	0	0	0	0	0	0	0	0	0	0	0	0	0	0	0	0	0	0
Denison	unknown	70	136	0	0	0	1	0	2	1	0	0	1	1	2	2	1	4	4	2	2	1	2	3	0	2	0	3	1	1	1	5	1	2	1	2	2	4	1	2	0	1	4	3	2	4	4	3	1
Denman	unknown	52	71	0	0	0	1	0	0	0	1	0	1	0	0	0	0	0	0	0	0	0	0	0	0	1	0	0	0	2	0	1	0	0	0	1	0	0	1	1	1	2	1	0	0	0	3	0	0
Dennis	M	172	3877	0	1	0	0	3	2	1	2	1	1	2	1	0	6	1	1	4	4	3	2	3	2	2	7	6	7	3	8	3	7	3	8	4	6	4	1	4	6	6	2	7	8	7	4	8	7
Dennison	unknown	75	120	1	3	0	2	0	0	1	0	2	0	0	1	1	2	1	1	1	0	1	2	1	3	1	2	1	4	0	2	2	0	0	0	0	1	0	0	0	2	5	2	0	1	1	1	1	2
Denson	unknown	43	52	0	0	0	1	0	0	1	1	0	0	0	0	0	4	1	0	2	0	0	0	0	0	0	1	1	0	0	0	1	0	0	0	1	3	0	0	1	2	1	1	1	0	0	1	0	0
Dent	unknown	85	165	0	0	0	0	0	0	1	4	3	3	0	1	0	2	1	2	0	2	1	1	0	3	2	0	2	1	0	4	1	6	1	2	0	0	4	2	1	1	1	2	4	1	2	3	4	2
Denton	M	115	292	2	0	0	3	0	1	1	0	2	1	3	2	0	2	1	4	1	4	2	3	0	1	1	3	11	2	0	1	3	4	5	2	3	1	2	0	1	3	3	5	3	2	4	1	8	2
Denys	M	68	106	0	0	0	0	0	0	0	0	0	0	0	0	0	0	0	0	0	0	0	0	0	0	0	0	0	0	0	0	0	0	0	0	0	1	0	1	0	0	0	0	0	0	1	0	0	0
Denzil	M	52	73	0	0	0	0	0	0	0	0	0	0	0	0	0	0	0	0	0	0	0	0	0	0	0	0	0	0	0	0	0	0	0	0	0	0	0	0	1	0	1	0	0	0	0	1	0	0
Derbyshire	unknown	84	171	0	1	0	0	0	0	0	1	2	1	1	0	0	0	1	1	2	1	0	1	1	0	2	1	0	2	3	2	0	3	2	2	2	2	2	2	3	4	3	0	6	2	3	0	3	4
Derek	M	113	4324	0	0	0	0	0	0	0	0	0	0	0	0	0	0	0	0	0	0	0	0	0	0	0	0	0	0	0	0	0	0	0	0	0	0	0	0	0	0	0	0	0	0	0	0	0	0
Derick	M	57	144	0	0	0	0	0	0	0	0	0	0	0	0	0	0	0	0	0	0	0	0	0	0	0	0	0	0	0	0	0	0	0	0	0	0	0	0	0	0	0	0	0	0	0	0	0	0
Dermot	M	49	84	0	0	0	0	0	0	0	0	0	0	0	0	0	0	0	0	0	0	0	0	0	0	0	0	0	0	0	0	0	0	0	0	0	0	0	0	0	0	0	0	0	0	0	0	0	0
Derrick	M	106	899	0	0	1	0	0	0	0	0	0	0	0	0	0	0	0	0	0	0	1	0	0	0	0	0	0	0	0	0	0	0	0	0	0	1	1	0	0	0	0	0	0	0	0	0	0	1
Derwent	unknown	48	64	0	1	0	0	0	1	0	0	0	0	0	0	0	0	0	0	0	0	0	0	0	0	0	1	1	0	0	0	0	1	0	1	2	0	0	0	2	1	0	0	0	0	1	3	0	1
Desmond	M	120	1673	0	0	0	0	0	0	0	0	0	0	0	0	0	0	0	0	0	0	0	0	0	0	0	0	0	0	0	0	0	0	0	0	0	0	1	0	0	2	0	1	1	1	0	0	0	0
Devereux	unknown	68	90	1	1	0	1	1	1	0	0	1	0	2	0	1	0	0	1	1	0	0	3	0	1	0	2	1	1	2	0	0	0	0	0	1	1	2	3	0	1	0	0	1	0	2	1	1	0
Dewar	unknown	43	55	0	0	0	0	0	0	1	0	0	1	0	0	0	0	1	0	0	0	0	0	0	0	0	0	1	0	0	0	0	0	0	0	1	1	0	3	1	1	0	0	0	0	0	0	0	0
Dewhurst	unknown	108	319	1	1	1	2	0	1	0	4	1	2	0	2	4	0	1	3	1	2	4	3	5	1	1	1	1	1	2	1	4	4	3	6	4	4	5	2	2	2	1	2	8	7	4	6	4	7
Dewi	F	50	80	0	0	0	0	0	0	0	0	0	0	0	0	0	0	0	0	0	0	0	0	0	0	0	0	0	0	0	0	0	0	1	0	0	0	0	0	0	0	0	0	0	0	0	1	0	0
Dexter	M	56	89	0	1	0	0	0	0	0	0	0	0	0	0	0	0	0	1	0	0	0	2	0	0	0	0	0	0	0	0	1	0	0	0	0	0	0	0	0	0	3	0	1	0	0	1	0	0
Diana	F	162	1175	2	1	1	2	1	0	2	3	3	1	2	1	1	1	1	3	1	0	0	0	0	1	3	3	3	1	5	0	2	1	3	2	2	2	3	1	4	3	1	0	3	4	5	5	5	2
Diane	F	91	3131	0	0	0	0	0	0	0	0	0	0	0	0	0	0	0	0	0	0	0	0	0	0	0	0	0	0	0	0	0	0	0	0	0	0	0	0	0	0	0	0	0	0	0	0	0	0
Dianne	F	63	431	0	0	0	0	0	0	0	0	0	0	0	0	0	0	0	0	0	0	0	0	0	0	0	0	0	0	0	0	0	0	0	0	0	0	0	0	0	0	0	0	0	0	0	0	0	0
Dick	M	46	57	0	1	1	0	0	0	0	0	0	0	0	0	0	1	0	0	0	0	0	0	0	2	0	0	1	0	1	0	0	0	2	0	0	0	0	0	1	0	1	3	0	0	0	1	1	1
Dickenson	unknown	43	62	1	3	1	0	1	0	0	2	0	0	1	0	1	0	2	0	0	0	0	1	1	1	3	2	2	0	1	0	0	0	0	0	0	2	0	2	0	1	2	0	0	0	3	1	1	1
Dickinson	unknown	118	571	3	6	1	4	7	5	4	4	4	4	2	2	4	4	4	2	1	7	6	4	7	7	5	6	4	2	11	4	10	4	7	7	6	8	10	7	7	11	11	9	12	11	14	8	7	6
Dickson	unknown	89	159	1	1	1	1	0	1	0	0	1	0	2	0	0	1	1	0	1	0	2	3	3	3	2	0	2	1	2	1	1	0	2	0	1	4	4	2	4	3	4	2	0	4	2	2	0	0
Digby	M	81	135	0	0	0	0	0	0	0	0	0	0	0	0	0	0	0	1	1	0	1	0	0	0	0	0	0	0	0	1	2	1	1	2	2	2	1	3	5	2	5	0	4	2	1	0	2	1
Dillon	M	78	118	0	0	0	0	0	0	0	1	0	0	0	0	0	0	0	0	0	0	0	0	0	0	1	0	0	0	1	1	2	1	1	1	0	1	2	0	0	0	0	0	2	1	1	1	1	0
Dilworth	unknown	54	75	0	0	0	0	0	0	1	0	0	0	0	1	0	0	0	1	0	1	0	0	0	0	0	0	0	0	0	0	0	1	0	2	0	1	2	1	0	0	1	2	0	1	0	1	0	0
Dilwyn	M	36	60	0	0	0	0	0	0	0	0	0	0	0	0	0	0	0	0	0	0	0	0	0	0	0	0	0	0	0	0	0	0	0	0	0	0	0	0	0	0	0	0	0	0	0	0	0	0
Dilys	F	89	354	0	0	0	0	0	0	0	0	0	0	0	0	0	0	0	0	0	0	0	0	0	0	0	0	0	0	0	0	0	0	0	0	0	0	0	0	0	0	0	0	0	0	0	0	0	0
Dinah	F	110	309	0	1	1	3	1	3	2	2	2	3	3	2	0	2	0	7	3	6	4	5	2	1	4	4	0	2	4	5	2	1	2	4	0	5	4	4	2	4	4	7	6	5	4	2	5	2
Dinsdale	unknown	58	91	1	0	0	0	0	0	0	0	1	0	0	0	0	0	0	0	0	0	0	1	1	0	0	0	0	1	0	1	0	0	1	0	0	1	2	0	0	2	0	0	0	1	0	1	0	1
Dion	F	29	50	0	0	0	0	0	0	0	0	0	0	0	0	0	0	0	0	0	0	0	0	0	0	0	0	0	1	0	0	0	0	0	0	0	0	0	0	0	0	0	0	0	0	0	0	0	0
Dionne	F	28	54	0	0	0	0	0	0	0	0	0	0	0	0	0	0	0	0	0	0	0	0	0	0	0	0	0	0	0	0	0	0	0	0	0	0	0	0	0	0	0	0	0	0	0	0	0	0
Ditchfield	unknown	39	51	0	1	0	0	0	0	1	0	0	0	0	0	0	0	0	1	0	0	0	0	0	0	1	1	0	0	0	0	2	0	1	1	1	1	1	0	1	0	0	1	0	0	1	2	0	0
Dixon	M	144	1340	4	10	3	9	13	10	10	6	5	10	8	8	5	12	18	12	12	10	9	9	12	15	17	13	18	9	18	22	9	10	18	19	12	14	17	18	22	15	10	17	11	13	10	18	12	24
Dobson	unknown	109	429	2	8	2	2	1	1	3	4	4	2	0	6	3	4	3	1	1	5	5	4	1	7	6	7	1	7	4	5	5	9	6	5	5	5	5	6	7	6	4	3	8	6	6	6	5	3
Dodd	unknown	70	145	1	0	0	4	0	1	0	1	1	0	1	1	1	2	1	0	0	2	4	5	0	0	1	6	0	2	4	2	2	1	0	1	5	3	1	4	3	2	3	1	1	2	2	5	0	2
Dodgson	unknown	66	109	1	1	1	0	1	0	1	0	0	0	0	0	1	0	2	2	1	0	0	0	0	1	2	1	3	1	0	2	3	3	0	3	1	2	3	0	1	6	3	1	3	1	1	1	1	0
Dolores	F	81	254	0	0	0	0	0	0	0	0	0	0	0	0	0	0	0	0	0	0	0	0	0	0	0	0	0	0	0	0	0	0	0	0	0	0	0	0	0	0	0	0	0	0	0	0	0	1
Dominic	M	142	912	0	1	0	0	0	1	1	0	0	0	1	0	0	1	0	0	0	0	0	1	1	1	0	0	1	0	2	0	0	1	0	2	1	0	1	0	0	1	0	2	0	1	2	0	2	0
Dominique	F	42	104	0	0	0	0	0	0	0	0	0	0	0	0	0	0	0	0	0	0	0	0	0	0	0	0	0	0	0	0	0	0	0	0	0	0	0	0	0	0	0	0	0	0	0	0	0	0
Don	M	49	60	0	0	0	0	0	0	0	0	0	1	0	0	0	0	0	0	0	0	0	0	0	1	0	0	1	0	1	0	0	0	0	0	0	0	0	0	0	0	0	0	0	0	0	0	0	0
Donald	M	159	3250	0	0	0	0	1	1	2	0	0	0	0	0	1	0	0	1	0	0	2	1	3	0	1	3	1	1	1	0	3	2	2	4	3	4	1	4	8	2	6	7	5	6	8	5	7	11
Donaldson	unknown	83	127	1	4	0	0	1	0	0	0	1	1	0	1	0	0	0	0	0	1	0	0	2	2	0	0	0	0	0	1	1	1	0	4	1	0	2	3	0	0	0	1	2	1	3	0	3	1
Done	unknown	42	56	0	0	0	1	0	0	0	0	0	0	0	1	1	0	0	0	0	0	1	0	2	0	0	0	1	0	0	2	0	1	0	4	0	2	1	2	1	2	1	0	0	0	1	1	0	1
Donna	F	62	291	0	0	0	0	0	0	0	0	0	0	1	0	0	0	0	0	0	0	0	0	0	0	0	0	0	0	0	0	0	0	0	0	0	0	0	1	0	0	0	0	0	0	0	0	0	0
Donovan	M	59	92	0	0	0	0	0	0	0	0	0	0	0	0	0	0	0	0	0	0	0	0	0	0	0	0	0	0	0	2	0	0	0	0	0	0	0	0	0	0	0	0	0	0	0	0	0	0
Dora	F	141	1209	0	0	0	0	0	1	0	1	1	0	0	0	1	3	2	1	1	1	2	2	4	4	2	2	6	4	6	8	5	5	7	6	7	8	9	8	8	6	10	9	10	15	24	14	20	15
Dorcas	F	101	196	1	1	0	0	2	1	1	0	0	0	1	1	2	0	0	3	2	0	1	0	1	1	3	0	0	1	1	1	1	1	1	1	2	0	0	1	4	0	0	0	6	3	0	2	1	1
Doreen	F	119	6126	0	0	0	0	0	0	0	0	0	0	0	0	0	0	0	0	0	0	0	0	0	0	0	0	0	0	0	0	0	0	0	0	0	0	0	0	0	0	0	0	0	0	0	0	0	0
Doris	F	111	3746	0	0	0	0	0	0	0	0	0	0	0	0	0	0	0	0	0	0	0	0	0	0	0	0	0	0	0	0	0	0	1	0	0	0	0	0	0	1	0	0	0	0	0	1	1	1
Dorothea	F	133	561	3	3	0	0	0	1	1	1	1	2	1	1	5	1	2	1	1	1	1	4	0	1	0	2	1	3	4	3	2	2	2	1	6	1	1	6	4	3	9	6	6	8	1	6	7	4
Dorothy	F	176	7719	3	5	1	7	2	3	4	6	6	5	2	7	4	3	5	4	7	3	6	12	6	9	14	7	7	9	6	7	5	8	4	6	6	8	10	6	11	8	8	15	9	14	16	20	25	21
Dorrien	unknown	14	52	0	0	0	0	0	0	0	0	0	0	0	0	0	0	0	0	0	0	0	0	0	0	0	0	0	0	0	0	0	0	0	0	0	0	0	0	0	0	0	0	0	0	0	0	0	0
Doughty	unknown	55	72	0	1	1	0	1	0	1	1	1	1	1	0	1	0	0	2	1	0	1	1	0	1	0	0	1	1	1	1	0	1	1	0	3	0	0	0	2	3	0	0	0	1	1	4	1	2
Douglas	M	176	8753	2	3	3	2	2	3	3	7	2	5	4	4	6	4	5	3	5	5	11	9	9	7	10	8	10	6	11	13	13	18	10	15	11	23	27	20	28	30	23	30	43	31	38	62	28	46
Douglass	unknown	37	53	0	0	0	0	0	0	0	0	3	0	0	0	2	1	0	0	0	0	1	0	0	0	0	1	0	1	0	2	1	0	0	1	0	3	0	0	1	3	0	0	1	1	2	0	1	1
Dowell	unknown	44	60	1	1	0	0	0	0	0	0	0	0	1	0	0	0	0	0	0	0	1	1	0	0	0	0	0	0	0	2	2	0	1	0	0	0	0	0	1	0	0	2	0	0	2	1	1	0
Downes	unknown	58	89	1	1	0	1	1	1	3	4	2	1	1	3	1	0	0	1	1	1	1	0	2	0	0	0	0	1	0	1	1	1	0	0	0	0	0	0	1	1	4	1	1	3	0	3	1	0
Downham	unknown	38	51	0	0	1	0	0	1	0	1	0	0	0	0	1	0	0	0	1	0	1	0	0	0	0	0	1	0	1	0	0	0	1	0	0	0	0	0	0	0	0	3	1	0	2	0	0	0
Downing	unknown	87	153	4	0	1	0	0	1	0	2	0	1	0	0	1	2	1	0	1	1	1	1	0	2	2	3	0	4	0	2	1	1	2	3	2	1	3	2	3	2	0	0	3	3	1	0	1	1
Downs	unknown	64	89	0	1	0	0	1	0	1	2	1	2	1	0	0	0	0	0	1	1	1	0	0	1	1	2	1	0	2	3	1	1	2	0	0	3	2	2	0	4	1	1	1	2	1	0	3	2
Doyle	unknown	37	56	0	0	2	0	0	0	0	0	0	0	0	0	0	2	0	1	0	0	0	1	0	0	0	1	0	0	1	0	1	0	0	0	1	0	0	1	0	0	0	0	3	0	0	1	0	0
Drake	unknown	73	110	1	0	0	0	0	2	1	0	0	2	1	0	2	1	0	1	1	1	2	5	0	1	0	0	0	2	0	0	2	2	1	5	1	1	0	0	0	1	4	3	1	2	1	0	3	2
Dransfield	unknown	42	59	2	0	0	0	0	0	0	0	0	0	2	0	0	0	0	0	0	0	0	0	0	0	0	0	0	0	1	0	1	3	0	3	0	0	1	0	0	0	0	0	0	0	0	0	1	0
Draper	unknown	56	79	0	0	0	0	1	1	1	1	0	0	0	1	0	2	1	0	0	1	0	0	1	0	0	0	1	1	1	1	0	2	1	3	0	3	0	1	0	0	1	2	1	2	2	1	0	0
Drew	M/F	92	177	0	0	0	0	1	0	0	0	2	0	0	0	0	0	0	1	0	0	0	1	1	1	0	2	0	0	1	1	0	0	0	2	2	0	2	1	2	0	1	2	0	3	0	0	1	0
Drinkwater	unknown	53	82	0	0	0	0	1	0	2	0	1	1	0	1	2	1	0	1	1	1	1	0	1	2	1	1	0	1	2	2	0	4	3	2	2	2	0	3	3	1	1	0	0	2	2	0	2	2
Driver	unknown	68	108	0	0	0	2	0	1	0	0	0	3	1	1	0	0	0	2	1	1	0	1	0	1	3	1	1	1	1	6	0	0	1	1	1	2	3	2	2	2	2	1	4	1	1	2	1	0
Drummond	unknown	108	225	0	0	0	1	1	0	0	2	1	0	1	1	1	1	0	0	1	0	0	1	1	1	1	0	1	0	2	0	1	2	2	1	1	1	2	3	0	2	5	1	0	3	5	2	3	3
Drury	unknown	59	90	0	1	1	0	1	0	1	0	0	0	1	1	0	1	1	0	1	1	1	0	0	3	0	2	1	1	0	1	0	2	0	1	0	2	5	1	2	2	0	2	3	0	0	0	1	0
Drusilla	F	66	116	0	0	0	0	0	0	0	0	0	0	1	0	1	1	0	0	0	0	0	1	2	1	0	1	0	2	0	3	2	3	2	0	0	1	2	0	0	1	3	1	4	0	0	1	3	0
Dryden	unknown	42	57	0	0	0	0	0	0	0	0	0	0	1	0	2	0	0	0	0	2	0	0	0	0	0	0	1	0	0	0	0	1	1	0	0	1	2	0	0	1	0	1	1	0	2	0	0	0
Dryhurst	unknown	51	71	0	0	0	0	0	0	0	0	0	0	0	1	0	0	0	0	0	0	1	0	0	0	0	0	1	0	0	0	0	0	0	0	0	1	1	0	0	1	0	1	0	0	0	1	1	0
Duane	M	31	60	0	0	0	0	0	0	0	0	0	0	0	0	0	0	0	0	0	0	0	0	0	0	0	0	0	0	0	0	0	0	0	0	0	0	0	0	0	0	0	0	0	0	0	0	0	0
Duckworth	unknown	109	382	0	1	1	1	0	1	1	2	1	2	3	1	4	3	2	6	2	3	3	4	3	5	3	7	5	2	4	2	2	7	6	3	5	8	4	6	1	6	1	5	7	4	6	10	4	4
Dudley	M	144	815	2	0	0	0	2	0	0	1	2	2	1	1	2	3	4	0	1	2	2	1	1	5	2	0	0	4	1	2	3	8	3	1	0	2	4	5	2	4	1	2	1	7	4	1	7	5
Duerden	unknown	53	85	0	0	0	0	0	0	0	0	0	0	0	0	0	0	0	0	0	1	0	2	0	1	0	1	0	0	0	0	1	1	0	1	1	2	0	1	0	1	0	1	4	0	2	1	2	0
Duff	unknown	58	95	0	0	0	0	1	0	0	0	0	0	0	0	0	0	0	0	1	0	0	0	0	0	0	1	0	0	0	0	3	0	0	1	0	2	0	3	0	0	1	0	1	0	1	1	1	1
Dugdale	unknown	91	199	1	0	0	0	0	1	0	1	1	0	1	1	0	2	0	0	1	1	1	3	2	0	1	2	1	1	3	1	1	0	2	2	1	2	2	1	3	2	2	4	6	5	3	3	4	6
Duke	M	69	101	0	1	1	1	0	0	1	0	0	1	0	0	0	1	1	1	2	0	1	2	1	1	3	3	1	2	1	0	1	1	3	1	0	2	1	2	0	1	1	1	1	1	0	1	3	1
Dulcie	F	43	68	0	0	0	0	0	0	0	0	0	0	0	0	0	0	0	0	0	0	0	0	0	0	0	0	0	0	0	0	0	0	0	0	0	0	0	0	0	0	0	0	0	0	1	0	0	0
Dunbar	unknown	80	134	2	0	0	0	0	0	0	0	1	0	0	1	0	0	0	1	1	0	0	0	0	3	1	0	2	0	0	1	1	2	0	2	0	0	1	0	0	2	1	0	1	1	1	1	1	1
Duncan	M	173	2583	1	1	1	3	3	1	3	3	3	1	2	1	2	1	3	2	5	5	2	5	7	7	6	1	8	4	11	4	4	11	10	7	8	8	11	14	12	19	11	6	12	17	11	20	12	8
Dunderdale	unknown	38	56	0	0	0	0	0	0	0	0	0	0	1	1	0	2	0	0	0	0	1	0	0	0	0	1	0	1	0	0	0	0	3	0	1	0	1	0	0	1	0	0	1	1	0	0	0	1
Dunkerley	unknown	72	102	0	1	0	2	0	1	1	1	1	2	0	1	1	1	1	0	1	0	0	0	1	1	1	2	0	1	1	2	1	1	0	3	2	0	1	1	1	2	1	2	1	3	1	2	1	1
Dunlop	unknown	75	126	0	1	0	0	0	0	1	0	0	0	1	2	0	1	2	1	3	2	1	0	2	1	2	0	1	1	1	2	1	0	1	0	0	0	0	0	0	1	0	1	4	0	1	0	0	2
Dunn	unknown	93	235	2	2	2	3	1	2	1	2	2	3	1	2	3	4	3	5	3	2	1	0	6	5	6	2	5	3	2	1	0	4	3	2	2	4	6	5	4	0	9	2	4	5	1	2	3	3
Dunning	unknown	47	70	0	1	0	0	0	0	0	1	0	0	1	1	0	0	1	1	0	0	1	0	2	1	1	1	0	0	1	0	0	4	2	0	1	0	0	2	0	3	1	2	5	0	0	1	0	0
Dunstan	M	65	104	0	0	0	0	0	0	0	0	1	0	0	0	0	0	0	1	0	0	0	0	0	0	0	0	1	2	0	1	1	0	0	1	1	1	0	0	2	0	0	0	0	0	1	1	0	1
Durham	unknown	44	60	1	2	0	1	0	0	0	0	0	0	0	0	1	0	0	0	1	0	0	0	0	0	0	0	0	0	0	0	0	0	0	0	2	1	0	1	0	1	1	0	3	1	1	2	1	1
Dutton	unknown	109	299	2	2	1	4	4	2	2	1	2	0	1	4	4	4	4	1	3	0	1	0	3	1	5	2	6	3	3	1	3	5	7	6	5	6	5	3	3	7	1	2	6	2	8	4	4	2
Duxbury	unknown	73	139	2	0	0	0	0	0	0	1	2	0	1	0	4	1	0	0	2	0	2	2	1	1	1	0	2	1	0	0	1	1	1	1	1	2	1	1	3	4	2	1	5	0	0	3	0	1
Dyer	unknown	58	88	0	0	0	0	1	1	1	2	2	4	2	1	0	1	1	0	1	0	0	2	0	1	0	1	1	1	1	2	0	0	0	2	1	0	1	0	1	0	1	2	0	3	1	1	3	2
Dylan	M	56	340	0	0	0	0	0	0	0	0	0	0	0	0	0	0	0	0	0	0	0	0	0	0	0	0	0	0	0	0	0	0	0	0	0	0	0	0	0	0	0	0	0	0	0	0	0	0
Dyson	M	119	485	2	3	0	3	3	4	4	7	2	2	2	1	2	3	2	3	1	3	10	5	3	4	7	7	7	3	4	1	3	8	1	4	5	5	5	5	11	4	4	4	7	9	4	7	5	5
Eames	unknown	45	55	1	0	0	0	0	0	0	0	1	0	1	0	0	0	0	1	1	0	0	0	0	0	0	0	0	0	0	1	0	0	0	0	0	0	1	0	0	1	0	1	1	0	1	0	0	0
Eamon	M	38	60	0	0	0	0	0	0	0	0	0	0	0	0	0	0	0	1	0	0	0	0	0	0	0	0	1	0	1	0	0	0	0	0	0	0	0	0	0	0	0	0	0	0	0	0	0	0
Eardley	unknown	73	124	0	0	0	2	0	1	1	1	0	0	2	2	2	2	3	1	2	0	0	1	2	0	1	0	1	1	0	1	0	3	0	2	2	3	3	0	1	0	3	1	1	2	2	4	0	1
Earl	M	141	347	0	2	1	0	1	0	1	2	1	2	1	1	0	2	1	2	5	1	2	0	0	2	2	2	1	3	1	2	2	2	1	1	0	2	2	3	2	4	1	1	5	1	2	6	1	2
Earle	M	94	157	0	0	0	1	0	1	0	0	0	2	0	2	1	1	2	0	1	0	2	0	0	2	3	1	1	0	0	2	1	3	3	1	0	1	0	3	0	1	2	0	4	1	3	0	2	0
Earnest	M	48	109	0	1	0	0	0	0	0	0	0	0	1	1	1	0	2	1	0	3	1	3	2	1	3	5	3	2	1	5	1	3	6	4	8	7	1	5	4	5	1	1	0	3	1	1	1	0
Earnshaw	unknown	82	166	2	0	3	1	1	4	5	2	1	2	0	0	0	0	2	1	0	0	2	1	0	0	1	3	1	2	0	2	2	4	0	5	0	3	1	2	3	3	2	0	1	2	2	1	1	0
East	unknown	43	52	0	0	0	0	0	0	0	0	0	0	0	0	0	0	2	0	0	0	0	1	1	0	0	0	0	1	2	0	1	0	0	0	0	1	1	1	0	0	1	3	1	1	0	2	1	1
Easter	F	41	59	0	1	0	1	0	0	0	0	0	0	1	0	0	0	0	0	0	1	0	1	0	1	1	0	0	0	1	0	0	1	0	0	2	0	0	0	0	1	2	0	0	3	0	0	0	2
Eastham	unknown	86	175	0	1	0	0	0	1	0	0	0	1	2	1	0	0	0	1	0	0	1	1	1	0	1	1	2	0	1	1	1	1	0	1	2	5	2	3	3	1	1	4	3	5	1	3	2	1
Easton	unknown	52	72	0	0	1	0	0	0	0	0	0	0	0	1	1	1	0	1	0	0	0	1	0	1	0	2	0	2	1	0	2	2	0	0	1	3	2	1	2	0	1	2	1	1	0	0	1	0
Eastwood	unknown	119	406	1	3	3	1	1	0	2	1	1	1	0	2	4	1	2	3	2	1	2	4	7	2	1	4	4	4	2	1	1	5	6	6	2	4	5	2	7	5	7	2	6	4	6	5	14	7
Eaton	M	127	513	4	0	2	2	0	1	2	4	3	1	3	1	3	0	4	1	2	3	0	1	1	2	1	2	7	3	8	2	12	3	6	5	9	15	5	4	3	9	7	4	9	3	8	6	4	6
Eaves	unknown	51	67	1	0	0	1	0	0	0	0	0	0	0	0	0	0	0	0	1	0	1	0	0	2	1	0	0	1	1	0	1	1	2	0	1	1	0	2	0	0	0	1	0	1	1	0	0	3
Ebenezer	M	83	203	2	1	1	5	2	3	3	1	4	3	4	3	2	1	1	1	2	2	7	5	3	3	4	4	9	4	4	2	1	0	5	1	1	4	2	8	3	6	4	2	3	6	3	2	2	4
Ebrahim	M	36	134	0	0	0	0	0	0	0	0	0	0	0	0	0	0	0	0	0	0	0	0	0	0	0	0	0	0	0	0	0	0	0	0	0	0	0	0	0	0	0	0	0	0	0	0	0	0
Eccles	unknown	102	348	1	3	3	2	1	2	2	3	4	2	1	3	3	5	1	4	2	2	2	4	6	4	5	3	4	7	5	6	2	5	0	5	4	6	5	2	3	2	0	5	2	5	6	5	11	7
Eccleston	unknown	57	79	0	0	0	0	0	0	0	0	1	0	0	0	0	0	1	0	0	0	0	1	1	1	2	1	0	1	1	1	1	0	2	1	1	1	1	0	1	0	1	2	1	3	3	1	1	0
Eckersley	unknown	76	153	0	0	2	1	0	0	1	1	0	0	3	0	0	1	2	1	0	1	1	6	0	3	0	4	1	1	0	1	0	0	1	0	2	1	1	4	3	1	2	3	3	2	4	5	1	5
Eda	F	70	117	0	0	0	0	0	0	0	0	0	0	0	0	0	0	0	1	0	0	2	0	1	0	1	1	2	4	4	1	3	1	0	5	0	2	3	4	0	6	2	4	2	1	0	2	0	1
Eddie	M	37	59	0	0	0	0	0	0	0	0	0	0	0	0	0	0	0	0	0	0	0	0	0	1	0	0	0	0	0	0	0	0	0	0	0	0	0	0	0	0	0	1	0	0	0	0	0	1
Eden	F	136	330	0	0	0	1	4	2	0	1	2	0	1	2	1	1	3	0	2	1	3	0	4	1	1	1	2	2	3	0	1	3	4	4	3	3	2	2	2	1	1	4	2	4	3	1	1	3
Edgar	M	158	4900	1	1	4	0	1	2	3	3	0	5	4	0	3	5	7	8	1	5	4	8	8	8	10	10	20	17	26	22	27	22	24	37	33	43	40	41	62	50	57	82	69	57	64	83	78	83
Edge	unknown	91	221	3	5	0	5	3	0	2	1	1	0	0	0	3	1	2	0	3	3	3	2	5	2	1	0	5	1	5	5	5	4	1	2	3	6	4	4	3	2	3	2	2	1	2	6	1	3
Edith	F	170	11130	0	1	1	2	2	2	2	4	3	5	7	12	7	9	8	12	13	18	15	16	26	31	32	22	46	55	60	56	72	76	101	98	100	107	106	142	133	147	149	170	148	138	153	162	150	156
Edmond	M	131	362	0	0	2	0	1	2	1	3	1	4	3	2	4	5	0	0	0	1	0	1	0	4	5	3	5	3	4	4	6	7	4	2	1	1	0	8	4	3	4	7	0	2	2	5	5	8
Edmondson	unknown	103	327	0	0	2	2	1	0	4	0	1	1	1	1	3	7	0	1	2	5	1	6	5	3	5	3	3	1	4	3	1	3	5	3	1	2	1	5	4	5	6	2	6	6	3	5	7	1
Edmund	M	170	6588	9	14	13	12	16	14	14	15	15	19	23	32	28	35	27	36	44	48	37	41	47	43	49	50	57	66	70	74	60	70	69	89	75	87	96	81	91	100	79	95	90	94	86	73	83	59
Edmunds	unknown	61	80	0	0	1	0	0	0	2	0	0	0	1	1	0	1	1	1	1	0	1	0	2	0	1	0	2	1	3	2	0	2	0	1	1	1	0	1	2	2	1	2	1	2	0	0	0	1
Edmundson	unknown	41	57	0	0	0	0	0	1	0	0	0	0	0	2	1	1	0	0	0	1	0	0	1	2	2	1	0	1	0	1	0	1	3	0	2	0	3	1	1	2	3	1	0	0	0	0	0	0
Edna	F	160	3530	2	1	5	0	2	2	0	1	2	2	2	0	0	1	1	0	3	5	2	2	1	9	4	7	5	2	6	4	5	4	5	5	6	5	8	10	12	6	6	7	7	5	9	4	8	12
Edric	M	47	57	0	0	0	0	0	0	0	0	0	0	0	0	0	0	0	0	0	0	0	0	0	0	0	0	0	0	0	0	1	0	0	0	1	1	0	0	0	0	0	0	0	0	1	0	0	0
Edward	M	177	125274	91	140	156	161	236	215	241	277	326	277	304	372	372	427	457	513	518	558	566	616	692	793	704	787	958	1365	1340	1283	1284	1288	1391	1327	1480	1478	1651	1663	1788	1662	1611	1692	1618	1517	1462	1579	1482	1340
Edwards	M	141	1420	7	11	7	4	13	6	18	11	13	9	5	10	5	13	4	15	10	12	13	13	18	15	15	11	13	10	17	7	19	17	13	19	17	21	23	18	18	23	19	25	27	25	22	19	10	14
Edwd	unknown	38	93	0	0	0	0	1	1	1	0	0	0	0	0	0	0	1	2	9	2	0	0	0	1	0	3	0	0	0	1	0	8	0	0	0	1	2	0	5	10	0	1	4	10	2	0	0	0
Edwin	M	176	19063	37	27	30	37	45	45	59	69	85	67	60	89	81	105	91	127	125	119	116	140	138	185	158	175	196	222	254	231	233	237	240	246	222	263	247	298	283	287	280	275	270	283	252	249	268	249
Edwina	F	115	662	0	0	0	0	0	0	0	0	0	0	0	0	0	0	0	0	1	0	0	1	0	0	1	0	0	0	0	0	1	0	2	0	0	1	0	0	1	1	1	0	0	0	0	1	0	0
Effie	F	60	131	0	0	0	0	1	0	0	0	0	0	0	0	0	0	0	0	0	0	0	0	0	0	0	0	0	0	0	0	1	1	0	2	0	2	2	2	3	6	3	2	3	2	5	3	1	3
Egbert	M	69	161	1	0	0	0	2	0	0	1	0	1	0	0	0	0	0	0	1	1	0	1	0	0	0	1	0	0	0	1	2	1	2	2	1	3	1	1	3	1	3	1	1	5	4	3	5	3
Egerton	unknown	119	562	2	1	2	2	3	2	3	0	2	2	0	4	0	2	3	1	3	4	1	2	4	2	3	0	7	6	6	6	4	2	11	7	7	2	12	6	6	1	8	10	12	11	17	14	5	11
Eifion	M	65	170	0	0	0	0	0	0	0	0	0	0	0	0	0	0	0	0	0	0	0	0	0	0	0	0	0	0	0	0	0	0	0	0	0	0	0	0	0	0	0	0	0	0	0	0	0	0
Eileen	F	128	6090	0	0	0	0	0	0	0	0	0	0	0	0	0	0	0	0	0	0	0	0	0	0	0	0	0	0	0	0	0	0	0	1	0	0	0	0	0	0	0	0	0	1	0	1	1	0
Eira	F	57	106	0	0	0	0	0	0	0	0	0	0	0	0	0	0	0	0	0	0	0	0	0	0	0	0	0	0	0	0	0	0	0	0	0	0	0	0	0	0	0	0	0	0	0	1	0	0
Eirian	F	38	60	0	0	0	0	0	0	0	0	0	0	0	0	0	0	0	0	0	0	0	0	0	0	0	0	0	0	0	0	0	0	0	0	0	0	0	0	0	0	0	0	0	0	0	0	0	0
Eirlys	F	58	161	0	0	0	0	0	0	0	0	0	0	0	0	0	0	0	0	0	0	0	0	0	0	0	0	0	0	0	0	0	0	0	0	0	0	0	0	0	0	0	0	0	0	0	0	0	0
Eirwen	F	59	173	0	0	0	0	0	0	0	0	0	0	0	0	0	0	0	0	0	0	0	0	0	0	0	0	0	0	0	0	0	0	0	0	0	0	0	0	0	0	0	0	0	0	0	0	0	0
Eirwyn	F	36	61	0	0	0	0	0	0	0	0	0	0	0	0	0	0	0	0	0	0	0	0	0	0	0	0	0	0	0	0	0	0	0	0	0	0	0	0	0	0	0	0	0	0	0	0	0	0
Elaine	F	141	5813	0	0	0	0	0	0	0	0	0	0	0	0	0	0	0	0	0	0	0	0	0	0	0	0	0	0	2	0	0	1	2	0	0	0	0	1	0	1	0	0	2	2	2	3	1	2
Eldon	M	55	72	1	0	0	1	0	0	0	0	0	0	0	0	0	2	1	1	1	0	1	0	0	0	0	0	0	0	0	0	0	0	0	0	0	0	2	0	1	0	0	0	0	0	1	0	0	1
Eldred	M	48	59	0	1	0	0	0	0	0	0	0	0	0	0	0	0	0	0	0	0	0	1	0	0	0	0	1	0	0	1	0	1	0	1	2	0	0	0	1	1	1	0	0	2	1	1	1	1
Eleanor	F	177	9255	11	15	15	18	18	30	17	39	31	31	35	43	38	49	31	47	63	43	63	67	52	56	88	79	85	96	108	105	101	100	143	119	122	120	132	143	153	118	137	132	159	147	146	115	149	140
Elen	F	74	128	0	0	0	0	0	0	0	0	1	0	0	0	1	0	1	0	1	0	1	0	2	0	0	1	1	0	0	3	0	2	1	2	1	2	1	0	4	1	3	1	3	2	1	3	1	1
Elena	F	103	204	0	0	0	0	0	0	0	0	0	1	1	1	0	0	0	0	0	0	1	0	0	0	0	2	1	0	2	2	2	2	0	0	1	0	0	1	1	0	1	0	0	1	0	1	0	0
Elenor	F	65	106	1	0	0	2	1	2	2	1	4	2	0	3	0	1	2	1	0	1	2	2	0	2	0	2	2	2	1	0	0	2	1	4	3	1	0	0	2	5	1	1	1	2	2	1	0	1
Eleri	F	62	189	0	0	0	0	0	0	0	0	0	0	0	0	0	0	0	0	0	0	0	0	0	0	0	0	0	0	0	0	0	0	0	0	0	0	0	0	1	0	0	0	0	0	0	0	0	0
Elfed	unknown	59	123	0	0	0	0	0	0	0	0	0	0	0	0	0	0	0	0	0	0	0	0	0	0	0	0	0	0	0	0	0	0	0	0	0	0	0	0	0	0	0	0	0	0	0	0	0	0
Elfreda	F	40	55	0	0	0	0	0	0	0	0	0	0	0	0	0	0	0	0	0	0	0	0	0	1	0	0	0	0	0	0	0	0	0	0	0	0	0	0	0	0	1	0	0	0	1	0	0	0
Elfrida	F	49	86	0	0	0	0	0	0	0	0	0	0	0	0	0	0	0	0	0	0	0	0	0	0	1	0	0	0	0	0	0	0	0	1	0	0	1	0	0	0	0	0	2	1	2	2	0	0
Elfyn	M	49	77	0	0	0	0	0	0	0	0	0	0	0	0	0	0	0	0	0	0	0	0	0	0	0	0	0	0	0	0	0	0	0	0	0	0	0	0	0	0	0	0	0	0	0	0	0	0
Eli	M	128	720	1	5	5	4	2	3	3	2	5	3	4	3	4	8	6	5	4	6	7	4	5	6	11	6	12	9	11	9	8	10	9	9	12	12	15	11	9	12	13	13	13	6	6	11	10	7
Elias	M	129	839	2	0	4	0	2	3	1	0	3	4	5	6	3	1	1	3	4	6	5	8	7	5	10	7	7	6	7	10	13	7	16	10	15	9	17	18	10	13	19	10	12	13	15	12	19	14
Elijah	M	128	521	1	3	1	0	2	2	7	4	8	4	3	7	2	3	6	6	2	6	3	6	3	4	4	4	2	3	7	6	4	7	6	6	13	4	10	9	3	8	8	11	6	6	3	5	6	7
Elin	F	51	70	0	1	0	0	0	0	0	0	2	0	0	0	0	1	0	0	0	0	0	1	0	0	1	1	0	0	0	0	0	1	0	0	0	0	0	1	0	0	1	1	0	2	0	1	0	0
Elinor	F	127	372	0	0	3	0	1	3	1	2	3	0	0	0	2	1	4	7	13	6	6	8	16	12	13	11	6	8	5	4	7	4	6	3	4	4	3	2	3	2	1	4	0	1	2	2	1	2
Eliot	M/F	53	76	0	0	0	0	0	0	0	1	0	0	0	0	0	0	0	0	0	0	0	0	0	0	0	0	0	1	0	1	0	0	1	0	0	0	0	0	0	0	0	0	1	1	0	0	0	0
Elisa	F	51	73	0	0	0	0	0	0	1	0	1	0	0	0	0	0	0	0	0	0	1	0	0	0	0	0	0	0	1	1	0	0	0	0	0	2	0	0	0	1	0	1	0	0	0	3	2	1
Elisabeth	F	145	1038	0	1	3	2	2	3	0	0	3	2	4	0	2	1	1	0	0	1	0	0	1	1	2	0	0	3	2	2	3	1	1	2	1	1	0	2	6	10	6	7	0	2	4	1	0	1
Elise	F	134	582	0	0	0	0	0	0	0	0	0	0	0	0	1	0	0	0	0	1	0	0	0	0	0	0	0	0	0	1	1	0	0	0	1	0	1	2	0	3	1	3	3	1	0	0	2	0
Elisha	F	81	149	1	0	1	0	0	0	1	1	1	1	0	2	1	0	1	2	1	3	0	2	1	2	2	1	0	0	1	3	1	2	0	1	2	4	0	3	1	2	2	3	2	1	1	1	1	0
Eliz	unknown	66	171	0	0	0	0	0	0	2	2	0	0	1	0	0	1	0	0	0	0	1	0	1	1	0	2	1	0	0	1	0	0	0	0	0	2	1	4	1	0	1	2	1	1	0	0	1	3
Eliza	F	151	15208	80	57	88	75	102	103	95	95	128	132	135	129	163	148	186	216	220	209	210	203	214	280	279	290	301	308	304	331	324	330	333	309	345	345	344	369	370	394	373	370	327	324	280	299	308	254
Elizabeth	F	177	204870	355	404	465	501	575	592	636	739	857	753	859	882	1016	1085	1113	1264	1312	1438	1459	1560	1663	1825	1851	1956	2179	2163	2271	2493	2472	2629	2810	2665	2655	2713	2991	3022	3189	3162	2841	2898	2811	2598	2509	2505	2541	2380
Ella	F	152	1371	0	0	0	0	0	1	1	0	1	1	0	0	1	2	2	2	2	2	0	2	0	3	0	3	5	4	1	3	1	6	8	6	7	5	10	4	14	9	9	13	10	14	17	16	16	17
Ellen	F	177	133848	161	205	218	270	277	333	389	439	523	516	614	614	774	874	949	1067	1200	1279	1442	1598	1694	1727	1906	1954	2080	2293	2176	2306	2258	2469	2674	2555	2570	2772	2820	2831	3130	2960	2868	2891	2807	2651	2659	2580	2488	2469
Ellenor	F	89	179	2	3	0	2	1	1	5	1	2	5	6	4	5	3	5	0	0	1	1	0	1	1	2	7	1	3	0	4	5	3	2	0	1	1	0	0	4	2	1	0	1	2	2	3	2	0
Ellerton	unknown	43	57	0	0	0	0	0	1	2	0	2	0	0	0	0	0	1	0	0	0	1	1	0	0	0	0	0	0	1	0	0	1	2	1	0	0	1	0	0	1	0	0	1	0	1	1	0	2
Ellie	F	38	161	0	0	0	0	0	0	0	0	0	0	0	0	0	0	0	0	0	0	0	0	0	0	0	0	0	0	0	0	0	0	1	0	0	0	0	0	0	0	1	0	0	0	0	1	1	1
Ellin	F	77	1880	3	3	3	2	5	9	7	13	4	4	4	9	9	15	19	11	22	12	18	29	32	52	50	54	68	82	82	67	71	59	63	58	56	53	56	61	52	30	45	43	62	38	38	49	43	40
Ellinor	F	80	255	0	1	2	0	0	4	1	1	0	1	3	5	4	4	4	2	2	4	5	3	4	8	6	9	11	4	12	6	7	6	7	8	5	7	2	3	6	7	1	7	7	0	0	4	4	2
Elliot	M/F	153	733	1	0	0	2	0	4	0	0	2	0	2	3	1	0	1	2	3	1	3	2	0	2	2	6	1	4	2	5	4	5	4	1	1	0	2	2	9	3	4	4	1	5	4	4	3	7
Elliott	M/F	174	1108	1	2	5	0	2	2	3	1	2	1	0	2	3	2	1	4	6	1	3	5	3	5	9	8	10	11	7	7	6	3	4	8	3	6	17	9	13	7	9	11	10	6	5	5	14	11
Ellis	M/F	175	5349	8	14	11	12	19	10	20	23	21	16	16	18	16	21	22	14	24	30	19	33	21	33	34	42	36	38	52	45	48	54	54	72	47	55	57	46	66	67	57	66	48	59	63	59	65	59
Ellison	M/F	128	476	3	4	3	0	2	4	1	4	1	4	3	3	2	3	4	2	4	5	3	6	6	6	3	4	4	8	3	1	9	7	2	2	11	5	7	7	10	9	7	4	2	9	3	2	6	8
Ellwood	unknown	65	111	0	0	0	0	0	0	0	3	0	1	0	0	0	0	0	0	0	0	0	0	0	1	0	0	1	1	0	0	2	0	1	1	1	1	1	3	0	1	2	4	2	3	1	2	1	3
Elma	F	56	102	0	0	0	0	0	0	0	0	0	0	0	0	0	1	0	0	0	0	0	0	0	0	1	0	0	0	0	0	0	1	1	0	0	0	0	0	1	0	1	1	0	0	0	0	1	0
Eloise	F	55	197	0	0	0	0	0	0	0	0	0	0	0	0	0	0	0	0	0	0	0	0	0	0	0	0	0	0	0	0	0	0	0	0	2	0	0	0	0	0	0	1	0	0	0	0	1	0
Elsa	F	74	127	0	0	0	0	0	0	0	0	0	0	0	0	0	0	0	0	0	0	0	0	0	0	0	0	0	0	0	0	0	0	0	0	0	0	0	1	0	0	0	1	0	0	1	0	0	0
Elsie	F	145	5711	0	0	0	0	0	0	0	0	0	0	0	0	0	0	0	0	0	1	0	0	0	0	0	0	1	0	0	1	1	3	4	4	3	1	6	4	8	10	18	6	9	15	20	16	29	29
Elson	unknown	61	78	0	1	0	0	0	1	0	1	1	0	1	0	0	0	1	0	1	0	1	0	0	0	1	0	1	0	0	0	0	0	0	1	1	1	0	0	2	1	1	1	1	1	2	2	2	1
Elspeth	F	98	190	0	0	0	0	0	0	0	0	0	0	0	0	0	0	1	1	0	0	0	0	0	0	0	1	0	0	0	1	1	0	0	1	1	0	0	1	0	0	0	0	0	1	1	0	1	2
Elston	unknown	43	52	0	0	0	0	0	1	0	0	0	0	0	2	0	1	0	0	0	0	0	0	0	0	0	0	0	0	0	0	0	0	0	1	0	0	0	0	0	0	0	0	1	0	0	1	0	1
Elsworth	unknown	52	72	0	0	0	0	1	0	0	1	0	1	1	1	0	0	0	1	0	1	0	1	0	1	2	2	1	1	1	0	1	4	3	1	3	3	0	2	0	2	3	1	1	0	0	0	2	4
Elton	unknown	76	127	0	0	1	2	0	1	1	1	0	0	0	0	0	1	1	3	0	0	1	0	0	2	1	2	0	2	1	0	0	4	2	2	0	1	1	1	2	1	1	1	0	1	1	3	0	2
Eluned	F	90	946	0	0	0	0	0	0	0	0	0	0	0	0	0	0	0	0	0	0	0	0	0	0	0	0	0	0	0	0	0	0	0	0	0	0	0	0	0	0	0	0	0	0	0	0	0	0
Elvet	M	38	54	0	0	0	0	0	0	0	0	0	0	0	0	0	0	0	0	0	0	0	0	0	0	0	0	0	0	0	0	0	0	0	0	0	0	0	0	0	0	0	0	0	0	0	0	1	0
Elvin	M	44	61	0	0	1	0	0	0	0	1	0	0	0	0	0	0	0	1	0	0	0	0	0	0	0	0	1	0	0	0	0	0	0	2	0	3	0	0	1	0	0	0	0	0	0	0	0	0
Elvina	F	51	67	0	0	0	0	0	0	0	0	0	0	0	0	1	0	1	0	0	1	0	0	1	0	0	0	0	0	1	1	0	0	0	1	1	0	2	0	1	3	0	2	0	1	0	2	0	0
Elvira	F	66	92	1	0	0	0	0	0	0	0	0	0	1	0	0	0	0	1	0	0	0	0	0	1	0	0	0	1	0	0	0	0	0	0	0	1	1	0	2	0	1	0	0	0	1	0	1	0
Elvis	unknown	31	56	0	0	0	0	0	0	0	0	0	0	0	0	0	0	0	0	0	0	0	0	0	0	0	0	0	0	1	0	0	0	0	0	0	1	0	0	0	0	1	0	0	0	0	1	0	2
Elwy	unknown	70	106	0	0	0	0	0	0	0	0	0	0	0	0	0	0	0	0	0	0	0	0	0	0	0	0	0	0	0	0	0	0	1	0	1	0	0	0	0	0	0	1	1	1	0	0	0	0
Elwyn	M	103	698	0	0	0	0	0	0	0	0	0	0	0	0	0	0	0	0	0	0	0	0	0	0	0	0	0	1	0	0	0	0	0	0	1	0	2	0	0	0	0	0	0	1	0	0	1	0
Ely	M	47	58	0	1	0	0	1	1	0	2	1	1	1	0	1	0	0	0	1	1	0	0	1	1	0	2	3	2	0	1	1	0	1	0	1	0	0	0	0	1	0	1	0	0	0	2	2	0
Emanuel	M	104	267	3	2	0	0	1	1	3	3	5	4	1	1	4	5	2	4	4	3	3	1	2	3	4	6	3	6	6	3	4	3	5	8	2	7	2	9	5	4	0	2	5	4	0	1	2	1
Emelia	F	38	50	2	0	0	0	1	1	0	0	1	2	0	3	1	2	0	1	0	1	1	1	0	0	1	0	0	1	0	0	1	1	2	0	0	1	1	0	0	0	0	2	0	0	0	1	0	1
Emeline	F	43	61	0	0	0	0	0	1	0	0	1	1	0	0	1	1	2	0	0	0	2	1	1	2	0	0	2	2	1	1	3	0	1	1	1	2	2	2	3	1	1	1	0	0	0	1	2	1
Emerson	M	92	140	2	0	0	1	0	2	0	0	0	0	0	0	0	1	0	2	2	1	1	0	1	0	0	1	1	0	1	3	1	1	1	1	2	1	1	1	3	2	1	1	0	0	0	0	2	2
Emery	unknown	90	198	1	1	2	1	0	2	2	2	1	1	4	2	4	5	2	2	4	1	3	3	1	3	1	2	0	1	4	4	2	3	3	0	4	0	3	2	3	5	3	2	4	3	6	4	2	5
Emil	M	68	114	0	0	0	0	0	1	0	0	0	0	0	0	0	0	0	0	0	1	0	1	0	0	0	1	0	0	0	2	0	0	0	1	0	3	3	1	1	2	1	0	2	2	0	0	4	1
Emile	M	76	129	0	0	2	0	1	0	0	0	0	0	0	0	0	0	1	2	0	0	0	0	1	0	0	1	1	1	0	0	0	2	0	2	2	0	0	2	0	0	0	2	0	0	2	3	0	2
Emilia	F	56	85	0	0	0	0	0	0	1	1	0	0	0	1	0	0	0	0	2	2	1	0	1	2	2	2	1	1	2	2	1	0	2	2	0	2	0	1	2	0	0	0	0	1	1	0	0	0
Emilie	F	82	143	0	0	0	0	0	0	0	1	1	0	0	0	0	0	0	1	0	1	2	1	0	0	1	0	4	1	2	7	1	1	3	0	0	1	2	1	1	4	3	3	2	3	3	1	1	3
Emily	F	176	16976	11	15	18	25	25	19	26	35	36	35	35	36	48	52	58	88	83	78	71	88	115	122	117	128	140	142	153	195	159	195	202	218	229	251	272	246	301	273	265	293	270	277	259	294	271	280
Emlyn	M	116	795	0	0	0	0	0	0	0	0	0	0	0	0	0	0	0	0	0	0	0	0	0	0	0	1	1	1	0	0	0	0	1	1	0	0	0	2	0	2	1	1	0	1	1	1	1	1
Emma	F	175	19261	41	45	43	56	50	65	90	66	79	81	89	93	115	114	140	154	145	176	164	156	204	204	214	238	272	276	309	304	301	316	377	373	340	395	391	376	417	433	407	402	355	313	342	364	339	298
Emmanuel	M	137	564	0	0	0	0	2	1	0	0	2	0	0	1	0	1	2	3	4	3	3	2	1	7	3	4	2	3	7	5	3	7	6	1	4	1	6	6	7	5	6	5	8	5	6	6	8	8
Emmeline	F	109	602	0	0	0	0	0	0	0	0	0	2	0	1	0	3	4	1	4	4	3	1	1	2	1	5	4	7	10	5	8	2	9	12	9	8	7	13	15	13	12	14	16	15	13	8	11	7
Emmerson	unknown	62	85	1	0	0	0	1	0	0	3	1	1	0	2	0	0	0	2	2	1	0	0	0	0	0	1	0	1	2	1	0	3	1	1	1	1	2	3	0	1	0	2	1	1	0	3	2	0
Emmet	unknown	40	65	0	0	2	3	5	4	5	1	1	2	2	2	0	0	0	0	0	1	1	1	0	1	0	1	0	0	0	1	0	0	0	0	0	0	2	1	0	0	0	0	0	2	0	2	1	2
Emmett	M	96	227	1	1	2	3	7	6	3	3	4	7	0	1	3	0	2	1	2	0	1	3	1	0	4	2	1	0	0	3	5	1	4	2	0	2	2	2	3	4	0	4	5	4	1	1	1	1
Emmie	F	72	169	0	0	0	0	0	0	0	0	0	0	0	0	0	0	0	0	0	0	0	0	0	0	0	0	0	0	0	0	0	0	0	1	0	1	0	0	0	1	0	0	0	2	2	1	0	1
Emmott	F	64	93	0	0	2	0	2	0	1	1	1	1	0	1	1	0	0	1	1	0	0	2	1	0	1	1	0	0	0	0	2	0	0	1	1	1	0	1	0	0	1	0	1	0	0	1	0	0
Emrys	M	110	651	0	0	0	0	0	0	0	0	0	0	0	0	0	0	0	1	0	0	0	0	0	0	0	0	1	0	0	0	0	1	0	0	1	1	0	0	1	1	1	2	1	3	1	3	2	2
Emsley	unknown	41	56	0	0	0	1	0	0	0	1	0	0	0	1	0	0	0	0	1	0	0	1	1	1	1	2	2	0	1	1	1	2	1	1	0	2	0	1	1	0	1	0	0	1	0	4	1	1
Emyr	M	76	204	0	0	0	0	0	0	0	0	0	0	0	0	0	0	0	0	0	0	0	0	0	0	0	0	0	0	0	0	0	0	0	0	0	0	0	0	0	0	0	0	0	0	0	0	0	0
Ena	F	91	581	0	1	0	0	0	0	0	0	0	0	0	0	0	0	0	0	0	0	0	0	0	0	0	1	1	0	0	0	0	0	0	0	1	2	0	3	1	0	0	0	0	0	0	1	1	0
England	unknown	72	161	1	3	2	0	4	0	0	0	0	2	3	2	0	0	2	3	1	3	0	0	4	0	1	1	3	4	0	2	2	4	2	1	1	2	3	2	3	0	3	4	3	0	1	1	4	1
English	unknown	39	51	0	1	0	0	0	0	0	1	1	0	2	0	0	0	0	0	0	0	1	1	1	1	1	0	0	0	0	0	0	2	0	1	1	0	1	0	1	1	1	0	1	1	0	0	1	2
Enid	F	111	1132	0	0	0	0	0	0	0	0	0	0	0	0	0	0	0	0	0	0	0	0	0	0	0	0	0	0	0	0	0	0	1	0	0	1	0	0	1	0	1	3	2	2	1	2	1	2
Ennis	M	42	51	0	1	0	0	0	0	0	1	0	0	0	0	0	0	0	0	0	0	0	1	0	0	1	0	1	0	0	0	0	1	0	0	0	1	1	0	0	0	1	1	1	4	0	0	0	0
Enoch	M	114	825	0	4	3	2	0	3	3	4	2	3	3	4	2	8	5	7	4	1	5	4	2	15	5	5	9	10	9	8	10	5	14	7	9	13	12	16	14	17	16	18	17	15	14	12	5	12
Enos	M	76	144	0	0	0	1	0	0	0	0	0	0	0	3	0	1	0	1	1	1	0	0	1	1	1	2	1	1	3	1	2	4	2	1	3	2	1	4	0	3	1	5	1	2	1	4	0	3
Entwisle	unknown	41	69	2	0	2	0	2	1	0	0	0	1	0	1	0	0	1	1	1	0	3	0	0	0	3	0	0	1	0	2	2	3	3	2	1	1	3	5	2	4	0	1	0	1	1	0	0	2
Entwistle	unknown	83	224	2	0	2	3	0	1	1	0	0	0	0	2	0	1	2	1	2	0	2	3	1	1	3	2	0	6	0	1	2	2	0	2	2	7	1	3	4	2	0	4	6	2	8	4	3	4
Ephraim	M	102	302	0	0	1	4	2	0	0	0	2	2	0	0	2	1	5	1	6	6	4	4	1	2	3	2	3	6	3	6	2	2	2	7	6	6	5	2	5	1	8	2	2	5	3	1	2	7
Eric	M	144	9088	0	0	0	0	0	0	0	0	0	0	0	0	0	0	0	0	0	0	0	0	0	0	0	0	0	0	2	1	0	0	1	0	1	0	0	1	8	8	2	0	2	2	5	0	6	5
Erica	F	104	312	0	0	0	0	0	0	0	0	0	0	0	0	0	0	0	0	0	0	0	0	0	0	0	0	0	0	0	0	0	1	0	0	0	0	0	0	0	0	0	0	0	0	0	0	0	0
Erin	F	48	283	0	0	0	0	0	0	0	0	0	0	0	0	0	0	0	0	0	0	0	0	0	0	0	0	0	0	0	0	0	0	0	0	0	0	0	0	0	0	0	0	0	1	0	0	0	0
Ernest	M	170	26658	1	1	0	2	1	0	2	8	9	15	17	11	13	17	16	29	32	31	33	35	44	61	73	82	97	104	123	162	195	219	235	282	266	322	310	392	514	498	490	509	515	538	502	502	479	424
Ernestine	F	77	132	0	0	0	0	0	0	0	0	0	2	1	1	0	0	0	0	1	0	0	1	0	0	0	0	1	0	1	0	2	1	1	0	3	2	1	0	1	0	2	3	1	1	2	2	3	0
Errington	unknown	45	56	1	1	0	0	1	0	0	0	0	1	0	0	0	0	0	0	1	0	1	1	0	1	1	0	0	0	0	0	1	1	1	1	1	1	0	0	0	1	0	0	0	0	0	1	0	0
Errol	M	37	58	0	0	0	0	0	0	0	0	0	0	0	0	0	0	0	0	0	0	0	0	0	0	0	0	0	0	0	0	0	0	0	0	0	0	0	0	0	0	0	0	1	0	0	0	0	0
Erskine	unknown	71	111	2	3	1	0	0	0	1	0	1	0	0	0	0	2	0	0	1	1	0	0	0	1	1	0	0	1	0	1	1	1	0	1	1	3	0	0	1	1	2	0	3	0	0	0	2	2
Erwin	M	36	51	0	0	0	0	0	0	0	0	0	0	0	0	0	0	0	0	0	0	0	0	0	0	0	0	0	0	0	0	0	0	0	0	0	0	0	0	1	0	0	0	0	1	0	0	0	0
Eryl	unknown	59	117	0	0	0	0	0	0	0	0	0	0	0	0	0	0	0	0	0	0	0	0	0	0	0	0	0	0	0	0	0	0	0	0	0	0	0	0	0	0	0	0	0	0	0	0	0	0
Esme	F	103	360	0	0	0	0	0	0	0	0	0	0	0	0	0	0	0	0	0	0	0	0	0	0	0	0	0	1	0	0	0	0	0	0	1	0	0	0	2	0	0	0	0	0	1	0	3	1
Esmond	M	58	104	0	0	0	0	0	0	0	0	0	0	0	0	0	0	0	0	0	0	0	0	0	0	0	0	0	0	0	0	0	0	0	0	0	0	0	0	0	0	0	0	0	0	0	0	1	0
Estella	F	64	126	0	0	0	0	0	0	0	0	0	0	0	0	0	0	0	0	0	0	0	0	0	0	0	0	1	0	0	0	0	0	0	0	0	0	0	0	2	2	1	2	0	1	1	0	0	2
Estelle	F	113	390	0	0	0	0	0	0	0	0	0	0	2	0	0	0	0	0	0	0	1	0	1	0	0	0	0	0	0	1	1	0	0	0	0	0	0	0	0	0	1	3	0	0	1	1	2	2
Esther	F	172	3435	4	18	6	10	11	9	14	14	22	19	23	23	17	30	24	24	26	26	24	32	27	32	37	27	27	32	39	40	39	54	53	48	36	54	53	56	44	50	57	52	46	52	43	56	37	52
Etchells	unknown	47	65	0	0	0	2	0	0	1	0	0	0	0	2	3	0	1	0	1	2	1	0	0	0	1	0	0	0	2	0	0	0	2	1	2	0	1	2	0	1	1	0	0	1	1	1	1	1
Ethan	M	30	293	0	0	0	0	0	0	0	0	0	0	0	0	0	0	0	0	0	0	0	0	0	0	0	0	0	0	0	0	0	0	0	0	0	0	0	0	0	0	0	0	0	0	1	0	0	0
Ethel	F	126	8934	0	0	0	1	0	0	0	0	0	0	0	0	0	0	0	1	0	1	0	3	0	4	2	4	8	6	11	11	8	20	18	19	25	26	43	65	57	78	122	152	162	148	172	184	216	219
Ethelbert	M	62	175	0	0	0	0	0	0	0	0	0	0	0	0	1	0	1	0	2	0	0	0	0	1	3	0	1	3	1	2	0	3	0	0	4	2	4	3	3	3	4	6	6	8	6	8	3	10
Ethelwyn	F	38	60	0	0	0	0	0	0	0	0	0	0	0	0	0	0	0	0	0	0	0	0	0	0	0	0	0	0	0	0	0	0	0	0	1	0	1	2	0	2	1	1	1	1	0	0	2	1
Etherington	unknown	50	71	0	0	0	0	0	0	0	2	0	2	1	1	2	0	0	1	0	1	0	0	1	0	0	0	0	0	1	1	1	0	1	0	1	0	0	1	1	2	0	1	0	1	1	1	1	0
Etta	F	76	214	0	0	0	0	0	0	1	0	2	0	0	1	0	0	1	1	0	1	3	1	3	1	0	3	3	2	0	2	3	4	1	9	6	7	5	7	5	3	4	1	5	3	6	7	3	4
Ettie	F	41	59	0	0	0	0	0	0	0	0	0	0	0	0	0	0	0	0	0	0	1	0	0	0	0	0	1	0	0	0	0	1	1	2	0	0	0	1	0	1	0	0	1	0	1	3	3	0
Etty	F	51	73	0	0	1	0	0	0	0	0	1	0	1	0	0	1	0	1	0	0	0	1	1	4	0	1	1	0	0	1	1	2	1	1	2	1	1	2	1	6	2	2	1	1	1	1	2	1
Eugene	M	148	754	0	0	0	0	0	0	2	1	0	1	0	1	0	0	2	0	0	2	6	3	3	0	3	3	4	1	3	6	6	4	4	6	5	3	6	5	3	5	7	6	6	4	5	13	6	2
Eugenia	F	88	271	0	0	0	0	0	1	0	0	0	0	0	0	0	0	0	1	0	3	4	2	1	2	3	1	1	2	1	0	2	2	5	3	3	5	2	5	4	6	4	5	2	3	3	9	6	6
Eugenie	F	117	449	0	0	0	0	0	0	1	0	0	0	0	0	1	0	0	0	1	5	16	6	3	4	6	4	6	1	1	3	4	0	1	5	5	7	4	3	1	5	1	6	6	6	6	9	4	3
Eunice	F	135	978	1	0	0	0	1	0	1	2	0	0	0	0	2	0	0	1	0	2	1	2	3	2	2	1	3	0	2	3	4	3	2	1	1	0	2	5	2	6	5	2	5	1	3	3	5	4
Euphemia	F	68	118	0	0	1	0	0	0	0	1	0	0	1	0	1	0	1	0	0	0	1	1	1	2	0	0	2	1	2	0	5	0	1	2	1	1	2	3	4	5	2	0	2	4	0	3	0	3
Eurwen	F	41	70	0	0	0	0	0	0	0	0	0	0	0	0	0	0	0	0	0	0	0	0	0	0	0	0	0	0	0	0	0	0	0	0	0	0	0	0	0	0	0	0	0	0	0	0	0	0
Eustace	M	96	289	0	0	0	0	1	0	0	0	1	0	2	2	0	3	2	0	1	0	2	0	2	1	2	1	1	1	2	2	1	1	3	1	3	1	2	7	4	3	5	6	4	2	5	6	4	8
Eva	F	160	2638	0	0	0	0	0	0	0	0	0	0	0	0	0	0	1	15	3	5	4	9	4	8	2	6	9	4	11	6	8	5	4	12	12	30	13	12	22	17	8	15	23	21	19	24	24	20
Evaline	F	41	50	0	0	0	0	0	0	0	0	0	0	0	0	0	0	0	1	0	0	0	0	0	1	1	1	0	0	0	0	1	1	0	1	0	1	0	1	3	1	0	0	1	0	1	1	0	1
Evan	M	173	2788	7	7	3	6	4	5	6	2	2	2	9	9	5	18	15	11	14	14	14	17	7	21	13	13	16	12	13	27	28	33	31	16	25	29	25	34	35	30	36	35	35	42	38	36	30	34
Evangeline	F	86	174	0	0	0	0	0	0	0	0	0	0	0	0	0	0	1	2	3	1	2	0	1	1	2	2	6	0	0	1	0	4	1	3	2	3	7	2	2	2	7	0	1	3	4	2	6	3
Evans	M/F	146	1928	8	9	15	10	16	11	18	13	10	12	15	16	16	13	12	8	16	16	12	13	19	21	16	22	21	17	23	24	26	26	17	14	21	21	29	27	21	35	27	37	24	26	27	37	19	26
Eve	F	152	1020	0	0	1	1	0	1	0	1	0	1	0	1	1	1	0	3	2	1	0	1	2	0	1	1	0	3	0	2	1	5	1	1	1	1	1	1	1	4	3	0	5	2	3	1	0	2
Eveleen	F	41	58	0	0	0	0	0	0	0	0	0	0	0	0	0	1	0	0	0	0	2	1	0	0	0	0	0	0	1	1	0	0	0	0	0	1	1	0	1	0	0	0	0	1	2	1	4	6
Evelina	F	50	97	0	0	0	0	0	0	0	0	0	0	0	0	0	0	0	1	2	0	0	0	1	1	1	0	1	0	4	1	0	2	1	2	0	0	0	4	5	1	0	0	5	4	1	1	2	4
Eveline	F	131	4244	0	0	0	0	0	0	0	0	1	0	0	1	2	3	0	1	3	2	0	2	5	1	4	4	4	12	6	5	6	8	24	14	17	23	31	20	33	20	30	46	50	54	72	48	74	78
Evelyn	M/F	170	8523	0	0	0	0	2	1	1	2	0	0	1	2	3	4	3	2	2	3	3	2	7	9	6	3	8	11	8	16	12	19	10	16	17	31	23	26	28	27	28	45	37	30	39	53	54	42
Evelyne	F	64	117	0	0	0	0	0	0	0	0	0	0	0	0	0	0	0	0	0	0	1	0	0	0	1	1	0	0	1	0	0	0	2	0	0	2	1	1	0	3	1	2	0	1	0	3	3	3
Everard	M	103	248	1	0	1	0	1	0	1	1	0	0	2	0	0	0	0	0	1	4	2	1	0	3	3	1	2	1	0	1	1	2	1	3	0	1	1	2	2	5	0	1	4	3	2	2	4	9
Everett	M	117	267	0	0	0	0	3	0	3	1	1	0	1	3	9	1	1	1	1	1	0	0	1	1	1	1	0	3	0	1	0	2	0	1	0	4	1	1	4	3	3	3	1	2	1	3	4	3
Everitt	unknown	36	58	0	0	0	0	0	0	0	0	0	0	0	0	0	2	2	1	0	0	0	0	0	0	0	0	2	0	0	2	0	0	0	0	0	1	0	0	4	1	1	1	0	2	1	0	0	0
Evie	F	21	79	0	0	0	0	0	0	0	0	0	0	0	0	0	0	0	0	0	0	0	0	0	0	0	0	0	0	0	0	0	0	0	0	0	0	0	0	0	0	0	0	0	0	0	0	0	0
Ewan	M	77	164	0	0	1	0	0	0	1	0	0	0	0	0	0	0	0	0	0	1	0	0	0	0	0	0	0	1	0	1	0	0	1	0	0	1	1	0	0	0	2	0	0	0	0	0	0	0
Ewart	M	127	2024	0	0	0	0	0	3	0	0	0	0	1	0	1	0	1	0	0	2	2	0	0	1	0	0	0	2	1	2	3	3	10	20	9	8	8	3	13	12	4	17	17	27	51	46	37	30
Ewen	M	48	62	0	1	0	0	0	0	0	0	0	0	0	0	0	0	0	0	1	0	0	1	0	1	0	1	0	0	0	1	0	0	0	1	0	2	0	1	1	0	0	1	1	0	0	0	0	0
Ewing	unknown	51	69	1	0	0	0	0	0	0	0	0	0	1	0	1	1	1	0	0	1	2	0	0	0	0	1	0	2	0	1	1	1	1	1	0	0	1	0	1	0	0	1	0	0	0	0	0	2
Exley	unknown	43	69	0	0	0	0	0	1	0	1	0	1	0	5	0	2	2	0	0	0	0	0	1	0	1	1	2	1	1	3	0	3	2	0	1	0	1	2	0	0	0	0	0	1	3	2	0	0
Eyre	unknown	88	160	0	1	0	2	1	1	1	2	3	2	2	2	3	1	0	2	0	1	1	3	2	1	2	0	2	1	1	2	0	2	1	1	1	4	1	5	2	3	2	1	1	0	3	0	0	3
Eyton	unknown	70	106	1	0	0	0	0	0	0	0	0	2	0	0	1	0	0	0	1	0	0	2	1	0	1	1	2	2	1	2	0	3	0	0	1	0	2	1	1	1	1	2	1	1	2	4	1	2
Ezekiel	M	48	76	0	0	0	0	0	0	0	0	0	0	1	2	0	0	1	0	0	0	0	2	0	0	0	0	0	0	0	1	0	0	1	0	0	2	1	1	0	2	3	2	1	0	2	3	0	0
Ezra	M	88	196	0	1	3	0	0	1	3	1	1	3	1	1	0	0	0	0	2	2	0	0	2	3	3	2	2	3	3	5	1	2	6	2	3	3	1	3	3	7	2	4	2	3	5	4	1	2
Fairbrother	unknown	39	53	0	0	0	0	0	0	0	0	2	0	0	0	1	1	1	1	1	0	0	0	0	0	0	0	1	0	0	0	0	1	0	1	2	2	1	0	1	1	0	0	2	3	2	0	2	1
Fairclough	unknown	90	191	0	0	1	1	1	0	1	1	1	0	0	0	0	2	1	0	0	4	1	1	1	1	2	1	1	0	3	1	1	0	1	0	1	5	0	1	1	6	0	2	2	4	5	3	1	0
Fairfax	unknown	50	71	0	0	0	0	0	0	0	0	0	1	0	1	0	1	0	0	1	2	0	0	0	0	0	0	0	0	0	3	3	0	0	1	3	0	1	0	1	1	0	1	1	3	0	3	0	0
Fairhurst	unknown	90	177	0	2	0	1	0	0	1	0	2	0	1	2	1	0	3	0	1	0	1	0	1	0	0	1	1	0	1	1	1	1	2	1	1	0	1	2	4	2	2	2	1	2	3	4	1	5
Faith	F	153	703	0	0	0	1	1	2	0	1	0	1	0	1	0	0	2	1	0	2	2	1	1	1	0	1	1	0	1	0	0	0	1	3	2	1	1	1	1	3	2	0	2	1	2	3	1	5
Falconer	unknown	40	54	0	0	0	0	1	0	0	0	0	0	1	0	1	0	0	0	0	0	0	1	1	0	1	0	0	0	0	0	1	0	0	0	0	0	0	1	0	0	1	0	1	0	3	0	2	0
Fallows	unknown	64	91	0	0	1	1	0	1	1	0	1	1	0	0	0	2	2	1	0	1	0	0	0	3	1	1	0	1	2	1	1	1	3	2	3	0	2	1	3	1	0	0	0	0	2	0	1	1
Fanny	F	104	1842	6	6	2	7	7	15	9	14	3	14	9	13	13	16	5	23	18	6	14	17	24	22	32	25	24	18	22	33	35	33	23	33	26	34	28	44	34	40	50	37	38	29	32	33	30	30
Farmer	unknown	63	100	1	0	1	0	1	2	1	2	0	1	0	0	1	1	0	0	0	2	0	0	0	2	2	0	0	2	1	0	2	0	2	0	0	2	3	0	1	3	1	2	0	3	2	2	0	1
Farnworth	unknown	63	99	0	0	0	0	0	2	1	0	0	0	0	0	0	1	1	2	0	2	1	0	3	1	5	0	2	1	1	0	1	0	1	0	1	1	2	0	0	1	2	0	1	0	0	1	2	0
Farooq	unknown	29	58	0	0	0	0	0	0	0	0	0	0	0	0	0	0	0	0	0	0	0	0	0	0	0	0	0	0	0	0	0	0	0	0	0	0	0	0	0	0	0	0	0	0	0	0	0	0
Farr	unknown	54	71	0	0	0	1	0	0	0	0	0	1	0	0	1	1	0	0	0	0	0	0	2	1	0	1	0	2	2	1	0	1	2	3	3	1	2	1	1	0	2	1	1	1	0	1	0	0
Farrar	unknown	96	244	2	2	2	2	2	3	4	2	2	2	0	4	3	6	5	0	3	1	2	1	0	1	5	4	3	5	2	6	4	1	6	1	2	5	5	5	4	5	2	7	2	5	5	2	3	1
Farrell	M	71	105	0	0	0	0	0	0	0	1	0	0	1	1	3	1	0	0	0	0	0	0	1	0	0	0	0	1	1	1	1	0	0	0	0	0	0	0	1	1	3	0	0	0	0	0	3	2
Farrer	unknown	76	121	1	1	0	1	1	1	1	2	2	1	1	4	1	1	1	1	1	3	2	0	0	1	0	0	1	2	1	1	2	1	4	2	1	1	0	2	2	1	3	5	1	0	2	1	0	2
Farrimond	unknown	34	51	0	0	0	0	0	0	0	0	0	0	0	0	1	0	0	0	0	0	0	0	0	0	0	0	1	1	1	0	0	1	0	0	0	0	0	1	0	1	0	0	0	0	0	0	0	0
Farrington	unknown	81	156	0	1	0	0	0	0	0	2	0	0	0	1	0	2	0	0	3	2	2	1	1	2	1	1	2	2	2	2	3	1	0	1	1	3	1	4	1	2	5	4	0	0	2	2	5	1
Farrow	unknown	51	67	0	1	0	0	0	0	1	1	2	0	0	0	0	0	1	0	0	0	0	1	0	0	0	0	2	1	0	0	0	0	2	3	2	0	1	1	2	1	1	0	0	1	0	3	0	1
Faruk	unknown	25	62	0	0	0	0	0	0	0	0	0	0	0	0	0	0	0	0	0	0	0	0	0	0	0	0	0	0	0	0	0	0	0	0	0	0	0	0	0	0	0	0	0	0	0	0	0	0
Fatima	F	40	101	0	0	0	0	0	0	0	0	0	0	0	0	0	0	0	0	0	0	0	0	0	0	0	0	0	0	0	0	0	0	0	0	0	0	0	0	0	0	0	0	0	0	0	0	0	0
Faulkner	unknown	107	276	1	4	1	2	1	3	1	2	2	0	3	1	3	4	3	5	1	5	3	1	3	3	2	2	0	4	4	4	2	6	2	4	7	7	2	4	2	8	1	4	4	1	4	2	9	0
Fawcett	unknown	111	317	2	1	2	0	2	3	1	3	4	2	3	3	1	0	4	1	0	1	4	5	4	5	1	1	3	0	2	7	3	4	2	2	5	6	6	4	4	5	2	2	2	7	11	4	3	2
Fay	F	115	732	0	0	0	0	0	0	0	0	0	0	0	1	0	0	0	0	0	0	0	0	1	1	0	0	0	0	0	0	0	0	0	1	0	0	0	0	0	0	1	0	0	0	0	0	0	0
Faye	F	69	739	0	0	0	0	0	0	0	0	0	0	0	0	0	0	0	0	0	0	0	0	0	0	0	0	0	0	0	0	0	0	0	0	0	0	0	0	0	0	0	0	0	0	0	0	0	0
Feargus	M	10	64	0	0	20	21	13	3	2	0	1	0	1	0	0	0	0	0	0	0	0	0	0	1	0	0	0	0	0	0	0	0	0	0	0	0	0	0	1	0	0	0	0	0	0	0	0	0
Fearn	unknown	38	54	1	0	0	0	0	0	1	0	0	0	1	0	0	1	0	1	2	0	1	0	0	0	0	0	0	0	0	0	1	0	0	0	0	0	0	0	2	0	1	0	1	5	1	0	1	2
Fearnley	unknown	62	102	0	1	0	0	0	0	0	0	2	2	0	1	0	0	1	2	1	0	0	2	1	0	0	0	1	1	2	1	2	1	2	2	5	1	0	0	2	0	0	0	1	0	1	3	1	0
Felicia	F	68	107	0	1	1	1	1	1	0	0	0	1	0	0	0	0	2	0	0	2	0	0	0	2	1	0	0	0	2	1	2	3	0	3	4	0	0	2	3	1	0	1	0	0	0	0	0	3
Felicity	F	80	197	0	0	0	0	0	0	0	0	0	1	0	0	0	0	0	0	0	0	0	0	0	0	0	0	0	0	0	0	0	0	0	0	0	0	0	0	0	0	0	0	0	0	0	0	0	0
Felix	M	116	293	1	1	1	0	0	0	0	1	0	1	3	2	2	1	0	2	3	3	3	0	2	0	2	0	1	0	1	1	0	1	4	0	1	3	6	0	0	4	2	5	4	4	4	4	5	0
Fell	unknown	86	174	2	3	2	0	2	1	2	0	3	2	1	2	2	3	1	2	3	0	3	2	2	2	0	6	2	1	4	8	1	3	2	1	5	1	2	2	1	3	0	5	2	4	1	3	5	2
Fenton	M	135	453	3	3	0	1	1	3	2	6	2	3	1	2	1	2	1	4	2	5	3	4	1	3	4	2	3	5	4	6	1	9	7	2	4	2	5	4	8	7	7	6	2	4	5	7	1	6
Fenwick	unknown	69	109	0	0	0	1	1	0	1	0	0	0	1	0	1	1	1	0	1	2	0	0	0	0	1	3	3	2	0	0	0	0	2	1	1	0	1	0	2	0	2	3	3	0	0	3	2	0
Ferdinand	M	80	157	1	1	0	1	0	0	2	2	0	3	1	0	2	1	0	1	2	2	2	0	2	1	2	0	2	2	2	2	2	1	5	3	1	4	5	3	6	5	2	5	1	3	4	0	3	3
Fergus	M	105	234	0	1	22	30	4	7	1	0	1	1	2	0	0	0	0	0	0	0	0	0	2	0	1	0	1	0	1	1	2	2	0	1	1	0	2	0	1	1	2	3	0	1	3	1	1	2
Ferguson	unknown	139	464	2	1	1	1	1	1	0	0	1	0	1	0	1	2	1	2	2	6	2	1	4	0	0	2	3	2	4	5	2	2	4	4	1	7	6	1	3	7	3	4	4	3	3	3	3	4
Fern	F	58	98	0	0	0	1	0	0	0	0	0	0	0	0	0	0	0	0	0	0	0	0	0	0	0	0	3	0	1	1	0	0	0	1	0	0	0	0	0	1	0	1	0	0	0	1	0	0
Fernley	unknown	57	84	0	0	0	0	0	0	0	0	1	1	0	0	0	0	0	1	1	0	1	0	1	0	0	2	0	0	0	0	1	0	2	0	1	2	0	3	1	0	4	1	0	0	0	0	2	2
Field	unknown	82	154	0	1	3	2	3	1	6	1	0	2	1	2	1	3	2	3	1	1	3	2	0	2	3	3	1	1	0	2	2	1	1	0	0	4	2	1	3	1	2	3	2	3	1	1	0	0
Fielden	M	85	152	1	1	0	0	0	0	1	0	2	0	3	1	2	0	1	0	0	0	2	2	1	0	0	3	1	0	0	4	1	1	2	4	1	0	2	0	2	2	1	2	1	1	1	0	2	0
Fielding	M	113	544	0	2	4	5	1	2	5	3	6	0	3	5	7	4	4	2	4	2	3	3	4	7	4	10	5	5	8	6	10	2	6	5	7	7	6	8	8	8	9	11	7	4	13	11	4	7
Fildes	unknown	57	73	0	1	1	1	0	0	0	1	0	2	3	1	0	1	1	0	3	0	1	1	0	0	2	0	1	3	1	1	1	2	1	1	2	0	0	1	2	1	0	0	1	0	1	0	0	0
Finch	unknown	67	108	0	0	0	0	0	1	0	0	0	1	2	0	0	1	0	0	1	1	0	1	2	1	0	0	1	3	0	1	0	3	4	3	2	3	5	1	2	2	1	0	1	3	0	2	1	2
Findlay	unknown	47	68	0	0	0	0	0	0	0	0	0	0	0	0	0	0	0	0	0	0	1	0	1	0	1	0	0	0	0	0	0	0	0	0	0	1	0	1	0	2	1	1	0	0	2	1	0	0
Finlay	M/F	74	147	0	0	0	0	0	0	0	0	1	0	0	0	1	0	0	0	1	0	0	0	0	1	1	1	1	0	0	0	0	0	0	0	0	0	1	0	1	0	0	1	0	1	0	3	0	0
Finley	M/F	42	79	0	0	0	1	0	0	0	0	0	0	0	0	0	0	1	0	0	0	1	0	0	0	0	0	0	1	0	0	0	0	0	0	0	0	0	0	2	0	0	0	0	0	0	1	1	0
Finn	M	27	53	0	0	0	0	0	0	0	0	0	0	0	0	0	0	0	1	0	0	0	0	0	0	0	0	1	0	0	0	0	0	0	0	1	0	0	0	0	0	0	0	0	0	0	0	0	0
Finney	unknown	70	111	0	1	3	2	0	5	1	0	1	2	1	0	0	1	0	0	2	0	1	2	2	1	1	1	2	1	1	1	2	0	1	2	0	3	1	2	1	2	0	3	4	0	2	3	0	3
Fiona	F	75	765	0	0	0	0	0	0	0	0	0	0	0	0	0	0	0	0	0	0	0	0	0	0	0	0	0	0	0	0	0	0	0	0	0	0	0	0	0	0	0	0	0	0	0	0	0	0
Firth	unknown	121	365	3	1	0	1	1	4	3	5	3	0	2	1	2	5	2	6	1	1	3	3	3	5	4	2	1	3	3	8	5	6	8	3	6	7	8	7	4	6	4	3	6	2	4	5	4	2
Fish	unknown	75	132	0	1	0	2	1	1	2	1	1	1	1	0	2	1	0	0	1	1	4	2	1	0	0	3	2	4	1	2	3	5	1	1	4	2	0	1	1	0	1	1	2	1	1	2	2	2
Fisher	unknown	123	705	6	3	3	3	2	8	6	7	4	5	5	7	5	8	8	3	9	3	5	9	12	6	6	7	5	7	2	2	6	9	12	11	11	15	16	8	11	7	8	7	12	6	8	10	7	6
Fishwick	unknown	55	80	2	0	1	1	0	0	1	0	1	1	1	0	0	0	1	0	1	0	0	0	0	1	0	0	0	1	1	0	2	3	0	2	0	2	2	3	2	0	2	2	1	0	2	0	1	4
Fitton	unknown	82	140	2	1	1	1	1	2	2	1	2	1	1	1	2	3	0	2	3	1	0	1	1	0	1	0	1	3	1	1	0	1	1	3	2	2	3	3	1	4	2	1	0	2	3	3	4	2
Fitzgerald	unknown	101	226	0	0	0	0	1	1	1	0	1	0	0	0	0	2	0	1	0	0	2	0	1	0	1	3	3	5	1	1	2	1	2	0	3	2	3	2	2	2	3	2	1	1	1	1	0	1
Fitzroy	unknown	44	57	0	0	1	1	1	0	1	1	0	0	0	0	1	0	0	0	0	0	1	0	0	0	0	0	0	0	2	0	1	0	1	0	0	0	0	0	1	1	0	0	0	0	0	0	1	0
Fleet	unknown	41	54	0	0	0	1	1	0	0	0	0	0	1	0	0	0	0	0	1	0	1	1	0	0	2	1	0	5	1	1	1	1	1	1	2	0	1	0	0	1	0	0	0	0	0	0	0	0
Fleetwood	M	80	127	1	0	1	0	0	0	0	1	0	0	2	1	1	1	2	3	0	0	2	0	1	2	1	1	4	0	3	2	1	1	1	3	0	2	2	1	1	2	1	1	3	0	1	2	1	1
Fleming	unknown	105	270	0	0	0	3	1	1	2	0	0	1	1	1	1	2	0	5	0	5	6	1	3	2	1	3	2	6	0	5	2	2	0	2	1	3	4	2	5	2	3	4	5	3	4	4	3	4
Fletcher	M/F	150	1408	11	6	15	13	10	9	9	20	17	13	12	11	9	24	8	16	9	9	17	13	10	13	23	10	14	9	14	21	11	13	23	16	17	20	21	15	23	10	11	19	20	13	14	21	14	14
Fleur	F	49	100	0	0	0	0	0	0	0	0	0	0	0	0	0	0	0	0	0	0	0	0	0	0	0	0	0	0	0	0	0	0	0	0	0	0	0	0	0	0	0	0	0	0	0	0	0	0
Flint	unknown	51	65	0	2	1	1	0	0	1	2	1	2	2	0	1	0	0	0	1	0	0	2	1	0	0	1	0	0	0	2	0	0	2	1	1	1	1	3	1	0	1	2	1	0	0	0	2	0
Flora	F	119	385	0	1	2	0	0	0	0	0	0	1	1	0	2	1	0	1	1	0	1	0	0	0	1	3	3	3	5	8	4	1	10	6	4	8	6	6	8	7	5	7	6	3	3	9	1	3
Florence	M/F	171	11276	0	0	1	2	2	0	3	0	4	3	6	2	7	6	7	7	10	19	31	44	22	29	23	50	42	36	47	77	58	69	82	92	102	116	96	137	117	122	138	137	149	154	137	156	158	156
Florrie	F	43	73	0	0	0	0	0	0	0	0	0	0	0	0	0	0	0	0	0	0	0	0	0	0	0	0	0	0	0	0	0	0	0	0	0	0	0	0	0	0	0	0	1	1	0	0	2	1
Flower	unknown	66	114	1	0	1	1	2	0	4	3	2	2	1	5	0	2	1	1	1	1	0	0	2	2	3	1	1	0	2	1	1	0	3	2	1	1	3	3	2	2	1	0	0	1	3	0	0	0
Floyd	M	74	110	0	0	0	0	0	0	0	0	0	1	0	1	0	0	0	0	0	0	0	2	1	0	1	2	0	2	1	0	1	0	1	0	0	0	0	1	0	1	2	0	0	0	1	1	0	1
Flynn	M	35	53	1	0	0	0	0	0	0	0	0	0	0	0	0	1	0	0	0	0	0	0	0	1	1	0	0	0	0	0	0	1	0	1	0	0	0	0	0	0	0	0	0	0	0	0	0	0
Foden	unknown	80	122	1	0	0	1	1	1	1	0	2	5	3	0	2	1	1	0	0	3	0	4	1	3	1	1	1	1	2	1	4	0	1	0	3	2	2	2	1	2	1	2	1	1	2	1	0	2
Fogg	unknown	38	50	0	0	0	0	0	0	1	1	0	0	0	0	1	1	0	1	0	0	0	0	1	0	0	1	1	2	0	1	1	1	2	2	0	3	0	2	1	1	0	0	0	1	0	2	0	3
Foley	unknown	41	56	0	0	0	0	0	1	0	0	0	0	0	0	1	0	0	1	0	0	0	0	1	0	0	0	0	1	0	0	0	0	0	0	1	0	1	3	2	1	0	1	1	0	1	0	2	0
Forbes	unknown	128	348	0	0	0	3	0	1	0	2	2	2	1	1	1	0	3	0	1	1	0	1	0	2	4	3	0	0	3	5	2	3	2	2	1	0	3	2	2	6	3	3	1	3	1	0	1	3
Ford	unknown	141	623	3	1	1	4	0	0	5	4	2	6	5	2	3	6	3	3	4	5	6	5	6	6	2	11	4	6	6	4	8	12	8	12	7	12	12	10	9	11	10	10	10	10	8	9	4	6
Forester	unknown	60	86	1	0	0	0	0	0	1	1	1	0	0	0	1	0	1	0	0	0	0	1	1	0	2	0	2	0	1	1	1	1	0	0	0	0	2	1	0	2	3	4	0	0	0	1	0	1
Forrest	unknown	116	321	1	0	3	1	0	0	1	3	1	1	1	3	3	2	2	1	1	4	5	4	2	1	1	1	1	2	1	3	3	2	3	5	4	4	2	4	3	6	3	2	5	4	4	3	8	4
Forrester	unknown	100	228	0	0	0	2	0	0	1	2	1	0	0	1	0	2	3	0	1	2	3	2	1	0	1	1	1	1	2	1	2	2	1	2	4	2	2	1	4	3	2	2	3	0	2	5	1	5
Forshaw	unknown	87	162	0	0	1	1	0	0	1	0	2	0	0	1	0	1	2	0	1	0	1	2	0	2	1	1	2	2	1	0	2	1	1	1	2	2	1	1	2	2	0	2	1	4	2	1	1	3
Forster	unknown	102	217	1	1	0	0	0	1	1	3	0	0	1	1	3	3	1	3	1	0	1	2	1	1	1	1	4	2	3	5	3	4	1	5	1	4	4	2	3	2	1	2	3	1	3	4	2	1
Forsyth	unknown	76	129	0	0	0	0	0	0	1	1	0	0	0	0	0	0	0	0	1	0	0	1	1	0	4	1	1	0	0	3	0	0	3	1	0	1	1	1	1	2	3	2	2	5	2	2	0	0
Fort	unknown	60	92	0	0	0	2	0	1	1	0	2	1	1	0	2	1	0	2	0	2	0	2	2	0	1	4	1	2	0	2	0	0	1	0	1	0	1	0	1	3	2	0	2	2	1	0	3	1
Foster	M/F	153	1469	3	6	9	7	5	5	6	6	16	9	10	11	15	9	15	11	20	16	12	13	12	17	5	20	15	10	18	16	13	20	19	18	18	23	18	18	20	25	22	16	18	21	19	19	19	17
Fothergill	unknown	47	60	2	1	2	0	1	0	0	0	0	0	2	1	0	1	1	1	1	0	0	0	1	1	1	0	0	0	1	2	0	1	2	0	2	1	0	1	1	1	1	0	0	0	1	0	2	0
Foulds	unknown	66	103	0	0	0	0	0	0	0	0	0	0	0	2	0	0	0	1	1	0	1	0	0	0	1	1	2	1	2	0	1	1	1	1	1	0	2	0	2	1	1	2	2	1	4	2	2	0
Foulkes	unknown	119	393	1	2	2	0	4	0	0	0	1	1	1	1	3	0	3	0	1	3	3	3	3	3	5	1	5	0	2	0	3	6	5	4	2	4	6	5	5	2	5	4	1	4	2	5	5	2
Fountain	M	47	58	0	1	0	0	1	3	0	0	0	1	0	2	1	1	0	0	0	2	0	1	1	0	0	1	0	1	0	0	0	1	1	1	1	1	2	0	0	0	0	1	2	1	1	2	1	0
Fowler	unknown	107	417	4	5	0	2	0	1	2	3	5	3	3	2	4	6	5	5	3	11	7	4	7	3	5	5	7	5	5	8	3	2	6	3	3	3	5	7	3	9	6	7	8	6	7	5	5	4
Fox	unknown	121	544	5	8	6	7	6	4	5	8	8	4	4	2	3	6	0	4	7	5	6	7	7	5	7	9	5	10	8	2	6	7	11	4	9	5	9	6	8	5	7	4	8	7	4	9	6	6
Foxcroft	unknown	43	52	0	1	0	0	0	0	1	0	1	0	1	1	0	1	0	1	0	1	0	0	1	0	0	2	1	0	2	0	1	1	1	1	0	2	1	2	0	0	1	1	1	1	0	2	1	0
Foy	unknown	41	58	0	0	0	0	0	0	0	0	0	0	0	0	0	0	0	1	1	0	0	0	0	0	0	1	0	0	0	0	0	2	1	0	1	2	0	2	0	2	4	0	3	0	1	0	2	0
France	M/F	104	260	0	1	1	2	1	1	1	1	2	2	0	1	2	1	2	1	2	3	3	2	2	2	1	4	2	2	6	3	3	1	4	6	3	0	5	5	5	2	3	3	0	5	8	3	2	3
Frances	M/F	177	19080	26	34	37	34	41	44	44	41	48	49	53	56	67	67	64	61	75	69	72	70	92	79	70	109	105	72	103	113	125	117	127	121	97	131	137	119	162	137	156	147	156	152	144	131	140	131
Francesca	F	91	549	0	0	0	0	0	0	0	0	0	1	0	0	0	0	1	0	0	0	0	0	0	0	0	0	0	0	1	0	0	0	0	0	0	0	0	0	1	0	1	0	0	0	0	0	0	0
Francine	F	49	96	0	0	0	0	0	0	0	0	0	0	0	0	0	0	0	0	0	0	0	0	0	0	0	0	0	0	0	0	0	0	0	0	0	0	0	0	0	0	0	0	0	0	0	0	0	0
Francis	M	177	25430	24	29	32	38	37	38	56	35	50	53	62	59	58	62	73	75	84	82	69	87	78	90	93	72	110	116	125	136	114	130	133	140	143	143	172	171	187	195	192	156	190	156	160	200	201	186
Frank	M	176	8985	1	3	0	1	1	3	4	3	4	6	8	7	4	6	12	9	8	11	15	10	10	16	9	15	20	15	19	22	22	23	22	32	36	28	26	26	37	32	38	36	43	45	36	39	49	46
Frankland	unknown	96	223	0	0	0	0	2	4	1	1	1	1	3	0	2	3	1	0	2	4	1	1	0	0	1	4	5	1	3	2	2	3	1	2	1	1	0	3	5	0	4	6	2	2	2	1	4	4
Franklin	M/F	154	723	1	1	1	2	0	4	2	9	10	1	1	6	3	3	3	2	4	7	4	5	5	10	2	2	2	2	4	4	2	7	2	6	11	5	6	3	13	4	10	4	8	9	7	5	4	10
Franklyn	M/F	78	183	0	0	0	0	0	0	0	0	0	0	0	0	1	0	0	2	0	1	0	0	0	1	0	0	1	1	0	0	0	0	0	0	0	0	1	0	0	0	0	0	0	0	0	0	0	0
Fraser	M	163	947	3	0	1	0	1	2	0	1	0	2	2	2	0	2	0	2	1	3	3	0	2	0	1	1	5	0	2	3	5	6	3	1	3	5	5	1	3	8	1	4	11	1	3	5	5	6
Frazer	M	116	227	1	0	0	0	0	0	1	1	1	1	0	0	0	0	0	0	0	1	0	0	0	1	2	3	1	2	2	0	3	0	1	1	0	5	2	1	2	2	3	1	0	2	0	4	2	1
Fred	M	156	1493	0	0	0	0	0	0	1	0	1	0	1	0	0	1	2	1	1	0	2	2	1	5	3	4	4	3	5	9	6	9	6	10	12	13	12	8	16	11	18	14	11	22	14	22	9	17
Freda	F	103	1318	0	0	0	0	0	0	0	0	0	0	0	0	0	0	0	0	0	1	0	0	0	0	0	0	0	0	0	0	0	0	0	0	0	1	0	0	0	1	1	0	1	0	1	1	0	1
Freddie	M/F	20	58	0	0	0	0	0	0	0	0	0	0	0	0	0	0	0	0	0	0	0	0	0	0	0	0	0	0	0	0	0	0	0	0	0	0	0	0	0	0	0	0	0	0	0	0	0	0
Frederic	M	141	977	5	13	13	11	9	13	8	6	11	8	10	3	15	11	13	10	7	18	16	15	11	19	16	15	7	4	16	18	16	14	20	22	20	14	9	8	12	13	9	11	12	12	8	15	17	13
Frederica	F	107	220	2	0	0	3	1	0	2	0	0	0	0	0	1	0	1	2	2	1	1	1	1	1	1	2	2	3	4	3	2	4	2	2	1	3	2	1	1	2	5	7	1	3	3	3	2	2
Frederick	M	174	35711	49	44	49	54	66	74	74	95	97	97	98	91	120	124	111	152	136	151	172	178	260	247	233	245	238	225	223	249	265	287	306	265	311	297	312	307	480	450	399	414	387	383	355	408	407	373
Fredric	M	46	60	0	2	0	0	0	0	1	1	0	0	1	0	1	0	0	1	1	0	0	1	1	3	2	1	2	0	0	0	0	0	1	0	0	0	0	0	1	0	0	1	0	0	1	0	0	0
Fredrick	M	109	242	4	0	1	0	2	4	3	4	1	2	1	3	3	0	1	0	2	7	2	2	3	3	1	2	2	0	1	3	4	0	3	2	1	3	2	1	11	5	4	3	0	0	10	13	4	1
Freeman	M/F	114	342	1	1	0	0	0	1	0	0	1	1	3	1	2	0	0	2	4	3	1	3	4	1	4	2	4	0	2	4	6	5	4	2	4	3	2	3	3	3	5	6	3	3	7	5	1	3
French	unknown	78	240	0	0	1	1	0	0	0	0	1	0	0	2	1	0	2	1	2	0	2	0	1	0	0	0	0	0	3	2	0	0	0	4	1	1	4	3	4	2	2	0	1	1	0	1	2	2
Freya	F	27	120	0	0	0	0	0	0	0	0	0	0	0	0	0	0	0	0	0	0	0	0	0	0	0	0	0	0	0	0	0	0	0	0	0	0	0	0	0	0	0	0	0	0	0	0	0	0
Frith	unknown	69	114	0	1	0	0	1	0	1	1	0	3	1	3	1	3	1	1	1	0	1	0	2	0	2	1	0	2	0	1	0	1	1	1	0	2	3	1	1	1	1	4	1	3	3	2	0	0
Frost	unknown	90	333	0	3	22	57	32	13	9	5	0	2	4	3	5	3	3	1	4	1	1	0	1	4	3	2	0	2	2	3	1	1	3	2	1	4	2	2	9	5	4	3	5	4	4	4	0	2
Fry	unknown	43	56	0	0	1	2	0	1	0	1	1	0	0	2	0	1	0	0	0	0	1	1	2	0	0	1	1	1	2	1	1	2	1	1	0	1	2	0	0	1	2	0	1	0	1	1	1	1
Fryer	unknown	70	122	0	2	2	1	1	1	2	1	1	0	0	1	1	2	1	0	1	2	1	0	1	1	1	1	0	2	1	2	1	1	2	0	2	2	2	2	5	1	0	2	4	0	0	1	0	1
Fuller	unknown	63	93	0	0	1	0	0	0	0	1	1	0	0	2	2	0	0	4	1	0	0	0	1	2	2	3	3	0	1	0	0	0	0	2	0	0	2	1	1	2	1	3	0	0	1	0	1	2
Fulton	unknown	59	84	0	0	0	0	0	1	0	0	1	0	0	1	1	0	1	0	1	0	0	1	0	1	1	0	0	1	0	0	2	0	0	2	2	0	0	2	0	1	0	0	1	0	1	2	1	2
Furness	unknown	64	104	0	0	0	0	0	0	0	0	3	0	1	0	0	2	0	2	1	0	1	0	0	1	1	0	0	1	0	1	1	0	1	3	2	1	0	1	0	0	1	2	3	1	0	5	0	1
Gabriel	F	143	442	0	1	0	1	0	2	1	1	0	0	1	2	2	1	0	0	1	1	1	1	1	1	1	1	2	0	1	0	1	3	4	3	3	0	3	3	2	2	1	3	2	3	0	5	4	2
Gabriella	F	38	77	0	0	0	0	0	0	0	0	0	0	0	0	0	1	0	0	0	0	0	0	0	0	0	0	0	0	0	0	0	0	0	0	0	0	0	0	0	0	0	0	0	0	0	1	0	0
Gabrielle	F	111	349	0	0	0	0	0	0	0	0	0	0	0	0	0	0	0	0	0	0	0	0	0	0	0	0	0	0	0	0	0	0	0	1	0	0	0	1	0	0	0	0	0	0	0	0	0	0
Gail	F	70	1369	0	0	0	0	0	0	0	0	0	0	0	0	0	0	0	0	0	0	0	0	0	0	0	0	0	0	0	0	0	0	0	0	0	0	0	0	0	0	0	0	0	0	0	0	0	0
Gale	M/F	93	168	0	1	1	0	0	0	0	0	0	0	1	1	0	1	1	1	1	0	0	2	2	0	2	0	1	1	2	0	1	2	0	0	0	1	1	0	0	2	1	1	3	1	1	1	0	2
Galloway	unknown	59	97	0	0	0	1	0	1	0	0	0	0	1	0	1	0	1	0	1	0	2	0	1	0	0	0	0	0	0	2	0	1	1	0	2	1	2	0	1	0	1	2	2	4	2	1	1	2
Gamble	unknown	44	67	0	2	1	0	0	0	0	0	0	0	1	0	1	1	0	1	0	3	1	0	1	0	0	0	0	0	0	1	1	0	3	0	0	3	3	2	0	1	0	1	1	2	2	1	3	0
Gardener	unknown	42	55	0	0	1	1	1	0	0	0	0	0	0	0	0	2	0	2	1	1	0	0	0	0	1	1	1	0	0	0	0	1	1	0	0	1	2	1	1	1	0	1	1	0	3	0	1	0
Gardiner	unknown	92	168	0	0	2	0	1	3	2	2	0	1	1	0	0	2	4	2	1	1	0	4	2	1	0	1	4	1	3	2	0	0	4	0	1	1	2	3	3	0	2	2	0	1	1	3	3	2
Gardner	unknown	123	545	6	1	1	6	1	1	1	4	2	0	2	0	5	2	1	5	8	3	7	8	6	7	3	4	5	0	5	1	8	5	4	2	5	2	6	4	7	5	1	7	0	10	7	7	10	6
Gareth	M	92	1150	0	0	0	0	0	0	0	0	0	0	0	0	0	0	0	0	0	0	0	0	0	0	0	0	0	0	0	0	0	0	0	0	0	0	0	0	0	0	0	0	0	0	0	0	0	0
Garfield	M	88	290	0	0	0	0	0	0	0	0	0	0	0	0	0	0	0	0	0	0	0	0	0	0	0	0	0	0	0	0	0	0	0	0	0	0	0	0	0	0	0	0	0	0	0	37	11	7
Garforth	unknown	46	58	2	0	0	0	0	0	0	0	0	1	0	0	0	0	0	0	2	0	2	0	1	1	2	1	0	1	1	1	1	0	1	1	1	1	1	2	1	1	1	0	1	0	0	0	0	2
Garibaldi	unknown	14	60	0	0	0	0	0	0	0	0	0	0	0	0	0	0	0	0	0	0	0	0	0	0	5	10	8	8	16	2	0	0	3	1	0	1	0	0	0	0	0	0	0	0	0	0	0	0
Garland	unknown	74	135	0	0	0	0	0	1	0	0	0	0	1	1	0	0	1	1	3	3	0	0	1	0	0	1	1	0	2	0	0	0	1	0	3	4	2	0	1	2	0	0	0	2	0	3	5	2
Garlick	unknown	61	112	0	0	0	0	1	1	1	0	0	0	1	1	0	2	1	2	2	2	0	4	0	2	4	1	1	3	0	4	1	0	3	0	2	3	1	1	2	0	1	2	0	0	4	1	0	3
Garner	unknown	113	352	1	3	2	7	0	2	2	4	1	4	2	3	5	5	2	1	0	3	2	2	2	5	1	1	3	5	7	4	3	5	6	3	5	5	1	6	4	8	5	3	3	9	5	3	3	1
Garnet	M/F	75	144	0	0	1	0	1	0	0	1	1	0	0	0	0	2	0	0	0	0	0	1	0	0	1	1	0	0	1	0	1	0	0	0	0	1	0	3	4	1	1	3	0	3	1	0	18	7
Garnett	M/F	131	447	2	2	7	3	1	1	1	2	2	1	3	1	3	1	1	4	2	2	2	5	3	3	2	3	1	2	6	2	3	4	5	2	6	6	3	3	4	6	5	2	6	9	3	9	9	3
Garratt	unknown	40	57	1	0	2	1	0	0	0	1	1	0	0	2	0	1	0	0	0	1	0	0	0	0	0	0	0	1	0	0	1	1	1	1	0	2	4	0	1	0	3	1	2	1	0	0	0	2
Garrett	M	77	134	1	2	0	0	0	0	0	1	2	0	0	0	1	0	2	0	0	2	1	0	0	1	0	0	0	0	0	2	1	1	2	1	2	0	2	2	3	1	4	0	2	1	1	1	2	2
Garry	M	85	478	0	0	0	0	0	0	0	0	0	0	0	0	0	0	0	0	0	0	0	0	0	0	0	0	0	0	0	0	0	0	0	0	0	0	0	0	0	0	0	0	0	0	0	0	0	1
Garside	unknown	99	253	2	2	1	2	2	2	2	4	0	4	3	4	0	2	2	2	3	1	6	0	2	3	0	3	0	2	7	1	1	2	0	6	3	8	1	1	4	1	3	1	4	4	6	5	5	2
Garstang	unknown	35	52	1	0	0	0	0	0	0	0	0	0	0	0	1	0	0	0	0	0	0	0	0	0	0	0	1	0	0	0	0	1	0	0	0	0	0	0	0	3	0	0	0	2	1	1	2	1
Garth	M	116	347	0	1	0	0	0	0	1	0	1	0	0	0	0	1	1	0	0	0	1	1	2	1	0	0	1	0	1	0	0	1	0	2	1	0	1	1	1	0	1	0	0	1	1	0	0	1
Garton	unknown	55	82	0	0	0	1	0	0	1	0	1	1	2	0	1	2	0	0	1	0	0	1	1	2	1	0	1	0	2	1	0	1	1	3	2	0	1	2	1	3	3	0	1	0	0	2	0	1
Gartside	unknown	83	163	2	2	1	3	1	2	1	1	1	1	1	0	1	2	2	1	3	5	0	2	2	4	0	0	2	4	3	1	1	1	2	3	2	0	1	0	0	2	1	2	0	0	3	1	1	3
Gary	M	84	1649	0	0	0	0	0	0	0	0	0	0	0	0	0	0	0	0	0	0	0	0	0	0	0	0	0	0	0	0	0	0	0	0	0	0	1	0	0	0	0	0	0	0	0	0	0	0
Gascoigne	unknown	49	57	0	0	0	0	0	0	0	0	0	1	0	0	1	1	0	1	1	0	2	0	0	0	0	2	0	1	1	1	1	1	0	0	0	2	1	1	0	1	2	2	0	0	0	1	1	0
Gaskell	unknown	96	288	0	0	1	1	1	0	4	2	6	0	3	1	0	1	4	2	2	0	2	0	5	3	4	5	2	3	3	2	2	0	4	3	3	2	3	4	2	3	8	2	7	6	4	6	6	2
Gaunt	unknown	62	109	1	0	3	0	1	0	2	5	1	1	3	4	0	3	0	0	1	1	2	1	4	2	4	3	1	0	2	2	0	1	1	1	3	2	0	0	2	2	1	1	2	1	1	1	2	0
Gavin	M	115	426	0	0	0	0	0	0	0	0	0	1	0	0	0	0	0	0	0	0	0	0	0	1	1	0	0	0	0	0	0	4	0	1	0	1	0	1	0	1	0	0	0	1	1	0	1	1
Gay	M/F	89	355	0	0	0	1	2	0	0	0	0	0	0	1	0	1	1	2	0	0	0	0	0	0	1	1	0	2	0	1	2	0	0	0	0	1	0	2	0	1	0	1	2	1	1	0	0	1
Gaye	F	36	117	0	0	0	0	0	0	0	0	0	0	0	0	0	0	0	0	0	0	0	0	0	0	0	0	0	0	0	0	0	0	0	0	0	0	0	0	0	0	0	0	0	0	0	0	0	0
Gayle	F	38	99	0	0	0	0	0	0	0	0	0	0	0	0	0	0	0	0	0	0	0	0	0	0	0	0	0	0	0	0	0	0	0	0	0	0	0	0	0	0	0	0	0	0	0	0	0	0
Gaynor	M/F	100	403	0	0	0	0	0	0	0	0	1	0	0	0	0	0	0	0	0	0	0	0	0	0	0	4	0	0	0	0	0	0	0	0	1	1	0	0	0	1	0	1	0	0	0	1	0	1
Geddes	unknown	41	52	0	0	0	0	0	0	0	0	0	1	0	0	0	0	0	0	0	1	1	1	0	0	1	0	1	1	0	1	0	0	0	0	0	0	0	1	0	0	0	1	1	0	0	0	0	0
Gee	unknown	99	216	3	2	2	3	1	2	0	2	2	1	2	0	1	0	2	7	3	1	6	2	3	1	1	4	2	3	2	2	3	0	3	4	3	0	4	3	1	2	3	2	2	2	3	3	4	2
Gemma	F	39	183	0	0	0	0	0	0	0	0	0	0	0	0	0	0	0	0	0	0	0	0	0	0	0	0	0	0	0	0	0	0	0	0	0	0	0	0	0	0	0	0	0	0	0	0	0	0
Gene	M	55	124	0	0	0	0	0	0	0	0	0	0	0	0	0	0	0	0	0	0	0	0	0	0	0	0	0	0	0	0	0	0	0	0	0	0	0	0	0	0	0	0	0	0	0	0	0	0
Genevieve	F	72	130	0	0	0	1	0	0	0	0	0	0	0	0	0	0	1	0	0	0	1	0	0	0	0	0	0	1	0	0	0	0	0	0	0	0	0	0	1	1	1	0	2	0	2	0	0	0
Gent	unknown	43	59	0	1	0	0	0	1	0	0	1	1	0	0	0	1	0	1	1	0	0	1	0	0	1	0	0	0	0	2	0	0	1	0	0	0	0	1	0	0	0	1	0	0	3	2	2	1
Geoffrey	M	154	6573	0	1	0	0	0	0	0	0	0	0	0	0	0	0	0	0	1	0	0	1	0	2	0	1	1	1	0	0	1	1	0	4	6	2	2	4	3	2	1	4	10	2	5	1	6	1
George	M	177	58564	65	99	61	84	90	93	119	116	163	129	138	148	181	160	166	183	248	226	216	257	234	263	305	320	319	325	326	328	330	393	416	402	390	460	467	483	512	531	545	513	524	463	415	477	484	517
Georgia	F	65	423	0	0	0	1	0	0	0	1	0	0	0	0	0	0	0	0	0	0	0	0	0	0	0	0	0	0	0	0	0	0	0	1	0	0	1	0	0	0	0	0	0	0	0	0	0	0
Georgiana	F	69	230	3	5	3	0	2	2	1	4	3	5	5	1	4	7	4	10	5	5	2	4	5	6	5	3	7	6	7	2	6	6	9	2	10	10	3	4	5	5	4	6	4	2	1	0	0	3
Georgina	F	170	2773	0	2	1	0	5	3	0	4	5	2	1	6	6	9	6	10	12	8	8	6	8	11	4	13	12	17	5	8	12	17	15	12	17	21	17	35	28	26	24	22	24	27	24	21	21	19
Geraint	M	73	171	0	0	0	0	0	0	0	0	0	0	0	0	0	0	0	0	0	0	0	0	0	0	0	0	0	0	0	0	0	1	0	0	0	0	0	0	0	0	0	0	0	0	0	0	0	0
Gerald	M	158	3002	0	0	0	0	0	1	0	0	0	1	0	0	1	0	1	0	1	2	0	0	0	1	2	0	1	1	1	4	1	6	5	10	1	3	3	9	7	6	2	9	2	5	6	4	10	9
Geraldine	F	143	680	0	0	0	1	0	0	0	0	0	0	0	0	1	2	0	1	1	2	2	2	1	0	1	1	3	4	1	2	3	1	2	3	0	1	2	2	5	3	0	1	7	5	6	6	4	2
Gerard	M	158	3128	0	0	0	1	0	1	1	0	2	0	0	0	2	1	0	1	1	1	1	1	1	1	1	0	3	0	1	1	0	2	1	2	0	2	4	5	2	0	2	2	3	2	1	6	6	0
Gerrard	M	153	875	1	1	5	1	1	0	0	0	1	4	0	3	4	1	4	1	3	3	5	2	2	5	2	0	4	2	1	1	2	5	6	6	3	5	8	4	3	4	3	5	3	2	4	4	2	3
Gertrude	F	131	14974	1	1	2	3	3	3	1	2	3	6	9	9	13	9	16	19	23	14	20	36	33	31	36	61	70	74	93	93	109	95	133	132	179	198	227	218	264	283	297	360	341	308	302	322	327	334
Gervase	M	40	58	0	0	0	0	0	0	1	0	0	1	0	0	0	0	0	0	0	0	0	0	0	0	0	0	0	0	0	0	1	0	1	0	1	0	2	2	1	0	1	0	1	0	0	0	0	0
Gethin	M	63	81	1	0	0	0	0	0	0	0	0	0	0	0	1	0	0	1	0	0	0	1	1	1	0	1	0	1	0	0	2	0	1	1	0	0	0	1	0	0	0	1	0	0	0	0	0	1
Gibbon	unknown	42	60	0	0	0	0	0	0	1	2	0	0	3	1	0	0	2	1	0	1	1	0	1	0	1	0	1	0	2	2	0	1	3	0	1	0	0	0	1	1	2	0	0	3	0	1	3	0
Gibbons	unknown	64	101	0	0	2	1	1	0	1	1	1	0	2	0	0	1	1	0	1	1	3	1	4	1	5	0	1	2	0	0	2	0	2	1	2	0	1	1	2	2	1	2	2	1	2	0	0	2
Gibbs	unknown	65	102	1	0	1	2	1	0	1	3	0	2	1	0	2	1	0	0	1	1	0	1	2	0	4	0	4	1	2	1	3	2	1	0	2	4	0	2	3	1	2	1	1	1	0	1	3	1
Gibson	M/F	145	1134	8	1	7	5	6	3	4	8	7	7	6	10	10	9	9	6	10	9	7	8	15	7	9	13	10	13	8	15	8	14	16	23	13	15	14	17	20	16	7	20	22	15	20	19	11	10
Gideon	M	47	60	0	1	1	0	1	0	0	1	1	0	0	0	0	0	0	0	0	0	0	0	0	0	0	1	1	2	1	0	0	0	0	0	0	0	0	4	1	1	2	1	1	1	3	0	0	2
Gifford	unknown	81	132	1	1	1	0	0	0	2	1	0	0	3	1	2	1	1	0	0	0	1	1	0	0	2	2	0	2	0	1	0	2	0	1	0	2	1	1	0	2	1	2	1	4	2	1	1	2
Gilbert	M	153	2538	4	3	2	1	5	6	6	3	3	2	7	7	2	3	5	8	2	5	3	4	7	6	8	6	9	11	8	10	15	18	11	19	14	19	15	15	20	24	17	17	23	25	16	27	20	25
Gilchrist	unknown	57	75	0	0	1	0	0	0	0	0	0	0	0	1	0	0	0	1	0	0	0	0	1	0	0	1	0	0	0	0	1	0	2	2	0	0	4	0	0	1	1	0	0	4	0	0	2	0
Giles	M	147	402	0	3	3	2	2	3	3	5	3	3	2	2	5	1	2	0	1	3	2	5	4	0	2	3	1	4	4	5	3	3	1	2	5	2	7	3	3	7	6	2	2	1	2	3	4	2
Gill	F	123	446	3	2	6	2	3	5	2	4	0	7	4	3	3	3	3	5	3	6	3	5	4	6	7	10	5	5	6	4	4	5	7	3	4	1	4	3	7	4	3	9	8	5	6	11	7	5
Gillespie	unknown	52	70	0	1	0	0	0	0	0	0	0	0	0	0	0	1	0	0	0	0	0	0	1	0	0	0	0	0	0	1	0	0	1	3	0	0	0	1	0	0	0	0	0	1	1	1	2	1
Gillett	unknown	39	55	0	0	0	0	0	1	0	0	0	0	0	0	0	1	0	0	0	2	1	1	0	0	0	1	0	1	0	0	1	0	0	0	0	0	3	0	0	1	0	2	1	1	0	0	0	1
Gillian	F	98	1187	0	0	0	0	0	0	0	0	0	0	0	0	0	0	0	0	0	0	0	0	0	1	0	0	0	0	0	0	0	0	0	0	0	0	0	0	1	0	0	0	0	0	0	0	0	0
Gillies	unknown	46	59	0	0	0	0	0	1	0	0	0	1	1	0	0	1	0	0	0	0	0	0	0	0	0	0	1	0	0	0	0	1	2	0	0	2	0	2	1	0	0	1	0	0	0	2	0	0
Gilmore	unknown	46	71	0	0	0	0	0	0	0	0	0	0	0	2	0	0	0	1	0	0	1	0	0	0	0	1	0	1	0	0	0	0	1	1	0	1	0	1	0	0	1	0	1	0	0	1	2	0
Gilmour	unknown	67	85	0	0	0	0	0	0	1	0	0	0	0	2	0	0	0	0	0	0	0	0	0	0	0	0	0	0	1	1	0	0	1	0	0	1	0	1	0	0	1	0	1	2	0	1	2	1
Gilpin	unknown	44	54	0	0	0	0	1	0	1	0	1	1	0	0	0	0	1	0	0	1	0	0	2	1	0	0	1	0	2	0	0	1	0	0	0	2	0	0	0	1	1	0	1	2	1	0	0	0
Gina	F	25	60	0	0	0	0	0	0	0	0	0	0	0	0	0	0	0	0	0	0	0	0	0	0	0	0	0	0	0	0	0	0	0	0	0	0	0	0	0	0	0	0	0	0	0	0	0	0
Giovanni	M/F	45	64	0	0	0	0	0	0	0	0	1	0	0	0	0	0	0	0	0	0	0	0	0	0	0	0	0	0	0	0	0	0	0	0	0	0	0	0	0	1	1	0	0	0	1	1	0	0
Gittins	unknown	48	73	3	1	0	1	0	0	0	0	0	2	0	0	1	0	0	0	0	0	1	0	1	0	0	0	0	1	1	2	0	1	0	2	0	0	0	1	2	0	3	0	2	0	0	0	0	0
Gladstone	M	94	927	0	0	1	0	0	0	0	0	0	0	0	1	0	0	0	0	2	0	1	0	0	1	3	3	3	2	0	10	20	19	53	54	26	10	6	5	6	9	9	12	10	15	43	29	19	24
Gladys	F	116	4443	0	0	0	0	0	0	0	0	0	0	0	0	0	0	0	0	0	0	0	0	0	0	0	0	0	0	0	0	2	1	0	0	0	0	0	0	0	0	1	4	4	9	8	17	22	31
Glanville	unknown	41	53	0	0	0	0	0	0	0	1	0	0	0	0	0	0	1	0	0	0	0	0	1	0	0	0	0	0	0	0	0	0	0	0	2	0	0	1	0	0	0	0	2	2	1	0	0	1
Gleave	unknown	61	104	0	0	0	0	1	0	0	0	0	0	0	0	0	2	0	2	0	0	1	0	0	0	2	0	5	1	1	3	2	3	1	2	0	0	1	2	2	5	2	1	2	3	3	2	1	1
Gledhill	unknown	74	117	1	2	2	0	2	1	1	0	3	0	1	0	0	1	1	1	0	0	3	0	1	0	1	1	2	1	0	1	1	0	2	0	0	4	1	1	1	4	1	1	2	1	0	0	2	1
Glen	M	121	380	0	0	0	0	0	0	0	0	2	0	0	0	0	0	0	0	1	0	1	0	0	1	0	2	1	0	0	0	0	1	0	0	1	0	1	2	1	1	2	1	1	0	2	1	4	1
Glenda	F	42	82	0	0	0	0	0	0	0	0	0	0	0	0	0	0	0	0	0	0	0	0	0	0	0	0	0	0	0	0	0	0	0	0	0	0	0	0	0	0	0	0	0	0	0	0	0	0
Glenis	F	32	59	0	0	0	0	0	0	0	0	0	0	0	0	0	0	0	0	0	0	0	0	0	0	0	0	0	0	0	0	0	0	0	0	0	0	0	0	0	0	0	0	0	0	0	0	0	0
Glenn	M	92	330	0	1	0	0	0	1	0	1	1	0	0	1	0	0	0	0	0	0	0	0	0	0	0	0	0	0	0	0	1	0	0	1	1	0	1	1	0	0	0	0	0	0	0	1	0	0
Glenys	F	68	362	0	0	0	0	0	0	0	0	0	0	0	0	0	0	0	0	0	0	0	0	0	0	0	0	0	0	0	0	0	0	0	0	0	0	0	0	0	0	0	0	0	0	0	0	0	0
Gloria	F	71	276	0	0	1	0	0	0	0	0	0	0	0	0	1	0	0	0	0	0	0	0	0	0	0	0	0	0	0	0	0	0	0	0	0	0	0	0	0	0	0	0	0	0	0	0	0	0
Glover	unknown	113	387	1	1	4	2	1	3	0	3	2	4	3	3	6	2	5	5	2	3	4	2	3	3	6	1	4	5	6	8	5	5	7	3	8	7	4	2	5	4	7	8	2	5	5	8	4	5
Glyn	M	134	2533	0	0	0	1	0	1	0	0	0	0	0	0	0	0	0	1	0	0	0	0	2	0	0	0	1	0	0	0	1	0	0	1	2	4	0	0	1	0	0	0	0	0	3	2	0	2
Glyndwr	M	57	102	0	0	0	0	0	0	0	0	0	0	0	0	0	0	0	0	1	0	0	0	0	1	0	0	0	0	0	0	0	0	0	0	0	0	0	0	0	0	0	0	0	0	0	1	0	0
Glynis	F	33	74	0	0	0	0	0	0	0	0	0	0	0	0	0	0	0	0	0	0	0	0	0	0	0	0	0	0	0	0	0	0	0	0	0	0	0	0	0	0	0	0	0	0	0	0	0	0
Glynn	M	127	580	1	2	0	0	0	1	0	0	0	0	0	0	0	0	0	0	0	0	0	0	1	1	0	0	0	0	0	0	1	1	0	0	1	1	0	0	2	0	0	1	1	0	2	1	2	6
Glynne	F	111	602	1	0	0	0	0	0	0	0	0	0	0	1	0	1	0	1	0	0	0	0	0	1	0	0	0	0	0	1	0	0	0	1	0	2	0	0	0	0	1	1	1	1	2	2	2	1
Goddard	unknown	77	164	0	0	1	0	0	0	1	1	1	1	1	2	0	3	0	0	2	0	1	0	4	2	0	0	1	0	1	1	3	3	1	2	3	1	3	1	2	4	2	1	2	6	7	6	2	5
Godfrey	M	138	1093	0	2	2	2	2	1	1	1	0	0	0	0	4	0	1	1	3	1	2	5	4	4	3	2	5	2	8	6	3	6	3	5	6	6	5	3	4	6	9	4	6	6	9	4	5	6
Godwin	unknown	94	197	0	3	1	0	0	1	0	2	1	1	3	0	2	2	2	1	0	1	3	1	0	1	1	0	0	2	1	2	0	0	4	4	1	7	1	2	4	2	5	5	4	1	0	1	2	1
Golding	unknown	51	63	0	1	0	2	1	0	0	0	0	1	0	1	0	0	0	1	1	0	1	0	1	1	0	1	2	1	1	0	1	0	0	0	0	2	1	0	2	1	0	1	0	1	0	0	1	0
Goldsmith	unknown	46	60	0	0	0	0	0	0	0	0	1	1	0	0	1	0	0	0	1	0	0	1	1	1	0	1	1	0	1	0	1	0	0	1	0	0	2	1	1	0	1	1	0	1	0	0	1	2
Gomer	M	43	54	0	0	0	0	1	0	0	0	0	0	0	0	0	0	0	1	0	0	0	0	0	1	0	0	1	0	1	1	0	0	0	0	0	0	0	1	1	1	0	2	2	0	0	0	0	0
Goodall	unknown	80	169	2	0	0	2	1	4	0	2	1	0	2	1	0	4	0	1	3	2	4	1	2	2	4	2	2	5	3	0	3	4	3	2	5	2	2	7	8	5	1	3	0	2	4	0	4	4
Goodier	unknown	75	134	0	0	1	2	2	1	0	1	0	1	2	1	3	4	3	0	1	0	1	3	1	1	2	2	4	4	1	2	0	1	2	1	3	0	5	3	2	0	1	3	1	6	2	2	2	2
Goodman	M	95	223	0	0	1	3	1	4	3	2	1	3	3	1	2	2	1	0	0	3	0	1	1	2	1	3	4	0	3	3	1	4	2	3	2	1	1	2	3	4	3	2	6	2	3	4	2	2
Goodwin	unknown	128	672	1	3	1	4	6	3	6	3	5	3	3	3	3	3	4	2	6	6	1	4	4	6	9	6	9	8	11	11	4	11	4	6	11	5	5	7	12	14	8	3	7	5	14	12	7	6
Gordan	M	46	57	0	0	0	0	0	1	0	0	0	0	0	0	0	0	0	0	0	0	0	0	0	0	0	0	1	1	0	1	0	0	0	0	0	0	0	0	2	2	0	0	0	1	1	0	0	0
Gorden	M	49	57	0	0	0	0	0	0	0	0	1	0	0	0	0	1	0	0	0	1	0	0	0	0	0	0	1	0	0	0	1	0	1	0	1	0	0	0	0	0	0	2	0	0	1	1	0	3
Gordon	M	172	10874	0	2	1	3	2	5	2	1	2	5	3	7	5	2	3	6	7	10	13	8	7	7	6	8	2	14	4	13	6	8	12	12	15	13	13	11	26	17	16	27	17	20	13	20	24	28
Gore	unknown	79	127	1	1	0	0	0	0	0	1	1	0	0	0	0	3	1	1	1	0	2	2	1	0	1	1	2	2	0	1	0	0	3	1	0	1	0	2	1	1	4	2	0	0	4	0	5	2
Gornall	unknown	59	87	0	1	0	0	0	0	1	0	0	0	2	0	2	0	0	0	1	0	0	0	0	0	0	0	1	0	1	0	0	1	0	1	2	0	1	0	1	0	0	0	1	1	0	1	1	0
Goronwy	M	83	220	0	0	0	0	0	0	0	0	0	0	0	0	0	1	0	0	0	0	0	0	0	0	0	0	1	0	1	1	1	0	0	0	0	0	1	0	0	3	2	0	0	1	2	0	1	1
Gorst	unknown	59	84	0	0	1	0	1	0	0	0	0	0	0	0	0	1	0	1	1	0	1	0	0	0	1	1	0	1	2	0	1	2	0	0	2	1	1	2	0	2	1	0	4	2	1	0	2	1
Gorton	unknown	90	156	3	0	1	0	1	0	0	1	0	0	0	2	1	1	0	1	0	1	1	1	1	1	1	1	2	0	1	3	3	1	1	3	1	1	1	3	0	2	2	2	2	0	1	0	0	1
Gosling	unknown	42	50	2	1	0	1	0	0	1	1	0	0	0	1	0	1	1	0	0	0	0	0	0	0	0	0	0	1	0	0	3	1	0	0	0	0	0	0	0	0	1	2	2	1	0	1	1	1
Gough	unknown	82	157	0	0	0	2	0	0	2	0	2	1	4	1	1	2	0	1	3	0	3	3	0	1	4	2	0	4	2	0	0	0	0	2	2	0	1	1	0	1	3	2	4	1	3	0	3	2
Gould	unknown	102	265	2	1	2	2	0	1	2	1	1	0	1	2	3	1	2	1	2	4	0	0	2	4	0	3	1	2	1	5	2	2	3	3	0	1	4	5	1	5	2	0	5	5	5	2	3	4
Goulden	unknown	54	75	0	2	0	1	0	0	0	0	1	0	2	0	1	1	0	1	1	0	0	1	1	1	1	1	1	1	1	0	2	2	0	0	0	0	1	0	1	2	2	1	5	0	1	1	1	2
Goulding	unknown	62	92	0	1	0	0	0	1	1	0	2	0	0	1	0	0	0	0	0	0	0	2	0	0	0	1	0	0	0	0	0	1	3	0	0	0	2	2	1	1	2	1	1	1	1	1	1	2
Gower	unknown	64	91	0	0	0	0	0	0	0	2	0	0	0	0	1	0	0	0	1	0	1	0	1	0	1	1	1	2	0	0	1	1	1	0	2	0	1	0	0	2	0	1	1	1	0	1	0	1
Grace	F	177	12071	9	9	12	10	14	9	17	14	16	14	20	11	14	24	30	30	30	23	38	29	35	40	39	37	34	46	50	39	46	63	59	47	51	63	72	58	78	61	81	83	80	81	80	68	87	63
Gradwell	unknown	52	83	0	0	0	1	0	0	0	0	0	0	0	0	0	0	0	0	0	2	0	1	1	1	0	1	0	0	0	1	1	0	1	3	0	1	0	6	6	0	3	0	2	1	0	1	6	3
Graeme	M	109	393	0	0	0	0	0	0	0	0	0	0	0	0	0	0	0	0	0	0	0	0	0	0	0	0	0	0	0	0	0	0	0	0	0	0	0	0	2	0	1	2	1	0	1	1	0	1
Grafton	unknown	48	62	2	0	1	0	1	1	0	2	0	0	0	0	0	0	0	0	0	0	0	0	0	1	0	1	0	2	0	1	0	1	0	1	1	0	0	0	0	1	0	2	0	0	0	0	1	0
Graham	M	176	9151	1	4	4	6	1	4	1	3	4	6	0	4	2	6	4	7	8	6	8	12	11	7	8	12	14	6	7	17	15	8	13	11	13	11	14	21	18	23	20	21	14	19	24	14	18	11
Grahame	M	87	235	0	0	0	0	0	0	0	0	0	0	0	0	0	0	0	0	0	0	0	0	0	0	0	0	1	0	0	0	0	1	0	0	0	0	0	0	0	0	2	0	0	1	0	0	0	0
Grainger	unknown	74	118	0	1	0	0	0	0	1	0	0	1	0	0	0	0	0	1	0	1	1	1	0	0	0	4	1	4	1	0	5	0	3	3	0	2	3	1	1	1	2	1	0	1	3	0	1	0
Grange	unknown	55	76	1	0	0	0	0	1	0	2	0	0	1	1	1	0	1	0	0	0	0	0	1	0	0	0	0	1	1	0	1	1	0	0	0	1	1	2	1	1	3	2	0	1	2	1	1	0
Grant	M	166	1136	3	2	0	2	2	1	4	5	2	1	3	1	4	0	4	1	3	6	6	4	1	3	3	4	3	1	3	7	3	5	6	6	4	1	4	4	8	2	4	3	7	5	7	8	6	4
Grantham	unknown	70	116	0	0	0	0	0	0	0	0	3	1	0	2	1	0	3	2	1	0	1	1	1	0	0	2	1	0	2	0	1	2	0	0	2	0	1	1	2	0	1	0	1	1	0	2	0	0
Granville	M	129	908	0	0	1	0	0	0	1	0	0	0	0	0	1	1	1	2	0	1	1	1	0	1	2	1	0	2	2	1	2	2	6	4	3	6	3	9	7	3	5	8	7	3	10	8	9	10
Gratton	unknown	54	72	0	0	1	0	0	1	0	0	1	0	0	1	0	0	1	0	1	1	1	0	1	0	1	0	1	1	0	0	2	0	0	3	1	0	1	2	0	2	0	0	0	0	0	1	0	1
Graves	unknown	54	80	1	0	0	2	0	1	1	2	2	0	2	1	0	0	1	1	1	1	0	0	0	0	1	3	1	0	1	2	1	1	2	1	1	1	4	2	1	2	0	1	0	1	1	1	3	0
Gray	unknown	146	799	4	2	3	2	2	3	4	3	5	1	1	2	4	1	2	2	8	7	4	3	4	6	6	6	9	9	9	8	8	9	8	8	6	5	5	11	12	8	8	12	11	15	5	8	13	9
Grayson	unknown	80	131	2	0	0	1	0	0	0	0	0	1	0	1	0	0	0	1	0	1	2	0	0	1	0	1	2	2	3	3	1	0	1	0	0	2	1	0	1	5	3	2	2	2	0	1	2	2
Greaves	unknown	105	377	3	2	6	1	2	8	4	4	2	8	2	2	2	5	5	3	6	3	4	1	4	6	4	6	2	3	1	6	3	9	6	11	3	6	4	7	2	7	5	5	3	5	8	6	10	10
Green	unknown	116	763	4	9	4	4	11	5	9	8	4	7	8	10	5	13	9	18	13	8	13	12	16	2	6	4	11	13	8	10	10	17	8	10	7	13	6	16	9	6	8	8	17	9	8	7	9	5
Greenall	unknown	44	64	0	0	0	0	0	1	0	0	0	0	0	0	1	0	0	0	0	0	0	0	0	0	1	0	0	1	1	0	0	1	0	2	0	0	0	1	0	0	1	1	1	2	1	2	1	1
Greenhalgh	unknown	100	276	4	2	1	1	2	2	2	0	1	1	2	2	1	2	2	2	2	1	3	1	6	0	3	1	3	3	3	1	0	0	2	0	3	4	2	5	7	6	5	6	4	6	5	3	1	3
Greenwood	M	137	885	12	4	3	5	2	2	4	4	4	4	6	7	7	6	9	4	4	7	7	10	6	11	4	9	10	4	10	8	11	4	12	12	19	6	12	6	16	7	10	11	12	6	10	8	13	10
Gregg	M	44	53	0	1	0	2	0	0	0	0	0	0	1	0	1	1	0	0	0	0	0	0	0	0	0	0	0	1	0	1	0	0	1	2	0	0	0	0	0	0	0	0	1	0	0	1	0	0
Gregory	M	171	1693	5	2	2	3	4	4	1	5	4	0	7	5	6	5	5	6	4	7	5	6	3	11	5	5	6	6	3	8	5	5	7	9	15	6	6	5	8	11	10	8	5	8	10	9	11	9
Gregson	unknown	114	404	3	1	0	0	0	4	0	0	1	1	1	0	2	3	1	2	2	0	9	3	5	0	0	5	3	3	2	5	2	3	1	3	5	4	1	0	3	6	7	2	5	2	5	1	7	3
Greig	unknown	56	74	0	0	0	0	0	0	0	0	0	1	1	0	1	0	0	0	0	0	0	0	0	0	1	0	0	0	0	1	0	1	0	0	0	0	0	0	0	1	0	0	1	1	2	3	0	0
Grenfell	unknown	37	50	0	0	0	0	0	0	0	0	0	0	0	0	0	0	0	0	0	0	0	0	0	0	0	0	0	0	0	1	0	0	0	0	0	1	0	0	0	0	0	1	1	0	0	0	0	0
Grenville	M	108	393	0	0	0	1	0	0	0	0	0	0	0	0	2	0	0	0	0	0	0	0	0	0	0	0	1	2	0	0	0	1	0	1	0	0	0	1	0	1	0	1	1	1	1	0	1	1
Gresty	unknown	49	67	0	0	1	0	2	0	0	3	2	0	2	1	3	2	1	1	0	1	2	1	1	0	0	0	2	2	1	0	0	0	0	1	2	1	1	0	1	1	0	2	0	1	1	1	2	0
Greta	F	75	185	0	0	0	0	0	0	0	0	0	0	0	0	0	0	0	0	0	0	0	0	0	0	0	0	0	0	0	0	0	0	0	0	0	0	0	0	0	0	0	0	1	0	0	1	0	0
Greville	unknown	41	58	0	0	0	0	0	0	0	0	0	0	0	1	0	0	0	0	0	0	0	0	0	0	0	1	0	0	0	0	0	0	1	0	0	0	0	0	0	0	0	1	1	1	0	1	0	0
Grey	unknown	96	217	2	0	2	0	1	0	1	1	1	1	0	0	2	1	1	0	0	0	1	2	2	0	4	0	1	1	2	3	1	3	0	3	2	3	4	2	4	2	1	0	5	3	3	2	1	1
Grice	unknown	46	62	0	1	0	0	0	0	0	0	0	0	1	0	0	1	1	1	1	0	0	2	0	0	1	1	2	1	0	1	1	2	2	1	0	0	4	0	3	2	0	0	1	1	0	0	1	3
Grierson	unknown	54	64	0	0	1	1	0	1	0	0	0	0	1	0	1	1	1	0	0	0	2	0	1	0	0	0	1	1	0	1	0	1	0	0	1	0	0	0	1	0	1	1	1	0	0	1	0	0
Griffin	unknown	78	140	0	0	0	1	1	1	1	0	1	0	2	1	1	3	0	0	1	3	0	1	3	0	1	3	0	4	1	2	4	0	0	1	1	0	0	0	0	1	1	2	3	0	3	0	3	0
Griffith	M	143	2546	7	1	7	7	8	5	10	6	7	8	7	10	12	9	15	9	12	15	11	11	18	13	16	16	16	24	21	19	31	32	35	22	37	32	42	35	31	41	36	29	34	41	33	32	48	28
Griffiths	unknown	129	825	2	0	4	1	6	3	5	1	5	6	4	9	6	6	9	4	8	8	2	2	5	8	8	8	12	8	10	7	9	6	8	7	4	13	11	15	14	9	12	16	12	11	10	9	9	12
Grime	unknown	57	91	0	1	1	0	0	1	0	0	1	1	1	0	2	0	1	0	0	0	0	2	0	0	1	0	1	1	0	3	0	1	2	1	1	1	2	2	2	1	1	0	1	2	0	2	0	0
Grimshaw	unknown	112	426	2	5	2	1	3	1	1	6	4	5	1	1	5	9	2	5	2	3	7	7	8	3	4	4	5	8	2	2	3	5	7	9	5	5	5	5	3	4	4	5	7	7	6	3	4	4
Grindley	unknown	42	53	1	0	0	0	1	1	0	0	0	0	0	0	0	1	0	1	1	1	1	0	1	0	1	0	0	0	1	2	1	1	1	0	0	0	0	0	0	2	1	0	0	0	1	1	0	3
Grindrod	unknown	45	55	0	0	0	0	1	0	1	0	3	0	1	1	1	0	0	0	0	0	0	1	1	1	0	1	1	0	1	0	2	1	0	0	0	0	2	2	2	1	0	0	1	0	0	1	1	0
Grocott	unknown	43	50	0	1	0	0	0	1	1	0	1	2	0	0	0	1	0	0	0	0	1	0	0	2	0	0	0	1	0	1	0	1	0	1	0	0	1	0	1	1	1	0	0	1	1	1	1	3
Grosvenor	unknown	96	166	0	0	1	0	0	0	0	1	0	1	0	0	1	0	1	1	2	0	1	0	0	3	0	2	1	2	1	1	1	1	2	1	1	3	2	3	2	3	3	2	1	3	2	4	1	0
Grove	unknown	49	64	0	0	0	0	0	1	0	1	1	1	0	0	0	0	1	0	0	0	0	0	0	0	2	0	1	2	1	2	0	1	1	2	0	0	0	0	2	1	2	0	1	1	0	1	0	0
Groves	unknown	73	112	2	1	0	1	1	1	0	1	0	3	1	0	0	2	0	0	0	1	0	1	4	3	0	0	1	2	1	3	1	1	1	0	0	2	1	1	1	1	2	2	2	2	2	3	4	0
Gruffydd	unknown	40	53	0	0	0	0	0	0	0	0	0	0	0	0	0	0	0	0	0	0	0	0	0	0	0	0	0	0	0	0	0	0	0	0	0	0	0	0	0	0	0	0	0	0	0	0	0	0
Grundy	unknown	89	240	2	2	1	0	0	0	5	2	3	1	1	2	1	4	4	2	2	3	3	3	1	6	3	3	5	3	3	2	1	1	4	7	2	5	5	4	5	3	2	4	1	1	4	1	3	5
Guest	unknown	95	193	2	1	0	1	2	0	2	1	1	0	3	5	1	2	2	3	2	4	2	1	3	0	5	0	0	1	2	2	4	2	3	0	1	5	3	1	4	1	2	0	2	2	1	4	3	2
Gulam	unknown	30	122	0	0	0	0	0	0	0	0	0	0	0	0	0	0	0	0	0	0	0	0	0	0	0	0	0	0	0	0	0	0	0	0	0	0	0	0	0	0	0	0	0	0	0	0	0	0
Gurney	unknown	44	53	0	0	1	0	0	0	1	0	0	1	0	0	0	1	0	0	1	0	0	0	0	0	0	0	2	0	0	0	0	0	2	0	0	0	1	0	1	1	2	0	0	1	1	0	2	1
Gustav	M	42	56	0	0	0	0	1	0	0	0	0	0	0	0	0	0	0	0	0	0	0	0	0	1	0	1	0	0	1	0	1	2	0	0	3	2	0	0	0	2	1	0	3	1	1	0	1	1
Gustave	M	41	54	0	0	0	0	0	0	0	0	0	0	0	0	0	1	0	1	0	1	0	0	0	0	0	0	0	0	1	0	1	0	0	0	0	1	2	2	2	1	0	1	1	3	3	2	0	1
Gustavus	M	37	54	0	0	0	0	0	1	1	0	2	1	1	2	0	0	1	2	1	3	0	0	2	1	0	2	2	2	0	0	2	4	0	0	1	1	1	0	0	2	0	2	1	0	0	0	1	0
Guthrie	unknown	56	85	0	0	0	0	0	1	0	0	0	0	1	0	0	0	0	1	0	0	0	0	0	1	0	0	0	0	1	0	2	0	1	1	0	0	0	1	2	3	2	0	1	0	2	0	2	4
Guy	M	162	1260	0	0	0	1	0	0	1	0	1	1	0	0	0	0	1	2	2	4	1	5	4	3	2	1	4	3	6	2	3	2	3	6	4	3	1	8	7	5	2	3	7	10	7	9	15	11
Gwen	F	129	325	0	0	0	0	0	0	0	1	0	0	0	0	0	0	0	0	1	1	3	3	0	2	1	0	0	1	0	0	2	0	1	1	2	2	1	1	7	0	1	0	2	2	5	2	2	0
Gwenda	F	42	100	0	0	0	0	0	0	0	0	0	0	0	0	0	0	0	0	0	0	0	0	0	0	0	0	0	0	0	0	0	0	0	0	0	0	0	0	0	0	0	0	0	0	0	0	1	0
Gwendolen	F	79	366	0	0	0	0	0	0	0	0	0	0	0	0	0	1	0	0	0	0	0	0	0	0	0	0	0	0	0	0	0	0	1	0	0	0	1	0	0	0	1	0	1	1	1	5	4	1
Gwendoline	F	133	3657	0	0	0	0	0	0	0	0	0	1	0	0	0	0	1	0	1	0	0	0	0	0	3	0	1	0	3	1	0	2	4	1	1	3	9	4	11	7	8	8	9	9	14	8	12	19
Gwendolyn	F	72	132	0	0	0	0	0	0	0	0	0	0	0	0	0	0	0	0	0	0	0	0	0	0	0	0	0	0	0	0	0	0	0	0	1	0	0	0	0	0	1	0	1	0	0	0	0	1
Gweneth	F	40	58	0	0	0	0	0	0	0	0	0	0	0	0	0	0	0	0	0	0	0	0	0	0	0	0	0	0	0	0	0	0	0	0	0	0	0	0	0	0	0	0	0	0	0	0	0	0
Gwenllian	F	76	110	0	0	0	0	0	0	0	0	0	1	1	1	0	0	0	0	0	0	0	0	1	0	0	0	0	0	0	0	0	0	0	1	0	0	0	0	0	0	1	0	0	1	2	0	1	1
Gwilym	M	119	575	0	0	0	0	1	0	0	0	0	0	0	1	0	1	0	0	0	0	0	0	1	0	0	1	1	0	0	0	1	1	0	2	0	0	0	0	1	4	1	1	0	1	3	7	3	4
Gwladys	F	68	231	0	0	0	0	0	0	0	0	0	0	0	0	0	0	0	0	0	0	0	0	0	0	0	1	0	0	0	1	1	0	0	0	1	0	1	1	0	0	2	3	9	3	5	2	3	4
Gwyn	M	107	649	0	0	0	0	1	0	0	0	0	0	0	0	0	0	0	0	0	0	0	0	0	0	0	0	0	0	1	0	0	0	0	0	0	0	0	0	0	1	0	0	0	1	0	1	1	0
Gwyndaf	M	49	78	0	0	0	0	0	0	0	0	0	0	0	0	0	0	0	0	0	0	0	0	0	1	0	0	0	0	0	0	0	0	0	0	0	0	1	0	0	1	0	0	0	0	0	0	0	0
Gwynedd	F	79	179	0	0	0	0	0	0	0	0	0	0	0	0	0	0	0	0	0	0	0	0	1	0	0	0	0	0	0	0	0	0	0	0	1	0	0	1	1	2	0	0	0	0	2	1	0	3
Gwyneth	F	99	500	0	0	0	0	0	0	0	0	0	0	0	0	0	1	0	0	0	0	1	1	0	0	0	0	0	0	0	0	0	0	0	1	0	0	0	0	1	0	0	0	0	0	1	0	0	1
Gwynfor	M	58	245	0	0	0	0	0	0	0	0	0	0	0	0	0	0	0	0	0	0	0	0	0	0	0	0	0	0	0	0	0	0	0	0	0	0	0	0	0	0	0	0	0	0	0	0	0	0
Gwynfryn	unknown	58	155	0	0	0	0	0	0	0	0	0	0	0	0	0	0	0	0	0	0	0	0	0	0	0	0	0	0	0	0	0	0	0	0	0	0	0	0	0	0	0	0	0	0	0	0	0	0
Gwynn	M	78	146	0	0	0	0	0	0	0	0	0	0	0	0	1	0	0	0	0	0	0	0	0	0	0	0	0	0	1	0	1	0	0	0	0	0	0	0	1	0	0	1	0	0	0	0	0	0
Gwynne	F	114	288	0	0	0	1	1	0	2	0	0	1	0	0	0	0	0	0	0	1	1	0	0	2	1	0	1	0	1	1	2	2	1	1	2	1	1	1	1	1	1	3	1	0	2	1	3	0
Gwynneth	F	53	115	0	0	0	0	0	0	0	0	0	0	0	0	0	0	0	0	0	0	0	0	0	0	0	0	0	0	0	0	0	0	0	0	0	0	0	0	0	0	0	0	0	0	0	0	0	0
Hacking	unknown	57	92	1	0	0	0	1	0	0	1	0	2	1	1	0	0	1	0	0	1	0	0	1	1	0	1	1	1	0	1	2	1	2	0	0	2	2	1	0	3	3	0	0	1	2	3	2	0
Haddon	unknown	59	107	0	0	0	0	0	0	0	0	0	0	0	2	0	0	0	0	0	0	1	0	1	1	0	2	0	1	0	0	0	0	0	2	1	1	1	0	1	1	1	1	1	0	1	0	0	0
Haden	unknown	50	66	0	0	0	0	0	0	2	0	0	0	0	0	0	1	1	0	0	0	0	0	0	0	0	1	0	0	0	1	1	2	0	0	0	1	0	0	1	1	0	2	1	0	0	2	1	0
Hadfield	unknown	110	381	0	2	2	1	2	1	4	2	1	3	6	1	0	1	4	4	1	4	7	3	6	6	8	5	7	2	5	4	9	6	3	2	0	6	8	4	3	7	2	6	11	4	6	5	6	2
Hadley	unknown	74	96	0	0	0	0	0	0	0	0	1	0	0	0	0	0	0	0	0	0	0	2	1	0	0	1	1	1	1	0	0	0	0	2	1	0	0	0	2	1	1	1	2	2	1	2	0	0
Hadyn	M/F	54	71	0	0	0	0	0	1	0	0	0	0	0	0	0	0	0	0	0	0	0	0	0	0	0	0	0	0	0	0	0	1	0	0	0	0	0	0	0	0	1	0	0	0	0	1	0	0
Haf	F	73	272	0	0	0	0	0	0	0	0	0	0	0	0	0	0	0	0	0	0	0	0	0	0	0	0	0	0	0	0	0	0	0	0	0	0	0	0	0	0	0	0	0	0	0	0	0	0
Hague	unknown	104	337	0	0	5	3	2	0	5	3	0	2	2	1	1	0	4	5	2	5	3	2	3	4	6	2	5	4	4	5	2	2	5	2	4	9	4	4	5	1	3	2	11	7	1	11	4	3
Haig	unknown	60	297	0	0	0	0	0	0	0	0	0	0	0	0	0	0	0	0	0	0	1	0	0	0	0	0	0	0	2	0	0	1	0	0	0	0	1	0	0	0	0	0	0	0	0	0	1	0
Haigh	unknown	120	418	0	4	0	1	2	6	4	1	7	3	4	3	3	3	4	2	8	9	2	5	5	4	6	10	4	4	6	5	5	4	6	2	9	4	3	5	3	6	1	8	2	5	3	5	1	7
Haines	unknown	47	66	0	0	0	0	0	0	0	0	0	0	0	0	0	0	2	0	1	0	0	1	0	1	2	3	0	0	0	0	0	3	1	0	1	1	1	1	0	1	0	1	0	2	0	0	1	1
Hainsworth	unknown	55	104	1	0	1	1	3	1	3	1	1	1	2	3	4	0	2	3	3	3	0	2	0	4	2	1	2	2	2	2	0	3	3	0	0	3	1	1	3	4	2	2	1	3	2	0	2	0
Hale	unknown	86	157	0	3	4	2	2	0	0	1	1	2	3	0	1	0	1	1	2	1	0	2	0	3	2	2	1	2	1	2	1	2	1	3	0	4	2	0	3	0	0	3	3	4	2	1	0	3
Hales	unknown	48	73	0	0	0	0	1	0	2	0	0	2	0	1	1	0	2	0	1	0	0	1	1	0	0	0	0	1	2	2	2	3	2	0	2	0	2	0	3	3	0	0	1	1	0	1	0	0
Haley	F	69	95	2	0	1	0	1	1	3	0	2	1	0	2	1	0	3	2	1	0	1	0	1	2	2	0	1	3	1	1	1	1	3	1	0	2	0	0	0	0	0	2	1	0	2	0	0	0
Halford	unknown	48	64	0	2	1	0	0	0	0	2	1	0	0	0	0	0	1	1	0	2	0	1	0	0	2	0	0	1	0	1	0	0	0	0	2	0	1	1	0	2	0	1	1	1	2	0	1	0
Hall	unknown	141	2098	14	6	10	13	12	14	14	20	9	23	17	13	17	20	23	17	15	26	20	24	26	22	21	16	20	23	27	23	29	23	29	24	27	24	28	17	24	29	26	30	32	27	23	21	24	28
Hallam	unknown	88	172	0	1	0	1	0	0	2	2	0	0	4	2	1	2	1	4	1	1	1	4	1	1	3	2	1	1	3	2	4	3	2	2	3	1	0	1	3	0	3	1	2	5	2	1	1	2
Halliday	unknown	83	146	1	1	0	1	2	1	2	1	1	1	2	1	1	1	2	0	1	1	2	2	1	0	2	1	1	3	0	1	3	3	3	0	2	0	3	1	4	0	0	1	3	3	2	1	4	0
Halliwell	unknown	92	231	0	2	1	1	0	0	0	1	2	0	0	1	0	2	2	2	2	3	1	2	1	5	4	4	6	0	0	4	3	3	2	3	1	2	4	5	6	2	3	4	3	1	6	2	4	1
Halsall	unknown	75	154	0	0	2	0	0	0	0	0	1	1	2	2	0	0	0	0	0	1	0	2	0	0	0	0	0	0	1	2	2	1	1	1	0	0	0	1	0	1	0	2	2	2	2	1	2	2
Halstead	M	105	272	1	1	0	0	1	1	3	2	1	0	3	0	1	3	1	3	0	1	1	1	0	0	3	1	0	0	2	5	3	6	2	3	2	2	2	4	2	1	4	7	4	1	6	3	2	5
Halton	unknown	66	113	1	0	0	0	1	1	0	1	4	0	0	0	0	0	0	0	0	0	0	0	0	1	1	1	0	0	0	1	0	2	1	0	0	1	0	1	0	4	0	4	0	2	3	1	3	0
Hambleton	unknown	73	104	2	1	0	2	0	1	0	0	2	0	1	1	1	3	2	1	1	1	0	2	2	1	1	0	1	1	4	2	2	2	1	2	2	3	0	1	3	1	2	1	0	1	1	1	1	2
Hamer	M	131	515	2	2	3	0	5	1	2	3	3	2	1	6	4	1	3	3	5	10	3	3	1	5	3	6	3	2	1	3	6	7	7	10	6	6	10	4	10	8	8	5	3	1	6	8	8	9
Hamilton	M	172	1993	3	3	6	3	2	3	9	5	7	5	5	7	7	5	1	6	15	7	7	12	10	9	16	10	17	12	17	12	14	12	29	13	14	10	8	21	18	23	18	29	20	18	21	23	22	19
Hamish	M	37	59	0	0	0	0	0	0	0	0	0	0	0	0	0	0	0	0	0	0	0	0	0	0	0	0	0	0	0	0	0	0	0	0	0	0	0	0	0	0	0	0	0	0	0	0	0	0
Hamlet	M	78	153	1	0	0	0	1	3	0	1	3	1	1	1	0	0	2	1	3	0	2	1	1	0	2	0	5	2	1	5	1	3	0	1	0	2	3	4	2	1	4	3	2	6	0	2	2	2
Hammersley	unknown	65	96	1	0	0	0	0	0	0	3	2	1	0	0	1	0	2	0	0	3	1	2	2	1	0	0	1	1	0	1	0	1	0	1	2	0	0	1	1	3	0	1	1	5	1	2	2	1
Hammond	M	121	438	0	1	1	3	2	2	1	1	2	1	3	1	2	1	2	2	2	4	1	5	1	7	9	3	3	8	7	4	4	5	5	5	2	3	4	5	8	11	3	8	8	3	5	1	3	2
Hampden	unknown	44	54	1	1	0	0	1	1	0	0	0	0	0	1	2	1	3	0	0	0	3	0	0	1	0	0	1	0	0	1	1	1	4	0	0	0	0	1	1	0	1	0	1	2	0	1	0	1
Hampshire	unknown	41	61	0	0	1	0	0	1	0	0	0	0	0	0	0	0	0	0	0	1	0	0	0	0	0	0	1	0	1	0	0	0	1	0	0	0	1	1	0	0	2	0	2	0	1	2	0	1
Hampson	unknown	121	506	1	4	6	5	2	6	1	4	4	4	2	3	2	3	5	6	10	2	6	3	4	2	4	8	4	6	2	4	6	5	5	4	5	4	6	8	6	5	10	10	6	11	7	10	8	11
Hampton	unknown	83	142	1	0	0	1	1	1	2	0	0	0	0	0	0	1	1	0	0	1	1	1	0	1	3	1	0	1	1	2	1	0	2	0	1	1	1	3	2	0	3	3	2	5	2	1	2	2
Hanbury	unknown	42	52	0	0	0	0	0	0	0	0	0	0	0	0	0	1	0	0	0	0	1	0	0	0	2	1	1	2	0	1	0	0	0	0	0	0	1	0	1	1	0	0	0	0	0	0	0	2
Hancock	unknown	89	246	1	1	2	0	3	0	2	3	1	2	1	1	3	2	3	4	3	6	3	3	2	7	2	3	4	2	1	3	1	4	8	6	4	4	3	4	4	6	3	8	3	2	3	5	3	3
Hand	unknown	57	92	0	0	1	0	1	1	1	2	3	1	0	2	1	1	5	2	2	0	3	0	2	1	1	2	1	2	2	1	1	1	2	0	2	3	1	3	1	0	3	1	1	0	1	1	2	1
Handel	unknown	91	243	0	0	1	0	3	2	2	1	1	1	0	0	2	1	3	4	0	0	1	1	1	5	6	3	5	4	4	1	7	3	4	2	6	2	3	3	4	6	7	6	2	1	4	2	0	1
Handford	unknown	39	51	0	0	1	0	0	1	0	1	0	1	1	1	0	1	1	2	1	0	0	0	0	0	2	0	1	0	1	0	5	0	0	0	0	1	0	1	0	1	1	0	0	1	1	0	0	0
Handley	unknown	99	216	1	0	1	2	1	0	0	1	2	1	3	1	2	5	0	2	2	1	1	0	0	5	1	2	0	1	1	2	3	2	3	5	1	1	1	5	4	3	5	5	1	3	3	6	3	2
Hanif	unknown	32	104	0	0	0	0	0	0	0	0	0	0	0	0	0	0	0	0	0	0	0	0	0	0	0	0	0	0	0	0	0	0	0	0	0	0	0	0	0	0	0	0	0	0	0	0	0	0
Hankinson	unknown	48	71	0	0	0	1	0	0	0	0	0	1	0	0	0	2	1	2	1	2	2	0	0	3	2	1	2	1	2	1	2	1	0	0	1	0	1	1	1	1	1	1	1	0	0	2	1	1
Hanley	M/F	71	116	2	0	0	0	0	0	0	1	1	1	0	1	1	0	0	0	0	0	0	1	0	2	0	4	1	1	1	3	1	0	1	2	2	3	2	4	0	2	1	3	2	2	1	0	2	1
Hanmer	unknown	48	68	0	0	1	0	1	0	0	2	0	1	0	0	0	0	1	1	2	0	0	0	1	1	0	1	0	2	1	1	0	0	0	0	0	2	0	1	0	0	0	1	0	0	0	1	0	0
Hanna	F	54	84	0	0	0	0	0	0	0	0	1	1	0	0	0	2	1	1	0	0	1	0	0	1	0	0	0	2	0	0	0	3	0	0	0	0	0	0	0	0	1	1	1	2	0	1	0	0
Hannah	F	175	34881	98	113	131	140	140	167	205	189	258	240	238	310	311	361	379	379	435	451	455	454	490	623	659	608	630	703	719	745	723	683	781	702	759	824	820	803	869	874	780	770	667	665	632	632	580	590
Hans	M	38	59	0	1	0	0	0	0	0	0	0	0	0	0	0	0	0	0	0	0	0	0	0	0	0	2	0	0	0	0	0	0	0	0	0	0	0	0	0	0	0	0	0	0	0	1	2	0
Hanson	M	129	465	2	3	3	4	2	4	1	1	2	2	2	1	1	4	4	3	6	5	2	4	1	1	5	3	2	10	9	6	5	4	8	4	4	4	5	7	2	7	6	5	3	1	9	9	5	4
Harcourt	unknown	88	203	1	0	0	0	0	0	0	0	0	0	0	1	0	0	0	1	0	1	0	1	1	0	0	1	0	0	0	3	0	2	3	0	2	0	2	1	4	1	2	3	1	1	2	3	2	3
Hardacre	unknown	46	59	0	0	0	0	0	0	0	0	0	0	0	0	0	1	0	0	1	1	0	0	0	1	2	0	1	0	0	1	0	0	0	0	0	1	0	0	1	1	1	1	1	1	0	1	1	2
Hardcastle	unknown	55	85	1	0	1	1	0	1	0	0	1	0	0	2	0	0	0	1	1	0	0	2	1	2	0	3	0	2	2	1	3	2	0	0	0	1	1	1	2	1	0	1	2	0	2	2	2	1
Harding	unknown	130	576	5	5	4	4	2	3	3	5	0	7	8	4	6	8	5	2	6	5	3	6	4	4	3	4	5	5	4	4	6	3	9	6	7	10	3	5	7	13	7	9	8	7	6	2	11	4
Hardisty	unknown	44	60	0	1	1	0	1	1	0	2	1	1	0	1	0	0	0	0	2	1	2	1	2	0	1	1	3	0	1	0	2	2	1	2	1	0	3	3	2	1	0	1	1	3	0	0	0	1
Hardman	unknown	106	479	1	1	6	1	2	0	4	4	3	6	1	6	5	4	3	4	2	1	7	6	4	5	7	5	7	9	6	3	3	7	3	10	4	3	6	4	8	6	2	7	11	5	4	9	4	8
Hardwick	unknown	94	162	0	0	2	3	2	1	1	0	1	1	1	1	1	1	2	2	2	2	0	0	1	1	1	1	1	2	4	3	5	1	3	0	0	1	0	2	0	4	3	0	2	0	4	3	0	0
Hardy	M/F	128	579	1	2	7	4	5	1	2	5	4	6	4	4	3	6	2	3	8	4	8	7	6	3	16	5	6	5	7	6	10	8	7	10	5	9	1	3	13	8	13	12	9	9	6	11	13	10
Harford	unknown	41	51	0	0	0	0	1	0	0	0	0	0	1	1	0	2	2	0	0	1	0	0	2	0	1	0	0	0	1	1	0	0	0	2	0	0	1	0	1	1	2	0	1	0	0	0	1	1
Hargrave	unknown	49	69	2	0	1	0	0	0	0	1	4	0	2	1	2	0	1	0	3	0	1	1	1	2	2	0	0	2	0	1	0	1	0	3	1	0	2	1	1	1	1	0	0	2	1	1	0	1
Hargreaves	unknown	134	1306	6	6	6	9	4	15	10	10	5	5	11	12	8	13	10	9	10	9	8	7	6	15	7	9	19	9	11	17	12	15	19	20	13	18	7	20	19	15	25	16	26	16	13	14	11	12
Harker	unknown	83	155	1	0	0	1	2	1	1	1	1	0	0	1	0	0	1	1	2	1	1	2	2	0	3	1	4	2	0	1	4	1	5	3	5	2	2	4	2	3	3	3	2	2	2	6	2	2
Harland	M	84	132	1	2	0	0	0	0	4	1	2	1	0	1	0	0	0	0	1	1	1	2	0	0	0	0	1	4	1	2	0	3	1	0	1	0	3	2	2	1	2	4	3	0	0	0	1	1
Harley	M/F	121	268	1	0	2	0	0	0	0	0	1	0	1	0	0	1	0	0	1	0	0	1	2	1	1	0	0	2	0	0	4	0	0	1	4	2	1	3	2	0	0	0	1	0	1	2	1	0
Harling	unknown	69	99	0	1	0	0	1	0	0	0	0	0	0	0	1	0	0	1	1	0	1	0	0	0	1	1	3	1	1	1	2	1	0	1	0	0	0	0	1	2	1	0	3	2	2	0	0	0
Harman	unknown	60	79	1	0	0	0	1	0	0	0	1	0	0	0	0	0	0	1	0	1	1	0	2	0	0	1	1	1	1	1	3	1	0	1	0	0	1	1	3	2	1	0	2	1	0	0	0	0
Harold	M	166	14036	0	0	2	0	0	1	0	2	1	1	1	0	2	4	6	4	3	5	6	6	3	6	11	10	13	12	12	29	21	34	38	38	56	58	68	58	74	84	110	106	119	132	130	184	151	173
Haroon	M	21	56	0	0	0	0	0	0	0	0	0	0	0	0	0	0	0	0	0	0	0	0	0	0	0	0	0	0	0	0	0	0	0	0	0	0	0	0	0	0	0	0	0	0	0	0	0	0
Harper	M/F	136	528	2	5	2	4	6	4	0	3	2	4	2	4	5	1	6	3	5	3	2	4	6	5	9	0	2	4	7	5	0	6	1	5	3	7	6	5	13	8	10	7	7	4	4	8	7	5
Harries	unknown	53	71	0	0	0	0	0	0	0	0	0	0	1	0	1	0	1	0	1	1	1	0	0	0	0	0	0	2	0	0	0	0	0	2	0	2	0	1	1	1	2	1	0	0	0	0	0	1
Harriet	F	168	5313	26	17	17	26	18	25	20	27	41	43	25	41	41	45	43	44	54	54	48	43	56	53	52	71	71	68	73	91	98	79	88	85	102	95	108	113	116	105	114	97	102	96	86	108	101	77
Harriett	F	113	618	5	3	1	5	4	5	3	7	1	8	3	6	8	6	6	4	3	1	8	11	12	13	13	13	10	16	8	18	19	18	15	16	16	15	13	12	15	8	14	14	12	12	5	7	8	4
Harriette	F	49	67	1	1	1	0	0	0	1	0	1	0	0	1	1	0	1	1	0	1	2	1	1	1	0	3	0	2	1	0	0	3	2	0	1	0	2	1	3	4	1	0	1	2	2	0	1	2
Harrington	M	100	190	0	1	1	0	1	1	1	1	0	1	2	0	1	1	0	0	2	0	1	2	1	1	1	0	1	0	1	1	0	0	1	1	2	1	3	0	0	1	0	0	4	6	1	4	1	2
Harriot	F	36	54	2	0	0	1	2	0	1	2	0	2	3	1	1	1	2	1	2	3	0	0	0	1	0	0	3	1	3	1	2	1	0	1	1	3	1	1	0	0	1	0	1	0	0	1	1	0
Harriott	unknown	31	52	0	0	0	1	0	0	1	0	0	1	1	1	0	2	0	2	2	0	1	1	5	2	3	0	3	0	0	2	2	0	3	1	0	0	2	0	2	1	0	1	1	1	0	0	0	0
Harris	M	154	1183	4	2	5	0	4	6	8	8	1	4	3	6	6	4	4	10	4	4	11	11	7	9	3	6	4	6	10	13	10	12	16	3	13	14	14	18	14	18	17	13	14	15	12	14	10	16
Harrison	M	172	3411	11	11	13	17	20	18	16	15	22	17	29	21	24	27	23	29	30	20	27	28	26	30	40	31	36	29	33	36	45	46	49	34	41	50	45	51	43	39	44	44	47	32	50	47	42	56
Harrold	M	39	52	0	0	0	0	0	0	1	0	0	1	0	1	0	0	1	0	0	1	1	0	1	0	0	2	2	0	0	0	0	1	0	1	1	0	0	3	2	0	0	2	3	0	0	1	0	1
Harrop	unknown	102	290	0	0	4	2	2	4	2	4	5	1	3	1	6	5	2	2	2	5	4	3	2	4	2	3	1	1	2	2	3	5	5	2	2	11	8	3	5	7	8	4	2	7	2	3	3	6
Harry	M	175	11902	1	0	4	2	0	5	6	11	7	15	12	4	15	16	20	21	20	40	38	39	35	55	55	86	66	71	87	73	97	117	126	114	129	133	121	138	149	157	171	141	173	147	148	172	130	135
Hart	unknown	121	317	2	1	4	3	1	2	3	3	3	2	4	1	3	3	2	2	0	1	1	0	2	1	0	1	1	1	1	3	0	2	3	0	4	3	6	1	4	3	3	2	4	4	1	5	3	2
Hartley	M/F	153	2315	8	7	10	10	9	7	8	12	9	14	14	13	18	14	14	16	10	17	16	15	15	20	14	19	15	23	21	15	18	18	25	25	22	25	19	19	33	13	32	42	29	26	27	37	30	28
Harvey	M	174	2204	2	3	3	3	0	3	8	4	5	4	5	7	5	5	7	6	6	12	2	8	9	5	15	17	8	10	9	9	9	12	11	12	12	15	11	11	14	13	9	16	12	18	9	17	12	14
Harwood	unknown	123	360	2	2	2	1	0	2	2	2	2	2	5	0	3	3	1	1	2	1	2	1	5	1	1	3	5	3	1	3	4	4	4	2	3	2	2	2	2	6	5	2	7	6	7	5	3	6
Hasan	M	30	60	0	0	0	0	0	0	0	0	0	0	0	0	0	0	0	0	0	0	0	0	0	0	0	0	0	0	0	0	0	0	0	0	0	0	0	0	0	0	0	0	0	0	0	0	0	0
Haslam	unknown	100	252	2	0	1	0	0	3	0	1	2	3	2	3	3	4	2	5	0	1	1	2	2	3	2	2	3	3	4	3	6	1	1	1	1	4	1	1	3	8	7	6	7	3	4	1	3	1
Hassall	unknown	73	126	1	2	1	1	0	0	1	0	0	1	1	0	1	0	0	1	1	0	2	2	1	0	1	0	3	2	0	3	2	3	0	1	2	0	0	2	3	2	2	0	0	3	1	2	0	2
Hassan	M	48	142	0	0	0	0	0	0	0	0	0	0	0	0	0	0	0	0	0	0	0	0	0	0	0	0	0	0	0	0	0	0	0	0	0	0	0	0	0	0	0	0	0	0	0	0	0	1
Hastings	unknown	102	232	2	1	0	1	0	0	0	3	1	0	2	1	2	2	0	0	0	0	1	3	3	5	4	0	2	3	1	0	0	1	1	3	2	2	4	5	1	5	5	2	1	5	6	4	5	1
Hatfield	unknown	50	67	0	1	0	0	0	3	0	1	0	0	1	2	1	1	0	0	1	1	1	1	0	0	0	1	0	0	1	1	1	2	1	0	0	0	0	3	2	2	0	0	2	3	2	1	1	0
Hattersley	unknown	35	50	1	0	1	0	1	1	1	0	0	0	0	0	2	0	0	1	1	0	0	0	0	0	0	0	0	0	0	0	1	0	0	2	2	0	2	1	1	0	0	2	1	0	1	1	3	1
Hatton	unknown	95	237	0	0	2	0	1	3	0	5	2	5	3	2	1	1	1	1	4	2	1	5	1	2	3	5	1	3	2	5	3	2	7	2	4	1	6	0	2	4	1	0	2	0	1	1	5	1
Haughton	unknown	79	146	0	0	2	2	2	2	2	0	2	1	0	0	1	0	2	0	0	0	2	0	0	1	1	1	0	1	1	3	0	0	3	3	6	1	1	0	0	2	1	1	1	2	4	0	4	2
Havelock	M	65	157	0	0	0	0	0	0	0	0	0	0	0	0	0	0	0	0	0	0	0	7	35	5	2	8	2	1	1	2	2	0	0	1	1	0	2	3	3	0	3	2	2	1	0	0	1	4
Hawkins	unknown	89	188	1	3	0	1	1	1	2	0	4	4	3	1	2	1	1	1	2	1	4	3	5	1	2	2	2	0	0	1	3	3	3	2	1	4	1	3	3	1	1	2	2	0	5	2	1	3
Hawley	unknown	79	145	0	0	0	0	0	1	0	1	1	1	1	0	0	1	0	1	5	1	2	2	2	1	2	4	2	2	2	3	0	0	1	2	2	1	2	0	0	4	1	3	1	4	1	3	1	1
Haworth	unknown	136	907	4	3	2	10	3	3	2	3	2	3	1	4	7	6	3	4	2	5	5	8	10	9	9	7	4	6	8	6	12	13	8	15	10	16	9	12	14	14	11	10	7	19	17	16	18	11
Hawthorn	unknown	58	96	0	0	0	0	0	4	2	0	0	0	0	0	1	0	0	1	0	1	2	1	1	0	0	0	0	0	1	0	2	1	1	1	0	0	1	0	0	0	1	2	1	4	1	0	3	0
Hawthorne	unknown	45	67	0	0	0	0	0	0	0	0	0	0	0	0	0	0	0	0	0	0	0	0	1	1	0	1	0	1	0	0	0	0	0	0	0	0	0	2	0	2	0	2	3	1	5	3	0	1
Hay	unknown	100	187	0	0	2	2	1	1	1	0	2	0	1	1	0	1	2	0	2	0	2	0	5	4	4	3	1	3	2	0	1	3	1	3	0	4	1	2	2	7	6	1	1	1	2	0	1	1
Hayden	M/F	117	255	0	0	0	0	0	0	0	0	0	1	0	1	0	0	0	0	1	0	1	1	1	2	1	0	0	0	0	2	1	1	0	1	1	1	0	1	0	1	1	2	1	0	1	2	2	1
Haydn	M/F	140	512	0	0	0	0	0	0	0	0	0	0	1	0	1	0	0	0	1	1	0	0	0	0	1	1	2	2	0	3	1	0	0	1	0	0	7	3	1	3	4	3	4	2	4	1	6	6
Haydock	unknown	59	92	1	0	1	0	0	0	1	0	1	0	1	0	0	0	0	0	0	0	0	0	0	0	1	0	1	0	1	1	2	1	2	1	1	1	4	1	1	0	2	1	0	2	1	0	0	3
Haydon	unknown	55	72	0	0	0	0	0	0	0	0	0	0	1	0	0	0	0	0	0	0	1	0	0	0	0	0	0	2	0	0	1	1	0	0	0	1	0	0	1	0	0	1	0	0	0	1	1	1
Hayes	unknown	126	523	3	2	2	4	1	3	3	0	2	3	1	6	4	4	2	6	0	3	3	3	0	5	5	7	2	4	4	4	6	3	13	5	2	4	7	3	7	7	4	7	7	5	4	10	9	9
Hayhurst	unknown	63	113	0	0	2	1	0	0	0	0	0	0	0	1	0	0	0	1	0	0	1	0	0	0	1	0	1	2	0	0	0	1	0	1	0	2	0	2	0	3	2	0	2	1	2	1	2	1
Hayley	M/F	59	238	0	0	0	0	0	0	0	0	0	0	1	0	0	0	1	0	0	0	0	0	0	0	0	0	0	0	0	0	0	0	0	0	0	0	0	0	0	0	0	0	0	0	0	0	0	0
Haynes	unknown	84	165	0	0	0	2	2	1	1	0	1	0	0	1	3	1	0	2	0	3	2	0	0	3	0	1	0	0	1	1	1	1	1	3	0	2	1	1	1	4	2	1	3	4	4	1	4	2
Hayton	unknown	69	100	0	1	1	1	1	0	0	0	1	2	0	0	0	0	0	1	0	0	1	0	1	0	1	1	0	1	0	1	1	1	1	1	0	1	2	1	0	1	4	2	0	1	0	1	3	2
Hayward	unknown	112	252	0	0	1	0	0	1	1	0	2	1	1	1	0	1	1	2	4	2	0	2	1	4	1	0	1	0	1	2	2	2	1	0	1	2	1	2	2	2	2	5	1	1	1	1	2	3
Haywood	unknown	85	176	0	0	1	0	1	3	0	2	0	0	2	2	1	0	1	1	2	1	1	2	2	1	3	1	1	1	3	1	2	0	3	6	2	1	5	2	2	4	3	3	7	2	4	2	0	1
Hazel	F	129	1700	0	0	0	0	0	0	0	0	0	1	0	0	0	0	0	0	0	0	0	0	0	0	0	0	0	0	0	0	0	0	0	0	0	1	1	0	1	0	0	0	0	0	0	0	1	1
Hazlehurst	unknown	48	59	0	0	1	0	0	0	1	0	0	0	1	0	0	1	1	0	1	1	0	2	0	0	0	0	0	1	0	1	2	0	0	0	0	1	0	1	0	0	0	0	0	1	0	0	1	0
Headley	M	37	50	0	0	0	0	0	0	1	0	0	0	0	0	0	0	0	1	0	0	0	0	0	0	0	2	2	1	1	0	0	1	2	3	0	1	0	0	1	0	1	2	2	1	0	1	0	0
Heald	unknown	58	92	0	2	0	0	0	0	0	0	2	0	0	1	0	1	1	1	1	0	0	1	0	2	0	1	1	1	0	0	2	0	2	1	2	1	1	1	3	7	2	1	3	1	0	3	3	1
Healey	unknown	89	154	0	0	3	1	1	1	3	5	2	2	0	1	2	3	0	0	2	3	1	1	2	0	0	1	1	0	2	3	2	2	2	0	1	0	1	3	2	4	2	1	3	0	0	1	0	3
Heap	unknown	93	268	1	5	0	1	2	2	4	6	3	1	2	2	7	2	1	0	4	1	1	2	3	4	4	4	3	1	4	1	6	1	5	4	4	3	4	2	2	5	4	5	1	7	6	1	3	9
Heaps	unknown	42	57	1	0	1	0	0	0	1	0	0	0	0	1	0	0	1	0	0	0	1	1	0	0	2	0	1	1	1	0	0	0	1	1	0	0	1	0	1	0	4	1	2	0	1	3	1	0
Heath	M	140	576	3	1	2	5	1	5	4	6	3	2	1	2	2	1	6	6	5	2	5	3	2	4	3	3	5	6	3	5	5	5	5	7	7	5	9	3	8	5	5	2	8	8	3	2	6	6
Heathcote	unknown	82	170	0	1	1	0	0	1	0	1	1	0	0	0	0	1	1	0	0	1	1	1	1	0	2	0	0	0	4	3	4	2	0	0	1	3	3	3	3	3	2	1	3	1	4	0	3	1
Heather	F	121	1565	0	0	0	0	0	0	0	0	0	0	0	0	0	0	0	0	0	0	0	0	0	0	0	0	0	0	0	0	1	1	1	0	0	0	1	0	0	0	2	0	0	0	1	0	2	0
Heatley	unknown	48	68	1	0	0	0	0	0	1	0	0	0	0	1	0	1	0	0	0	0	0	1	0	0	0	0	0	0	0	0	0	0	1	1	1	0	1	0	3	1	1	2	2	0	0	1	2	0
Heaton	M	124	582	3	4	4	0	3	3	3	1	3	3	1	2	2	1	4	3	1	8	5	3	8	0	5	4	3	3	8	7	7	5	9	4	3	10	8	15	4	7	11	7	7	13	7	5	7	11
Hebden	unknown	43	62	0	0	1	0	0	0	0	0	2	1	0	2	1	0	2	1	1	2	0	0	1	2	1	2	0	1	2	0	0	2	2	3	0	1	0	0	1	1	1	5	0	0	0	1	1	0
Heber	M	82	171	1	0	0	1	0	0	3	1	0	0	4	2	1	2	2	1	0	1	2	1	2	1	2	1	3	2	4	2	3	3	2	3	2	1	3	0	3	1	5	4	4	2	1	1	4	1
Hector	M	110	737	0	0	0	2	0	0	0	1	0	0	0	0	1	0	0	0	0	0	0	0	0	1	0	0	0	0	0	1	2	3	1	0	2	1	3	0	0	5	4	5	5	4	3	5	5	0
Hedley	M	140	589	0	0	0	0	0	0	0	0	0	0	0	0	1	2	1	0	2	0	0	2	2	6	3	1	2	2	3	4	4	6	4	2	5	7	3	2	5	5	4	5	8	8	6	4	10	5
Hefin	M	68	199	0	0	0	0	0	0	0	0	0	0	0	0	0	0	0	0	0	0	0	0	0	0	0	0	0	0	0	0	0	0	0	0	0	0	0	0	0	0	0	0	0	0	0	0	0	0
Hefina	F	37	86	0	0	0	0	0	0	0	0	0	0	0	0	0	0	0	0	0	0	0	0	0	0	0	0	0	0	0	0	0	0	0	0	0	0	0	0	0	0	0	0	0	0	0	0	0	0
Heidi	F	33	72	0	0	0	0	0	0	0	0	0	0	0	0	0	0	0	0	0	0	0	0	0	0	0	0	0	0	0	0	0	0	0	0	0	0	0	0	0	0	0	0	0	0	0	0	0	0
Helen	F	177	11573	9	9	15	10	14	15	17	15	19	14	20	23	22	27	29	25	29	29	34	24	41	45	39	32	51	38	49	42	42	58	43	42	51	62	79	54	65	66	67	66	74	55	66	73	78	74
Helena	F	170	3135	1	0	0	1	0	0	1	1	6	6	5	7	7	9	11	10	20	15	12	13	22	22	22	16	32	36	24	30	55	47	45	39	45	42	46	47	65	52	63	49	38	36	47	33	52	42
Helene	F	120	251	1	1	0	0	0	1	0	1	0	0	0	0	0	1	0	0	1	0	0	0	0	0	1	0	0	0	0	2	0	2	1	1	0	1	0	1	0	1	1	2	1	0	1	1	4	1
Hellen	F	68	130	0	1	5	2	2	4	1	2	0	5	2	0	4	3	2	1	2	0	0	0	1	4	0	0	3	1	4	0	0	1	6	1	3	3	4	4	5	3	0	2	0	0	1	1	2	2
Helm	unknown	76	114	0	0	0	1	0	1	0	1	0	0	0	0	1	1	0	1	1	0	0	2	2	0	1	1	1	1	1	3	0	0	1	2	1	0	1	0	3	1	1	2	2	1	2	2	2	2
Helme	unknown	58	78	2	0	0	1	0	1	0	1	0	0	0	1	0	0	1	1	0	1	0	2	1	2	0	0	1	2	2	0	0	1	0	2	1	1	0	1	1	0	1	1	0	0	0	1	1	1
Helsby	unknown	43	60	0	0	0	0	0	0	0	0	0	1	0	3	1	0	1	0	0	0	0	0	0	1	0	0	0	1	1	0	0	0	1	1	1	0	0	0	0	2	1	0	0	2	1	2	1	1
Hemingway	unknown	48	60	0	1	0	0	0	1	1	1	1	0	1	0	0	0	0	0	2	0	1	0	1	0	0	0	0	3	0	1	1	3	1	1	0	2	2	1	3	1	0	1	0	1	1	0	0	0
Henderson	unknown	137	552	1	2	0	2	0	2	3	0	2	4	3	1	1	1	2	3	4	0	1	5	0	1	1	5	1	7	3	5	1	2	4	5	4	5	7	2	3	4	4	6	3	6	3	8	8	12
Henley	unknown	42	52	0	0	0	0	0	0	0	0	0	0	0	0	0	0	1	1	0	0	1	0	0	0	1	0	1	0	0	0	0	0	0	1	0	1	0	0	0	0	1	0	1	0	0	0	0	1
Henri	F	78	120	1	0	1	0	0	0	0	1	0	0	0	0	0	0	1	1	2	0	1	0	0	0	0	0	0	0	0	0	0	1	0	1	1	0	0	0	0	2	1	0	2	1	0	1	3	2
Henrietta	F	149	1217	4	7	5	3	5	7	6	5	5	7	7	5	9	5	14	9	4	15	8	6	18	9	13	8	18	21	7	20	16	14	21	16	16	20	23	19	24	21	28	19	16	12	16	17	19	13
Henry	M	177	196064	491	575	600	737	748	859	1013	1069	1196	1147	1315	1365	1550	1667	1727	1778	1991	2040	2124	2332	2388	2629	2745	2583	2775	2720	2887	3036	3034	3259	3375	3189	3200	3383	3466	3341	3781	3600	3458	3504	3446	3080	2982	3033	2766	2696
Henshall	unknown	87	159	2	1	0	0	1	1	0	1	2	2	1	1	1	1	1	1	2	3	1	2	0	1	3	1	3	3	4	2	4	1	3	3	0	0	0	4	2	2	1	2	1	4	5	1	1	2
Henshaw	unknown	75	133	0	0	1	0	1	0	0	1	2	0	1	3	3	2	0	1	1	3	0	4	1	2	2	3	3	2	1	2	2	0	2	0	1	1	2	3	2	1	2	0	5	2	1	1	3	1
Henson	unknown	47	63	0	0	0	0	0	0	0	0	0	0	1	0	0	0	0	2	0	1	0	0	0	3	0	0	0	1	2	0	0	0	1	0	0	0	1	1	0	1	1	1	0	1	1	0	0	0
Hephzibah	F	47	64	0	0	1	0	0	0	0	0	1	0	1	0	0	0	0	1	1	1	0	0	1	1	2	2	1	0	3	1	0	1	0	2	1	0	2	1	2	0	0	1	0	1	1	2	1	3
Hepworth	unknown	82	133	2	1	2	1	0	1	1	2	1	3	0	2	0	0	1	0	1	3	2	0	0	1	1	1	1	0	6	2	3	4	2	1	1	1	0	0	0	1	3	4	1	1	1	3	4	3
Herbert	M	165	20233	6	5	9	9	19	13	11	13	28	13	22	28	37	34	33	42	48	55	81	84	105	126	131	164	165	212	227	247	245	272	327	272	300	333	295	302	380	382	322	367	386	342	365	368	378	323
Herman	M	87	256	0	1	0	0	0	0	0	0	0	0	0	2	0	0	0	0	1	0	0	4	1	1	6	1	1	2	0	0	1	1	0	1	2	2	4	2	1	4	2	5	2	5	1	4	5	8
Hermann	M	62	112	0	0	0	0	0	0	0	0	0	3	0	1	0	0	0	0	1	0	1	1	0	0	1	0	0	0	0	0	3	1	0	3	2	4	0	1	5	1	2	2	1	1	0	1	2	3
Hermione	F	67	109	0	0	0	0	0	0	0	0	0	0	0	0	0	0	0	0	0	0	0	0	0	0	1	0	0	0	0	1	1	1	0	0	0	3	0	1	1	0	0	0	0	0	0	3	1	2
Hermon	M	63	115	0	0	0	0	0	0	0	1	1	0	0	0	0	0	0	1	1	1	0	0	0	0	0	1	0	0	0	0	0	0	0	1	0	0	0	0	3	0	2	2	1	1	2	5	3	2
Heron	unknown	52	78	0	1	0	3	0	1	0	0	0	0	0	0	0	0	2	0	1	1	0	0	0	2	3	0	1	1	2	5	0	1	1	1	3	2	0	0	1	2	2	0	2	0	0	0	0	0
Hervey	M	67	122	1	1	3	0	0	0	0	2	6	0	1	1	1	2	0	0	0	2	1	3	0	3	1	1	0	4	0	0	4	2	1	1	1	2	1	1	2	1	1	2	0	2	3	2	1	6
Heseltine	unknown	40	59	0	0	0	0	0	0	0	0	1	0	0	0	0	0	0	0	0	2	0	0	0	0	0	0	0	0	0	0	0	0	0	0	0	0	0	0	0	0	2	0	0	0	0	1	1	0
Hesketh	unknown	124	504	3	1	0	1	0	2	2	1	1	1	1	1	3	2	1	0	2	3	1	6	2	3	3	3	5	2	2	5	6	5	7	7	3	2	8	10	8	3	9	4	9	2	6	4	6	2
Hester	M	116	301	0	2	5	2	1	1	4	1	3	4	1	3	1	5	4	5	0	6	3	4	3	2	3	4	3	3	3	4	3	2	5	3	2	0	3	5	2	3	7	1	1	1	4	4	2	4
Hetherington	unknown	77	118	0	1	0	0	2	1	0	0	0	2	2	0	2	0	1	1	1	0	1	2	0	1	1	1	1	1	2	2	0	4	1	1	2	2	0	1	0	3	2	3	2	1	3	2	2	1
Hettie	F	46	81	0	0	0	0	0	0	0	0	0	0	0	0	0	0	0	0	0	0	0	0	0	0	0	0	0	0	1	1	0	0	0	0	1	0	0	0	1	0	0	0	1	0	0	1	3	2
Hetty	F	81	284	0	0	0	0	0	0	0	0	0	0	0	0	0	0	0	0	0	0	0	0	0	0	0	0	0	1	0	4	3	2	4	4	0	3	3	4	7	6	2	5	4	10	5	6	6	4
Hewitt	unknown	126	595	4	2	5	0	2	5	4	2	1	1	1	2	2	1	4	1	2	2	2	9	4	9	3	3	6	7	4	8	6	5	9	6	6	9	6	7	8	4	5	8	10	5	5	10	13	5
Hewson	unknown	61	79	1	0	1	0	0	1	1	1	1	0	0	1	0	0	1	3	2	1	0	0	0	0	0	0	0	1	0	0	1	1	0	1	2	1	1	0	0	1	1	2	2	1	2	0	0	0
Heyes	unknown	87	151	0	0	0	4	0	1	1	1	2	0	1	0	2	2	0	1	2	1	4	0	0	0	0	1	1	2	1	1	1	1	1	2	1	1	1	2	0	2	4	2	2	1	0	4	0	0
Heys	unknown	84	136	1	0	0	2	1	2	0	1	0	0	1	1	2	0	2	0	0	1	0	1	0	1	1	0	2	2	0	1	1	0	3	0	1	2	3	0	2	0	1	5	0	4	1	1	1	0
Heywood	unknown	124	530	3	5	3	3	4	2	4	2	4	3	2	5	3	2	0	5	3	4	6	1	6	4	3	7	5	3	10	5	8	4	4	12	5	9	5	6	11	7	3	10	6	4	10	15	5	6
Heyworth	unknown	84	157	0	1	0	0	1	0	0	0	2	2	1	0	0	0	0	1	1	0	1	1	0	0	0	3	3	0	2	2	1	0	1	1	0	1	0	2	1	2	1	2	2	3	1	2	0	2
Hibbert	unknown	93	251	0	4	0	1	5	2	1	4	3	1	1	4	1	3	6	1	1	3	4	1	2	3	0	4	1	2	0	1	3	5	4	5	6	3	6	1	2	5	3	6	4	4	3	5	6	2
Hickman	unknown	51	81	0	1	0	0	1	2	0	0	0	0	0	1	1	0	0	0	2	0	1	2	0	3	1	0	2	1	1	0	0	0	1	0	0	0	1	1	2	1	0	3	1	0	3	0	0	0
Hicks	unknown	57	77	0	0	2	1	0	1	0	0	0	0	0	0	0	0	1	1	0	0	1	1	0	0	0	0	0	0	2	0	1	1	1	1	0	1	2	1	2	1	0	0	1	0	1	2	1	1
Hickson	unknown	63	93	0	0	0	1	2	2	0	1	1	0	2	1	2	0	0	0	1	0	2	3	4	2	1	1	3	4	1	1	1	0	2	0	1	0	1	1	1	1	0	2	2	0	0	1	1	1
Higginbottom	unknown	44	77	0	0	0	0	0	1	3	0	0	0	0	4	1	0	3	2	0	1	2	0	1	1	0	1	1	0	3	0	2	3	1	1	3	2	0	1	1	2	2	2	0	0	2	1	0	4
Higgins	unknown	69	117	2	0	0	2	0	0	0	0	0	1	1	1	2	1	2	4	1	1	2	1	2	2	1	1	2	2	0	1	1	1	0	0	0	2	2	3	0	2	0	1	2	3	1	1	1	1
Higginson	unknown	75	151	1	2	0	1	1	2	2	0	1	1	3	2	1	1	0	2	4	2	3	1	1	3	4	3	1	5	1	2	0	2	3	4	3	6	5	2	1	2	2	1	3	2	2	1	1	5
Higham	unknown	96	234	1	2	2	1	3	1	3	3	2	2	2	1	0	1	1	3	1	3	0	2	1	3	2	0	2	1	1	2	1	2	2	1	0	2	5	1	3	0	2	2	4	4	1	4	2	6
Highfield	unknown	52	72	0	0	0	0	1	0	0	0	1	0	0	1	0	2	0	1	0	1	1	0	0	0	0	1	1	0	1	0	0	1	1	0	2	1	1	2	4	0	2	0	0	1	0	0	0	1
Highton	unknown	41	55	0	0	0	1	0	0	0	1	0	0	0	0	0	1	0	1	0	1	0	0	2	0	0	0	1	0	0	1	0	0	1	0	0	0	1	2	1	0	0	2	1	4	0	0	1	0
Higson	unknown	71	130	0	1	1	2	0	0	0	0	1	0	0	2	1	1	2	1	3	0	0	1	1	0	0	0	2	0	1	1	3	0	2	0	2	1	1	4	1	1	3	2	0	2	3	1	3	1
Hilary	M/F	112	1252	0	0	0	0	0	0	0	0	0	0	0	0	0	0	0	0	0	1	0	0	0	0	0	0	0	0	0	0	0	1	1	1	0	1	0	0	0	0	0	1	0	1	0	0	0	0
Hilda	F	133	4958	0	0	0	0	1	0	0	0	0	0	0	0	0	0	1	0	0	0	0	0	0	0	2	0	0	0	1	3	3	9	3	6	8	11	10	12	9	9	15	28	18	25	23	37	32	36
Hilditch	unknown	61	95	0	0	3	2	2	2	0	0	0	0	3	1	1	3	0	1	2	2	0	3	1	1	0	0	2	2	1	0	1	0	1	1	0	2	2	2	1	2	0	3	3	1	0	0	1	2
Hildred	M/F	35	51	0	0	0	0	0	0	0	0	0	0	0	0	0	0	0	0	0	0	0	0	0	1	0	0	0	0	0	1	0	0	1	0	0	0	0	0	0	0	0	0	1	0	2	0	0	1
Hill	unknown	134	1241	3	10	7	3	7	9	9	16	10	9	18	9	8	14	10	8	17	19	12	9	9	11	15	15	25	8	10	14	14	9	15	19	10	11	18	11	17	21	23	17	14	17	15	14	18	23
Hillary	M/F	44	61	0	0	0	0	0	0	0	0	0	0	0	1	0	0	0	1	0	0	0	0	1	0	0	0	0	0	0	0	0	0	0	0	1	1	1	0	1	0	0	0	0	0	0	0	0	0
Hillier	unknown	39	53	0	1	0	1	0	2	0	0	0	1	0	1	0	0	1	0	0	0	0	0	0	0	1	1	0	0	0	1	0	0	0	0	1	0	0	2	3	1	0	1	0	0	0	2	0	2
Hilton	M/F	150	1275	2	2	1	2	1	6	8	7	4	5	5	10	5	9	5	3	9	4	9	1	7	5	5	7	6	6	7	10	15	7	5	9	17	10	12	12	15	17	10	14	16	15	15	17	16	14
Hinchcliffe	unknown	57	84	1	0	0	0	0	0	1	1	0	1	2	0	2	0	0	0	1	1	2	0	1	0	0	2	0	1	1	2	5	2	1	0	0	1	2	0	1	1	1	2	2	0	0	0	1	2
Hinchliffe	unknown	61	94	0	0	0	0	0	1	0	1	2	2	0	1	0	1	1	1	2	0	1	1	2	0	2	1	4	0	3	0	1	1	1	5	1	1	0	3	2	1	2	1	1	2	1	0	3	1
Hind	unknown	55	94	0	0	0	0	1	2	0	0	2	1	2	0	1	1	1	2	2	0	3	0	0	1	2	2	1	1	4	3	2	2	1	0	1	3	1	0	1	0	2	0	2	1	4	1	0	3
Hinde	unknown	45	60	1	0	0	0	1	1	1	0	1	1	0	0	1	0	0	0	2	0	3	1	0	1	0	0	1	0	0	0	0	0	1	2	0	0	0	0	1	1	3	0	1	0	0	1	1	0
Hindle	unknown	120	486	3	1	0	1	2	1	4	3	2	1	1	4	3	1	1	3	5	2	3	2	2	3	7	4	7	5	6	6	5	2	4	5	7	9	2	5	13	9	9	5	9	6	10	7	6	6
Hindley	unknown	88	190	1	2	0	0	1	2	1	0	0	0	1	0	1	3	2	3	2	0	1	2	1	2	2	2	1	3	4	1	2	4	3	2	1	3	4	1	1	1	0	2	4	1	0	4	4	4
Hine	unknown	55	80	0	0	1	0	0	0	0	1	1	0	0	0	2	1	3	0	0	0	0	1	0	1	3	3	1	0	0	1	0	1	2	1	0	0	0	2	1	1	0	1	1	0	0	3	1	0
Hinton	unknown	69	100	1	1	0	0	2	1	2	0	0	2	0	1	0	2	0	0	2	0	1	0	1	0	0	0	1	0	4	1	3	0	0	1	3	0	1	1	1	1	0	2	0	0	1	1	0	0
Hiram	M	89	230	0	0	1	2	3	1	4	3	4	3	2	5	1	2	6	2	4	0	4	6	3	1	7	1	2	5	2	0	3	1	4	3	4	6	6	2	5	1	3	1	1	6	5	3	6	2
Hirst	unknown	101	299	0	4	1	1	5	4	3	1	1	3	5	3	0	3	3	4	3	3	0	2	5	2	2	2	2	5	5	5	2	2	2	5	3	4	3	7	4	5	5	7	1	4	9	7	5	5
Hitchen	unknown	53	74	0	0	1	0	1	0	1	0	0	1	0	0	0	0	1	0	1	1	1	0	0	3	0	0	1	1	1	3	0	1	1	0	0	1	1	0	2	0	0	1	2	2	1	0	4	0
Hm	unknown	42	57	0	0	0	0	0	0	0	0	0	0	0	0	0	1	0	0	0	1	0	0	1	2	1	0	1	2	0	0	0	1	0	0	1	1	0	1	0	0	2	0	1	1	3	2	3	1
Hobson	unknown	100	295	1	2	1	4	3	5	2	5	1	4	3	4	2	4	8	3	6	4	0	4	3	4	3	3	5	3	6	1	1	4	6	3	9	7	6	5	6	5	3	4	5	7	3	5	2	6
Hodgkinson	unknown	80	137	0	0	0	2	0	1	0	1	0	0	2	0	1	1	1	1	1	0	1	1	1	2	2	0	2	1	1	2	2	0	1	4	5	0	1	2	1	1	1	3	2	2	3	2	1	4
Hodgson	unknown	123	785	7	10	5	6	10	9	2	7	7	5	5	6	7	5	13	3	4	9	9	9	7	6	8	10	7	6	12	7	7	12	9	8	9	8	12	11	11	14	9	10	8	10	5	7	13	13
Hodkinson	unknown	59	89	0	0	0	1	1	0	0	0	1	1	2	0	0	1	0	0	1	2	2	1	0	1	1	1	1	1	1	0	0	0	1	1	2	0	0	0	2	0	3	4	0	0	1	2	0	1
Hodson	unknown	105	305	1	3	4	3	2	4	2	2	2	0	5	2	2	1	1	1	3	1	2	2	2	3	5	7	1	7	3	2	4	2	8	6	0	7	2	5	3	3	2	1	6	3	4	6	4	8
Hogarth	unknown	48	63	1	0	0	0	0	1	0	0	0	0	0	0	1	0	1	0	2	1	0	0	0	0	0	0	0	0	0	1	0	0	1	0	0	1	1	1	0	1	1	0	2	0	0	1	1	0
Hogg	unknown	42	58	1	1	0	1	0	0	1	0	0	0	0	2	0	0	0	0	0	0	0	1	1	2	0	1	1	0	0	1	0	1	0	1	0	0	0	1	3	0	2	1	1	1	3	0	0	1
Holbrook	unknown	62	84	0	1	0	0	0	0	5	0	1	0	0	0	1	0	3	1	1	1	0	1	1	1	0	0	1	0	0	1	0	3	3	2	1	2	0	1	1	1	1	0	1	0	1	1	4	0
Holcroft	unknown	47	72	0	0	0	0	2	1	0	0	1	0	0	1	0	0	1	1	0	0	0	0	0	1	1	0	3	0	2	1	1	0	2	1	1	2	0	1	2	2	0	0	0	0	1	0	0	0
Holdcroft	unknown	47	68	0	0	0	0	0	0	2	2	0	0	0	0	0	1	1	1	0	1	0	1	0	0	0	2	0	0	0	1	1	0	3	2	1	0	1	2	0	2	0	3	1	0	2	2	0	0
Holden	M/F	146	1035	6	5	3	5	6	1	5	4	4	5	2	6	7	3	8	6	4	8	3	12	6	8	5	12	9	10	9	9	6	9	9	8	10	10	9	14	13	13	15	15	9	8	11	10	14	15
Holding	unknown	55	84	0	1	0	0	0	1	2	1	0	2	1	0	0	0	0	1	1	1	2	0	2	0	1	2	0	1	0	1	0	0	0	1	0	0	1	0	1	2	3	3	0	1	2	3	1	0
Holdsworth	unknown	82	177	1	0	3	2	0	2	2	3	2	5	0	3	0	3	3	0	2	4	0	2	3	0	3	1	4	0	3	6	3	0	3	1	2	3	0	3	3	1	1	2	2	1	2	5	1	4
Holford	unknown	52	83	1	0	0	0	1	1	0	0	0	0	1	0	1	1	1	1	0	3	0	2	2	0	0	1	0	1	0	0	3	0	3	0	4	0	2	1	0	1	2	3	0	1	0	2	1	0
Holgate	unknown	93	200	1	2	1	1	1	1	3	1	0	2	0	3	1	1	0	5	1	3	2	1	1	2	1	0	0	4	5	2	1	5	5	4	4	1	5	4	0	3	3	1	2	6	4	0	0	2
Holland	M/F	141	926	1	5	4	9	9	7	7	17	3	2	5	8	5	7	7	6	8	12	10	11	9	7	9	8	9	14	13	8	14	7	12	12	12	8	14	24	10	9	8	7	11	7	9	10	12	9
Holliday	unknown	72	115	2	0	0	2	3	0	0	1	1	1	0	2	3	1	1	0	1	4	2	1	1	3	0	1	2	1	2	3	1	1	1	1	3	1	3	2	3	1	0	2	0	1	1	1	2	3
Hollie	F	21	57	0	0	0	0	0	0	0	0	0	0	0	0	0	0	0	0	0	0	0	0	0	0	0	0	0	0	0	0	0	0	0	0	0	0	0	0	0	0	0	0	0	0	0	0	0	0
Hollings	unknown	40	58	0	1	1	0	1	0	0	1	0	0	0	0	1	0	1	1	1	0	1	0	1	3	0	3	0	1	2	1	0	3	0	1	1	1	1	1	3	0	1	1	0	0	0	2	0	0
Hollingworth	unknown	68	106	1	1	0	0	0	1	0	0	0	1	1	1	1	2	0	0	2	0	0	1	3	1	1	0	0	1	1	2	1	2	2	1	1	1	0	0	1	2	0	1	0	4	0	3	3	1
Hollins	unknown	79	151	1	1	0	2	0	2	0	0	2	0	1	0	1	2	0	1	0	1	1	2	0	0	2	2	3	2	1	2	0	2	3	2	2	0	1	1	1	3	3	3	2	2	1	5	4	3
Hollinshead	unknown	40	55	1	0	0	0	0	0	1	0	0	0	0	0	0	0	0	1	0	0	0	0	0	0	0	2	0	1	2	0	1	1	2	0	3	1	2	2	1	2	1	1	0	0	1	1	1	0
Hollis	unknown	65	100	0	0	2	1	1	0	2	1	0	0	1	0	0	0	0	1	0	0	1	0	2	0	2	1	0	1	1	0	0	0	1	1	1	1	3	0	0	2	0	2	2	0	0	1	0	4
Holloway	unknown	59	88	1	0	0	0	0	0	0	0	0	0	1	0	1	1	1	0	1	2	0	2	0	0	1	1	1	2	0	1	1	5	0	4	0	1	3	2	0	1	1	3	0	2	1	2	0	2
Holly	F	59	345	0	0	0	0	0	0	0	0	0	0	0	0	0	0	1	0	0	0	0	0	0	0	0	0	0	0	0	0	0	0	0	0	0	0	0	0	0	0	0	0	0	0	0	0	0	0
Holman	unknown	43	55	0	0	0	0	0	0	0	0	0	0	0	0	0	0	0	0	1	1	0	0	0	0	0	0	0	0	1	0	0	0	0	0	0	0	0	0	1	1	1	0	0	0	1	1	1	0
Holme	unknown	77	142	0	1	2	4	2	3	3	2	0	0	2	1	2	1	4	5	1	2	2	2	2	1	0	0	2	3	0	0	1	1	1	0	2	0	2	4	2	0	3	3	3	2	3	3	2	3
Holmes	M	132	956	3	6	9	6	5	10	10	9	12	6	5	11	6	8	6	5	6	13	7	12	7	7	4	8	8	7	14	4	9	10	10	12	8	11	9	15	15	19	13	16	13	14	13	18	12	5
Holroyd	unknown	93	189	0	1	1	2	4	1	1	1	2	4	1	1	1	1	0	1	1	1	3	2	3	0	1	2	4	5	1	5	6	3	0	3	1	2	2	2	5	3	2	0	3	1	0	3	0	3
Holt	unknown	133	1120	7	4	14	4	4	11	6	5	9	11	8	7	5	12	6	9	14	8	6	11	15	13	15	16	11	9	9	10	12	12	9	12	14	12	10	13	17	16	14	14	14	13	6	14	15	12
Homer	M	57	78	0	0	0	1	0	0	0	0	0	0	0	1	0	0	0	2	1	0	0	1	1	1	0	1	0	0	0	0	0	1	1	2	1	1	2	1	3	0	0	3	2	3	0	1	0	0
Honor	F	107	207	0	0	1	0	0	0	1	0	0	0	0	0	0	0	0	1	2	1	2	1	0	2	3	0	1	0	2	0	0	2	2	0	0	0	2	2	3	2	2	2	0	1	1	0	3	0
Honora	F	78	151	0	0	0	0	0	1	0	0	0	0	0	0	0	1	0	2	0	1	0	0	3	0	1	0	0	0	0	0	2	0	1	1	1	0	2	2	0	3	0	2	2	0	0	0	2	3
Hood	unknown	64	102	1	0	0	0	3	1	0	2	0	2	0	0	2	1	0	1	0	0	0	1	0	0	1	1	1	2	0	1	3	0	1	2	0	1	2	2	3	4	4	2	1	2	2	0	2	0
Hooley	unknown	50	75	0	0	2	1	3	0	2	0	2	0	1	1	2	0	2	1	1	0	1	1	0	1	2	1	0	3	0	1	2	2	0	1	0	1	2	0	2	1	0	1	3	0	0	1	2	3
Hooper	unknown	71	108	1	2	1	0	1	1	1	0	1	1	0	1	0	0	0	0	2	0	0	2	2	0	1	1	2	0	3	1	3	1	2	1	3	3	1	3	0	1	1	1	1	0	1	1	2	1
Hope	F	168	1653	2	0	2	6	5	3	3	4	4	2	1	3	2	3	5	4	10	7	6	6	5	10	11	13	7	14	14	20	18	20	10	9	15	9	10	10	16	20	13	12	14	22	18	19	13	8
Hopkins	unknown	70	111	2	0	3	0	0	0	0	1	2	0	0	0	1	1	0	2	0	0	1	1	2	1	2	2	2	2	2	0	2	3	0	2	0	1	0	1	1	3	0	2	1	1	0	1	0	0
Hopkinson	unknown	71	110	1	2	1	1	0	0	1	0	0	0	0	1	1	0	0	1	0	1	2	2	2	0	1	2	1	3	3	2	0	0	0	3	0	0	1	4	2	2	3	1	2	2	0	1	0	1
Hopley	unknown	42	57	0	0	0	0	1	0	1	0	0	0	0	2	0	1	0	0	1	1	1	0	0	0	1	1	0	0	1	0	0	0	1	0	0	0	0	0	3	0	2	0	1	0	0	2	1	1
Hopper	unknown	43	54	0	0	1	0	1	0	0	1	1	0	0	0	0	3	1	0	0	2	0	2	1	1	2	1	0	1	0	1	0	1	1	0	0	1	1	2	0	0	2	1	1	2	0	0	0	0
Hopwood	unknown	103	307	2	2	3	0	3	1	1	3	0	0	4	1	2	3	0	3	5	2	3	4	0	5	4	8	5	3	1	2	7	3	5	3	3	1	3	3	5	3	4	4	5	1	9	8	5	3
Horace	M	123	1876	0	0	1	1	2	0	1	1	1	0	0	1	0	0	1	3	0	1	2	0	0	3	3	5	5	6	4	9	2	10	9	8	7	11	6	11	9	13	18	18	15	21	15	18	21	30
Horatio	M	102	510	3	5	0	3	2	5	3	6	5	6	3	1	5	5	4	8	9	4	7	7	3	5	6	9	13	9	8	12	8	5	5	6	7	5	10	9	5	8	8	8	12	6	3	9	10	7
Hornby	unknown	118	369	2	1	0	3	1	0	2	1	1	1	2	0	7	2	2	1	5	3	5	1	1	4	6	5	2	4	5	4	2	3	6	6	3	6	4	7	9	3	3	7	2	2	2	1	4	6
Horne	unknown	50	70	0	0	1	0	1	0	1	0	0	0	0	0	1	0	0	1	0	1	1	1	2	1	1	1	0	1	4	1	0	0	0	0	1	0	1	1	0	0	0	1	1	2	0	1	0	1
Horner	unknown	75	176	2	0	2	0	7	1	4	1	1	1	5	4	4	3	4	1	3	4	3	1	0	0	2	0	1	3	2	4	3	1	3	1	4	1	1	2	4	4	3	1	4	1	2	5	2	4
Horrocks	unknown	93	230	1	0	1	0	0	0	0	1	4	1	1	4	3	1	2	1	2	6	4	4	1	2	1	3	4	4	1	1	5	0	5	1	3	4	5	1	7	4	6	2	3	2	2	3	3	3
Horsfall	unknown	81	157	0	1	0	1	0	0	1	1	2	0	1	0	1	2	0	2	0	1	1	0	4	3	1	1	2	6	5	3	3	1	1	3	1	0	0	3	3	1	1	1	3	3	0	7	6	3
Horsfield	unknown	61	110	0	1	0	2	2	2	0	2	0	1	0	0	4	0	0	1	1	0	0	0	0	0	2	2	1	1	0	2	0	2	3	2	1	0	0	1	1	1	2	0	0	2	3	2	2	5
Horsley	unknown	55	82	1	1	0	0	0	0	0	0	0	3	0	0	2	1	1	0	2	1	0	0	0	1	0	2	1	0	1	1	1	4	2	1	0	0	0	1	2	3	0	3	0	0	0	1	1	0
Horton	unknown	110	265	0	2	0	0	0	2	0	0	2	3	1	0	1	1	4	2	0	2	1	3	1	4	1	2	2	4	1	1	1	3	3	2	4	1	5	6	5	5	1	4	4	4	2	4	6	7
Hough	unknown	82	174	0	1	0	1	1	2	2	1	1	0	0	0	0	1	2	1	3	0	2	1	3	2	0	4	0	3	2	1	0	2	1	2	1	4	4	1	3	1	3	3	3	1	1	1	1	1
Houghton	M	122	622	4	0	2	3	0	2	3	0	1	1	2	5	3	1	4	4	1	2	1	7	3	6	7	4	3	6	9	8	5	8	8	6	11	4	7	6	4	10	11	5	2	12	5	11	14	5
Houldsworth	unknown	37	51	0	0	0	0	0	0	0	0	0	1	0	0	1	1	0	0	1	1	0	1	1	0	0	2	0	0	0	1	0	0	2	0	1	0	0	0	1	0	1	0	2	2	0	0	1	2
Houston	unknown	50	66	0	0	0	0	1	0	0	0	0	0	0	0	0	0	0	0	0	1	0	0	0	0	0	1	0	0	0	1	1	0	0	0	0	1	0	1	1	0	0	0	0	1	2	1	0	0
Howard	M	175	7223	8	4	6	9	10	16	10	13	12	7	6	19	10	17	23	17	14	15	18	20	22	27	20	22	19	22	35	40	27	44	45	36	49	42	33	42	37	34	43	45	44	37	47	48	47	41
Howarth	unknown	143	1038	6	6	6	2	4	4	6	5	3	6	5	4	3	2	4	3	4	4	3	6	9	2	4	1	11	10	10	8	7	12	14	13	11	14	9	5	12	10	13	17	9	19	16	13	6	20
Howden	unknown	56	71	0	0	1	0	1	1	0	1	0	0	1	0	1	1	4	1	1	1	1	1	0	0	0	1	0	0	0	2	1	2	2	2	2	1	0	1	1	2	0	2	1	0	0	1	0	2
Howe	unknown	99	208	2	0	1	0	2	2	1	0	2	0	0	0	0	1	1	0	1	3	1	3	3	2	1	2	0	2	1	4	0	2	1	2	2	2	3	5	8	3	2	1	3	1	2	1	3	1
Howel	unknown	65	109	0	0	2	0	1	0	0	0	0	0	0	0	0	0	0	1	0	0	0	0	1	0	0	1	0	0	0	1	2	0	0	1	2	1	3	0	1	2	1	1	0	0	0	2	0	2
Howell	M	137	744	0	1	0	1	1	0	3	2	1	1	0	4	0	1	2	5	4	3	2	4	2	2	2	3	6	2	7	9	4	3	6	1	1	1	6	11	9	5	5	8	7	4	6	7	14	8
Howells	unknown	48	67	0	0	0	0	0	0	0	0	0	1	0	0	0	1	0	0	1	0	0	0	0	0	0	0	0	0	0	1	0	0	0	1	2	1	1	2	2	1	0	0	1	0	0	2	1	0
Howorth	unknown	74	117	1	0	2	1	1	0	1	1	0	0	0	2	0	3	0	1	0	1	4	0	1	1	1	1	1	1	0	1	1	0	1	1	0	0	5	3	1	3	3	0	4	1	2	3	0	1
Howson	unknown	89	176	2	2	2	2	0	1	0	2	0	1	2	0	3	1	0	1	1	1	0	1	1	1	1	2	1	1	2	0	1	2	3	1	3	0	1	2	0	0	4	1	3	3	3	1	2	4
Hoyle	unknown	104	306	1	0	1	5	1	5	3	1	3	2	4	1	3	4	2	2	0	1	4	0	0	1	0	2	1	5	4	2	6	1	4	5	10	3	5	3	5	5	6	9	3	3	3	3	3	5
Hubert	M	130	1544	0	0	1	0	0	0	0	0	2	1	0	2	0	0	0	2	1	3	5	1	1	4	5	2	2	5	4	6	11	5	6	5	11	13	9	9	11	11	13	13	11	11	13	13	23	16
Huddleston	unknown	51	80	0	2	0	0	0	0	1	0	0	2	0	1	0	0	0	1	0	0	0	1	0	0	1	4	2	0	1	4	2	0	0	2	0	2	1	0	1	2	2	0	2	1	1	0	2	1
Hudson	M/F	138	901	1	6	1	7	4	4	6	7	12	6	9	10	7	6	8	9	10	13	5	7	12	5	12	12	9	9	13	12	12	12	16	9	17	16	16	12	15	13	12	13	19	9	11	12	16	12
Hugh	M	174	7426	5	12	8	11	7	17	5	10	13	6	10	20	14	17	14	11	15	21	19	27	17	24	23	35	29	32	45	48	42	40	40	56	43	65	53	54	66	67	54	60	71	69	72	62	74	61
Hughes	unknown	150	2485	6	8	8	5	15	13	10	10	15	6	10	16	14	16	17	14	19	12	18	22	15	17	24	18	20	22	16	30	25	21	24	28	26	35	39	31	28	30	29	43	29	24	34	36	30	24
Hugo	M	106	200	0	0	0	0	0	0	0	1	1	0	1	0	0	1	0	0	1	0	2	2	0	0	0	1	1	0	0	1	1	1	0	1	1	1	1	3	1	1	2	1	2	2	3	3	2	0
Hulbert	unknown	43	51	0	1	0	0	0	0	1	1	1	0	0	1	1	0	0	0	0	1	0	1	2	1	1	0	1	0	2	0	0	1	1	0	0	0	0	1	2	0	0	0	0	0	1	0	0	1
Hull	unknown	63	107	0	1	0	0	2	0	0	0	0	0	0	0	0	0	0	1	0	0	0	2	1	1	0	1	0	3	2	0	1	1	0	2	2	2	0	5	0	1	1	2	0	1	0	2	2	2
Hulme	unknown	118	615	1	4	7	2	3	5	3	3	5	4	4	5	3	3	4	10	5	7	7	6	5	7	6	3	12	9	10	5	9	6	7	13	3	7	4	7	9	9	7	15	8	9	6	6	8	7
Hulse	unknown	62	113	0	0	0	1	0	0	1	2	0	1	2	4	1	1	2	2	1	2	0	2	1	0	1	4	1	2	2	3	4	2	2	2	3	0	3	0	0	1	2	4	0	3	1	0	1	3
Hume	unknown	65	89	1	1	1	0	1	1	0	2	1	2	0	0	1	1	0	1	2	0	0	2	0	0	0	0	1	1	0	1	3	2	0	0	0	2	0	0	0	1	2	0	1	0	2	1	0	1
Humphrey	M	133	975	1	4	2	1	5	3	3	1	2	4	3	4	2	2	5	5	6	4	6	5	4	7	10	6	8	5	5	12	9	4	3	9	11	9	16	16	15	13	10	11	15	11	20	10	14	12
Humphreys	unknown	117	484	2	2	2	0	1	1	2	1	1	2	2	1	4	4	1	1	2	2	5	3	3	5	2	1	5	3	6	3	7	6	7	2	5	3	9	2	3	7	5	6	9	6	7	7	6	9
Humphries	unknown	55	64	0	0	0	0	0	0	1	1	1	1	0	0	0	3	1	1	2	0	0	1	1	1	1	0	2	0	0	1	0	0	0	0	1	0	0	0	1	1	1	1	1	1	1	1	0	1
Hunt	unknown	104	337	4	4	3	7	6	1	4	3	0	5	2	2	7	1	5	3	7	4	2	0	5	2	2	3	5	4	3	1	7	4	3	6	1	7	5	1	7	4	2	3	8	5	1	8	6	2
Hunter	unknown	150	707	1	3	3	5	3	4	3	3	5	4	2	1	4	6	1	4	5	3	4	4	5	6	3	4	4	8	9	8	9	6	8	9	7	5	10	8	10	11	5	10	9	7	12	12	12	5
Huntington	unknown	46	79	0	1	1	0	0	1	0	1	0	0	1	0	0	1	0	0	0	0	1	0	0	0	0	1	1	0	0	0	0	0	0	0	2	0	3	0	1	0	1	0	1	6	2	1	2	1
Huntley	unknown	64	75	0	0	0	0	0	1	0	1	0	0	1	1	0	0	0	0	0	0	0	0	0	0	1	1	1	0	0	1	1	1	2	1	1	0	2	0	0	1	0	0	1	0	0	1	0	0
Hurd	unknown	43	60	0	0	1	0	1	0	1	0	1	1	0	0	1	0	0	0	0	0	1	0	0	0	0	0	2	0	1	0	0	3	0	2	1	1	1	1	0	0	0	0	1	0	1	0	0	0
Hurst	unknown	115	374	1	2	5	2	2	2	0	1	3	1	1	0	2	2	3	4	2	2	4	2	4	3	3	5	1	2	2	3	3	6	7	4	7	3	5	5	5	6	1	4	2	3	8	1	3	8
Hussain	M	48	499	0	0	0	0	0	0	0	0	0	0	0	0	0	0	0	0	0	0	0	0	0	0	0	0	0	0	0	0	0	0	0	0	0	0	0	0	0	0	0	0	0	0	0	0	0	0
Hutchinson	unknown	104	434	3	6	0	1	4	5	5	1	2	3	5	1	5	6	2	6	8	4	5	2	0	4	5	4	9	6	5	11	5	7	9	4	3	2	8	7	6	4	4	6	7	6	11	7	4	6
Hutton	unknown	88	174	1	0	0	0	1	0	2	1	0	2	2	0	2	0	0	3	1	2	3	2	2	5	3	3	1	3	3	1	0	3	1	1	2	2	1	2	4	3	0	2	1	3	1	1	2	6
Huw	M	82	272	0	0	0	0	0	0	0	0	0	0	0	0	0	0	0	0	0	0	0	0	0	0	0	0	0	0	0	0	0	0	0	0	0	0	0	0	0	0	0	0	0	0	0	0	0	0
Huxley	unknown	65	96	1	0	1	3	1	1	0	1	2	0	0	0	0	0	2	0	1	0	0	1	1	0	0	0	1	0	0	1	0	1	2	0	1	0	3	0	2	0	0	1	0	0	2	1	0	3
Hyde	unknown	116	461	3	4	5	1	4	0	6	3	2	5	3	1	2	3	2	6	3	9	0	2	2	4	6	5	7	5	9	10	5	7	7	8	8	6	11	9	9	9	5	8	3	4	8	3	6	11
Hylton	unknown	40	61	0	0	0	0	0	0	0	0	0	0	0	0	0	0	0	0	0	0	0	0	0	0	0	0	0	0	0	0	0	0	0	0	0	1	0	0	0	0	0	1	0	0	1	0	0	0
Hyman	M	40	53	0	0	0	0	0	0	0	0	0	0	0	0	0	0	0	0	0	0	0	0	0	0	0	0	0	0	0	0	0	0	0	0	1	0	0	0	0	1	1	0	0	0	0	1	1	1
Hywel	M	92	223	0	0	0	0	0	0	0	0	0	0	0	0	0	0	0	0	0	0	0	0	0	0	0	0	0	0	0	0	0	0	0	0	1	0	0	0	0	0	0	0	0	0	0	0	0	0
Iain	M	70	382	0	0	0	0	0	0	0	0	0	0	0	0	0	0	0	0	0	0	0	0	0	0	0	0	0	0	0	0	0	0	0	0	0	0	0	0	0	0	0	0	0	0	0	0	0	0
Ian	M	120	8498	0	0	0	0	0	0	0	1	0	0	0	0	0	0	0	0	0	0	0	0	1	0	0	0	0	0	0	0	0	0	0	0	0	0	0	0	0	0	0	0	0	0	0	0	0	0
Ibbotson	unknown	48	80	0	0	0	0	0	0	1	0	1	0	2	0	2	2	0	2	3	0	2	0	1	0	1	1	3	2	0	3	2	0	1	0	1	0	2	0	2	0	2	0	1	2	0	2	0	3
Ibrahim	M	47	351	0	0	0	0	0	0	0	0	0	0	0	0	0	0	0	0	0	0	0	0	0	0	0	0	0	0	0	0	0	0	0	0	0	0	0	0	0	0	0	0	0	0	0	0	0	0
Ida	F	133	1279	0	0	0	0	0	0	0	0	0	1	0	0	2	0	4	1	0	2	0	1	1	1	2	2	4	3	3	2	2	4	4	7	4	8	3	7	5	12	7	7	4	6	2	9	4	4
Iddon	unknown	56	90	0	0	0	0	0	0	0	0	0	0	0	0	1	0	0	0	0	0	1	0	0	0	0	0	0	0	0	0	1	0	0	0	0	0	1	1	2	1	1	2	0	0	0	1	2	0
Idris	M	108	570	0	0	0	0	0	0	0	0	0	1	0	0	0	1	0	0	0	0	0	0	0	0	1	0	0	0	0	1	0	0	0	0	0	1	1	1	0	0	1	1	0	1	0	1	0	0
Idwal	M	87	275	0	0	0	1	0	0	0	0	0	0	0	0	0	0	0	0	0	0	0	0	0	0	0	0	0	1	0	0	0	0	0	0	0	0	1	1	4	0	0	2	1	1	1	1	1	1
Ieuan	M	80	172	0	0	0	0	0	0	0	0	0	0	0	0	0	0	0	0	0	1	0	0	0	0	1	0	0	0	0	0	0	0	0	0	0	0	0	0	0	0	0	0	0	0	0	0	1	0
Ifor	M	77	184	0	0	0	0	0	0	1	0	0	0	0	0	0	0	0	0	0	0	0	0	0	0	0	0	0	1	0	0	1	0	0	0	0	0	0	1	0	0	0	0	2	0	0	0	2	0
Ignatius	M	129	685	1	0	1	1	0	0	1	3	1	3	3	1	1	0	2	3	1	1	4	1	2	2	2	6	2	4	8	4	6	9	6	2	5	7	5	6	11	5	8	8	7	5	8	7	13	10
Illingworth	unknown	77	158	0	1	0	0	0	0	1	4	1	0	2	1	1	0	2	1	2	3	1	1	1	2	3	0	3	4	1	1	1	2	2	0	0	0	3	1	2	3	1	4	2	4	3	2	5	1
Ilyas	unknown	30	81	0	0	0	0	0	0	0	0	0	0	0	0	0	0	0	0	0	0	0	0	0	0	0	0	0	0	0	0	0	0	0	0	0	0	0	0	0	0	0	0	0	0	0	0	0	0
Imelda	F	76	154	0	0	0	0	0	0	0	0	0	0	0	0	0	0	0	0	0	0	0	0	0	0	0	0	0	0	0	0	0	0	0	0	1	0	1	0	0	0	0	0	0	0	1	1	0	0
Imogen	F	57	174	0	0	0	0	0	0	0	0	0	0	0	0	0	0	0	0	0	0	0	0	0	0	0	0	0	0	0	0	0	0	0	0	0	0	0	0	0	1	0	0	0	0	0	0	0	0
Imran	M	29	70	0	0	0	0	0	0	0	0	0	0	0	0	0	0	0	0	0	0	0	0	0	0	0	0	0	0	0	0	0	0	0	0	0	0	0	0	0	0	0	0	0	0	0	0	0	0
Ina	F	79	139	0	0	0	0	0	0	0	0	0	0	0	0	0	1	0	0	0	0	0	1	1	0	0	0	0	0	1	0	1	0	1	0	0	1	0	0	0	1	2	1	0	0	0	0	0	0
Ince	unknown	43	56	0	0	1	0	0	2	0	0	0	0	1	1	0	1	0	2	0	0	2	0	0	4	1	1	1	1	0	0	2	0	0	1	0	2	0	1	1	1	0	0	1	0	0	2	0	1
India	F	24	85	0	0	0	0	0	0	0	0	0	0	0	0	0	0	0	0	0	0	0	0	0	0	0	0	0	0	0	0	0	0	0	0	0	0	0	0	0	0	0	0	0	0	0	0	0	0
Inez	F	73	117	0	0	0	0	0	0	0	0	0	0	0	0	0	0	0	0	0	0	0	0	0	0	0	0	0	0	0	0	1	0	0	2	1	0	0	0	2	0	0	0	0	0	0	0	0	1
Ingham	unknown	117	524	2	0	5	5	2	5	0	5	5	5	0	4	5	1	6	4	5	6	2	7	5	9	8	7	9	3	9	3	4	5	3	3	5	7	3	6	7	8	12	5	4	4	9	2	7	4
Ingle	unknown	38	51	0	0	0	1	0	2	0	0	0	1	0	0	1	0	0	0	1	1	0	1	1	1	0	1	1	0	2	1	0	0	0	1	1	1	0	0	0	0	2	0	0	0	0	1	0	0
Ingleby	unknown	40	51	0	0	1	0	0	0	0	0	0	0	0	0	0	0	0	2	1	0	1	1	0	1	0	1	1	2	0	0	0	0	1	1	2	0	0	1	0	2	1	0	3	0	0	0	0	1
Inglis	unknown	65	99	1	0	0	0	0	0	2	1	0	0	1	0	0	1	0	0	1	0	0	1	0	0	0	2	0	0	0	0	0	0	1	1	0	0	1	0	0	1	0	0	2	2	3	1	0	1
Ingram	unknown	110	269	0	0	1	0	0	1	2	0	2	1	1	0	0	2	1	1	5	4	1	3	0	4	1	1	3	1	0	1	3	5	0	3	3	1	3	1	5	1	2	4	3	6	2	1	2	3
Ingrid	F	52	113	0	0	0	0	0	0	0	0	0	0	0	0	0	0	0	0	0	0	0	0	0	0	0	0	0	0	0	0	0	0	0	0	0	0	0	0	0	0	0	0	0	0	0	0	0	0
Inkerman	unknown	42	84	0	0	0	0	0	0	0	0	0	0	0	0	0	0	0	0	7	15	8	5	2	2	2	2	1	0	1	0	1	1	0	0	0	2	1	1	1	0	1	0	0	1	0	2	1	0
Inman	unknown	75	124	0	0	0	0	2	1	2	0	1	0	1	0	1	0	1	2	0	2	1	1	0	1	0	0	2	1	1	0	0	2	1	1	1	0	2	0	1	0	1	1	0	3	1	3	5	1
Innes	unknown	77	116	0	0	0	2	0	0	0	0	0	0	0	1	0	0	0	0	0	0	0	1	1	0	0	0	2	0	1	0	0	0	0	0	2	0	1	1	1	0	0	3	0	1	0	2	1	2
Iona	F	70	145	0	0	0	0	0	0	0	0	0	0	1	0	0	0	0	0	0	0	0	0	0	0	0	0	0	0	0	1	0	0	0	1	0	0	0	0	0	0	0	0	0	0	0	0	0	1
Iorwerth	M	79	344	0	0	0	0	0	0	0	0	0	0	0	0	0	1	0	0	0	0	0	0	0	0	2	0	0	0	0	0	0	0	0	1	0	0	0	0	0	0	0	0	2	1	1	0	1	0
Iqbal	unknown	42	326	0	0	0	0	0	0	0	0	0	0	0	0	0	0	0	0	0	0	0	0	0	0	0	0	0	0	0	0	0	0	0	0	0	0	0	0	0	0	0	0	0	0	0	0	0	0
Ira	M	48	74	0	0	0	0	0	0	0	0	0	0	0	0	0	0	0	0	0	0	1	0	0	0	0	0	0	0	0	0	0	0	0	0	1	0	0	0	0	2	0	0	2	0	3	0	0	0
Ireland	unknown	88	152	1	0	2	1	0	2	1	0	0	0	2	1	2	1	1	1	1	1	2	0	0	0	1	2	0	1	1	2	1	5	2	1	1	3	2	5	1	3	4	3	1	3	1	3	1	1
Irena	F	50	73	0	0	0	0	0	0	0	0	0	0	0	0	0	0	0	0	0	0	0	0	0	0	0	0	1	1	0	0	0	0	0	0	0	0	0	0	0	0	0	0	1	1	0	2	0	1
Irene	F	148	13001	0	0	0	0	0	0	0	0	0	0	0	0	1	0	1	0	0	0	2	2	0	2	0	0	1	0	0	0	2	1	1	0	0	1	2	2	3	5	4	5	11	14	14	12	18	20
Iris	F	121	1540	0	0	0	0	0	0	0	0	0	0	0	0	0	0	0	0	0	0	0	0	0	0	0	0	0	0	0	0	0	0	0	0	0	0	0	0	0	0	0	0	0	0	0	0	1	0
Irlam	unknown	39	72	0	0	0	0	0	0	2	0	0	0	0	1	1	0	0	0	0	1	1	0	0	3	0	0	2	1	2	2	0	3	0	2	5	4	0	3	3	2	0	2	2	1	0	3	1	0
Irvin	M	91	144	0	0	0	0	1	0	0	1	1	0	0	1	0	0	0	1	0	2	0	1	0	0	0	0	1	0	0	1	1	1	0	0	2	0	2	0	0	1	1	2	2	2	1	1	2	2
Irvine	M	114	315	1	0	0	0	0	0	1	0	1	0	0	0	0	0	0	1	0	0	1	0	0	0	1	0	0	5	1	2	1	0	1	0	1	0	4	1	1	3	2	1	3	5	4	6	1	5
Irving	M	125	591	0	0	1	1	0	1	1	2	3	0	1	1	1	0	1	3	2	2	1	0	2	1	1	3	3	3	2	3	5	3	4	2	2	8	5	4	6	2	1	6	3	4	4	5	8	7
Irwin	M	109	283	0	2	0	0	0	0	1	0	1	1	1	0	0	0	1	0	2	6	1	2	1	2	4	1	1	4	1	4	2	1	3	0	1	2	0	2	1	2	1	4	0	2	4	1	5	5
Isaac	M	164	2206	5	6	12	16	9	14	13	15	6	11	13	9	7	15	17	8	11	9	10	20	12	24	23	12	23	28	23	18	28	26	33	17	26	28	30	19	35	31	36	30	37	28	27	35	31	33
Isabel	F	171	5175	0	6	2	4	2	3	3	5	3	5	4	6	3	7	6	8	11	8	9	18	8	13	10	22	15	20	22	29	26	39	38	34	33	42	50	45	60	48	64	90	66	62	58	66	63	54
Isabell	F	87	142	0	0	0	0	0	1	0	0	0	1	0	0	0	1	0	2	0	1	3	1	1	1	3	1	0	2	0	1	1	0	0	1	0	1	2	0	3	0	0	0	4	3	0	2	2	3
Isabella	F	168	4585	11	9	10	16	25	16	13	26	30	23	27	28	31	36	31	39	28	40	46	41	42	40	45	57	54	47	55	69	50	69	53	65	62	54	61	69	65	83	74	84	61	71	65	88	66	63
Isabelle	F	136	561	0	0	0	0	1	2	0	2	0	0	2	2	1	1	0	1	0	0	0	0	1	1	0	1	0	2	0	0	2	1	2	1	0	2	1	3	3	0	1	2	3	2	1	2	0	3
Isaiah	M	77	141	1	1	0	0	0	0	2	1	2	2	2	0	0	3	1	1	1	1	0	2	1	2	0	1	1	1	2	1	0	0	2	1	2	4	2	1	3	4	2	2	0	3	0	1	2	1
Isherwood	unknown	89	260	1	1	4	0	0	0	0	1	1	2	2	5	0	2	1	0	0	1	1	4	3	4	2	4	3	6	3	1	3	4	0	3	5	2	5	5	4	6	3	2	5	4	7	7	3	2
Ishmael	M	40	61	0	0	0	0	0	0	0	0	0	0	0	1	0	0	0	0	0	0	0	1	0	2	0	0	0	3	0	2	0	0	1	2	0	2	0	1	1	2	1	0	3	0	1	1	0	2
Isla	F	33	53	0	0	0	0	0	0	0	0	0	0	0	0	0	0	0	0	0	0	0	0	0	0	0	0	0	0	0	0	0	0	0	0	0	1	0	0	0	0	0	0	0	0	0	0	0	0
Islwyn	M	44	71	0	0	0	0	0	0	0	0	0	0	0	0	0	0	0	0	0	0	0	0	0	0	0	0	0	0	0	0	0	0	0	0	0	0	0	0	0	0	0	0	0	0	0	0	0	0
Ismail	M	46	520	0	0	0	0	0	0	0	0	0	0	0	0	0	0	0	0	0	0	0	0	0	0	0	0	0	0	0	0	0	0	0	0	0	0	0	0	0	0	0	0	0	0	0	0	0	0
Isobel	F	149	1356	0	0	0	0	0	0	0	0	0	0	0	0	0	1	0	1	2	1	0	0	0	1	1	0	1	0	0	1	1	1	0	1	0	1	0	1	3	3	2	2	0	0	1	2	1	1
Israel	M	84	161	1	0	1	0	2	1	1	1	1	1	0	0	1	1	2	0	2	1	2	2	1	1	2	2	2	4	0	2	4	1	4	2	2	1	3	2	1	4	3	5	2	3	2	5	1	3
Ivan	M	128	670	0	0	0	0	0	0	0	0	0	0	0	0	0	0	0	0	0	0	0	0	0	1	0	0	0	0	0	0	0	0	0	0	0	0	1	0	1	1	0	1	0	0	0	0	1	1
Iveson	unknown	43	58	0	0	0	0	0	0	1	1	0	1	1	0	0	0	0	0	0	1	0	0	0	0	0	0	0	0	0	0	0	1	0	2	1	3	0	1	0	1	0	0	0	0	0	0	0	0
Ivor	M	137	1749	0	0	0	0	0	0	0	0	0	0	0	1	0	0	1	0	0	0	0	0	0	0	0	0	0	0	0	0	1	2	0	0	1	1	3	1	3	1	2	2	2	1	2	5	6	7
Ivy	F	133	2375	0	0	0	0	0	0	0	0	0	0	0	0	0	0	0	0	0	0	0	0	0	0	0	0	0	0	0	0	0	0	0	0	0	0	0	0	0	1	1	1	0	2	0	0	3	3
Jabeen	unknown	35	92	0	0	0	0	0	0	0	0	0	0	0	0	0	0	0	0	0	0	0	0	0	0	0	0	0	0	0	0	0	0	0	0	0	0	0	0	0	0	0	0	0	0	0	0	0	0
Jabez	M	86	185	3	2	0	0	2	1	2	1	2	3	0	3	4	2	1	4	3	3	2	4	1	2	2	2	1	3	1	4	2	5	1	5	3	4	4	4	3	1	2	1	6	4	0	2	3	0
Jack	M	140	3045	0	0	0	1	0	0	0	0	0	0	0	0	0	0	0	0	1	0	1	0	0	0	0	1	0	0	0	0	1	1	0	0	0	2	0	0	0	0	0	1	0	1	0	0	1	0
Jackson	M/F	171	3060	17	12	28	13	26	21	27	31	32	27	42	25	29	33	18	26	32	30	35	36	33	26	38	19	37	38	23	27	35	51	32	35	40	40	33	45	37	38	40	38	32	38	48	32	42	33
Jacob	M	152	1000	2	2	2	5	2	1	0	1	1	6	5	1	1	2	7	3	7	2	2	1	5	9	4	2	3	7	4	3	7	4	3	7	5	5	5	5	3	3	9	3	2	3	5	7	9	3
Jacqueline	F	98	1584	0	0	0	0	0	0	0	0	0	0	0	0	0	0	0	0	0	0	0	0	0	0	0	0	0	0	0	0	0	0	0	0	0	0	0	0	0	0	0	0	0	0	0	0	0	0
Jacques	M/F	71	94	0	0	0	0	0	0	0	0	0	0	0	0	0	0	0	0	0	0	0	1	0	0	0	0	0	0	2	1	0	1	0	0	1	0	1	0	0	0	0	3	2	0	1	0	1	0
Jade	F	42	4546	0	0	0	0	0	0	0	0	0	0	0	0	0	0	0	0	0	0	0	0	0	0	0	0	0	0	0	0	0	0	0	0	0	0	0	0	0	0	0	0	0	0	0	0	0	0
Jae	unknown	28	70	0	0	0	0	0	0	0	0	0	0	0	0	0	0	0	0	0	0	0	0	0	0	0	0	0	0	0	0	0	0	0	0	0	0	0	0	0	0	0	0	1	0	0	0	0	0
Jai	M/F	26	143	0	0	0	0	0	0	0	0	0	0	0	0	0	0	0	0	0	0	0	0	0	0	0	0	0	0	0	0	0	0	0	0	0	0	0	0	0	0	0	0	0	0	0	0	0	0
Jake	M	36	620	0	0	0	0	0	0	0	0	0	0	0	0	0	0	0	0	0	0	0	0	0	0	0	0	0	0	0	0	0	0	0	0	0	0	0	0	0	0	0	0	0	0	0	0	0	0
Jame	M/F	54	71	0	0	0	0	0	1	0	1	0	1	0	0	1	0	0	0	1	1	1	0	0	1	1	0	1	0	1	1	1	0	0	1	1	1	0	0	0	0	0	0	2	1	0	0	0	0
James	M	177	142752	160	149	190	189	204	245	269	291	285	324	317	344	408	403	446	518	516	517	537	620	652	697	705	784	826	849	904	930	1009	1013	1071	1027	1050	1123	1121	1164	1274	1204	1203	1136	1157	1122	1042	1065	1047	1051
Jameson	unknown	75	115	0	0	1	1	0	1	1	2	1	2	1	1	0	0	1	3	0	0	0	0	1	2	0	2	1	0	1	2	1	2	1	0	1	1	2	2	1	2	1	2	0	3	0	0	0	0
Jamie	M	56	430	0	0	0	0	0	0	0	0	0	0	0	0	0	0	0	0	0	0	0	0	0	0	0	0	0	0	0	0	0	0	0	0	0	0	0	0	0	0	0	0	0	0	0	0	0	0
Jamieson	unknown	83	119	0	0	0	1	0	0	1	0	0	0	1	0	0	1	0	2	0	0	1	0	0	0	0	1	0	0	2	0	1	2	2	0	0	2	1	1	1	0	1	2	1	1	2	0	1	2
Jan	M/F	82	353	0	0	1	0	0	0	0	0	0	0	0	0	0	0	0	0	0	0	0	0	0	1	0	0	0	0	0	0	0	0	0	0	0	0	0	0	0	0	2	0	0	0	0	0	0	0
Jane	F	177	209520	622	760	822	911	1007	1125	1248	1375	1539	1540	1698	1753	1993	2129	2317	2322	2519	2490	2704	2780	3001	3107	3233	3163	3326	3369	3475	3595	3543	3679	3795	3477	3485	3637	3813	3652	3979	3631	3549	3468	3153	3025	2853	2860	2800	2440
Janet	F	173	3403	2	1	1	1	2	4	0	0	3	2	2	2	5	3	3	5	4	8	7	7	11	9	4	8	7	10	10	5	10	8	17	4	15	13	14	18	13	14	18	19	14	15	16	14	15	15
Janetta	F	49	79	0	0	1	0	0	0	0	2	0	0	1	1	0	0	0	0	0	0	0	0	0	1	1	0	0	0	0	0	1	0	2	0	0	1	0	1	1	1	1	2	3	2	4	1	4	2
Janette	F	92	342	0	0	1	0	0	0	0	0	0	0	2	0	0	0	0	0	0	1	1	0	0	0	0	2	0	0	0	0	0	0	0	1	0	0	0	2	1	0	1	0	1	0	1	1	0	0
Janice	F	75	462	0	0	0	0	0	0	0	0	0	0	0	0	0	0	0	0	0	0	0	0	0	0	0	0	0	0	0	0	0	0	0	0	0	0	0	0	0	0	0	0	0	0	0	1	0	0
Janie	F	43	53	0	0	0	0	0	0	0	0	0	0	0	0	0	0	0	0	0	0	0	0	1	0	0	0	0	0	0	0	0	0	0	0	0	0	0	0	0	1	0	0	0	0	1	0	0	1
Janina	F	31	52	0	0	0	0	0	0	0	0	0	0	0	0	0	0	0	0	0	0	0	0	0	0	0	0	0	0	0	0	0	0	0	0	0	0	0	0	0	0	0	0	0	0	0	0	0	0
Janine	F	59	284	0	0	0	0	0	0	0	0	0	0	0	0	0	0	0	0	0	0	0	0	0	0	0	0	0	0	0	0	0	0	0	0	0	0	0	0	0	0	0	0	0	0	0	0	0	0
Janis	F	32	51	0	0	0	0	0	0	0	0	0	0	0	0	0	0	0	0	0	0	0	0	0	0	0	0	0	0	0	0	0	0	0	0	0	0	0	0	0	0	0	0	0	0	0	0	0	0
Jardine	unknown	83	126	0	0	0	0	0	0	0	0	0	0	1	0	0	1	0	0	0	0	1	1	0	2	2	0	0	0	0	2	0	2	0	2	1	1	0	1	1	2	1	1	2	4	1	1	2	2
Jarvis	M	115	234	2	1	1	0	1	0	1	6	0	1	2	0	1	2	0	4	1	1	1	1	0	1	0	1	2	2	2	3	1	1	0	1	1	1	2	3	5	3	2	3	3	2	3	5	2	3
Jas	M/F	33	57	0	0	0	0	0	0	0	0	0	0	0	0	0	0	1	2	1	0	0	0	1	1	0	0	0	0	3	1	1	0	0	0	1	2	0	0	1	3	2	0	6	3	1	1	1	0
Jasmin	F	20	62	0	0	0	0	0	0	0	0	0	0	0	0	0	0	0	0	0	0	0	0	0	0	0	0	0	0	0	0	0	0	0	0	0	0	0	0	0	0	0	0	0	0	0	0	0	0
Jasmine	F	54	289	0	0	0	0	0	0	0	0	0	0	0	0	0	0	0	0	0	0	0	0	0	0	0	0	0	0	0	0	0	0	0	0	0	0	0	0	0	0	0	0	0	0	0	0	0	0
Jason	M	97	1376	0	0	0	0	0	0	0	0	0	0	0	0	0	0	1	0	1	0	0	0	0	0	0	0	0	0	0	1	1	0	0	1	2	0	0	0	0	1	1	0	0	0	1	0	0	1
Jasper	M	90	173	0	0	0	0	0	0	0	1	0	0	1	1	0	1	2	0	0	1	0	1	2	0	0	3	0	1	1	0	0	4	6	1	2	0	1	2	1	5	2	1	3	5	3	3	0	0
Jay	M/F	88	1343	1	1	0	0	1	1	0	0	0	1	0	0	0	0	0	0	0	0	0	0	0	0	1	1	2	0	0	0	1	0	1	0	1	0	0	0	0	0	1	0	2	1	0	1	0	0
Jayde	F	20	72	0	0	0	0	0	0	0	0	0	0	0	0	0	0	0	0	0	0	0	0	0	0	0	0	0	0	0	0	0	0	0	0	0	0	0	0	0	0	0	0	0	0	0	0	0	0
Jaye	unknown	23	66	0	0	0	0	0	0	0	0	0	0	0	0	0	0	0	0	0	0	0	0	0	0	0	0	0	0	0	0	0	0	0	0	0	0	0	0	0	0	0	0	0	0	0	0	0	2
Jayne	F	92	13189	0	1	0	0	0	0	0	0	0	0	0	0	0	0	0	0	0	0	0	0	0	0	0	1	0	0	0	0	0	0	1	0	0	0	0	0	0	0	1	0	0	0	0	0	0	1
Jean	F	161	15113	1	0	0	0	0	1	0	2	0	0	1	1	0	0	1	3	1	1	1	1	2	1	0	1	0	2	0	0	1	0	2	2	4	0	2	1	2	2	1	2	0	1	3	1	2	1
Jeanette	F	136	954	0	0	0	0	0	0	0	1	1	2	0	1	1	0	0	0	0	2	0	0	0	0	2	0	1	0	1	0	1	1	0	0	1	0	1	1	0	1	1	2	0	0	1	2	0	1
Jeanie	F	43	69	0	0	0	0	0	0	0	0	0	0	0	0	0	0	0	0	0	0	0	0	0	0	0	1	0	0	0	0	0	0	1	0	0	0	0	1	0	0	1	0	1	0	0	1	2	0
Jeanne	F	95	385	0	0	0	0	0	0	0	0	0	0	0	0	0	0	0	0	0	0	0	0	0	0	0	0	0	1	0	0	0	0	0	0	1	0	0	0	0	0	1	1	0	0	1	0	0	0
Jeannette	F	74	131	0	0	0	0	0	0	1	0	0	0	0	1	0	0	1	0	3	1	0	0	0	0	0	0	0	0	0	0	0	0	0	0	0	1	0	0	0	0	0	0	0	0	0	0	1	0
Jeannie	F	42	61	0	0	0	0	0	0	0	0	0	0	0	0	0	0	0	0	0	0	0	0	0	0	0	0	0	0	0	0	0	0	0	0	0	0	0	0	2	0	3	0	0	1	0	1	1	0
Jefferson	M	114	188	0	1	0	1	1	2	0	1	0	0	2	1	0	2	1	2	1	2	1	1	4	2	2	2	3	2	2	2	1	1	2	1	0	1	0	1	4	1	1	0	2	0	1	1	0	2
Jeffery	M	102	196	0	1	0	0	0	0	0	0	0	0	0	0	0	0	0	0	1	0	0	1	1	0	0	1	0	0	3	0	0	1	0	0	1	0	0	1	0	0	1	2	3	0	1	1	3	1
Jeffrey	M	162	2228	1	1	0	0	3	0	2	3	0	1	1	2	0	1	1	0	0	2	0	1	1	1	1	2	1	0	1	0	2	1	5	2	3	3	0	1	2	5	5	6	3	2	3	3	4	2
Jeffries	unknown	50	56	0	0	2	1	0	0	0	0	0	0	1	0	0	0	0	0	0	0	1	1	0	0	0	1	0	0	0	1	1	1	0	0	0	0	1	1	1	1	0	1	1	1	0	0	1	0
Jemima	F	104	411	2	4	2	3	1	5	8	4	9	5	3	5	3	5	11	5	2	7	3	8	6	7	8	11	7	10	4	9	5	3	5	9	7	7	9	5	7	5	6	10	6	4	7	6	5	10
Jenifer	F	35	71	0	0	0	0	0	0	0	0	0	0	0	0	0	0	0	0	0	0	0	0	0	0	0	0	0	0	0	0	0	0	0	0	0	0	0	0	0	0	0	0	0	0	0	0	0	0
Jenkin	unknown	43	54	0	1	0	0	0	0	0	0	0	0	0	0	0	0	0	1	0	0	0	0	0	0	1	1	0	0	0	0	0	0	2	1	1	0	1	2	2	1	0	0	1	0	1	2	3	2
Jenkins	unknown	88	208	0	1	1	2	1	1	2	1	0	1	1	1	1	1	1	0	1	3	0	2	1	2	2	1	0	3	2	2	1	5	4	4	4	1	3	2	5	3	3	4	2	4	2	2	7	3
Jenkinson	unknown	78	155	0	0	1	0	0	0	0	0	1	1	0	0	1	2	2	3	2	2	2	2	1	5	2	3	2	1	1	4	3	0	3	2	2	4	3	2	2	0	2	0	5	1	3	1	5	4
Jennet	F	47	66	1	0	1	0	1	0	2	2	1	1	4	2	0	0	1	4	2	1	0	0	0	0	0	4	0	0	0	2	1	1	1	0	0	1	1	0	1	3	0	1	0	1	0	0	0	1
Jennie	F	77	229	0	0	0	0	0	0	0	0	0	0	0	0	0	0	0	1	0	0	0	0	0	0	0	1	0	0	0	0	0	0	1	0	0	0	0	0	4	0	2	2	2	2	2	4	3	2
Jennifer	F	91	1841	0	0	0	0	0	0	0	0	0	0	0	0	0	0	0	0	0	0	0	0	0	0	0	0	0	0	0	0	0	0	0	0	0	0	0	0	0	0	0	0	0	0	0	0	0	0
Jennings	unknown	82	210	0	2	0	2	1	1	5	1	4	3	3	4	0	4	3	2	0	1	0	2	3	3	2	0	3	2	4	5	2	8	3	3	0	2	2	3	3	4	3	4	2	2	5	2	2	7
Jenny	M/F	124	315	0	0	0	0	0	0	0	0	0	0	1	2	0	1	0	0	0	1	0	2	0	0	0	1	1	0	1	3	2	3	0	2	0	3	4	1	5	4	0	4	1	1	4	4	4	4
Jepson	unknown	84	157	1	1	1	1	2	0	1	1	1	1	1	2	1	0	1	4	2	0	1	0	0	0	0	0	2	1	2	2	2	3	2	2	5	5	3	2	0	2	1	3	6	2	1	1	6	2
Jeremiah	M	88	152	3	4	1	5	2	2	1	0	2	3	2	0	0	1	2	0	1	3	1	0	1	1	2	1	2	1	0	4	3	0	0	1	0	0	3	6	3	0	2	1	1	2	1	2	2	2
Jeremy	M	77	662	0	0	0	0	0	0	0	0	0	0	1	0	0	0	0	0	0	0	0	0	0	0	0	0	0	0	0	0	0	0	0	1	0	1	0	0	0	0	0	0	0	0	2	0	0	0
Jerome	M	90	189	0	0	0	0	0	0	0	0	0	2	0	0	1	0	0	0	0	1	0	0	0	0	0	0	0	0	0	0	0	0	0	0	0	1	0	2	0	0	0	0	1	0	0	0	0	0
Jervis	M	96	178	0	0	1	1	1	1	0	0	1	2	2	0	4	1	1	2	2	2	4	2	3	1	2	3	1	2	0	0	0	3	1	2	1	2	2	2	3	3	2	3	2	1	4	1	3	1
Jesse	M	149	815	1	0	1	4	0	1	2	8	4	3	2	7	2	3	4	6	5	5	1	5	4	7	3	9	5	8	6	3	11	10	7	8	9	10	9	6	7	8	10	8	8	11	9	11	17	9
Jessica	F	121	962	0	0	0	0	0	0	0	0	0	0	0	0	0	0	0	0	0	0	0	0	0	0	0	1	0	0	0	1	0	0	0	0	0	0	0	0	1	0	0	2	0	0	1	0	0	1
Jessie	F	149	2312	0	0	1	0	3	5	1	1	1	3	4	5	5	6	3	3	3	6	8	6	10	6	7	10	14	11	11	18	14	17	16	21	26	16	15	32	23	26	24	17	29	24	30	39	28	31
Jessop	unknown	53	56	1	0	0	1	1	0	1	1	1	1	0	1	0	1	0	1	0	1	0	0	0	0	0	1	0	0	0	0	1	1	0	1	0	1	1	1	0	1	1	0	1	1	0	1	2	0
Jill	F	82	788	0	0	0	0	0	0	0	0	0	0	0	0	0	0	0	0	0	0	0	0	0	0	0	0	0	0	0	0	0	0	0	0	0	0	0	0	0	0	0	0	0	0	0	0	0	0
Jillian	F	52	122	0	0	0	0	0	0	0	0	0	0	0	0	0	0	0	0	0	0	0	0	0	0	0	0	0	0	0	0	0	0	0	0	0	0	0	0	0	0	0	0	0	0	0	0	0	0
Jim	M	50	73	0	0	0	0	0	0	0	0	0	0	0	0	0	0	0	0	0	0	0	1	0	1	0	0	1	0	0	0	0	0	0	0	1	1	0	0	1	0	0	0	0	0	0	0	0	0
Jo	F	69	671	1	0	0	0	0	0	0	0	0	1	0	0	0	0	0	0	0	0	0	0	0	0	0	0	0	0	0	0	0	0	0	0	0	0	0	0	0	0	0	0	0	0	0	0	1	0
Joan	F	148	14770	0	0	1	0	0	0	0	0	0	1	0	0	1	0	0	0	0	0	1	0	0	1	0	0	1	1	0	0	1	1	1	1	1	2	0	0	0	1	2	0	0	1	1	1	2	3
Joanna	F	133	469	0	0	1	1	1	1	0	2	0	3	1	1	1	0	3	2	1	2	1	2	2	2	0	2	0	3	2	0	0	4	1	6	1	0	1	3	4	0	0	3	2	1	3	2	3	0
Joanne	F	70	3085	0	0	0	0	0	0	0	0	0	0	0	0	0	0	0	0	0	0	0	0	0	0	0	0	0	0	0	0	0	0	0	0	0	0	0	0	0	0	0	0	0	0	0	0	0	0
Job	M	101	276	1	1	1	0	0	2	0	1	3	1	4	5	0	3	4	2	0	3	4	2	0	2	3	5	4	3	7	2	5	2	3	2	5	1	6	7	1	2	5	3	3	3	0	2	5	2
Jocelyn	F	79	143	0	0	0	0	0	0	0	0	0	0	0	0	0	0	0	0	0	0	1	0	0	0	0	1	0	0	0	1	0	0	0	1	0	0	0	0	1	0	0	0	0	0	0	0	0	0
Jodie	M/F	27	69	0	0	0	0	0	0	0	0	0	0	0	0	0	0	0	0	0	0	0	0	0	0	0	0	0	0	0	0	0	0	0	0	0	0	0	0	0	0	0	0	0	0	0	0	0	0
Joe	M	122	672	1	0	0	0	0	0	0	1	0	0	2	0	0	0	0	0	1	0	2	0	0	2	1	1	0	1	0	3	1	1	4	0	0	4	0	1	3	0	3	3	3	1	0	1	2	3
Joel	M	115	348	2	0	0	1	1	1	0	2	0	0	0	0	0	1	0	0	2	0	3	1	0	1	3	1	1	0	0	1	0	2	2	1	0	1	2	0	1	0	0	0	3	2	3	1	1	0
Johanna	F	110	253	0	0	0	0	0	1	0	0	1	0	0	2	0	1	1	1	2	0	1	0	2	0	0	2	0	2	1	3	3	0	2	0	0	6	3	1	2	1	3	3	2	0	0	1	1	1
Johannes	M	35	51	0	0	1	0	0	1	0	0	0	0	0	0	0	0	0	0	0	0	0	0	0	0	0	0	0	0	0	0	0	1	0	0	0	0	0	0	0	1	0	0	0	0	0	0	2	0
John	M	177	155695	112	155	134	163	194	166	193	232	250	252	241	237	300	284	319	322	359	364	337	391	390	420	456	490	486	521	533	558	597	654	703	674	659	715	727	770	870	815	779	779	802	765	784	746	785	719
Johnathan	M	46	90	0	0	0	0	0	0	0	0	0	0	0	0	0	0	0	0	0	0	0	0	0	1	0	0	0	0	0	0	0	0	0	0	1	0	0	0	0	1	0	0	0	1	0	0	0	0
Johnson	M	152	2490	14	16	19	19	18	21	14	24	26	18	20	28	21	21	31	20	23	18	25	18	30	26	28	30	26	37	32	36	35	37	42	30	33	33	43	43	38	37	35	36	43	36	20	32	32	29
Johnston	unknown	127	334	0	0	1	1	1	3	4	3	2	2	3	4	2	1	2	0	3	4	1	4	3	2	3	0	1	2	3	4	4	1	3	7	1	2	0	5	6	4	2	4	5	1	5	5	3	6
Johnstone	unknown	109	267	0	0	4	2	0	0	0	0	0	1	2	1	0	3	3	1	1	1	0	0	0	0	1	2	2	2	0	3	1	3	1	0	3	0	5	2	5	7	1	3	3	4	3	7	7	1
Jolly	unknown	44	62	0	1	1	0	0	0	0	0	2	0	0	0	0	0	0	0	0	0	0	0	0	1	1	0	1	0	1	0	1	0	0	1	1	2	2	1	1	1	1	0	0	1	0	1	2	2
Jon	M	93	1205	0	0	0	0	0	0	0	0	0	1	0	0	0	0	0	0	0	0	1	0	0	0	1	0	1	0	0	0	0	0	0	1	0	0	0	0	0	1	1	0	0	0	1	0	0	0
Jonah	M	58	82	1	0	0	0	0	1	0	1	1	0	0	1	0	1	2	1	1	0	0	0	1	0	0	0	1	1	0	0	0	0	0	0	1	0	1	1	1	1	1	1	0	0	0	1	1	1
Jonas	M	75	119	2	0	1	0	3	1	1	1	0	0	0	1	1	1	3	0	0	1	0	1	0	1	2	2	1	0	0	1	0	2	0	1	0	1	1	3	4	2	2	4	4	1	3	1	1	3
Jonathan	M	172	2888	0	5	1	3	3	1	2	3	4	4	1	3	2	2	6	3	2	2	3	2	4	3	4	6	7	5	10	4	2	3	6	5	7	4	4	6	5	5	3	7	3	3	4	2	6	1
Jonathon	M	64	123	0	0	0	0	0	0	0	0	0	0	0	1	0	0	0	0	0	0	1	0	1	0	0	0	0	0	0	0	0	0	0	0	0	0	0	0	0	0	1	1	0	1	1	0	0	0
Jones	M/F	154	5432	25	29	37	35	28	41	47	44	41	38	35	40	51	48	38	42	40	48	47	36	49	50	63	52	48	66	65	67	55	75	73	87	76	60	84	90	89	84	59	70	84	71	73	80	75	73
Jordan	M/F	143	1002	1	0	0	0	3	3	1	1	2	0	1	0	4	5	3	2	1	3	3	2	4	1	1	1	2	5	4	0	1	4	3	1	4	5	4	1	4	4	6	4	5	3	4	3	2	2
Jordon	M/F	33	69	0	0	0	0	0	0	0	1	0	0	0	0	0	0	0	0	0	1	0	0	0	0	0	0	0	0	0	0	0	0	1	0	0	1	0	0	0	0	0	0	0	0	0	0	0	1
Jose	M	77	166	0	0	0	0	0	1	0	0	0	1	0	0	0	0	0	0	0	0	0	0	0	0	0	0	0	0	0	0	0	0	0	0	0	1	0	0	0	0	0	0	0	0	0	1	0	1
Josef	M	58	130	0	0	0	0	0	0	0	0	0	0	0	0	0	0	0	0	0	0	0	0	0	0	0	0	0	0	0	0	0	0	0	0	0	0	0	0	0	0	0	0	0	0	0	0	0	0
Joseph	M	177	45776	48	41	33	52	61	71	54	67	78	89	88	89	105	109	118	138	142	158	175	196	197	221	220	202	249	281	273	275	301	329	300	300	310	335	375	370	421	437	422	392	366	380	333	404	343	333
Josephine	F	174	6823	2	2	2	1	1	4	2	2	4	2	9	1	7	5	4	6	7	10	12	10	14	8	14	11	9	9	15	13	20	22	24	25	28	36	21	32	37	31	37	35	42	40	38	33	34	48
Joshua	M	154	1313	4	3	5	2	3	4	3	4	7	5	1	2	2	2	4	14	10	4	4	5	11	8	5	2	8	8	4	3	7	7	8	9	8	4	6	4	2	5	9	8	5	7	9	9	6	8
Josiah	M	116	488	3	1	3	3	2	0	3	4	3	1	5	5	2	3	9	5	3	3	4	9	2	4	4	6	5	3	5	4	2	9	7	7	4	9	10	11	12	10	6	9	3	9	5	7	6	8
Josie	F	39	56	0	0	0	0	0	0	0	0	0	0	0	0	0	0	0	0	0	0	0	0	0	0	0	0	0	0	0	0	0	0	0	0	0	0	0	0	0	0	0	0	0	0	0	0	0	0
Jowett	unknown	49	67	0	0	0	0	1	0	1	0	0	2	0	2	1	2	0	1	0	1	1	1	2	0	0	0	0	0	1	1	0	1	2	0	0	3	0	1	3	1	2	0	0	1	1	1	1	0
Joy	F	150	3962	2	0	0	0	0	0	0	0	0	0	0	2	0	0	0	2	1	0	0	1	0	1	0	5	2	2	0	1	0	1	1	1	1	2	1	0	3	2	0	2	1	2	2	0	1	3
Joyce	F	167	9774	0	0	0	2	2	0	1	0	1	0	0	2	1	2	1	1	1	2	3	2	1	4	1	3	4	1	1	1	3	2	3	2	3	5	2	0	3	4	5	3	4	4	4	7	1	3
Joynson	unknown	54	85	0	0	0	0	1	1	0	0	0	1	0	0	0	0	2	0	1	1	0	1	1	0	0	1	0	2	0	2	0	2	1	0	3	2	0	1	2	0	0	0	2	1	0	0	1	0
Jozef	M	32	52	0	0	0	0	0	0	0	0	0	0	0	0	0	0	0	0	0	0	0	0	0	0	0	0	0	0	0	0	0	0	0	0	0	0	0	0	0	0	0	0	0	0	0	0	0	0
Juanita	F	49	61	0	0	0	0	0	0	0	0	0	0	0	0	0	0	0	0	0	0	0	0	0	0	0	0	0	0	0	0	0	0	0	1	0	0	0	1	1	0	0	1	0	1	0	0	0	1
Jubilee	unknown	8	120	0	0	0	0	0	0	0	1	0	0	0	0	0	0	0	0	0	0	0	0	0	0	0	0	0	0	0	0	0	0	0	0	0	1	1	0	0	0	0	0	0	0	0	0	0	0
Jude	M/F	73	245	0	0	0	0	0	0	0	0	0	0	0	0	0	0	0	0	0	0	0	0	0	0	0	0	0	0	0	0	0	0	0	0	0	0	0	0	0	0	0	0	1	0	1	0	0	0
Judith	F	136	1093	1	0	0	1	0	1	2	1	1	1	1	0	4	1	4	2	0	2	4	2	2	0	0	2	0	2	0	1	2	2	4	3	1	1	3	0	2	1	3	2	2	0	1	0	0	0
Judy	F	36	62	0	0	0	0	0	0	0	0	0	0	0	0	0	0	0	0	0	0	0	0	0	0	0	0	0	0	0	0	0	0	0	1	0	0	0	0	1	0	0	0	0	0	0	0	0	0
Julia	F	174	2153	6	6	1	2	7	7	5	6	11	10	12	5	10	10	8	7	19	19	8	15	14	13	13	20	12	17	20	19	16	29	26	22	24	16	24	27	28	13	14	31	18	20	23	15	16	16
Julian	M	146	971	0	1	0	1	1	0	1	4	1	0	1	1	1	2	2	3	1	2	3	1	2	1	1	0	1	1	0	4	2	2	0	2	1	3	1	2	2	0	0	1	2	5	2	1	1	5
Juliana	F	48	67	0	0	1	3	1	0	1	0	1	0	0	0	1	1	1	1	1	1	1	0	0	0	0	0	1	0	0	0	0	1	1	2	0	0	0	0	0	0	0	0	0	0	0	0	0	1
Julie	F	111	1999	0	0	1	0	0	0	0	0	0	0	0	0	0	0	0	0	0	0	0	0	0	0	0	0	0	2	0	0	1	0	0	1	1	1	0	1	0	0	1	0	0	1	0	3	0	0
Juliet	F	102	265	0	0	0	0	1	0	1	0	0	0	1	0	0	1	0	2	1	2	0	2	2	0	0	0	0	0	0	1	0	2	0	0	3	1	0	0	3	0	0	2	1	0	1	2	3	1
Juliette	F	42	60	0	0	0	0	0	0	0	0	0	0	0	0	0	0	0	0	0	0	0	0	0	0	0	0	0	0	1	0	0	0	0	0	0	0	0	0	0	0	1	1	0	0	0	0	0	1
Julius	M	86	138	0	0	0	2	1	0	1	0	0	1	2	2	0	0	0	3	1	0	1	2	2	1	0	1	3	3	0	3	0	5	3	4	5	1	0	2	1	2	2	1	2	1	3	2	1	1
June	F	154	5358	0	0	0	2	2	0	3	2	2	4	2	0	1	3	0	1	0	0	1	0	0	0	0	2	2	3	0	2	4	1	3	1	0	2	3	2	2	4	2	1	2	1	2	1	1	2
Junior	M	60	286	1	1	0	0	0	0	0	0	0	0	0	0	0	0	0	0	0	0	0	0	0	0	0	0	0	0	0	0	0	0	0	0	0	0	0	0	1	0	0	0	0	0	0	0	0	0
Justin	M	85	397	0	0	0	0	0	0	0	0	0	0	0	0	0	0	0	0	0	2	0	0	0	0	0	0	1	0	0	0	0	0	0	0	0	1	0	0	1	0	0	0	0	1	0	1	1	0
Justine	F	50	196	0	0	0	0	0	0	0	0	0	0	0	0	0	0	0	0	0	0	0	0	0	0	0	0	0	0	0	2	0	0	0	0	0	1	0	0	0	1	0	0	0	0	0	0	0	0
Kai	M	31	155	0	0	0	0	0	0	0	0	0	0	0	0	0	0	0	0	0	0	0	0	0	0	0	0	0	0	0	0	0	0	0	0	0	0	0	0	0	0	0	0	0	0	0	0	0	0
Kane	M	44	126	0	0	0	0	0	0	0	0	2	0	0	0	0	0	0	1	0	0	0	0	0	1	0	0	0	0	0	0	0	0	0	0	0	0	0	0	0	0	0	0	0	0	1	0	0	0
Karen	F	83	1977	0	0	0	0	0	0	0	0	0	0	0	0	0	0	0	0	0	0	0	0	0	0	0	0	0	0	0	0	0	0	0	0	0	0	0	1	0	0	0	0	0	0	0	0	0	0
Karl	M	110	693	0	0	0	0	0	0	0	0	0	0	0	0	0	0	0	0	0	0	0	0	0	0	0	0	0	0	0	1	0	1	0	0	0	0	0	0	1	0	0	0	0	0	0	0	1	0
Kate	F	174	7153	0	1	1	3	5	4	3	3	7	6	9	7	11	18	18	17	20	23	22	33	39	41	41	39	56	52	58	69	73	68	59	75	76	87	107	98	99	89	106	104	103	99	91	91	108	116
Katharine	F	129	335	0	0	0	0	0	1	1	0	0	0	0	0	0	0	1	1	2	2	0	0	1	1	1	1	3	2	3	2	3	1	5	4	2	2	3	6	2	2	2	0	1	2	3	3	1	0
Katherine	F	168	1470	0	0	1	1	3	0	0	1	0	1	2	1	3	1	1	1	1	2	1	0	0	2	10	3	5	3	3	6	5	3	2	7	4	2	8	3	9	6	8	9	5	9	6	2	5	2
Kathleen	F	161	9400	0	0	0	1	0	0	0	0	0	0	0	1	3	0	3	0	1	0	0	1	0	1	2	0	4	2	2	2	2	1	9	4	5	1	6	8	8	8	4	8	13	12	12	22	21	26
Kathrine	F	52	66	0	0	0	0	0	0	0	0	0	0	0	0	0	0	0	0	0	0	0	0	0	0	0	0	0	0	0	0	0	0	0	0	0	1	0	0	0	0	0	0	1	1	1	1	0	0
Kathryn	F	80	1305	0	0	0	0	0	0	0	0	0	0	0	0	0	0	0	0	0	0	0	0	0	0	0	0	0	0	0	0	0	0	0	0	0	0	0	0	0	0	0	0	0	0	0	0	0	0
Katie	F	98	456	0	0	0	0	0	0	0	0	0	0	0	0	0	0	0	0	0	0	0	0	0	0	0	0	0	0	0	1	0	0	0	1	0	1	0	0	1	1	1	0	1	0	1	3	4	5
Katrina	F	65	192	0	0	0	0	0	0	0	0	0	0	0	0	0	0	0	0	0	0	0	0	0	0	0	0	1	0	0	0	0	0	0	0	0	0	0	0	0	0	0	0	0	0	0	0	0	0
Katy	F	33	87	0	0	0	0	0	0	0	0	0	0	0	0	0	0	0	0	0	0	0	0	0	0	0	0	0	0	0	0	0	0	0	0	0	0	0	0	0	0	0	0	0	0	0	0	0	0
Kaur	unknown	54	204	0	0	0	0	0	0	0	0	0	0	0	0	0	0	0	0	0	0	0	0	0	0	0	0	0	0	0	0	0	0	0	0	0	0	0	0	0	0	0	0	0	0	0	0	0	0
Kausar	unknown	32	98	0	0	0	0	0	0	0	0	0	0	0	0	0	0	0	0	0	0	0	0	0	0	0	0	0	0	0	0	0	0	0	0	0	0	0	0	0	0	0	0	0	0	0	0	0	0
Kauser	unknown	30	86	0	0	0	0	0	0	0	0	0	0	0	0	0	0	0	0	0	0	0	0	0	0	0	0	0	0	0	0	0	0	0	0	0	0	0	0	0	0	0	0	0	0	0	0	0	0
Kay	F	176	3540	7	3	6	8	7	11	13	10	8	13	9	7	10	13	12	8	14	8	7	5	9	8	11	8	6	15	13	9	9	18	11	11	12	17	12	15	9	7	16	24	14	13	14	13	7	17
Kaye	F	127	358	0	0	1	1	1	3	0	1	0	0	1	0	0	0	2	0	0	0	1	0	3	0	1	0	1	0	1	1	0	3	1	3	1	0	1	2	3	1	0	2	1	0	2	1	0	2
Kayleigh	F	23	74	0	0	0	0	0	0	0	0	0	0	0	0	0	0	0	0	0	0	0	0	0	0	0	0	0	0	0	0	0	0	0	0	0	0	0	0	0	0	0	0	0	0	0	0	0	0
Kearsley	unknown	52	65	0	0	0	0	0	0	1	0	1	1	1	0	0	1	2	0	1	1	0	0	0	1	0	0	1	2	1	1	0	0	1	1	1	1	1	0	1	0	1	2	2	1	1	2	1	2
Keeling	unknown	77	117	1	2	1	1	0	2	2	1	1	0	0	0	0	1	0	2	1	1	0	1	0	1	1	2	0	1	2	1	2	1	2	0	2	2	1	1	2	0	1	2	2	1	2	0	2	1
Keen	unknown	51	65	1	1	0	0	0	0	1	0	0	1	0	0	0	0	2	1	1	0	0	0	0	0	0	1	0	1	0	0	2	2	0	0	1	0	1	1	0	0	2	1	1	0	0	1	0	1
Keighley	F	43	56	0	0	1	0	0	2	2	0	1	0	0	1	1	1	0	0	1	0	1	0	0	0	0	0	0	0	2	0	0	1	2	0	2	0	0	1	0	1	0	0	1	1	0	0	1	1
Keir	M/F	53	69	0	0	0	0	0	0	0	0	0	0	0	0	0	1	0	0	0	0	0	0	0	0	1	0	0	0	0	0	0	1	0	0	0	0	0	0	1	0	2	1	0	0	1	0	0	0
Keith	M	146	7622	0	0	0	1	0	1	0	0	0	0	0	1	0	0	0	0	0	0	0	3	1	1	1	0	0	0	0	1	0	0	1	2	1	0	0	0	1	1	0	2	0	0	0	2	2	3
Kellett	unknown	70	121	0	0	1	0	0	0	0	0	0	0	2	0	1	1	0	2	0	2	1	1	0	2	0	3	1	0	1	1	1	1	3	2	0	3	0	2	2	0	0	0	2	1	0	0	4	1
Kelly	F	123	459	0	2	2	2	2	0	0	0	0	0	0	0	0	0	0	1	0	0	1	0	1	1	1	0	0	1	1	2	1	1	3	0	3	2	1	1	5	0	4	1	3	4	1	3	1	1
[truncated: 1,650 more rows]
[truncated: 131 more columns]
