# Supplementary material for: Network analysis of the social and demographic influences on name choice within the UK (1838-2016)
Source: PLoS One. 2018 Oct 31;13(10):e0205759. doi: 10.1371/journal.pone.0205759 (PMC6209202; doi:10.1371/journal.pone.0205759)
Supplement: S12 Table — (XLSX) [file pone.0205759.s013.xlsx]

## Sheet: Table S12
Table S12. Clusters of names with similar usage profiles in the local BMD dataset, obtained after network analysis of forename usage (as a percentage of total registered forenames per year).
The raw data used for this analysis (usage profiles of all forenames, as a percentage of registered births per year) is available in Table S8. This data was processed using the network analysis tool Graphia Professional, which generates a network graph from the name usage profiles.
Graphia Professional then derives clusters (that is, groups of names with similar usage profiles) by applying to the network graph the clustering algorithm MCL. This algorithm is applied, by default, with an inflation value (which determines cluster granularity) of 3.
The resulting clusters are numbered arbitrarily, in descending order of size (i.e. no. 1 being the largest). Note that as clusters are higher-order components of the network graph (that is, a cluster is a set of interconnected nodes), not all nodes will necessarily be assigned to a cluster. Those that do not are listed at the foot of the table.
Selected histograms are output by Graphia Professional. In each case, the vertical axis shows the average usage of each name in the cluster as a percentage of the registered forenames per year. The horizontal axis (unlabelled) represents year, from 1838 to 2014 (left to right). For ease of interpretation, the bar at the base of each histogram demarcates generations in arbitrary colours. Using col…
Name	Cluster	No. of connections made by this node (name)	Histograms of the average usage profile of selected clusters
Abednego	1	96
Abel	1	162	Cluster 1; peak usage c. 1843.
Abner	1	252
Abraham	1	340
Abram	1	253
Absalom	1	301
Absolom	1	141
Ackroyd	1	55
Adah	1	224
Adaline	1	25
Adeliza	1	40
Admiral	1	24
Adolphus	1	114
Agness	1	189
Ainsworth	1	8
Albin	1	14
Albina	1	3
Albion	1	2
Alfred	1	279
Alice	1	302
Allice	1	66
Alonza	1	13
Alonzo	1	119
Ambrose	1	318
Ambrosine	1	3
Ammon	1	65
Amos	1	341
Amphillis	1	104
Angelina	1	4
Ann	1	259
Annis	1	299
Aquila	1	212
Aquilla	1	27
Armitage	1	1
Asenath	1	105
Ashworth	1	264
Atkinson	1	177
Augusta	1	273
Augustus	1	217
Azariah	1	13
Barker	1	75
Barnard	1	144
Bartholomew	1	107
Bennett	1	115
Bessey	1	224
Bessy	1	281
Bethia	1	68
Betsey	1	267
Betsy	1	333
Blackburn	1	2
Bold	1	51
Booth	1	214
Bramley	1	12
Bridget	1	239
Brierley	1	65
Briggs	1	78
Brown	1	6
Buckley	1	35
Cadwalader	1	95
Cadwaladr	1	135
Catharine	1	275
Catherine	1	99
Cephas	1	173
Chadwick	1	73
Charity	1	153
Charles	1	325
Charlott	1	11
Christiana	1	342
Christianna	1	51
Christmas	1	94
Cicily	1	25
Clarinda	1	105
Clementina	1	249
Colonel	1	53
Comfort	1	232
Cornelius	1	336
Craven	1	155
Cyrus	1	6
Dan	1	191
Dianah	1	11
Dinah	1	312
Dionysius	1	5
Dixon	1	121
Dobson	1	58
Doctor	1	213
Dorah	1	17
Dorcas	1	170
Drusilla	1	209
Dyson	1	47
Easter	1	194
Ebenezer	1	322
Eber	1	159
Eccles	1	25
Edmond	1	129
Edmondson	1	122
Edmund	1	317
Edward	1	263
Edwards	1	25
Edwin	1	334
Eleanora	1	4
Eleazar	1	106
Eleazer	1	67
Elenor	1	127
Eli	1	307
Elias	1	309
Elihu	1	128
Elija	1	1
Elijah	1	176
Elinor	1	2
Eliza	1	348
Elizabeth	1	359
Elkanah	1	152
Ellen	1	345
Ellin	1	278
Ellinor	1	255
Ely	1	18
Emanuel	1	270
Emeline	1	201
Emely	1	116
Emila	1	121
Emiley	1	100
Emiline	1	143
Emily	1	49
Emma	1	37
Emmelina	1	2
Emmeline	1	209
Emmily	1	51
Emmott	1	1
Enoch	1	361
Enock	1	169
Enos	1	300
Ephraim	1	286
Erasmus	1	74
Esau	1	276
Ester	1	51
Esther	1	346
Evan	1	152
Ezekiah	1	12
Ezra	1	269
Faithful	1	5
Fanney	1	165
Fanny	1	337
Farnham	1	3
Festus	1	8
Fielden	1	38
Fielding	1	84
Firth	1	101
Foster	1	150
Foulds	1	60
Fountain	1	69
Frederic	1	315
Fredrick	1	215
Freeman	1	87
Friend	1	151
Gathorne	1	1
General	1	2
George	1	274
Georgiana	1	282
Gibson	1	164
Gomer	1	10
Goodman	1	29
Greenwood	1	255
Griffith	1	328
Grimshaw	1	139
Gustavus	1	35
Gwen	1	91
Hagar	1	209
Hainsworth	1	2
Halstead	1	74
Hamlet	1	250
Hampson	1	1
Hanah	1	77
Hannah	1	262
Hanry	1	1
Hanson	1	152
Happy	1	82
Hargreaves	1	293
Harriet	1	321
Harriett	1	301
Harriot	1	192
Harriott	1	155
Hartley	1	312
Haworth	1	233
Heber	1	138
Hellen	1	80
Henery	1	23
Henrietta	1	312
Henriette	1	78
Henry	1	351
Hephzibah	1	180
Hester	1	243
Hezekiah	1	282
Hindle	1	132
Hiram	1	320
Hodgson	1	141
Holdsworth	1	51
Holland	1	88
Holmes	1	178
Honour	1	45
Horatio	1	286
Howarth	1	74
Hugh	1	302
Humphrey	1	303
Illingworth	1	148
Ingham	1	107
Isaac	1	46
Isabella	1	98
Isaiah	1	339
Isiah	1	133
Israel	1	252
Issachar	1	18
Jabez	1	318
James	1	333
Jamima	1	82
Jane	1	308
Jannet	1	141
Jeffry	1	93
Jehu	1	110
Jemima	1	201
Jennet	1	237
Jennett	1	205
Jeremiah	1	304
Jervis	1	86
Jesse	1	313
Jessey	1	134
Jessy	1	142
Joah	1	19
Job	1	335
John	1	231
Johnson	1	275
Joice	1	81
Jonas	1	282
Joseph	1	321
Josephus	1	169
Josiah	1	337
Josias	1	66
Jowett	1	25
Jubal	1	6
Juliana	1	87
Kerenhappuch	1	51
Kershaw	1	1
Keturah	1	162
Kezia	1	257
Laban	1	120
Lambert	1	153
Lavina	1	177
Lavinia	1	293
Lees	1	169
Letitia	1	247
Lettice	1	300
Levi	1	66
Levina	1	200
Levinia	1	164
Levy	1	14
Lister	1	216
Livinia	1	135
Lord	1	25
Lot	1	302
Louisa	1	325
Lowry	1	103
Lucetta	1	14
Lucilla	1	38
Lucretia	1	205
Mahala	1	61
Mahalah	1	2
Major	1	188
Malinda	1	48
Mally	1	214
Manasseh	1	134
Manoah	1	165
Maranda	1	38
Margret	1	16
Maria	1	282
Marinda	1	93
Marmaduke	1	230
Marth	1	1
Martha	1	352
Mary	1	349
Maryann	1	135
Matilda	1	153
Matthias	1	122
Matty	1	44
Melicent	1	96
Melinda	1	2
Mercy	1	256
Milicent	1	82
Mills	1	60
Minerva	1	6
Mira	1	203
Mirah	1	15
Mortimer	1	1
Moses	1	340
Myers	1	3
Nancy	1	140
Nanny	1	264
Napoleon	1	98
Naylor	1	27
Nehemiah	1	236
Nephi	1	32
Nimrod	1	125
Noble	1	80
Oates	1	122
Obadiah	1	274
Octavius	1	154
Ormerod	1	236
Orpah	1	56
Pamelia	1	87
Pamila	1	2
Parkinson	1	92
Parthenia	1	1
Patience	1	284
Pearson	1	205
Peers	1	8
Pharaoh	1	124
Phebe	1	305
Philemon	1	69
Philis	1	3
Pickles	1	32
Precilla	1	134
Price	1	294
Pricilla	1	141
Priestley	1	166
Priscilla	1	342
Prudence	1	275
Pryce	1	231
Ralph	1	185
Ramsden	1	6
Randle	1	59
Ratcliffe	1	133
Rees	1	1
Reubin	1	104
Rhodes	1	90
Rice	1	219
Richardson	1	193
Richmal	1	87
Richmond	1	73
Robinson	1	272
Rosanna	1	274
Rosannah	1	341
Roseannah	1	50
Rosehannah	1	115
Rosetta	1	257
Rushton	1	21
Sabina	1	62
Sabra	1	36
Salina	1	4
Salome	1	34
Sampson	1	332
Samuel	1	224
Sarah	1	300
Schofield	1	75
Sebra	1	121
Selina	1	338
Septimus	1	306
Shadrach	1	204
Shadrack	1	120
Sharp	1	169
Shepherd	1	117
Sidonia	1	1
Silas	1	152
Silvanus	1	168
Silvester	1	271
Simeon	1	271
Simpson	1	194
Sinah	1	156
Smith	1	299
Snowden	1	1
Solomon	1	119
Squire	1	341
Stansfield	1	3
Stead	1	178
Stephenson	1	12
Sugden	1	1
Susanah	1	176
Susann	1	11
Susanna	1	261
Susannah	1	355
Susey	1	227
Susy	1	216
Sutcliffe	1	192
Tamar	1	180
Tamer	1	126
Tempest	1	4
Theodosia	1	211
Theophilus	1	293
Thirza	1	320
Thomas	1	329
Thomasine	1	111
Thompson	1	154
Thornton	1	90
Thurston	1	105
Titus	1	237
Townley	1	9
Tryphena	1	175
Turner	1	154
Uriah	1	292
Urias	1	1
Varley	1	2
Virtue	1	155
Walker	1	292
Walmsley	1	83
Walton	1	169
Washington	1	76
Watkin	1	263
Watson	1	294
Watts	1	80
Webster	1	53
Wellington	1	19
Wentworth	1	31
West	1	88
Whitaker	1	175
Whittaker	1	154
Wilbraham	1	144
Wiliam	1	72
Wilkinson	1	251
William	1	327
Williamson	1	83
Willoughby	1	42
Worthy	1	181
Wright	1	340
Yates	1	160
Young	1	230
Zilla	1	85
Zillah	1	250
Zilpah	1	202
Zilpha	1	79
Zipporah	1	143
Abid	2	76
Adam	2	313	Cluster 2; peak usage c. 1983.
Adeel	2	45
Adele	2	290
Adelle	2	47
Adil	2	45
Ahmed	2	136
Alastair	2	245
Aled	2	173
Alistair	2	286
Alister	2	1
Allister	2	14
Amar	2	97
Ami	2	136
Amie	2	219
Amjad	2	79
Amy	2	151
Angharad	2	187
Anna	2	257
Anna-marie	2	119
Anne-marie	2	180
Annmarie	2	150
Ann-marie	2	234
Anwar	2	61
Arron	2	248
Arwel	2	110
Arwyn	2	17
Ashley	2	223
Asia	2	46
Asif	2	178
Asim	2	40
Asma	2	53
Bibi	2	27
Brett	2	284
Bushra	2	135
Camilla	2	136
Candice	2	113
Carina	2	35
Carl	2	313
Carla	2	294
Carley	2	80
Carlie	2	22
Carly	2	170
Carmen	2	40
Carrie	2	77
Cassandra	2	239
Cassie	2	94
Cathy	2	206
Catrin	2	271
Ceri	2	274
Chantal	2	50
Charlene	2	152
Charmaine	2	204
Cherie	2	156
Christian	2	208
Christopher	2	299
Clair	2	184
Claire	2	258
Clare	2	255
Claudine	2	6
Clint	2	68
Corina	2	1
Corrine	2	8
Craig	2	322
Dafydd	2	213
Dale	2	258
Damian	2	255
Damien	2	261
Damion	2	186
Damon	2	142
Dane	2	105
Daniel	2	297
Danielle	2	228
Danny	2	225
Darren	2	214
Darryl	2	255
Daryl	2	135
Davinia	2	27
Dean	2	349
Deanne	2	101
Debbie	2	254
Delyth	2	164
Dina	2	15
Dominique	2	183
Dona	2	2
Donna	2	261
Duane	2	184
Ebrahim	2	72
Elen	2	80
Eleri	2	150
Elin	2	46
Estelle	2	5
Farah	2	164
Farhana	2	119
Farida	2	87
Farzana	2	209
Fay	2	107
Faye	2	216
Ffion	2	182
Fozia	2	201
Gareth	2	266
Gavin	2	229
Gayle	2	182
Gemma	2	183
Geraint	2	202
Gerallt	2	33
Gethin	2	65
Giles	2	30
Grant	2	169
Greg	2	213
Gregg	2	230
Gregory	2	291
Guy	2	232
Haley	2	224
Haroon	2	35
Hayley	2	273
Huw	2	233
Iain	2	267
Ibrar	2	102
Imran	2	172
Imtiaz	2	30
Irfan	2	162
Ismail	2	72
Iwan	2	68
Jaime	2	12
Jamie	2	295
Jamila	2	39
Janine	2	258
Jannine	2	92
Jarrod	2	15
Jason	2	131
Jemma	2	209
Jenna	2	93
Jenny	2	117
Joann	2	137
Joanna	2	292
Joanne	2	227
Jo-anne	2	155
Jodi	2	168
Jodie	2	270
Jody	2	178
Johnathan	2	153
Jolene	2	103
Jolyon	2	17
Jon	2	266
Jonathan	2	330
Jonathon	2	255
Julianne	2	8
Justin	2	147
Justine	2	89
Kamran	2	133
Karina	2	94
Karl	2	317
Karla	2	66
Katharine	2	248
Katherine	2	352
Kathrine	2	41
Kathy	2	186
Katrina	2	332
Katy	2	263
Kaylee	2	24
Kayleigh	2	161
Keiron	2	105
Kellie	2	200
Kelly	2	228
Keri	2	161
Kerri	2	193
Kerrie	2	259
Kerry	2	305
Kimberley	2	209
Kimberly	2	84
Kirk	2	192
Kirsten	2	128
Kirstie	2	150
Kirsty	2	226
Kris	2	136
Kristian	2	232
Kristina	2	126
Kristine	2	1
Kristopher	2	91
Kristy	2	194
Kurt	2	182
Lance	2	39
Laura	2	206
Laurie	2	131
Lea	2	127
Leanne	2	227
Lee	2	300
Leeanne	2	139
Leigh	2	280
Lian	2	88
Liane	2	137
Lianne	2	203
Lindsay	2	251
Lindsey	2	285
Linsey	2	169
Linzi	2	120
Lisa	2	251
Liza	2	122
Llinos	2	90
Lloyd	2	158
Lori	2	135
Lorna	2	199
Louise	2	329
Lowri	2	178
Lucinda	2	192
Lyndsay	2	208
Lyndsey	2	225
Lynsey	2	176
Majid	2	104
Manon	2	51
Marc	2	281
Mari	2	112
Martina	2	55
Mathew	2	276
Matthew	2	353
Melanie	2	244
Melissa	2	308
Michaela	2	115
Michelle	2	272
Miranda	2	1
Mohamed	2	46
Mohd	2	32
Mohmed	2	211
Mumtaz	2	55
Nabeela	2	6
Nadeem	2	170
Nadia	2	179
Nadine	2	223
Naeem	2	176
Najma	2	204
Naomi	2	271
Naseem	2	65
Nasim	2	106
Nasima	2	82
Nasreen	2	115
Natalie	2	261
Natasha	2	265
Nathalie	2	79
Naveed	2	132
Nazia	2	173
Nazma	2	75
Nia	2	175
Nichola	2	247
Nicholas	2	310
Nicky	2	199
Nicola	2	279
Nikki	2	165
Nina	2	154
Nisha	2	16
Nolan	2	1
Omer	2	1
Osian	2	125
Owain	2	115
Parveen	2	95
Penny	2	56
Philippa	2	255
Phillipa	2	175
Qasim	2	71
Rachael	2	313
Rachel	2	278
Rachelle	2	67
Raja	2	85
Rajinder	2	5
Razia	2	81
Razwana	2	119
Rebecca	2	296
Reena	2	22
Rehana	2	195
Rhian	2	255
Rhodri	2	126
Ricki	2	76
Ricky	2	205
Rikki	2	67
Rina	2	5
Rizwan	2	71
Rizwana	2	120
Rochelle	2	74
Rosanne	2	6
Roseanne	2	14
Ross	2	289
Roxanne	2	136
Rubina	2	34
Rukhsana	2	145
Ruksana	2	90
Sabrina	2	167
Safia	2	2
Safina	2	103
Saima	2	126
Saiqa	2	92
Saira	2	64
Sajad	2	81
Sajid	2	174
Salim	2	166
Sally-ann	2	75
Salma	2	93
Samantha	2	289
Sameena	2	114
Samina	2	205
Sammy	2	69
Sandeep	2	117
Sanjay	2	9
Saqib	2	106
Sara	2	311
Sarah-jane	2	176
Scot	2	2
Scott	2	308
Sean	2	241
Shabana	2	160
Shabnam	2	73
Shahid	2	120
Shahida	2	40
Shahnaz	2	67
Shakeel	2	1
Shamim	2	150
Shanaz	2	9
Shane	2	295
Shaun	2	261
Shawn	2	50
Shazia	2	164
Shelley	2	256
Shelly	2	198
Sheree	2	70
Sheridan	2	86
Sherrie	2	33
Sheryl	2	238
Shona	2	204
Sian	2	322
Simon	2	274
Simone	2	290
Siobhan	2	209
Sion	2	233
Sioned	2	219
Sobia	2	142
Sonya	2	229
Stacey	2	191
Stacie	2	135
Stacy	2	171
Stefan	2	136
Stefanie	2	156
Steffan	2	65
Stephanie	2	254
Stephenie	2	52
Stuart	2	286
Sue	2	60
Suhail	2	106
Sunil	2	95
Suzanna	2	110
Tahir	2	174
Tahira	2	34
Tammy	2	235
Tamsin	2	67
Tanveer	2	96
Tanya	2	287
Tara	2	230
Tariq	2	135
Tasneem	2	113
Teri	2	112
Terri	2	177
Terrie	2	11
Tessa	2	83
Tomos	2	74
Toni	2	296
Tristram	2	1
Usman	2	208
Uzma	2	115
Vicki	2	252
Vickie	2	85
Vicky	2	262
Victoria	2	333
Vikki	2	226
Wai	2	184
Waseem	2	142
Wasim	2	43
Wesley	2	96
Westley	2	55
Yasin	2	82
Yasmeen	2	121
Zaheer	2	146
Zahid	2	102
Zahida	2	110
Zahir	2	98
Zoe	2	328
Zoey	2	154
Zubair	2	135
Ada	3	184
Adela	3	13	Cluster 3; peak usage c. 1903.
Adelaide	3	237
Adelina	3	124
Adeline	3	196
Adolph	3	18
Agnes	3	242
Albert	3	233
Alberta	3	142
Alf	3	106
Algernon	3	156
Alick	3	99
Aloysius	3	111
Alphonso	3	37
Alphonsus	3	12
Amplias	3	1
Anice	3	1
Annetta	3	12
Annice	3	73
Annie	3	218
Archibald	3	191
Arnold	3	240
Arthur	3	234
Augustine	3	152
Austin	3	2
Barnet	3	159
Beatrice	3	211
Bedelia	3	1
Bell	3	75
Bert	3	178
Bertha	3	194
Bertie	3	145
Bertram	3	218
Bertrand	3	61
Berty	3	53
Bessie	3	228
Birt	3	37
Blanch	3	129
Blanche	3	219
Blodwen	3	208
Burt	3	21
Burton	3	41
Captain	3	5
Caradoc	3	94
Caradog	3	107
Carry	3	54
Cecil	3	224
Cecilia	3	227
Ceridwen	3	158
Cicely	3	209
Cissie	3	156
Cissy	3	118
Clara	3	208
Clarance	3	65
Clarence	3	207
Claribel	3	34
Clarice	3	218
Claris	3	47
Clarise	3	18
Clarissa	3	80
Claud	3	130
Claude	3	204
Clement	3	197
Constance	3	216
Cora	3	14
Crissie	3	41
Cuthbert	3	207
Cyril	3	210
Daisey	3	40
Decima	3	44
Dick	3	176
Dora	3	234
Doris	3	186
Dorris	3	85
Eda	3	94
Edgar	3	229
Edith	3	233
Edley	3	2
Effie	3	64
Egbert	3	105
Egerton	3	95
Eiluned	3	1
Elfrida	3	108
Ellaline	3	52
Elma	3	178
Elsie	3	203
Ena	3	74
Ernest	3	233
Esma	3	26
Essie	3	1
Ethel	3	198
Ethelbert	3	90
Etheldreda	3	59
Ethelinda	3	82
Ethell	3	6
Ethelreda	3	72
Ethelwyn	3	44
Ettie	3	157
Etty	3	146
Eugenia	3	86
Eugenie	3	1
Euphemia	3	98
Eustace	3	140
Eva	3	181
Evaline	3	84
Eveleen	3	36
Evelina	3	133
Eveline	3	220
Evelyn	3	200
Evelyne	3	83
Ewart	3	132
Fannie	3	133
Flora	3	131
Florence	3	218
Florie	3	106
Florrie	3	149
Florry	3	88
Flory	3	44
Flossie	3	140
Flossy	3	36
Frances	3	197
Francis	3	172
Frank	3	257
Fred	3	220
Frederick	3	224
Freida	3	5
Fritz	3	69
Garnet	3	24
Gershon	3	56
Gertie	3	149
Gertrude	3	194
Gerty	3	129
Gilbert	3	236
Gladstone	3	26
Gladys	3	203
Golda	3	3
Gwendolen	3	190
Gwendolin	3	70
Gwenith	3	20
Gwennie	3	140
Gwladus	3	8
Gwladys	3	209
Handel	3	167
Harold	3	231
Harrold	3	3
Harry	3	150
Hary	3	1
Hedley	3	145
Helena	3	90
Herbert	3	221
Herman	3	176
Hermann	3	75
Hermon	3	109
Hettie	3	161
Hetty	3	198
Hilda	3	213
Hildred	3	76
Honora	3	167
Honoria	3	2
Horace	3	217
Howel	3	63
Howell	3	192
Hubert	3	228
Hyman	3	174
Hypatia	3	18
Ida	3	218
Idwal	3	181
Ina	3	210
Irvin	3	120
Irvine	3	139
Irving	3	41
Irwin	3	87
Isidor	3	78
Isidore	3	122
Ivy	3	193
Janetta	3	82
Janey	3	71
Janie	3	129
Jeanie	3	153
Jeannie	3	1
Jennie	3	118
Jessie	3	229
Jim	3	224
Jinnie	3	106
Kate	3	27
Lancelot	3	166
Lazarus	3	140
Lena	3	184
Lenora	3	115
Lenorah	3	32
Leonard	3	247
Leonora	3	161
Lettie	3	58
Letty	3	115
Lilian	3	250
Lilias	3	76
Lilla	3	48
Lillias	3	65
Lillie	3	52
Lily	3	135
Lizzie	3	182
Llewellyn	3	140
Llewelyn	3	218
Lotty	3	79
Luther	3	38
Mabel	3	215
Madge	3	206
Maggie	3	180
Maggy	3	24
Mamie	3	119
Maretta	3	45
Margaretta	3	178
Margorie	3	82
Margory	3	39
Marjory	3	211
Marks	3	146
Maud	3	186
Maude	3	168
May	3	214
Mendel	3	15
Mercia	3	54
Meta	3	1
Mignon	3	18
Millicent	3	212
Milton	3	162
Minetta	3	27
Minnie	3	196
Miriam	3	228
Mona	3	185
Mornington	3	9
Morris	3	217
Murial	3	80
Myer	3	171
Myfanwy	3	225
Nance	3	83
Nancie	3	59
Nelley	3	33
Nellie	3	202
Nelly	3	174
Nelson	3	73
Nessie	3	4
Nettie	3	92
Nora	3	209
Norah	3	217
Norris	3	190
Olive	3	230
Osborn	3	18
Osborne	3	114
Osmond	3	159
Oswald	3	227
Oswell	3	54
Pansy	3	84
Pattie	3	177
Patty	3	97
Percival	3	207
Percy	3	197
Phillis	3	207
Phylis	3	138
Phyliss	3	91
Phyllis	3	180
Pollie	3	144
Polly	3	53
Queenie	3	150
Randal	3	23
Randolph	3	82
Reginald	3	240
Rennie	3	196
Reynold	3	4
Rhoda	3	245
Rosa	3	175
Rosamond	3	71
Rose	3	224
Rosina	3	188
Rowland	3	236
Royal	3	57
Rudolph	3	42
Sibyl	3	128
Sidney	3	246
Sissie	3	92
Sissy	3	63
Solly	3	23
Stanislaus	3	125
Sydney	3	232
Sylvester	3	184
Talbot	3	1
Theodora	3	40
Thora	3	77
Tom	3	204
Urban	3	4
Vida	3	140
Viola	3	93
Violet	3	218
Violetta	3	192
Walburga	3	1
Wallace	3	226
Walter	3	231
Wilbert	3	31
Wilfred	3	223
Wilfrid	3	164
Wilhelmina	3	156
Wilhelmine	3	21
Willie	3	186
Wilmot	3	122
Wilton	3	86
Winefride	3	122
Winfred	3	69
Winifred	3	221
Winifrid	3	44
Winnie	3	150
Winnifred	3	36
Wolf	3	105
Woolf	3	99
Yetta	3	144
Aaliyah	4	233
Abdullah	4	169	Cluster 4; peak usage c. 2011.
Abi	4	119
Abu	4	55
Addison	4	121
Aiden	4	285
Aisha	4	228
Ajay	4	48
Alesha	4	146
Alexa	4	111
Alexis	4	149
Alfie	4	270
Alisha	4	314
Aliya	4	79
Alyssa	4	231
Amelia	4	218
Amelie	4	181
Amira	4	92
Angel	4	251
Annabel	4	304
Annabelle	4	169
Annalise	4	133
Anya	4	270
Aoife	4	245
Archie	4	275
Ashton	4	113
Aston	4	148
Autumn	4	178
Ava	4	217
Bailey	4	319
Beau	4	235
Bella	4	112
Billy	4	374
Blake	4	233
Bobbie	4	152
Bobby	4	175
Brodie	4	217
Brooke	4	184
Brooklyn	4	240
Byron	4	99
Caitlin	4	271
Caitlyn	4	215
Caleb	4	248
Carter	4	166
Casper	4	95
Cerys	4	218
Charley	4	205
Charlie	4	335
Clayton	4	141
Coby	4	195
Cody	4	282
Cole	4	293
Connie	4	55
Corey	4	309
Cory	4	194
Crystal	4	49
Daisy	4	218
Dallas	4	1
Darcey	4	243
Darcie	4	160
Darcy	4	262
Devon	4	278
Dexter	4	160
Dillon	4	322
Dylan	4	342
Ebony	4	270
Eddie	4	128
Eden	4	248
Edie	4	74
Elise	4	279
Elissa	4	58
Ella	4	285
Ellie	4	271
Ellie-mae	4	151
Elliot	4	322
Ellis	4	198
Elsa	4	106
Elysia	4	182
Emilia	4	243
Emmie	4	69
Emmy	4	134
Erin	4	333
Esme	4	224
Ethan	4	358
Euan	4	255
Eve	4	243
Evie	4	265
Ewan	4	288
Faith	4	266
Felicity	4	42
Felix	4	269
Finlay	4	249
Finley	4	292
Finn	4	237
Fletcher	4	130
Flynn	4	204
Frankie	4	227
Fraser	4	218
Freddie	4	258
Freya	4	313
Gabriel	4	280
Gabriella	4	258
Georgie	4	208
Grace	4	254
Gracie	4	224
Hamzah	4	132
Hanna	4	35
Haris	4	88
Harley	4	237
Harris	4	109
Harrison	4	327
Harvey	4	295
Hassan	4	88
Hattie	4	52
Hayden	4	284
Heidi	4	152
Henri	4	61
Hermione	4	70
Honey	4	117
Hope	4	239
Hugo	4	172
Ibrahim	4	234
Imogen	4	326
Iona	4	179
Isabel	4	198
Isabelle	4	302
Isla	4	194
Isobel	4	281
Isobella	4	154
Isobelle	4	123
Jackson	4	256
Jacob	4	347
Jaiden	4	179
Jasper	4	183
Jayden	4	210
Jenson	4	155
Jimmy	4	96
Jonah	4	151
Jorja	4	157
Jude	4	240
Junior	4	159
Kacey	4	166
Kade	4	204
Kaden	4	147
Kai	4	336
Kaiden	4	206
Kaitlin	4	214
Kaitlyn	4	236
Kallum	4	81
Kasey	4	155
Katelyn	4	262
Kayden	4	175
Kayla	4	185
Keaton	4	166
Keelan	4	112
Keira	4	205
Keisha	4	68
Kendal	4	122
Kenzie	4	145
Kian	4	281
Kiera	4	304
Kira	4	246
Kitty	4	3
Kye	4	186
Kyran	4	43
Lacey	4	184
Laila	4	138
Lana	4	122
Layla	4	201
Layton	4	181
Leighton	4	182
Leila	4	178
Lennon	4	232
Lenny	4	74
Leo	4	250
Leon	4	327
Lexi	4	162
Lexie	4	185
Lia	4	77
Libby	4	285
Liberty	4	168
Lilia	4	115
Lillia	4	110
Lilly	4	102
Lily-mae	4	129
Lincoln	4	114
Logan	4	236
Lois	4	197
Lola	4	219
Lottie	4	118
Louie	4	46
Luca	4	244
Lucas	4	252
Lucia	4	211
Luis	4	158
Luka	4	130
Macey	4	252
Mackenzie	4	126
Macy	4	212
Maddison	4	252
Madeline	4	13
Madison	4	300
Mae	4	115
Maia	4	172
Maisie	4	310
Maisy	4	237
Malachi	4	190
Marissa	4	28
Marshall	4	59
Mason	4	248
Max	4	348
Maximilian	4	165
Maxwell	4	208
Mckenzie	4	136
Melody	4	133
Mia	4	318
Micah	4	126
Millie	4	321
Milly	4	152
Milo	4	140
Mohammed	4	282
Mollie	4	254
Montgomery	4	61
Muhammad	4	176
Muhammed	4	188
Mya	4	197
Myles	4	259
Natalia	4	212
Nell	4	104
Neve	4	233
Niamh	4	299
Noah	4	230
Oliver	4	397
Olivia	4	377
Ollie	4	167
Orla	4	135
Oscar	4	267
Otto	4	30
Owen	4	107
Phoebe	4	178
Phoenix	4	144
Poppy	4	301
Preston	4	137
Raphael	4	163
Regan	4	170
Reggie	4	119
Remi	4	81
Reuben	4	128
Riley	4	188
Rio	4	246
Rocco	4	132
Rohan	4	200
Roman	4	159
Rosie	4	340
Rowan	4	288
Ruben	4	162
Ruby	4	239
Sami	4	95
Samson	4	3
Savannah	4	156
Scarlet	4	149
Scarlett	4	254
Sebastian	4	306
Seren	4	158
Seth	4	142
Shay	4	193
Shayne	4	22
Sheikh	4	87
Sienna	4	170
Sky	4	158
Skye	4	234
Sofia	4	212
Sol	4	138
Sonny	4	268
Sophia	4	81
Spencer	4	147
Summer	4	246
Syeda	4	196
Tabitha	4	175
Talia	4	178
Tallulah	4	143
Tamzin	4	114
Taylor	4	315
Teddy	4	121
Tegan	4	199
Tess	4	71
Thea	4	227
Theo	4	214
Tia	4	278
Tiegan	4	140
Tillie	4	105
Tilly	4	254
Tobias	4	308
Toby	4	321
Travis	4	195
Trinity	4	112
Tyler	4	349
Will	4	168
Willow	4	166
Zac	4	331
Zach	4	183
Zachary	4	292
Zack	4	289
Zain	4	171
Zainab	4	188
Zak	4	327
Zara	4	263
Aian	5	12
Aileen	5	236	Cluster 5; peak usage c. 1933.
Alban	5	70
Alec	5	182
Alfreda	5	178
Aline	5	2
Allan	5	268
Allen	5	116
Alma	5	204
Althea	5	5
Alun	5	93
Alwena	5	195
Alwin	5	3
Alwyn	5	261
Alwyne	5	152
Arfon	5	42
Arline	5	57
Aubrey	5	185
Audrey	5	181
Auriol	5	62
Averil	5	165
Avis	5	216
Barbara	5	256
Basil	5	205
Bernard	5	274
Bernardette	5	175
Bernice	5	148
Berwyn	5	4
Beryl	5	221
Beti	5	26
Bette	5	42
Bettina	5	1
Bettine	5	75
Betty	5	78
Beulah	5	99
Brain	5	57
Bramwell	5	2
Brenda	5	236
Brian	5	209
Brinley	5	25
Bryan	5	206
Buddug	5	150
Cathleen	5	134
Cecelia	5	11
Cedric	5	214
Ceinwen	5	181
Celia	5	205
Cledwyn	5	201
Clifford	5	237
Cynthia	5	237
Daphne	5	251
Delphine	5	26
Denis	5	255
Dennis	5	239
Denys	5	184
Denzil	5	10
Dereck	5	46
Derek	5	235
Derick	5	187
Derrick	5	192
Deryck	5	30
Deryk	5	49
Desmond	5	200
Dilwyn	5	5
Dilys	5	256
Dolores	5	162
Donald	5	230
Doreen	5	217
Dorothea	5	226
Dorothy	5	258
Douglas	5	192
Dudley	5	59
Dulcie	5	9
Dylis	5	85
Dyllis	5	127
Dylys	5	77
Edna	5	196
Edyth	5	2
Edythe	5	55
Eifion	5	180
Eileen	5	278
Eira	5	159
Eirlys	5	229
Eirwen	5	231
Elfed	5	183
Eluned	5	215
Elvet	5	90
Elwyn	5	248
Emlyn	5	181
Emrys	5	217
Emyr	5	196
Enid	5	261
Eric	5	259
Eryl	5	168
Eunice	5	258
Eurwen	5	119
Eurwyn	5	61
Franklyn	5	1
Freda	5	241
Frieda	5	1
Geoffery	5	35
Geoffrey	5	275
Gerald	5	260
Gerard	5	224
Glenice	5	138
Glenys	5	239
Glyndwr	5	125
Glynne	5	220
Godfrey	5	195
Gorden	5	14
Gordon	5	242
Goronwy	5	167
Granville	5	212
Greta	5	181
Gwenda	5	243
Gwendoline	5	253
Gweneth	5	221
Gwenfron	5	175
Gwenneth	5	98
Gwenyth	5	178
Gwilym	5	258
Gwyndaf	5	19
Gwynedd	5	25
Gwyneth	5	273
Gwynfor	5	233
Gwynfryn	5	216
Gwynn	5	130
Gwynne	5	156
Gwynneth	5	229
Heulwen	5	143
Hughie	5	185
Hylda	5	138
Hywel	5	190
Idris	5	148
Ifor	5	147
Ileen	5	44
Ilene	5	126
Iola	5	22
Iorwerth	5	211
Irene	5	242
Iris	5	220
Irma	5	9
Islwyn	5	170
Ivan	5	238
Ivor	5	268
Jean	5	241
Jeane	5	78
Jeanne	5	220
Joan	5	237
Jose	5	62
Josephine	5	283
Joyce	5	223
Joycelyn	5	142
June	5	223
Kathleen	5	274
Kathlyn	5	124
Keneth	5	100
Kenneth	5	259
Laurence	5	64
Lawrence	5	240
Leslie	5	243
Lillian	5	207
Lionel	5	236
Maelor	5	7
Magdalen	5	100
Maglona	5	1
Mair	5	241
Mairwen	5	167
Majorie	5	133
Maldwyn	5	235
Margaret	5	46
Margarita	5	190
Margery	5	225
Marguerita	5	193
Marguerite	5	234
Marian	5	254
Marina	5	1
Marion	5	271
Marjery	5	4
Marjorie	5	242
Marlene	5	145
Maureen	5	189
Maurice	5	262
Mavis	5	203
Meirion	5	227
Meiriona	5	35
Meirionwen	5	36
Meirwen	5	118
Melba	5	64
Melville	5	100
Menai	5	131
Menna	5	166
Merfyn	5	154
Merle	5	115
Merton	5	88
Mervyn	5	239
Meurig	5	82
Mildred	5	234
Monica	5	266
Moreen	5	163
Morfudd	5	182
Morfydd	5	206
Morwena	5	107
Moyra	5	252
Muriel	5	231
Myra	5	252
Myrna	5	65
Myrtle	5	204
Nan	5	158
Nesta	5	239
Neta	5	70
Netta	5	140
Nevil	5	135
Neville	5	220
Nita	5	182
Noel	5	240
Nona	5	13
Norbert	5	186
Noreen	5	216
Norma	5	215
Norman	5	253
Olga	5	242
Olwen	5	238
Olwin	5	53
Olwyn	5	236
Oriel	5	2
Pearl	5	254
Peggie	5	41
Peggy	5	126
Philomena	5	204
Primrose	5	42
Ramon	5	103
Raymond	5	281
Raymund	5	39
Reg	5	22
Rena	5	135
Rene	5	196
Renee	5	160
Renie	5	132
Reta	5	157
Rex	5	208
Rhianon	5	24
Rhona	5	214
Rita	5	253
Roland	5	244
Roma	5	122
Rona	5	234
Ronald	5	247
Rosalie	5	78
Rosaline	5	218
Roy	5	259
Royden	5	156
Roydon	5	25
Selwyn	5	200
Sheelah	5	58
Sheila	5	237
Sheilah	5	154
Shelah	5	7
Shirley	5	91
Stanley	5	227
Stella	5	268
Sybil	5	239
Sylvia	5	240
Tecwyn	5	199
Tegwen	5	157
Tegwyn	5	149
Terance	5	155
Teresa	5	178
Terrance	5	189
Thelma	5	230
Thomasina	5	1
Tudor	5	34
Una	5	167
Ursula	5	133
Valarie	5	68
Valeria	5	118
Valmai	5	137
Veda	5	2
Velma	5	178
Vera	5	205
Verna	5	107
Vernon	5	251
Verona	5	2
Veronica	5	282
Victor	5	203
Vilma	5	140
Vincent	5	236
Wenda	5	14
Wilma	5	95
Winifreda	5	114
Winifrede	5	26
Winifride	5	94
Winston	5	1
Wynn	5	40
Wynne	5	57
Aaron	6	299
Abbey	6	178	Cluster 6; peak usage c. 1998.
Abbi	6	54
Abbie	6	288
Abby	6	239
Abigail	6	327
Aidan	6	306
Aimee	6	341
Alannah	6	146
Alex	6	344
Alexander	6	306
Alexandra	6	310
Alicia	6	312
Alysha	6	158
Amber	6	337
Amir	6	140
Angus	6	132
Anisa	6	93
Anisha	6	127
Antonia	6	239
April	6	96
Arran	6	214
Asad	6	12
Ashlea	6	47
Ashleigh	6	223
Ayesha	6	133
Aysha	6	139
Barnaby	6	138
Becky	6	154
Ben	6	301
Benedict	6	130
Benjamin	6	131
Benn	6	8
Beth	6	268
Bethan	6	300
Bethanie	6	150
Bethany	6	239
Bilal	6	144
Billie	6	64
Brad	6	125
Bradley	6	287
Brandon	6	251
Bridie	6	86
Briony	6	128
Brogan	6	133
Bronwyn	6	6
Bryony	6	232
Callan	6	108
Callum	6	304
Calum	6	264
Calvin	6	44
Cameron	6	317
Cara	6	241
Casey	6	299
Cavan	6	71
Chad	6	153
Chantel	6	94
Chantelle	6	232
Charis	6	84
Charlotte	6	219
Chelsea	6	174
Chelsey	6	134
Chelsie	6	115
Chloe	6	286
Christie	6	98
Christy	6	44
Ciara	6	239
Ciaran	6	175
Claudia	6	174
Clementine	6	79
Codie	6	129
Conner	6	200
Connor	6	300
Conor	6	196
Coral	6	66
Courtney	6	182
Curtis	6	231
Daniella	6	224
Dannielle	6	128
Darius	6	7
Deanna	6	9
Declan	6	331
Demi	6	163
Dion	6	146
Dominic	6	312
Drew	6	201
Elanor	6	1
Eleanor	6	37
Elena	6	162
Elisha	6	158
Elle	6	123
Ellena	6	98
Elliott	6	320
Eloise	6	248
Emilie	6	98
Fern	6	135
Fleur	6	10
Francesca	6	325
Frazer	6	156
Gabrielle	6	216
Georgia	6	246
Georgina	6	188
Hajra	6	67
Hamish	6	175
Hasan	6	110
Haydn	6	61
Henna	6	91
Hollie	6	311
Holly	6	342
Ieuan	6	2
India	6	234
Jack	6	260
Jade	6	222
Jak	6	139
Jake	6	339
Jamal	6	104
Jared	6	187
Jasmin	6	212
Jasmine	6	328
Jay	6	280
Jazmin	6	121
Jed	6	160
Jerome	6	42
Jessica	6	336
Joe	6	205
Joel	6	317
Johnathon	6	43
Jordan	6	186
Jordon	6	125
Josef	6	151
Josh	6	245
Joshua	6	322
Josie	6	174
Joss	6	69
Kaine	6	69
Kane	6	265
Kara	6	201
Karis	6	104
Katey	6	1
Katie	6	340
Kaya	6	101
Kayley	6	67
Keeley	6	200
Keely	6	189
Keenan	6	120
Keir	6	34
Keiran	6	226
Kelsey	6	279
Kelsie	6	116
Kieran	6	290
Kieren	6	192
Kieron	6	209
Kiran	6	168
Kurtis	6	141
Kyle	6	314
Lara	6	192
Lauren	6	246
Leah	6	282
Leoni	6	91
Leonie	6	133
Lewis	6	313
Liam	6	307
Loren	6	140
Louis	6	233
Lucie	6	249
Lucy	6	92
Luke	6	307
Madeleine	6	265
Marcus	6	168
Mariam	6	155
Matt	6	91
Maximillian	6	91
Meg	6	105
Megan	6	281
Meghan	6	162
Mica	6	113
Miles	6	49
Mitchel	6	125
Mitchell	6	252
Molly	6	291
Morgan	6	227
Nathan	6	313
Nathanael	6	95
Nathanial	6	21
Neelam	6	135
Niall	6	221
Nicole	6	285
Nikita	6	129
Otis	6	46
Paige	6	280
Paris	6	94
Rebekah	6	173
Reece	6	292
Rhianna	6	189
Rhianne	6	124
Rhiannon	6	265
Rhys	6	306
Ria	6	17
Robbie	6	291
Robyn	6	227
Roisin	6	119
Rory	6	289
Ryan	6	276
Sadie	6	186
Saffron	6	184
Sam	6	158
Sana	6	140
Sasha	6	263
Saskia	6	152
Saul	6	113
Shanice	6	49
Shannon	6	149
Sharna	6	130
Shauna	6	151
Shelby	6	123
Sheldon	6	14
Sinead	6	129
Sophie	6	322
Syed	6	222
Tamara	6	145
Tiffany	6	185
Todd	6	126
Tomas	6	167
Tristan	6	184
Tyrone	6	90
Umar	6	27
Verity	6	110
Waqas	6	67
Yasmin	6	243
Yasmine	6	71
Adrian	7	255
Alison	7	229	Cluster 7; peak usage c. 1963.
Allison	7	191
Allyson	7	90
Alyson	7	169
Amanda	7	225
Andrea	7	213
Andrew	7	269
Andria	7	63
Anette	7	7
Angela	7	245
Annwen	7	1
Antony	7	226
Audra	7	18
Baljit	7	4
Belinda	7	190
Bernadine	7	26
Beverley	7	178
Beverly	7	144
Brendan	7	190
Brent	7	185
Bryn	7	110
Caren	7	100
Carey	7	76
Carmel	7	170
Caroline	7	42
Carolyn	7	229
Carolyne	7	103
Caron	7	139
Carron	7	80
Cathryn	7	225
Cheryl	7	277
Cindy	7	46
Claudette	7	27
Clinton	7	41
Colette	7	232
Colleen	7	103
[truncated: 841 more rows]
