# Supplementary material for: Network analysis of the social and demographic influences on name choice within the UK (1838-2016)
Source: PLoS One. 2018 Oct 31;13(10):e0205759. doi: 10.1371/journal.pone.0205759 (PMC6209202; doi:10.1371/journal.pone.0205759)
Supplement: S13 Table — (XLSX) [file pone.0205759.s014.xlsx]

## Sheet: Table S13
Table S13. Usage of forenames in the Office for National Statistics dataset, as a percentage of total registered forenames per year.
The raw data informing this table - the absolute number of live births per year - are obtained from the UK Office for National Statistics: https://www.ons.gov.uk/file?uri=/peoplepopulationandcommunity/birthsdeathsandmarriages/livebirths/datasets/babynamesenglandandwalesbabynamesstatisticsgirls/2016/adhocallbabynames1996to2016.xls, accessed 1st February 2018.
Names where the total number of records, across all years, is < 500 are excluded. Note that as a consequence, the summed percentages in each column will not amount to 100%.
name	gender	1996	1997	1998	1999	2000	2001	2002	2003	2004	2005	2006	2007	2008	2009	2010	2011	2012	2013	2014	2015	2016
AADAM	M	0.005	0.005	0.008	0.009	0.007	0.009	0.014	0.012	0.011	0.014	0.011	0.011	0.012	0.013	0.009	0.012	0.014	0.017	0.017	0.022	0.023
AADIL	M	0.005	0.004	0.005	0.007	0.006	0.006	0.006	0.005	0.006	0.007	0.005	0.005	0.003	0.002	0.003	0.004	0.002	0.002	0.004	0.003	0.002
AAHIL	M	0	0	0	0	0	0	0	0	0.001	0.002	0.001	0.001	0.003	0.004	0.006	0.005	0.009	0.009	0.013	0.014	0.017
AAISHA	F	0.002	0.002	0.004	0.005	0.005	0.006	0.008	0.007	0.006	0.006	0.006	0.008	0.006	0.004	0.004	0.005	0.005	0.005	0.003	0.003	0.003
AALIYA	F	0.002	0.002	0.002	0.002	0.004	0.004	0.006	0.005	0.007	0.005	0.004	0.004	0.004	0.004	0.006	0.004	0.005	0.005	0.007	0.004	0.005
AALIYAH	F	0.018	0.021	0.019	0.012	0.026	0.041	0.096	0.092	0.082	0.071	0.079	0.059	0.064	0.064	0.066	0.075	0.068	0.072	0.07	0.066	0.075
AAMINA	F	0.002	0.003	0.005	0.004	0.005	0.007	0.008	0.008	0.009	0.012	0.009	0.011	0.009	0.012	0.01	0.01	0.008	0.01	0.007	0.009	0.008
AAMINAH	F	0.003	0.004	0.004	0.006	0.008	0.006	0.01	0.012	0.009	0.01	0.011	0.013	0.014	0.015	0.017	0.018	0.018	0.021	0.021	0.02	0.015
AAMIR	M	0.009	0.008	0.006	0.008	0.005	0.005	0.005	0.005	0.003	0.003	0.004	0.003	0.003	0.002	0.004	0.003	0.003	0.003	0.003	0.005	0.003
AANYA	F	0	0	0	0	0.001	0.001	0.002	0.002	0.002	0.002	0.003	0.003	0.006	0.004	0.009	0.011	0.007	0.007	0.008	0.011	0.005
AARAV	M	0	0	0	0	0	0	0	0.001	0	0.002	0.004	0.004	0.005	0.013	0.016	0.018	0.019	0.026	0.027	0.026	0.025
AARON	M	0.409	0.411	0.419	0.368	0.348	0.32	0.342	0.283	0.289	0.26	0.261	0.237	0.208	0.208	0.199	0.172	0.143	0.121	0.128	0.121	0.11
AARYAN	M	0	0	0.001	0.001	0	0	0.002	0.002	0.004	0.007	0.01	0.009	0.01	0.012	0.011	0.012	0.011	0.011	0.012	0.013	0.016
AAYAN	M	0	0	0	0	0	0	0	0	0.001	0.003	0.012	0.016	0.016	0.019	0.013	0.012	0.013	0.012	0.013	0.014	0.018
ABBAS	M	0.006	0.005	0.008	0.006	0.009	0.006	0.01	0.009	0.009	0.006	0.01	0.005	0.007	0.01	0.007	0.007	0.006	0.008	0.009	0.008	0.007
ABBEY	F	0.041	0.045	0.04	0.039	0.039	0.039	0.035	0.032	0.031	0.019	0.015	0.014	0.016	0.011	0.01	0.01	0.009	0.007	0.008	0.005	0.004
ABBI	F	0.012	0.013	0.012	0.013	0.018	0.016	0.018	0.016	0.017	0.012	0.01	0.006	0.007	0.005	0.003	0.004	0.004	0.002	0.002	0.001	0.001
ABBIE	F	0.211	0.176	0.179	0.178	0.197	0.203	0.207	0.223	0.21	0.168	0.117	0.103	0.091	0.071	0.063	0.05	0.046	0.036	0.031	0.021	0.019
ABBIGAIL	F	0.008	0.008	0.006	0.005	0.007	0.007	0.006	0.006	0.006	0.006	0.003	0.004	0.004	0.003	0.004	0.002	0.003	0.002	0.002	0.001	0.001
ABBY	F	0.045	0.043	0.047	0.049	0.064	0.08	0.082	0.086	0.068	0.04	0.026	0.032	0.02	0.016	0.015	0.016	0.011	0.011	0.009	0.007	0.008
ABDIRAHMAN	M	0.002	0.002	0.005	0.004	0.004	0.004	0.007	0.01	0.011	0.015	0.016	0.014	0.014	0.012	0.011	0.01	0.01	0.01	0.008	0.007	0.007
ABDUL	M	0.033	0.039	0.039	0.039	0.041	0.042	0.047	0.053	0.047	0.047	0.05	0.047	0.045	0.048	0.051	0.043	0.047	0.047	0.048	0.047	0.042
ABDULLAH	M	0.014	0.016	0.015	0.024	0.027	0.03	0.034	0.037	0.035	0.04	0.043	0.05	0.047	0.048	0.048	0.053	0.054	0.052	0.058	0.06	0.057
ABDULLAHI	M	0.003	0.003	0.002	0.004	0.004	0.005	0.007	0.008	0.008	0.007	0.011	0.009	0.007	0.009	0.007	0.009	0.008	0.007	0.005	0.006	0.006
ABDULRAHMAN	M	0.002	0.002	0.003	0.003	0.003	0.004	0.005	0.006	0.008	0.008	0.006	0.007	0.008	0.008	0.011	0.009	0.009	0.009	0.01	0.01	0.009
ABDUR	M	0.001	0.001	0.001	0.002	0.004	0.003	0.005	0.004	0.004	0.005	0.005	0.005	0.006	0.004	0.005	0.005	0.006	0.005	0.006	0.005	0.004
ABEL	M	0.001	0.002	0.003	0.002	0.004	0.003	0.003	0.003	0.005	0.004	0.008	0.006	0.006	0.005	0.007	0.011	0.01	0.017	0.021	0.025	0.039
ABI	F	0.008	0.005	0.005	0.004	0.006	0.005	0.008	0.014	0.036	0.038	0.027	0.023	0.022	0.014	0.008	0.009	0.004	0.005	0.005	0.002	0.002
ABIGAIL	F	0.422	0.423	0.414	0.41	0.412	0.388	0.417	0.457	0.445	0.412	0.347	0.316	0.301	0.257	0.245	0.224	0.196	0.185	0.185	0.176	0.16
ABRAHAM	M	0.007	0.007	0.007	0.007	0.011	0.01	0.008	0.009	0.013	0.01	0.009	0.009	0.01	0.011	0.01	0.01	0.009	0.01	0.013	0.013	0.013
ABU	M	0.004	0.006	0.007	0.007	0.008	0.008	0.01	0.01	0.007	0.008	0.008	0.006	0.007	0.008	0.005	0.006	0.006	0.007	0.011	0.005	0.006
ABUBAKAR	M	0.002	0.002	0.003	0.001	0.003	0.005	0.004	0.005	0.004	0.004	0.005	0.006	0.007	0.006	0.005	0.007	0.006	0.005	0.006	0.005	0.006
ADA	M/F	0.001	0.002	0.001	0.001	0.002	0.002	0.001	0.002	0.002	0.005	0.005	0.005	0.009	0.011	0.013	0.019	0.019	0.026	0.034	0.046	0.053
ADAM	M	0.738	0.692	0.636	0.672	0.667	0.696	0.635	0.589	0.494	0.48	0.432	0.384	0.353	0.338	0.313	0.309	0.284	0.274	0.28	0.297	0.284
ADDISON	M/F	0.002	0.001	0.002	0.002	0.002	0.005	0.004	0.004	0.005	0.009	0.008	0.011	0.015	0.018	0.019	0.02	0.022	0.017	0.014	0.017	0.018
ADEEL	M	0.006	0.008	0.006	0.006	0.007	0.006	0.008	0.004	0.005	0.004	0.003	0.004	0.003	0.004	0.002	0.002	0.002	0.002	0.002	0.001	0.002
ADELAIDE	F	0.003	0.005	0.003	0.004	0.004	0.003	0.004	0.005	0.004	0.003	0.004	0.004	0.006	0.006	0.006	0.007	0.006	0.01	0.008	0.012	0.011
ADELE	F	0.023	0.023	0.028	0.023	0.025	0.021	0.018	0.01	0.012	0.009	0.009	0.009	0.013	0.007	0.008	0.014	0.013	0.011	0.011	0.011	0.012
ADEM	M	0.003	0.003	0.003	0.003	0.004	0.004	0.004	0.003	0.004	0.003	0.007	0.005	0.005	0.005	0.005	0.005	0.006	0.005	0.004	0.004	0.005
ADEN	M/F	0.004	0.003	0.003	0.004	0.004	0.005	0.006	0.006	0.007	0.007	0.006	0.005	0.011	0.015	0.015	0.009	0.008	0.007	0.008	0.006	0.007
ADIL	M	0.014	0.02	0.019	0.017	0.02	0.023	0.018	0.024	0.019	0.018	0.017	0.015	0.014	0.01	0.008	0.008	0.01	0.008	0.008	0.007	0.007
ADITYA	M	0	0.002	0.002	0.002	0.002	0.002	0.003	0.004	0.005	0.005	0.008	0.007	0.009	0.006	0.007	0.008	0.007	0.007	0.007	0.005	0.003
ADNAN	M	0.009	0.007	0.009	0.01	0.011	0.013	0.014	0.011	0.012	0.011	0.007	0.009	0.011	0.008	0.008	0.007	0.008	0.007	0.007	0.008	0.009
ADRIAN	M/F	0.025	0.024	0.019	0.019	0.021	0.017	0.016	0.02	0.02	0.022	0.025	0.036	0.036	0.04	0.04	0.035	0.04	0.043	0.036	0.034	0.039
ADRIANA	F	0.002	0.003	0.004	0.003	0.005	0.004	0.003	0.005	0.004	0.005	0.007	0.006	0.006	0.008	0.01	0.011	0.014	0.014	0.016	0.015	0.015
AGATHA	F	0.002	0.002	0.002	0.003	0.004	0.003	0.003	0.003	0.004	0.005	0.005	0.004	0.007	0.007	0.006	0.007	0.006	0.008	0.008	0.01	0.009
AGNES	F	0.001	0.004	0.004	0.003	0.005	0.004	0.004	0.003	0.005	0.004	0.005	0.005	0.006	0.01	0.007	0.01	0.011	0.01	0.015	0.022	0.021
AHMAD	M	0.009	0.008	0.008	0.01	0.011	0.015	0.017	0.016	0.018	0.021	0.019	0.019	0.022	0.025	0.025	0.021	0.021	0.026	0.026	0.03	0.03
AHMED	M	0.034	0.029	0.031	0.034	0.031	0.04	0.044	0.052	0.046	0.05	0.049	0.051	0.053	0.053	0.05	0.048	0.056	0.054	0.048	0.05	0.053
AIDAN	M/F	0.111	0.12	0.119	0.129	0.131	0.129	0.161	0.145	0.152	0.145	0.13	0.136	0.114	0.132	0.106	0.095	0.08	0.065	0.057	0.066	0.057
AIDEN	M/F	0.058	0.058	0.065	0.072	0.068	0.063	0.073	0.079	0.082	0.084	0.087	0.085	0.091	0.138	0.153	0.161	0.123	0.104	0.093	0.088	0.098
AILA	F	0	0.001	0	0.001	0	0.001	0.001	0.001	0.001	0.002	0.002	0.003	0.005	0.003	0.006	0.007	0.009	0.009	0.01	0.013	0.011
AILSA	F	0.006	0.006	0.007	0.006	0.005	0.006	0.005	0.004	0.004	0.004	0.004	0.004	0.003	0.003	0.004	0.004	0.003	0.003	0.005	0.004	0.004
AIMEE	F	0.143	0.159	0.135	0.133	0.127	0.13	0.144	0.18	0.2	0.188	0.148	0.125	0.108	0.138	0.111	0.083	0.053	0.043	0.041	0.021	0.018
AINE	F	0.006	0.006	0.004	0.005	0.008	0.005	0.007	0.007	0.004	0.006	0.005	0.006	0.005	0.003	0.006	0.004	0.002	0.005	0.005	0.004	0.005
AISHA	F	0.053	0.058	0.059	0.06	0.066	0.072	0.071	0.066	0.074	0.079	0.077	0.082	0.082	0.083	0.092	0.092	0.096	0.091	0.11	0.095	0.097
AISHAH	F	0.009	0.013	0.012	0.014	0.014	0.013	0.018	0.016	0.011	0.015	0.015	0.01	0.013	0.008	0.01	0.01	0.01	0.009	0.007	0.009	0.008
AISLING	F	0.011	0.009	0.014	0.013	0.012	0.01	0.01	0.008	0.005	0.008	0.005	0.004	0.002	0.004	0.003	0.003	0.004	0.002	0.002	0.004	0.004
AIZA	F	0	0	0	0	0.002	0.003	0.003	0.002	0.004	0.004	0.005	0.003	0.009	0.012	0.016	0.017	0.02	0.033	0.032	0.027	0.028
AIZAH	F	0	0	0	0	0	0.001	0	0.001	0.001	0.003	0.004	0.004	0.005	0.009	0.007	0.008	0.012	0.013	0.024	0.04	0.04
AJAY	M	0.008	0.009	0.01	0.013	0.014	0.016	0.017	0.016	0.014	0.015	0.014	0.013	0.013	0.011	0.01	0.012	0.011	0.008	0.008	0.011	0.009
AKASH	M	0.009	0.006	0.008	0.007	0.006	0.005	0.005	0.005	0.004	0.005	0.003	0.004	0.004	0.003	0.003	0.002	0.001	0.001	0.002	0.002	0.001
AKIRA	M/F	0.002	0.001	0.002	0.004	0.002	0.002	0.003	0.002	0.003	0.004	0.004	0.003	0.004	0.003	0.004	0.004	0.004	0.006	0.005	0.009	0.007
ALAN	M	0.034	0.03	0.028	0.023	0.019	0.019	0.022	0.017	0.019	0.024	0.024	0.03	0.031	0.039	0.037	0.039	0.049	0.047	0.047	0.054	0.049
ALANA	F	0.028	0.035	0.026	0.031	0.023	0.034	0.036	0.041	0.036	0.035	0.036	0.035	0.029	0.033	0.036	0.034	0.036	0.038	0.045	0.035	0.05
ALANAH	F	0.004	0.006	0.005	0.005	0.005	0.006	0.006	0.006	0.005	0.007	0.005	0.003	0.004	0.003	0.003	0.003	0.004	0.005	0.004	0.005	0.002
ALANNA	F	0.007	0.008	0.009	0.008	0.007	0.007	0.012	0.014	0.012	0.014	0.013	0.011	0.011	0.013	0.011	0.009	0.01	0.01	0.014	0.012	0.009
ALANNAH	F	0.014	0.015	0.012	0.012	0.015	0.013	0.017	0.016	0.014	0.013	0.013	0.012	0.013	0.012	0.013	0.011	0.013	0.014	0.014	0.013	0.013
ALASDAIR	M	0.012	0.011	0.011	0.008	0.011	0.005	0.007	0.005	0.006	0.005	0.005	0.004	0.004	0.003	0.003	0.002	0.002	0.004	0.004	0.003	0.004
ALASTAIR	M	0.027	0.021	0.019	0.017	0.015	0.015	0.013	0.011	0.01	0.011	0.012	0.008	0.005	0.006	0.006	0.006	0.007	0.007	0.006	0.005	0.006
ALAYNA	F	0	0.001	0.001	0.002	0.001	0.002	0.002	0.002	0.002	0.003	0.005	0.005	0.007	0.008	0.008	0.012	0.015	0.014	0.015	0.018	0.025
ALBA	F	0.001	0.001	0.002	0.001	0.001	0.001	0.002	0.002	0.002	0.003	0.002	0.004	0.004	0.004	0.007	0.009	0.014	0.018	0.023	0.028	0.032
ALBERT	M	0.018	0.02	0.015	0.02	0.017	0.02	0.018	0.024	0.023	0.029	0.036	0.04	0.045	0.053	0.053	0.074	0.086	0.099	0.122	0.146	0.161
ALBIE	M/F	0.003	0.003	0.004	0.004	0.005	0.004	0.005	0.008	0.011	0.011	0.013	0.014	0.017	0.023	0.024	0.034	0.044	0.066	0.084	0.094	0.124
ALBY	M	0.001	0.001	0.002	0.001	0.001	0.001	0.001	0.002	0.001	0.003	0.002	0.003	0.002	0.004	0.004	0.004	0.005	0.007	0.008	0.012	0.018
ALEC	M	0.018	0.018	0.015	0.016	0.015	0.017	0.015	0.017	0.015	0.012	0.015	0.015	0.014	0.01	0.009	0.009	0.008	0.009	0.008	0.007	0.01
ALED	M	0.011	0.013	0.012	0.01	0.008	0.008	0.01	0.005	0.007	0.008	0.008	0.007	0.006	0.006	0.004	0.004	0.005	0.003	0.003	0.003	0.004
ALEENA	F	0.005	0.012	0.01	0.01	0.012	0.013	0.015	0.014	0.026	0.026	0.026	0.024	0.036	0.043	0.04	0.048	0.044	0.05	0.047	0.042	0.042
ALEESHA	F	0.004	0.004	0.004	0.004	0.004	0.003	0.007	0.008	0.01	0.035	0.019	0.014	0.01	0.008	0.007	0.007	0.007	0.004	0.003	0.003	0.003
ALEEZA	F	0	0.001	0.001	0.002	0.001	0.003	0.005	0.005	0.009	0.01	0.009	0.013	0.018	0.017	0.019	0.021	0.018	0.014	0.015	0.015	0.013
ALEISHA	F	0.005	0.005	0.006	0.004	0.005	0.005	0.01	0.01	0.006	0.009	0.009	0.01	0.009	0.01	0.007	0.006	0.005	0.003	0.003	0.001	0.001
ALEJANDRO	M	0.001	0.001	0.003	0.002	0.004	0.003	0.005	0.003	0.004	0.005	0.005	0.004	0.004	0.004	0.005	0.005	0.004	0.003	0.006	0.006	0.004
ALEKSANDER	M	0.001	0.001	0.001	0.001	0.002	0.002	0.002	0.001	0.003	0.004	0.005	0.008	0.014	0.019	0.022	0.019	0.024	0.02	0.026	0.023	0.032
ALEKSANDRA	F	0	0.001	0.001	0.001	0.003	0.002	0.001	0.001	0.002	0.003	0.006	0.013	0.017	0.02	0.025	0.02	0.021	0.018	0.018	0.017	0.019
ALESHA	F	0.004	0.004	0.004	0.006	0.004	0.007	0.013	0.017	0.016	0.018	0.028	0.028	0.042	0.061	0.039	0.031	0.025	0.018	0.014	0.015	0.01
ALESSANDRO	M	0.006	0.008	0.009	0.008	0.011	0.008	0.008	0.011	0.009	0.01	0.01	0.009	0.009	0.011	0.009	0.007	0.007	0.009	0.008	0.007	0.009
ALESSIA	F	0.002	0.003	0.004	0.004	0.006	0.006	0.006	0.007	0.007	0.006	0.007	0.007	0.008	0.009	0.009	0.013	0.011	0.014	0.016	0.018	0.026
ALEX	M/F	0.331	0.328	0.312	0.304	0.292	0.303	0.339	0.326	0.291	0.247	0.235	0.232	0.263	0.239	0.212	0.178	0.165	0.16	0.146	0.145	0.131
ALEXA	F	0.005	0.006	0.006	0.006	0.005	0.007	0.008	0.007	0.008	0.012	0.028	0.035	0.043	0.051	0.045	0.053	0.048	0.05	0.046	0.049	0.052
ALEXANDER	M	0.788	0.773	0.744	0.675	0.63	0.606	0.616	0.562	0.537	0.504	0.494	0.484	0.491	0.458	0.453	0.422	0.423	0.442	0.466	0.43	0.402
ALEXANDRA	F	0.26	0.227	0.215	0.19	0.185	0.174	0.164	0.132	0.123	0.106	0.097	0.091	0.095	0.106	0.092	0.08	0.074	0.085	0.083	0.078	0.079
ALEXANDRE	M	0.004	0.006	0.004	0.006	0.007	0.005	0.005	0.007	0.007	0.005	0.009	0.006	0.006	0.006	0.006	0.005	0.006	0.006	0.007	0.006	0.005
ALEXANDRIA	F	0.013	0.014	0.015	0.015	0.014	0.021	0.009	0.01	0.008	0.006	0.008	0.007	0.007	0.005	0.004	0.004	0.005	0.006	0.005	0.004	0.005
ALEXANDROS	M	0.003	0.004	0.003	0.004	0.004	0.004	0.005	0.003	0.003	0.004	0.003	0.003	0.004	0.003	0.005	0.003	0.006	0.004	0.005	0.004	0.005
ALEXANDRU	M	0	0	0	0	0.001	0.001	0.001	0.001	0.001	0.004	0.001	0.004	0.006	0.004	0.009	0.006	0.007	0.01	0.011	0.015	0.016
ALEXIA	F	0.007	0.007	0.009	0.013	0.012	0.013	0.014	0.019	0.02	0.018	0.03	0.038	0.036	0.041	0.042	0.046	0.04	0.038	0.036	0.03	0.033
ALEXIS	M/F	0.012	0.011	0.009	0.014	0.013	0.018	0.016	0.015	0.022	0.022	0.032	0.04	0.053	0.069	0.074	0.087	0.089	0.076	0.072	0.069	0.061
ALFIE	M/F	0.061	0.093	0.136	0.154	0.202	0.214	0.235	0.597	0.472	0.503	0.598	0.787	0.85	0.85	0.821	0.828	0.722	0.644	0.605	0.552	0.556
ALFRED	M	0.023	0.028	0.032	0.04	0.048	0.047	0.054	0.067	0.041	0.047	0.052	0.061	0.067	0.06	0.058	0.055	0.056	0.067	0.08	0.086	0.092
ALI	M/F	0.035	0.037	0.035	0.05	0.049	0.058	0.068	0.061	0.071	0.067	0.066	0.069	0.067	0.07	0.073	0.062	0.066	0.067	0.072	0.067	0.071
ALIA	F	0.005	0.005	0.006	0.008	0.008	0.006	0.007	0.006	0.008	0.005	0.006	0.004	0.005	0.007	0.009	0.008	0.007	0.011	0.011	0.01	0.014
ALICE	F	0.384	0.372	0.357	0.335	0.337	0.322	0.272	0.247	0.234	0.219	0.19	0.204	0.196	0.186	0.216	0.233	0.235	0.272	0.279	0.313	0.354
ALICIA	F	0.082	0.1	0.11	0.109	0.103	0.113	0.156	0.146	0.158	0.122	0.104	0.089	0.092	0.075	0.087	0.07	0.058	0.055	0.049	0.048	0.042
ALICJA	F	0.001	0.001	0.001	0.001	0.001	0.001	0.001	0.001	0.001	0.002	0.005	0.008	0.013	0.014	0.022	0.021	0.024	0.024	0.024	0.03	0.03
ALINA	F	0.007	0.012	0.009	0.009	0.012	0.013	0.015	0.018	0.022	0.022	0.02	0.019	0.02	0.021	0.017	0.022	0.018	0.023	0.02	0.021	0.025
ALISA	F	0.003	0.003	0.003	0.004	0.004	0.003	0.004	0.005	0.004	0.004	0.005	0.006	0.006	0.008	0.007	0.009	0.011	0.008	0.009	0.012	0.012
ALISHA	F	0.059	0.134	0.123	0.13	0.113	0.128	0.147	0.14	0.154	0.16	0.159	0.139	0.134	0.094	0.076	0.076	0.065	0.049	0.054	0.042	0.046
ALISHBA	F	0.001	0	0.001	0.001	0.001	0.001	0.003	0.009	0.016	0.023	0.019	0.018	0.018	0.016	0.015	0.015	0.014	0.01	0.008	0.005	0.006
ALISON	F	0.029	0.023	0.02	0.017	0.013	0.009	0.008	0.008	0.007	0.006	0.005	0.005	0.006	0.005	0.002	0.005	0.003	0.004	0.005	0.004	0.004
ALISSA	F	0.003	0.003	0.002	0.004	0.004	0.006	0.006	0.006	0.005	0.004	0.007	0.007	0.007	0.01	0.011	0.01	0.011	0.009	0.008	0.009	0.007
ALISTAIR	M	0.048	0.039	0.04	0.032	0.027	0.023	0.021	0.025	0.022	0.016	0.019	0.017	0.016	0.015	0.014	0.015	0.015	0.016	0.016	0.016	0.017
ALIVIA	F	0.001	0	0.002	0.005	0.004	0.003	0.002	0.003	0.003	0.004	0.006	0.005	0.008	0.007	0.007	0.01	0.009	0.011	0.012	0.012	0.01
ALIX	M/F	0.021	0.017	0.015	0.013	0.015	0.012	0.012	0.011	0.009	0.008	0.006	0.005	0.004	0.005	0.004	0.003	0.002	0.003	0.002	0.001	0.002
ALIYA	F	0.009	0.006	0.009	0.01	0.009	0.012	0.017	0.013	0.015	0.013	0.017	0.015	0.015	0.014	0.013	0.01	0.014	0.012	0.012	0.013	0.012
ALIYAH	F	0.01	0.013	0.013	0.021	0.026	0.027	0.036	0.037	0.048	0.035	0.031	0.034	0.032	0.037	0.031	0.027	0.024	0.023	0.027	0.025	0.028
ALIZA	F	0	0.001	0.002	0.002	0.002	0.004	0.003	0.004	0.013	0.015	0.016	0.02	0.021	0.017	0.016	0.02	0.02	0.025	0.032	0.044	0.044
ALLAN	M	0.006	0.006	0.005	0.005	0.003	0.005	0.003	0.004	0.004	0.003	0.003	0.003	0.004	0.005	0.005	0.005	0.003	0.003	0.003	0.003	0.003
ALLEGRA	F	0.001	0.001	0.002	0.002	0.003	0.003	0.003	0.002	0.003	0.004	0.005	0.005	0.006	0.009	0.007	0.006	0.008	0.008	0.008	0.008	0.007
ALMA	F	0.001	0.001	0.001	0.001	0.001	0.002	0.001	0.001	0.002	0.003	0.004	0.004	0.004	0.004	0.005	0.008	0.008	0.009	0.01	0.011	0.013
ALVIN	M	0.002	0.003	0.003	0.001	0.002	0.003	0.003	0.004	0.006	0.006	0.005	0.007	0.006	0.005	0.006	0.005	0.007	0.007	0.005	0.007	0.004
ALYS	F	0.008	0.007	0.01	0.008	0.009	0.008	0.008	0.009	0.006	0.006	0.007	0.005	0.006	0.008	0.009	0.01	0.009	0.016	0.013	0.011	0.015
ALYSHA	F	0.012	0.019	0.017	0.011	0.015	0.014	0.018	0.014	0.013	0.014	0.013	0.011	0.012	0.008	0.006	0.005	0.004	0.003	0.003	0.002	0.003
ALYSIA	F	0.002	0.002	0.003	0.003	0.004	0.004	0.006	0.008	0.007	0.005	0.004	0.005	0.004	0.004	0.004	0.004	0.004	0.005	0.004	0.003	0.002
ALYSSA	F	0.005	0.009	0.008	0.01	0.017	0.027	0.033	0.042	0.061	0.051	0.056	0.051	0.049	0.047	0.048	0.049	0.048	0.05	0.044	0.045	0.042
ALYSSIA	F	0.002	0.003	0.002	0.002	0.003	0.004	0.007	0.006	0.007	0.008	0.009	0.008	0.008	0.011	0.015	0.014	0.015	0.013	0.014	0.014	0.016
AMAAN	M	0.004	0.004	0.004	0.006	0.019	0.038	0.04	0.031	0.037	0.034	0.03	0.025	0.025	0.023	0.018	0.017	0.018	0.019	0.012	0.012	0.015
AMAL	M/F	0.005	0.007	0.005	0.008	0.008	0.009	0.01	0.009	0.012	0.009	0.009	0.008	0.007	0.006	0.006	0.007	0.006	0.006	0.006	0.011	0.012
AMALIA	F	0.002	0.001	0.002	0.002	0.004	0.002	0.002	0.004	0.004	0.004	0.004	0.004	0.005	0.005	0.005	0.005	0.008	0.006	0.01	0.013	0.013
AMALIE	F	0.001	0	0.001	0.001	0.001	0.001	0.004	0.004	0.004	0.005	0.006	0.006	0.006	0.007	0.007	0.008	0.009	0.011	0.011	0.009	0.009
AMAN	M/F	0.007	0.007	0.012	0.014	0.018	0.023	0.021	0.022	0.029	0.024	0.021	0.016	0.014	0.015	0.013	0.01	0.01	0.009	0.008	0.007	0.007
AMANDA	F	0.043	0.03	0.024	0.019	0.016	0.015	0.011	0.015	0.016	0.014	0.013	0.015	0.015	0.014	0.014	0.013	0.014	0.011	0.01	0.014	0.013
AMANDEEP	M/F	0.012	0.006	0.007	0.008	0.008	0.006	0.003	0.006	0.004	0.004	0.003	0.004	0.003	0.002	0.002	0.001	0.001	0.001	0.001	0.001	0.001
AMANI	M/F	0.005	0.005	0.006	0.008	0.008	0.009	0.011	0.013	0.014	0.015	0.019	0.014	0.013	0.012	0.012	0.014	0.014	0.013	0.009	0.011	0.01
AMAR	M/F	0.011	0.012	0.008	0.01	0.008	0.01	0.01	0.009	0.008	0.009	0.01	0.007	0.009	0.008	0.008	0.006	0.007	0.006	0.007	0.005	0.007
AMARA	M/F	0.006	0.005	0.005	0.005	0.006	0.005	0.008	0.008	0.01	0.011	0.012	0.014	0.014	0.017	0.016	0.019	0.023	0.022	0.025	0.028	0.036
AMARI	M/F	0.001	0.001	0.003	0.002	0.001	0.004	0.007	0.007	0.008	0.007	0.01	0.009	0.01	0.013	0.012	0.014	0.016	0.017	0.015	0.015	0.018
AMAYA	F	0	0.001	0.001	0.001	0.002	0.003	0.003	0.004	0.005	0.006	0.008	0.011	0.013	0.017	0.021	0.029	0.031	0.04	0.036	0.052	0.055
AMBER	F	0.231	0.245	0.284	0.273	0.246	0.244	0.233	0.211	0.217	0.261	0.241	0.194	0.187	0.178	0.193	0.18	0.153	0.141	0.17	0.169	0.167
AMEENA	F	0.003	0.002	0.004	0.004	0.003	0.003	0.004	0.005	0.004	0.005	0.004	0.005	0.004	0.005	0.005	0.003	0.005	0.005	0.005	0.004	0.004
AMEER	M	0.003	0.003	0.004	0.003	0.003	0.006	0.003	0.003	0.004	0.003	0.005	0.003	0.005	0.004	0.006	0.006	0.005	0.004	0.004	0.002	0.004
AMEERA	F	0.002	0.002	0.003	0.003	0.004	0.003	0.006	0.006	0.006	0.006	0.008	0.011	0.015	0.017	0.019	0.018	0.016	0.017	0.018	0.016	0.016
AMEERAH	F	0.001	0.001	0.001	0.002	0.001	0.002	0.003	0.002	0.003	0.003	0.003	0.005	0.005	0.006	0.007	0.008	0.005	0.009	0.01	0.011	0.013
AMELIA	F	0.151	0.188	0.208	0.258	0.263	0.307	0.355	0.398	0.446	0.498	0.469	0.51	0.525	0.556	0.633	0.757	1.053	0.867	0.834	0.804	0.747
AMELIA-ROSE	F	0.001	0	0.001	0	0	0	0.001	0.001	0.001	0.001	0.001	0.003	0.004	0.005	0.005	0.013	0.035	0.037	0.035	0.04	0.041
AMELIE	F	0.001	0.001	0.001	0.003	0.002	0.006	0.045	0.06	0.086	0.11	0.121	0.163	0.169	0.166	0.16	0.169	0.171	0.171	0.155	0.155	0.151
AMI	F	0.011	0.009	0.01	0.009	0.009	0.009	0.008	0.008	0.009	0.008	0.008	0.004	0.004	0.006	0.004	0.004	0.004	0.003	0.002	0.002	0.001
AMIE	F	0.048	0.034	0.036	0.035	0.034	0.032	0.029	0.027	0.034	0.027	0.023	0.02	0.015	0.02	0.017	0.013	0.011	0.008	0.007	0.005	0.005
AMIN	M	0.003	0.006	0.006	0.005	0.005	0.005	0.006	0.007	0.005	0.006	0.008	0.005	0.005	0.006	0.006	0.005	0.006	0.006	0.004	0.006	0.005
AMINA	F	0.025	0.023	0.028	0.031	0.031	0.036	0.039	0.04	0.037	0.043	0.038	0.042	0.044	0.035	0.043	0.041	0.042	0.039	0.042	0.046	0.038
AMINAH	F	0.005	0.006	0.008	0.012	0.011	0.013	0.013	0.015	0.016	0.017	0.02	0.019	0.018	0.018	0.019	0.026	0.028	0.028	0.026	0.025	0.024
AMIR	M	0.017	0.016	0.016	0.016	0.014	0.021	0.017	0.016	0.018	0.019	0.019	0.018	0.021	0.017	0.023	0.021	0.023	0.022	0.018	0.022	0.025
AMIRA	F	0.005	0.006	0.007	0.007	0.01	0.012	0.013	0.015	0.016	0.02	0.023	0.025	0.023	0.037	0.048	0.042	0.044	0.04	0.046	0.04	0.043
AMIRAH	F	0.003	0.006	0.007	0.009	0.008	0.01	0.013	0.013	0.012	0.013	0.014	0.016	0.016	0.021	0.02	0.023	0.02	0.02	0.022	0.022	0.025
AMMAR	M	0.003	0.004	0.005	0.003	0.005	0.005	0.006	0.005	0.006	0.006	0.007	0.006	0.008	0.007	0.006	0.007	0.006	0.006	0.008	0.007	0.007
AMMARAH	F	0.003	0.003	0.004	0.005	0.003	0.007	0.004	0.006	0.004	0.005	0.004	0.004	0.004	0.004	0.003	0.006	0.003	0.004	0.003	0.003	0.002
AMNA	F	0.004	0.006	0.006	0.007	0.01	0.01	0.012	0.011	0.013	0.013	0.013	0.014	0.017	0.016	0.013	0.015	0.011	0.014	0.01	0.011	0.011
AMRIT	M/F	0.007	0.007	0.011	0.01	0.01	0.01	0.011	0.008	0.008	0.01	0.008	0.009	0.01	0.01	0.007	0.008	0.009	0.005	0.007	0.006	0.006
AMRITA	F	0.005	0.005	0.006	0.006	0.006	0.006	0.006	0.005	0.005	0.005	0.005	0.004	0.005	0.005	0.003	0.005	0.005	0.005	0.004	0.004	0.003
AMY	F	0.847	0.768	0.719	0.663	0.644	0.583	0.536	0.5	0.553	0.455	0.374	0.319	0.26	0.303	0.231	0.182	0.148	0.112	0.105	0.078	0.069
ANA	F	0.006	0.007	0.008	0.009	0.011	0.011	0.013	0.012	0.015	0.013	0.016	0.018	0.016	0.016	0.019	0.017	0.018	0.017	0.021	0.025	0.026
ANABELLE	F	0.001	0	0.001	0.001	0.001	0.002	0.001	0.002	0.003	0.003	0.002	0.004	0.006	0.008	0.008	0.011	0.016	0.016	0.015	0.011	0.008
ANAIS	F	0.002	0.003	0.004	0.005	0.015	0.022	0.017	0.024	0.017	0.02	0.018	0.016	0.016	0.019	0.016	0.014	0.014	0.014	0.016	0.022	0.021
ANAIYA	F	0	0	0	0	0.001	0.001	0.001	0.001	0.002	0.002	0.003	0.004	0.004	0.007	0.005	0.006	0.007	0.01	0.013	0.012	0.008
ANAS	M	0.002	0.003	0.004	0.007	0.007	0.006	0.008	0.011	0.01	0.013	0.014	0.014	0.015	0.013	0.013	0.015	0.013	0.016	0.016	0.015	0.015
ANASTASIA	F	0.018	0.028	0.02	0.019	0.016	0.023	0.027	0.02	0.018	0.019	0.017	0.017	0.017	0.019	0.017	0.018	0.021	0.024	0.027	0.031	0.047
ANAYA	F	0.001	0	0.001	0.001	0.002	0.002	0.004	0.005	0.005	0.009	0.01	0.011	0.016	0.018	0.023	0.029	0.042	0.051	0.064	0.07	0.076
ANAYAH	F	0	0	0	0	0.001	0	0	0	0.001	0.001	0.001	0.001	0.003	0.006	0.007	0.007	0.01	0.016	0.03	0.026	0.031
ANDRE	M	0.027	0.023	0.014	0.019	0.017	0.019	0.021	0.019	0.019	0.018	0.014	0.016	0.013	0.013	0.013	0.012	0.01	0.011	0.011	0.012	0.015
ANDREA	M/F	0.014	0.014	0.018	0.014	0.015	0.016	0.013	0.016	0.015	0.014	0.012	0.014	0.012	0.008	0.011	0.011	0.011	0.011	0.009	0.011	0.011
ANDREAS	M	0.01	0.008	0.008	0.009	0.008	0.008	0.007	0.007	0.007	0.008	0.009	0.01	0.008	0.006	0.006	0.007	0.007	0.008	0.007	0.01	0.009
ANDREI	M	0.001	0.001	0	0.001	0.001	0.001	0.002	0.003	0.003	0.003	0.005	0.003	0.006	0.005	0.006	0.009	0.008	0.008	0.01	0.013	0.02
ANDREW	M	0.435	0.365	0.302	0.256	0.224	0.203	0.162	0.142	0.134	0.121	0.11	0.099	0.081	0.07	0.067	0.065	0.058	0.058	0.048	0.044	0.042
ANDY	M	0.005	0.006	0.002	0.004	0.005	0.006	0.006	0.006	0.005	0.007	0.009	0.008	0.005	0.005	0.005	0.006	0.007	0.005	0.006	0.006	0.005
ANEESA	F	0.013	0.012	0.011	0.011	0.011	0.011	0.011	0.007	0.005	0.007	0.006	0.007	0.005	0.005	0.005	0.005	0.004	0.005	0.005	0.004	0.002
ANGEL	M/F	0.016	0.021	0.032	0.044	0.055	0.065	0.057	0.073	0.068	0.078	0.079	0.085	0.082	0.076	0.067	0.073	0.062	0.049	0.046	0.036	0.028
ANGELA	F	0.014	0.011	0.012	0.012	0.012	0.015	0.014	0.013	0.015	0.014	0.013	0.013	0.015	0.013	0.012	0.012	0.011	0.011	0.013	0.012	0.011
ANGELICA	F	0.006	0.005	0.005	0.007	0.007	0.005	0.008	0.008	0.008	0.009	0.012	0.012	0.011	0.008	0.011	0.011	0.015	0.01	0.01	0.009	0.008
ANGELINA	F	0.005	0.004	0.004	0.002	0.005	0.012	0.014	0.014	0.019	0.022	0.023	0.023	0.021	0.019	0.019	0.019	0.018	0.016	0.013	0.014	0.013
ANGELO	M	0.002	0.003	0.003	0.003	0.004	0.006	0.006	0.005	0.007	0.009	0.008	0.008	0.008	0.007	0.009	0.01	0.009	0.009	0.011	0.009	0.011
ANGHARAD	F	0.023	0.015	0.015	0.015	0.011	0.008	0.006	0.007	0.007	0.006	0.006	0.006	0.004	0.003	0.003	0.003	0.003	0.003	0.001	0.002	0.002
ANGUS	M	0.04	0.042	0.046	0.04	0.044	0.039	0.043	0.036	0.024	0.03	0.032	0.024	0.024	0.021	0.021	0.019	0.015	0.02	0.017	0.024	0.02
ANIKA	F	0.008	0.008	0.013	0.01	0.009	0.012	0.015	0.012	0.013	0.012	0.013	0.013	0.01	0.014	0.013	0.011	0.012	0.016	0.015	0.011	0.015
ANISA	F	0.02	0.023	0.022	0.025	0.025	0.023	0.026	0.022	0.023	0.017	0.018	0.019	0.015	0.016	0.013	0.012	0.012	0.011	0.011	0.008	0.009
ANISAH	F	0.01	0.012	0.011	0.011	0.015	0.013	0.012	0.011	0.009	0.008	0.007	0.006	0.004	0.005	0.003	0.003	0.001	0.002	0.001	0.001	0.001
ANISH	M	0.005	0.004	0.005	0.003	0.004	0.004	0.006	0.007	0.006	0.005	0.005	0.005	0.003	0.004	0.005	0.005	0.004	0.006	0.003	0.003	0.003
ANISHA	F	0.018	0.014	0.019	0.017	0.019	0.02	0.017	0.019	0.012	0.015	0.013	0.013	0.01	0.008	0.008	0.007	0.008	0.005	0.006	0.005	0.006
ANITA	F	0.012	0.008	0.009	0.008	0.009	0.007	0.007	0.008	0.008	0.009	0.005	0.008	0.008	0.007	0.007	0.007	0.005	0.004	0.005	0.005	0.004
ANJALI	F	0.004	0.004	0.006	0.013	0.008	0.008	0.009	0.008	0.008	0.009	0.01	0.008	0.009	0.008	0.008	0.006	0.006	0.004	0.005	0.004	0.004
ANN	F	0.007	0.006	0.007	0.005	0.007	0.005	0.007	0.007	0.007	0.007	0.006	0.006	0.006	0.005	0.004	0.005	0.004	0.004	0.004	0.004	0.002
ANNA	F	0.207	0.245	0.232	0.234	0.285	0.258	0.233	0.214	0.197	0.183	0.182	0.165	0.157	0.149	0.143	0.124	0.135	0.126	0.126	0.129	0.122
ANNABEL	F	0.062	0.069	0.075	0.071	0.075	0.071	0.08	0.065	0.066	0.072	0.071	0.071	0.067	0.068	0.079	0.073	0.078	0.075	0.073	0.055	0.055
ANNABELLA	F	0.004	0.003	0.003	0.004	0.003	0.005	0.005	0.006	0.006	0.01	0.007	0.008	0.009	0.014	0.015	0.02	0.023	0.022	0.025	0.022	0.025
ANNABELLE	F	0.037	0.041	0.039	0.048	0.046	0.046	0.049	0.055	0.054	0.057	0.055	0.065	0.07	0.08	0.099	0.114	0.132	0.151	0.173	0.159	0.158
ANNALISE	F	0.009	0.01	0.008	0.012	0.017	0.02	0.019	0.017	0.014	0.02	0.014	0.011	0.011	0.013	0.015	0.015	0.024	0.02	0.016	0.017	0.012
ANNE	F	0.012	0.01	0.01	0.008	0.011	0.008	0.01	0.007	0.006	0.007	0.005	0.007	0.006	0.006	0.005	0.004	0.006	0.004	0.004	0.004	0.005
ANNIE	F	0.063	0.07	0.073	0.062	0.065	0.055	0.051	0.049	0.043	0.052	0.048	0.048	0.05	0.054	0.054	0.058	0.068	0.069	0.076	0.077	0.084
ANNIKA	F	0.002	0.002	0.003	0.003	0.002	0.005	0.006	0.005	0.007	0.006	0.005	0.006	0.005	0.007	0.005	0.005	0.005	0.008	0.007	0.005	0.005
ANOUSHKA	F	0.003	0.002	0.003	0.004	0.004	0.004	0.004	0.005	0.007	0.006	0.007	0.006	0.005	0.005	0.007	0.006	0.007	0.008	0.005	0.005	0.006
ANTHONY	M	0.17	0.156	0.133	0.117	0.112	0.094	0.098	0.094	0.08	0.083	0.084	0.071	0.069	0.066	0.06	0.059	0.062	0.062	0.066	0.061	0.066
ANTON	M	0.012	0.01	0.011	0.011	0.012	0.015	0.017	0.016	0.012	0.012	0.012	0.012	0.013	0.011	0.012	0.01	0.01	0.011	0.008	0.008	0.01
ANTONI	M	0.001	0.001	0.001	0.001	0.001	0.002	0.001	0.002	0.001	0.003	0.004	0.006	0.012	0.016	0.018	0.019	0.023	0.029	0.036	0.037	0.042
ANTONIA	F	0.038	0.037	0.038	0.038	0.036	0.031	0.028	0.03	0.022	0.017	0.021	0.016	0.012	0.014	0.011	0.013	0.015	0.02	0.023	0.028	0.032
ANTONIO	M	0.013	0.013	0.014	0.016	0.014	0.012	0.014	0.012	0.016	0.015	0.016	0.013	0.013	0.014	0.01	0.013	0.012	0.011	0.015	0.015	0.015
ANTONY	M	0.035	0.028	0.022	0.025	0.02	0.022	0.015	0.02	0.017	0.014	0.016	0.015	0.014	0.014	0.01	0.011	0.009	0.012	0.013	0.008	0.008
ANUSHKA	F	0.001	0.002	0.002	0.003	0.002	0.003	0.004	0.003	0.004	0.003	0.004	0.006	0.004	0.005	0.008	0.007	0.007	0.005	0.006	0.005	0.003
ANWEN	F	0.002	0.001	0.002	0.002	0.002	0.004	0.003	0.005	0.005	0.005	0.006	0.005	0.004	0.004	0.005	0.005	0.007	0.005	0.008	0.006	0.005
ANYA	F	0.019	0.02	0.025	0.036	0.046	0.061	0.066	0.066	0.067	0.073	0.063	0.061	0.061	0.057	0.065	0.061	0.048	0.052	0.052	0.049	0.037
AOIFE	F	0.012	0.015	0.016	0.018	0.019	0.02	0.018	0.019	0.021	0.02	0.022	0.029	0.024	0.029	0.024	0.025	0.037	0.043	0.04	0.051	0.046
APRIL	F	0.049	0.04	0.033	0.027	0.027	0.022	0.02	0.025	0.022	0.021	0.018	0.021	0.025	0.021	0.023	0.027	0.032	0.03	0.038	0.043	0.041
AQIB	M	0.01	0.011	0.01	0.006	0.007	0.004	0.005	0.005	0.003	0.003	0.002	0.004	0.002	0.003	0.003	0.002	0.003	0.002	0.002	0.001	0.001
AQSA	F	0.005	0.005	0.009	0.009	0.009	0.012	0.015	0.013	0.011	0.01	0.013	0.012	0.011	0.013	0.016	0.013	0.013	0.013	0.011	0.008	0.009
ARABELLA	F	0.008	0.009	0.009	0.01	0.009	0.012	0.011	0.014	0.014	0.017	0.017	0.021	0.021	0.025	0.033	0.036	0.043	0.051	0.069	0.091	0.09
ARAN	M	0.008	0.005	0.008	0.007	0.007	0.006	0.005	0.006	0.007	0.006	0.005	0.007	0.005	0.006	0.007	0.007	0.005	0.008	0.008	0.006	0.008
ARCHER	M/F	0	0	0	0.002	0.001	0.001	0.002	0.001	0.002	0.004	0.005	0.004	0.002	0.004	0.005	0.007	0.012	0.016	0.018	0.022	0.028
ARCHIBALD	M	0.003	0.004	0.004	0.005	0.005	0.007	0.009	0.01	0.008	0.01	0.011	0.01	0.013	0.011	0.01	0.008	0.012	0.014	0.009	0.014	0.013
ARCHIE	M	0.028	0.042	0.062	0.077	0.114	0.174	0.21	0.21	0.254	0.282	0.281	0.306	0.353	0.471	0.403	0.42	0.457	0.508	0.485	0.454	0.437
ARDA	M	0	0	0	0	0.001	0	0.001	0.002	0.003	0.011	0.015	0.009	0.011	0.008	0.007	0.003	0.003	0.003	0.003	0.003	0.003
AREEBA	F	0.001	0.001	0.003	0.003	0.002	0.002	0.004	0.003	0.005	0.004	0.007	0.008	0.004	0.004	0.006	0.005	0.004	0.005	0.004	0.004	0.004
ARIA	M/F	0.001	0.001	0.002	0.001	0.002	0.002	0.002	0.003	0.003	0.005	0.004	0.004	0.005	0.005	0.008	0.012	0.025	0.037	0.05	0.088	0.146
ARIAN	M/F	0.001	0.002	0.002	0.002	0.001	0.002	0.003	0.004	0.004	0.004	0.004	0.004	0.005	0.006	0.004	0.005	0.006	0.004	0.005	0.006	0.006
ARIANA	F	0.003	0.003	0.002	0.005	0.004	0.006	0.006	0.008	0.009	0.008	0.012	0.011	0.019	0.018	0.017	0.022	0.032	0.044	0.06	0.074	0.074
ARIANNA	F	0.003	0.002	0.005	0.005	0.006	0.004	0.007	0.006	0.005	0.007	0.007	0.008	0.01	0.013	0.011	0.015	0.016	0.023	0.028	0.031	0.033
ARIELLA	F	0.001	0.001	0.001	0.002	0.002	0.002	0.002	0.003	0.002	0.003	0.003	0.004	0.003	0.005	0.005	0.006	0.01	0.013	0.014	0.021	0.023
ARJAN	M	0.003	0.004	0.005	0.004	0.005	0.006	0.006	0.006	0.005	0.007	0.008	0.007	0.006	0.006	0.007	0.01	0.008	0.008	0.01	0.011	0.009
ARJUN	M	0.012	0.014	0.017	0.014	0.015	0.018	0.018	0.016	0.023	0.022	0.025	0.023	0.021	0.023	0.02	0.025	0.028	0.029	0.031	0.025	0.03
ARLO	M/F	0	0	0	0.001	0.001	0.001	0.004	0.002	0.004	0.005	0.008	0.007	0.009	0.02	0.022	0.024	0.03	0.046	0.062	0.097	0.202
ARMAAN	M/F	0.002	0.002	0.003	0.003	0.003	0.003	0.007	0.01	0.011	0.017	0.013	0.013	0.017	0.017	0.017	0.014	0.015	0.018	0.014	0.011	0.016
ARMAN	M	0.003	0.002	0.004	0.004	0.003	0.003	0.005	0.006	0.006	0.007	0.008	0.009	0.007	0.006	0.005	0.007	0.006	0.007	0.005	0.008	0.005
ARMANI	M/F	0.003	0.002	0.005	0.004	0.004	0.006	0.005	0.009	0.008	0.006	0.007	0.007	0.006	0.008	0.008	0.006	0.006	0.006	0.005	0.006	0.005
ARON	M	0.014	0.013	0.014	0.014	0.016	0.012	0.015	0.013	0.013	0.014	0.012	0.011	0.013	0.01	0.012	0.012	0.013	0.015	0.019	0.018	0.019
ARRAN	M	0.025	0.026	0.022	0.019	0.019	0.018	0.018	0.02	0.016	0.015	0.017	0.016	0.011	0.01	0.008	0.01	0.008	0.007	0.007	0.007	0.005
ARRON	M	0.041	0.033	0.033	0.033	0.027	0.026	0.021	0.021	0.02	0.015	0.015	0.012	0.01	0.011	0.009	0.006	0.006	0.004	0.005	0.004	0.003
ARTHUR	M	0.021	0.024	0.027	0.033	0.028	0.035	0.034	0.04	0.051	0.063	0.073	0.063	0.093	0.109	0.118	0.144	0.195	0.243	0.258	0.307	0.355
ARUN	M	0.012	0.011	0.012	0.012	0.012	0.012	0.013	0.013	0.015	0.016	0.016	0.016	0.014	0.011	0.01	0.009	0.007	0.007	0.007	0.005	0.005
ARWEN	F	0	0	0.001	0	0.001	0.001	0.005	0.009	0.01	0.009	0.005	0.006	0.005	0.006	0.005	0.007	0.009	0.007	0.008	0.006	0.008
ARYA	M/F	0.001	0	0.001	0.001	0.002	0.003	0.003	0.005	0.005	0.007	0.006	0.01	0.008	0.008	0.01	0.013	0.02	0.032	0.042	0.046	0.051
ARYAN	M	0.001	0.001	0.001	0.002	0.004	0.007	0.012	0.015	0.028	0.027	0.03	0.036	0.035	0.033	0.033	0.031	0.03	0.029	0.031	0.031	0.034
ASA	M/F	0.006	0.006	0.007	0.004	0.007	0.004	0.005	0.004	0.006	0.006	0.006	0.006	0.006	0.008	0.007	0.007	0.007	0.008	0.008	0.007	0.009
ASAD	M	0.007	0.007	0.008	0.011	0.008	0.01	0.008	0.009	0.009	0.009	0.006	0.005	0.005	0.005	0.002	0.004	0.003	0.002	0.004	0.003	0.002
ASHA	M/F	0.011	0.012	0.015	0.018	0.015	0.015	0.015	0.022	0.016	0.015	0.013	0.014	0.011	0.01	0.01	0.008	0.007	0.007	0.006	0.007	0.005
ASHER	M/F	0.007	0.009	0.011	0.01	0.008	0.008	0.01	0.011	0.014	0.011	0.014	0.01	0.012	0.014	0.017	0.014	0.022	0.016	0.023	0.027	0.028
ASHLEE	M/F	0.01	0.009	0.006	0.004	0.004	0.004	0.004	0.004	0.005	0.016	0.019	0.011	0.012	0.011	0.005	0.004	0.002	0.003	0.002	0.002	0.002
ASHLEIGH	M/F	0.184	0.148	0.113	0.103	0.08	0.072	0.067	0.067	0.067	0.059	0.057	0.049	0.035	0.033	0.029	0.021	0.017	0.02	0.015	0.014	0.01
ASHLEY	M/F	0.352	0.306	0.244	0.172	0.135	0.118	0.116	0.1	0.105	0.103	0.098	0.08	0.069	0.072	0.058	0.047	0.047	0.036	0.033	0.027	0.028
ASHTON	M/F	0.018	0.017	0.019	0.013	0.011	0.012	0.013	0.029	0.061	0.079	0.134	0.139	0.148	0.156	0.134	0.11	0.085	0.062	0.061	0.054	0.051
ASHWIN	M	0.001	0.002	0.002	0.003	0.003	0.003	0.004	0.003	0.005	0.004	0.004	0.004	0.004	0.006	0.006	0.007	0.004	0.006	0.005	0.006	0.004
ASIA	F	0.005	0.004	0.008	0.005	0.005	0.008	0.007	0.009	0.007	0.008	0.008	0.007	0.011	0.009	0.007	0.007	0.006	0.005	0.005	0.006	0.006
ASIM	M	0.01	0.007	0.008	0.009	0.007	0.006	0.006	0.006	0.005	0.005	0.004	0.005	0.002	0.003	0.004	0.003	0.004	0.002	0.002	0.002	0.002
ASIYA	F	0.002	0.002	0.002	0.003	0.002	0.005	0.005	0.005	0.005	0.006	0.005	0.005	0.007	0.006	0.009	0.007	0.009	0.01	0.01	0.013	0.012
ASMA	F	0.008	0.005	0.006	0.005	0.008	0.008	0.009	0.008	0.008	0.011	0.009	0.009	0.009	0.008	0.007	0.009	0.009	0.01	0.008	0.008	0.007
ASTON	M/F	0.01	0.012	0.009	0.011	0.012	0.013	0.012	0.012	0.017	0.018	0.019	0.023	0.027	0.043	0.045	0.037	0.027	0.026	0.018	0.023	0.016
ASTRID	F	0.002	0.003	0.003	0.004	0.002	0.003	0.004	0.003	0.003	0.005	0.005	0.008	0.005	0.008	0.008	0.01	0.01	0.01	0.014	0.013	0.018
ATHENA	F	0.005	0.004	0.007	0.008	0.009	0.006	0.006	0.006	0.007	0.006	0.007	0.006	0.008	0.006	0.01	0.012	0.015	0.015	0.021	0.022	0.029
ATLANTA	F	0.017	0.013	0.011	0.01	0.009	0.008	0.006	0.003	0.003	0.004	0.003	0.002	0.003	0.002	0.001	0.002	0.002	0.002	0.001	0.001	0.002
AUBREY	M/F	0.001	0.001	0.001	0.001	0.001	0.001	0.001	0.001	0.002	0.002	0.001	0.002	0.004	0.003	0.004	0.005	0.008	0.011	0.015	0.019	0.026
AUDREY	F	0.001	0.002	0.002	0.002	0.002	0.003	0.003	0.003	0.006	0.006	0.008	0.005	0.008	0.01	0.009	0.014	0.013	0.015	0.018	0.025	0.025
AURELIA	F	0.001	0.001	0.002	0.002	0.002	0.002	0.001	0.002	0.002	0.003	0.004	0.008	0.007	0.011	0.01	0.016	0.018	0.022	0.025	0.024	0.028
AURORA	F	0.003	0.003	0.003	0.004	0.004	0.004	0.004	0.006	0.004	0.006	0.006	0.008	0.009	0.012	0.011	0.017	0.021	0.029	0.042	0.065	0.086
AUSTIN	M	0.011	0.016	0.02	0.02	0.017	0.02	0.021	0.017	0.022	0.021	0.029	0.037	0.051	0.096	0.091	0.084	0.088	0.102	0.111	0.117	0.127
AUTUMN	F	0.013	0.011	0.011	0.012	0.011	0.01	0.008	0.011	0.011	0.009	0.011	0.015	0.029	0.026	0.031	0.043	0.041	0.041	0.045	0.057	0.056
AVA	F	0.005	0.009	0.009	0.012	0.023	0.035	0.039	0.051	0.058	0.11	0.156	0.216	0.353	0.434	0.515	0.543	0.564	0.557	0.496	0.532	0.514
AVA-MAE	F	0	0	0	0	0	0	0	0	0	0	0.001	0.001	0.002	0.003	0.004	0.009	0.011	0.011	0.014	0.014	0.012
AVA-ROSE	F	0	0	0	0	0	0	0	0	0	0	0	0.001	0.002	0.005	0.007	0.01	0.017	0.02	0.021	0.023	0.026
AVNEET	M/F	0.003	0.002	0.003	0.002	0.002	0.003	0.004	0.003	0.004	0.003	0.004	0.004	0.005	0.007	0.008	0.008	0.007	0.008	0.01	0.008	0.008
AWAIS	M	0.008	0.008	0.007	0.01	0.011	0.015	0.013	0.014	0.012	0.011	0.012	0.011	0.007	0.006	0.003	0.004	0.005	0.004	0.002	0.004	0.003
AXEL	M	0.003	0.003	0.003	0.002	0.002	0.003	0.003	0.002	0.002	0.004	0.005	0.004	0.005	0.004	0.006	0.006	0.008	0.008	0.013	0.019	0.02
AYA	F	0.003	0.002	0.003	0.002	0.004	0.006	0.007	0.006	0.007	0.01	0.009	0.011	0.01	0.013	0.012	0.013	0.015	0.015	0.016	0.017	0.02
AYAAN	M/F	0	0.001	0	0.002	0	0.003	0.004	0.004	0.012	0.011	0.023	0.036	0.047	0.061	0.064	0.083	0.083	0.082	0.092	0.081	0.08
AYAH	F	0.002	0.002	0.002	0.001	0.002	0.003	0.004	0.004	0.006	0.006	0.004	0.006	0.004	0.009	0.01	0.01	0.009	0.011	0.016	0.015	0.018
AYAN	M/F	0.002	0.002	0.002	0.002	0.003	0.003	0.004	0.003	0.004	0.005	0.007	0.006	0.011	0.011	0.011	0.011	0.016	0.013	0.015	0.019	0.021
AYANA	F	0	0.001	0.001	0.001	0.001	0.001	0.001	0.001	0.001	0.002	0.002	0.002	0.004	0.006	0.007	0.01	0.009	0.014	0.014	0.015	0.013
AYAT	M/F	0	0	0	0.001	0	0.001	0.001	0.001	0.002	0.002	0.001	0.002	0.002	0.002	0.003	0.004	0.011	0.009	0.016	0.011	0.017
AYDEN	M	0.004	0.003	0.005	0.004	0.005	0.004	0.004	0.004	0.007	0.01	0.01	0.011	0.012	0.016	0.02	0.016	0.019	0.024	0.023	0.023	0.024
AYDIN	M	0.003	0.002	0.002	0.002	0.001	0.001	0.002	0.002	0.001	0.003	0.004	0.004	0.007	0.007	0.007	0.008	0.011	0.013	0.013	0.014	0.016
AYESHA	F	0.044	0.036	0.035	0.04	0.037	0.038	0.04	0.039	0.033	0.033	0.037	0.045	0.039	0.036	0.036	0.038	0.035	0.039	0.045	0.043	0.041
AYLA	F	0.005	0.005	0.004	0.005	0.005	0.005	0.008	0.006	0.008	0.009	0.014	0.015	0.021	0.017	0.023	0.027	0.038	0.047	0.052	0.061	0.07
AYMAN	M/F	0.002	0.003	0.006	0.007	0.008	0.011	0.011	0.01	0.012	0.015	0.017	0.014	0.018	0.018	0.017	0.017	0.015	0.016	0.018	0.015	0.017
AYOMIDE	M/F	0.003	0.004	0.004	0.004	0.004	0.003	0.005	0.004	0.007	0.011	0.01	0.008	0.008	0.009	0.008	0.007	0.006	0.005	0.003	0.004	0.006
AYRTON	M	0.006	0.006	0.004	0.003	0.004	0.004	0.003	0.004	0.004	0.003	0.003	0.002	0.003	0.002	0.004	0.006	0.006	0.006	0.007	0.005	0.005
AYSE	F	0.004	0.004	0.004	0.005	0.005	0.004	0.005	0.004	0.005	0.004	0.004	0.004	0.005	0.004	0.003	0.003	0.004	0.005	0.003	0.002	0.003
AYSHA	F	0.015	0.018	0.019	0.018	0.016	0.017	0.018	0.017	0.015	0.017	0.017	0.017	0.016	0.016	0.015	0.015	0.011	0.012	0.013	0.012	0.011
AYUB	M	0.002	0.001	0.002	0.002	0.004	0.003	0.004	0.005	0.007	0.011	0.007	0.007	0.008	0.01	0.008	0.008	0.01	0.01	0.01	0.009	0.011
AZAAN	M	0	0	0.001	0.002	0.002	0.001	0.005	0.007	0.005	0.005	0.005	0.005	0.008	0.01	0.009	0.012	0.016	0.018	0.016	0.015	0.018
BAILEY	M/F	0.022	0.052	0.083	0.095	0.141	0.123	0.149	0.149	0.173	0.189	0.175	0.185	0.159	0.141	0.138	0.118	0.111	0.096	0.102	0.082	0.073
BARNABY	M	0.018	0.018	0.017	0.016	0.017	0.019	0.019	0.022	0.025	0.025	0.026	0.024	0.027	0.027	0.032	0.032	0.038	0.039	0.045	0.044	0.038
BARNEY	M	0.006	0.006	0.003	0.004	0.005	0.005	0.009	0.008	0.009	0.01	0.01	0.008	0.011	0.01	0.01	0.009	0.016	0.017	0.015	0.015	0.014
BARTOSZ	M	0	0	0	0	0	0.001	0	0	0.001	0.003	0.003	0.011	0.013	0.016	0.011	0.011	0.011	0.012	0.008	0.007	0.009
BAYLEY	M/F	0.003	0.006	0.007	0.009	0.01	0.009	0.012	0.015	0.011	0.011	0.009	0.01	0.008	0.006	0.005	0.004	0.005	0.005	0.001	0.002	0.003
BEATRICE	F	0.019	0.023	0.029	0.024	0.025	0.026	0.028	0.03	0.034	0.046	0.053	0.066	0.062	0.064	0.074	0.069	0.075	0.091	0.095	0.094	0.107
BEATRIX	F	0.002	0.003	0.004	0.003	0.003	0.004	0.004	0.004	0.005	0.007	0.007	0.013	0.011	0.014	0.019	0.024	0.027	0.031	0.033	0.04	0.052
BEAU	M/F	0.008	0.005	0.006	0.006	0.004	0.012	0.015	0.024	0.028	0.035	0.033	0.032	0.045	0.061	0.067	0.071	0.096	0.095	0.091	0.077	0.083
BECKY	F	0.024	0.02	0.023	0.015	0.015	0.011	0.01	0.009	0.007	0.006	0.005	0.004	0.003	0.003	0.002	0.002	0.002	0.001	0.001	0	0.001
BELLA	F	0.004	0.003	0.004	0.006	0.006	0.006	0.006	0.008	0.011	0.014	0.017	0.025	0.028	0.048	0.086	0.123	0.153	0.162	0.179	0.159	0.148
BELLA-ROSE	F	0	0	0	0	0	0	0	0	0	0	0	0	0	0.001	0.003	0.007	0.012	0.012	0.016	0.018	0.019
BELLE	F	0.001	0.001	0.001	0.002	0.004	0.002	0.003	0.003	0.003	0.003	0.004	0.008	0.009	0.012	0.013	0.027	0.029	0.023	0.03	0.029	0.03
BEN	M	0.379	0.423	0.44	0.425	0.424	0.432	0.574	0.502	0.463	0.369	0.298	0.249	0.204	0.164	0.138	0.1	0.08	0.066	0.057	0.055	0.043
BENEDICT	M/F	0.029	0.033	0.032	0.036	0.035	0.031	0.031	0.031	0.029	0.03	0.022	0.015	0.016	0.013	0.013	0.014	0.017	0.018	0.021	0.021	0.015
BENJAMIN	M	0.782	0.787	0.774	0.779	0.745	0.762	0.917	0.865	0.865	0.738	0.676	0.571	0.5	0.509	0.45	0.418	0.382	0.394	0.39	0.363	0.337
BENTLEY	M	0	0.001	0.001	0.001	0.001	0.001	0.001	0.001	0.002	0.001	0.001	0.003	0.003	0.002	0.007	0.024	0.026	0.029	0.024	0.022	0.022
BERTIE	M	0.001	0.001	0.003	0.002	0.001	0.004	0.004	0.003	0.004	0.005	0.004	0.005	0.005	0.006	0.005	0.014	0.014	0.015	0.022	0.024	0.024
BETH	F	0.107	0.088	0.079	0.082	0.081	0.074	0.067	0.066	0.059	0.051	0.045	0.036	0.037	0.029	0.028	0.023	0.023	0.019	0.011	0.015	0.01
BETHAN	F	0.134	0.123	0.112	0.109	0.105	0.087	0.073	0.069	0.062	0.064	0.057	0.046	0.038	0.035	0.029	0.026	0.026	0.022	0.021	0.018	0.014
BETHANIE	F	0.023	0.02	0.019	0.016	0.013	0.011	0.009	0.007	0.005	0.003	0.004	0.003	0.004	0.003	0.003	0.003	0.002	0.002	0.003	0.002	0.002
BETHANY	F	0.695	0.67	0.678	0.696	0.659	0.505	0.473	0.381	0.29	0.253	0.221	0.194	0.175	0.174	0.151	0.137	0.129	0.111	0.101	0.101	0.087
BETSY	F	0.004	0.002	0.005	0.003	0.003	0.003	0.005	0.005	0.008	0.008	0.008	0.01	0.009	0.013	0.022	0.04	0.045	0.055	0.06	0.066	0.056
BETTY	F	0.003	0.002	0.002	0.002	0.002	0.001	0.004	0.003	0.004	0.005	0.008	0.007	0.009	0.009	0.01	0.013	0.015	0.014	0.019	0.021	0.018
BIANCA	F	0.01	0.008	0.005	0.005	0.004	0.003	0.004	0.006	0.01	0.008	0.009	0.01	0.012	0.011	0.012	0.014	0.013	0.014	0.017	0.014	0.017
BIBI	F	0.003	0.004	0.005	0.005	0.004	0.006	0.005	0.006	0.006	0.006	0.006	0.005	0.005	0.006	0.005	0.004	0.004	0.005	0.005	0.004	0.004
BILAL	M	0.023	0.023	0.027	0.028	0.027	0.028	0.029	0.027	0.03	0.026	0.031	0.027	0.028	0.024	0.023	0.022	0.023	0.021	0.02	0.022	0.025
BILLIE	M/F	0.041	0.031	0.034	0.033	0.027	0.02	0.019	0.022	0.019	0.02	0.02	0.016	0.012	0.011	0.013	0.01	0.014	0.015	0.016	0.016	0.019
BILLIE-JO	F	0.007	0.012	0.013	0.013	0.011	0.006	0.004	0.005	0.005	0.006	0.005	0.002	0.004	0.003	0.002	0.002	0.002	0.002	0.002	0.003	0.001
BILLY	M/F	0.149	0.146	0.15	0.14	0.125	0.131	0.128	0.122	0.151	0.16	0.133	0.124	0.103	0.095	0.1	0.092	0.086	0.083	0.081	0.084	0.076
BLAINE	M	0.006	0.005	0.004	0.005	0.006	0.005	0.008	0.007	0.004	0.004	0.004	0.004	0.003	0.002	0.003	0.003	0.004	0.004	0.005	0.003	0.003
BLAKE	M/F	0.025	0.025	0.028	0.032	0.04	0.033	0.039	0.045	0.054	0.06	0.064	0.091	0.114	0.096	0.093	0.126	0.158	0.172	0.175	0.164	0.148
BLESSING	M/F	0	0.002	0.002	0.002	0.002	0.003	0.004	0.006	0.009	0.009	0.011	0.01	0.013	0.013	0.008	0.01	0.008	0.007	0.007	0.007	0.008
BLOSSOM	F	0.001	0.001	0.001	0.001	0.001	0.001	0.001	0.001	0.003	0.004	0.005	0.005	0.005	0.009	0.011	0.009	0.013	0.014	0.015	0.014	0.013
BO	M/F	0	0.001	0	0	0.001	0.004	0.005	0.007	0.007	0.008	0.009	0.005	0.009	0.009	0.008	0.007	0.011	0.007	0.007	0.004	0.008
BOBBI	M/F	0.007	0.004	0.005	0.006	0.006	0.011	0.008	0.009	0.01	0.008	0.008	0.008	0.007	0.007	0.006	0.008	0.011	0.01	0.008	0.008	0.008
BOBBIE	M/F	0.013	0.011	0.011	0.009	0.01	0.014	0.01	0.011	0.014	0.01	0.01	0.011	0.011	0.01	0.009	0.012	0.015	0.011	0.012	0.013	0.012
BOBBY	M/F	0.021	0.02	0.019	0.017	0.019	0.019	0.019	0.034	0.091	0.084	0.082	0.081	0.082	0.095	0.116	0.131	0.178	0.163	0.144	0.154	0.122
BODHI	M/F	0	0	0	0	0.001	0	0.001	0	0	0	0.002	0.001	0.002	0.003	0.005	0.005	0.009	0.008	0.019	0.025	0.041
BONNIE	F	0.015	0.017	0.017	0.012	0.015	0.017	0.015	0.02	0.021	0.024	0.016	0.016	0.019	0.026	0.029	0.034	0.037	0.048	0.06	0.075	0.078
BRAD	M	0.027	0.035	0.033	0.018	0.023	0.017	0.012	0.012	0.008	0.007	0.006	0.005	0.004	0.002	0.002	0.002	0.001	0.001	0.001	0.001	0
BRADLEY	M	0.416	0.452	0.409	0.399	0.4	0.346	0.319	0.274	0.28	0.275	0.227	0.172	0.13	0.112	0.1	0.092	0.092	0.079	0.074	0.063	0.061
BRADY	M/F	0.006	0.004	0.005	0.004	0.005	0.005	0.003	0.006	0.01	0.006	0.004	0.004	0.005	0.005	0.004	0.004	0.005	0.002	0.003	0.003	0.005
BRANDAN	M	0.004	0.006	0.007	0.009	0.009	0.008	0.007	0.006	0.007	0.007	0.006	0.003	0.003	0.004	0.003	0.002	0.001	0.001	0.001	0	0.001
BRANDON	M	0.218	0.359	0.357	0.393	0.39	0.341	0.333	0.297	0.259	0.24	0.219	0.183	0.154	0.123	0.104	0.081	0.057	0.053	0.042	0.041	0.034
BRAYDEN	M	0.001	0.002	0.002	0.003	0.002	0.003	0.003	0.006	0.005	0.008	0.013	0.015	0.022	0.017	0.018	0.021	0.016	0.015	0.015	0.017	0.011
BRAYDON	M	0.001	0.001	0.001	0.002	0.003	0.002	0.002	0.004	0.004	0.004	0.005	0.007	0.01	0.009	0.009	0.008	0.005	0.005	0.005	0.007	0.004
BRENDAN	M	0.031	0.036	0.036	0.034	0.038	0.032	0.031	0.026	0.022	0.019	0.02	0.02	0.013	0.016	0.013	0.012	0.012	0.009	0.008	0.007	0.005
BRENDON	M	0.009	0.006	0.011	0.011	0.01	0.011	0.009	0.008	0.009	0.008	0.006	0.006	0.006	0.004	0.004	0.003	0.003	0.003	0.003	0.002	0.003
BRETT	M	0.035	0.029	0.025	0.023	0.021	0.013	0.017	0.014	0.011	0.01	0.009	0.008	0.006	0.004	0.004	0.004	0.003	0.002	0.002	0.003	0.002
BRIAN	M	0.018	0.016	0.016	0.014	0.013	0.018	0.016	0.018	0.015	0.018	0.014	0.019	0.018	0.016	0.013	0.018	0.017	0.016	0.017	0.018	0.016
BRIANNA	F	0.005	0.005	0.01	0.011	0.009	0.009	0.01	0.011	0.012	0.015	0.017	0.016	0.017	0.015	0.016	0.015	0.013	0.01	0.012	0.013	0.011
BRIDGET	F	0.009	0.009	0.011	0.009	0.011	0.01	0.01	0.011	0.008	0.009	0.008	0.008	0.007	0.007	0.007	0.005	0.008	0.007	0.009	0.008	0.008
BRIDIE	F	0.012	0.013	0.011	0.012	0.011	0.009	0.008	0.006	0.006	0.006	0.006	0.006	0.004	0.003	0.003	0.003	0.004	0.004	0.003	0.004	0.003
BRIONY	F	0.016	0.017	0.017	0.016	0.018	0.014	0.014	0.01	0.009	0.007	0.006	0.006	0.005	0.003	0.004	0.004	0.003	0.003	0.002	0.003	0.002
BRITNEY	F	0.001	0.001	0.001	0.054	0.046	0.017	0.011	0.008	0.006	0.006	0.005	0.003	0.003	0.002	0.003	0.001	0.001	0.001	0.002	0.002	0.002
BRITTANY	F	0.039	0.059	0.056	0.087	0.025	0.005	0.003	0.004	0.003	0.003	0.001	0.001	0.001	0	0.001	0.001	0.001	0.001	0.001	0.001	0.001
BRODIE	M/F	0.014	0.016	0.012	0.014	0.013	0.015	0.029	0.024	0.029	0.03	0.026	0.019	0.02	0.024	0.024	0.027	0.027	0.028	0.033	0.032	0.036
BRODY	M/F	0.003	0.005	0.004	0.003	0.002	0.004	0.009	0.008	0.014	0.012	0.013	0.014	0.017	0.025	0.033	0.034	0.041	0.052	0.059	0.06	0.061
BROGAN	M/F	0.032	0.03	0.03	0.025	0.026	0.021	0.019	0.023	0.018	0.018	0.015	0.019	0.02	0.016	0.015	0.014	0.012	0.012	0.011	0.012	0.012
BRONTE	F	0.01	0.014	0.013	0.01	0.009	0.007	0.007	0.007	0.006	0.005	0.005	0.005	0.004	0.006	0.007	0.006	0.005	0.006	0.005	0.006	0.005
BRONWEN	F	0.007	0.008	0.008	0.008	0.006	0.007	0.005	0.006	0.004	0.004	0.003	0.004	0.002	0.004	0.002	0.002	0.003	0.003	0.003	0.003	0.002
BRONWYN	F	0.012	0.011	0.011	0.009	0.011	0.009	0.008	0.01	0.01	0.008	0.006	0.005	0.006	0.007	0.006	0.007	0.004	0.004	0.003	0.004	0.003
BROOK	M/F	0.003	0.003	0.003	0.007	0.009	0.007	0.008	0.01	0.011	0.012	0.009	0.009	0.008	0.007	0.007	0.004	0.004	0.003	0.003	0.002	0.004
BROOKE	M/F	0.044	0.048	0.057	0.075	0.089	0.093	0.08	0.097	0.125	0.127	0.166	0.187	0.228	0.235	0.212	0.183	0.154	0.134	0.111	0.084	0.087
BROOKLYN	M/F	0.002	0.005	0.006	0.017	0.023	0.022	0.022	0.023	0.023	0.021	0.028	0.034	0.038	0.038	0.038	0.033	0.034	0.036	0.032	0.037	0.037
BRUCE	M	0.006	0.006	0.007	0.004	0.005	0.004	0.004	0.006	0.007	0.006	0.004	0.006	0.007	0.007	0.008	0.007	0.006	0.009	0.009	0.01	0.013
BRUNO	M	0.003	0.003	0.004	0.003	0.007	0.003	0.006	0.007	0.008	0.008	0.012	0.011	0.012	0.009	0.007	0.009	0.012	0.012	0.014	0.017	0.016
BRYAN	M	0.006	0.006	0.006	0.006	0.005	0.006	0.007	0.006	0.007	0.011	0.01	0.009	0.01	0.009	0.008	0.01	0.011	0.012	0.013	0.014	0.013
BRYCE	M/F	0.004	0.005	0.004	0.005	0.005	0.006	0.005	0.007	0.005	0.008	0.004	0.005	0.005	0.005	0.004	0.004	0.004	0.003	0.003	0.004	0.004
BRYN	M/F	0.014	0.014	0.013	0.015	0.013	0.013	0.012	0.016	0.016	0.014	0.016	0.012	0.011	0.008	0.006	0.004	0.006	0.006	0.005	0.005	0.005
BRYONY	F	0.059	0.055	0.053	0.051	0.039	0.03	0.035	0.029	0.02	0.018	0.015	0.014	0.012	0.012	0.01	0.009	0.007	0.005	0.007	0.005	0.006
BUDDY	M	0.001	0	0	0.001	0.002	0.001	0.002	0.002	0.002	0.003	0.003	0.002	0.004	0.003	0.005	0.01	0.018	0.018	0.024	0.024	0.028
BUSHRA	F	0.005	0.004	0.005	0.006	0.007	0.007	0.007	0.006	0.008	0.006	0.007	0.006	0.008	0.005	0.006	0.006	0.006	0.006	0.003	0.004	0.005
BYRON	M	0.007	0.011	0.012	0.025	0.036	0.032	0.028	0.023	0.023	0.018	0.02	0.015	0.015	0.014	0.012	0.015	0.011	0.011	0.01	0.011	0.01
CADE	M/F	0.002	0.003	0.003	0.007	0.005	0.008	0.006	0.006	0.004	0.005	0.005	0.006	0.005	0.006	0.004	0.005	0.005	0.005	0.004	0.005	0.006
CADEN	M/F	0	0	0.001	0.001	0.001	0.002	0.007	0.008	0.01	0.013	0.025	0.022	0.026	0.028	0.031	0.022	0.016	0.012	0.012	0.011	0.01
CADI	F	0.001	0	0.002	0.002	0.002	0.002	0.003	0.004	0.002	0.005	0.005	0.005	0.006	0	0.006	0.007	0.006	0.008	0.007	0.006	0.006
CAELAN	M/F	0.001	0.003	0.002	0.001	0.002	0.004	0.003	0.002	0.005	0.007	0.007	0.006	0.011	0.012	0.015	0.015	0.013	0.011	0.011	0.017	0.012
CAI	M/F	0.008	0.01	0.013	0.01	0.017	0.016	0.018	0.024	0.021	0.026	0.031	0.023	0.022	0.022	0.018	0.016	0.013	0.015	0.013	0.014	0.012
CAIDEN	M	0	0	0.001	0.001	0.001	0.001	0.001	0.001	0.005	0.008	0.017	0.022	0.022	0.022	0.029	0.029	0.025	0.023	0.023	0.021	0.015
CAIN	M	0.014	0.011	0.011	0.016	0.02	0.034	0.021	0.017	0.019	0.019	0.018	0.014	0.011	0.011	0.012	0.01	0.011	0.011	0.01	0.008	0.008
CAINE	M	0.008	0.009	0.009	0.007	0.012	0.014	0.008	0.006	0.006	0.005	0.005	0.005	0.005	0.005	0.004	0.002	0.002	0.002	0.001	0.003	0.002
CAIRO	M/F	0.001	0.002	0.002	0.002	0.002	0.002	0.003	0.002	0.004	0.003	0.004	0.003	0.004	0.006	0.006	0.006	0.008	0.009	0.007	0.01	0.012
CAITLAN	F	0.003	0.006	0.013	0.016	0.014	0.012	0.012	0.009	0.007	0.005	0.003	0.003	0.002	0.002	0.002	0.001	0.001	0.001	0	0	0
CAITLIN	F	0.147	0.2	0.328	0.354	0.368	0.401	0.4	0.394	0.356	0.316	0.255	0.245	0.203	0.164	0.139	0.106	0.088	0.074	0.063	0.053	0.037
CAITLYN	F	0.006	0.013	0.027	0.035	0.046	0.051	0.053	0.058	0.052	0.059	0.052	0.054	0.047	0.047	0.04	0.038	0.033	0.029	0.025	0.023	0.021
CALEB	M	0.029	0.046	0.038	0.036	0.043	0.044	0.039	0.046	0.054	0.065	0.068	0.072	0.082	0.094	0.112	0.106	0.114	0.106	0.101	0.103	0.127
CALLAN	M/F	0.009	0.009	0.015	0.015	0.01	0.008	0.007	0.006	0.004	0.005	0.005	0.005	0.003	0.004	0.004	0.006	0.007	0.009	0.008	0.008	0.006
CALLIE	F	0.006	0.005	0.007	0.009	0.012	0.007	0.007	0.013	0.014	0.012	0.012	0.014	0.011	0.015	0.014	0.014	0.017	0.017	0.013	0.019	0.026
CALLUM	M	0.697	0.781	0.934	0.955	0.867	0.745	0.655	0.582	0.566	0.608	0.635	0.479	0.388	0.374	0.306	0.237	0.197	0.133	0.126	0.124	0.093
CALUM	M	0.1	0.091	0.081	0.07	0.048	0.043	0.046	0.044	0.038	0.075	0.093	0.058	0.041	0.031	0.024	0.017	0.011	0.011	0.007	0.015	0.008
CALVIN	M	0.024	0.025	0.027	0.022	0.016	0.013	0.012	0.014	0.013	0.01	0.012	0.016	0.017	0.016	0.019	0.014	0.014	0.014	0.015	0.015	0.015
CAMERON	M/F	0.292	0.371	0.453	0.556	0.55	0.537	0.509	0.523	0.441	0.358	0.342	0.304	0.252	0.214	0.183	0.13	0.13	0.103	0.081	0.073	0.06
CAMILLA	F	0.01	0.008	0.009	0.009	0.006	0.005	0.007	0.007	0.008	0.005	0.007	0.007	0.007	0.008	0.008	0.009	0.01	0.01	0.014	0.014	0.011
CAMILLE	M/F	0.007	0.007	0.007	0.006	0.006	0.006	0.006	0.006	0.007	0.005	0.005	0.007	0.008	0.008	0.007	0.006	0.006	0.008	0.008	0.007	0.009
CAMRON	M	0.001	0.002	0.003	0.004	0.004	0.005	0.008	0.014	0.012	0.016	0.013	0.012	0.011	0.011	0.005	0.004	0.004	0.003	0.002	0.002	0.001
CANDICE	F	0.011	0.008	0.007	0.005	0.01	0.01	0.008	0.007	0.007	0.005	0.007	0.005	0.005	0.004	0.003	0.001	0.002	0.002	0.002	0.003	0.002
CAOIMHE	F	0.003	0.004	0.004	0.004	0.004	0.003	0.004	0.003	0.003	0.006	0.005	0.007	0.006	0.005	0.007	0.009	0.009	0.01	0.009	0.009	0.009
CARA	F	0.046	0.048	0.051	0.046	0.051	0.058	0.043	0.053	0.042	0.038	0.04	0.043	0.04	0.039	0.031	0.034	0.033	0.032	0.035	0.031	0.034
CARL	M	0.063	0.048	0.048	0.042	0.034	0.032	0.026	0.028	0.021	0.016	0.018	0.018	0.014	0.016	0.009	0.007	0.009	0.007	0.008	0.008	0.005
CARLA	F	0.037	0.038	0.033	0.034	0.03	0.034	0.024	0.022	0.022	0.019	0.018	0.018	0.02	0.018	0.014	0.014	0.009	0.011	0.009	0.01	0.008
CARLO	M	0.003	0.003	0.004	0.003	0.004	0.005	0.004	0.005	0.004	0.005	0.004	0.004	0.004	0.004	0.004	0.003	0.004	0.004	0.004	0.004	0.004
CARLOS	M	0.006	0.005	0.007	0.009	0.005	0.009	0.008	0.011	0.009	0.009	0.01	0.01	0.008	0.01	0.007	0.009	0.007	0.007	0.006	0.007	0.008
CARLY	F	0.038	0.038	0.031	0.028	0.024	0.024	0.017	0.017	0.017	0.016	0.02	0.022	0.018	0.017	0.012	0.013	0.01	0.01	0.008	0.006	0.005
CARMEN	F	0.01	0.012	0.012	0.017	0.012	0.012	0.017	0.018	0.021	0.017	0.017	0.018	0.016	0.015	0.012	0.015	0.017	0.012	0.011	0.011	0.008
CAROLINE	F	0.039	0.035	0.028	0.026	0.022	0.017	0.013	0.016	0.013	0.011	0.01	0.007	0.008	0.008	0.008	0.008	0.004	0.008	0.006	0.009	0.009
CARRIE	F	0.016	0.013	0.01	0.008	0.009	0.009	0.006	0.01	0.008	0.008	0.007	0.007	0.005	0.004	0.005	0.003	0.004	0.004	0.003	0.002	0.002
CARSON	M/F	0.001	0.001	0.001	0.001	0.002	0.003	0.002	0.001	0.004	0.004	0.006	0.007	0.008	0.009	0.01	0.013	0.017	0.013	0.017	0.018	0.02
CARTER	M/F	0.003	0.007	0.006	0.007	0.008	0.013	0.019	0.016	0.016	0.02	0.023	0.027	0.026	0.035	0.028	0.041	0.069	0.072	0.083	0.107	0.132
CARYS	F	0.035	0.031	0.037	0.039	0.037	0.03	0.029	0.048	0.065	0.056	0.059	0.048	0.039	0.035	0.032	0.031	0.024	0.022	0.019	0.017	0.016
CASEY	M/F	0.056	0.089	0.079	0.096	0.1	0.109	0.097	0.09	0.092	0.083	0.083	0.093	0.088	0.076	0.069	0.065	0.055	0.056	0.052	0.051	0.044
CASPAR	M	0.002	0.002	0.001	0.003	0.003	0.005	0.004	0.006	0.006	0.01	0.008	0.009	0.007	0.009	0.007	0.009	0.009	0.009	0.01	0.007	0.008
CASPER	M	0.001	0.001	0.001	0.003	0.002	0.002	0.003	0.005	0.007	0.006	0.01	0.01	0.015	0.014	0.017	0.016	0.019	0.025	0.028	0.027	0.024
CASSANDRA	F	0.018	0.012	0.009	0.009	0.008	0.006	0.005	0.008	0.006	0.005	0.006	0.007	0.007	0.006	0.007	0.005	0.005	0.005	0.005	0.006	0.007
CASSIDY	M/F	0.004	0.005	0.006	0.005	0.008	0.007	0.009	0.011	0.009	0.01	0.011	0.011	0.01	0.012	0.013	0.01	0.01	0.01	0.009	0.01	0.008
CASSIE	F	0.014	0.015	0.011	0.01	0.011	0.008	0.009	0.011	0.011	0.019	0.018	0.021	0.02	0.018	0.013	0.014	0.015	0.011	0.009	0.011	0.01
CASSIUS	M	0.001	0.001	0.002	0.003	0.002	0.004	0.004	0.003	0.005	0.007	0.008	0.007	0.009	0.011	0.011	0.012	0.015	0.017	0.017	0.013	0.02
CATHERINE	F	0.143	0.121	0.108	0.105	0.095	0.088	0.078	0.071	0.054	0.045	0.044	0.039	0.031	0.028	0.025	0.033	0.035	0.034	0.028	0.029	0.026
CATRIN	F	0.017	0.015	0.014	0.013	0.019	0.019	0.016	0.016	0.014	0.016	0.014	0.011	0.01	0.008	0.007	0.005	0.006	0.006	0.005	0.005	0.005
CATRIONA	F	0.015	0.012	0.011	0.011	0.011	0.009	0.007	0.007	0.004	0.004	0.004	0.004	0.003	0.003	0.002	0.002	0.001	0.001	0.002	0.002	0.001
CAVAN	M	0.003	0.006	0.009	0.009	0.009	0.009	0.007	0.004	0.004	0.005	0.005	0.005	0.004	0.004	0.002	0.002	0.002	0.002	0.002	0.002	0.002
CAYDEN	M	0	0	0	0	0.001	0.001	0.001	0.002	0.006	0.011	0.015	0.017	0.025	0.029	0.027	0.031	0.026	0.017	0.013	0.014	0.013
CECILIA	F	0.004	0.005	0.006	0.006	0.008	0.006	0.007	0.006	0.006	0.005	0.007	0.008	0.01	0.009	0.008	0.01	0.012	0.012	0.012	0.014	0.016
CECILY	F	0.003	0.003	0.003	0.004	0.005	0.004	0.004	0.003	0.003	0.005	0.006	0.005	0.007	0.007	0.007	0.007	0.009	0.009	0.011	0.01	0.011
CELESTE	F	0.002	0.003	0.004	0.006	0.005	0.006	0.006	0.005	0.005	0.005	0.005	0.006	0.005	0.005	0.004	0.005	0.006	0.006	0.007	0.008	0.006
CELIA	F	0.007	0.007	0.007	0.006	0.007	0.005	0.003	0.004	0.005	0.005	0.004	0.004	0.003	0.002	0.006	0.004	0.004	0.005	0.005	0.006	0.005
CELINE	F	0.018	0.016	0.018	0.011	0.009	0.007	0.005	0.003	0.006	0.003	0.004	0.004	0.004	0.004	0.004	0.004	0.004	0.004	0.005	0.007	0.005
CELYN	M/F	0.002	0.003	0.002	0.003	0.003	0.005	0	0.005	0.005	0.005	0.005	0.005	0.004	0.005	0.004	0.005	0.006	0.005	0.005	0.004	0.003
CERI	M/F	0.015	0.018	0.012	0.013	0.013	0.01	0.013	0.006	0.007	0.007	0.005	0.006	0.004	0.002	0.002	0.002	0.002	0.001	0.001	0	0
CERYS	F	0.015	0.018	0.052	0.092	0.102	0.088	0.071	0.094	0.092	0.084	0.066	0.059	0.073	0.058	0.047	0.042	0.033	0.025	0.022	0.021	0.019
CHAD	M	0.019	0.018	0.016	0.014	0.013	0.015	0.013	0.013	0.011	0.01	0.007	0.003	0.005	0.004	0.004	0.004	0.003	0.003	0.003	0.004	0.002
CHANEL	F	0.019	0.017	0.014	0.017	0.012	0.013	0.017	0.017	0.019	0.019	0.02	0.015	0.011	0.01	0.01	0.008	0.01	0.01	0.007	0.006	0.006
CHANELLE	F	0.014	0.013	0.015	0.013	0.01	0.012	0.009	0.013	0.014	0.011	0.014	0.022	0.019	0.013	0.009	0.01	0.006	0.005	0.004	0.003	0.003
CHANTEL	F	0.012	0.009	0.014	0.011	0.011	0.009	0.007	0.01	0.008	0.008	0.002	0.001	0.002	0.003	0.003	0.001	0.001	0.001	0	0	0
CHANTELLE	F	0.099	0.092	0.087	0.064	0.058	0.056	0.049	0.043	0.034	0.036	0.037	0.027	0.018	0.016	0.014	0.011	0.011	0.008	0.006	0.004	0.005
CHARIS	F	0.008	0.01	0.013	0.015	0.011	0.01	0.008	0.007	0.01	0.008	0.005	0.004	0.005	0.005	0.005	0.005	0.005	0.003	0.002	0.003	0.003
CHARLEE	M/F	0.005	0.007	0.006	0.008	0.008	0.005	0.006	0.005	0.006	0.009	0.006	0.008	0.007	0.005	0.006	0.006	0.007	0.006	0.004	0.002	0.003
CHARLEIGH	F	0.005	0.005	0.006	0.006	0.006	0.007	0.006	0.007	0.006	0.008	0.005	0.003	0.003	0.003	0.004	0.003	0.004	0.003	0.005	0.003	0.003
CHARLENE	F	0.013	0.011	0.008	0.009	0.005	0.007	0.005	0.009	0.006	0.004	0.005	0.003	0.004	0.002	0.003	0.003	0.002	0.003	0.002	0.002	0.002
CHARLES	M	0.283	0.29	0.312	0.285	0.27	0.232	0.236	0.225	0.242	0.23	0.233	0.228	0.205	0.188	0.173	0.163	0.162	0.16	0.162	0.154	0.142
CHARLEY	M/F	0.057	0.066	0.069	0.069	0.063	0.053	0.048	0.054	0.053	0.055	0.059	0.054	0.044	0.041	0.041	0.033	0.035	0.026	0.027	0.019	0.014
CHARLI	M/F	0.003	0.003	0.007	0.004	0.006	0.004	0.006	0.011	0.008	0.009	0.009	0.009	0.002	0.005	0.003	0.003	0.002	0.001	0.003	0.002	0.001
CHARLIE	M/F	0.377	0.438	0.484	0.505	0.518	0.505	0.563	0.609	0.712	0.75	0.841	0.873	0.846	0.862	0.839	0.85	0.853	0.809	0.744	0.768	0.669
CHARLOTTE	F	0.955	0.91	0.906	0.849	0.844	0.806	0.757	0.66	0.641	0.585	0.522	0.479	0.449	0.426	0.385	0.358	0.342	0.349	0.316	0.304	0.406
CHARLY	M/F	0.007	0.006	0.007	0.008	0.006	0.008	0.006	0.005	0.004	0.007	0.005	0.003	0.004	0.003	0.003	0.003	0.002	0.001	0.001	0.002	0.001
CHARMAINE	F	0.018	0.012	0.013	0.009	0.007	0.008	0.006	0.006	0.005	0.004	0.003	0.004	0.003	0.002	0.002	0.002	0.001	0.001	0.001	0.001	0.001
CHASE	M/F	0.004	0.005	0.006	0.004	0.004	0.006	0.006	0.006	0.005	0.009	0.01	0.014	0.016	0.023	0.023	0.031	0.037	0.042	0.042	0.041	0.05
CHAYA	F	0.004	0.003	0.005	0.005	0.004	0.006	0.007	0.005	0.005	0.004	0.006	0.005	0.006	0.005	0.005	0.005	0.006	0.006	0.006	0.006	0.006
CHE	M/F	0.004	0.006	0.007	0.005	0.005	0.008	0.008	0.007	0.007	0.009	0.009	0.007	0.008	0.009	0.007	0.007	0.004	0.003	0.003	0.005	0.009
CHELSEA	F	0.282	0.271	0.252	0.216	0.176	0.14	0.121	0.118	0.102	0.076	0.074	0.065	0.045	0.038	0.034	0.021	0.022	0.02	0.014	0.015	0.014
CHELSEY	F	0.03	0.028	0.026	0.026	0.018	0.014	0.01	0.008	0.012	0.022	0.018	0.02	0.011	0.009	0.007	0.005	0.004	0.003	0.003	0.003	0.001
CHELSIE	F	0.026	0.026	0.025	0.018	0.019	0.012	0.01	0.009	0.008	0.008	0.007	0.007	0.004	0.003	0.002	0.003	0.003	0.002	0.001	0.001	0.001
CHERRY	F	0.004	0.003	0.002	0.003	0.002	0.003	0.003	0.003	0.003	0.004	0.005	0.005	0.005	0.006	0.007	0.01	0.009	0.007	0.006	0.004	0.003
CHESTER	M	0.004	0.005	0.005	0.005	0.005	0.004	0.003	0.004	0.003	0.004	0.005	0.007	0.01	0.01	0.009	0.009	0.011	0.01	0.018	0.039	0.039
CHEYENNE	M/F	0.015	0.009	0.013	0.015	0.017	0.016	0.012	0.011	0.01	0.011	0.009	0.007	0.005	0.004	0.005	0.003	0.004	0.003	0.003	0.002	0.003
CHIARA	F	0.005	0.01	0.009	0.008	0.009	0.01	0.011	0.01	0.011	0.011	0.01	0.01	0.009	0.008	0.01	0.007	0.006	0.006	0.007	0.009	0.008
CHLOE	F	1.11	1.275	1.606	1.545	1.33	1.256	1.027	0.875	0.762	0.672	0.651	0.63	0.703	0.687	0.582	0.502	0.414	0.374	0.347	0.337	0.31
CHRIS	M	0.003	0.002	0.003	0.004	0.004	0.003	0.004	0.005	0.007	0.007	0.007	0.007	0.007	0.007	0.005	0.007	0.006	0.008	0.005	0.006	0.006
CHRISTIAN	M	0.102	0.092	0.096	0.082	0.079	0.072	0.075	0.069	0.071	0.08	0.065	0.068	0.057	0.052	0.047	0.039	0.035	0.037	0.039	0.041	0.039
CHRISTIE	M/F	0.019	0.015	0.013	0.012	0.008	0.007	0.004	0.005	0.005	0.004	0.003	0.003	0.003	0.002	0.001	0.003	0.001	0.001	0.001	0.002	0
CHRISTINA	F	0.042	0.032	0.033	0.026	0.027	0.026	0.026	0.029	0.022	0.022	0.021	0.02	0.019	0.017	0.017	0.013	0.013	0.013	0.01	0.014	0.014
CHRISTINE	F	0.015	0.013	0.012	0.01	0.011	0.008	0.01	0.01	0.01	0.01	0.01	0.008	0.005	0.005	0.005	0.007	0.005	0.005	0.005	0.007	0.006
CHRISTOPHER	M	0.567	0.484	0.417	0.331	0.284	0.247	0.2	0.183	0.163	0.152	0.133	0.128	0.111	0.1	0.095	0.087	0.084	0.071	0.066	0.071	0.067
CIAN	M/F	0.011	0.013	0.012	0.018	0.023	0.026	0.031	0.034	0.039	0.039	0.036	0.033	0.033	0.03	0.035	0.029	0.027	0.031	0.028	0.024	0.025
CIARA	F	0.045	0.057	0.062	0.062	0.06	0.059	0.058	0.055	0.059	0.054	0.05	0.035	0.034	0.034	0.026	0.025	0.021	0.02	0.019	0.015	0.017
CIARAN	M	0.045	0.056	0.051	0.049	0.053	0.047	0.054	0.08	0.086	0.061	0.037	0.034	0.031	0.029	0.024	0.023	0.016	0.012	0.01	0.009	0.008
CILLIAN	M	0.002	0.001	0.001	0.001	0.001	0.001	0.001	0.001	0.001	0.003	0.003	0.005	0.004	0.006	0.006	0.006	0.007	0.007	0.01	0.016	0.019
CLAIRE	F	0.092	0.072	0.057	0.045	0.032	0.026	0.021	0.015	0.017	0.012	0.01	0.009	0.007	0.01	0.007	0.007	0.007	0.007	0.006	0.006	0.007
CLARA	F	0.017	0.018	0.019	0.021	0.017	0.022	0.021	0.026	0.026	0.024	0.026	0.033	0.033	0.031	0.038	0.035	0.042	0.059	0.073	0.094	0.096
CLARE	F	0.035	0.03	0.02	0.018	0.014	0.012	0.009	0.008	0.005	0.004	0.003	0.003	0.003	0.002	0.002	0.002	0.002	0.002	0.001	0.001	0.001
CLARISSA	F	0.013	0.011	0.007	0.006	0.007	0.006	0.007	0.005	0.005	0.003	0.004	0.003	0.005	0.003	0.004	0.003	0.004	0.005	0.003	0.005	0.005
CLARK	M	0.004	0.003	0.003	0.002	0.001	0.003	0.003	0.001	0.003	0.004	0.005	0.005	0.005	0.005	0.006	0.006	0.007	0.011	0.018	0.016	0.019
CLAUDIA	F	0.047	0.056	0.061	0.06	0.045	0.046	0.041	0.041	0.036	0.033	0.033	0.034	0.034	0.038	0.031	0.025	0.027	0.026	0.024	0.023	0.023
CLAYTON	M	0.009	0.011	0.01	0.01	0.011	0.009	0.011	0.01	0.013	0.011	0.012	0.014	0.015	0.014	0.013	0.015	0.016	0.014	0.016	0.012	0.016
CLEMENTINE	F	0.006	0.004	0.005	0.004	0.006	0.005	0.006	0.007	0.006	0.011	0.01	0.01	0.01	0.01	0.013	0.014	0.012	0.014	0.016	0.018	0.017
CLEO	F	0.006	0.008	0.007	0.006	0.009	0.016	0.012	0.014	0.012	0.01	0.01	0.012	0.013	0.013	0.014	0.013	0.014	0.02	0.017	0.032	0.036
COBY	M/F	0.003	0.004	0.006	0.004	0.003	0.006	0.009	0.012	0.015	0.018	0.015	0.016	0.015	0.021	0.021	0.019	0.02	0.021	0.024	0.024	0.025
COCO	F	0.001	0.002	0.002	0.001	0.001	0.003	0.003	0.003	0.005	0.008	0.007	0.006	0.01	0.013	0.015	0.016	0.013	0.011	0.008	0.01	0.007
CODEY	M/F	0.001	0.002	0.002	0.002	0.003	0.003	0.002	0.004	0.005	0.007	0.006	0.008	0.006	0.009	0.007	0.007	0.009	0.006	0.005	0.003	0.003
CODIE	M/F	0.011	0.01	0.01	0.015	0.014	0.014	0.019	0.023	0.021	0.024	0.02	0.013	0.016	0.012	0.012	0.008	0.007	0.005	0.004	0.006	0.003
CODY	M/F	0.025	0.024	0.027	0.031	0.032	0.046	0.05	0.053	0.073	0.091	0.09	0.091	0.09	0.088	0.083	0.087	0.08	0.078	0.086	0.086	0.078
COHEN	M	0.001	0.001	0.001	0.001	0.001	0.001	0.002	0.001	0.005	0.007	0.013	0.011	0.016	0.015	0.02	0.021	0.021	0.021	0.023	0.024	0.026
COLBY	M/F	0.004	0.005	0.003	0.008	0.006	0.008	0.011	0.009	0.007	0.008	0.009	0.007	0.009	0.01	0.012	0.008	0.011	0.015	0.014	0.013	0.009
COLE	M	0.008	0.007	0.013	0.021	0.032	0.035	0.039	0.055	0.061	0.068	0.064	0.057	0.063	0.064	0.075	0.059	0.058	0.054	0.052	0.051	0.062
COLIN	M	0.012	0.013	0.009	0.011	0.01	0.011	0.008	0.008	0.008	0.007	0.008	0.008	0.006	0.008	0.011	0.006	0.006	0.005	0.008	0.006	0.007
CONNER	M	0.037	0.039	0.05	0.037	0.029	0.028	0.024	0.025	0.022	0.02	0.014	0.018	0.018	0.015	0.016	0.013	0.009	0.009	0.005	0.003	0.003
CONNIE	F	0.023	0.025	0.025	0.028	0.029	0.028	0.026	0.033	0.033	0.036	0.035	0.068	0.077	0.066	0.057	0.049	0.054	0.055	0.057	0.056	0.061
CONNOR	M/F	0.815	0.805	0.86	0.647	0.588	0.521	0.499	0.507	0.445	0.388	0.315	0.285	0.286	0.256	0.265	0.22	0.172	0.152	0.132	0.1	0.1
CONOR	M	0.176	0.169	0.204	0.148	0.109	0.097	0.071	0.068	0.062	0.048	0.042	0.038	0.037	0.028	0.031	0.025	0.031	0.032	0.024	0.021	0.04
CONRAD	M	0.006	0.009	0.011	0.01	0.009	0.008	0.007	0.008	0.011	0.016	0.016	0.011	0.011	0.012	0.01	0.009	0.007	0.009	0.007	0.006	0.006
CONSTANCE	F	0.019	0.017	0.015	0.019	0.019	0.021	0.019	0.016	0.019	0.027	0.023	0.027	0.028	0.022	0.026	0.025	0.028	0.028	0.027	0.03	0.033
COOPER	M/F	0	0.001	0.002	0.001	0.002	0	0.003	0.002	0.005	0.006	0.006	0.01	0.013	0.015	0.017	0.024	0.038	0.044	0.043	0.061	0.062
CORA	F	0.006	0.003	0.006	0.009	0.014	0.008	0.008	0.011	0.009	0.01	0.01	0.008	0.008	0.011	0.014	0.014	0.024	0.023	0.032	0.033	0.03
CORAL	F	0.021	0.016	0.017	0.016	0.009	0.007	0.008	0.006	0.007	0.008	0.009	0.005	0.005	0.006	0.006	0.003	0.006	0.004	0.005	0.004	0.005
CORBEN	M	0	0.001	0.001	0.002	0.001	0.002	0.012	0.005	0.005	0.004	0.005	0.004	0.006	0.006	0.004	0.005	0.004	0.004	0.006	0.005	0.003
CORDELIA	F	0.004	0.002	0.007	0.006	0.004	0.007	0.008	0.01	0.01	0.008	0.006	0.006	0.006	0.005	0.005	0.006	0.005	0.006	0.007	0.007	0.006
COREY	M/F	0.089	0.099	0.093	0.082	0.084	0.075	0.085	0.092	0.086	0.112	0.135	0.111	0.119	0.095	0.095	0.095	0.081	0.072	0.06	0.053	0.044
CORMAC	M	0.005	0.004	0.006	0.004	0.006	0.007	0.01	0.007	0.005	0.008	0.006	0.004	0.005	0.007	0.005	0.004	0.004	0.004	0.006	0.003	0.005
CORY	M/F	0.042	0.037	0.031	0.032	0.028	0.029	0.026	0.03	0.03	0.024	0.023	0.027	0.024	0.017	0.018	0.014	0.012	0.014	0.012	0.007	0.007
COURTENEY	F	0.021	0.023	0.03	0.016	0.013	0.01	0.006	0.006	0.004	0.003	0.002	0	0.001	0.001	0	0	0	0	0	0	0
COURTNEY	M/F	0.215	0.472	0.548	0.427	0.38	0.325	0.28	0.248	0.204	0.161	0.148	0.12	0.091	0.075	0.067	0.05	0.03	0.025	0.018	0.015	0.013
CRAIG	M	0.115	0.095	0.081	0.065	0.064	0.061	0.045	0.036	0.028	0.024	0.017	0.015	0.013	0.014	0.01	0.009	0.009	0.006	0.008	0.006	0.004
CRUZ	M/F	0	0	0	0	0	0	0	0	0.001	0.002	0.007	0.006	0.009	0.011	0.013	0.015	0.014	0.016	0.017	0.016	0.02
CRYSTAL	F	0.017	0.016	0.022	0.018	0.017	0.022	0.022	0.02	0.025	0.027	0.029	0.037	0.036	0.034	0.027	0.021	0.021	0.02	0.016	0.012	0.014
CURTIS	M	0.123	0.111	0.084	0.075	0.07	0.058	0.053	0.041	0.033	0.031	0.035	0.033	0.029	0.027	0.024	0.02	0.018	0.016	0.015	0.014	0.017
CYRUS	M	0.005	0.004	0.003	0.005	0.007	0.004	0.004	0.005	0.006	0.007	0.011	0.007	0.009	0.01	0.008	0.008	0.009	0.007	0.007	0.006	0.005
DAFYDD	M	0.014	0.017	0.015	0.018	0.019	0.019	0.017	0.016	0.016	0.011	0.007	0.005	0	0.006	0.004	0.004	0.005	0.005	0.004	0.003	0.003
DAISIE	F	0.002	0.002	0.002	0.002	0.003	0.004	0.004	0.005	0.005	0.007	0.007	0.007	0.006	0.008	0.008	0.011	0.01	0.011	0.008	0.008	0.008
DAISY	F	0.135	0.141	0.14	0.136	0.179	0.191	0.209	0.269	0.276	0.314	0.321	0.312	0.326	0.376	0.419	0.368	0.329	0.338	0.306	0.33	0.316
DAISY-MAE	F	0.001	0	0.001	0.001	0.002	0.001	0.001	0.003	0.003	0.003	0.003	0.004	0.004	0.006	0.011	0.01	0.012	0.011	0.013	0.012	0.012
DAISY-MAY	F	0.001	0.002	0.002	0.001	0.002	0.001	0.002	0.002	0.003	0.003	0.003	0.005	0.005	0.007	0.009	0.011	0.011	0.011	0.009	0.01	0.007
DAKOTA	M/F	0.003	0.002	0.002	0.003	0.003	0.003	0.003	0.003	0.003	0.008	0.013	0.011	0.01	0.011	0.013	0.011	0.013	0.012	0.012	0.015	0.018
DALE	M/F	0.062	0.04	0.023	0.018	0.014	0.013	0.009	0.011	0.009	0.006	0.007	0.006	0.007	0.006	0.006	0.004	0.003	0.003	0.003	0.005	0.003
DALTON	M	0.005	0.01	0.009	0.008	0.005	0.007	0.008	0.009	0.008	0.008	0.007	0.006	0.004	0.004	0.004	0.009	0.007	0.008	0.011	0.011	0.009
DAMIAN	M	0.014	0.012	0.009	0.009	0.007	0.01	0.016	0.013	0.012	0.014	0.014	0.017	0.021	0.017	0.021	0.019	0.023	0.022	0.02	0.024	0.022
DAMIEN	M	0.015	0.015	0.013	0.015	0.012	0.014	0.012	0.019	0.018	0.015	0.016	0.019	0.017	0.015	0.015	0.012	0.014	0.011	0.012	0.011	0.008
DAMON	M	0.022	0.02	0.013	0.009	0.01	0.008	0.007	0.006	0.009	0.008	0.007	0.005	0.005	0.004	0.004	0.007	0.008	0.008	0.006	0.005	0.005
DAN	M	0.004	0.007	0.006	0.006	0.006	0.007	0.007	0.006	0.006	0.008	0.006	0.006	0.004	0.004	0.004	0.003	0.004	0.003	0.003	0.004	0.003
DANA	M/F	0.027	0.033	0.024	0.022	0.013	0.011	0.008	0.011	0.008	0.008	0.009	0.008	0.007	0.008	0.009	0.005	0.008	0.007	0.009	0.008	0.006
DANE	M/F	0.013	0.01	0.008	0.01	0.019	0.02	0.009	0.008	0.006	0.006	0.005	0.004	0.004	0.003	0.004	0.002	0.004	0.002	0.001	0.002	0.002
DANIAL	M	0.005	0.003	0.005	0.004	0.005	0.005	0.006	0.005	0.005	0.006	0.005	0.004	0.004	0.003	0.004	0.002	0.003	0.003	0.003	0.002	0.002
DANIEL	M	1.682	1.489	1.289	1.186	1.1	1.036	1.001	1.002	0.964	0.882	0.782	0.816	0.792	0.682	0.649	0.589	0.508	0.482	0.434	0.409	0.358
DANIELA	F	0.007	0.008	0.008	0.01	0.007	0.008	0.01	0.009	0.006	0.008	0.008	0.009	0.009	0.009	0.01	0.008	0.011	0.008	0.01	0.009	0.007
DANIELLA	F	0.052	0.049	0.039	0.044	0.04	0.03	0.033	0.033	0.029	0.026	0.029	0.028	0.024	0.024	0.023	0.023	0.019	0.021	0.02	0.016	0.017
DANIELLE	F	0.43	0.34	0.266	0.207	0.17	0.129	0.115	0.086	0.075	0.056	0.048	0.048	0.04	0.042	0.036	0.027	0.02	0.02	0.017	0.015	0.01
DANIYAL	M	0.001	0.002	0.002	0.002	0.004	0.004	0.005	0.004	0.006	0.01	0.009	0.006	0.013	0.013	0.018	0.014	0.011	0.015	0.015	0.012	0.013
DANNI	M/F	0.016	0.013	0.01	0.008	0.006	0.006	0.009	0.007	0.007	0.008	0.007	0.004	0.005	0.005	0.003	0.004	0.003	0.003	0.002	0.002	0.002
DANNY	M	0.092	0.087	0.076	0.066	0.059	0.069	0.058	0.068	0.069	0.065	0.061	0.059	0.053	0.047	0.052	0.046	0.04	0.041	0.043	0.037	0.034
DANTE	M/F	0.002	0.004	0.008	0.011	0.007	0.008	0.012	0.011	0.011	0.013	0.017	0.016	0.017	0.017	0.015	0.015	0.015	0.015	0.015	0.014	0.013
DANYAAL	M	0.003	0.004	0.004	0.006	0.005	0.008	0.008	0.008	0.006	0.006	0.005	0.004	0.003	0.003	0.003	0.002	0.002	0.003	0.002	0.003	0.002
DANYAL	M	0.007	0.009	0.009	0.009	0.011	0.015	0.018	0.014	0.015	0.013	0.012	0.011	0.009	0.009	0.008	0.007	0.004	0.005	0.007	0.005	0.005
DAPHNE	F	0.001	0.001	0.002	0.002	0.002	0.001	0.002	0.002	0.003	0.003	0.002	0.003	0.003	0.005	0.006	0.006	0.007	0.008	0.01	0.014	0.013
DARA	M/F	0.002	0.002	0.003	0.003	0.004	0.004	0.002	0.003	0.002	0.003	0.004	0.005	0.005	0.004	0.005	0.005	0.005	0.004	0.006	0.006	0.005
DARCEY	M/F	0.005	0.007	0.012	0.019	0.019	0.02	0.021	0.023	0.023	0.029	0.05	0.064	0.067	0.078	0.068	0.065	0.094	0.101	0.114	0.115	0.104
DARCI	F	0.001	0.001	0.002	0.003	0.002	0.003	0.004	0.005	0.005	0.005	0.006	0.006	0.009	0.011	0.01	0.009	0.01	0.009	0.009	0.008	0.009
DARCIE	F	0.007	0.012	0.012	0.013	0.013	0.018	0.021	0.019	0.018	0.021	0.031	0.038	0.041	0.045	0.052	0.063	0.071	0.084	0.106	0.118	0.124
DARCY	M/F	0.02	0.023	0.026	0.025	0.025	0.035	0.035	0.042	0.038	0.045	0.056	0.059	0.069	0.076	0.081	0.083	0.083	0.096	0.103	0.101	0.092
DARIA	F	0.001	0.001	0.001	0.003	0.002	0.003	0.001	0.002	0.002	0.003	0.003	0.005	0.006	0.011	0.011	0.009	0.011	0.014	0.016	0.015	0.019
DARIUS	M	0.01	0.01	0.011	0.013	0.012	0.009	0.004	0.005	0.004	0.004	0.005	0.006	0.005	0.007	0.009	0.007	0.01	0.011	0.014	0.017	0.019
DARNELL	M	0.005	0.013	0.012	0.01	0.008	0.011	0.007	0.01	0.005	0.003	0.003	0.003	0.004	0.002	0.002	0.002	0.003	0.002	0.001	0.001	0.001
DARRAGH	M	0.004	0.006	0.004	0.004	0.004	0.003	0.003	0.003	0.004	0.005	0.005	0.007	0.004	0.004	0.003	0.003	0.005	0.005	0.005	0.004	0.004
DARREN	M	0.056	0.05	0.045	0.028	0.03	0.028	0.026	0.024	0.022	0.023	0.02	0.017	0.016	0.016	0.013	0.012	0.011	0.007	0.007	0.007	0.009
DARYL	M/F	0.021	0.012	0.008	0.005	0.005	0.003	0.004	0.003	0.006	0.002	0.003	0.002	0.002	0.002	0.001	0.002	0.002	0.002	0.001	0.003	0.002
DAVID	M	0.41	0.368	0.332	0.281	0.272	0.256	0.238	0.219	0.193	0.181	0.179	0.186	0.173	0.165	0.164	0.174	0.171	0.194	0.189	0.217	0.229
DAVINA	F	0.007	0.006	0.009	0.01	0.015	0.02	0.016	0.013	0.011	0.011	0.008	0.01	0.005	0.005	0.007	0.005	0.005	0.004	0.004	0.005	0.004
DAWID	M	0	0.001	0	0	0	0.001	0.001	0.001	0.001	0.005	0.008	0.019	0.026	0.023	0.023	0.024	0.021	0.02	0.019	0.015	0.015
DAWSON	M	0	0	0.001	0.002	0.003	0.003	0.003	0.002	0.004	0.004	0.005	0.006	0.005	0.005	0.008	0.009	0.007	0.009	0.009	0.013	0.013
DAWUD	M	0	0.002	0.001	0.002	0.002	0.004	0.004	0.003	0.004	0.005	0.005	0.006	0.007	0.007	0.008	0.008	0.007	0.011	0.01	0.008	0.016
DAYNA	F	0.015	0.013	0.012	0.012	0.006	0.005	0.006	0.003	0.003	0.003	0.002	0.002	0.002	0.002	0.001	0.001	0.001	0.002	0.001	0.001	0.001
DEACON	M	0.001	0.001	0.001	0.003	0.004	0.005	0.006	0.009	0.009	0.01	0.014	0.013	0.016	0.016	0.013	0.014	0.014	0.016	0.018	0.016	0.011
DEAN	M	0.117	0.089	0.068	0.059	0.056	0.054	0.043	0.038	0.032	0.027	0.026	0.031	0.027	0.021	0.023	0.019	0.017	0.015	0.013	0.015	0.012
DEANNA	F	0.033	0.028	0.021	0.02	0.018	0.011	0.009	0.013	0.007	0.005	0.004	0.006	0.006	0.004	0.003	0.003	0.004	0.004	0.002	0.001	0.002
DEBORAH	F	0.019	0.016	0.014	0.012	0.013	0.014	0.015	0.016	0.013	0.018	0.016	0.015	0.017	0.014	0.009	0.013	0.011	0.011	0.012	0.009	0.012
DECLAN	M	0.111	0.155	0.111	0.132	0.141	0.128	0.107	0.104	0.102	0.085	0.071	0.068	0.069	0.067	0.067	0.059	0.051	0.044	0.034	0.034	0.026
DEEN	M	0	0.001	0.002	0.002	0.001	0.002	0.002	0.003	0.003	0.005	0.004	0.005	0.004	0.005	0.005	0.005	0.006	0.005	0.007	0.007	0.006
DELILAH	F	0.001	0.002	0.002	0.002	0.002	0.003	0.002	0.003	0.002	0.003	0.006	0.012	0.016	0.015	0.014	0.022	0.031	0.037	0.046	0.051	0.062
DEMI	F	0.112	0.104	0.086	0.076	0.072	0.067	0.074	0.075	0.082	0.114	0.091	0.071	0.06	0.06	0.049	0.035	0.031	0.034	0.026	0.022	0.019
DEMI-LEIGH	F	0.006	0.011	0.006	0.008	0.008	0.009	0.012	0.009	0.013	0.02	0.018	0.016	0.016	0.016	0.015	0.011	0.01	0.009	0.006	0.006	0.004
DENIS	M	0.003	0.002	0.003	0.005	0.005	0.007	0.005	0.008	0.007	0.009	0.012	0.008	0.01	0.008	0.011	0.013	0.013	0.018	0.017	0.02	0.022
DENIZ	M/F	0.004	0.004	0.006	0.004	0.005	0.005	0.007	0.007	0.007	0.008	0.007	0.008	0.009	0.008	0.007	0.007	0.01	0.011	0.009	0.009	0.011
DENNIS	M	0.009	0.01	0.01	0.009	0.007	0.01	0.008	0.01	0.015	0.017	0.017	0.017	0.012	0.014	0.011	0.015	0.014	0.018	0.018	0.019	0.021
DENZEL	M	0.003	0.002	0.003	0.002	0.004	0.003	0.006	0.006	0.007	0.006	0.006	0.006	0.007	0.008	0.006	0.006	0.006	0.006	0.006	0.005	0.004
DESTINY	M/F	0.003	0.006	0.009	0.016	0.023	0.035	0.026	0.021	0.027	0.032	0.031	0.036	0.036	0.034	0.037	0.032	0.028	0.026	0.024	0.023	0.018
DEV	M	0.002	0.001	0.001	0.001	0.001	0.003	0.004	0.004	0.006	0.004	0.005	0.005	0.005	0.006	0.007	0.007	0.005	0.005	0.005	0.006	0.006
DEVAN	M/F	0.003	0.005	0.004	0.005	0.005	0.005	0.004	0.006	0.004	0.005	0.003	0.004	0.004	0.006	0.005	0.005	0.004	0.003	0.005	0.004	0.002
DEVON	M/F	0.028	0.027	0.026	0.03	0.026	0.028	0.025	0.03	0.025	0.022	0.027	0.03	0.029	0.026	0.025	0.027	0.024	0.021	0.021	0.017	0.018
DEWI	M	0.009	0.006	0.006	0.006	0.005	0.005	0.006	0.007	0.007	0.007	0.006	0.006	0.005	0.005	0.005	0.005	0.004	0.006	0.005	0.005	0.004
DEXTER	M	0.008	0.006	0.011	0.01	0.005	0.009	0.01	0.013	0.011	0.018	0.021	0.027	0.042	0.073	0.101	0.125	0.142	0.159	0.142	0.133	0.13
DHRUV	M	0.002	0.003	0.002	0.003	0.003	0.004	0.004	0.006	0.008	0.007	0.01	0.009	0.01	0.008	0.009	0.012	0.009	0.009	0.008	0.007	0.005
DIANA	F	0.006	0.013	0.013	0.008	0.009	0.009	0.01	0.01	0.01	0.008	0.014	0.016	0.017	0.014	0.017	0.017	0.016	0.02	0.024	0.027	0.027
DIEGO	M	0.001	0.002	0.001	0.003	0.003	0.002	0.003	0.006	0.006	0.009	0.008	0.012	0.012	0.008	0.011	0.01	0.011	0.012	0.015	0.017	0.014
DILAN	M/F	0.006	0.006	0.006	0.006	0.007	0.006	0.007	0.007	0.009	0.008	0.007	0.008	0.006	0.009	0.007	0.007	0.009	0.008	0.007	0.007	0.006
DILLAN	M/F	0.005	0.004	0.005	0.006	0.006	0.008	0.006	0.007	0.009	0.007	0.007	0.006	0.008	0.008	0.007	0.008	0.007	0.007	0.005	0.004	0.004
DILLON	M/F	0.028	0.03	0.033	0.031	0.029	0.035	0.04	0.04	0.048	0.037	0.03	0.03	0.032	0.026	0.024	0.022	0.019	0.02	0.015	0.013	0.013
DINA	F	0.006	0.003	0.005	0.005	0.005	0.004	0.004	0.003	0.004	0.004	0.003	0.005	0.003	0.003	0.007	0.004	0.006	0.007	0.004	0.006	0.005
DION	M/F	0.02	0.021	0.022	0.022	0.024	0.019	0.016	0.018	0.014	0.011	0.012	0.012	0.011	0.012	0.01	0.012	0.008	0.006	0.004	0.006	0.008
DIONNE	F	0.014	0.014	0.014	0.009	0.01	0.01	0.006	0.008	0.005	0.006	0.006	0.003	0.003	0.002	0.002	0.003	0.001	0.001	0.001	0.001	0
DIVINE	M/F	0.001	0.001	0.001	0.001	0.002	0.003	0.002	0.005	0.004	0.007	0.008	0.009	0.007	0.009	0.01	0.007	0.007	0.007	0.008	0.006	0.006
DIYA	M/F	0	0.001	0.001	0.001	0.001	0.003	0.006	0.009	0.014	0.018	0.019	0.021	0.019	0.019	0.019	0.018	0.019	0.017	0.017	0.016	0.011
DOLCIE	F	0	0	0	0	0.001	0.001	0.001	0.001	0.002	0.002	0.002	0.003	0.004	0.004	0.003	0.007	0.008	0.013	0.01	0.013	0.012
DOLLY	F	0.001	0.001	0.001	0.001	0.001	0.001	0.001	0.001	0.002	0.003	0.001	0.003	0.004	0.007	0.008	0.009	0.014	0.027	0.029	0.03	0.025
DOMINIC	M	0.247	0.224	0.228	0.176	0.17	0.155	0.141	0.146	0.128	0.126	0.118	0.103	0.086	0.084	0.074	0.08	0.081	0.086	0.082	0.096	0.09
DOMINIK	M	0.002	0.003	0.005	0.003	0.003	0.003	0.003	0.004	0.005	0.008	0.011	0.02	0.021	0.032	0.034	0.033	0.035	0.036	0.034	0.037	0.029
DOMINIQUE	M/F	0.019	0.019	0.015	0.011	0.011	0.009	0.008	0.007	0.006	0.005	0.004	0.003	0.002	0.004	0.002	0.001	0.002	0.002	0.001	0.001	0.002
DONOVAN	M	0.004	0.004	0.003	0.004	0.004	0.004	0.005	0.004	0.005	0.004	0.003	0.004	0.005	0.003	0.005	0.002	0.004	0.004	0.004	0.003	0.005
DORIAN	M	0.001	0.001	0	0.001	0.001	0.002	0.001	0.001	0.001	0.002	0.002	0.003	0.006	0.005	0.009	0.007	0.01	0.006	0.009	0.009	0.009
DOROTHY	F	0.003	0.004	0.004	0.003	0.004	0.003	0.003	0.003	0.004	0.005	0.004	0.005	0.006	0.008	0.008	0.01	0.009	0.017	0.02	0.022	0.028
DOUGIE	M	0	0	0	0	0.001	0.001	0.001	0.001	0.001	0.001	0.001	0.002	0.002	0.002	0.002	0.006	0.014	0.014	0.017	0.019	0.019
DOUGLAS	M	0.023	0.02	0.018	0.016	0.017	0.015	0.015	0.014	0.017	0.012	0.013	0.015	0.01	0.016	0.015	0.015	0.021	0.019	0.027	0.024	0.027
DREW	M/F	0.032	0.031	0.03	0.04	0.047	0.049	0.048	0.042	0.038	0.033	0.038	0.032	0.028	0.021	0.022	0.016	0.018	0.02	0.013	0.015	0.011
DULCIE	F	0.003	0.004	0.003	0.005	0.006	0.006	0.008	0.006	0.006	0.007	0.008	0.008	0.009	0.008	0.008	0.009	0.008	0.01	0.009	0.008	0.011
DUNCAN	M	0.023	0.015	0.015	0.012	0.01	0.008	0.011	0.008	0.01	0.009	0.008	0.007	0.008	0.005	0.004	0.006	0.003	0.005	0.003	0.003	0.004
DYLAN	M/F	0.194	0.227	0.274	0.258	0.32	0.47	0.468	0.5	0.51	0.501	0.502	0.512	0.518	0.493	0.474	0.445	0.42	0.375	0.345	0.299	0.282
EADIE	F	0	0	0	0.001	0.001	0.001	0.001	0.001	0.002	0.003	0.003	0.003	0.003	0.005	0.005	0.005	0.007	0.012	0.012	0.011	0.011
EBEN	M	0.001	0.002	0.002	0.002	0.002	0.001	0.003	0.002	0.003	0.003	0.002	0.004	0.006	0.005	0.005	0.007	0.007	0.01	0.005	0.005	0.006
EBONY	F	0.033	0.034	0.052	0.043	0.058	0.057	0.067	0.072	0.078	0.08	0.072	0.058	0.059	0.056	0.042	0.043	0.035	0.036	0.029	0.025	0.023
EDDIE	M/F	0.006	0.004	0.006	0.008	0.007	0.008	0.009	0.009	0.013	0.013	0.013	0.014	0.016	0.014	0.016	0.018	0.021	0.023	0.023	0.034	0.035
EDEN	M/F	0.03	0.036	0.044	0.054	0.054	0.056	0.05	0.052	0.052	0.053	0.054	0.061	0.068	0.07	0.068	0.068	0.073	0.08	0.086	0.091	0.099
EDGAR	M	0.002	0.001	0.003	0.003	0.002	0.003	0.002	0.003	0.004	0.003	0.004	0.005	0.005	0.006	0.006	0.006	0.007	0.005	0.006	0.007	0.007
EDIE	F	0.003	0.002	0.004	0.003	0.004	0.007	0.006	0.008	0.013	0.025	0.022	0.024	0.026	0.027	0.024	0.031	0.031	0.037	0.047	0.056	0.065
EDISON	M	0.001	0	0.001	0	0.002	0.002	0.001	0.002	0.002	0.003	0.003	0.004	0.003	0.003	0.006	0.004	0.007	0.01	0.009	0.015	0.016
EDITH	F	0.003	0.002	0.002	0.006	0.004	0.004	0.005	0.009	0.009	0.018	0.019	0.025	0.026	0.029	0.029	0.037	0.034	0.05	0.071	0.075	0.087
EDMUND	M	0.01	0.011	0.009	0.008	0.009	0.006	0.007	0.005	0.006	0.006	0.006	0.006	0.006	0.006	0.006	0.006	0.006	0.006	0.008	0.009	0.008
EDWARD	M	0.27	0.282	0.285	0.274	0.269	0.261	0.248	0.244	0.27	0.26	0.268	0.279	0.279	0.275	0.285	0.29	0.311	0.354	0.378	0.404	0.38
EDWIN	M	0.008	0.01	0.008	0.005	0.007	0.007	0.006	0.007	0.008	0.008	0.01	0.008	0.009	0.008	0.01	0.012	0.013	0.013	0.013	0.014	0.013
EESA	M	0	0	0.001	0.002	0.002	0.003	0.004	0.006	0.007	0.01	0.011	0.015	0.015	0.02	0.022	0.021	0.028	0.033	0.037	0.039	0.047
EESHA	F	0	0.001	0.001	0.001	0.002	0.005	0.006	0.006	0.006	0.006	0.006	0.004	0.004	0.005	0.006	0.005	0.005	0.003	0.004	0.005	0.005
EFFIE	F	0.001	0.001	0.001	0.001	0.001	0.001	0.001	0.002	0.001	0.001	0.001	0.002	0.003	0.006	0.009	0.009	0.01	0.013	0.019	0.022	0.023
EHSAN	M	0.002	0.001	0.002	0.002	0.003	0.004	0.006	0.006	0.005	0.004	0.005	0.005	0.006	0.005	0.006	0.005	0.006	0.006	0.005	0.004	0.004
EILIDH	F	0.005	0.004	0.005	0.004	0.005	0.003	0.003	0.003	0.003	0.003	0.003	0.003	0.005	0.003	0.003	0.004	0.004	0.005	0.006	0.005	0.006
EISA	M	0	0	0.001	0	0.001	0.001	0.001	0.001	0.002	0.002	0.003	0.004	0.007	0.008	0.007	0.008	0.009	0.01	0.008	0.009	0.01
ELA	F	0.003	0.002	0.004	0.003	0.004	0.005	0.006	0.008	0.012	0.01	0.01	0.016	0.016	0.014	0.016	0.019	0.016	0.014	0.017	0.017	0.015
ELANA	F	0.002	0.003	0.002	0.004	0.003	0.005	0.004	0.006	0.003	0.005	0.004	0.005	0.004	0.005	0.004	0.005	0.004	0.004	0.005	0.004	0.004
ELEANOR	F	0.416	0.452	0.454	0.425	0.367	0.349	0.349	0.318	0.283	0.222	0.224	0.194	0.176	0.167	0.149	0.157	0.147	0.162	0.164	0.172	0.179
ELEN	F	0.005	0.005	0.007	0.005	0.007	0.006	0.006	0.006	0.005	0.006	0.006	0.005	0.004	0.004	0.003	0.006	0.002	0.002	0.003	0.002	0.002
ELENA	F	0.035	0.035	0.036	0.035	0.043	0.036	0.043	0.04	0.036	0.038	0.036	0.034	0.038	0.031	0.04	0.046	0.042	0.051	0.056	0.059	0.056
ELENI	F	0.004	0.005	0.005	0.004	0.005	0.007	0.005	0.005	0.006	0.007	0.005	0.007	0.007	0.005	0.006	0.006	0.008	0.007	0.009	0.007	0.006
ELERI	F	0.003	0.005	0.006	0.005	0.006	0.005	0.006	0.007	0.006	0.006	0.007	0.006	0.006	0.004	0.005	0.003	0.007	0.005	0.007	0.007	0.007
ELI	M/F	0.006	0.005	0.007	0.008	0.007	0.008	0.008	0.009	0.014	0.012	0.015	0.017	0.019	0.021	0.037	0.053	0.061	0.07	0.081	0.084	0.098
ELIANA	F	0.002	0.002	0.002	0.003	0.003	0.004	0.006	0.007	0.004	0.008	0.007	0.01	0.011	0.013	0.016	0.02	0.02	0.027	0.028	0.031	0.031
ELIAS	M	0.007	0.005	0.007	0.01	0.009	0.012	0.012	0.011	0.016	0.014	0.016	0.016	0.015	0.019	0.025	0.029	0.03	0.035	0.046	0.047	0.054
ELICIA	F	0.004	0.003	0.007	0.006	0.005	0.007	0.01	0.006	0.008	0.006	0.006	0.005	0.005	0.004	0.003	0.004	0.003	0.002	0.003	0.002	0.003
ELIF	F	0.003	0.003	0.003	0.004	0.004	0.004	0.004	0.003	0.004	0.004	0.007	0.006	0.007	0.007	0.006	0.01	0.01	0.008	0.01	0.013	0.011
ELIJAH	M/F	0.013	0.015	0.011	0.014	0.017	0.018	0.029	0.037	0.042	0.05	0.048	0.059	0.064	0.064	0.078	0.105	0.119	0.141	0.176	0.202	0.221
ELIN	F	0.011	0.01	0.011	0.016	0.012	0.014	0.015	0.018	0.013	0.014	0.013	0.015	0.012	0.014	0.014	0.013	0.012	0.014	0.013	0.012	0.009
ELINA	F	0.001	0.002	0.002	0.002	0.003	0.002	0.003	0.004	0.003	0.004	0.004	0.005	0.006	0.006	0.006	0.006	0.007	0.008	0.008	0.007	0.007
ELINOR	F	0.022	0.021	0.021	0.015	0.016	0.013	0.013	0.017	0.01	0.01	0.007	0.005	0.009	0.004	0.005	0.005	0.006	0.005	0.005	0.006	0.007
ELIOT	M/F	0.012	0.011	0.01	0.011	0.01	0.007	0.007	0.009	0.007	0.007	0.004	0.004	0.004	0.005	0.005	0.006	0.005	0.006	0.006	0.005	0.005
ELIS	M/F	0.005	0.004	0.005	0.005	0.007	0.006	0.007	0.007	0.007	0.01	0.007	0.008	0.009	0.008	0.007	0.009	0.008	0.012	0.012	0.012	0.015
ELISA	F	0.006	0.004	0.007	0.007	0.008	0.008	0.01	0.008	0.008	0.01	0.012	0.01	0.011	0.011	0.013	0.012	0.017	0.019	0.021	0.019	0.024
ELISABETH	F	0.014	0.013	0.014	0.014	0.014	0.014	0.014	0.008	0.01	0.01	0.012	0.011	0.009	0.01	0.011	0.012	0.012	0.009	0.01	0.01	0.008
ELISE	F	0.041	0.053	0.061	0.077	0.08	0.088	0.089	0.076	0.089	0.075	0.069	0.059	0.049	0.051	0.05	0.059	0.058	0.047	0.056	0.045	0.049
ELISHA	M/F	0.041	0.053	0.057	0.058	0.063	0.051	0.044	0.047	0.044	0.045	0.043	0.036	0.029	0.028	0.022	0.022	0.019	0.018	0.014	0.013	0.013
ELISSA	F	0.004	0.003	0.004	0.006	0.008	0.008	0.012	0.011	0.011	0.009	0.011	0.011	0.011	0.014	0.011	0.014	0.017	0.014	0.013	0.011	0.013
ELIZA	F	0.024	0.025	0.028	0.028	0.029	0.032	0.039	0.039	0.047	0.053	0.055	0.057	0.059	0.071	0.095	0.143	0.149	0.157	0.182	0.183	0.192
ELIZABETH	F	0.362	0.311	0.284	0.282	0.274	0.277	0.292	0.266	0.255	0.24	0.238	0.221	0.23	0.215	0.203	0.209	0.216	0.211	0.219	0.209	0.217
ELLA	F	0.185	0.214	0.256	0.322	0.357	0.411	0.497	0.604	0.551	0.539	0.53	0.576	0.464	0.433	0.39	0.417	0.382	0.424	0.386	0.472	0.423
ELLA-LOUISE	F	0.002	0.001	0.002	0.002	0.003	0.003	0.004	0.007	0.007	0.005	0.01	0.015	0.012	0.013	0.013	0.012	0.01	0.009	0.01	0.009	0.008
ELLA-MAE	F	0	0.001	0.001	0.002	0.002	0.002	0.005	0.004	0.005	0.005	0.005	0.008	0.008	0.008	0.009	0.009	0.009	0.014	0.013	0.016	0.012
ELLA-MAY	F	0	0.001	0.001	0.001	0.001	0.001	0.002	0.002	0.004	0.003	0.004	0.007	0.007	0.008	0.007	0.009	0.007	0.009	0.006	0.007	0.006
ELLA-ROSE	F	0.001	0.001	0.001	0.001	0.001	0.001	0.003	0.003	0.004	0.005	0.006	0.006	0.008	0.01	0.011	0.016	0.02	0.022	0.027	0.042	0.032
ELLE	F	0.041	0.054	0.062	0.073	0.082	0.087	0.09	0.072	0.061	0.048	0.036	0.028	0.02	0.014	0.015	0.013	0.009	0.01	0.008	0.01	0.009
ELLEN	F	0.151	0.143	0.115	0.118	0.105	0.109	0.087	0.08	0.068	0.06	0.054	0.051	0.038	0.027	0.035	0.028	0.027	0.019	0.021	0.019	0.014
ELLENA	F	0.015	0.017	0.019	0.014	0.017	0.016	0.014	0.011	0.013	0.011	0.008	0.009	0.007	0.007	0.005	0.007	0.008	0.006	0.007	0.007	0.004
ELLIE	F	0.309	0.362	0.416	0.554	0.615	0.69	0.874	0.888	0.865	0.677	0.539	0.464	0.382	0.305	0.304	0.284	0.228	0.195	0.205	0.185	0.179
ELLIE-MAE	F	0.007	0.006	0.01	0.01	0.012	0.016	0.02	0.021	0.019	0.022	0.021	0.027	0.027	0.031	0.028	0.028	0.028	0.03	0.026	0.021	0.018
ELLIE-MAI	F	0	0.001	0.001	0.002	0.003	0.003	0.005	0.005	0.01	0.006	0.01	0.012	0.016	0.015	0.018	0.019	0.018	0.011	0.009	0.009	0.007
ELLIE-MAY	F	0.005	0.009	0.008	0.01	0.011	0.012	0.013	0.019	0.02	0.027	0.026	0.028	0.034	0.031	0.036	0.035	0.031	0.02	0.018	0.015	0.012
ELLIE-ROSE	F	0.001	0.001	0.003	0.001	0.002	0.003	0.003	0.003	0.003	0.003	0.004	0.004	0.006	0.005	0.006	0.008	0.007	0.006	0.009	0.007	0.008
ELLIOT	M/F	0.15	0.172	0.161	0.147	0.148	0.155	0.139	0.134	0.122	0.135	0.128	0.124	0.127	0.115	0.115	0.115	0.133	0.129	0.124	0.146	0.158
ELLIOTT	M/F	0.105	0.105	0.102	0.094	0.088	0.076	0.075	0.072	0.07	0.073	0.08	0.069	0.066	0.068	0.07	0.091	0.101	0.113	0.144	0.147	0.141
ELLIS	M/F	0.092	0.11	0.118	0.118	0.114	0.112	0.136	0.13	0.14	0.133	0.147	0.139	0.122	0.121	0.102	0.098	0.097	0.1	0.105	0.116	0.128
ELLISE	F	0.004	0.006	0.006	0.006	0.008	0.007	0.009	0.007	0.006	0.008	0.007	0.003	0.004	0.004	0.003	0.003	0.004	0.002	0.002	0.001	0.001
ELLY	F	0.005	0.003	0.006	0.006	0.006	0.006	0.011	0.008	0.006	0.006	0.004	0.003	0.003	0.003	0.003	0.001	0.002	0.002	0.004	0.002	0.002
ELODIE	F	0.002	0.001	0.002	0.004	0.008	0.007	0.007	0.008	0.006	0.011	0.012	0.013	0.017	0.021	0.024	0.028	0.031	0.043	0.049	0.052	0.053
ELOISE	F	0.057	0.064	0.07	0.08	0.101	0.081	0.089	0.107	0.104	0.098	0.085	0.081	0.077	0.074	0.079	0.075	0.077	0.084	0.08	0.087	0.079
ELOUISE	F	0.005	0.004	0.005	0.007	0.006	0.007	0.009	0.007	0.009	0.007	0.007	0.007	0.009	0.009	0.007	0.01	0.009	0.007	0.008	0.007	0.008
ELSA	F	0.006	0.005	0.007	0.009	0.008	0.011	0.01	0.013	0.011	0.015	0.017	0.017	0.021	0.026	0.033	0.042	0.043	0.045	0.084	0.03	0.019
ELSIE	F	0.004	0.006	0.007	0.006	0.006	0.007	0.01	0.015	0.014	0.018	0.027	0.036	0.045	0.067	0.08	0.105	0.132	0.184	0.234	0.236	0.246
ELSPETH	F	0.007	0.007	0.008	0.007	0.006	0.007	0.006	0.005	0.005	0.006	0.006	0.007	0.006	0.006	0.006	0.009	0.008	0.009	0.008	0.007	0.01
ELYSE	F	0.004	0.004	0.005	0.005	0.005	0.006	0.003	0.006	0.007	0.005	0.007	0.006	0.003	0.005	0.004	0.004	0.004	0.006	0.005	0.004	0.003
ELYSIA	F	0.012	0.011	0.014	0.012	0.013	0.013	0.016	0.015	0.011	0.009	0.009	0.007	0.006	0.007	0.006	0.006	0.007	0.006	0.006	0.005	0.005
EMA	F	0	0.001	0.001	0.001	0.001	0.002	0.002	0.003	0.002	0.002	0.003	0.003	0.004	0.005	0.005	0.009	0.007	0.008	0.006	0.01	0.009
EMAAN	M/F	0	0	0.001	0	0.001	0.002	0.002	0.004	0.005	0.006	0.005	0.005	0.01	0.01	0.01	0.012	0.011	0.012	0.012	0.014	0.013
EMANUEL	M	0.001	0.001	0.002	0.002	0.003	0.002	0.004	0.002	0.003	0.004	0.004	0.003	0.005	0.005	0.004	0.004	0.005	0.003	0.006	0.008	0.009
EMELIA	F	0.004	0.008	0.01	0.012	0.013	0.013	0.015	0.014	0.017	0.02	0.017	0.018	0.02	0.02	0.023	0.034	0.047	0.044	0.042	0.043	0.037
EMERSON	M/F	0.003	0.001	0.003	0.002	0.002	0.002	0.001	0.003	0.002	0.005	0.005	0.006	0.007	0.006	0.004	0.005	0.005	0.007	0.009	0.011	0.012
EMIL	M	0.002	0.004	0.005	0.004	0.005	0.005	0.003	0.004	0.004	0.003	0.004	0.007	0.006	0.006	0.007	0.008	0.007	0.008	0.008	0.012	0.009
EMILE	M/F	0.003	0.004	0.003	0.004	0.004	0.005	0.007	0.005	0.004	0.003	0.004	0.004	0.005	0.004	0.005	0.005	0.006	0.007	0.005	0.006	0.004
EMILIA	F	0.015	0.028	0.032	0.039	0.054	0.044	0.047	0.047	0.058	0.057	0.058	0.073	0.091	0.103	0.128	0.151	0.157	0.15	0.169	0.194	0.212
EMILIE	F	0.016	0.021	0.015	0.017	0.016	0.015	0.022	0.021	0.03	0.025	0.02	0.021	0.019	0.02	0.025	0.021	0.025	0.034	0.032	0.032	0.031
EMILIJA	F	0	0	0	0.001	0	0.001	0	0.001	0.001	0.001	0.003	0.005	0.004	0.005	0.008	0.009	0.011	0.013	0.013	0.011	0.008
EMILIO	M	0.004	0.005	0.004	0.005	0.005	0.003	0.003	0.006	0.005	0.005	0.005	0.006	0.005	0.006	0.005	0.006	0.007	0.008	0.008	0.007	0.008
EMILY	F	1.044	1.089	1.092	1.156	1.1	1.065	0.97	0.938	0.908	0.795	0.722	0.742	0.745	0.685	0.646	0.596	0.601	0.631	0.625	0.607	0.556
EMILY-ROSE	F	0.001	0.001	0.002	0.004	0.002	0.002	0.002	0.003	0.002	0.002	0.002	0.002	0.004	0.004	0.007	0.009	0.008	0.01	0.01	0.013	0.01
EMMA	F	0.689	0.679	0.595	0.499	0.454	0.409	0.342	0.469	0.444	0.359	0.321	0.291	0.266	0.227	0.206	0.183	0.171	0.163	0.168	0.159	0.169
EMMANUEL	M	0.018	0.017	0.023	0.02	0.023	0.021	0.029	0.034	0.03	0.038	0.046	0.046	0.042	0.039	0.038	0.038	0.034	0.036	0.036	0.036	0.032
EMMANUELLA	F	0.001	0.001	0.002	0.002	0.003	0.004	0.003	0.002	0.005	0.005	0.005	0.008	0.007	0.007	0.005	0.006	0.007	0.008	0.008	0.006	0.006
EMMELINE	F	0.003	0.003	0.003	0.003	0.002	0.002	0.003	0.002	0.003	0.003	0.002	0.003	0.004	0.006	0.006	0.007	0.011	0.015	0.015	0.018	0.017
EMMIE	F	0.005	0.005	0.003	0.011	0.009	0.009	0.008	0.01	0.014	0.011	0.011	0.012	0.027	0.023	0.023	0.029	0.033	0.032	0.035	0.034	0.036
EMMY	F	0.003	0.004	0.003	0.004	0.004	0.005	0.004	0.005	0.004	0.005	0.006	0.011	0.012	0.008	0.012	0.011	0.013	0.014	0.018	0.016	0.012
EMRE	M	0.002	0.004	0.004	0.004	0.005	0.005	0.005	0.007	0.009	0.011	0.007	0.007	0.007	0.007	0.005	0.006	0.003	0.006	0.005	0.004	0.006
ENYA	F	0.006	0.007	0.006	0.008	0.007	0.008	0.007	0.007	0.009	0.007	0.01	0.009	0.009	0.008	0.008	0.007	0.009	0.009	0.012	0.008	0.007
ENZO	M	0.001	0.001	0.001	0.002	0.002	0.002	0.002	0.002	0.003	0.006	0.007	0.01	0.011	0.011	0.015	0.018	0.016	0.021	0.021	0.023	0.029
EOIN	M	0.005	0.007	0.009	0.009	0.008	0.009	0.009	0.008	0.01	0.009	0.007	0.008	0.01	0.007	0.01	0.009	0.01	0.008	0.005	0.008	0.006
EREN	M/F	0.003	0.005	0.003	0.003	0.004	0.008	0.006	0.005	0.007	0.006	0.005	0.006	0.006	0.008	0.007	0.004	0.005	0.004	0.006	0.008	0.007
ERIC	M	0.016	0.015	0.013	0.013	0.016	0.016	0.016	0.016	0.021	0.017	0.016	0.024	0.019	0.024	0.028	0.029	0.033	0.034	0.047	0.053	0.061
ERICA	F	0.013	0.017	0.02	0.016	0.022	0.016	0.013	0.013	0.018	0.018	0.017	0.017	0.018	0.016	0.017	0.019	0.02	0.018	0.018	0.021	0.022
ERIK	M	0.003	0.003	0.003	0.005	0.003	0.004	0.005	0.005	0.004	0.005	0.007	0.007	0.008	0.006	0.007	0.009	0.01	0.011	0.018	0.016	0.021
ERIKA	F	0.007	0.01	0.011	0.01	0.006	0.01	0.007	0.007	0.008	0.009	0.012	0.012	0.011	0.008	0.01	0.009	0.012	0.01	0.013	0.015	0.013
ERIN	M/F	0.08	0.089	0.114	0.138	0.178	0.215	0.231	0.237	0.25	0.301	0.321	0.297	0.279	0.262	0.244	0.224	0.225	0.207	0.21	0.195	0.19
ERNEST	M	0.001	0.001	0.001	0.002	0.002	0.002	0.004	0.003	0.003	0.004	0.006	0.007	0.007	0.008	0.009	0.009	0.016	0.014	0.016	0.023	0.023
ERYN	F	0.002	0.002	0.004	0.004	0.006	0.007	0.008	0.007	0.009	0.011	0.009	0.012	0.011	0.011	0.009	0.01	0.011	0.01	0.016	0.013	0.012
ESA	M	0	0.001	0.001	0.001	0.001	0.001	0.002	0.002	0.004	0.003	0.005	0.004	0.005	0.006	0.009	0.009	0.01	0.007	0.009	0.01	0.01
ESHA	F	0.001	0.002	0.001	0.001	0.004	0.009	0.024	0.018	0.018	0.021	0.018	0.017	0.012	0.012	0.01	0.009	0.009	0.006	0.008	0.007	0.005
ESHAAL	F	0	0	0	0	0	0	0	0	0.001	0.001	0.003	0.002	0.004	0.005	0.006	0.008	0.007	0.009	0.016	0.013	0.018
ESHAL	F	0	0	0	0	0	0	0	0	0.004	0.004	0.004	0.007	0.009	0.011	0.012	0.013	0.015	0.013	0.01	0.008	0.006
ESHAN	M	0.001	0	0.001	0.001	0.001	0.002	0.001	0.002	0.004	0.006	0.005	0.007	0.011	0.012	0.013	0.011	0.011	0.008	0.008	0.004	0.005
ESMAE	F	0	0.001	0.001	0.001	0.001	0.001	0.001	0.001	0.002	0.002	0.002	0.004	0.003	0.005	0.013	0.017	0.027	0.052	0.056	0.072	0.077
ESME	F	0.022	0.026	0.037	0.036	0.045	0.039	0.039	0.051	0.056	0.065	0.069	0.072	0.085	0.094	0.123	0.119	0.139	0.161	0.18	0.209	0.222
ESMEE	F	0.003	0.002	0.002	0.004	0.006	0.005	0.003	0.004	0.006	0.006	0.005	0.009	0.012	0.009	0.026	0.022	0.028	0.029	0.023	0.047	0.035
ESTELLE	F	0.006	0.006	0.01	0.01	0.011	0.012	0.009	0.011	0.011	0.009	0.009	0.007	0.007	0.007	0.005	0.005	0.007	0.006	0.009	0.006	0.007
ESTHER	F	0.038	0.037	0.039	0.041	0.039	0.039	0.036	0.041	0.048	0.049	0.056	0.055	0.056	0.045	0.05	0.055	0.051	0.051	0.057	0.055	0.059
ETHAN	M	0.098	0.171	0.261	0.303	0.422	0.575	0.634	0.679	0.65	0.59	0.549	0.556	0.527	0.572	0.624	0.687	0.63	0.556	0.479	0.459	0.426
ETIENNE	M/F	0.001	0.002	0.002	0.003	0.004	0.004	0.003	0.005	0.003	0.005	0.005	0.004	0.005	0.004	0.006	0.005	0.007	0.005	0.006	0.005	0.005
ETTA	F	0	0	0	0.001	0	0.001	0.001	0	0.001	0	0	0.001	0.001	0.002	0.002	0.004	0.007	0.01	0.012	0.019	0.02
EUAN	M	0.017	0.029	0.045	0.039	0.059	0.063	0.06	0.053	0.048	0.049	0.046	0.046	0.045	0.039	0.031	0.031	0.028	0.026	0.021	0.024	0.018
EVA	F	0.022	0.029	0.03	0.031	0.04	0.051	0.059	0.08	0.081	0.116	0.128	0.191	0.23	0.235	0.232	0.257	0.29	0.284	0.27	0.273	0.257
EVAN	M/F	0.029	0.032	0.034	0.041	0.042	0.06	0.062	0.078	0.095	0.102	0.132	0.135	0.137	0.149	0.134	0.116	0.112	0.113	0.094	0.086	0.08
EVANGELINE	F	0.017	0.014	0.016	0.014	0.011	0.011	0.01	0.007	0.004	0.009	0.021	0.024	0.02	0.023	0.021	0.025	0.024	0.022	0.023	0.026	0.023
EVE	F	0.06	0.065	0.081	0.105	0.119	0.176	0.163	0.144	0.157	0.161	0.15	0.126	0.113	0.098	0.077	0.067	0.064	0.064	0.055	0.053	0.045
EVELYN	F	0.013	0.013	0.014	0.016	0.015	0.029	0.036	0.044	0.057	0.065	0.069	0.084	0.101	0.111	0.105	0.131	0.154	0.191	0.236	0.276	0.294
EVIE	F	0.027	0.032	0.037	0.046	0.071	0.099	0.117	0.159	0.237	0.314	0.361	0.461	0.501	0.52	0.52	0.507	0.489	0.431	0.417	0.394	0.389
EVIE-MAE	F	0	0	0	0	0	0	0	0.001	0.002	0.002	0.003	0.005	0.007	0.006	0.009	0.013	0.016	0.014	0.014	0.012	0.013
EVIE-ROSE	F	0	0	0	0.001	0	0	0	0	0	0.001	0.001	0.003	0.003	0.006	0.007	0.01	0.013	0.012	0.013	0.013	0.016
EWAN	M	0.018	0.043	0.082	0.107	0.088	0.111	0.117	0.095	0.084	0.113	0.096	0.085	0.11	0.098	0.079	0.064	0.057	0.045	0.043	0.034	0.024
EZEKIEL	M	0.002	0.004	0.003	0.004	0.004	0.004	0.004	0.004	0.005	0.007	0.01	0.01	0.007	0.01	0.011	0.011	0.014	0.014	0.016	0.017	0.018
EZRA	M/F	0.004	0.006	0.006	0.006	0.007	0.003	0.004	0.006	0.006	0.007	0.008	0.009	0.011	0.012	0.015	0.014	0.019	0.024	0.044	0.082	0.122
FABIAN	M	0.01	0.01	0.01	0.007	0.008	0.011	0.009	0.012	0.01	0.01	0.013	0.015	0.015	0.015	0.021	0.022	0.023	0.028	0.025	0.03	0.03
FABIO	M	0.005	0.005	0.004	0.005	0.004	0.005	0.005	0.004	0.005	0.006	0.006	0.007	0.006	0.006	0.007	0.004	0.007	0.004	0.004	0.004	0.004
FAHAD	M	0.004	0.003	0.004	0.004	0.006	0.004	0.006	0.006	0.006	0.007	0.006	0.006	0.005	0.007	0.004	0.004	0.004	0.003	0.005	0.004	0.004
FAHIMA	F	0.005	0.007	0.007	0.006	0.006	0.008	0.01	0.006	0.004	0.006	0.004	0.003	0.003	0.003	0.003	0.002	0.002	0.001	0	0.001	0.001
FAISAL	M	0.011	0.013	0.009	0.009	0.01	0.009	0.008	0.008	0.006	0.006	0.007	0.006	0.005	0.004	0.004	0.004	0.003	0.005	0.003	0.004	0.004
FAITH	M/F	0.019	0.025	0.021	0.022	0.037	0.068	0.07	0.09	0.105	0.137	0.154	0.129	0.116	0.133	0.142	0.137	0.129	0.114	0.101	0.086	0.076
FAIZA	F	0.007	0.005	0.006	0.008	0.009	0.011	0.013	0.011	0.012	0.011	0.011	0.01	0.008	0.01	0.008	0.009	0.006	0.006	0.005	0.004	0.005
FAIZAAN	M	0.001	0.002	0.002	0.002	0.004	0.005	0.006	0.007	0.006	0.004	0.005	0.005	0.005	0.004	0.004	0.005	0.004	0.004	0.003	0.002	0.001
FAIZAH	F	0.005	0.003	0.004	0.003	0.004	0.006	0.005	0.006	0.006	0.004	0.005	0.005	0.004	0.003	0.004	0.003	0.003	0.003	0.002	0.002	0.002
FAIZAN	M	0.004	0.005	0.007	0.004	0.007	0.006	0.005	0.008	0.008	0.009	0.009	0.007	0.008	0.01	0.013	0.008	0.009	0.007	0.006	0.007	0.007
FALLON	M/F	0.003	0.004	0.004	0.003	0.002	0.004	0.003	0.005	0.006	0.004	0.005	0.006	0.004	0.006	0.005	0.006	0.004	0.005	0.004	0.004	0.004
FARAH	M/F	0.011	0.011	0.007	0.011	0.011	0.013	0.012	0.012	0.011	0.012	0.012	0.011	0.011	0.013	0.009	0.012	0.011	0.008	0.01	0.01	0.01
FARHAN	M	0.006	0.005	0.004	0.006	0.008	0.009	0.011	0.009	0.012	0.012	0.013	0.016	0.018	0.017	0.015	0.015	0.01	0.012	0.009	0.01	0.008
FARIS	M	0.003	0.003	0.002	0.003	0.003	0.007	0.007	0.007	0.008	0.008	0.009	0.009	0.012	0.013	0.011	0.01	0.011	0.01	0.011	0.01	0.01
FARRAH	F	0.006	0.005	0.006	0.005	0.006	0.008	0.006	0.006	0.008	0.006	0.007	0.005	0.006	0.011	0.011	0.014	0.014	0.013	0.01	0.007	0.009
FATHIMA	F	0.003	0.001	0.002	0.003	0.004	0.004	0.004	0.004	0.005	0.006	0.003	0.007	0.005	0.006	0.005	0.006	0.006	0.005	0.006	0.003	0.006
FATIMA	F	0.025	0.032	0.029	0.03	0.036	0.033	0.04	0.048	0.048	0.051	0.053	0.061	0.065	0.063	0.064	0.072	0.075	0.075	0.088	0.077	0.075
FATIMAH	F	0.004	0.007	0.007	0.009	0.009	0.009	0.013	0.01	0.015	0.012	0.015	0.016	0.015	0.019	0.018	0.02	0.02	0.024	0.021	0.022	0.024
FATMA	F	0.004	0.004	0.004	0.006	0.006	0.007	0.006	0.007	0.007	0.006	0.007	0.006	0.005	0.005	0.005	0.005	0.003	0.005	0.005	0.004	0.004
FAY	F	0.015	0.013	0.011	0.012	0.014	0.015	0.012	0.012	0.01	0.009	0.007	0.006	0.005	0.007	0.004	0.004	0.004	0.002	0.001	0.003	0.003
FAYE	F	0.066	0.064	0.064	0.066	0.073	0.073	0.08	0.07	0.064	0.066	0.065	0.064	0.058	0.059	0.065	0.059	0.059	0.045	0.041	0.03	0.034
FEARNE	F	0	0	0	0.001	0.001	0	0	0.003	0.003	0.005	0.006	0.008	0.011	0.01	0.01	0.009	0.01	0.013	0.019	0.019	0.022
FELICITY	F	0.021	0.016	0.018	0.016	0.023	0.033	0.03	0.035	0.03	0.028	0.026	0.034	0.033	0.037	0.039	0.043	0.045	0.058	0.064	0.081	0.089
FELIX	M/F	0.024	0.028	0.032	0.04	0.046	0.049	0.051	0.052	0.05	0.059	0.062	0.075	0.073	0.074	0.077	0.074	0.083	0.104	0.096	0.106	0.104
FERGUS	M	0.02	0.02	0.017	0.016	0.016	0.018	0.016	0.017	0.013	0.015	0.018	0.019	0.014	0.012	0.011	0.007	0.012	0.013	0.01	0.01	0.011
FERN	F	0.028	0.02	0.028	0.019	0.015	0.016	0.017	0.018	0.013	0.014	0.02	0.015	0.011	0.01	0.01	0.01	0.009	0.01	0.013	0.013	0.013
FFION	F	0.033	0.04	0.052	0.048	0.046	0.048	0.049	0.052	0.051	0.046	0.041	0.047	0.045	0.037	0.035	0.042	0.031	0.027	0.027	0.026	0.024
FILIP	M	0.002	0.001	0.001	0.001	0.002	0.002	0.003	0.001	0.003	0.007	0.012	0.025	0.044	0.05	0.057	0.062	0.061	0.068	0.062	0.059	0.06
FINDLAY	M	0.001	0.001	0.002	0.003	0.005	0.003	0.005	0.008	0.006	0.009	0.008	0.009	0.006	0.004	0.005	0.004	0.004	0.005	0.004	0.004	0.005
FINLAY	M/F	0.014	0.017	0.034	0.07	0.082	0.096	0.138	0.151	0.173	0.197	0.205	0.212	0.184	0.168	0.147	0.145	0.118	0.108	0.096	0.081	0.074
FINLEY	M/F	0.004	0.007	0.033	0.057	0.065	0.069	0.103	0.126	0.153	0.177	0.202	0.26	0.277	0.293	0.329	0.337	0.336	0.335	0.332	0.309	0.317
FINN	M/F	0.018	0.022	0.029	0.043	0.05	0.057	0.069	0.074	0.087	0.091	0.091	0.086	0.072	0.072	0.07	0.07	0.07	0.08	0.076	0.08	0.102
FINNIAN	M	0.003	0.004	0.004	0.005	0.005	0.005	0.005	0.004	0.005	0.005	0.005	0.004	0.004	0.003	0.004	0.004	0.004	0.002	0.003	0.003	0.003
FINNLEY	M/F	0	0.001	0.001	0.003	0.003	0.006	0.004	0.008	0.011	0.015	0.013	0.016	0.018	0.018	0.016	0.022	0.025	0.018	0.021	0.019	0.021
FINTAN	M	0.003	0.004	0.004	0.004	0.007	0.006	0.006	0.006	0.004	0.005	0.005	0.006	0.004	0.005	0.005	0.004	0.003	0.002	0.004	0.003	0.003
FIONA	F	0.045	0.046	0.042	0.037	0.037	0.026	0.027	0.02	0.019	0.017	0.02	0.015	0.015	0.013	0.012	0.011	0.008	0.008	0.007	0.007	0.006
FIONN	M/F	0.003	0.006	0.003	0.003	0.002	0.002	0.003	0.004	0.004	0.005	0.005	0.005	0.004	0.003	0.004	0.005	0.004	0.005	0.006	0.006	0.008
FIZA	F	0	0.001	0	0.001	0.009	0.018	0.012	0.011	0.009	0.009	0.007	0.006	0.006	0.007	0.005	0.005	0.006	0.003	0.003	0.003	0.002
FLETCHER	M	0.003	0.004	0.003	0.008	0.005	0.008	0.01	0.014	0.013	0.015	0.025	0.024	0.019	0.027	0.028	0.034	0.035	0.031	0.039	0.039	0.038
FLEUR	F	0.014	0.013	0.012	0.01	0.009	0.008	0.011	0.02	0.019	0.015	0.018	0.015	0.012	0.011	0.012	0.015	0.014	0.016	0.019	0.03	0.026
FLORA	F	0.016	0.019	0.014	0.015	0.014	0.014	0.014	0.013	0.014	0.014	0.013	0.014	0.012	0.016	0.016	0.016	0.017	0.016	0.016	0.025	0.027
FLORENCE	F	0.037	0.042	0.041	0.046	0.048	0.046	0.05	0.049	0.059	0.067	0.072	0.077	0.093	0.121	0.176	0.211	0.228	0.256	0.279	0.32	0.324
FLYNN	M/F	0.003	0.006	0.007	0.011	0.017	0.013	0.019	0.038	0.033	0.034	0.032	0.031	0.029	0.032	0.024	0.053	0.06	0.059	0.065	0.058	0.054
FRANCES	F	0.045	0.04	0.036	0.027	0.028	0.022	0.021	0.018	0.019	0.017	0.016	0.014	0.012	0.009	0.012	0.011	0.013	0.014	0.013	0.015	0.019
FRANCESCA	F	0.157	0.16	0.175	0.157	0.134	0.125	0.108	0.109	0.109	0.117	0.109	0.097	0.094	0.092	0.087	0.09	0.093	0.106	0.101	0.103	0.096
FRANCESCO	M	0.004	0.004	0.004	0.005	0.004	0.004	0.004	0.005	0.007	0.006	0.005	0.005	0.003	0.005	0.005	0.006	0.005	0.007	0.008	0.008	0.009
FRANCIS	M/F	0.029	0.029	0.029	0.029	0.027	0.027	0.029	0.03	0.03	0.029	0.031	0.031	0.026	0.025	0.023	0.023	0.029	0.033	0.04	0.037	0.042
FRANCISZEK	M	0	0	0	0	0	0	0	0	0	0.001	0.002	0.003	0.004	0.008	0.009	0.009	0.009	0.014	0.016	0.017	0.02
FRANK	M	0.014	0.014	0.019	0.017	0.02	0.017	0.017	0.021	0.023	0.028	0.029	0.03	0.025	0.026	0.029	0.03	0.034	0.034	0.045	0.048	0.051
FRANKIE	M/F	0.024	0.024	0.024	0.025	0.027	0.03	0.036	0.049	0.066	0.083	0.089	0.088	0.087	0.1	0.129	0.164	0.2	0.202	0.215	0.232	0.228
FRANKLIN	M	0.003	0.003	0.003	0.005	0.005	0.006	0.004	0.003	0.005	0.006	0.004	0.006	0.005	0.006	0.008	0.013	0.013	0.019	0.022	0.021	0.027
FRANKY	M/F	0	0.001	0	0	0.002	0	0.001	0.001	0.002	0.003	0.004	0.004	0.006	0.005	0.006	0.007	0.007	0.009	0.013	0.01	0.008
FRASER	M	0.045	0.042	0.043	0.043	0.039	0.035	0.033	0.033	0.028	0.033	0.036	0.046	0.044	0.037	0.038	0.041	0.041	0.042	0.04	0.035	0.036
FRAZER	M	0.016	0.019	0.018	0.015	0.015	0.011	0.01	0.008	0.008	0.01	0.01	0.013	0.014	0.014	0.015	0.013	0.012	0.012	0.011	0.012	0.009
FRED	M	0.004	0.003	0.005	0.006	0.007	0.007	0.007	0.008	0.009	0.01	0.01	0.011	0.011	0.009	0.011	0.009	0.008	0.01	0.009	0.01	0.008
FREDDIE	M/F	0.015	0.016	0.015	0.017	0.025	0.036	0.048	0.075	0.098	0.141	0.183	0.184	0.184	0.209	0.257	0.273	0.289	0.325	0.473	0.502	0.514
FREDDY	M	0.004	0.004	0.003	0.004	0.005	0.008	0.006	0.011	0.016	0.019	0.022	0.024	0.021	0.03	0.032	0.028	0.032	0.033	0.045	0.04	0.038
FREDERIC	M	0.003	0.003	0.004	0.003	0.004	0.003	0.003	0.006	0.007	0.006	0.007	0.004	0.007	0.005	0.005	0.005	0.004	0.004	0.005	0.003	0.003
FREDERICK	M	0.059	0.062	0.065	0.067	0.069	0.072	0.081	0.086	0.09	0.101	0.1	0.098	0.092	0.097	0.103	0.1	0.109	0.119	0.128	0.136	0.137
FREJA	F	0.001	0.002	0.003	0.004	0.005	0.004	0.005	0.004	0.006	0.007	0.006	0.003	0.004	0.004	0.004	0.003	0.005	0.004	0.003	0.005	0.004
FREYA	F	0.064	0.074	0.094	0.101	0.121	0.174	0.189	0.209	0.27	0.3	0.334	0.306	0.322	0.342	0.386	0.393	0.381	0.353	0.339	0.326	0.325
FREYJA	F	0.002	0.002	0.003	0.002	0.004	0.004	0.004	0.005	0.006	0.005	0.005	0.006	0.007	0.008	0.006	0.009	0.008	0.009	0.012	0.012	0.013
FYNN	M	0.002	0.002	0.002	0.003	0.002	0.004	0.004	0.007	0.011	0.01	0.01	0.009	0.011	0.008	0.01	0.009	0.009	0.007	0.006	0.009	0.009
GABRIEL	M/F	0.031	0.043	0.06	0.069	0.069	0.073	0.089	0.088	0.095	0.102	0.107	0.119	0.139	0.136	0.131	0.131	0.128	0.128	0.132	0.154	0.156
GABRIELA	F	0.004	0.004	0.004	0.003	0.003	0.004	0.007	0.005	0.007	0.01	0.012	0.019	0.02	0.028	0.027	0.031	0.03	0.028	0.026	0.029	0.032
GABRIELE	M/F	0.001	0.001	0.002	0.001	0.002	0.002	0.002	0.003	0.003	0.003	0.004	0.003	0.006	0.005	0.007	0.007	0.007	0.007	0.008	0.007	0.005
GABRIELLA	F	0.051	0.044	0.054	0.057	0.052	0.043	0.044	0.054	0.046	0.058	0.065	0.073	0.08	0.078	0.084	0.078	0.072	0.074	0.068	0.065	0.064
GABRIELLE	F	0.082	0.087	0.075	0.079	0.07	0.056	0.103	0.078	0.063	0.047	0.053	0.045	0.038	0.035	0.033	0.027	0.025	0.028	0.02	0.018	0.017
GARETH	M	0.061	0.049	0.033	0.031	0.024	0.02	0.022	0.019	0.012	0.011	0.01	0.006	0.007	0.004	0.005	0.004	0.004	0.004	0.003	0.002	0.002
GARY	M	0.038	0.028	0.025	0.018	0.014	0.014	0.011	0.012	0.012	0.008	0.008	0.007	0.006	0.009	0.005	0.004	0.004	0.004	0.005	0.004	0.004
GAVIN	M	0.029	0.022	0.021	0.015	0.011	0.01	0.013	0.009	0.009	0.009	0.007	0.008	0.007	0.005	0.005	0.005	0.005	0.005	0.005	0.004	0.004
GEMMA	F	0.205	0.173	0.153	0.13	0.117	0.098	0.08	0.08	0.076	0.054	0.049	0.039	0.029	0.023	0.019	0.013	0.011	0.006	0.006	0.007	0.005
GENEVIEVE	F	0.011	0.011	0.011	0.012	0.013	0.012	0.013	0.013	0.014	0.012	0.013	0.011	0.014	0.014	0.014	0.012	0.017	0.014	0.015	0.016	0.016
GEORGE	M/F	0.698	0.755	0.757	0.733	0.712	0.694	0.662	0.602	0.603	0.592	0.611	0.618	0.644	0.667	0.681	0.651	0.658	0.654	0.676	0.759	0.823
GEORGIA	F	0.606	0.808	0.71	0.692	0.696	0.551	0.42	0.342	0.297	0.267	0.252	0.206	0.178	0.168	0.159	0.153	0.157	0.156	0.182	0.174	0.169
GEORGIANA	F	0.002	0.005	0.004	0.004	0.006	0.003	0.004	0.003	0.004	0.005	0.003	0.004	0.003	0.005	0.005	0.006	0.005	0.008	0.008	0.008	0.007
GEORGIE	M/F	0.041	0.037	0.036	0.026	0.026	0.025	0.025	0.027	0.026	0.024	0.028	0.031	0.024	0.029	0.033	0.041	0.048	0.044	0.043	0.044	0.05
GEORGINA	F	0.259	0.28	0.271	0.209	0.173	0.156	0.125	0.116	0.094	0.079	0.08	0.069	0.054	0.058	0.05	0.05	0.051	0.047	0.046	0.04	0.046
GERARD	M	0.006	0.007	0.004	0.004	0.004	0.003	0.006	0.005	0.005	0.003	0.003	0.002	0.005	0.003	0.003	0.004	0.004	0.004	0.004	0.004	0.005
GETHIN	M	0.006	0	0.008	0	0.005	0.006	0.008	0.009	0.007	0.013	0.013	0.017	0.024	0.023	0.02	0.02	0.018	0.018	0.012	0.01	0.011
GIANLUCA	M	0.004	0.008	0.007	0.008	0.005	0.005	0.004	0.004	0.004	0.005	0.005	0.004	0.004	0.004	0.003	0.003	0.003	0.003	0.002	0.003	0.003
GIDEON	M	0.004	0.004	0.005	0.006	0.004	0.004	0.004	0.004	0.007	0.005	0.008	0.005	0.005	0.006	0.006	0.007	0.007	0.007	0.007	0.007	0.006
GINA	F	0.013	0.008	0.01	0.006	0.009	0.007	0.007	0.007	0.009	0.005	0.004	0.003	0.002	0.003	0.003	0.002	0.001	0.002	0.002	0.001	0.002
GIOVANNI	M	0.003	0.004	0.006	0.006	0.004	0.004	0.006	0.005	0.005	0.004	0.006	0.005	0.008	0.008	0.006	0.006	0.005	0.008	0.008	0.007	0.008
GISELLE	F	0.003	0.002	0.002	0.002	0.003	0.004	0.004	0.002	0.005	0.006	0.004	0.005	0.007	0.006	0.005	0.005	0.003	0.003	0.004	0.003	0.003
GIULIA	F	0.002	0.003	0.002	0.002	0.003	0.003	0.003	0.003	0.003	0.003	0.004	0.004	0.003	0.004	0.003	0.004	0.006	0.006	0.008	0.007	0.009
GLEN	M	0.016	0.012	0.014	0.008	0.007	0.006	0.005	0.005	0.005	0.003	0.002	0.002	0.002	0.002	0.001	0.001	0.001	0.002	0.001	0	0
GLORIA	F	0.003	0.004	0.004	0.003	0.004	0.004	0.005	0.004	0.006	0.008	0.005	0.008	0.009	0.008	0.004	0.006	0.007	0.006	0.007	0.007	0.009
GRACE	M/F	0.231	0.237	0.264	0.319	0.386	0.386	0.453	0.547	0.571	0.611	0.812	0.775	0.729	0.646	0.558	0.553	0.475	0.436	0.436	0.415	0.391
GRACIE	F	0.005	0.005	0.008	0.012	0.019	0.026	0.041	0.05	0.063	0.107	0.157	0.146	0.179	0.172	0.194	0.174	0.165	0.154	0.136	0.147	0.116
GRACIE-MAE	F	0	0	0	0	0.001	0.001	0.001	0.001	0.001	0.002	0.005	0.005	0.007	0.008	0.01	0.013	0.018	0.017	0.016	0.019	0.018
GRACIE-MAY	F	0	0	0	0	0	0	0	0.001	0.001	0.002	0.003	0.004	0.004	0.008	0.008	0.01	0.009	0.01	0.01	0.012	0.008
GRAHAM	M	0.011	0.011	0.009	0.006	0.004	0.007	0.005	0.005	0.002	0.004	0.001	0.003	0.002	0.002	0.002	0.002	0.002	0.002	0.002	0.001	0.002
GRANT	M	0.05	0.034	0.022	0.015	0.01	0.009	0.006	0.005	0.005	0.005	0.003	0.003	0.004	0.002	0.002	0.003	0.003	0.002	0.001	0.002	0.002
GRAYSON	M	0	0	0	0	0	0	0	0	0	0.001	0.001	0.002	0.004	0.004	0.01	0.015	0.02	0.035	0.041	0.053	0.067
GREGORY	M	0.055	0.059	0.052	0.041	0.037	0.028	0.022	0.021	0.014	0.015	0.015	0.011	0.009	0.01	0.009	0.008	0.009	0.01	0.007	0.007	0.008
GRETA	F	0.003	0.003	0.003	0.003	0.003	0.003	0.004	0.006	0.004	0.008	0.007	0.007	0.008	0.008	0.01	0.01	0.01	0.009	0.012	0.011	0.013
GUY	M	0.033	0.028	0.027	0.019	0.025	0.033	0.031	0.023	0.023	0.02	0.017	0.015	0.013	0.012	0.009	0.009	0.01	0.01	0.01	0.012	0.008
GWEN	F	0.003	0.004	0.003	0.003	0.003	0.002	0.003	0.003	0.002	0.006	0.005	0.005	0.007	0.008	0.007	0.008	0.008	0.009	0.008	0.01	0.008
HAARIS	M	0.003	0.005	0.005	0.006	0.008	0.006	0.009	0.009	0.012	0.008	0.009	0.008	0.006	0.005	0.004	0.005	0.006	0.006	0.006	0.006	0.007
HABIBA	F	0.004	0.005	0.005	0.005	0.005	0.006	0.007	0.007	0.007	0.008	0.006	0.006	0.006	0.005	0.007	0.006	0.006	0.004	0.005	0.005	0.006
HADI	M	0	0.001	0.001	0.002	0.001	0.002	0.003	0.002	0.003	0.005	0.005	0.006	0.005	0.006	0.007	0.008	0.005	0.006	0.006	0.008	0.008
HADLEY	M/F	0.002	0.004	0.003	0.003	0.002	0.003	0.004	0.005	0.004	0.005	0.007	0.005	0.005	0.005	0.007	0.009	0.01	0.011	0.013	0.012	0.017
HAFSA	F	0.012	0.012	0.014	0.019	0.014	0.019	0.019	0.02	0.025	0.024	0.026	0.026	0.027	0.028	0.032	0.031	0.033	0.033	0.033	0.025	0.029
HAFSAH	F	0.006	0.008	0.008	0.011	0.015	0.015	0.021	0.019	0.019	0.022	0.023	0.02	0.019	0.02	0.02	0.016	0.018	0.016	0.016	0.016	0.014
HAIDER	M	0.008	0.006	0.01	0.009	0.013	0.013	0.015	0.012	0.014	0.015	0.018	0.013	0.016	0.013	0.008	0.015	0.013	0.011	0.013	0.015	0.014
HAJRA	F	0.004	0.004	0.005	0.004	0.005	0.005	0.005	0.006	0.007	0.007	0.006	0.006	0.006	0.006	0.006	0.006	0.007	0.006	0.006	0.006	0.007
HAJRAH	F	0.002	0.001	0.002	0.001	0.003	0.002	0.002	0.004	0.003	0.003	0.003	0.004	0.004	0.006	0.006	0.006	0.006	0.006	0.006	0.005	0.007
HALEEMA	F	0.012	0.013	0.015	0.017	0.014	0.013	0.013	0.013	0.014	0.013	0.014	0.015	0.015	0.017	0.012	0.016	0.017	0.018	0.014	0.013	0.016
HALIMA	F	0.014	0.017	0.016	0.018	0.021	0.018	0.02	0.022	0.019	0.022	0.018	0.018	0.018	0.017	0.02	0.02	0.022	0.02	0.018	0.018	0.019
HALIMAH	F	0.001	0.002	0.003	0.005	0.007	0.006	0.007	0.007	0.005	0.005	0.005	0.004	0.004	0.003	0.005	0.005	0.007	0.005	0.003	0.005	0.005
HALLE	F	0.001	0.002	0.002	0.002	0.004	0.008	0.015	0.025	0.023	0.019	0.018	0.015	0.015	0.019	0.022	0.022	0.02	0.028	0.028	0.031	0.031
HALLIE	F	0	0	0	0.001	0.003	0.006	0.004	0.01	0.01	0.013	0.011	0.014	0.01	0.016	0.021	0.022	0.029	0.027	0.034	0.041	0.06
HAMISH	M	0.022	0.022	0.023	0.022	0.019	0.018	0.02	0.016	0.016	0.015	0.015	0.015	0.013	0.015	0.011	0.012	0.013	0.015	0.013	0.017	0.015
HAMMAD	M	0.001	0.002	0.003	0.004	0.003	0.004	0.006	0.006	0.006	0.005	0.006	0.003	0.004	0.004	0.004	0.004	0.004	0.003	0.002	0.004	0.004
HAMZA	M	0.036	0.039	0.042	0.049	0.057	0.062	0.06	0.063	0.055	0.052	0.051	0.054	0.051	0.054	0.044	0.044	0.044	0.044	0.044	0.048	0.046
HAMZAH	M	0.017	0.016	0.023	0.024	0.028	0.028	0.03	0.023	0.015	0.017	0.012	0.014	0.014	0.012	0.013	0.009	0.009	0.01	0.008	0.008	0.008
HANA	F	0.009	0.011	0.013	0.015	0.022	0.026	0.03	0.031	0.026	0.026	0.026	0.031	0.025	0.026	0.022	0.024	0.028	0.024	0.024	0.022	0.03
HANAN	M/F	0.002	0.001	0.002	0.002	0.005	0.003	0.006	0.006	0.005	0.006	0.005	0.006	0.006	0.004	0.006	0.004	0.004	0.003	0.005	0.003	0.004
HANIYA	F	0	0	0	0.001	0.001	0.001	0.001	0.001	0.002	0.002	0.003	0.004	0.004	0.008	0.006	0.006	0.009	0.011	0.015	0.023	0.032
HANNA	F	0.013	0.014	0.014	0.016	0.018	0.018	0.015	0.014	0.017	0.016	0.014	0.022	0.027	0.028	0.031	0.036	0.042	0.046	0.054	0.054	0.063
HANNAH	F	0.963	0.918	0.842	0.744	0.779	0.77	0.697	0.613	0.557	0.5	0.475	0.424	0.356	0.3	0.262	0.219	0.202	0.194	0.166	0.17	0.162
HARI	M	0.001	0.002	0.004	0.003	0.004	0.007	0.006	0.007	0.008	0.007	0.009	0.009	0.01	0.012	0.011	0.011	0.014	0.014	0.013	0.013	0.013
HARIS	M	0.004	0.006	0.009	0.012	0.011	0.014	0.014	0.018	0.017	0.018	0.017	0.024	0.021	0.021	0.019	0.019	0.02	0.022	0.022	0.024	0.021
HARLEEN	F	0.001	0.001	0.001	0.003	0.002	0.003	0.005	0.004	0.003	0.004	0.005	0.006	0.007	0.008	0.007	0.01	0.01	0.008	0.008	0.008	0.008
HARLEY	M/F	0.048	0.041	0.038	0.033	0.047	0.051	0.066	0.072	0.108	0.174	0.188	0.181	0.182	0.206	0.205	0.205	0.242	0.214	0.219	0.2	0.196
HARLOW	M/F	0	0	0	0	0	0	0	0	0	0	0	0	0.002	0.006	0.006	0.007	0.014	0.013	0.016	0.022	0.033
HARMONY	F	0.006	0.006	0.006	0.006	0.006	0.009	0.01	0.011	0.01	0.015	0.015	0.013	0.018	0.015	0.016	0.019	0.022	0.016	0.015	0.021	0.019
HAROLD	M	0.009	0.006	0.006	0.005	0.006	0.004	0.003	0.003	0.003	0.004	0.004	0.003	0.004	0.004	0.003	0.003	0.003	0.002	0.003	0.003	0.004
HAROON	M	0.01	0.008	0.011	0.011	0.012	0.015	0.017	0.015	0.011	0.012	0.012	0.012	0.015	0.008	0.01	0.009	0.009	0.011	0.007	0.01	0.009
HARPER	M/F	0	0	0	0.001	0	0.001	0.001	0.001	0.002	0.002	0.003	0.004	0.006	0.006	0.01	0.01	0.031	0.056	0.105	0.162	0.204
HARRI	M/F	0.006	0.007	0.009	0.009	0.014	0.015	0.011	0.011	0.012	0.01	0.018	0.016	0.019	0.015	0.017	0.018	0.02	0.023	0.024	0.023	0.027
HARRIET	F	0.17	0.165	0.157	0.144	0.141	0.132	0.129	0.112	0.111	0.119	0.116	0.129	0.114	0.106	0.105	0.121	0.135	0.156	0.159	0.17	0.177
HARRIETT	F	0.006	0.004	0.007	0.005	0.006	0.006	0.005	0.004	0.006	0.007	0.006	0.008	0.007	0.006	0.005	0.007	0.009	0.01	0.01	0.009	0.01
HARRIS	M/F	0.007	0.009	0.01	0.01	0.011	0.015	0.015	0.018	0.02	0.021	0.021	0.016	0.022	0.02	0.019	0.02	0.024	0.025	0.025	0.029	0.025
HARRISON	M	0.108	0.125	0.134	0.164	0.207	0.242	0.22	0.235	0.251	0.275	0.311	0.333	0.329	0.299	0.291	0.318	0.332	0.317	0.347	0.349	0.347
HARRY	M	0.722	0.762	0.794	0.84	1.072	1.019	0.819	0.803	0.791	0.776	0.91	0.918	0.917	0.943	1.028	1.127	1.069	0.917	0.842	0.828	0.827
HARUN	M	0.002	0.003	0.002	0.003	0.002	0.003	0.003	0.004	0.003	0.004	0.003	0.005	0.004	0.007	0.007	0.005	0.004	0.004	0.004	0.004	0.005
HARVEY	M	0.065	0.088	0.099	0.11	0.133	0.173	0.264	0.364	0.406	0.407	0.375	0.343	0.335	0.319	0.254	0.208	0.217	0.199	0.192	0.186	0.172
HASAN	M	0.02	0.021	0.025	0.024	0.031	0.029	0.032	0.03	0.027	0.026	0.023	0.023	0.023	0.022	0.019	0.02	0.019	0.019	0.014	0.015	0.014
HASEEB	M	0.005	0.009	0.006	0.007	0.006	0.008	0.008	0.008	0.008	0.009	0.01	0.008	0.008	0.007	0.006	0.006	0.005	0.004	0.004	0.004	0.004
HASHIM	M	0.004	0.007	0.007	0.008	0.01	0.011	0.011	0.012	0.01	0.013	0.013	0.016	0.012	0.014	0.015	0.013	0.014	0.019	0.016	0.015	0.015
HASNAIN	M	0.004	0.005	0.006	0.007	0.005	0.01	0.01	0.009	0.01	0.009	0.007	0.008	0.009	0.01	0.009	0.009	0.007	0.007	0.007	0.008	0.008
HASSAN	M	0.03	0.034	0.035	0.041	0.042	0.047	0.042	0.037	0.038	0.039	0.036	0.038	0.033	0.035	0.035	0.037	0.03	0.031	0.028	0.03	0.032
HATTIE	F	0.001	0.002	0.003	0.004	0.005	0.006	0.005	0.006	0.007	0.008	0.008	0.009	0.011	0.01	0.012	0.014	0.016	0.026	0.023	0.029	0.04
HAWA	F	0.001	0.002	0.001	0.002	0.001	0.003	0.002	0.003	0.002	0.003	0.003	0.004	0.005	0.005	0.006	0.005	0.004	0.007	0.008	0.01	0.012
HAYDEN	M/F	0.055	0.064	0.049	0.053	0.053	0.058	0.078	0.075	0.079	0.097	0.124	0.138	0.159	0.139	0.127	0.114	0.095	0.076	0.059	0.06	0.047
HAYDN	M/F	0.024	0.022	0.018	0.023	0.02	0.019	0.026	0.024	0.021	0.02	0.024	0.018	0.021	0.015	0.016	0.011	0.014	0.012	0.007	0.006	0.007
HAYDON	M	0.005	0.004	0.005	0.005	0.004	0.006	0.007	0.005	0.006	0.006	0.007	0.007	0.005	0.004	0.003	0.003	0.003	0.003	0.002	0.001	0.001
HAYLEY	F	0.177	0.144	0.079	0.039	0.036	0.031	0.046	0.043	0.032	0.039	0.037	0.025	0.023	0.018	0.019	0.019	0.016	0.017	0.015	0.013	0.013
HAZEL	F	0.023	0.018	0.019	0.015	0.017	0.014	0.012	0.017	0.015	0.024	0.021	0.02	0.017	0.016	0.018	0.02	0.023	0.023	0.03	0.037	0.04
HEATH	M	0.001	0.001	0.001	0	0.001	0.001	0.001	0.004	0.004	0.004	0.006	0.005	0.009	0.012	0.01	0.012	0.019	0.016	0.015	0.017	0.016
HEATHER	F	0.116	0.106	0.085	0.07	0.064	0.071	0.058	0.051	0.046	0.045	0.036	0.029	0.018	0.015	0.011	0.008	0.007	0.006	0.009	0.009	0.008
HECTOR	M	0.005	0.006	0.008	0.008	0.007	0.009	0.01	0.009	0.01	0.01	0.013	0.01	0.012	0.016	0.015	0.021	0.022	0.024	0.027	0.024	0.032
HEIDI	F	0.031	0.032	0.028	0.022	0.028	0.024	0.03	0.038	0.042	0.037	0.047	0.066	0.084	0.093	0.095	0.098	0.101	0.087	0.104	0.107	0.118
HELEN	F	0.071	0.063	0.052	0.041	0.036	0.029	0.024	0.023	0.022	0.017	0.014	0.013	0.013	0.01	0.009	0.008	0.009	0.01	0.008	0.008	0.011
HELENA	F	0.05	0.046	0.046	0.045	0.037	0.038	0.033	0.026	0.025	0.023	0.03	0.023	0.024	0.021	0.021	0.022	0.021	0.021	0.026	0.025	0.028
HENLEY	M/F	0	0	0.001	0	0	0	0	0	0	0.001	0.002	0.006	0.012	0.016	0.018	0.019	0.02	0.015	0.015	0.019	0.013
HENNA	F	0.013	0.013	0.011	0.014	0.014	0.01	0.009	0.008	0.009	0.004	0.005	0.005	0.005	0.004	0.003	0.004	0.002	0.002	0.003	0.002	0.001
HENRI	M	0.004	0.004	0.005	0.005	0.004	0.004	0.005	0.006	0.006	0.008	0.007	0.008	0.007	0.005	0.006	0.008	0.011	0.013	0.013	0.013	0.011
HENRIETTA	F	0.009	0.009	0.009	0.008	0.006	0.007	0.008	0.007	0.007	0.007	0.008	0.008	0.009	0.008	0.007	0.012	0.011	0.014	0.016	0.018	0.013
HENRY	M	0.185	0.204	0.207	0.232	0.233	0.215	0.224	0.2	0.247	0.267	0.29	0.293	0.306	0.329	0.336	0.393	0.437	0.506	0.559	0.558	0.552
HERBIE	M	0.001	0.001	0.001	0.002	0.004	0.004	0.004	0.006	0.006	0.004	0.006	0.008	0.006	0.005	0.006	0.01	0.01	0.008	0.007	0.008	0.006
HERMIONE	F	0.003	0.005	0.007	0.006	0.007	0.009	0.015	0.027	0.027	0.02	0.019	0.017	0.02	0.018	0.017	0.018	0.014	0.012	0.013	0.012	0.015
HETTIE	F	0	0.001	0.001	0.001	0.001	0.002	0.002	0.001	0.002	0.003	0.002	0.003	0.003	0.004	0.005	0.004	0.006	0.01	0.008	0.013	0.011
HIBA	F	0.001	0.002	0.003	0.003	0.003	0.004	0.004	0.007	0.006	0.008	0.008	0.013	0.012	0.01	0.01	0.009	0.011	0.014	0.012	0.01	0.011
HIBAH	F	0.002	0.002	0.003	0.002	0.002	0.004	0.006	0.007	0.004	0.005	0.006	0.007	0.004	0.005	0.005	0.006	0.005	0.004	0.005	0.004	0.005
HOLLIE	F	0.146	0.141	0.131	0.117	0.122	0.132	0.159	0.145	0.127	0.114	0.116	0.111	0.105	0.119	0.13	0.124	0.158	0.114	0.105	0.092	0.077
HOLLY	F	0.406	0.425	0.403	0.374	0.416	0.501	0.618	0.584	0.459	0.412	0.376	0.351	0.347	0.347	0.308	0.295	0.289	0.241	0.213	0.195	0.172
HONEY	F	0.001	0.002	0.002	0.003	0.003	0.006	0.01	0.019	0.033	0.057	0.045	0.046	0.043	0.045	0.039	0.038	0.036	0.027	0.023	0.025	0.029
HONOR	F	0.007	0.013	0.015	0.014	0.015	0.015	0.015	0.018	0.013	0.014	0.013	0.011	0.012	0.016	0.013	0.014	0.012	0.009	0.009	0.007	0.008
HOPE	M/F	0.044	0.038	0.038	0.046	0.044	0.057	0.045	0.048	0.044	0.051	0.05	0.052	0.054	0.046	0.041	0.047	0.062	0.062	0.057	0.06	0.054
HUBERT	M	0.001	0.001	0.001	0.001	0.001	0.001	0.001	0.001	0.001	0.003	0.004	0.004	0.009	0.008	0.009	0.011	0.009	0.01	0.008	0.009	0.008
HUDA	F	0.002	0.002	0.002	0.003	0.004	0.006	0.005	0.006	0.005	0.007	0.006	0.007	0.01	0.009	0.007	0.007	0.007	0.004	0.008	0.006	0.007
HUDSON	M/F	0	0.001	0.001	0.001	0.001	0.002	0.001	0.003	0.003	0.004	0.004	0.009	0.009	0.011	0.012	0.015	0.025	0.028	0.037	0.052	0.06
HUGH	M	0.023	0.027	0.02	0.018	0.017	0.017	0.019	0.016	0.018	0.019	0.016	0.014	0.017	0.016	0.017	0.019	0.015	0.016	0.019	0.021	0.021
HUGO	M	0.023	0.025	0.03	0.034	0.028	0.032	0.037	0.038	0.04	0.041	0.045	0.043	0.048	0.052	0.059	0.067	0.108	0.131	0.15	0.18	0.193
HUMAIRA	F	0.007	0.009	0.009	0.011	0.01	0.012	0.011	0.01	0.009	0.01	0.011	0.013	0.009	0.012	0.013	0.012	0.007	0.012	0.009	0.009	0.01
HUMAYRA	F	0.004	0.005	0.006	0.004	0.005	0.006	0.007	0.006	0.005	0.006	0.006	0.005	0.003	0.002	0.004	0.003	0.002	0.002	0.003	0.002	0.003
HUMZA	M	0.009	0.008	0.007	0.01	0.008	0.009	0.007	0.007	0.006	0.008	0.006	0.004	0.005	0.004	0.004	0.006	0.005	0.004	0.005	0.003	0.004
HUNTER	M/F	0.001	0.001	0.001	0.001	0.002	0.002	0.001	0.001	0.001	0.003	0.002	0.004	0.004	0.005	0.008	0.012	0.032	0.04	0.045	0.07	0.085
HUSNA	F	0.003	0.003	0.004	0.004	0.004	0.003	0.007	0.006	0.005	0.006	0.006	0.009	0.008	0.009	0.008	0.008	0.008	0.007	0.008	0.007	0.008
HUSSAIN	M	0.005	0.008	0.007	0.009	0.011	0.008	0.011	0.011	0.011	0.012	0.011	0.011	0.011	0.015	0.014	0.014	0.015	0.015	0.016	0.017	0.019
HUSSEIN	M	0.004	0.003	0.003	0.003	0.004	0.004	0.003	0.005	0.006	0.005	0.005	0.005	0.006	0.005	0.005	0.006	0.004	0.006	0.006	0.007	0.004
HUW	M	0.012	0.014	0.011	0.011	0.011	0.011	0.01	0.009	0.008	0.008	0.009	0.008	0.008	0.007	0.006	0.008	0.007	0.006	0.007	0.005	0.006
IAIN	M	0.012	0.012	0.009	0.008	0.007	0.009	0.004	0.004	0.004	0.003	0.001	0.002	0.002	0.001	0.001	0.001	0.001	0.001	0.001	0.001	0.001
IAN	M	0.041	0.037	0.035	0.027	0.021	0.017	0.021	0.016	0.016	0.013	0.014	0.017	0.014	0.009	0.013	0.011	0.011	0.009	0.013	0.012	0.01
IBRAHEEM	M	0.004	0.004	0.006	0.006	0.008	0.006	0.007	0.01	0.009	0.011	0.012	0.012	0.013	0.012	0.014	0.017	0.019	0.02	0.022	0.019	0.02
IBRAHIM	M	0.021	0.026	0.029	0.033	0.038	0.043	0.05	0.057	0.061	0.071	0.081	0.088	0.085	0.085	0.084	0.085	0.089	0.105	0.105	0.105	0.11
IDA	F	0.001	0.001	0.001	0.001	0.001	0.002	0.002	0.002	0.003	0.003	0.003	0.005	0.005	0.008	0.006	0.007	0.01	0.012	0.013	0.02	0.025
IDRIS	M	0.005	0.005	0.006	0.004	0.005	0.006	0.005	0.007	0.007	0.007	0.008	0.008	0.004	0.008	0.008	0.013	0.013	0.017	0.025	0.028	0.039
IESTYN	M	0.004	0.004	0.005	0.008	0.006	0.012	0.018	0.017	0.023	0.015	0.015	0.014	0.012	0.01	0.012	0.014	0.01	0.008	0.007	0.007	0.005
IEUAN	M	0.024	0.027	0.026	0.029	0.029	0.025	0.022	0.022	0.023	0.023	0.022	0.02	0.016	0.017	0.014	0.009	0.01	0.009	0.009	0.007	0.007
IFAN	M	0.002	0.003	0.005	0.005	0.003	0.004	0	0.003	0	0.004	0.005	0.005	0.005	0.005	0.005	0.005	0.005	0.004	0.007	0.006	0.004
IGOR	M	0	0	0.001	0	0.001	0.001	0.001	0	0.002	0.003	0.004	0.007	0.014	0.013	0.013	0.013	0.013	0.015	0.016	0.013	0.012
IKRA	F	0.006	0.008	0.012	0.011	0.012	0.009	0.006	0.006	0.006	0.004	0.002	0.001	0.001	0	0.001	0	0.001	0.001	0	0	0.001
ILYAS	M	0.002	0.003	0.003	0.003	0.005	0.006	0.007	0.007	0.009	0.008	0.008	0.011	0.012	0.011	0.011	0.014	0.016	0.015	0.017	0.018	0.016
IMAAN	M/F	0.003	0.002	0.005	0.005	0.008	0.014	0.02	0.021	0.025	0.021	0.023	0.027	0.025	0.023	0.022	0.027	0.024	0.022	0.025	0.02	0.025
IMAN	M/F	0.007	0.01	0.01	0.014	0.019	0.021	0.022	0.026	0.026	0.026	0.024	0.023	0.023	0.02	0.019	0.015	0.016	0.015	0.012	0.01	0.015
IMANI	M/F	0.005	0.003	0.008	0.006	0.005	0.003	0.008	0.008	0.006	0.008	0.009	0.007	0.012	0.013	0.012	0.009	0.009	0.009	0.006	0.007	0.011
IMOGEN	F	0.09	0.09	0.157	0.205	0.193	0.165	0.16	0.154	0.134	0.145	0.19	0.246	0.261	0.267	0.306	0.266	0.217	0.24	0.229	0.23	0.219
IMRAN	M	0.016	0.015	0.012	0.013	0.012	0.012	0.012	0.013	0.011	0.013	0.012	0.013	0.007	0.013	0.015	0.011	0.013	0.012	0.014	0.012	0.013
INAAYA	F	0	0	0	0	0	0	0	0	0.001	0.002	0.016	0.011	0.013	0.023	0.018	0.026	0.033	0.039	0.032	0.05	0.055
INAYA	F	0	0	0	0	0.001	0.003	0.003	0.003	0.005	0.006	0.007	0.012	0.015	0.018	0.021	0.024	0.023	0.026	0.021	0.021	0.02
INAYAH	F	0.001	0.001	0.001	0.002	0.002	0.004	0.006	0.005	0.007	0.009	0.007	0.009	0.011	0.015	0.018	0.021	0.022	0.026	0.031	0.026	0.021
INDIA	F	0.04	0.049	0.062	0.074	0.076	0.067	0.062	0.055	0.055	0.051	0.041	0.036	0.034	0.033	0.057	0.066	0.059	0.058	0.044	0.042	0.038
INDIANA	M/F	0.002	0.002	0.004	0.003	0.004	0.003	0.004	0.003	0.004	0.008	0.008	0.007	0.009	0.007	0.009	0.011	0.013	0.014	0.014	0.017	0.014
INDIE	M/F	0	0	0.001	0	0.001	0.001	0.001	0.002	0.002	0.004	0.003	0.003	0.006	0.008	0.009	0.018	0.029	0.026	0.03	0.028	0.03
INDIGO	M/F	0.001	0.002	0.002	0.004	0.002	0.003	0.002	0.006	0.004	0.005	0.005	0.005	0.007	0.005	0.006	0.008	0.01	0.012	0.013	0.013	0.012
INES	F	0.002	0.003	0.005	0.005	0.006	0.008	0.01	0.007	0.008	0.012	0.012	0.009	0.01	0.012	0.011	0.008	0.01	0.013	0.01	0.009	0.011
IOAN	M	0.003	0.002	0.004	0.011	0.014	0.014	0.015	0.014	0.014	0.018	0.015	0.02	0.017	0.016	0.014	0.014	0.014	0.012	0.013	0.017	0.014
IONA	F	0.021	0.025	0.024	0.032	0.037	0.026	0.024	0.023	0.021	0.021	0.028	0.023	0.02	0.02	0.018	0.019	0.017	0.015	0.021	0.019	0.016
IQRA	F	0.016	0.019	0.023	0.023	0.026	0.034	0.042	0.04	0.031	0.031	0.031	0.03	0.026	0.027	0.026	0.028	0.023	0.023	0.023	0.021	0.021
IRAM	F	0.011	0.009	0.01	0.01	0.007	0.006	0.006	0.004	0.002	0.003	0.004	0.003	0.003	0.001	0.001	0.002	0.002	0.001	0.001	0.001	0.001
IRIS	F	0.001	0.002	0.002	0.002	0.003	0.006	0.011	0.015	0.019	0.018	0.022	0.036	0.038	0.041	0.047	0.056	0.071	0.079	0.082	0.087	0.101
ISA	M/F	0.003	0.004	0.004	0.005	0.005	0.006	0.009	0.011	0.013	0.018	0.018	0.019	0.019	0.023	0.022	0.024	0.021	0.025	0.018	0.024	0.021
ISAAC	M	0.078	0.087	0.111	0.121	0.141	0.143	0.168	0.163	0.186	0.218	0.215	0.276	0.297	0.304	0.317	0.353	0.4	0.4	0.413	0.441	0.417
ISABEL	F	0.074	0.077	0.091	0.118	0.133	0.133	0.16	0.194	0.198	0.206	0.207	0.199	0.186	0.184	0.158	0.128	0.115	0.1	0.095	0.081	0.08
ISABELL	F	0	0.001	0.001	0.001	0.002	0.002	0.002	0.002	0.004	0.004	0.007	0.005	0.006	0.007	0.008	0.009	0.007	0.005	0.006	0.003	0.004
ISABELLA	F	0.072	0.077	0.099	0.151	0.141	0.171	0.187	0.233	0.262	0.345	0.372	0.371	0.37	0.4	0.509	0.519	0.501	0.506	0.473	0.449	0.427
ISABELLE	F	0.076	0.084	0.099	0.103	0.141	0.162	0.193	0.21	0.28	0.301	0.314	0.339	0.375	0.391	0.403	0.408	0.387	0.356	0.351	0.33	0.323
ISAIAH	M	0.004	0.003	0.005	0.005	0.006	0.008	0.005	0.01	0.009	0.015	0.016	0.017	0.018	0.019	0.02	0.028	0.024	0.027	0.036	0.035	0.037
ISHA	F	0.003	0.004	0.006	0.005	0.01	0.019	0.023	0.025	0.024	0.023	0.018	0.016	0.02	0.018	0.016	0.016	0.016	0.015	0.01	0.008	0.01
ISHAAN	M	0	0	0	0.001	0.002	0.003	0.003	0.002	0.003	0.006	0.005	0.007	0.011	0.012	0.01	0.011	0.009	0.011	0.011	0.009	0.008
ISHAQ	M	0.001	0.002	0.002	0.002	0.003	0.003	0.004	0.005	0.004	0.003	0.005	0.006	0.006	0.007	0.007	0.008	0.007	0.008	0.01	0.009	0.009
ISIS	F	0.002	0.004	0.004	0.004	0.003	0.002	0.004	0.003	0.006	0.006	0.005	0.008	0.004	0.006	0.007	0.005	0.007	0.007	0.005	0.001	0
ISLA	F	0.014	0.014	0.015	0.021	0.022	0.021	0.026	0.04	0.052	0.072	0.093	0.151	0.244	0.293	0.357	0.427	0.522	0.549	0.628	0.542	0.544
ISLA-ROSE	F	0	0	0	0	0	0	0	0	0	0	0	0.001	0.001	0.001	0.003	0.005	0.01	0.015	0.023	0.024	0.024
ISMAEEL	M	0.002	0.003	0.005	0.004	0.005	0.008	0.005	0.007	0.009	0.011	0.012	0.011	0.011	0.01	0.01	0.011	0.012	0.015	0.015	0.017	0.021
ISMAEL	M	0.002	0.002	0.002	0.003	0.005	0.003	0.003	0.003	0.004	0.005	0.005	0.006	0.005	0.006	0.007	0.006	0.006	0.007	0.008	0.007	0.007
ISMAIL	M	0.012	0.01	0.015	0.016	0.017	0.023	0.022	0.022	0.028	0.026	0.026	0.027	0.031	0.03	0.029	0.03	0.029	0.028	0.032	0.031	0.029
ISOBEL	F	0.085	0.107	0.117	0.162	0.167	0.17	0.173	0.181	0.181	0.184	0.169	0.172	0.162	0.156	0.122	0.113	0.087	0.096	0.08	0.08	0.064
ISOBELLA	F	0.002	0.003	0.004	0.004	0.005	0.004	0.008	0.008	0.009	0.008	0.009	0.009	0.012	0.012	0.014	0.013	0.012	0.01	0.009	0.007	0.009
ISOBELLE	F	0.007	0.009	0.009	0.011	0.013	0.013	0.016	0.022	0.023	0.02	0.021	0.022	0.026	0.028	0.023	0.022	0.022	0.018	0.017	0.012	0.011
ISRA	F	0.002	0.002	0.002	0.004	0.005	0.004	0.003	0.006	0.006	0.007	0.007	0.007	0.009	0.009	0.012	0.014	0.014	0.013	0.014	0.01	0.014
ISRAEL	M/F	0.002	0.003	0.002	0.005	0.004	0.003	0.002	0.002	0.006	0.005	0.005	0.006	0.009	0.005	0.008	0.009	0.01	0.011	0.011	0.011	0.012
ISSAC	M	0.003	0.002	0.001	0.002	0.001	0.002	0.002	0.003	0.002	0.004	0.005	0.005	0.005	0.007	0.007	0.006	0.011	0.01	0.011	0.012	0.012
IVAN	M	0.007	0.008	0.006	0.005	0.007	0.009	0.01	0.008	0.012	0.014	0.014	0.012	0.015	0.017	0.016	0.021	0.018	0.019	0.02	0.025	0.027
IVY	F	0.002	0.002	0.001	0.003	0.004	0.004	0.004	0.006	0.006	0.012	0.012	0.017	0.022	0.026	0.033	0.046	0.094	0.135	0.173	0.199	0.236
IWAN	M	0.007	0.01	0.017	0.02	0.022	0.017	0.02	0.017	0.013	0.017	0.015	0.012	0.009	0.012	0.01	0.009	0.008	0.006	0.007	0.006	0.007
IYLA	F	0	0	0	0	0	0	0.001	0.001	0.001	0.002	0.002	0.001	0.003	0.005	0.007	0.011	0.018	0.021	0.023	0.022	0.023
IZAAK	M	0.005	0.004	0.007	0.007	0.007	0.007	0.006	0.008	0.007	0.007	0.007	0.008	0.008	0.007	0.003	0.005	0.005	0.003	0.003	0.003	0.003
IZABELLA	F	0.004	0.002	0.003	0.003	0.002	0.005	0.006	0.007	0.006	0.013	0.014	0.013	0.017	0.015	0.022	0.025	0.024	0.023	0.023	0.02	0.021
IZABELLE	F	0.001	0.001	0.001	0.001	0.002	0.004	0.003	0.003	0.007	0.007	0.009	0.008	0.01	0.011	0.013	0.008	0.01	0.007	0.008	0.005	0.005
IZZY	M/F	0	0.001	0.002	0.001	0.001	0.002	0.003	0.006	0.009	0.008	0.007	0.008	0.01	0.012	0.011	0.012	0.008	0.01	0.007	0.007	0.007
JAC	M	0.01	0.011	0.012	0.014	0.015	0.016	0.018	0.021	0.023	0.016	0.019	0.019	0.018	0.018	0.017	0.017	0.017	0.018	0.017	0.018	0.013
JACE	M/F	0.001	0.001	0.001	0	0.001	0.001	0.002	0.002	0.001	0.002	0.001	0.004	0.005	0.003	0.004	0.008	0.011	0.015	0.02	0.018	0.015
JACK	M	1.754	1.67	1.642	1.673	1.603	1.619	1.638	1.563	1.41	1.244	1.26	1.193	1.223	1.088	1.054	1.026	0.929	0.967	0.909	0.838	0.743
JACKSON	M	0.01	0.013	0.014	0.021	0.016	0.024	0.025	0.025	0.027	0.025	0.037	0.039	0.039	0.042	0.065	0.097	0.084	0.09	0.094	0.128	0.134
JACOB	M	0.366	0.426	0.448	0.469	0.448	0.467	0.457	0.502	0.497	0.511	0.515	0.495	0.477	0.493	0.646	0.756	0.788	0.798	0.79	0.756	0.702
JACQUELINE	F	0.016	0.012	0.011	0.009	0.008	0.007	0.007	0.005	0.005	0.004	0.003	0.003	0.004	0.002	0.004	0.003	0.002	0.003	0.003	0.003	0.003
JACQUES	M	0.009	0.01	0.01	0.011	0.007	0.008	0.008	0.005	0.006	0.006	0.004	0.003	0.004	0.003	0.003	0.003	0.003	0.001	0.003	0.003	0.003
JADA	F	0.001	0.004	0.011	0.011	0.019	0.018	0.02	0.015	0.017	0.018	0.016	0.014	0.011	0.012	0.008	0.008	0.008	0.006	0.005	0.005	0.004
JADE	M/F	0.448	0.418	0.416	0.367	0.363	0.38	0.269	0.116	0.098	0.075	0.057	0.034	0.031	0.025	0.024	0.024	0.024	0.019	0.012	0.017	0.018
JADEN	M/F	0.003	0.004	0.007	0.018	0.018	0.032	0.046	0.038	0.03	0.032	0.03	0.051	0.037	0.037	0.042	0.042	0.022	0.026	0.023	0.015	0.02
JAGO	M	0.003	0.004	0.003	0.005	0.005	0.004	0.008	0.009	0.011	0.01	0.012	0.009	0.011	0.011	0.009	0.01	0.008	0.013	0.014	0.012	0.011
JAI	M/F	0.011	0.013	0.015	0.02	0.023	0.023	0.023	0.022	0.024	0.021	0.022	0.019	0.021	0.018	0.022	0.025	0.02	0.018	0.017	0.012	0.014
JAIDEN	M/F	0.001	0.001	0.003	0.004	0.007	0.006	0.015	0.016	0.016	0.028	0.024	0.035	0.033	0.039	0.044	0.051	0.045	0.036	0.031	0.022	0.021
JAIME	M/F	0.01	0.011	0.011	0.012	0.012	0.015	0.014	0.012	0.014	0.016	0.015	0.013	0.013	0.009	0.009	0.008	0.007	0.008	0.007	0.007	0.006
JAK	M	0.017	0.018	0.02	0.022	0.022	0.021	0.029	0.024	0.021	0.017	0.015	0.016	0.013	0.011	0.009	0.009	0.006	0.007	0.006	0.006	0.004
JAKE	M	0.705	0.649	0.627	0.586	0.626	0.614	0.5	0.441	0.465	0.594	0.605	0.526	0.426	0.377	0.376	0.393	0.361	0.36	0.345	0.314	0.22
JAKOB	M	0.011	0.013	0.011	0.01	0.017	0.013	0.017	0.015	0.012	0.013	0.013	0.012	0.012	0.011	0.013	0.013	0.014	0.016	0.013	0.014	0.013
JAKUB	M	0.001	0.001	0.001	0.001	0.002	0.002	0.003	0.004	0.006	0.013	0.025	0.053	0.067	0.074	0.075	0.073	0.07	0.059	0.062	0.058	0.058
JAMAL	M	0.023	0.019	0.022	0.023	0.018	0.021	0.02	0.022	0.021	0.019	0.016	0.015	0.013	0.016	0.014	0.015	0.011	0.01	0.012	0.01	0.01
JAMES	M/F	1.527	1.622	1.534	1.496	1.322	1.264	1.148	1.09	1.032	0.946	0.873	0.806	0.789	0.697	0.652	0.741	0.67	0.66	0.652	0.61	0.561
JAMIE	M/F	0.473	0.45	0.44	0.458	0.477	0.499	0.436	0.429	0.424	0.392	0.354	0.301	0.247	0.252	0.238	0.223	0.166	0.147	0.123	0.114	0.105
JAMIE-LEE	M/F	0.011	0.015	0.012	0.011	0.011	0.01	0.01	0.01	0.009	0.007	0.008	0.007	0.005	0.007	0.004	0.004	0.003	0.004	0.003	0.002	0.002
JAMIE-LEIGH	M/F	0.005	0.007	0.007	0.009	0.006	0.007	0.008	0.008	0.008	0.007	0.006	0.007	0.007	0.007	0.008	0.007	0.005	0.004	0.003	0.004	0.002
JAMIL	M	0.005	0.004	0.004	0.005	0.004	0.006	0.005	0.006	0.008	0.006	0.005	0.003	0.004	0.004	0.006	0.005	0.003	0.003	0.003	0.004	0.002
JAMILA	F	0.005	0.005	0.005	0.005	0.005	0.005	0.005	0.006	0.006	0.005	0.005	0.004	0.003	0.004	0.004	0.004	0.003	0.005	0.002	0.003	0.005
JAN	M/F	0.003	0.003	0.007	0.004	0.003	0.004	0.006	0.007	0.006	0.007	0.011	0.016	0.018	0.022	0.018	0.022	0.028	0.031	0.03	0.032	0.031
JANA	F	0.002	0.002	0.002	0.005	0.003	0.003	0.003	0.005	0.004	0.004	0.007	0.005	0.006	0.007	0.007	0.006	0.006	0.006	0.006	0.007	0.007
JANE	F	0.018	0.013	0.014	0.015	0.01	0.013	0.01	0.007	0.006	0.007	0.006	0.007	0.005	0.006	0.005	0.003	0.005	0.004	0.006	0.004	0.004
JANELLE	F	0.001	0.003	0.001	0.002	0.002	0.004	0.003	0.003	0.003	0.005	0.003	0.004	0.005	0.004	0.006	0.004	0.005	0.007	0.004	0.005	0.005
JANNAH	F	0.001	0.002	0.002	0.002	0.003	0.001	0.004	0.002	0.003	0.003	0.005	0.008	0.005	0.006	0.007	0.006	0.006	0.007	0.008	0.009	0.009
JANNAT	F	0.001	0.002	0.001	0.001	0.002	0.003	0.003	0.004	0.006	0.004	0.005	0.005	0.007	0.012	0.012	0.009	0.013	0.014	0.016	0.014	0.014
JARED	M	0.026	0.027	0.024	0.026	0.025	0.023	0.026	0.022	0.02	0.016	0.019	0.019	0.019	0.019	0.013	0.019	0.014	0.011	0.01	0.008	0.008
JASLEEN	F	0.001	0.002	0.002	0.002	0.002	0.004	0.003	0.003	0.003	0.005	0.005	0.006	0.006	0.006	0.006	0.006	0.006	0.007	0.006	0.006	0.007
JASMIN	F	0.049	0.049	0.045	0.056	0.057	0.06	0.053	0.043	0.034	0.032	0.037	0.034	0.028	0.026	0.02	0.02	0.016	0.017	0.015	0.014	0.01
JASMINE	F	0.186	0.19	0.211	0.265	0.284	0.321	0.305	0.274	0.247	0.247	0.282	0.266	0.253	0.244	0.22	0.214	0.196	0.176	0.181	0.184	0.159
JASON	M	0.163	0.139	0.121	0.111	0.099	0.097	0.097	0.084	0.081	0.072	0.061	0.066	0.062	0.062	0.052	0.054	0.054	0.058	0.055	0.055	0.053
JASPER	M	0.015	0.016	0.018	0.02	0.022	0.025	0.025	0.029	0.029	0.036	0.035	0.041	0.037	0.044	0.058	0.068	0.072	0.083	0.089	0.095	0.107
JASPREET	M/F	0.008	0.006	0.006	0.007	0.006	0.006	0.004	0.005	0.004	0.005	0.004	0.003	0.004	0.003	0.002	0.002	0.002	0.001	0.001	0.001	0.002
JAX	M	0	0	0	0	0.001	0	0	0.001	0	0.001	0	0.001	0.001	0.004	0.005	0.006	0.006	0.016	0.024	0.041	0.049
JAXON	M	0.001	0	0.001	0.001	0.002	0.001	0.003	0.002	0.002	0.003	0.006	0.007	0.009	0.012	0.021	0.039	0.043	0.063	0.084	0.131	0.182
JAXSON	M	0	0	0	0	0	0	0.001	0	0.001	0	0.001	0.001	0.002	0.004	0.008	0.012	0.013	0.017	0.031	0.045	0.063
JAY	M/F	0.109	0.118	0.131	0.156	0.162	0.18	0.178	0.163	0.161	0.139	0.122	0.107	0.105	0.095	0.08	0.075	0.065	0.043	0.045	0.037	0.034
JAYA	M/F	0.002	0.003	0.003	0.005	0.006	0.008	0.009	0.01	0.013	0.012	0.013	0.014	0.012	0.01	0.011	0.01	0.011	0.01	0.006	0.01	0.007
JAYDA	F	0.001	0.001	0.004	0.003	0.003	0.006	0.005	0.004	0.005	0.006	0.005	0.008	0.007	0.007	0.007	0.007	0.007	0.005	0.004	0.004	0.005
JAYDAN	M/F	0	0	0.002	0.002	0.002	0.004	0.005	0.005	0.008	0.007	0.009	0.011	0.015	0.012	0.011	0.007	0.01	0.007	0.006	0.005	0.005
JAYDEN	M/F	0.013	0.011	0.015	0.032	0.047	0.058	0.083	0.086	0.104	0.131	0.187	0.337	0.388	0.412	0.387	0.354	0.295	0.259	0.209	0.19	0.164
JAYDON	M/F	0.002	0.002	0.003	0.008	0.012	0.009	0.012	0.013	0.015	0.019	0.021	0.022	0.026	0.026	0.024	0.018	0.013	0.01	0.007	0.006	0.007
JAYLEN	M/F	0	0	0.001	0.001	0	0.001	0.001	0	0.002	0.003	0.003	0.004	0.005	0.007	0.006	0.009	0.007	0.008	0.009	0.008	0.005
JAZMIN	F	0.01	0.009	0.014	0.016	0.02	0.022	0.016	0.016	0.013	0.012	0.018	0.013	0.011	0.011	0.01	0.01	0.01	0.008	0.009	0.007	0.006
JAZMINE	F	0.009	0.007	0.01	0.014	0.014	0.016	0.014	0.013	0.009	0.011	0.012	0.011	0.008	0.011	0.008	0.009	0.008	0.009	0.008	0.007	0.005
JEAN	M/F	0.004	0.003	0.003	0.003	0.003	0.004	0.004	0.006	0.006	0.006	0.007	0.005	0.006	0.004	0.004	0.004	0.004	0.002	0.004	0.004	0.003
JED	M	0.022	0.023	0.019	0.021	0.018	0.017	0.017	0.019	0.016	0.017	0.017	0.014	0.015	0.012	0.006	0.003	0.002	0.004	0.005	0.004	0.004
JEEVAN	M/F	0.004	0.006	0.006	0.008	0.009	0.007	0.007	0.008	0.007	0.009	0.008	0.006	0.007	0.009	0.009	0.007	0.008	0.005	0.008	0.007	0.006
JEFFREY	M	0.005	0.007	0.006	0.005	0.004	0.004	0.004	0.005	0.006	0.005	0.006	0.006	0.004	0.005	0.002	0.004	0.003	0.005	0.004	0.003	0.003
JEMIMA	F	0.029	0.043	0.031	0.039	0.036	0.041	0.038	0.042	0.042	0.053	0.048	0.05	0.052	0.047	0.04	0.044	0.038	0.036	0.039	0.04	0.037
JEMIMAH	F	0.002	0.002	0.003	0.003	0.004	0.004	0.004	0.004	0.003	0.004	0.004	0.004	0.006	0.007	0.008	0.007	0.008	0.005	0.006	0.005	0.005
JEMMA	F	0.078	0.066	0.05	0.048	0.043	0.043	0.035	0.035	0.031	0.025	0.018	0.014	0.012	0.008	0.006	0.004	0.003	0.002	0.004	0.002	0.001
JENNA	F	0.047	0.052	0.043	0.04	0.043	0.045	0.049	0.053	0.049	0.045	0.039	0.04	0.029	0.023	0.024	0.018	0.017	0.016	0.013	0.015	0.012
JENNIFER	F	0.195	0.154	0.143	0.12	0.114	0.113	0.127	0.109	0.1	0.077	0.067	0.061	0.058	0.048	0.048	0.045	0.038	0.035	0.037	0.036	0.032
JENNY	F	0.024	0.017	0.018	0.015	0.016	0.014	0.011	0.013	0.009	0.01	0.009	0.009	0.01	0.007	0.008	0.007	0.005	0.004	0.005	0.005	0.004
JENSEN	M	0.001	0.001	0.002	0.002	0.009	0.012	0.008	0.015	0.019	0.016	0.02	0.021	0.017	0.027	0.038	0.045	0.043	0.048	0.056	0.047	0.045
JENSON	M	0.001	0.001	0.002	0.001	0.017	0.017	0.017	0.022	0.044	0.042	0.044	0.038	0.029	0.064	0.103	0.145	0.191	0.164	0.166	0.191	0.166
JEREMIAH	M	0.004	0.005	0.003	0.005	0.005	0.005	0.009	0.007	0.009	0.009	0.011	0.012	0.015	0.013	0.02	0.021	0.023	0.027	0.024	0.022	0.031
JEREMY	M	0.018	0.017	0.015	0.015	0.012	0.01	0.013	0.013	0.013	0.018	0.015	0.015	0.013	0.014	0.013	0.012	0.011	0.011	0.015	0.012	0.008
JERMAINE	M	0.007	0.007	0.005	0.006	0.005	0.006	0.008	0.01	0.01	0.011	0.011	0.009	0.007	0.007	0.005	0.003	0.005	0.004	0.003	0.004	0.003
JEROME	M	0.022	0.016	0.012	0.01	0.01	0.009	0.009	0.01	0.009	0.008	0.009	0.01	0.007	0.006	0.007	0.005	0.005	0.005	0.004	0.004	0.004
JESS	M/F	0.006	0.004	0.005	0.006	0.007	0.006	0.003	0.006	0.008	0.007	0.006	0.007	0.005	0.003	0.003	0.003	0.003	0.002	0.002	0.002	0.003
JESSE	M/F	0.028	0.039	0.027	0.026	0.028	0.021	0.022	0.023	0.024	0.033	0.036	0.045	0.037	0.037	0.043	0.049	0.043	0.066	0.088	0.092	0.115
JESSICA	F	1.092	1.002	0.954	0.82	0.844	0.879	0.917	0.852	0.814	0.842	0.792	0.721	0.713	0.659	0.615	0.597	0.621	0.546	0.469	0.458	0.423
JESSIE	M/F	0.033	0.026	0.03	0.025	0.029	0.037	0.038	0.037	0.039	0.045	0.034	0.032	0.031	0.025	0.025	0.035	0.046	0.039	0.031	0.032	0.034
JIA	M/F	0.001	0	0.001	0.001	0	0.001	0.001	0.003	0.006	0.009	0.01	0.01	0.015	0.012	0.013	0.013	0.009	0.007	0.007	0.008	0.006
JIMMY	M	0.013	0.013	0.015	0.013	0.016	0.016	0.014	0.021	0.023	0.023	0.02	0.024	0.02	0.022	0.022	0.022	0.023	0.02	0.025	0.022	0.024
JIYA	F	0	0	0	0	0	0.001	0	0.001	0.004	0.006	0.006	0.008	0.01	0.009	0.009	0.01	0.008	0.008	0.007	0.006	0.005
JOANNA	F	0.061	0.052	0.046	0.037	0.035	0.029	0.026	0.024	0.019	0.019	0.018	0.017	0.018	0.021	0.018	0.019	0.018	0.015	0.02	0.018	0.019
JOANNE	F	0.043	0.031	0.024	0.022	0.017	0.014	0.014	0.011	0.011	0.008	0.006	0.007	0.007	0.007	0.005	0.005	0.005	0.004	0.003	0.004	0.003
JOCELYN	M/F	0.004	0.004	0.004	0.005	0.004	0.002	0.006	0.005	0.006	0.012	0.011	0.008	0.007	0.007	0.006	0.007	0.005	0.007	0.007	0.008	0.008
JODI	M/F	0.015	0.015	0.014	0.011	0.01	0.014	0.01	0.011	0.012	0.01	0.004	0.005	0.002	0.003	0.002	0.001	0.001	0.001	0	0	0
JODIE	F	0.22	0.168	0.156	0.13	0.144	0.146	0.134	0.112	0.098	0.07	0.046	0.035	0.026	0.015	0.014	0.014	0.008	0.007	0.006	0.004	0.003
JODY	M/F	0.012	0.013	0.011	0.01	0.01	0.011	0.01	0.011	0.007	0.004	0.005	0.005	0.005	0.004	0.004	0.004	0.004	0.003	0.002	0.002	0.001
JOE	M	0.255	0.239	0.202	0.221	0.248	0.23	0.214	0.195	0.19	0.172	0.136	0.129	0.12	0.109	0.089	0.066	0.06	0.044	0.046	0.044	0.032
JOEL	M/F	0.13	0.133	0.13	0.142	0.14	0.167	0.154	0.146	0.149	0.164	0.145	0.135	0.117	0.128	0.12	0.107	0.093	0.093	0.089	0.092	0.082
JOEY	M/F	0.004	0.004	0.005	0.006	0.007	0.008	0.007	0.008	0.014	0.018	0.015	0.014	0.015	0.019	0.014	0.025	0.05	0.099	0.098	0.085	0.073
JOHAN	M	0.003	0.001	0.002	0.003	0.002	0.001	0.003	0.002	0.003	0.003	0.004	0.005	0.005	0.006	0.005	0.003	0.007	0.007	0.007	0.003	0.006
JOHANNA	F	0.006	0.007	0.007	0.004	0.004	0.006	0.003	0.005	0.003	0.003	0.002	0.003	0.004	0.004	0.004	0.002	0.003	0.004	0.004	0.002	0.004
JOHN	M	0.268	0.237	0.226	0.198	0.194	0.179	0.165	0.159	0.167	0.158	0.146	0.142	0.124	0.117	0.103	0.097	0.092	0.09	0.094	0.093	0.08
JOHNATHAN	M	0.017	0.01	0.01	0.009	0.008	0.008	0.005	0.007	0.008	0.008	0.007	0.006	0.005	0.004	0.004	0.005	0.003	0.002	0.002	0.002	0.003
JOHNNY	M	0.005	0.006	0.007	0.007	0.007	0.006	0.009	0.01	0.015	0.017	0.017	0.016	0.014	0.015	0.012	0.016	0.013	0.013	0.016	0.014	0.019
JOLIE	F	0.002	0.001	0.001	0.001	0.001	0.006	0.01	0.008	0.01	0.011	0.008	0.008	0.004	0.006	0.003	0.003	0.003	0.002	0.003	0.003	0.003
JON	M	0.02	0.019	0.014	0.015	0.014	0.016	0.013	0.014	0.011	0.01	0.01	0.01	0.005	0.007	0.004	0.005	0.004	0.005	0.005	0.004	0.004
JONAH	M	0.013	0.015	0.015	0.014	0.022	0.02	0.023	0.022	0.021	0.02	0.023	0.028	0.029	0.033	0.033	0.051	0.048	0.051	0.058	0.057	0.059
JONAS	M	0.003	0.002	0.002	0.004	0.005	0.004	0.004	0.005	0.007	0.005	0.007	0.011	0.01	0.011	0.011	0.009	0.012	0.013	0.013	0.012	0.014
JONATHAN	M	0.306	0.278	0.247	0.213	0.18	0.159	0.13	0.13	0.132	0.109	0.094	0.092	0.077	0.072	0.064	0.061	0.051	0.053	0.052	0.047	0.045
JONATHON	M	0.031	0.027	0.024	0.017	0.017	0.012	0.013	0.01	0.01	0.01	0.006	0.005	0.004	0.003	0.002	0.004	0.002	0.001	0.001	0.002	0.002
JONNY	M	0.001	0	0.001	0.001	0.001	0.002	0.002	0.006	0.012	0.009	0.003	0.005	0.007	0.007	0.005	0.006	0.004	0.003	0.005	0.004	0.005
JONTY	M	0.002	0.002	0.005	0.004	0.005	0.004	0.004	0.006	0.007	0.007	0.007	0.006	0.006	0.005	0.005	0.005	0.005	0.005	0.004	0.005	0.004
JORDAN	M/F	0.996	0.969	0.989	0.881	0.795	0.591	0.33	0.223	0.125	0.084	0.067	0.066	0.058	0.062	0.041	0.035	0.039	0.038	0.043	0.045	0.041
JORDON	M/F	0.04	0.049	0.047	0.044	0.041	0.033	0.023	0.014	0.01	0.005	0.004	0.003	0.005	0.004	0.003	0.002	0.001	0.001	0.001	0.001	0.001
JORGE	M/F	0.005	0.005	0.005	0.006	0.006	0.006	0.006	0.006	0.007	0.006	0.005	0.005	0.005	0.006	0.003	0.005	0.005	0.005	0.006	0.006	0.008
JORGIE	M/F	0.001	0.001	0.001	0	0	0.001	0	0.001	0.001	0	0	0	0	0.002	0.003	0.006	0.026	0.014	0.013	0.01	0.027
JORJA	F	0.002	0.006	0.003	0.004	0.002	0.004	0.012	0.021	0.029	0.035	0.034	0.036	0.026	0.021	0.019	0.014	0.015	0.011	0.009	0.005	0.006
JOSE	M/F	0.004	0.005	0.003	0.003	0.004	0.004	0.005	0.005	0.008	0.011	0.007	0.005	0.007	0.005	0.006	0.005	0.005	0.005	0.005	0.006	0.005
JOSEF	M	0.015	0.014	0.013	0.016	0.016	0.014	0.012	0.015	0.012	0.011	0.01	0.01	0.008	0.007	0.006	0.005	0.005	0.005	0.003	0.004	0.005
JOSEPH	M	1.008	0.956	0.902	1.004	1.038	0.946	0.909	0.835	0.846	0.757	0.691	0.607	0.575	0.555	0.524	0.463	0.458	0.502	0.476	0.434	0.392
JOSEPHINE	F	0.043	0.044	0.04	0.045	0.043	0.038	0.039	0.035	0.035	0.038	0.033	0.031	0.028	0.028	0.023	0.028	0.032	0.029	0.028	0.032	0.031
JOSH	M	0.097	0.098	0.108	0.084	0.076	0.102	0.118	0.103	0.094	0.082	0.078	0.063	0.06	0.053	0.041	0.039	0.03	0.029	0.029	0.021	0.021
JOSHUA	M	1.283	1.267	1.279	1.244	1.253	1.292	1.47	1.416	1.316	1.199	1.052	0.947	0.872	0.848	0.782	0.717	0.663	0.619	0.597	0.529	0.547
JOSIAH	M	0.005	0.012	0.008	0.008	0.009	0.015	0.01	0.015	0.015	0.014	0.018	0.017	0.021	0.022	0.021	0.022	0.024	0.027	0.025	0.029	0.028
JOSIE	F	0.032	0.029	0.032	0.031	0.034	0.036	0.039	0.031	0.035	0.033	0.027	0.031	0.022	0.027	0.028	0.031	0.031	0.03	0.026	0.024	0.024
JOVAN	M	0.003	0.003	0.001	0.002	0.002	0.003	0.004	0.003	0.002	0.003	0.002	0.004	0.003	0.004	0.005	0.005	0.006	0.007	0.008	0.007	0.009
JOY	M/F	0.011	0.011	0.009	0.009	0.009	0.008	0.008	0.008	0.01	0.01	0.008	0.01	0.009	0.008	0.011	0.009	0.008	0.01	0.009	0.01	0.012
JOYCE	F	0.002	0.004	0.004	0.003	0.003	0.003	0.006	0.007	0.006	0.005	0.005	0.007	0.006	0.005	0.006	0.007	0.004	0.006	0.005	0.004	0.006
JUAN	M	0.003	0.002	0.003	0.002	0.004	0.006	0.006	0.006	0.004	0.004	0.007	0.006	0.004	0.004	0.004	0.004	0.004	0.002	0.005	0.005	0.003
JUDAH	M	0.001	0.001	0.001	0.001	0.002	0.002	0.003	0.002	0.002	0.004	0.002	0.003	0.003	0.005	0.004	0.008	0.006	0.008	0.007	0.01	0.01
JUDE	M/F	0.006	0.009	0.011	0.022	0.039	0.065	0.086	0.096	0.103	0.096	0.076	0.086	0.094	0.099	0.115	0.118	0.139	0.137	0.161	0.165	0.166
JULIA	F	0.03	0.029	0.029	0.03	0.025	0.024	0.019	0.025	0.028	0.037	0.055	0.094	0.109	0.118	0.119	0.114	0.112	0.106	0.093	0.1	0.09
JULIAN	M	0.017	0.014	0.015	0.014	0.014	0.012	0.013	0.013	0.014	0.017	0.015	0.017	0.015	0.02	0.021	0.023	0.02	0.024	0.027	0.029	0.028
JULIE	F	0.012	0.01	0.006	0.009	0.007	0.008	0.005	0.004	0.003	0.004	0.005	0.004	0.004	0.006	0.004	0.003	0.004	0.003	0.004	0.004	0.004
JULIET	F	0.009	0.009	0.014	0.01	0.01	0.009	0.009	0.008	0.01	0.007	0.007	0.009	0.008	0.01	0.009	0.009	0.012	0.011	0.01	0.014	0.013
JULIETTE	F	0.005	0.011	0.01	0.01	0.012	0.012	0.01	0.009	0.011	0.011	0.012	0.012	0.011	0.009	0.013	0.013	0.01	0.012	0.012	0.013	0.013
JUNAID	M	0.019	0.02	0.015	0.02	0.021	0.019	0.016	0.013	0.013	0.008	0.009	0.01	0.008	0.006	0.007	0.006	0.007	0.007	0.005	0.005	0.003
JUNIOR	M	0.004	0.003	0.004	0.004	0.004	0.005	0.005	0.004	0.007	0.01	0.012	0.014	0.02	0.018	0.031	0.029	0.03	0.031	0.029	0.027	0.024
JUSTIN	M	0.03	0.028	0.021	0.027	0.027	0.025	0.03	0.051	0.04	0.031	0.044	0.037	0.039	0.039	0.037	0.029	0.021	0.022	0.014	0.014	0.015
KABIR	M	0.003	0.002	0.002	0.003	0.003	0.003	0.003	0.004	0.004	0.004	0.002	0.003	0.004	0.004	0.005	0.004	0.005	0.005	0.006	0.007	0.009
KACEY	M/F	0.005	0.004	0.004	0.006	0.009	0.022	0.064	0.059	0.062	0.069	0.069	0.056	0.051	0.039	0.034	0.036	0.023	0.019	0.016	0.011	0.01
KACI	M/F	0	0	0.001	0.001	0.001	0.027	0.041	0.033	0.025	0.024	0.026	0.021	0.023	0.016	0.014	0.014	0.01	0.008	0.006	0.005	0.005
KACIE	M/F	0.001	0.001	0.002	0.002	0.002	0.011	0.016	0.017	0.014	0.019	0.02	0.024	0.022	0.023	0.02	0.02	0.014	0.012	0.011	0.011	0.008
KACPER	M	0	0	0	0	0	0.001	0.001	0.002	0.003	0.007	0.021	0.036	0.052	0.049	0.048	0.049	0.051	0.052	0.052	0.046	0.041
KADE	M/F	0.003	0.003	0.005	0.01	0.008	0.007	0.009	0.011	0.009	0.01	0.009	0.006	0.009	0.008	0.009	0.009	0.008	0.009	0.009	0.008	0.009
KADEN	M/F	0	0.002	0.001	0.002	0.002	0.006	0.008	0.011	0.015	0.023	0.034	0.027	0.032	0.03	0.033	0.027	0.017	0.012	0.012	0.012	0.01
KADIE	F	0.005	0.004	0.004	0.004	0.004	0.003	0.005	0.004	0.008	0.015	0.017	0.015	0.014	0.01	0.009	0.01	0.007	0.007	0.005	0.004	0.005
KAI	M/F	0.036	0.068	0.09	0.102	0.129	0.168	0.189	0.196	0.179	0.173	0.197	0.189	0.162	0.157	0.196	0.182	0.161	0.157	0.134	0.121	0.125
KAIA	M/F	0.001	0	0.002	0.002	0.002	0.005	0.007	0.005	0.005	0.005	0.005	0.005	0.005	0.006	0.005	0.005	0.004	0.005	0.006	0.007	0.012
KAIDEN	M/F	0	0.001	0.001	0.002	0.002	0.004	0.004	0.006	0.01	0.024	0.031	0.033	0.047	0.048	0.059	0.076	0.07	0.085	0.068	0.055	0.045
KAIN	M	0.004	0.006	0.008	0.007	0.01	0.012	0.01	0.008	0.006	0.007	0.005	0.006	0.004	0.004	0.005	0.003	0.002	0.003	0.004	0.003	0.003
KAINE	M	0.013	0.016	0.019	0.016	0.017	0.021	0.012	0.011	0.007	0.008	0.007	0.006	0.005	0.006	0.006	0.005	0.004	0.004	0.004	0.004	0.004
KAITLIN	F	0.009	0.016	0.026	0.025	0.03	0.031	0.037	0.036	0.039	0.037	0.03	0.033	0.026	0.022	0.021	0.016	0.012	0.012	0.009	0.006	0.004
KAITLYN	F	0.006	0.009	0.019	0.023	0.027	0.027	0.039	0.051	0.061	0.059	0.065	0.054	0.055	0.045	0.052	0.04	0.037	0.032	0.027	0.021	0.017
KAIYA	M/F	0.002	0.002	0	0.002	0.002	0.003	0.006	0.005	0.003	0.006	0.006	0.004	0.005	0.006	0.01	0.007	0.006	0.005	0.004	0.006	0.003
KALEB	M	0.002	0.007	0.005	0.005	0.007	0.003	0.006	0.005	0.007	0.008	0.011	0.012	0.013	0.018	0.021	0.02	0.019	0.018	0.018	0.02	0.021
KALLUM	M	0.018	0.021	0.028	0.024	0.023	0.019	0.021	0.014	0.014	0.017	0.015	0.009	0.01	0.011	0.006	0.007	0.007	0.005	0.005	0.006	0.003
KAMAL	M	0.005	0.005	0.006	0.005	0.006	0.005	0.003	0.004	0.006	0.005	0.004	0.006	0.003	0.002	0.004	0.004	0.003	0.003	0.003	0.004	0.003
KAMERON	M/F	0.004	0.004	0.006	0.01	0.01	0.01	0.009	0.01	0.01	0.007	0.008	0.007	0.006	0.006	0.006	0.005	0.004	0.003	0.003	0.003	0.002
KAMIL	M	0.001	0.002	0.003	0.002	0.003	0.003	0.004	0.002	0.004	0.005	0.006	0.012	0.015	0.012	0.014	0.016	0.014	0.012	0.013	0.01	0.011
KAMRAN	M	0.012	0.012	0.011	0.014	0.009	0.014	0.015	0.013	0.016	0.015	0.015	0.011	0.014	0.013	0.013	0.008	0.007	0.007	0.006	0.005	0.005
KANE	M	0.089	0.09	0.096	0.083	0.107	0.095	0.066	0.065	0.058	0.052	0.037	0.037	0.034	0.027	0.026	0.029	0.017	0.022	0.016	0.019	0.019
KARA	F	0.024	0.029	0.025	0.023	0.028	0.029	0.024	0.026	0.023	0.018	0.022	0.031	0.035	0.04	0.031	0.041	0.029	0.02	0.02	0.015	0.022
KARAM	M/F	0.002	0.002	0.003	0.003	0.003	0.003	0.001	0.005	0.004	0.005	0.006	0.005	0.004	0.006	0.004	0.006	0.005	0.003	0.005	0.004	0.007
KARAN	M/F	0.01	0.007	0.008	0.009	0.006	0.008	0.007	0.004	0.007	0.006	0.007	0.004	0.004	0.005	0.004	0.003	0.003	0.003	0.003	0.003	0.002
KAREEM	M	0.005	0.004	0.004	0.004	0.005	0.006	0.004	0.006	0.003	0.004	0.003	0.005	0.004	0.005	0.005	0.006	0.006	0.005	0.008	0.01	0.007
KAREN	F	0.012	0.01	0.009	0.006	0.007	0.006	0.007	0.007	0.007	0.008	0.007	0.006	0.005	0.005	0.005	0.003	0.003	0.004	0.003	0.004	0.003
KARIM	M	0.005	0.006	0.007	0.005	0.007	0.007	0.007	0.003	0.007	0.007	0.005	0.007	0.006	0.005	0.005	0.006	0.007	0.006	0.008	0.009	0.007
KARINA	F	0.011	0.008	0.008	0.007	0.007	0.011	0.011	0.01	0.013	0.009	0.011	0.011	0.012	0.012	0.012	0.014	0.011	0.012	0.013	0.014	0.015
KARIS	M/F	0.01	0.007	0.009	0.011	0.007	0.008	0.009	0.011	0.009	0.007	0.008	0.007	0.004	0.007	0.004	0.006	0.005	0.005	0.006	0.005	0.003
KARL	M	0.067	0.056	0.041	0.037	0.031	0.024	0.018	0.02	0.017	0.019	0.013	0.012	0.009	0.009	0.009	0.008	0.006	0.004	0.007	0.004	0.004
KARLA	F	0.01	0.011	0.01	0.01	0.008	0.007	0.007	0.006	0.005	0.006	0.006	0.005	0.006	0.005	0.004	0.003	0.004	0.003	0.002	0.003	0.003
KAROLINA	F	0.001	0.001	0.002	0	0.002	0.001	0.002	0.002	0.002	0.004	0.008	0.013	0.009	0.015	0.012	0.012	0.014	0.012	0.01	0.01	0.011
KASEY	M/F	0.01	0.014	0.017	0.014	0.013	0.022	0.019	0.022	0.023	0.02	0.023	0.022	0.017	0.017	0.013	0.01	0.01	0.009	0.009	0.008	0.006
KASIM	M	0.006	0.008	0.007	0.006	0.007	0.009	0.005	0.004	0.006	0.006	0.004	0.003	0.004	0.004	0.002	0.003	0.002	0.002	0.003	0.002	0.001
KASPER	M	0	0	0	0.001	0.001	0.001	0.002	0.001	0.002	0.002	0.003	0.005	0.006	0.004	0.007	0.007	0.009	0.01	0.011	0.011	0.015
KATE	F	0.172	0.147	0.141	0.132	0.121	0.112	0.117	0.123	0.096	0.075	0.077	0.068	0.051	0.043	0.036	0.027	0.025	0.023	0.02	0.018	0.015
KATELYN	F	0.003	0.005	0.011	0.015	0.023	0.03	0.031	0.036	0.044	0.04	0.032	0.032	0.032	0.029	0.031	0.022	0.018	0.016	0.016	0.01	0.009
KATERINA	F	0.005	0.006	0.006	0.005	0.007	0.008	0.004	0.005	0.004	0.004	0.004	0.006	0.005	0.004	0.005	0.006	0.005	0.004	0.004	0.005	0.005
KATHARINE	F	0.023	0.025	0.019	0.018	0.017	0.011	0.014	0.009	0.009	0.006	0.006	0.005	0.006	0.003	0.004	0.003	0.002	0.002	0.002	0	0.001
KATHERINE	F	0.206	0.177	0.167	0.143	0.13	0.119	0.112	0.1	0.086	0.074	0.066	0.054	0.048	0.047	0.035	0.046	0.035	0.034	0.028	0.029	0.027
KATHLEEN	F	0.029	0.021	0.023	0.018	0.018	0.014	0.016	0.014	0.012	0.013	0.012	0.01	0.009	0.008	0.009	0.008	0.007	0.009	0.009	0.007	0.006
KATHRYN	F	0.103	0.102	0.081	0.072	0.063	0.059	0.051	0.041	0.031	0.029	0.023	0.022	0.016	0.014	0.013	0.01	0.01	0.009	0.007	0.007	0.006
KATIE	F	0.706	0.636	0.683	0.594	0.594	0.58	0.59	0.609	0.631	0.536	0.495	0.396	0.355	0.279	0.223	0.166	0.136	0.11	0.11	0.088	0.067
KATRINA	F	0.041	0.038	0.033	0.028	0.031	0.029	0.022	0.017	0.014	0.012	0.015	0.009	0.009	0.008	0.007	0.005	0.006	0.005	0.007	0.006	0.003
KATY	F	0.067	0.062	0.063	0.059	0.061	0.051	0.05	0.054	0.058	0.047	0.038	0.037	0.033	0.028	0.022	0.022	0.016	0.015	0.017	0.011	0.008
KAYA	M/F	0.014	0.009	0.006	0.012	0.014	0.02	0.015	0.012	0.014	0.013	0.015	0.015	0.014	0.015	0.019	0.016	0.017	0.019	0.019	0.019	0.017
KAYDEN	M/F	0.001	0.001	0.002	0.002	0.002	0.002	0.004	0.009	0.019	0.023	0.039	0.049	0.065	0.089	0.101	0.103	0.101	0.094	0.084	0.068	0.066
KAYLA	F	0.008	0.011	0.01	0.013	0.022	0.027	0.027	0.036	0.035	0.047	0.065	0.056	0.058	0.066	0.071	0.091	0.064	0.049	0.044	0.032	0.03
KAYLAN	M/F	0.002	0.003	0.002	0.001	0.002	0.002	0.004	0.003	0.003	0.004	0.005	0.003	0.004	0.005	0.007	0.007	0.006	0.007	0.007	0.006	0.006
KAYLEE	F	0.01	0.008	0.008	0.008	0.008	0.009	0.013	0.011	0.008	0.01	0.01	0.007	0.01	0.009	0.007	0.007	0.006	0.007	0.006	0.005	0.004
KAYLEIGH	F	0.196	0.188	0.153	0.137	0.132	0.124	0.115	0.106	0.099	0.088	0.084	0.075	0.057	0.046	0.04	0.028	0.023	0.016	0.014	0.01	0.01
KAYLEY	F	0.021	0.016	0.016	0.016	0.016	0.013	0.012	0.016	0.013	0.01	0.013	0.01	0.007	0.007	0.006	0.003	0.004	0.002	0.002	0.002	0.002
KAYLUM	M	0.004	0.005	0.004	0.004	0.003	0.005	0.005	0.003	0.006	0.003	0.005	0.006	0.006	0.005	0.006	0.007	0.005	0.004	0.004	0.003	0.003
KAYNE	M	0.005	0.005	0.006	0.004	0.006	0.006	0.005	0.002	0.006	0.008	0.009	0.01	0.007	0.005	0.006	0.005	0.004	0.004	0.003	0.003	0.002
KEANE	M	0.002	0.002	0.004	0.004	0.007	0.006	0.005	0.008	0.014	0.029	0.02	0.016	0.01	0.007	0.006	0.003	0.003	0.003	0.001	0.002	0.002
KEANU	M	0.006	0.006	0.006	0.005	0.005	0.007	0.003	0.006	0.005	0.006	0.006	0.005	0.004	0.004	0.003	0.002	0.003	0.004	0.003	0.003	0.003
KEATON	M	0.007	0.012	0.012	0.014	0.018	0.015	0.012	0.019	0.016	0.014	0.018	0.02	0.014	0.015	0.011	0.012	0.012	0.012	0.01	0.01	0.008
KEEGAN	M/F	0.008	0.009	0.011	0.01	0.01	0.008	0.012	0.014	0.011	0.014	0.016	0.019	0.02	0.018	0.022	0.019	0.017	0.018	0.017	0.012	0.014
KEELAN	M/F	0.013	0.015	0.013	0.016	0.015	0.013	0.017	0.017	0.019	0.012	0.013	0.01	0.01	0.009	0.009	0.01	0.009	0.009	0.01	0.007	0.005
KEELEY	M/F	0.034	0.038	0.03	0.036	0.035	0.03	0.03	0.035	0.029	0.041	0.053	0.046	0.043	0.038	0.029	0.022	0.015	0.014	0.008	0.006	0.004
KEELY	F	0.021	0.018	0.014	0.013	0.017	0.014	0.013	0.016	0.011	0.012	0.008	0.008	0.004	0.003	0.003	0.003	0.001	0.001	0	0.001	0
KEENAN	M	0.009	0.019	0.029	0.024	0.014	0.015	0.009	0.012	0.012	0.009	0.01	0.007	0.008	0.004	0.004	0.004	0.003	0.002	0.003	0.003	0.002
KEIR	M/F	0.01	0.011	0.013	0.011	0.01	0.009	0.008	0.006	0.005	0.006	0.005	0.004	0.004	0.003	0.005	0.004	0.003	0.002	0.002	0.002	0.002
KEIRA	F	0.015	0.022	0.02	0.021	0.027	0.024	0.037	0.064	0.196	0.262	0.262	0.212	0.198	0.149	0.125	0.104	0.091	0.076	0.07	0.053	0.049
KEIRAN	M	0.036	0.031	0.031	0.028	0.03	0.026	0.02	0.018	0.022	0.018	0.021	0.018	0.017	0.014	0.012	0.009	0.008	0.007	0.002	0.002	0.001
KEIRON	M	0.013	0.012	0.011	0.008	0.012	0.012	0.009	0.008	0.008	0.008	0.009	0.005	0.006	0.008	0.005	0.005	0.003	0.001	0.001	0.001	0.002
KEISHA	F	0.006	0.006	0.008	0.008	0.008	0.009	0.012	0.013	0.014	0.013	0.019	0.017	0.018	0.012	0.008	0.006	0.005	0.004	0.003	0.001	0.002
KEITH	M	0.009	0.009	0.008	0.007	0.006	0.006	0.004	0.006	0.006	0.005	0.003	0.003	0.004	0.004	0.002	0.002	0.002	0.002	0.002	0.002	0.001
KELLY	M/F	0.128	0.104	0.063	0.051	0.049	0.047	0.035	0.034	0.031	0.022	0.022	0.013	0.016	0.016	0.011	0.01	0.01	0.008	0.008	0.005	0.006
KELSEY	M/F	0.074	0.082	0.103	0.091	0.086	0.081	0.073	0.083	0.067	0.076	0.068	0.061	0.05	0.046	0.04	0.029	0.023	0.019	0.016	0.011	0.012
KELSIE	F	0.011	0.012	0.016	0.015	0.014	0.012	0.016	0.016	0.017	0.02	0.022	0.019	0.017	0.017	0.015	0.011	0.008	0.007	0.007	0.006	0.005
KELVIN	M	0.01	0.011	0.01	0.009	0.008	0.009	0.007	0.008	0.009	0.009	0.007	0.009	0.009	0.008	0.007	0.005	0.006	0.005	0.005	0.005	0.004
KENAN	M	0.002	0.005	0.011	0.009	0.005	0.005	0.006	0.003	0.003	0.004	0.004	0.003	0.004	0.002	0.003	0.003	0.004	0.004	0.005	0.003	0.003
KENDALL	M/F	0.004	0.002	0.002	0.003	0.002	0.002	0.002	0.001	0.002	0.002	0.003	0.003	0.002	0.002	0.002	0.003	0.005	0.009	0.013	0.012	0.013
KENDRA	F	0.004	0.002	0.003	0.003	0.004	0.004	0.003	0.004	0.004	0.003	0.005	0.008	0.009	0.008	0.007	0.006	0.004	0.004	0.004	0.007	0.004
KENNEDY	M/F	0.015	0.017	0.011	0.011	0.012	0.012	0.008	0.008	0.008	0.009	0.006	0.008	0.006	0.004	0.004	0.004	0.003	0.005	0.005	0.006	0.006
KENNETH	M	0.011	0.011	0.01	0.01	0.009	0.007	0.01	0.006	0.007	0.009	0.006	0.005	0.006	0.005	0.006	0.005	0.004	0.003	0.005	0.005	0.006
KENNY	M	0.005	0.008	0.006	0.006	0.007	0.006	0.006	0.004	0.005	0.007	0.005	0.006	0.005	0.008	0.005	0.006	0.007	0.007	0.007	0.007	0.007
KENZIE	M/F	0.002	0	0.001	0.003	0.002	0.003	0.005	0.01	0.013	0.059	0.046	0.044	0.046	0.059	0.049	0.037	0.034	0.025	0.018	0.015	0.011
KERRY	M/F	0.055	0.049	0.034	0.027	0.023	0.02	0.02	0.015	0.016	0.012	0.006	0.012	0.005	0.003	0.002	0.001	0.002	0.001	0.001	0.001	0.001
KEVIN	M	0.041	0.042	0.041	0.036	0.034	0.037	0.035	0.036	0.038	0.042	0.044	0.047	0.04	0.044	0.045	0.041	0.049	0.049	0.048	0.052	0.055
KEZIA	F	0.007	0.007	0.011	0.009	0.007	0.008	0.011	0.007	0.007	0.007	0.007	0.009	0.007	0.01	0.005	0.005	0.006	0.004	0.004	0.004	0.003
KEZIAH	M/F	0.006	0.007	0.007	0.007	0.008	0.011	0.01	0.01	0.009	0.008	0.011	0.01	0.009	0.009	0.008	0.009	0.006	0.007	0.008	0.009	0.008
KHADIJA	F	0.007	0.01	0.012	0.014	0.018	0.019	0.018	0.023	0.025	0.029	0.023	0.026	0.033	0.03	0.031	0.034	0.041	0.039	0.044	0.046	0.048
KHADIJAH	F	0.006	0.007	0.006	0.012	0.013	0.015	0.016	0.019	0.017	0.021	0.024	0.02	0.024	0.025	0.027	0.032	0.037	0.038	0.039	0.042	0.036
KHALID	M	0.008	0.007	0.008	0.009	0.013	0.013	0.012	0.012	0.014	0.016	0.017	0.015	0.016	0.017	0.015	0.013	0.014	0.019	0.017	0.015	0.016
KHALIL	M	0.004	0.005	0.005	0.003	0.005	0.004	0.004	0.006	0.005	0.004	0.004	0.004	0.004	0.007	0.005	0.007	0.005	0.006	0.01	0.007	0.009
KHLOE	F	0.002	0.002	0.002	0.003	0.001	0.002	0.002	0.002	0.001	0.001	0.002	0.001	0.002	0.005	0.012	0.019	0.018	0.018	0.017	0.016	0.015
KHUSHI	F	0	0	0	0	0	0.001	0.003	0.008	0.01	0.008	0.007	0.005	0.007	0.005	0.006	0.006	0.006	0.006	0.004	0.003	0.004
KIA	M/F	0.009	0.014	0.012	0.023	0.025	0.028	0.022	0.02	0.016	0.017	0.016	0.013	0.01	0.009	0.008	0.006	0.005	0.003	0.002	0.001	0.002
KIAH	M/F	0.007	0.008	0.006	0.007	0.009	0.009	0.01	0.009	0.007	0.008	0.005	0.007	0.004	0.003	0.004	0.003	0.002	0.002	0.002	0.001	0.001
KIAN	M/F	0.006	0.005	0.007	0.022	0.108	0.146	0.158	0.19	0.176	0.176	0.168	0.177	0.167	0.147	0.139	0.12	0.105	0.102	0.176	0.104	0.078
KIANA	F	0.002	0.003	0.003	0.004	0.004	0.005	0.008	0.008	0.006	0.006	0.009	0.011	0.006	0.008	0.007	0.006	0.006	0.007	0.01	0.007	0.01
KIARA	F	0.004	0.003	0.004	0.014	0.019	0.016	0.015	0.015	0.017	0.019	0.02	0.019	0.019	0.018	0.02	0.02	0.019	0.017	0.022	0.018	0.025
KIERA	F	0.036	0.041	0.051	0.057	0.069	0.067	0.069	0.071	0.097	0.098	0.084	0.071	0.056	0.054	0.041	0.034	0.027	0.025	0.019	0.019	0.02
KIERAN	M/F	0.469	0.455	0.456	0.475	0.457	0.378	0.356	0.363	0.292	0.226	0.206	0.201	0.149	0.115	0.108	0.074	0.051	0.046	0.043	0.03	0.024
KIEREN	M	0.024	0.034	0.03	0.025	0.021	0.016	0.012	0.011	0.009	0.01	0.007	0.006	0.004	0.004	0.003	0.002	0.001	0.001	0.001	0.001	0.001
KIERON	M	0.046	0.049	0.05	0.058	0.069	0.083	0.088	0.061	0.041	0.034	0.026	0.025	0.027	0.025	0.021	0.012	0.01	0.008	0.006	0.006	0.005
KIM	M/F	0.016	0.014	0.01	0.007	0.005	0.007	0.007	0.005	0.006	0.004	0.004	0.003	0.003	0.003	0.003	0.001	0.001	0.002	0.003	0.003	0.001
KIMBERLEY	F	0.13	0.091	0.074	0.062	0.054	0.054	0.048	0.053	0.035	0.031	0.033	0.024	0.024	0.022	0.018	0.014	0.015	0.014	0.012	0.008	0.009
KIMBERLY	F	0.019	0.013	0.013	0.01	0.008	0.012	0.011	0.012	0.009	0.01	0.008	0.008	0.008	0.007	0.008	0.008	0.007	0.009	0.007	0.006	0.006
KINGSLEY	M	0.004	0.007	0.005	0.005	0.003	0.004	0.002	0.004	0.005	0.006	0.006	0.006	0.006	0.006	0.008	0.01	0.007	0.008	0.01	0.011	0.019
KIRA	F	0.029	0.048	0.049	0.056	0.06	0.058	0.057	0.056	0.044	0.038	0.031	0.026	0.023	0.019	0.02	0.016	0.013	0.014	0.016	0.012	0.017
KIRAN	M/F	0.028	0.027	0.03	0.03	0.03	0.028	0.028	0.027	0.021	0.02	0.017	0.017	0.015	0.013	0.01	0.009	0.008	0.01	0.007	0.006	0.007
KIRSTEN	F	0.037	0.033	0.036	0.028	0.028	0.025	0.023	0.024	0.024	0.024	0.016	0.016	0.016	0.009	0.007	0.004	0.004	0.004	0.002	0.002	0.003
KIRSTIE	F	0.026	0.02	0.018	0.013	0.01	0.009	0.009	0.008	0.005	0.005	0.004	0.002	0.002	0.002	0.001	0.001	0.001	0.001	0.001	0.001	0
KIRSTY	F	0.196	0.148	0.132	0.099	0.093	0.077	0.073	0.05	0.044	0.037	0.03	0.019	0.014	0.012	0.011	0.011	0.007	0.004	0.003	0.002	0.002
KISHAN	M	0.009	0.007	0.008	0.007	0.006	0.004	0.004	0.005	0.003	0.004	0.004	0.003	0.003	0.003	0.002	0.004	0.002	0.002	0.001	0.002	0.001
KIT	M/F	0.004	0.004	0.005	0.006	0.006	0.007	0.009	0.007	0.009	0.008	0.005	0.006	0.007	0.01	0.011	0.006	0.011	0.011	0.014	0.02	0.026
KITTY	F	0.008	0.009	0.012	0.014	0.013	0.019	0.022	0.028	0.032	0.029	0.028	0.034	0.031	0.043	0.039	0.038	0.021	0.025	0.021	0.023	0.016
KIYA	M/F	0.003	0.002	0.003	0.004	0.004	0.007	0.006	0.006	0.007	0.007	0.007	0.005	0.006	0.005	0.004	0.005	0.003	0.002	0.002	0.002	0.002
KLARA	F	0.002	0.001	0.002	0.002	0.002	0.003	0.003	0.003	0.002	0.004	0.003	0.004	0.005	0.006	0.008	0.009	0.008	0.007	0.009	0.01	0.01
KLAUDIA	F	0	0	0.001	0.001	0.001	0.001	0.001	0.002	0.001	0.003	0.006	0.008	0.01	0.009	0.012	0.011	0.009	0.008	0.008	0.008	0.008
KOBE	M	0	0.001	0.007	0.004	0.002	0.005	0.005	0.007	0.008	0.008	0.007	0.006	0.009	0.008	0.01	0.012	0.012	0.013	0.014	0.012	0.013
KOBI	M/F	0.001	0.001	0.001	0.001	0.001	0.003	0.003	0.003	0.004	0.006	0.006	0.008	0.014	0.008	0.012	0.014	0.012	0.013	0.017	0.016	0.015
KOBY	M/F	0	0	0.001	0.001	0.002	0.002	0.004	0.005	0.007	0.005	0.005	0.006	0.008	0.006	0.008	0.01	0.009	0.01	0.011	0.014	0.012
KODI	M/F	0	0.001	0.002	0.001	0.002	0.004	0.004	0.004	0.005	0.007	0.007	0.005	0.005	0.005	0.005	0.006	0.006	0.004	0.006	0.006	0.007
KODY	M/F	0.002	0.001	0.002	0.004	0.002	0.004	0.006	0.005	0.006	0.009	0.008	0.007	0.007	0.009	0.01	0.011	0.009	0.009	0.012	0.01	0.009
KOFI	M/F	0.002	0.004	0.008	0.006	0.005	0.005	0.006	0.008	0.007	0.006	0.005	0.005	0.004	0.003	0.003	0.003	0.002	0.003	0.003	0.001	0.002
KONRAD	M	0.001	0.003	0.002	0.001	0.002	0.001	0.001	0.002	0.002	0.003	0.005	0.006	0.007	0.009	0.007	0.006	0.006	0.005	0.005	0.003	0.005
KOREY	M/F	0.002	0.003	0.003	0.003	0.002	0.002	0.003	0.002	0.003	0.005	0.008	0.005	0.007	0.005	0.005	0.006	0.006	0.006	0.003	0.003	0.004
KRISH	M	0	0	0	0	0	0.001	0.003	0.006	0.004	0.008	0.019	0.02	0.014	0.014	0.016	0.014	0.013	0.012	0.013	0.013	0.013
KRISHAN	M	0.006	0.005	0.006	0.006	0.004	0.004	0.006	0.006	0.004	0.005	0.006	0.006	0.004	0.006	0.006	0.004	0.005	0.003	0.003	0.003	0.004
KRISHNA	M/F	0.004	0.003	0.004	0.004	0.003	0.004	0.003	0.004	0.004	0.007	0.005	0.005	0.005	0.005	0.004	0.004	0.004	0.005	0.004	0.004	0.005
KRISTEN	M/F	0.008	0.008	0.007	0.007	0.005	0.006	0.006	0.005	0.006	0.005	0.004	0.003	0.003	0.004	0.005	0.003	0.003	0.003	0.002	0.001	0.002
KRISTIAN	M	0.033	0.033	0.027	0.022	0.019	0.021	0.019	0.019	0.023	0.021	0.02	0.022	0.02	0.016	0.012	0.01	0.014	0.01	0.011	0.012	0.012
KRISTINA	F	0.011	0.009	0.009	0.007	0.01	0.008	0.006	0.007	0.007	0.005	0.007	0.009	0.006	0.009	0.007	0.006	0.009	0.007	0.006	0.007	0.006
KRYSTAL	F	0.005	0.005	0.005	0.007	0.006	0.007	0.004	0.009	0.006	0.008	0.012	0.016	0.017	0.014	0.011	0.012	0.01	0.006	0.007	0.006	0.005
KRYSTIAN	M	0	0	0.001	0	0	0.001	0.001	0.001	0.001	0.002	0.004	0.007	0.009	0.011	0.009	0.007	0.008	0.008	0.005	0.004	0.005
KURT	M	0.021	0.021	0.019	0.016	0.013	0.013	0.017	0.012	0.01	0.005	0.007	0.005	0.007	0.003	0.003	0.002	0.003	0.004	0.003	0.003	0.003
KURTIS	M	0.035	0.029	0.022	0.024	0.019	0.018	0.015	0.013	0.012	0.012	0.008	0.008	0.009	0.007	0.005	0.006	0.004	0.004	0.004	0.005	0.005
KYA	M/F	0.002	0.001	0.002	0.003	0.003	0.008	0.01	0.007	0.007	0.007	0.007	0.006	0.006	0.005	0.004	0.003	0.003	0.003	0.004	0.002	0.003
KYAN	M/F	0.001	0.001	0.002	0.003	0.002	0.003	0.002	0.005	0.009	0.01	0.015	0.012	0.013	0.01	0.013	0.015	0.014	0.013	0.01	0.009	0.01
KYE	M/F	0.009	0.021	0.022	0.019	0.023	0.031	0.035	0.033	0.039	0.032	0.041	0.042	0.036	0.037	0.028	0.026	0.031	0.039	0.022	0.015	0.013
KYLA	F	0.003	0.006	0.011	0.008	0.006	0.012	0.01	0.021	0.021	0.022	0.028	0.032	0.027	0.029	0.032	0.024	0.022	0.021	0.019	0.014	0.016
KYLAN	M	0.001	0.001	0.001	0.002	0.001	0.001	0.002	0.002	0.002	0.005	0.004	0.006	0.007	0.008	0.012	0.011	0.011	0.016	0.011	0.011	0.009
KYLE	M	0.333	0.363	0.336	0.342	0.29	0.297	0.318	0.315	0.335	0.274	0.253	0.232	0.157	0.137	0.135	0.102	0.101	0.078	0.072	0.058	0.045
KYLIE	F	0.012	0.008	0.016	0.009	0.007	0.011	0.01	0.012	0.005	0.006	0.006	0.005	0.005	0.003	0.005	0.005	0.004	0.005	0.005	0.002	0.004
KYRA	F	0.009	0.02	0.032	0.032	0.036	0.029	0.028	0.029	0.024	0.033	0.031	0.036	0.036	0.034	0.033	0.026	0.022	0.022	0.019	0.023	0.02
KYRAN	M	0.014	0.017	0.011	0.016	0.013	0.016	0.015	0.014	0.013	0.014	0.012	0.044	0.02	0.018	0.021	0.015	0.016	0.015	0.016	0.012	0.011
KYRON	M	0.004	0.004	0.005	0.006	0.005	0.007	0.009	0.006	0.009	0.01	0.009	0.013	0.01	0.016	0.024	0.019	0.016	0.014	0.014	0.014	0.013
LACEY	F	0.014	0.016	0.015	0.014	0.015	0.014	0.019	0.021	0.025	0.034	0.075	0.121	0.163	0.143	0.235	0.221	0.182	0.168	0.13	0.105	0.084
LACEY-MAE	F	0	0	0	0	0	0.001	0	0.001	0.001	0.001	0.001	0.003	0.006	0.006	0.009	0.012	0.016	0.017	0.01	0.011	0.01
LACHLAN	M	0.002	0.004	0.011	0.012	0.013	0.011	0.012	0.012	0.009	0.01	0.01	0.01	0.009	0.01	0.009	0.01	0.011	0.01	0.01	0.019	0.017
LACIE	F	0.002	0.002	0.003	0.004	0.002	0.002	0.003	0.004	0.005	0.009	0.015	0.018	0.026	0.025	0.038	0.041	0.038	0.036	0.028	0.022	0.017
LAIBA	F	0	0	0.001	0.002	0.002	0.004	0.006	0.01	0.022	0.024	0.036	0.038	0.031	0.031	0.027	0.023	0.02	0.015	0.016	0.01	0.008
LAILA	F	0.006	0.007	0.008	0.011	0.014	0.015	0.018	0.026	0.032	0.056	0.053	0.053	0.053	0.074	0.092	0.071	0.074	0.056	0.06	0.048	0.04
LAINEY	F	0.001	0.001	0.001	0	0.002	0.001	0.002	0.002	0.003	0.004	0.004	0.004	0.003	0.006	0.007	0.007	0.007	0.007	0.007	0.005	0.005
LAITH	M	0.001	0.001	0.001	0.002	0.001	0.001	0.001	0.003	0.002	0.004	0.004	0.003	0.004	0.004	0.005	0.007	0.005	0.006	0.007	0.009	0.009
LANA	F	0.013	0.014	0.011	0.015	0.013	0.013	0.022	0.028	0.022	0.031	0.033	0.029	0.035	0.032	0.029	0.031	0.036	0.037	0.037	0.037	0.033
LANCE	M	0.006	0.004	0.005	0.003	0.003	0.003	0.003	0.004	0.004	0.006	0.005	0.004	0.004	0.004	0.003	0.004	0.004	0.003	0.004	0.003	0.003
LARA	F	0.041	0.052	0.059	0.059	0.06	0.06	0.087	0.098	0.088	0.08	0.085	0.074	0.077	0.07	0.069	0.074	0.075	0.078	0.076	0.072	0.076
LARISSA	F	0.008	0.01	0.008	0.01	0.007	0.007	0.01	0.008	0.009	0.01	0.01	0.01	0.009	0.008	0.007	0.006	0.008	0.005	0.005	0.005	0.007
LATISHA	F	0.002	0.003	0.004	0.002	0.003	0.006	0.015	0.009	0.007	0.006	0.005	0.004	0.004	0.003	0.003	0.002	0.002	0.002	0.001	0.001	0.001
LAURA	F	0.583	0.483	0.383	0.316	0.287	0.239	0.192	0.132	0.107	0.096	0.085	0.077	0.065	0.071	0.068	0.062	0.06	0.056	0.055	0.059	0.057
LAUREN	M/F	1.026	0.91	0.826	0.836	0.83	0.802	0.632	0.488	0.406	0.316	0.244	0.192	0.183	0.156	0.129	0.106	0.083	0.069	0.065	0.047	0.044
LAURENCE	M	0.033	0.036	0.03	0.035	0.028	0.017	0.019	0.017	0.017	0.014	0.015	0.015	0.016	0.014	0.018	0.015	0.016	0.017	0.018	0.018	0.016
LAURIE	M/F	0.015	0.014	0.011	0.013	0.01	0.013	0.01	0.01	0.008	0.009	0.007	0.009	0.007	0.007	0.006	0.009	0.009	0.009	0.009	0.008	0.007
LAURYN	F	0.004	0.011	0.015	0.078	0.056	0.026	0.02	0.016	0.011	0.009	0.005	0.003	0.003	0.002	0.002	0.002	0.001	0.001	0.001	0	0.001
LAVINIA	F	0.003	0.003	0.003	0.004	0.003	0.003	0.002	0.004	0.003	0.004	0.002	0.003	0.004	0.004	0.003	0.004	0.007	0.007	0.007	0.008	0.011
LAWRENCE	M	0.037	0.037	0.034	0.032	0.027	0.022	0.018	0.02	0.019	0.019	0.02	0.016	0.017	0.016	0.018	0.016	0.014	0.017	0.016	0.018	0.017
LAWSON	M	0.002	0.002	0.001	0.001	0.002	0.002	0.003	0.004	0.004	0.007	0.004	0.006	0.006	0.005	0.004	0.007	0.012	0.014	0.015	0.015	0.013
LAYLA	F	0.022	0.024	0.021	0.029	0.029	0.033	0.043	0.061	0.063	0.089	0.097	0.112	0.149	0.196	0.213	0.267	0.268	0.247	0.218	0.223	0.212
LAYTON	M	0.004	0.004	0.004	0.006	0.009	0.008	0.01	0.014	0.016	0.021	0.025	0.037	0.037	0.045	0.045	0.054	0.054	0.049	0.05	0.044	0.035
LEA	M/F	0.005	0.005	0.007	0.011	0.007	0.01	0.01	0.011	0.01	0.009	0.012	0.009	0.009	0.008	0.007	0.01	0.011	0.01	0.011	0.012	0.009
LEAH	F	0.277	0.264	0.246	0.293	0.344	0.317	0.371	0.329	0.363	0.342	0.257	0.216	0.238	0.213	0.195	0.168	0.141	0.121	0.107	0.09	0.088
LEANNA	F	0.007	0.005	0.005	0.005	0.005	0.005	0.004	0.006	0.004	0.005	0.005	0.005	0.007	0.003	0.003	0.003	0.003	0.003	0.003	0.002	0.003
LEANNE	F	0.1	0.078	0.061	0.056	0.042	0.039	0.027	0.024	0.019	0.018	0.013	0.01	0.009	0.006	0.006	0.007	0.006	0.005	0.004	0.004	0.003
LEE	M/F	0.172	0.14	0.135	0.097	0.097	0.085	0.076	0.065	0.065	0.055	0.046	0.041	0.039	0.031	0.025	0.024	0.018	0.017	0.015	0.011	0.009
LEELA	F	0	0.001	0.001	0.001	0.001	0.001	0.001	0.003	0.003	0.003	0.004	0.005	0.004	0.005	0.006	0.006	0.005	0.007	0.012	0.02	0.012
LEENA	F	0.003	0.004	0.005	0.005	0.004	0.005	0.008	0.006	0.007	0.008	0.007	0.006	0.005	0.009	0.008	0.005	0.005	0.006	0.005	0.006	0.007
LEIA	F	0.006	0.008	0.012	0.015	0.011	0.011	0.013	0.011	0.008	0.013	0.011	0.01	0.011	0.013	0.011	0.012	0.011	0.012	0.012	0.015	0.019
LEIGH	M/F	0.028	0.023	0.024	0.021	0.015	0.015	0.013	0.01	0.011	0.008	0.007	0.005	0.005	0.004	0.003	0.004	0.003	0.002	0.002	0.001	0.002
LEIGHA	F	0.004	0.003	0.004	0.005	0.006	0.006	0.006	0.007	0.005	0.008	0.007	0.004	0.005	0.005	0.005	0.003	0.004	0.002	0.003	0.002	0.002
LEIGHTON	M/F	0.01	0.012	0.014	0.014	0.014	0.017	0.023	0.019	0.022	0.024	0.032	0.041	0.04	0.044	0.049	0.045	0.053	0.061	0.058	0.045	0.038
LEILA	F	0.014	0.014	0.018	0.022	0.021	0.024	0.027	0.029	0.034	0.038	0.043	0.042	0.051	0.054	0.063	0.062	0.064	0.057	0.05	0.049	0.044
LEILANI	F	0.001	0.001	0.001	0.002	0.002	0.003	0.004	0.006	0.008	0.005	0.006	0.005	0.005	0.004	0.006	0.004	0.005	0.004	0.005	0.005	0.007
LELAND	M	0	0	0	0	0	0	0	0	0	0.002	0.011	0.029	0.026	0.017	0.016	0.01	0.013	0.021	0.014	0.01	0.006
LENA	F	0.004	0.007	0.006	0.005	0.005	0.007	0.008	0.008	0.009	0.01	0.014	0.011	0.02	0.03	0.04	0.054	0.062	0.067	0.066	0.066	0.064
LENNIE	M/F	0.001	0.001	0.001	0.001	0.001	0.001	0.001	0.002	0.003	0.003	0.003	0.007	0.004	0.006	0.005	0.006	0.008	0.009	0.012	0.01	0.012
LENNON	M/F	0.001	0.002	0.003	0.006	0.015	0.013	0.018	0.026	0.027	0.031	0.052	0.055	0.04	0.044	0.044	0.047	0.041	0.036	0.037	0.03	0.032
LENNOX	M/F	0.001	0.002	0.001	0.002	0.003	0.004	0.005	0.003	0.004	0.004	0.005	0.006	0.006	0.006	0.007	0.006	0.007	0.01	0.012	0.012	0.016
LENNY	M/F	0.001	0.001	0.003	0.003	0.005	0.004	0.006	0.009	0.01	0.017	0.015	0.016	0.021	0.019	0.023	0.027	0.026	0.031	0.042	0.04	0.042
LEO	M	0.024	0.025	0.032	0.037	0.046	0.091	0.108	0.134	0.188	0.288	0.33	0.266	0.29	0.309	0.318	0.399	0.467	0.508	0.534	0.541	0.557
LEON	M	0.077	0.086	0.094	0.102	0.117	0.143	0.142	0.143	0.144	0.153	0.143	0.142	0.174	0.177	0.18	0.16	0.137	0.13	0.12	0.124	0.115
LEONA	F	0.009	0.011	0.009	0.009	0.013	0.013	0.013	0.01	0.012	0.011	0.023	0.042	0.032	0.019	0.018	0.015	0.011	0.01	0.01	0.009	0.01
LEONARD	M	0.006	0.005	0.006	0.007	0.006	0.007	0.009	0.009	0.01	0.009	0.012	0.012	0.014	0.016	0.014	0.017	0.019	0.021	0.029	0.031	0.034
LEONARDO	M	0.001	0.003	0.01	0.008	0.007	0.008	0.009	0.009	0.014	0.017	0.021	0.024	0.022	0.024	0.028	0.034	0.034	0.044	0.049	0.057	0.071
LEONI	F	0.005	0.007	0.009	0.01	0.011	0.012	0.012	0.015	0.016	0.016	0.014	0.007	0.004	0.005	0.004	0.003	0.002	0.002	0.002	0.001	0.001
LEONIDAS	M	0	0	0.001	0.001	0.001	0.001	0.001	0.001	0.001	0.001	0.002	0.004	0.005	0.006	0.005	0.005	0.007	0.009	0.008	0.01	0.01
LEONIE	F	0.022	0.019	0.025	0.028	0.024	0.027	0.026	0.023	0.025	0.026	0.018	0.016	0.012	0.009	0.01	0.01	0.01	0.01	0.008	0.007	0.007
LEVI	M/F	0.043	0.048	0.043	0.043	0.048	0.048	0.056	0.057	0.055	0.059	0.058	0.059	0.057	0.062	0.065	0.061	0.059	0.053	0.059	0.06	0.055
LEWIE	M	0	0.001	0.001	0.002	0.002	0.003	0.002	0.003	0.005	0.007	0.004	0.004	0.005	0.005	0.007	0.005	0.004	0.005	0.005	0.004	0.007
LEWIS	M	0.581	0.669	0.753	0.84	0.808	0.834	0.769	0.701	0.648	0.559	0.523	0.544	0.531	0.462	0.384	0.305	0.247	0.207	0.193	0.179	0.138
LEWYS	M	0.005	0.007	0.006	0.006	0.007	0.005	0.005	0.008	0.009	0.005	0.006	0.006	0.004	0.004	0.003	0.002	0.003	0.002	0.002	0.002	0.004
LEXI	M/F	0	0.001	0	0.001	0.001	0.002	0.002	0.006	0.006	0.012	0.035	0.075	0.138	0.197	0.211	0.198	0.194	0.197	0.152	0.106	0.098
LEXIE	F	0.001	0	0.001	0.001	0.003	0.003	0.01	0.011	0.014	0.018	0.068	0.095	0.118	0.142	0.134	0.118	0.085	0.074	0.053	0.037	0.036
LEYLA	F	0.005	0.007	0.007	0.008	0.008	0.01	0.012	0.01	0.013	0.016	0.015	0.016	0.015	0.019	0.024	0.034	0.021	0.016	0.017	0.015	0.015
LEYTON	M	0.003	0.003	0.002	0.003	0.003	0.004	0.008	0.007	0.01	0.011	0.013	0.017	0.015	0.015	0.018	0.015	0.017	0.015	0.015	0.016	0.012
LIA	F	0.008	0.01	0.011	0.015	0.017	0.021	0.024	0.023	0.022	0.021	0.017	0.011	0.013	0.013	0.016	0.013	0.009	0.011	0.014	0.012	0.012
LIAM	M	0.944	0.781	0.581	0.744	0.675	0.522	0.527	0.464	0.426	0.4	0.333	0.377	0.456	0.427	0.338	0.253	0.205	0.152	0.141	0.13	0.109
LIANA	F	0.005	0.002	0.003	0.003	0.004	0.005	0.005	0.005	0.006	0.006	0.007	0.007	0.008	0.007	0.007	0.009	0.009	0.009	0.011	0.01	0.013
LIBBIE	F	0.002	0.003	0.003	0.005	0.006	0.007	0.008	0.008	0.011	0.012	0.014	0.013	0.01	0.009	0.006	0.006	0.005	0.005	0.003	0.003	0.003
LIBBY	F	0.031	0.031	0.043	0.072	0.091	0.116	0.131	0.17	0.185	0.189	0.178	0.175	0.16	0.122	0.09	0.081	0.067	0.068	0.062	0.05	0.042
LIBERTY	M/F	0.023	0.025	0.026	0.038	0.04	0.047	0.039	0.053	0.046	0.04	0.036	0.026	0.023	0.017	0.016	0.019	0.019	0.019	0.018	0.017	0.015
LILA	F	0.002	0.001	0.002	0.002	0.002	0.003	0.002	0.011	0.013	0.019	0.021	0.02	0.025	0.026	0.028	0.024	0.028	0.025	0.03	0.033	0.027
LILAH	F	0.001	0	0.001	0	0.001	0.001	0.001	0.002	0.003	0.004	0.005	0.007	0.008	0.008	0.011	0.013	0.017	0.027	0.031	0.028	0.029
LILI	F	0.003	0.005	0.009	0.012	0.011	0.009	0.014	0.013	0.018	0.014	0.016	0.016	0.015	0.016	0.011	0.014	0.012	0.013	0.013	0.012	0.01
LILIA	F	0.003	0.001	0.001	0.002	0.001	0.003	0.002	0.003	0.005	0.021	0.034	0.048	0.036	0.032	0.028	0.025	0.019	0.021	0.02	0.019	0.018
LILIAN	F	0.007	0.005	0.006	0.009	0.007	0.007	0.01	0.008	0.011	0.011	0.011	0.014	0.014	0.013	0.013	0.011	0.01	0.011	0.011	0.012	0.01
LILIANA	F	0.002	0.002	0.003	0.003	0.003	0.005	0.006	0.006	0.007	0.008	0.011	0.014	0.013	0.015	0.021	0.026	0.026	0.035	0.047	0.05	0.051
LILLI	F	0.002	0.003	0.004	0.006	0.007	0.007	0.01	0.011	0.018	0.014	0.011	0.015	0.015	0.01	0.009	0.012	0.006	0.004	0.004	0.003	0.002
LILLIA	F	0	0	0	0.001	0	0	0.001	0.001	0.001	0.005	0.011	0.015	0.011	0.01	0.009	0.007	0.008	0.01	0.008	0.009	0.008
LILLIAN	F	0.008	0.007	0.008	0.008	0.009	0.01	0.011	0.012	0.015	0.015	0.016	0.019	0.018	0.017	0.021	0.015	0.021	0.021	0.021	0.026	0.026
LILLIE	F	0.01	0.011	0.011	0.014	0.018	0.017	0.022	0.034	0.046	0.045	0.056	0.074	0.063	0.054	0.071	0.077	0.056	0.051	0.056	0.056	0.058
LILLIE-MAE	F	0	0	0.001	0.001	0.001	0.001	0	0.003	0.004	0.003	0.003	0.01	0.009	0.006	0.012	0.015	0.016	0.014	0.012	0.013	0.009
LILLY	F	0.014	0.012	0.017	0.021	0.02	0.026	0.041	0.05	0.088	0.118	0.136	0.184	0.194	0.206	0.227	0.292	0.229	0.216	0.212	0.179	0.159
LILLY-MAE	F	0	0	0	0	0.001	0.001	0.001	0.002	0.004	0.006	0.006	0.011	0.011	0.013	0.018	0.026	0.024	0.022	0.03	0.026	0.017
LILLY-MAI	F	0	0	0	0	0	0	0	0.001	0.001	0.002	0.002	0.004	0.005	0.006	0.009	0.016	0.012	0.006	0.009	0.007	0.006
LILLY-MAY	F	0	0	0.001	0.001	0	0.001	0.002	0.001	0.004	0.005	0.007	0.014	0.016	0.02	0.027	0.033	0.027	0.027	0.023	0.018	0.015
LILLY-ROSE	F	0	0	0	0	0	0	0	0.001	0.001	0.002	0.004	0.005	0.006	0.008	0.016	0.017	0.023	0.024	0.023	0.024	0.015
LILY	M/F	0.106	0.119	0.146	0.172	0.198	0.246	0.307	0.384	0.472	0.48	0.55	0.629	0.618	0.609	0.638	0.714	0.567	0.449	0.464	0.423	0.426
LILY-MAE	F	0	0.001	0.002	0.002	0.002	0.004	0.005	0.006	0.009	0.014	0.016	0.025	0.026	0.032	0.035	0.041	0.035	0.031	0.035	0.029	0.021
LILY-MAI	F	0	0	0	0	0	0.001	0.001	0.001	0.004	0.003	0.005	0.008	0.009	0.012	0.013	0.014	0.012	0.009	0.01	0.006	0.004
LILY-MAY	F	0.001	0.001	0.003	0.002	0.002	0.003	0.004	0.006	0.009	0.014	0.014	0.02	0.027	0.026	0.026	0.032	0.029	0.02	0.018	0.014	0.016
LILY-ROSE	F	0	0	0.001	0.003	0.002	0.004	0.005	0.008	0.007	0.006	0.012	0.018	0.018	0.022	0.028	0.037	0.037	0.034	0.032	0.031	0.031
LINA	F	0.004	0.005	0.005	0.004	0.006	0.006	0.007	0.006	0.008	0.013	0.01	0.009	0.009	0.011	0.011	0.012	0.01	0.012	0.012	0.011	0.012
LINCOLN	M	0.002	0.001	0.001	0.002	0.002	0.003	0.003	0.002	0.003	0.002	0.015	0.033	0.026	0.028	0.029	0.025	0.027	0.042	0.046	0.075	0.075
LINDA	F	0.006	0.006	0.004	0.004	0.007	0.005	0.004	0.005	0.003	0.004	0.004	0.003	0.004	0.005	0.004	0.005	0.004	0.003	0.005	0.005	0.004
LISA	F	0.072	0.054	0.044	0.045	0.04	0.03	0.029	0.028	0.024	0.025	0.017	0.02	0.013	0.016	0.012	0.012	0.01	0.009	0.009	0.008	0.008
LIVIA	F	0.001	0.002	0.003	0.003	0.004	0.005	0.005	0.007	0.01	0.01	0.01	0.011	0.014	0.014	0.012	0.021	0.016	0.016	0.017	0.021	0.019
LIYANA	F	0	0	0	0	0	0	0	0	0.002	0.003	0.003	0.004	0.004	0.006	0.011	0.01	0.013	0.017	0.019	0.017	0.024
LLOYD	M	0.049	0.036	0.035	0.035	0.034	0.032	0.03	0.028	0.024	0.027	0.023	0.019	0.018	0.019	0.028	0.017	0.013	0.012	0.011	0.007	0.006
LOCHLAN	M	0	0.001	0.004	0.004	0.005	0.004	0.003	0.003	0.003	0.005	0.004	0.004	0.004	0.006	0.004	0.006	0.008	0.007	0.01	0.023	0.019
LOGAN	M/F	0.019	0.017	0.022	0.028	0.043	0.065	0.089	0.117	0.138	0.153	0.204	0.234	0.265	0.342	0.384	0.384	0.405	0.41	0.442	0.409	0.368
LOIS	F	0.058	0.066	0.068	0.065	0.06	0.061	0.066	0.061	0.064	0.062	0.069	0.075	0.077	0.074	0.067	0.072	0.067	0.061	0.061	0.056	0.045
LOLA	F	0.006	0.01	0.015	0.014	0.017	0.028	0.03	0.046	0.057	0.103	0.178	0.195	0.195	0.225	0.248	0.266	0.3	0.245	0.226	0.206	0.203
LOLA-ROSE	F	0	0	0	0	0	0	0	0	0.001	0	0.002	0.001	0.003	0.006	0.006	0.009	0.014	0.013	0.01	0.01	0.011
LORCAN	M	0.003	0.003	0.004	0.007	0.007	0.007	0.008	0.005	0.006	0.005	0.006	0.007	0.004	0.004	0.004	0.006	0.005	0.007	0.009	0.007	0.009
LOREN	M/F	0.017	0.015	0.012	0.013	0.014	0.014	0.01	0.009	0.006	0.004	0.004	0.004	0.003	0.002	0.003	0.001	0.001	0.001	0.001	0.001	0.001
LORENZO	M	0.006	0.007	0.005	0.005	0.006	0.006	0.007	0.006	0.011	0.01	0.008	0.014	0.011	0.019	0.018	0.016	0.021	0.022	0.023	0.028	0.031
LORNA	F	0.045	0.037	0.033	0.032	0.024	0.026	0.02	0.016	0.013	0.013	0.011	0.008	0.007	0.006	0.005	0.005	0.006	0.005	0.005	0.006	0.005
LOTTIE	F	0.006	0.008	0.008	0.009	0.009	0.013	0.018	0.026	0.031	0.037	0.032	0.035	0.039	0.047	0.056	0.062	0.076	0.084	0.104	0.111	0.122
LOUI	M	0.001	0.001	0.003	0.002	0.002	0.003	0.004	0.005	0.008	0.008	0.005	0.005	0.008	0.005	0.005	0.004	0.003	0.005	0.003	0.003	0.005
LOUIE	M/F	0.018	0.026	0.038	0.042	0.047	0.061	0.075	0.081	0.107	0.09	0.094	0.105	0.111	0.116	0.136	0.133	0.124	0.136	0.159	0.156	0.216
LOUIS	M	0.179	0.218	0.239	0.239	0.268	0.335	0.31	0.294	0.332	0.27	0.218	0.21	0.184	0.164	0.143	0.144	0.122	0.129	0.156	0.133	0.143
LOUISA	F	0.038	0.038	0.041	0.034	0.039	0.033	0.039	0.035	0.041	0.036	0.034	0.041	0.032	0.029	0.03	0.022	0.026	0.024	0.025	0.022	0.027
LOUISE	F	0.213	0.211	0.184	0.137	0.116	0.116	0.162	0.13	0.111	0.076	0.061	0.058	0.042	0.039	0.036	0.026	0.024	0.019	0.016	0.017	0.017
LOWRI	F	0.015	0.02	0.02	0.021	0.02	0.023	0.02	0.019	0.018	0.013	0.013	0.016	0.011	0.01	0.012	0.012	0.01	0.01	0.008	0.007	0.006
LUC	M	0.007	0.008	0.01	0.01	0.013	0.012	0.013	0.011	0.01	0.012	0.009	0.006	0.006	0.005	0.004	0.004	0.003	0.004	0.003	0.002	0.002
LUCA	M/F	0.014	0.018	0.026	0.034	0.05	0.069	0.087	0.095	0.1	0.133	0.135	0.158	0.15	0.145	0.144	0.148	0.168	0.162	0.174	0.184	0.18
LUCAS	M	0.033	0.06	0.049	0.085	0.108	0.131	0.143	0.145	0.146	0.188	0.241	0.28	0.321	0.503	0.455	0.407	0.426	0.435	0.383	0.382	0.365
LUCCA	M/F	0.001	0.001	0.001	0.001	0.001	0.001	0.002	0.003	0.004	0.006	0.006	0.005	0.006	0.007	0.008	0.006	0.007	0.008	0.008	0.007	0.005
LUCIA	F	0.016	0.019	0.017	0.017	0.027	0.022	0.027	0.031	0.037	0.032	0.043	0.041	0.034	0.038	0.046	0.041	0.041	0.049	0.043	0.047	0.041
LUCIAN	M	0.001	0.001	0.001	0.001	0.001	0.003	0.003	0.003	0.003	0.004	0.006	0.008	0.006	0.01	0.009	0.012	0.015	0.012	0.013	0.014	0.014
LUCIE	F	0.022	0.026	0.031	0.032	0.043	0.059	0.036	0.04	0.039	0.058	0.05	0.044	0.041	0.05	0.071	0.047	0.033	0.036	0.032	0.024	0.025
LUCINDA	F	0.021	0.022	0.019	0.016	0.014	0.012	0.01	0.009	0.006	0.01	0.009	0.008	0.008	0.007	0.007	0.006	0.005	0.004	0.005	0.004	0.004
LUCY	F	0.611	0.697	0.753	0.69	0.752	0.722	0.683	0.697	0.657	0.591	0.566	0.499	0.439	0.399	0.381	0.334	0.285	0.262	0.26	0.238	0.199
LUIS	M	0.012	0.016	0.018	0.016	0.023	0.026	0.029	0.025	0.03	0.042	0.032	0.023	0.018	0.016	0.016	0.019	0.017	0.016	0.021	0.019	0.015
LUISA	F	0.006	0.006	0.006	0.005	0.005	0.008	0.004	0.006	0.007	0.006	0.005	0.005	0.006	0.005	0.005	0.006	0.005	0.006	0.007	0.006	0.008
LUKA	M/F	0.003	0.003	0.005	0.004	0.007	0.01	0.009	0.012	0.016	0.019	0.02	0.019	0.019	0.019	0.018	0.022	0.021	0.021	0.025	0.023	0.023
LUKAS	M	0.006	0.011	0.009	0.009	0.011	0.012	0.015	0.014	0.015	0.018	0.022	0.029	0.031	0.037	0.037	0.037	0.044	0.045	0.039	0.035	0.044
LUKE	M	0.922	0.847	0.823	0.852	0.86	0.829	0.781	0.685	0.614	0.631	0.561	0.49	0.394	0.341	0.313	0.274	0.232	0.22	0.207	0.171	0.165
LULU	F	0.001	0.001	0.001	0.001	0.001	0.004	0.004	0.005	0.006	0.006	0.004	0.005	0.006	0.008	0.006	0.006	0.007	0.004	0.005	0.004	0.004
LUNA	F	0.001	0	0.001	0.002	0.002	0.002	0.003	0.003	0.003	0.004	0.008	0.008	0.01	0.01	0.011	0.019	0.021	0.035	0.059	0.068	0.112
LUQMAN	M	0.001	0.003	0.003	0.003	0.004	0.004	0.006	0.004	0.005	0.006	0.005	0.005	0.005	0.006	0.006	0.007	0.006	0.005	0.006	0.007	0.006
LYDIA	F	0.164	0.175	0.181	0.185	0.161	0.155	0.124	0.13	0.129	0.109	0.105	0.105	0.101	0.098	0.083	0.088	0.088	0.086	0.094	0.086	0.088
LYLA	F	0	0	0	0.001	0	0.001	0.001	0.002	0.002	0.023	0.03	0.035	0.037	0.044	0.049	0.053	0.064	0.074	0.078	0.075	0.087
LYNDON	M	0.006	0.005	0.007	0.006	0.006	0.005	0.003	0.004	0.003	0.004	0.003	0.006	0.005	0.006	0.005	0.007	0.006	0.003	0.005	0.003	0.003
LYRA	F	0	0	0	0.001	0	0.001	0.001	0.002	0.003	0.006	0.007	0.006	0.012	0.023	0.018	0.022	0.029	0.037	0.041	0.037	0.039
MAARIYAH	F	0.008	0.006	0.005	0.01	0.01	0.006	0.007	0.007	0.007	0.004	0.006	0.005	0.004	0.004	0.003	0.005	0.005	0.005	0.004	0.004	0.003
MABEL	F	0.003	0.002	0.004	0.003	0.003	0.004	0.007	0.008	0.008	0.008	0.015	0.011	0.018	0.013	0.018	0.02	0.023	0.028	0.032	0.038	0.039
MACAULAY	M	0.04	0.019	0.014	0.01	0.008	0.005	0.002	0.006	0.004	0.003	0.001	0.003	0.003	0.003	0.005	0.002	0.003	0.003	0.002	0.002	0.002
MACAULEY	M/F	0.094	0.042	0.027	0.026	0.017	0.014	0.011	0.01	0.011	0.011	0.008	0.012	0.01	0.008	0.008	0.006	0.006	0.005	0.004	0.005	0.003
MACEY	M/F	0.001	0	0.001	0.004	0.022	0.019	0.026	0.027	0.032	0.038	0.047	0.052	0.048	0.056	0.054	0.048	0.038	0.032	0.029	0.023	0.015
MACI	F	0	0	0	0	0.001	0	0.001	0.001	0.002	0.002	0.003	0.003	0.002	0.004	0.008	0.022	0.015	0.013	0.01	0.009	0.01
MACIE	F	0	0	0	0.003	0.008	0.01	0.011	0.012	0.016	0.021	0.026	0.027	0.032	0.039	0.051	0.047	0.042	0.053	0.037	0.035	0.029
MACIEJ	M	0	0	0	0	0	0	0.001	0.001	0.001	0.002	0.004	0.006	0.011	0.008	0.009	0.007	0.006	0.007	0.006	0.004	0.006
MACKENZIE	M/F	0.011	0.012	0.016	0.018	0.024	0.031	0.058	0.093	0.099	0.109	0.086	0.075	0.063	0.048	0.033	0.025	0.02	0.018	0.014	0.012	0.007
MACY	M/F	0	0	0	0.009	0.049	0.042	0.042	0.046	0.048	0.052	0.049	0.05	0.049	0.044	0.035	0.036	0.029	0.026	0.015	0.015	0.016
MADDIE	F	0.006	0.006	0.009	0.01	0.012	0.014	0.016	0.02	0.027	0.029	0.028	0.024	0.024	0.025	0.024	0.019	0.027	0.025	0.021	0.029	0.026
MADDISON	M/F	0.022	0.021	0.025	0.028	0.044	0.05	0.057	0.071	0.114	0.151	0.143	0.152	0.136	0.142	0.11	0.11	0.104	0.097	0.075	0.09	0.09
MADDOX	M/F	0	0	0	0	0	0	0	0.001	0.004	0.008	0.011	0.009	0.01	0.011	0.011	0.01	0.01	0.012	0.01	0.013	0.013
MADELAINE	F	0.012	0.008	0.01	0.014	0.013	0.012	0.021	0.017	0.015	0.015	0.012	0.008	0.003	0.004	0.004	0.004	0.002	0.002	0.001	0.001	0.001
MADELEINE	F	0.087	0.089	0.1	0.111	0.121	0.103	0.131	0.127	0.13	0.149	0.133	0.111	0.054	0.067	0.062	0.055	0.057	0.049	0.045	0.049	0.049
MADELINE	F	0.031	0.034	0.037	0.048	0.054	0.065	0.066	0.077	0.075	0.071	0.071	0.044	0.028	0.031	0.034	0.024	0.022	0.019	0.018	0.019	0.021
MADIHA	F	0.003	0.002	0.003	0.003	0.004	0.005	0.006	0.004	0.004	0.004	0.003	0.006	0.007	0.006	0.006	0.008	0.006	0.008	0.007	0.007	0.007
MADISON	M/F	0.028	0.034	0.038	0.052	0.084	0.102	0.118	0.126	0.219	0.261	0.242	0.222	0.174	0.159	0.139	0.115	0.127	0.093	0.075	0.081	0.072
MAE	F	0.006	0.007	0.008	0.009	0.014	0.016	0.014	0.016	0.017	0.015	0.02	0.028	0.022	0.019	0.016	0.013	0.013	0.014	0.013	0.014	0.013
MAEVE	F	0.004	0.005	0.006	0.004	0.006	0.006	0.005	0.004	0.007	0.006	0.007	0.007	0.006	0.009	0.008	0.008	0.009	0.009	0.01	0.01	0.01
MAGDALENA	F	0.001	0.001	0.001	0.001	0.001	0.001	0.002	0.002	0.002	0.002	0.003	0.006	0.006	0.008	0.007	0.007	0.009	0.006	0.008	0.005	0.006
MAGGIE	F	0.005	0.006	0.009	0.006	0.006	0.011	0.01	0.011	0.014	0.019	0.02	0.025	0.03	0.028	0.027	0.034	0.03	0.034	0.042	0.041	0.046
MAGNUS	M	0.001	0.002	0.003	0.004	0.003	0.004	0.003	0.004	0.004	0.005	0.005	0.008	0.01	0.006	0.009	0.007	0.008	0.01	0.013	0.016	0.014
MAHA	F	0.002	0.002	0.002	0.002	0.002	0.004	0.007	0.007	0.006	0.005	0.007	0.006	0.005	0.006	0.005	0.006	0.004	0.006	0.004	0.004	0.004
MAHDI	M	0.003	0.002	0.003	0.004	0.002	0.003	0.004	0.005	0.004	0.007	0.006	0.009	0.008	0.008	0.007	0.007	0.008	0.008	0.008	0.007	0.009
MAHIR	M	0.002	0.003	0.002	0.001	0.002	0.005	0.005	0.005	0.005	0.007	0.005	0.005	0.004	0.004	0.005	0.006	0.006	0.008	0.007	0.005	0.008
MAHNOOR	F	0.002	0.002	0.004	0.004	0.006	0.004	0.007	0.005	0.006	0.008	0.007	0.009	0.009	0.012	0.008	0.009	0.011	0.01	0.01	0.009	0.011
MAIA	F	0.005	0.011	0.016	0.029	0.035	0.043	0.034	0.039	0.031	0.029	0.035	0.039	0.044	0.04	0.035	0.034	0.035	0.032	0.032	0.037	0.034
MAIRA	F	0.001	0.001	0.001	0.001	0.002	0.003	0.002	0.001	0.004	0.004	0.003	0.005	0.004	0.009	0.008	0.01	0.011	0.009	0.011	0.012	0.015
MAISEY	F	0	0.003	0.001	0.003	0.005	0.004	0.006	0.006	0.008	0.008	0.011	0.011	0.01	0.019	0.03	0.031	0.024	0.015	0.012	0.008	0.009
MAISHA	F	0.005	0.004	0.007	0.007	0.007	0.009	0.01	0.01	0.007	0.009	0.009	0.008	0.005	0.007	0.004	0.004	0.005	0.003	0.004	0.002	0.004
MAISIE	F	0.055	0.071	0.09	0.104	0.141	0.144	0.194	0.172	0.159	0.159	0.172	0.161	0.159	0.261	0.439	0.334	0.247	0.197	0.191	0.174	0.174
MAISON	M	0.001	0.001	0.001	0.003	0.003	0.003	0.005	0.003	0.004	0.007	0.009	0.009	0.01	0.014	0.011	0.014	0.017	0.015	0.011	0.01	0.008
MAISY	F	0.007	0.008	0.008	0.021	0.031	0.031	0.045	0.048	0.055	0.055	0.047	0.052	0.047	0.06	0.088	0.086	0.076	0.044	0.038	0.028	0.026
MAIYA	F	0	0.001	0.002	0.002	0.002	0.004	0.003	0.003	0.004	0.004	0.004	0.004	0.006	0.01	0.01	0.01	0.01	0.011	0.01	0.008	0.008
MAIZIE	F	0.002	0.002	0.002	0.003	0.004	0.004	0.006	0.006	0.008	0.007	0.008	0.007	0.009	0.014	0.03	0.021	0.017	0.014	0.009	0.007	0.005
MAJA	F	0.001	0.001	0.002	0.002	0.002	0.003	0.003	0.004	0.004	0.005	0.014	0.026	0.051	0.063	0.064	0.067	0.065	0.062	0.051	0.049	0.046
MAKAYLA	F	0.001	0.001	0.001	0.001	0.001	0.002	0.003	0.003	0.006	0.006	0.005	0.005	0.008	0.006	0.006	0.008	0.008	0.005	0.004	0.003	0.004
MAKSYMILIAN	M	0	0	0	0	0.001	0	0	0.001	0.001	0.002	0.004	0.01	0.015	0.019	0.015	0.016	0.016	0.017	0.016	0.014	0.016
MALACHI	M	0.006	0.006	0.008	0.009	0.01	0.013	0.02	0.033	0.03	0.036	0.033	0.034	0.034	0.032	0.03	0.033	0.033	0.033	0.035	0.03	0.03
MALACHY	M	0.001	0.001	0.001	0	0.003	0.002	0.004	0.011	0.008	0.013	0.01	0.01	0.01	0.011	0.011	0.01	0.01	0.007	0.007	0.007	0.006
MALAIKA	F	0.001	0.002	0.001	0.003	0.005	0.008	0.008	0.018	0.029	0.028	0.027	0.023	0.02	0.02	0.016	0.017	0.016	0.015	0.015	0.012	0.011
MALAK	F	0.001	0	0.001	0.002	0.001	0.002	0.003	0.003	0.005	0.005	0.005	0.003	0.007	0.009	0.011	0.008	0.008	0.007	0.007	0.005	0.006
MALAKAI	M	0	0.001	0.001	0	0.001	0.002	0.004	0.007	0.008	0.008	0.011	0.009	0.014	0.016	0.015	0.012	0.016	0.017	0.014	0.012	0.014
MALEEHA	F	0.002	0.001	0.001	0.002	0.001	0.003	0.004	0.006	0.005	0.005	0.005	0.006	0.006	0.005	0.005	0.003	0.004	0.005	0.006	0.004	0.004
MALI	M/F	0	0.003	0.002	0.004	0.004	0.005	0.006	0.009	0.009	0.01	0.009	0.008	0.009	0.013	0.012	0.011	0.012	0.015	0.012	0.013	0.013
MALIHA	F	0.001	0.001	0.003	0.002	0.003	0.003	0.005	0.005	0.006	0.008	0.007	0.007	0.008	0.01	0.008	0.01	0.009	0.008	0.01	0.008	0.007
MALIK	M/F	0.007	0.01	0.006	0.008	0.008	0.009	0.008	0.009	0.009	0.007	0.01	0.01	0.008	0.011	0.01	0.012	0.013	0.014	0.013	0.015	0.013
MALIKA	F	0.003	0.002	0.004	0.003	0.005	0.005	0.005	0.008	0.009	0.008	0.008	0.01	0.006	0.009	0.009	0.005	0.005	0.007	0.005	0.005	0.005
MANHA	F	0	0	0	0	0	0	0	0	0.001	0.002	0	0.001	0.003	0.005	0.007	0.011	0.014	0.015	0.013	0.013	0.013
MANON	F	0.003	0.005	0.004	0.006	0.006	0.007	0.006	0.006	0.005	0.005	0.005	0.005	0.005	0.005	0.003	0.002	0.003	0.002	0.003	0.002	0.003
MARC	M	0.033	0.033	0.033	0.027	0.026	0.018	0.023	0.02	0.016	0.011	0.009	0.011	0.009	0.009	0.01	0.009	0.009	0.006	0.005	0.005	0.007
MARCEL	M	0.002	0.004	0.005	0.005	0.006	0.004	0.005	0.005	0.006	0.008	0.009	0.014	0.02	0.025	0.027	0.024	0.029	0.03	0.037	0.039	0.034
MARCO	M	0.012	0.009	0.012	0.015	0.013	0.013	0.013	0.013	0.015	0.014	0.016	0.015	0.017	0.012	0.012	0.014	0.016	0.013	0.015	0.015	0.016
MARCUS	M	0.11	0.102	0.104	0.095	0.1	0.116	0.098	0.09	0.078	0.071	0.074	0.077	0.068	0.056	0.054	0.051	0.053	0.05	0.041	0.046	0.043
MARGARET	F	0.014	0.013	0.016	0.01	0.013	0.016	0.013	0.009	0.012	0.014	0.011	0.01	0.012	0.014	0.012	0.011	0.012	0.012	0.013	0.014	0.016
MARGOT	F	0.001	0.001	0.003	0.002	0.001	0.003	0.002	0.003	0.002	0.005	0.004	0.004	0.004	0.006	0.006	0.007	0.01	0.009	0.016	0.028	0.046
MARI	F	0.004	0.004	0.005	0.005	0.006	0.003	0.003	0.006	0.003	0.006	0.007	0.007	0.006	0.006	0.004	0.005	0.004	0.006	0.005	0.005	0.005
MARIA	F	0.083	0.067	0.073	0.079	0.079	0.084	0.074	0.079	0.08	0.075	0.081	0.091	0.094	0.097	0.097	0.094	0.091	0.102	0.111	0.12	0.133
MARIAH	F	0.013	0.01	0.011	0.013	0.011	0.008	0.007	0.007	0.005	0.007	0.007	0.008	0.009	0.008	0.008	0.007	0.006	0.007	0.007	0.005	0.007
MARIAM	F	0.028	0.023	0.028	0.031	0.031	0.036	0.034	0.038	0.037	0.042	0.038	0.039	0.044	0.046	0.045	0.041	0.042	0.041	0.043	0.043	0.038
MARIANA	F	0.002	0.001	0.001	0.003	0.003	0.003	0.003	0.004	0.003	0.005	0.005	0.006	0.006	0.006	0.005	0.006	0.006	0.005	0.006	0.007	0.005
MARIANNE	F	0.009	0.008	0.009	0.008	0.007	0.006	0.004	0.005	0.007	0.005	0.005	0.005	0.007	0.006	0.005	0.004	0.005	0.004	0.005	0.005	0.004
MARIE	F	0.021	0.02	0.017	0.014	0.014	0.013	0.016	0.012	0.012	0.013	0.012	0.01	0.01	0.011	0.009	0.009	0.009	0.009	0.007	0.006	0.008
MARIELLA	F	0.002	0.004	0.003	0.003	0.004	0.002	0.005	0.003	0.003	0.004	0.004	0.005	0.007	0.006	0.006	0.006	0.005	0.006	0.005	0.006	0.005
MARINA	F	0.009	0.01	0.009	0.008	0.01	0.009	0.007	0.01	0.007	0.008	0.008	0.007	0.006	0.006	0.008	0.006	0.007	0.007	0.009	0.009	0.009
MARIO	M	0.003	0.002	0.003	0.004	0.005	0.004	0.004	0.005	0.008	0.008	0.007	0.007	0.009	0.008	0.008	0.009	0.01	0.01	0.009	0.013	0.014
MARISA	F	0.004	0.005	0.007	0.006	0.004	0.005	0.003	0.006	0.005	0.003	0.004	0.004	0.004	0.004	0.004	0.004	0.002	0.004	0.003	0.002	0.002
MARISSA	F	0.008	0.007	0.005	0.006	0.005	0.004	0.006	0.005	0.007	0.012	0.011	0.011	0.013	0.009	0.008	0.007	0.009	0.004	0.005	0.005	0.005
MARIYA	F	0.008	0.006	0.005	0.006	0.005	0.007	0.008	0.008	0.008	0.006	0.008	0.01	0.008	0.008	0.008	0.007	0.008	0.007	0.007	0.007	0.007
MARIYAH	F	0.003	0.003	0.004	0.005	0.005	0.005	0.006	0.006	0.005	0.006	0.005	0.007	0.006	0.009	0.006	0.01	0.007	0.009	0.007	0.006	0.004
MARK	M	0.199	0.169	0.149	0.122	0.11	0.094	0.086	0.084	0.074	0.064	0.056	0.057	0.045	0.044	0.039	0.04	0.037	0.038	0.041	0.034	0.032
MARLEY	M/F	0.01	0.012	0.012	0.014	0.022	0.019	0.017	0.026	0.027	0.03	0.037	0.035	0.056	0.086	0.062	0.07	0.061	0.06	0.062	0.061	0.063
MARNI	M/F	0.001	0.001	0.005	0.002	0.002	0.003	0.004	0.004	0.005	0.005	0.006	0.004	0.004	0.005	0.003	0.006	0.006	0.007	0.008	0.007	0.006
MARNIE	F	0.007	0.01	0.012	0.011	0.01	0.009	0.011	0.011	0.01	0.012	0.014	0.01	0.012	0.011	0.01	0.012	0.013	0.025	0.041	0.05	0.058
MARSHALL	M	0.004	0.005	0.004	0.007	0.015	0.033	0.026	0.042	0.032	0.026	0.025	0.019	0.015	0.014	0.017	0.022	0.02	0.02	0.028	0.024	0.023
MARTA	F	0.001	0.002	0.001	0.002	0.001	0.003	0.002	0.002	0.003	0.003	0.003	0.005	0.007	0.008	0.011	0.01	0.006	0.008	0.008	0.008	0.01
MARTHA	F	0.032	0.046	0.048	0.043	0.055	0.053	0.05	0.051	0.064	0.076	0.087	0.103	0.114	0.12	0.107	0.108	0.115	0.118	0.126	0.135	0.118
MARTIN	M	0.071	0.053	0.049	0.043	0.04	0.035	0.03	0.03	0.03	0.029	0.024	0.029	0.025	0.027	0.026	0.029	0.027	0.028	0.034	0.035	0.033
MARTINA	F	0.004	0.005	0.005	0.005	0.009	0.005	0.006	0.006	0.005	0.005	0.005	0.005	0.005	0.004	0.005	0.005	0.006	0.006	0.005	0.007	0.007
MARTYNA	F	0	0	0	0	0	0	0.001	0	0.001	0.003	0.005	0.009	0.013	0.012	0.013	0.011	0.009	0.011	0.009	0.006	0.009
MARWA	F	0.002	0.003	0.003	0.003	0.004	0.004	0.006	0.006	0.006	0.007	0.009	0.009	0.016	0.012	0.015	0.014	0.014	0.014	0.014	0.015	0.016
MARY	F	0.062	0.07	0.058	0.057	0.055	0.057	0.056	0.052	0.055	0.057	0.05	0.047	0.045	0.033	0.036	0.03	0.031	0.032	0.036	0.031	0.032
MARYAM	F	0.029	0.033	0.036	0.046	0.05	0.053	0.054	0.056	0.059	0.072	0.068	0.073	0.089	0.081	0.088	0.092	0.104	0.109	0.11	0.118	0.111
MASON	M/F	0.052	0.049	0.068	0.087	0.111	0.11	0.118	0.114	0.143	0.182	0.199	0.227	0.228	0.264	0.257	0.325	0.391	0.425	0.387	0.353	0.333
MATAS	M	0	0	0	0	0	0.001	0.001	0.001	0.003	0.003	0.004	0.006	0.007	0.008	0.009	0.01	0.011	0.012	0.013	0.01	0.012
MATEO	M	0	0	0.002	0.002	0.001	0.002	0.003	0.002	0.004	0.005	0.005	0.006	0.006	0.007	0.008	0.009	0.007	0.009	0.009	0.011	0.013
MATEUSZ	M	0	0	0.001	0.001	0.001	0.001	0.001	0.002	0.002	0.004	0.01	0.019	0.029	0.031	0.029	0.026	0.021	0.019	0.015	0.011	0.013
MATHEW	M	0.064	0.045	0.054	0.041	0.037	0.036	0.031	0.027	0.026	0.023	0.022	0.015	0.014	0.013	0.011	0.01	0.009	0.008	0.009	0.008	0.008
MATHILDA	F	0.003	0.004	0.004	0.006	0.005	0.004	0.007	0.006	0.008	0.008	0.007	0.011	0.01	0.009	0.007	0.008	0.007	0.007	0.008	0.008	0.006
MATILDA	F	0.033	0.041	0.042	0.048	0.057	0.059	0.066	0.071	0.083	0.104	0.137	0.154	0.216	0.197	0.191	0.184	0.191	0.225	0.225	0.277	0.3
MATT	M	0.009	0.01	0.011	0.01	0.009	0.006	0.006	0.006	0.006	0.005	0.006	0.005	0.003	0.002	0.003	0.003	0.002	0.002	0.002	0.002	0.001
MATTEO	M	0.004	0.005	0.007	0.006	0.007	0.006	0.008	0.011	0.01	0.013	0.011	0.013	0.012	0.012	0.013	0.015	0.013	0.015	0.016	0.019	0.022
MATTHEW	M	1.208	1.225	1.196	1.052	0.968	0.871	0.786	0.775	0.711	0.608	0.549	0.466	0.386	0.326	0.297	0.261	0.226	0.205	0.19	0.199	0.174
MAX	M/F	0.194	0.205	0.236	0.245	0.317	0.356	0.369	0.373	0.376	0.381	0.363	0.333	0.413	0.424	0.406	0.456	0.48	0.442	0.408	0.375	0.376
MAXIM	M	0.006	0.012	0.009	0.008	0.008	0.01	0.006	0.007	0.008	0.008	0.009	0.01	0.01	0.012	0.013	0.014	0.011	0.01	0.01	0.015	0.013
MAXIMILIAN	M	0.025	0.027	0.031	0.034	0.041	0.035	0.039	0.034	0.032	0.035	0.039	0.035	0.037	0.044	0.05	0.049	0.054	0.048	0.054	0.057	0.061
MAXIMILLIAN	M	0.013	0.012	0.015	0.015	0.015	0.015	0.015	0.011	0.015	0.013	0.011	0.012	0.011	0.015	0.013	0.015	0.011	0.008	0.009	0.01	0.01
MAXIMUS	M	0	0	0.001	0.001	0.006	0.021	0.014	0.016	0.019	0.02	0.018	0.023	0.025	0.024	0.027	0.034	0.04	0.044	0.044	0.051	0.05
MAXWELL	M	0.026	0.031	0.029	0.034	0.038	0.043	0.042	0.04	0.042	0.061	0.062	0.062	0.06	0.063	0.062	0.074	0.078	0.082	0.082	0.077	0.079
MAY	F	0.008	0.008	0.008	0.01	0.009	0.011	0.012	0.01	0.009	0.014	0.015	0.021	0.017	0.017	0.019	0.016	0.013	0.013	0.011	0.01	0.012
MAYA	F	0.024	0.029	0.042	0.065	0.08	0.081	0.08	0.077	0.102	0.088	0.119	0.119	0.147	0.145	0.159	0.161	0.16	0.174	0.188	0.211	0.215
MCKENZIE	M/F	0.002	0.002	0.004	0.005	0.005	0.008	0.017	0.035	0.051	0.075	0.084	0.085	0.081	0.085	0.062	0.051	0.044	0.028	0.026	0.017	0.015
MD	M	0.002	0.004	0.001	0.003	0.002	0.005	0.003	0.003	0.003	0.001	0.003	0.007	0.006	0.004	0.006	0.005	0.006	0.007	0.007	0.008	0.009
MEADOW	F	0	0	0.001	0	0.001	0.002	0.003	0.004	0.003	0.006	0.006	0.004	0.007	0.006	0.007	0.007	0.008	0.008	0.012	0.013	0.014
MEERA	F	0.007	0.008	0.004	0.005	0.004	0.004	0.003	0.004	0.003	0.004	0.002	0.003	0.002	0.002	0.004	0.003	0.003	0.005	0.006	0.005	0.005
MEG	F	0.008	0.009	0.011	0.01	0.013	0.014	0.008	0.006	0.007	0.003	0.004	0.004	0.003	0.002	0.002	0.002	0.002	0.001	0.001	0.001	0.001
MEGAN	F	0.805	0.942	1.042	1.102	1.036	1.004	0.823	0.705	0.59	0.52	0.456	0.396	0.384	0.345	0.333	0.27	0.207	0.18	0.138	0.115	0.103
MEGHAN	F	0.023	0.021	0.029	0.029	0.029	0.025	0.02	0.015	0.014	0.014	0.009	0.009	0.01	0.008	0.007	0.008	0.007	0.005	0.005	0.007	0.007
MEHMET	M	0.005	0.007	0.006	0.007	0.006	0.007	0.007	0.006	0.011	0.008	0.007	0.006	0.006	0.004	0.006	0.006	0.005	0.006	0.008	0.006	0.006
MEHREEN	F	0.002	0.003	0.002	0.004	0.003	0.003	0.002	0.004	0.002	0.003	0.003	0.005	0.005	0.006	0.006	0.007	0.007	0.007	0.006	0.004	0.004
MELANIE	F	0.027	0.025	0.022	0.027	0.027	0.027	0.021	0.019	0.018	0.015	0.013	0.012	0.013	0.008	0.007	0.007	0.009	0.011	0.011	0.009	0.009
MELISA	F	0.005	0.004	0.005	0.004	0.007	0.007	0.008	0.006	0.008	0.005	0.006	0.008	0.007	0.009	0.006	0.006	0.006	0.006	0.008	0.007	0.009
MELISSA	F	0.209	0.194	0.168	0.148	0.133	0.129	0.112	0.105	0.104	0.083	0.079	0.066	0.061	0.061	0.052	0.039	0.04	0.034	0.036	0.036	0.037
MELODY	F	0.007	0.007	0.005	0.009	0.009	0.009	0.01	0.017	0.013	0.013	0.02	0.019	0.02	0.023	0.024	0.027	0.025	0.029	0.026	0.029	0.028
MERCEDES	F	0.006	0.008	0.01	0.009	0.01	0.009	0.007	0.008	0.007	0.007	0.008	0.016	0.017	0.013	0.011	0.012	0.009	0.007	0.007	0.005	0.005
MEREDITH	M/F	0.005	0.008	0.005	0.005	0.005	0.005	0.002	0.005	0.004	0.003	0.007	0.009	0.009	0.009	0.009	0.009	0.009	0.009	0.012	0.011	0.01
MIA	F	0.065	0.096	0.12	0.168	0.203	0.37	0.44	0.542	0.508	0.425	0.48	0.466	0.476	0.435	0.451	0.501	0.526	0.466	0.427	0.443	0.417
MIA-ROSE	F	0	0	0	0.001	0.001	0.001	0.002	0.002	0.002	0.001	0.001	0.002	0.003	0.005	0.005	0.01	0.015	0.014	0.016	0.015	0.017
MIAH	F	0.002	0.002	0.003	0.004	0.005	0.005	0.007	0.008	0.005	0.005	0.005	0.007	0.008	0.008	0.009	0.01	0.01	0.009	0.006	0.009	0.007
MICAH	M/F	0.007	0.006	0.006	0.01	0.008	0.006	0.006	0.01	0.008	0.011	0.011	0.023	0.028	0.027	0.027	0.025	0.024	0.023	0.023	0.023	0.033
MICHAEL	M	0.681	0.61	0.586	0.49	0.426	0.402	0.352	0.344	0.309	0.272	0.269	0.251	0.232	0.213	0.203	0.204	0.194	0.187	0.178	0.182	0.165
MICHAELA	F	0.061	0.053	0.046	0.042	0.034	0.03	0.027	0.027	0.023	0.023	0.023	0.02	0.021	0.019	0.017	0.015	0.014	0.012	0.01	0.01	0.01
MICHAL	M/F	0.001	0.002	0.001	0.002	0.003	0.002	0.003	0.002	0.003	0.005	0.009	0.013	0.019	0.02	0.019	0.024	0.017	0.014	0.014	0.015	0.014
MICHELLE	F	0.046	0.037	0.031	0.03	0.028	0.027	0.025	0.028	0.025	0.026	0.03	0.031	0.031	0.035	0.03	0.034	0.031	0.03	0.026	0.025	0.021
MIGUEL	M	0.004	0.003	0.004	0.004	0.005	0.006	0.004	0.006	0.007	0.007	0.008	0.007	0.008	0.006	0.007	0.007	0.008	0.011	0.01	0.01	0.007
MIKA	M/F	0	0.001	0.002	0.003	0.002	0.003	0.002	0.002	0.003	0.003	0.004	0.011	0.013	0.006	0.007	0.006	0.005	0.004	0.005	0.005	0.006
MIKAYLA	F	0.002	0.003	0.004	0.003	0.003	0.003	0.003	0.003	0.005	0.006	0.006	0.007	0.006	0.007	0.007	0.009	0.008	0.008	0.007	0.005	0.006
MIKEY	M	0.005	0.003	0.003	0.003	0.005	0.004	0.004	0.01	0.01	0.01	0.014	0.018	0.015	0.016	0.02	0.016	0.012	0.016	0.013	0.014	0.01
MIKOLAJ	M	0	0	0	0	0	0	0	0.001	0.001	0.001	0.005	0.008	0.012	0.012	0.02	0.015	0.015	0.013	0.014	0.02	0.023
MILA	F	0.001	0.001	0.001	0.001	0.002	0.003	0.002	0.006	0.004	0.005	0.008	0.008	0.008	0.011	0.009	0.028	0.049	0.071	0.083	0.108	0.106
MILAN	M/F	0.006	0.006	0.007	0.011	0.01	0.008	0.01	0.013	0.017	0.015	0.014	0.012	0.016	0.012	0.014	0.017	0.015	0.022	0.028	0.027	0.032
MILANA	F	0	0	0	0	0.001	0	0.001	0.001	0.001	0.001	0.001	0.002	0.004	0.004	0.006	0.006	0.012	0.01	0.013	0.015	0.011
MILENA	F	0.001	0.001	0.001	0.001	0.002	0.002	0.002	0.003	0.003	0.003	0.004	0.004	0.01	0.009	0.011	0.011	0.015	0.017	0.018	0.015	0.014
MILES	M	0.036	0.04	0.05	0.042	0.044	0.047	0.054	0.039	0.037	0.041	0.04	0.041	0.04	0.037	0.042	0.045	0.045	0.049	0.056	0.054	0.05
MILEY	M/F	0	0.001	0.001	0.001	0.001	0.001	0.001	0	0.001	0	0.001	0.005	0.027	0.081	0.08	0.063	0.06	0.05	0.028	0.02	0.019
MILLA	F	0	0	0.001	0.001	0.002	0.002	0.003	0.004	0.002	0.004	0.005	0.007	0.006	0.006	0.006	0.006	0.009	0.005	0.005	0.005	0.004
MILLER	M/F	0	0	0.001	0.001	0.001	0.001	0.001	0	0.003	0.007	0.006	0.01	0.007	0.007	0.007	0.009	0.011	0.011	0.012	0.014	0.015
MILLICENT	F	0.011	0.018	0.024	0.02	0.019	0.018	0.019	0.016	0.019	0.019	0.017	0.019	0.015	0.012	0.011	0.012	0.011	0.012	0.01	0.013	0.01
MILLIE	F	0.053	0.096	0.136	0.139	0.178	0.214	0.27	0.323	0.407	0.405	0.357	0.333	0.332	0.309	0.26	0.246	0.285	0.306	0.264	0.261	0.228
MILLY	F	0.008	0.017	0.019	0.019	0.02	0.022	0.055	0.066	0.077	0.065	0.066	0.057	0.05	0.042	0.036	0.033	0.021	0.019	0.023	0.019	0.018
MILO	M	0.013	0.019	0.021	0.025	0.017	0.018	0.012	0.016	0.014	0.025	0.026	0.031	0.041	0.047	0.051	0.052	0.054	0.055	0.059	0.068	0.079
MIMI	F	0.002	0.001	0.003	0.004	0.004	0.005	0.006	0.007	0.006	0.007	0.007	0.005	0.005	0.005	0.005	0.004	0.006	0.004	0.004	0.004	0.003
MINA	M/F	0.002	0.002	0.003	0.003	0.003	0.005	0.003	0.006	0.005	0.004	0.004	0.006	0.008	0.007	0.009	0.006	0.008	0.008	0.011	0.008	0.01
MINNIE	F	0.001	0.001	0.003	0.003	0.004	0.003	0.004	0.006	0.005	0.006	0.005	0.006	0.007	0.009	0.009	0.011	0.016	0.019	0.02	0.025	0.028
MIRANDA	F	0.018	0.014	0.016	0.015	0.011	0.012	0.013	0.011	0.012	0.009	0.009	0.008	0.008	0.007	0.006	0.006	0.004	0.004	0.003	0.003	0.003
MIRIAM	F	0.026	0.02	0.021	0.017	0.022	0.019	0.018	0.02	0.02	0.021	0.02	0.021	0.02	0.019	0.021	0.017	0.02	0.02	0.021	0.024	0.024
MISCHA	M/F	0.002	0.001	0.003	0.003	0.002	0.002	0.001	0.001	0.002	0.008	0.014	0.015	0.009	0.01	0.008	0.007	0.003	0.002	0.001	0.002	0.002
MISHA	M/F	0.007	0.004	0.008	0.006	0.004	0.003	0.004	0.005	0.006	0.004	0.006	0.007	0.007	0.008	0.006	0.009	0.007	0.008	0.005	0.004	0.005
MITCHEL	M	0.009	0.007	0.011	0.01	0.007	0.009	0.006	0.007	0.007	0.005	0.005	0.004	0.003	0.004	0.003	0.001	0.001	0.001	0	0	0
MITCHELL	M	0.118	0.125	0.132	0.128	0.113	0.107	0.086	0.085	0.068	0.062	0.052	0.043	0.039	0.031	0.031	0.027	0.024	0.017	0.014	0.014	0.011
MIYA	F	0.001	0.001	0.003	0.003	0.004	0.007	0.009	0.008	0.01	0.009	0.01	0.01	0.013	0.015	0.013	0.013	0.016	0.011	0.013	0.015	0.016
MOHAMAD	M	0.005	0.005	0.003	0.003	0.004	0.005	0.004	0.006	0.006	0.003	0.005	0.006	0.006	0.005	0.004	0.007	0.006	0.004	0.005	0.004	0.005
MOHAMED	M	0.034	0.039	0.04	0.042	0.049	0.052	0.055	0.056	0.056	0.057	0.065	0.062	0.066	0.059	0.061	0.059	0.05	0.051	0.054	0.05	0.05
MOHAMMAD	M	0.092	0.108	0.113	0.117	0.125	0.143	0.162	0.146	0.152	0.166	0.167	0.161	0.169	0.165	0.153	0.155	0.168	0.165	0.175	0.152	0.148
MOHAMMED	M	0.344	0.393	0.421	0.465	0.466	0.542	0.558	0.549	0.542	0.526	0.523	0.539	0.525	0.506	0.465	0.458	0.425	0.45	0.397	0.364	0.349
MOHSIN	M	0.006	0.007	0.005	0.004	0.006	0.006	0.007	0.005	0.004	0.004	0.004	0.004	0.005	0.005	0.003	0.006	0.002	0.003	0.003	0.002	0.003
MOLLIE	F	0.109	0.111	0.127	0.116	0.115	0.141	0.133	0.105	0.108	0.112	0.094	0.076	0.07	0.074	0.073	0.077	0.1	0.121	0.104	0.085	0.073
MOLLY	F	0.33	0.432	0.402	0.395	0.411	0.537	0.525	0.481	0.439	0.394	0.322	0.289	0.265	0.234	0.218	0.198	0.214	0.229	0.211	0.189	0.163
MONICA	F	0.015	0.023	0.023	0.013	0.017	0.014	0.01	0.013	0.016	0.01	0.009	0.008	0.007	0.006	0.007	0.005	0.004	0.005	0.007	0.007	0.007
MONIQUE	F	0.02	0.021	0.019	0.016	0.015	0.013	0.01	0.011	0.007	0.008	0.006	0.006	0.006	0.005	0.005	0.004	0.003	0.002	0.002	0.002	0.001
MONTGOMERY	M	0.002	0.003	0.002	0.002	0.003	0.005	0.006	0.005	0.008	0.009	0.012	0.013	0.011	0.014	0.014	0.012	0.018	0.016	0.015	0.018	0.015
MONTY	M	0.001	0.001	0.002	0.001	0.003	0.004	0.005	0.006	0.008	0.012	0.012	0.017	0.016	0.018	0.019	0.016	0.02	0.017	0.02	0.024	0.022
MORGAN	M/F	0.089	0.112	0.255	0.368	0.372	0.356	0.322	0.338	0.278	0.237	0.217	0.186	0.165	0.142	0.125	0.1	0.086	0.075	0.062	0.055	0.051
MOSES	M	0.005	0.005	0.006	0.005	0.007	0.006	0.005	0.006	0.006	0.007	0.01	0.009	0.009	0.01	0.01	0.009	0.009	0.011	0.012	0.009	0.01
MOSHE	M	0.002	0.003	0.003	0.002	0.003	0.004	0.003	0.003	0.005	0.006	0.005	0.004	0.005	0.007	0.006	0.005	0.005	0.004	0.005	0.003	0.004
MUHAMMAD	M	0.072	0.091	0.104	0.113	0.138	0.155	0.176	0.181	0.216	0.22	0.264	0.285	0.318	0.332	0.367	0.428	0.471	0.545	0.562	0.582	0.611
MUHAMMED	M	0.027	0.028	0.034	0.034	0.045	0.048	0.059	0.056	0.055	0.064	0.067	0.075	0.076	0.079	0.079	0.085	0.079	0.087	0.086	0.083	0.084
MUNA	F	0.004	0.003	0.005	0.005	0.006	0.006	0.006	0.006	0.005	0.008	0.004	0.005	0.004	0.004	0.003	0.003	0.003	0.003	0.001	0.003	0.003
MURRAY	M	0.006	0.007	0.006	0.004	0.005	0.004	0.006	0.006	0.003	0.006	0.005	0.006	0.004	0.005	0.003	0.003	0.004	0.004	0.003	0.002	0.003
MUSA	M	0.002	0.002	0.003	0.003	0.005	0.005	0.007	0.01	0.013	0.014	0.019	0.019	0.023	0.027	0.028	0.033	0.038	0.046	0.047	0.056	0.067
MUSKAAN	F	0	0	0	0.001	0.004	0.002	0.004	0.007	0.01	0.007	0.006	0.008	0.007	0.005	0.005	0.005	0.004	0.006	0.004	0.003	0.002
MUSTAFA	M	0.012	0.015	0.015	0.015	0.017	0.017	0.022	0.021	0.025	0.027	0.029	0.03	0.034	0.032	0.033	0.032	0.035	0.042	0.036	0.039	0.04
MYA	F	0.002	0.002	0.007	0.014	0.015	0.072	0.063	0.059	0.084	0.053	0.066	0.075	0.078	0.084	0.083	0.083	0.082	0.071	0.062	0.08	0.066
MYAH	F	0.001	0.001	0.002	0.004	0.005	0.007	0.006	0.007	0.006	0.004	0.008	0.006	0.007	0.009	0.01	0.012	0.015	0.012	0.012	0.019	0.015
MYLA	F	0	0	0	0	0	0.001	0	0.001	0.002	0.002	0.002	0.005	0.007	0.012	0.012	0.018	0.028	0.044	0.042	0.047	0.049
MYLES	M	0.029	0.036	0.04	0.035	0.033	0.041	0.036	0.027	0.037	0.031	0.033	0.031	0.033	0.03	0.035	0.035	0.041	0.049	0.048	0.046	0.042
MYLO	M	0.001	0.001	0.001	0.001	0.001	0.001	0	0.001	0.001	0.004	0.004	0.006	0.009	0.008	0.01	0.015	0.021	0.016	0.015	0.02	0.017
NABEEL	M	0.006	0.007	0.007	0.007	0.006	0.004	0.007	0.006	0.007	0.003	0.004	0.004	0.004	0.005	0.003	0.003	0.003	0.004	0.002	0.001	0.003
NABIL	M	0.003	0.003	0.005	0.005	0.005	0.005	0.006	0.006	0.007	0.007	0.005	0.005	0.005	0.005	0.004	0.004	0.004	0.003	0.003	0.004	0.003
NADIA	F	0.046	0.044	0.05	0.04	0.048	0.042	0.041	0.043	0.033	0.02	0.02	0.028	0.029	0.039	0.044	0.039	0.04	0.037	0.041	0.038	0.036
NADINE	F	0.027	0.023	0.02	0.014	0.015	0.012	0.011	0.025	0.018	0.011	0.009	0.006	0.007	0.008	0.007	0.005	0.005	0.005	0.004	0.004	0.003
NAFISA	F	0.005	0.005	0.004	0.006	0.007	0.007	0.006	0.004	0.006	0.007	0.006	0.006	0.005	0.005	0.005	0.004	0.004	0.004	0.003	0.003	0.003
NAIMA	F	0.003	0.005	0.003	0.006	0.006	0.006	0.007	0.007	0.008	0.009	0.009	0.008	0.011	0.009	0.008	0.009	0.007	0.006	0.004	0.004	0.004
NAJMA	F	0.002	0.002	0.004	0.005	0.005	0.006	0.005	0.007	0.008	0.007	0.006	0.007	0.004	0.004	0.004	0.003	0.002	0.001	0.002	0.003	0.002
NANA	M/F	0.008	0.005	0.006	0.004	0.007	0.008	0.009	0.01	0.014	0.013	0.014	0.014	0.011	0.01	0.011	0.01	0.009	0.008	0.008	0.009	0.007
NANCY	F	0.025	0.017	0.02	0.021	0.019	0.022	0.026	0.025	0.027	0.033	0.036	0.045	0.043	0.054	0.058	0.062	0.068	0.076	0.096	0.127	0.132
NAOMI	F	0.125	0.099	0.096	0.094	0.091	0.089	0.079	0.094	0.088	0.085	0.071	0.067	0.063	0.064	0.064	0.061	0.061	0.059	0.059	0.054	0.052
NATALIA	F	0.013	0.016	0.019	0.02	0.016	0.02	0.022	0.025	0.03	0.029	0.033	0.053	0.062	0.066	0.06	0.062	0.057	0.056	0.057	0.054	0.053
NATALIE	F	0.227	0.187	0.18	0.137	0.099	0.089	0.086	0.079	0.073	0.066	0.055	0.058	0.057	0.046	0.039	0.034	0.033	0.032	0.029	0.027	0.023
NATALYA	F	0.004	0.007	0.008	0.008	0.008	0.006	0.007	0.007	0.007	0.007	0.005	0.005	0.004	0.004	0.003	0.003	0.003	0.002	0.003	0.002	0.003
NATAN	M	0	0	0.001	0	0.001	0.001	0.001	0.001	0.001	0.001	0.002	0.003	0.006	0.006	0.008	0.011	0.009	0.015	0.024	0.025	0.024
NATASHA	F	0.285	0.247	0.257	0.261	0.219	0.189	0.18	0.168	0.137	0.114	0.094	0.077	0.064	0.059	0.046	0.033	0.031	0.025	0.019	0.018	0.015
NATE	M/F	0	0	0	0	0	0.001	0.002	0.002	0.003	0.004	0.005	0.004	0.007	0.009	0.009	0.013	0.014	0.018	0.017	0.018	0.018
NATHAN	M	0.447	0.491	0.535	0.491	0.504	0.465	0.503	0.445	0.414	0.353	0.306	0.265	0.242	0.241	0.235	0.198	0.181	0.176	0.165	0.155	0.136
NATHANAEL	M	0.008	0.007	0.009	0.009	0.009	0.007	0.008	0.009	0.009	0.007	0.01	0.008	0.009	0.01	0.008	0.008	0.01	0.012	0.008	0.01	0.008
NATHANIEL	M	0.055	0.055	0.055	0.07	0.059	0.063	0.071	0.076	0.081	0.076	0.064	0.066	0.071	0.076	0.074	0.08	0.08	0.073	0.075	0.081	0.074
NEAVE	F	0.001	0.003	0.006	0.006	0.008	0.008	0.007	0.006	0.011	0.008	0.008	0.009	0.009	0.01	0.009	0.01	0.011	0.011	0.02	0.016	0.014
NED	M	0.002	0.002	0.003	0.003	0.006	0.005	0.006	0.013	0.011	0.015	0.014	0.013	0.012	0.008	0.01	0.01	0.01	0.01	0.01	0.01	0.01
NEHA	F	0.004	0.006	0.006	0.01	0.014	0.01	0.011	0.01	0.014	0.011	0.013	0.014	0.01	0.009	0.008	0.009	0.005	0.006	0.005	0.003	0.004
NEIL	M	0.021	0.018	0.017	0.012	0.012	0.011	0.008	0.008	0.009	0.009	0.008	0.005	0.006	0.009	0.008	0.01	0.007	0.005	0.007	0.005	0.008
NELL	F	0.001	0.003	0.003	0.003	0.005	0.01	0.019	0.019	0.019	0.015	0.018	0.019	0.02	0.016	0.017	0.018	0.017	0.02	0.021	0.022	0.022
NELLIE	F	0.001	0	0.001	0.001	0	0.001	0.003	0.003	0.003	0.003	0.003	0.005	0.004	0.005	0.006	0.004	0.007	0.007	0.009	0.024	0.025
NELLY	M/F	0	0	0	0	0	0.002	0.002	0.002	0.002	0.003	0.002	0.007	0.004	0.006	0.007	0.006	0.008	0.008	0.009	0.015	0.011
NELSON	M	0.003	0.005	0.003	0.003	0.003	0.003	0.003	0.003	0.003	0.004	0.004	0.004	0.005	0.005	0.003	0.005	0.006	0.005	0.006	0.004	0.006
NEO	M/F	0	0	0	0	0.008	0.009	0.01	0.018	0.013	0.01	0.015	0.011	0.014	0.01	0.008	0.008	0.009	0.007	0.008	0.007	0.008
NEVAEH	M/F	0	0	0	0	0	0.002	0.003	0.007	0.01	0.011	0.017	0.02	0.028	0.038	0.049	0.074	0.072	0.078	0.077	0.071	0.068
NEVE	F	0.001	0.006	0.021	0.03	0.041	0.042	0.041	0.046	0.063	0.056	0.07	0.068	0.07	0.064	0.059	0.057	0.049	0.043	0.043	0.038	0.039
NIA	F	0.017	0.022	0.023	0.023	0.028	0.031	0.027	0.033	0.033	0.029	0.032	0.031	0.031	0.025	0.022	0.024	0.024	0.027	0.022	0.023	0.029
NIALL	M	0.075	0.068	0.067	0.073	0.063	0.055	0.062	0.045	0.031	0.038	0.031	0.027	0.026	0.023	0.024	0.022	0.024	0.026	0.024	0.02	0.017
NIAMH	F	0.062	0.097	0.14	0.204	0.213	0.188	0.172	0.171	0.198	0.186	0.15	0.141	0.146	0.126	0.116	0.11	0.1	0.093	0.087	0.082	0.082
NICHOLAS	M	0.225	0.21	0.182	0.17	0.148	0.123	0.113	0.105	0.094	0.09	0.087	0.076	0.073	0.07	0.067	0.06	0.059	0.065	0.065	0.064	0.061
NICO	M/F	0.008	0.011	0.008	0.007	0.008	0.007	0.008	0.012	0.009	0.012	0.01	0.01	0.012	0.011	0.016	0.018	0.02	0.021	0.027	0.027	0.024
NICOLA	M/F	0.103	0.083	0.064	0.053	0.044	0.042	0.033	0.027	0.023	0.021	0.023	0.032	0.035	0.03	0.029	0.026	0.024	0.022	0.022	0.021	0.014
NICOLAS	M	0.011	0.012	0.014	0.014	0.01	0.011	0.011	0.012	0.014	0.015	0.018	0.02	0.022	0.026	0.026	0.022	0.022	0.024	0.026	0.029	0.031
NICOLE	F	0.273	0.258	0.263	0.224	0.201	0.2	0.194	0.162	0.147	0.138	0.125	0.111	0.12	0.106	0.096	0.091	0.073	0.061	0.061	0.052	0.047
NIEVE	F	0.001	0.001	0.003	0.003	0.003	0.004	0.005	0.006	0.009	0.008	0.008	0.005	0.011	0.015	0.012	0.012	0.011	0.012	0.012	0.016	0.01
NIKHIL	M	0.007	0.01	0.008	0.012	0.012	0.01	0.009	0.007	0.008	0.008	0.01	0.01	0.008	0.009	0.008	0.007	0.007	0.005	0.005	0.006	0.005
NIKITA	M/F	0.047	0.052	0.054	0.046	0.048	0.034	0.032	0.028	0.026	0.024	0.028	0.026	0.018	0.02	0.017	0.019	0.017	0.016	0.014	0.013	0.012
NIKKI	M/F	0.017	0.012	0.008	0.011	0.008	0.009	0.009	0.008	0.008	0.008	0.007	0.006	0.004	0.003	0.003	0.003	0.003	0.002	0.001	0.002	0.001
NIKODEM	M	0	0	0	0	0	0	0	0	0.001	0.001	0.001	0.006	0.009	0.014	0.013	0.014	0.013	0.014	0.02	0.019	0.018
NIKOLA	M/F	0.001	0.001	0	0.002	0.001	0.002	0.002	0.003	0.001	0.002	0.006	0.013	0.019	0.026	0.028	0.024	0.022	0.026	0.024	0.021	0.022
NIKOLAS	M	0.004	0.002	0.003	0.003	0.003	0.004	0.003	0.003	0.002	0.004	0.003	0.004	0.007	0.008	0.006	0.008	0.007	0.008	0.01	0.012	0.009
NIMRA	F	0.002	0.004	0.005	0.005	0.007	0.006	0.006	0.006	0.007	0.005	0.005	0.005	0.006	0.004	0.003	0.004	0.003	0.004	0.003	0.002	0.002
NINA	F	0.026	0.032	0.032	0.033	0.029	0.027	0.027	0.032	0.033	0.031	0.03	0.033	0.03	0.032	0.031	0.039	0.043	0.043	0.052	0.042	0.055
NISHA	F	0.009	0.007	0.009	0.005	0.01	0.01	0.008	0.008	0.006	0.004	0.006	0.004	0.004	0.003	0.004	0.002	0.001	0.002	0.001	0.001	0.001
NOA	M/F	0	0.001	0.001	0.002	0.003	0.002	0.003	0.002	0.003	0.007	0.008	0.007	0.007	0.007	0.012	0.009	0.01	0.009	0.013	0.014	0.018
NOAH	M/F	0.022	0.036	0.04	0.049	0.05	0.058	0.073	0.103	0.148	0.225	0.244	0.232	0.256	0.345	0.462	0.493	0.583	0.597	0.639	0.648	0.674
NOEL	M/F	0.005	0.005	0.004	0.004	0.003	0.005	0.005	0.005	0.007	0.009	0.011	0.008	0.008	0.01	0.01	0.01	0.013	0.014	0.017	0.018	0.016
NOOR	M/F	0.007	0.007	0.007	0.009	0.011	0.013	0.015	0.016	0.02	0.017	0.02	0.019	0.024	0.024	0.026	0.025	0.021	0.022	0.022	0.03	0.026
NORA	F	0.003	0.003	0.002	0.003	0.003	0.004	0.004	0.003	0.005	0.005	0.005	0.005	0.005	0.007	0.008	0.008	0.011	0.014	0.018	0.025	0.028
NORAH	F	0	0.001	0.001	0.001	0.001	0.001	0	0.001	0.002	0.002	0.003	0.003	0.003	0.004	0.005	0.006	0.005	0.009	0.013	0.014	0.022
NUSAYBAH	F	0.001	0.001	0.002	0.001	0.002	0.003	0.003	0.002	0.003	0.003	0.003	0.004	0.004	0.005	0.006	0.003	0.006	0.006	0.009	0.009	0.01
NYAH	M/F	0	0	0	0.001	0.003	0.012	0.011	0.012	0.01	0.009	0.011	0.009	0.008	0.008	0.01	0.01	0.011	0.012	0.009	0.01	0.01
NYLA	F	0	0.001	0.001	0.001	0	0	0.001	0.001	0.002	0.003	0.003	0.004	0.004	0.008	0.013	0.015	0.015	0.016	0.021	0.022	0.024
NYLAH	F	0	0	0	0	0	0	0.001	0	0	0.001	0.001	0.001	0.002	0.004	0.005	0.007	0.006	0.01	0.014	0.016	0.014
OAKLEY	M/F	0.003	0.003	0.004	0.006	0.009	0.008	0.008	0.014	0.013	0.014	0.017	0.019	0.02	0.017	0.017	0.035	0.039	0.041	0.049	0.055	0.072
OCEAN	M/F	0.004	0.007	0.007	0.004	0.004	0.004	0.007	0.008	0.008	0.012	0.009	0.013	0.011	0.012	0.012	0.007	0.012	0.011	0.01	0.01	0.012
OISIN	M	0.002	0.003	0.004	0.003	0.004	0.004	0.005	0.008	0.005	0.006	0.005	0.005	0.005	0.007	0.005	0.007	0.007	0.007	0.009	0.008	0.01
OLAF	M	0	0	0	0	0	0	0	0	0.001	0.001	0.001	0.005	0.005	0.006	0.01	0.01	0.008	0.007	0.008	0.012	0.01
OLIVE	F	0.002	0.002	0.003	0.001	0.002	0.002	0.003	0.004	0.004	0.004	0.006	0.009	0.015	0.015	0.021	0.021	0.028	0.034	0.04	0.049	0.058
OLIVER	M	0.595	0.6	0.662	0.677	0.777	0.816	0.863	0.875	0.936	0.923	0.952	1.01	1.132	1.13	1.263	1.05	0.995	1.082	1.041	1.082	1.036
OLIVIA	M/F	0.4	0.459	0.592	0.898	0.803	0.72	0.683	0.696	0.67	0.716	0.801	0.755	0.813	0.798	0.791	0.74	0.684	0.716	0.739	0.757	0.785
OLIVIA-ROSE	F	0	0.001	0.001	0	0	0.001	0	0.002	0.002	0.001	0.001	0.002	0.002	0.002	0.004	0.005	0.008	0.012	0.014	0.013	0.02
OLIVIER	M	0.002	0.002	0.002	0.001	0.001	0.002	0.001	0.003	0.004	0.007	0.008	0.017	0.024	0.019	0.026	0.02	0.025	0.021	0.021	0.018	0.022
OLIWIA	F	0	0	0	0	0	0	0	0.001	0.001	0.002	0.01	0.024	0.033	0.037	0.03	0.029	0.024	0.026	0.021	0.019	0.024
OLIWIER	M	0	0	0	0	0	0	0	0	0.001	0.001	0.003	0.009	0.011	0.016	0.015	0.015	0.013	0.016	0.012	0.014	0.011
OLLIE	M/F	0.001	0.001	0.003	0.005	0.005	0.009	0.013	0.014	0.023	0.027	0.032	0.04	0.055	0.078	0.169	0.14	0.135	0.125	0.142	0.136	0.144
OLLY	M	0	0	0	0.001	0	0.001	0.002	0.002	0.004	0.003	0.003	0.005	0.005	0.019	0.083	0.076	0.089	0.077	0.054	0.054	0.046
OLUWATOBI	M/F	0.004	0.003	0.005	0.004	0.004	0.005	0.004	0.004	0.005	0.006	0.004	0.004	0.005	0.005	0.004	0.004	0.004	0.002	0.003	0.001	0.002
OMAR	M	0.037	0.036	0.036	0.036	0.037	0.038	0.035	0.036	0.034	0.039	0.038	0.038	0.034	0.03	0.032	0.033	0.034	0.04	0.039	0.041	0.043
OMARI	M	0.005	0.004	0.003	0.003	0.004	0.001	0.002	0.004	0.008	0.007	0.004	0.005	0.006	0.006	0.006	0.005	0.006	0.005	0.004	0.006	0.006
OMER	M	0.003	0.002	0.002	0.002	0.002	0.002	0.004	0.004	0.004	0.004	0.002	0.004	0.005	0.005	0.005	0.006	0.006	0.005	0.005	0.008	0.009
OPHELIA	F	0.003	0.004	0.005	0.005	0.006	0.005	0.003	0.003	0.006	0.007	0.008	0.009	0.01	0.015	0.011	0.016	0.017	0.024	0.022	0.031	0.028
ORLA	F	0.007	0.013	0.012	0.025	0.028	0.024	0.025	0.027	0.025	0.021	0.026	0.031	0.037	0.049	0.045	0.051	0.051	0.063	0.071	0.084	0.084
ORLAITH	F	0.001	0.001	0.001	0.001	0.001	0.001	0.002	0.001	0.001	0.002	0.006	0.008	0.008	0.008	0.009	0.01	0.01	0.011	0.013	0.013	0.014
ORLANDO	M	0.003	0.004	0.003	0.004	0.004	0.004	0.005	0.007	0.009	0.011	0.008	0.011	0.008	0.008	0.011	0.009	0.009	0.01	0.009	0.01	0.007
ORSON	M	0	0	0.001	0.001	0.001	0	0.002	0.002	0.001	0.003	0.003	0.003	0.003	0.005	0.006	0.006	0.008	0.007	0.01	0.013	0.009
OSCAR	M	0.05	0.066	0.081	0.102	0.108	0.141	0.15	0.172	0.184	0.211	0.246	0.279	0.371	0.452	0.455	0.487	0.491	0.703	0.668	0.634	0.609
OSIAN	M	0.004	0.007	0	0.009	0.008	0.009	0.01	0.012	0.011	0.015	0.017	0.014	0.017	0.018	0.023	0.017	0.02	0.021	0.022	0.025	0.022
OSKAR	M	0.002	0.003	0.007	0.008	0.007	0.008	0.008	0.01	0.012	0.012	0.013	0.025	0.032	0.048	0.042	0.047	0.047	0.046	0.046	0.041	0.042
OSMAN	M	0.006	0.003	0.004	0.005	0.003	0.004	0.003	0.004	0.004	0.005	0.003	0.005	0.006	0.005	0.006	0.005	0.006	0.005	0.005	0.005	0.007
OTIS	M	0.004	0.003	0.003	0.004	0.003	0.004	0.003	0.005	0.005	0.012	0.011	0.01	0.012	0.014	0.016	0.015	0.019	0.02	0.026	0.031	0.038
OTTILIE	F	0.002	0.002	0.002	0.002	0.003	0.003	0.002	0.002	0.003	0.004	0.003	0.003	0.005	0.003	0.006	0.007	0.006	0.009	0.012	0.017	0.025
OTTO	M	0.002	0.002	0.004	0.002	0.003	0.004	0.005	0.005	0.005	0.007	0.009	0.01	0.01	0.011	0.015	0.011	0.017	0.016	0.022	0.032	0.028
OWAIN	M	0.015	0.018	0.021	0.023	0.025	0.024	0.022	0.024	0.019	0.02	0.019	0.017	0.017	0.014	0.011	0.012	0.009	0.009	0.009	0.007	0.008
OWAIS	M	0.002	0.001	0.002	0.002	0.003	0.006	0.005	0.004	0.006	0.006	0.008	0.006	0.008	0.009	0.006	0.006	0.007	0.005	0.006	0.005	0.006
OWEN	M	0.087	0.134	0.316	0.376	0.264	0.341	0.423	0.395	0.376	0.337	0.317	0.263	0.245	0.25	0.186	0.141	0.125	0.11	0.104	0.097	0.092
PABLO	M	0.002	0.004	0.003	0.004	0.003	0.004	0.003	0.005	0.004	0.004	0.005	0.007	0.006	0.006	0.006	0.004	0.003	0.004	0.003	0.005	0.004
PADDY	M	0.001	0.002	0.002	0.001	0.001	0.002	0.001	0.006	0.005	0.006	0.005	0.004	0.004	0.005	0.005	0.006	0.005	0.006	0.005	0.006	0.006
PAIGE	F	0.334	0.28	0.281	0.224	0.205	0.195	0.187	0.201	0.218	0.216	0.204	0.183	0.162	0.145	0.143	0.122	0.107	0.089	0.084	0.083	0.079
PAISLEY	M/F	0.007	0.006	0.003	0.002	0.003	0.002	0.003	0.005	0.002	0.005	0.003	0.004	0.002	0.005	0.004	0.005	0.006	0.008	0.011	0.019	0.055
PARIS	M/F	0.028	0.027	0.039	0.034	0.033	0.034	0.043	0.054	0.081	0.076	0.057	0.032	0.021	0.023	0.016	0.014	0.018	0.018	0.015	0.014	0.013
PARKER	M/F	0	0	0	0	0	0	0	0	0.001	0.001	0.002	0.002	0.002	0.003	0.004	0.008	0.015	0.021	0.05	0.066	0.066
PATRICIA	F	0.011	0.009	0.008	0.008	0.005	0.006	0.009	0.007	0.006	0.006	0.008	0.008	0.007	0.006	0.006	0.007	0.006	0.006	0.008	0.008	0.008
PATRICK	M	0.169	0.158	0.156	0.145	0.137	0.141	0.125	0.128	0.11	0.109	0.09	0.089	0.076	0.076	0.075	0.076	0.073	0.074	0.084	0.085	0.091
PATRYK	M	0	0.001	0	0.001	0.001	0	0.001	0.001	0.002	0.006	0.007	0.02	0.029	0.023	0.026	0.026	0.023	0.021	0.017	0.014	0.014
PAUL	M	0.146	0.133	0.128	0.095	0.084	0.076	0.069	0.059	0.063	0.062	0.051	0.045	0.045	0.032	0.034	0.027	0.027	0.025	0.023	0.026	0.025
PAULA	F	0.007	0.006	0.006	0.004	0.003	0.006	0.004	0.004	0.004	0.005	0.005	0.007	0.004	0.005	0.004	0.006	0.006	0.006	0.008	0.006	0.007
PAULINA	F	0	0	0.001	0.001	0.001	0.001	0.001	0.002	0.002	0.002	0.005	0.006	0.009	0.01	0.007	0.006	0.006	0.007	0.006	0.005	0.004
PAYTON	M/F	0.002	0.002	0.002	0.001	0.002	0.002	0.001	0.003	0.001	0.003	0.002	0.003	0.005	0.008	0.012	0.009	0.012	0.009	0.009	0.008	0.011
PEARL	F	0.004	0.004	0.005	0.004	0.004	0.005	0.007	0.008	0.006	0.011	0.012	0.012	0.015	0.017	0.016	0.019	0.023	0.027	0.033	0.032	0.033
PEDRO	M	0.002	0.002	0.003	0.002	0.003	0.003	0.004	0.003	0.004	0.004	0.005	0.003	0.005	0.006	0.004	0.004	0.004	0.005	0.006	0.005	0.006
PENELOPE	F	0.007	0.005	0.005	0.005	0.006	0.005	0.006	0.009	0.009	0.01	0.007	0.011	0.015	0.021	0.027	0.029	0.036	0.064	0.09	0.13	0.152
PENNY	F	0.013	0.009	0.012	0.009	0.01	0.008	0.006	0.008	0.008	0.006	0.005	0.007	0.01	0.011	0.017	0.017	0.023	0.03	0.041	0.047	0.048
PERRY	M/F	0.023	0.019	0.017	0.015	0.007	0.005	0.007	0.005	0.005	0.005	0.003	0.003	0.004	0.003	0.004	0.002	0.006	0.004	0.006	0.004	0.004
PETER	M	0.184	0.169	0.156	0.137	0.12	0.11	0.091	0.09	0.085	0.073	0.074	0.079	0.065	0.068	0.06	0.057	0.046	0.049	0.058	0.051	0.046
PEYTON	M/F	0.006	0.005	0.003	0.001	0.002	0.001	0.001	0.001	0.001	0.004	0.002	0.004	0.01	0.021	0.031	0.026	0.024	0.027	0.025	0.029	0.029
PHEOBE	F	0.001	0.001	0.002	0.002	0.003	0.003	0.003	0.003	0.003	0.004	0.007	0.008	0.01	0.008	0.006	0.007	0.006	0.007	0.008	0.005	0.004
PHILIP	M	0.078	0.067	0.053	0.049	0.04	0.038	0.033	0.026	0.021	0.021	0.025	0.023	0.017	0.021	0.023	0.018	0.026	0.024	0.025	0.023	0.023
PHILIPPA	F	0.047	0.044	0.041	0.039	0.034	0.028	0.029	0.023	0.021	0.023	0.024	0.017	0.018	0.016	0.017	0.025	0.023	0.024	0.021	0.023	0.023
PHILLIP	M	0.03	0.027	0.019	0.016	0.016	0.013	0.011	0.011	0.01	0.009	0.009	0.009	0.008	0.008	0.009	0.007	0.009	0.007	0.007	0.007	0.005
PHOEBE	F	0.148	0.176	0.229	0.245	0.233	0.226	0.209	0.204	0.217	0.262	0.264	0.277	0.323	0.318	0.304	0.301	0.272	0.31	0.329	0.325	0.309
PHOENIX	M/F	0.003	0.003	0.003	0.005	0.01	0.011	0.014	0.015	0.017	0.023	0.024	0.024	0.024	0.025	0.028	0.027	0.031	0.036	0.029	0.033	0.038
PIA	F	0.002	0.004	0.003	0.003	0.004	0.004	0.004	0.004	0.005	0.003	0.007	0.004	0.006	0.003	0.004	0.004	0.003	0.003	0.002	0.004	0.005
PIERCE	M	0.01	0.01	0.007	0.008	0.008	0.007	0.007	0.009	0.004	0.008	0.007	0.004	0.003	0.003	0.003	0.003	0.001	0.002	0.002	0.001	0.001
PIERS	M	0.012	0.011	0.015	0.01	0.009	0.006	0.008	0.007	0.006	0.007	0.007	0.004	0.003	0.005	0.003	0.002	0.001	0.002	0.001	0.001	0.001
PIOTR	M	0	0.001	0	0	0	0.001	0.001	0.001	0.001	0.001	0.002	0.008	0.009	0.012	0.01	0.01	0.011	0.008	0.011	0.01	0.01
PIPER	M/F	0	0	0.001	0.001	0.004	0.007	0.012	0.012	0.011	0.017	0.015	0.011	0.007	0.009	0.008	0.011	0.016	0.013	0.027	0.034	0.045
PIPPA	F	0.006	0.004	0.004	0.005	0.009	0.007	0.009	0.008	0.011	0.014	0.016	0.016	0.017	0.019	0.019	0.037	0.047	0.044	0.059	0.063	0.072
PIXIE	F	0	0	0	0	0	0	0	0	0.001	0.001	0	0.001	0.001	0.005	0.012	0.015	0.016	0.013	0.018	0.021	0.016
POLA	F	0	0	0	0	0	0	0	0	0.001	0.001	0.001	0.002	0.004	0.005	0.005	0.006	0.008	0.011	0.011	0.015	0.016
POLLY	F	0.034	0.03	0.022	0.028	0.019	0.024	0.021	0.021	0.024	0.03	0.024	0.029	0.024	0.023	0.024	0.027	0.03	0.033	0.03	0.033	0.035
POPPIE	F	0.002	0.003	0.003	0.002	0.002	0.002	0.002	0.004	0.005	0.006	0.006	0.009	0.007	0.011	0.013	0.015	0.016	0.017	0.016	0.013	0.015
POPPY	F	0.087	0.077	0.089	0.088	0.106	0.111	0.149	0.208	0.21	0.263	0.29	0.296	0.301	0.342	0.405	0.439	0.478	0.533	0.512	0.439	0.392
PRECIOUS	M/F	0.004	0.004	0.004	0.004	0.007	0.005	0.01	0.014	0.016	0.015	0.016	0.016	0.013	0.012	0.013	0.012	0.012	0.011	0.01	0.009	0.008
PRESLEY	M/F	0	0	0	0.001	0.001	0.001	0.002	0.004	0.005	0.006	0.005	0.004	0.005	0.005	0.005	0.004	0.006	0.006	0.006	0.007	0.008
PRESTON	M	0.002	0.003	0.001	0.002	0.003	0.001	0.003	0.002	0.003	0.005	0.053	0.036	0.029	0.026	0.031	0.039	0.04	0.038	0.034	0.03	0.028
PRIMROSE	F	0.001	0.002	0.002	0.001	0.002	0.002	0.002	0.002	0.001	0.001	0.001	0.004	0.003	0.004	0.004	0.005	0.006	0.01	0.015	0.03	0.035
PRINCE	M	0.003	0.003	0.005	0.004	0.004	0.003	0.006	0.007	0.012	0.01	0.012	0.012	0.011	0.01	0.013	0.014	0.012	0.012	0.012	0.012	0.013
PRINCESS	F	0.002	0.003	0.004	0.003	0.005	0.004	0.003	0.006	0.008	0.008	0.009	0.013	0.012	0.017	0.022	0.018	0.014	0.01	0.011	0.011	0.01
PRISCILLA	F	0.004	0.005	0.003	0.004	0.004	0.003	0.006	0.003	0.005	0.005	0.006	0.005	0.003	0.004	0.004	0.003	0.003	0.003	0.005	0.003	0.003
PRIYA	F	0.016	0.019	0.02	0.021	0.023	0.021	0.021	0.02	0.019	0.021	0.022	0.02	0.018	0.016	0.014	0.016	0.019	0.021	0.024	0.019	0.015
QASIM	M	0.012	0.013	0.01	0.011	0.013	0.01	0.01	0.011	0.009	0.012	0.009	0.008	0.008	0.008	0.009	0.007	0.009	0.01	0.009	0.007	0.007
QUINN	M/F	0.002	0.003	0.008	0.006	0.008	0.006	0.007	0.01	0.01	0.008	0.011	0.011	0.013	0.012	0.018	0.022	0.028	0.031	0.037	0.041	0.055
RABIA	F	0.006	0.007	0.007	0.006	0.005	0.006	0.005	0.006	0.008	0.006	0.005	0.005	0.005	0.005	0.004	0.004	0.006	0.005	0.004	0.003	0.004
RACHAEL	F	0.117	0.106	0.088	0.076	0.066	0.054	0.047	0.04	0.034	0.028	0.024	0.019	0.014	0.013	0.007	0.008	0.007	0.006	0.004	0.004	0.004
RACHEL	F	0.343	0.349	0.315	0.303	0.25	0.229	0.201	0.186	0.145	0.114	0.11	0.084	0.069	0.061	0.049	0.041	0.034	0.034	0.033	0.028	0.03
RAE	M/F	0.005	0.005	0.005	0.004	0.003	0.004	0.003	0.003	0.003	0.004	0.004	0.005	0.005	0.005	0.005	0.006	0.008	0.006	0.008	0.009	0.019
RAEES	M	0.002	0.002	0.003	0.003	0.004	0.005	0.006	0.006	0.008	0.008	0.005	0.007	0.004	0.005	0.005	0.004	0.005	0.005	0.004	0.005	0.008
RAFAEL	M	0.002	0.003	0.003	0.003	0.004	0.004	0.006	0.007	0.008	0.012	0.015	0.019	0.022	0.028	0.027	0.024	0.027	0.029	0.027	0.031	0.036
RAFE	M	0.002	0.002	0.002	0.001	0.002	0.003	0.004	0.006	0.006	0.004	0.007	0.006	0.007	0.008	0.009	0.009	0.012	0.019	0.018	0.027	0.026
RAFFERTY	M	0	0	0	0	0.001	0.002	0.002	0.004	0.006	0.006	0.007	0.007	0.01	0.009	0.014	0.016	0.02	0.017	0.018	0.026	0.028
RAHEEM	M	0.007	0.007	0.007	0.004	0.009	0.01	0.01	0.008	0.01	0.009	0.01	0.008	0.008	0.01	0.008	0.008	0.009	0.009	0.012	0.012	0.012
RAHIM	M	0.003	0.003	0.005	0.006	0.004	0.005	0.004	0.006	0.006	0.006	0.004	0.004	0.005	0.003	0.003	0.004	0.003	0.005	0.003	0.002	0.003
RAHMA	F	0.001	0.002	0.003	0.003	0.002	0.005	0.003	0.004	0.004	0.005	0.007	0.006	0.005	0.004	0.007	0.007	0.006	0.008	0.007	0.007	0.006
RAHUL	M	0.008	0.011	0.014	0.021	0.014	0.017	0.014	0.016	0.013	0.012	0.01	0.009	0.006	0.006	0.007	0.005	0.004	0.002	0.003	0.003	0.002
RAIHAN	M	0.002	0.001	0.002	0.002	0.002	0.002	0.003	0.005	0.005	0.005	0.005	0.008	0.009	0.009	0.009	0.008	0.007	0.007	0.005	0.004	0.004
RAJA	M/F	0.008	0.013	0.012	0.011	0.01	0.009	0.01	0.009	0.009	0.01	0.01	0.009	0.007	0.008	0.008	0.009	0.006	0.005	0.007	0.007	0.006
RAJAN	M	0.007	0.008	0.009	0.011	0.009	0.008	0.007	0.009	0.008	0.007	0.005	0.005	0.005	0.005	0.004	0.004	0.004	0.003	0.003	0.003	0.003
RALPH	M	0.008	0.008	0.008	0.009	0.007	0.01	0.008	0.012	0.012	0.016	0.017	0.019	0.02	0.022	0.027	0.032	0.043	0.056	0.067	0.082	0.092
RALPHIE	M	0	0	0	0	0	0	0.001	0	0.002	0.002	0.002	0.002	0.002	0.003	0.004	0.005	0.006	0.01	0.01	0.015	0.016
RANIA	F	0.001	0.002	0.002	0.001	0.001	0.003	0.005	0.003	0.003	0.005	0.006	0.007	0.006	0.008	0.009	0.006	0.009	0.007	0.008	0.01	0.007
RAPHAEL	M	0.008	0.009	0.008	0.011	0.011	0.011	0.013	0.014	0.02	0.021	0.023	0.023	0.027	0.031	0.029	0.03	0.033	0.034	0.038	0.038	0.038
RAVEN	M/F	0.002	0.004	0.002	0.004	0.004	0.003	0.002	0.006	0.004	0.006	0.005	0.003	0.003	0.002	0.004	0.002	0.004	0.005	0.006	0.011	0.011
RAY	M/F	0.002	0.003	0.002	0.003	0.003	0.003	0.003	0.003	0.004	0.004	0.004	0.007	0.007	0.007	0.007	0.006	0.009	0.005	0.012	0.011	0.014
RAYA	F	0.001	0.001	0.001	0.001	0.001	0.001	0.001	0.002	0.003	0.003	0.006	0.007	0.007	0.007	0.006	0.008	0.009	0.011	0.013	0.014	0.015
RAYAAN	M/F	0	0	0.001	0	0	0.001	0.002	0.003	0.004	0.004	0.009	0.01	0.009	0.011	0.011	0.012	0.012	0.011	0.011	0.011	0.016
RAYAN	M/F	0.001	0.001	0.002	0.004	0.002	0.006	0.007	0.008	0.013	0.015	0.021	0.028	0.028	0.038	0.034	0.035	0.037	0.041	0.045	0.053	0.054
RAYHAN	M/F	0.002	0.002	0.003	0.002	0.002	0.004	0.006	0.006	0.007	0.007	0.01	0.016	0.014	0.015	0.013	0.011	0.009	0.007	0.007	0.005	0.004
RAYMOND	M	0.013	0.01	0.007	0.009	0.008	0.008	0.009	0.007	0.006	0.008	0.01	0.008	0.009	0.01	0.007	0.006	0.007	0.009	0.009	0.009	0.009
RAYYAN	M/F	0	0	0.001	0.002	0.003	0.006	0.008	0.008	0.011	0.011	0.014	0.017	0.025	0.025	0.038	0.034	0.042	0.045	0.046	0.043	0.04
REAGAN	M/F	0.004	0.007	0.01	0.012	0.009	0.01	0.009	0.009	0.009	0.007	0.01	0.01	0.011	0.013	0.01	0.011	0.01	0.012	0.013	0.014	0.014
REANNA	F	0.006	0.005	0.006	0.005	0.007	0.006	0.008	0.009	0.008	0.007	0.007	0.005	0.002	0.002	0.001	0.001	0	0.001	0.001	0.001	0.001
REBECCA	F	0.948	0.907	0.795	0.791	0.676	0.531	0.455	0.367	0.325	0.292	0.254	0.194	0.152	0.124	0.109	0.104	0.078	0.074	0.064	0.062	0.056
REBEKAH	F	0.069	0.076	0.06	0.064	0.073	0.061	0.052	0.04	0.038	0.029	0.026	0.021	0.016	0.013	0.014	0.01	0.013	0.009	0.008	0.007	0.005
REECE	M/F	0.297	0.296	0.29	0.274	0.289	0.287	0.29	0.24	0.217	0.211	0.212	0.185	0.167	0.134	0.116	0.098	0.079	0.064	0.054	0.039	0.04
REEGAN	M/F	0.002	0.002	0.005	0.005	0.008	0.004	0.006	0.007	0.008	0.007	0.009	0.007	0.007	0.009	0.009	0.01	0.01	0.008	0.008	0.007	0.007
REEM	F	0.003	0.003	0.003	0.004	0.003	0.004	0.004	0.004	0.005	0.003	0.005	0.004	0.004	0.006	0.004	0.005	0.004	0.005	0.005	0.005	0.005
REESE	M/F	0.004	0.002	0.002	0.003	0.004	0.005	0.008	0.009	0.009	0.01	0.011	0.009	0.007	0.006	0.007	0.004	0.006	0.003	0.003	0.004	0.003
REGAN	M/F	0.027	0.033	0.047	0.046	0.042	0.036	0.04	0.042	0.04	0.03	0.034	0.03	0.03	0.032	0.029	0.022	0.022	0.019	0.014	0.017	0.02
REGGIE	M/F	0.003	0.002	0.004	0.004	0.005	0.005	0.005	0.005	0.009	0.018	0.02	0.021	0.023	0.032	0.04	0.047	0.059	0.077	0.089	0.11	0.17
REGINALD	M	0.002	0.002	0.001	0.001	0.002	0.001	0.001	0.002	0.002	0.003	0.003	0.004	0.004	0.007	0.005	0.005	0.006	0.01	0.012	0.015	0.026
REHAN	M	0.002	0.003	0.002	0.004	0.002	0.004	0.005	0.005	0.006	0.01	0.015	0.021	0.022	0.019	0.019	0.015	0.014	0.013	0.015	0.012	0.013
REID	M	0.002	0.003	0.003	0.002	0.003	0.003	0.003	0.003	0.002	0.003	0.004	0.002	0.003	0.003	0.005	0.006	0.008	0.011	0.008	0.006	0.011
REILLY	M/F	0.001	0	0.002	0.001	0.001	0.003	0.004	0.005	0.006	0.007	0.008	0.007	0.008	0.008	0.006	0.008	0.01	0.007	0.005	0.004	0.005
REISS	M/F	0.012	0.012	0.013	0.013	0.012	0.012	0.01	0.009	0.008	0.004	0.006	0.005	0.005	0.004	0.004	0.003	0.002	0.003	0.002	0.002	0.002
REMI	M/F	0.013	0.012	0.009	0.011	0.007	0.008	0.006	0.009	0.008	0.008	0.008	0.007	0.01	0.009	0.008	0.01	0.012	0.011	0.012	0.014	0.025
REMY	M/F	0.01	0.007	0.005	0.006	0.005	0.005	0.005	0.006	0.006	0.009	0.007	0.006	0.007	0.006	0.008	0.01	0.011	0.014	0.017	0.024	0.026
RENAE	F	0.001	0.002	0.003	0.002	0.003	0.003	0.003	0.003	0.003	0.005	0.004	0.005	0.003	0.004	0.004	0.007	0.009	0.008	0.011	0.009	0.009
RENEE	F	0.011	0.017	0.013	0.017	0.019	0.022	0.021	0.023	0.021	0.019	0.021	0.015	0.016	0.015	0.015	0.013	0.015	0.012	0.016	0.013	0.014
REUBEN	M	0.026	0.03	0.036	0.033	0.043	0.046	0.047	0.068	0.08	0.095	0.11	0.124	0.117	0.131	0.14	0.141	0.151	0.178	0.183	0.185	0.207
REX	M	0.001	0.001	0.001	0.001	0.001	0.002	0.003	0.004	0.003	0.004	0.005	0.006	0.006	0.007	0.008	0.011	0.013	0.02	0.028	0.041	0.051
RHEA	F	0.015	0.016	0.018	0.015	0.021	0.02	0.02	0.02	0.021	0.019	0.021	0.016	0.016	0.015	0.013	0.013	0.012	0.013	0.012	0.012	0.014
RHIA	F	0.002	0.004	0.003	0.003	0.004	0.003	0.004	0.003	0.004	0.003	0.005	0.006	0.006	0.006	0.007	0.005	0.004	0.005	0.003	0.003	0.004
RHIAN	M/F	0.032	0.024	0.024	0.018	0.022	0.018	0.017	0.015	0.011	0.011	0.011	0.009	0.008	0.006	0.005	0.007	0.006	0.007	0.005	0.004	0.004
RHIANNA	F	0.045	0.045	0.046	0.044	0.035	0.039	0.049	0.049	0.041	0.047	0.073	0.073	0.042	0.02	0.011	0.01	0.005	0.003	0.003	0.001	0.002
RHIANNE	F	0.018	0.015	0.018	0.013	0.014	0.01	0.006	0.005	0.007	0.004	0.004	0.005	0.002	0.003	0.003	0.001	0.002	0.001	0.001	0.001	0.001
RHIANNON	F	0.106	0.097	0.11	0.101	0.093	0.074	0.069	0.076	0.055	0.051	0.044	0.038	0.024	0.018	0.014	0.008	0.007	0.006	0.005	0.005	0.004
RHODRI	M	0.009	0.008	0.01	0.009	0.009	0.008	0.006	0.005	0.003	0.004	0.005	0.004	0.004	0.002	0.004	0.004	0.003	0.003	0.005	0.003	0.003
RHYS	M	0.205	0.212	0.218	0.217	0.243	0.217	0.216	0.205	0.206	0.184	0.234	0.224	0.244	0.185	0.155	0.142	0.115	0.097	0.08	0.066	0.061
RIA	F	0.019	0.021	0.022	0.027	0.024	0.031	0.032	0.037	0.042	0.042	0.035	0.031	0.024	0.028	0.025	0.025	0.023	0.022	0.016	0.017	0.015
RIAN	M/F	0.005	0.007	0.007	0.008	0.007	0.01	0.011	0.008	0.01	0.008	0.008	0.009	0.011	0.008	0.009	0.01	0.011	0.011	0.01	0.011	0.011
RIANNA	F	0.015	0.015	0.013	0.01	0.011	0.008	0.014	0.016	0.012	0.013	0.015	0.013	0.007	0.006	0.003	0.003	0.002	0.002	0.001	0.002	0.001
RICARDO	M	0.006	0.008	0.01	0.011	0.008	0.008	0.007	0.007	0.009	0.007	0.008	0.008	0.006	0.007	0.007	0.005	0.007	0.007	0.007	0.006	0.005
RICHARD	M	0.177	0.145	0.114	0.094	0.088	0.07	0.054	0.053	0.042	0.043	0.038	0.039	0.036	0.034	0.033	0.03	0.029	0.029	0.028	0.031	0.029
RICHIE	M	0.004	0.002	0.005	0.003	0.003	0.003	0.003	0.003	0.004	0.004	0.004	0.005	0.004	0.004	0.004	0.005	0.006	0.007	0.005	0.005	0.005
RICKY	M	0.039	0.028	0.023	0.017	0.016	0.012	0.009	0.008	0.009	0.009	0.01	0.008	0.009	0.009	0.004	0.006	0.006	0.004	0.004	0.006	0.004
RICO	M	0.003	0.002	0.003	0.002	0.004	0.005	0.006	0.007	0.007	0.009	0.008	0.006	0.009	0.008	0.007	0.01	0.01	0.012	0.01	0.011	0.012
RIDA	M/F	0.001	0.001	0.001	0.001	0.002	0.002	0.004	0.003	0.003	0.005	0.004	0.006	0.006	0.006	0.006	0.006	0.005	0.006	0.004	0.004	0.005
RIDWAN	M	0.001	0.002	0.002	0.002	0.004	0.003	0.004	0.004	0.005	0.007	0.007	0.007	0.006	0.006	0.007	0.007	0.007	0.006	0.006	0.004	0.005
RIHANNA	F	0	0	0	0	0	0	0	0	0	0.008	0.032	0.044	0.04	0.025	0.02	0.021	0.012	0.009	0.007	0.005	0.006
RILEY	M/F	0.007	0.009	0.013	0.017	0.032	0.05	0.073	0.091	0.117	0.161	0.199	0.228	0.346	0.379	0.41	0.642	0.725	0.491	0.349	0.282	0.269
RIO	M/F	0.008	0.014	0.013	0.018	0.015	0.026	0.044	0.045	0.048	0.056	0.053	0.055	0.058	0.057	0.045	0.057	0.045	0.039	0.043	0.032	0.037
RISHI	M	0.006	0.006	0.006	0.008	0.005	0.004	0.008	0.006	0.011	0.009	0.008	0.01	0.01	0.01	0.009	0.007	0.006	0.009	0.008	0.009	0.005
RITA	F	0.001	0.002	0.002	0.003	0.002	0.003	0.003	0.003	0.003	0.003	0.003	0.003	0.004	0.003	0.003	0.005	0.006	0.009	0.01	0.008	0.011
RIVER	M/F	0.003	0.004	0.003	0.003	0.002	0.002	0.003	0.004	0.005	0.006	0.007	0.008	0.01	0.011	0.013	0.019	0.019	0.021	0.028	0.034	0.045
RIYA	F	0.002	0.005	0.006	0.005	0.009	0.012	0.012	0.011	0.013	0.015	0.019	0.018	0.015	0.017	0.014	0.015	0.016	0.012	0.013	0.012	0.013
ROAN	M/F	0.001	0.001	0.001	0.001	0.005	0.006	0.006	0.005	0.009	0.009	0.01	0.006	0.005	0.005	0.004	0.003	0.006	0.004	0.003	0.004	0.004
ROBBIE	M/F	0.05	0.043	0.06	0.059	0.055	0.069	0.045	0.039	0.037	0.042	0.041	0.03	0.019	0.021	0.019	0.015	0.018	0.017	0.018	0.015	0.013
ROBERT	M	0.43	0.375	0.354	0.317	0.286	0.256	0.224	0.182	0.176	0.157	0.144	0.13	0.117	0.11	0.108	0.104	0.098	0.1	0.099	0.094	0.093
ROBERTA	F	0.008	0.008	0.005	0.006	0.006	0.007	0.004	0.004	0.005	0.003	0.004	0.005	0.004	0.003	0.003	0.005	0.004	0.004	0.003	0.005	0.004
ROBIN	M/F	0.029	0.027	0.025	0.018	0.022	0.019	0.021	0.022	0.021	0.021	0.023	0.023	0.02	0.019	0.02	0.027	0.033	0.037	0.043	0.047	0.056
ROBSON	M	0.014	0.007	0.008	0.006	0.006	0.006	0.004	0.005	0.002	0.003	0.003	0.001	0.001	0.003	0.004	0.002	0.002	0.003	0.002	0.002	0.002
ROBYN	M/F	0.112	0.093	0.094	0.085	0.075	0.071	0.061	0.063	0.053	0.049	0.049	0.046	0.043	0.046	0.046	0.045	0.052	0.074	0.09	0.102	0.097
ROCCO	M	0	0	0	0	0.002	0.006	0.008	0.01	0.016	0.02	0.02	0.026	0.033	0.027	0.044	0.042	0.045	0.063	0.065	0.065	0.069
ROCHELLE	F	0.021	0.021	0.018	0.01	0.008	0.01	0.009	0.01	0.006	0.006	0.005	0.005	0.003	0.003	0.003	0.003	0.003	0.003	0.002	0.002	0.002
ROCKY	M	0.001	0.001	0.001	0.001	0.001	0.002	0.002	0.003	0.003	0.003	0.002	0.005	0.006	0.006	0.007	0.006	0.008	0.008	0.006	0.005	0.008
ROHAN	M/F	0.012	0.014	0.022	0.027	0.034	0.026	0.041	0.045	0.057	0.051	0.046	0.052	0.05	0.037	0.04	0.042	0.04	0.037	0.04	0.039	0.04
ROISIN	F	0.022	0.026	0.022	0.018	0.018	0.019	0.014	0.017	0.015	0.016	0.012	0.013	0.013	0.012	0.01	0.009	0.008	0.009	0.007	0.01	0.006
ROMA	M/F	0.003	0.002	0.002	0.004	0.003	0.002	0.004	0.005	0.004	0.004	0.005	0.004	0.005	0.004	0.004	0.004	0.004	0.005	0.004	0.006	0.007
ROMAN	M/F	0.004	0.004	0.004	0.003	0.01	0.008	0.01	0.023	0.035	0.036	0.037	0.028	0.035	0.048	0.04	0.049	0.07	0.07	0.087	0.119	0.116
ROMEO	M	0	0	0.001	0.001	0.001	0.002	0.005	0.008	0.011	0.012	0.011	0.014	0.014	0.012	0.018	0.019	0.025	0.026	0.022	0.021	0.022
ROMILLY	F	0.001	0.001	0.001	0.002	0.002	0.002	0.002	0.008	0.006	0.008	0.007	0.009	0.008	0.005	0.006	0.006	0.006	0.007	0.006	0.006	0.006
ROMY	M/F	0.005	0.003	0.006	0.006	0.009	0.008	0.006	0.008	0.005	0.004	0.005	0.007	0.007	0.006	0.007	0.007	0.006	0.005	0.006	0.008	0.008
RONALD	M	0.003	0.004	0.005	0.003	0.005	0.003	0.004	0.004	0.004	0.005	0.004	0.006	0.006	0.005	0.003	0.005	0.004	0.006	0.006	0.007	0.007
RONAN	M	0.017	0.025	0.032	0.043	0.038	0.019	0.013	0.014	0.014	0.016	0.012	0.013	0.012	0.013	0.011	0.015	0.016	0.015	0.016	0.018	0.018
RONNIE	M/F	0.012	0.016	0.017	0.016	0.018	0.024	0.025	0.034	0.048	0.05	0.051	0.059	0.083	0.079	0.073	0.071	0.095	0.114	0.126	0.135	0.153
RORY	M/F	0.098	0.089	0.082	0.082	0.067	0.057	0.056	0.062	0.058	0.06	0.063	0.069	0.06	0.064	0.069	0.088	0.096	0.102	0.118	0.143	0.134
ROSA	F	0.01	0.013	0.018	0.015	0.016	0.015	0.018	0.016	0.02	0.019	0.029	0.025	0.023	0.03	0.031	0.031	0.031	0.039	0.036	0.047	0.045
ROSALIE	F	0.003	0.004	0.004	0.004	0.002	0.003	0.002	0.003	0.003	0.004	0.003	0.004	0.004	0.004	0.008	0.009	0.012	0.017	0.016	0.022	0.021
ROSALIND	F	0.011	0.007	0.007	0.008	0.006	0.005	0.004	0.004	0.005	0.004	0.004	0.004	0.004	0.005	0.005	0.003	0.005	0.005	0.007	0.006	0.005
ROSANNA	F	0.016	0.018	0.013	0.014	0.011	0.009	0.011	0.011	0.011	0.011	0.007	0.008	0.007	0.007	0.006	0.006	0.006	0.007	0.009	0.01	0.009
ROSE	F	0.04	0.036	0.042	0.054	0.055	0.057	0.056	0.063	0.06	0.073	0.076	0.09	0.085	0.095	0.098	0.115	0.114	0.128	0.155	0.144	0.152
ROSEANNA	F	0.007	0.007	0.008	0.007	0.006	0.004	0.004	0.005	0.005	0.003	0.004	0.004	0.004	0.004	0.004	0.003	0.005	0.005	0.006	0.005	0.005
ROSEMARY	F	0.023	0.022	0.02	0.016	0.017	0.015	0.013	0.012	0.011	0.011	0.011	0.012	0.01	0.009	0.009	0.007	0.009	0.008	0.01	0.009	0.009
ROSHAN	M/F	0.006	0.005	0.005	0.003	0.005	0.005	0.009	0.006	0.007	0.007	0.005	0.008	0.007	0.006	0.006	0.005	0.003	0.006	0.004	0.004	0.005
ROSIE	F	0.143	0.135	0.131	0.138	0.135	0.151	0.171	0.177	0.161	0.153	0.142	0.155	0.152	0.154	0.151	0.168	0.188	0.213	0.231	0.219	0.22
ROSS	M	0.163	0.189	0.17	0.157	0.12	0.092	0.076	0.06	0.047	0.036	0.03	0.023	0.02	0.018	0.013	0.009	0.008	0.007	0.008	0.011	0.008
ROWAN	M/F	0.04	0.041	0.049	0.051	0.047	0.047	0.048	0.055	0.062	0.068	0.066	0.069	0.07	0.067	0.071	0.081	0.078	0.088	0.094	0.099	0.111
ROXANNE	F	0.02	0.014	0.012	0.01	0.007	0.009	0.006	0.012	0.012	0.012	0.018	0.015	0.025	0.033	0.03	0.023	0.016	0.011	0.01	0.011	0.01
ROXY	F	0.001	0.001	0.001	0	0.001	0.001	0.002	0.004	0.004	0.006	0.008	0.01	0.025	0.028	0.022	0.017	0.011	0.009	0.006	0.007	0.005
ROY	M	0.009	0.008	0.006	0.005	0.004	0.005	0.006	0.004	0.005	0.004	0.003	0.003	0.005	0.004	0.005	0.003	0.003	0.003	0.004	0.004	0.004
RUAIRI	M	0.005	0.005	0.006	0.004	0.003	0.003	0.004	0.002	0.005	0.003	0.003	0.003	0.003	0.003	0.004	0.004	0.004	0.005	0.005	0.006	0.006
RUBEN	M	0.008	0.007	0.009	0.01	0.012	0.019	0.023	0.028	0.034	0.043	0.038	0.039	0.04	0.048	0.048	0.048	0.051	0.058	0.057	0.058	0.057
RUBIE	F	0.001	0	0.001	0.001	0.002	0.002	0.002	0.004	0.002	0.013	0.017	0.017	0.015	0.013	0.014	0.014	0.011	0.014	0.01	0.007	0.006
RUBY	M/F	0.075	0.08	0.079	0.099	0.119	0.134	0.143	0.187	0.278	0.527	0.728	0.782	0.753	0.699	0.594	0.555	0.482	0.459	0.406	0.345	0.298
RUBY-MAE	F	0	0.001	0.001	0.001	0	0	0	0.001	0.002	0.003	0.004	0.006	0.007	0.008	0.006	0.012	0.013	0.012	0.009	0.009	0.008
RUDI	M/F	0.003	0.004	0.003	0.003	0.003	0.003	0.005	0.007	0.006	0.008	0.008	0.007	0.008	0.007	0.009	0.007	0.009	0.01	0.013	0.012	0.012
RUDY	M/F	0.002	0.001	0.001	0.001	0.001	0.002	0.003	0.007	0.008	0.01	0.008	0.01	0.012	0.014	0.016	0.014	0.013	0.017	0.022	0.022	0.023
RUEBEN	M	0.001	0.001	0.001	0.001	0.001	0.001	0.003	0.004	0.004	0.004	0.006	0.006	0.007	0.008	0.008	0.006	0.008	0.01	0.013	0.011	0.007
RUFUS	M	0.005	0.004	0.006	0.006	0.007	0.008	0.008	0.009	0.012	0.016	0.019	0.023	0.024	0.027	0.03	0.03	0.033	0.034	0.031	0.033	0.031
RUMAYSA	F	0	0.001	0.001	0.001	0.001	0.001	0.002	0.003	0.003	0.002	0.005	0.004	0.005	0.005	0.005	0.006	0.007	0.007	0.009	0.01	0.011
RUPERT	M	0.012	0.01	0.008	0.006	0.006	0.006	0.006	0.009	0.008	0.007	0.012	0.013	0.011	0.016	0.017	0.023	0.026	0.039	0.054	0.062	0.069
RUQAYYAH	F	0.002	0.002	0.004	0.005	0.005	0.005	0.007	0.006	0.008	0.005	0.009	0.009	0.009	0.008	0.011	0.006	0.009	0.012	0.011	0.013	0.015
RUSSELL	M	0.018	0.014	0.014	0.011	0.008	0.01	0.006	0.008	0.009	0.006	0.006	0.008	0.007	0.007	0.005	0.005	0.005	0.004	0.005	0.005	0.004
RUTH	F	0.062	0.054	0.044	0.042	0.037	0.032	0.031	0.027	0.027	0.025	0.025	0.017	0.019	0.02	0.015	0.016	0.015	0.017	0.015	0.015	0.015
RYAN	M/F	1.057	0.928	0.832	0.868	0.754	0.676	0.602	0.544	0.507	0.491	0.446	0.442	0.465	0.368	0.374	0.323	0.25	0.192	0.155	0.149	0.134
RYDER	M	0	0	0.001	0	0	0.001	0.001	0.001	0.003	0.004	0.003	0.004	0.006	0.004	0.005	0.007	0.008	0.01	0.012	0.012	0.013
RYLAN	M	0.001	0.002	0.002	0.002	0.002	0.004	0.003	0.003	0.003	0.006	0.007	0.008	0.007	0.011	0.017	0.021	0.026	0.005	0.002	0.002	0.002
RYLEE	M/F	0	0	0	0.001	0.001	0.002	0.002	0.004	0.005	0.008	0.008	0.011	0.02	0.027	0.021	0.031	0.027	0.019	0.015	0.007	0.011
RYLEY	M/F	0.001	0.001	0.002	0.002	0.002	0.006	0.008	0.01	0.014	0.017	0.017	0.02	0.024	0.028	0.029	0.035	0.033	0.017	0.013	0.008	0.008
RYLIE	M/F	0	0	0.001	0	0.001	0.001	0.001	0.001	0.003	0.005	0.005	0.006	0.007	0.008	0.006	0.01	0.009	0.006	0.005	0.004	0.005
SAAD	M	0.003	0.003	0.003	0.003	0.004	0.004	0.005	0.007	0.006	0.006	0.007	0.008	0.005	0.006	0.006	0.006	0.007	0.006	0.007	0.005	0.005
SAARA	F	0.002	0.001	0.002	0.002	0.001	0.002	0.002	0.002	0.003	0.004	0.004	0.004	0.004	0.005	0.005	0.004	0.005	0.008	0.011	0.006	0.007
SAARAH	F	0.003	0.006	0.005	0.006	0.01	0.01	0.01	0.009	0.006	0.008	0.009	0.01	0.008	0.006	0.006	0.006	0.004	0.005	0.007	0.007	0.006
SABA	M/F	0.006	0.007	0.006	0.007	0.008	0.009	0.011	0.009	0.01	0.006	0.008	0.005	0.005	0.005	0.006	0.003	0.005	0.006	0.003	0.003	0.004
SABAH	F	0.012	0.012	0.012	0.014	0.016	0.017	0.015	0.012	0.008	0.007	0.006	0.006	0.008	0.006	0.005	0.003	0.002	0.002	0.003	0.003	0.001
SABINA	F	0.006	0.007	0.005	0.006	0.006	0.004	0.004	0.004	0.003	0.004	0.003	0.004	0.003	0.004	0.004	0.004	0.003	0.005	0.003	0.004	0.003
SABRINA	F	0.044	0.04	0.031	0.031	0.029	0.021	0.017	0.017	0.017	0.014	0.012	0.013	0.016	0.014	0.015	0.014	0.013	0.017	0.01	0.012	0.01
SACHA	M/F	0.011	0.013	0.013	0.018	0.016	0.015	0.015	0.014	0.013	0.011	0.01	0.008	0.009	0.006	0.007	0.006	0.006	0.005	0.003	0.004	0.005
SACHIN	M	0.006	0.006	0.006	0.008	0.006	0.006	0.009	0.008	0.007	0.006	0.004	0.005	0.004	0.005	0.004	0.005	0.005	0.004	0.004	0.001	0.002
SADE	F	0.005	0.008	0.007	0.007	0.005	0.007	0.008	0.007	0.004	0.005	0.004	0.002	0.003	0.003	0.003	0.004	0.003	0.001	0.001	0.001	0.001
SADIA	F	0.015	0.015	0.017	0.013	0.016	0.017	0.018	0.015	0.014	0.012	0.01	0.007	0.008	0.007	0.005	0.005	0.004	0.003	0.003	0.004	0.004
SADIE	F	0.038	0.032	0.024	0.026	0.035	0.038	0.044	0.059	0.056	0.049	0.039	0.045	0.043	0.045	0.044	0.049	0.045	0.055	0.045	0.046	0.05
SAFA	M/F	0.004	0.006	0.005	0.011	0.011	0.016	0.022	0.023	0.023	0.027	0.037	0.04	0.038	0.035	0.033	0.037	0.037	0.038	0.036	0.034	0.035
SAFAA	F	0.001	0.001	0.002	0.003	0.004	0.002	0.003	0.002	0.005	0.004	0.005	0.006	0.011	0.014	0.014	0.015	0.016	0.016	0.019	0.018	0.018
SAFAH	F	0.001	0.002	0.001	0.003	0.002	0.004	0.005	0.005	0.006	0.007	0.006	0.007	0.005	0.007	0.005	0.004	0.004	0.003	0.005	0.003	0.003
SAFFRON	F	0.027	0.037	0.043	0.054	0.061	0.049	0.052	0.044	0.038	0.031	0.031	0.024	0.022	0.017	0.018	0.02	0.014	0.013	0.013	0.01	0.01
SAFIA	F	0.007	0.009	0.007	0.012	0.009	0.012	0.011	0.011	0.01	0.01	0.011	0.009	0.009	0.008	0.008	0.009	0.012	0.012	0.009	0.007	0.008
SAFIYA	F	0.003	0.003	0.005	0.006	0.007	0.007	0.007	0.008	0.009	0.01	0.013	0.011	0.012	0.014	0.013	0.014	0.014	0.012	0.013	0.012	0.011
SAFIYAH	F	0.003	0.002	0.003	0.003	0.003	0.005	0.003	0.005	0.004	0.005	0.007	0.004	0.005	0.006	0.005	0.006	0.006	0.007	0.008	0.005	0.005
SAFIYYAH	F	0.003	0.004	0.005	0.005	0.004	0.006	0.005	0.007	0.009	0.007	0.006	0.008	0.007	0.008	0.01	0.01	0.01	0.014	0.012	0.013	0.011
SAFWAN	M	0.002	0.002	0.001	0.002	0.002	0.004	0.004	0.004	0.005	0.005	0.003	0.004	0.006	0.006	0.006	0.006	0.007	0.006	0.007	0.007	0.006
SAHAR	F	0.003	0.003	0.004	0.004	0.004	0.005	0.007	0.006	0.004	0.009	0.006	0.005	0.008	0.008	0.005	0.007	0.005	0.003	0.005	0.004	0.004
SAHIB	M/F	0.001	0.001	0.002	0.001	0.003	0.002	0.002	0.004	0.003	0.003	0.004	0.004	0.004	0.005	0.005	0.006	0.007	0.008	0.006	0.008	0.009
SAHIL	M	0.003	0.004	0.007	0.006	0.009	0.012	0.011	0.013	0.012	0.02	0.017	0.014	0.013	0.016	0.014	0.012	0.01	0.01	0.009	0.007	0.006
SAIF	M	0.009	0.012	0.011	0.012	0.011	0.011	0.015	0.015	0.016	0.016	0.015	0.014	0.015	0.013	0.01	0.012	0.008	0.011	0.008	0.007	0.006
SAIMA	F	0.012	0.01	0.008	0.009	0.009	0.013	0.01	0.009	0.008	0.007	0.008	0.007	0.006	0.005	0.005	0.004	0.004	0.004	0.003	0.002	0.002
SAIRA	F	0.012	0.008	0.008	0.008	0.011	0.012	0.01	0.009	0.009	0.012	0.01	0.009	0.009	0.008	0.007	0.007	0.008	0.007	0.008	0.006	0.005
SALLY	F	0.05	0.043	0.031	0.028	0.022	0.016	0.02	0.017	0.014	0.014	0.013	0.012	0.011	0.011	0.007	0.008	0.007	0.006	0.006	0.005	0.004
SALMA	F	0.013	0.014	0.016	0.014	0.015	0.015	0.016	0.023	0.022	0.018	0.021	0.022	0.021	0.02	0.019	0.017	0.015	0.016	0.014	0.014	0.014
SALMAN	M	0.007	0.005	0.008	0.006	0.007	0.008	0.008	0.005	0.008	0.007	0.008	0.008	0.007	0.006	0.004	0.007	0.006	0.005	0.006	0.01	0.01
SAM	M/F	0.268	0.259	0.242	0.236	0.215	0.205	0.192	0.171	0.208	0.171	0.154	0.138	0.138	0.113	0.104	0.087	0.078	0.072	0.063	0.051	0.047
SAMANTHA	F	0.302	0.255	0.224	0.181	0.153	0.132	0.119	0.099	0.085	0.071	0.061	0.058	0.051	0.045	0.038	0.033	0.025	0.022	0.024	0.025	0.016
SAMARA	F	0.006	0.005	0.005	0.004	0.004	0.004	0.005	0.006	0.009	0.009	0.009	0.008	0.007	0.007	0.005	0.006	0.007	0.007	0.007	0.007	0.008
SAMEER	M	0.005	0.006	0.006	0.008	0.01	0.017	0.015	0.015	0.015	0.018	0.015	0.009	0.01	0.008	0.009	0.006	0.007	0.006	0.003	0.004	0.004
SAMI	M/F	0.006	0.008	0.01	0.009	0.011	0.016	0.013	0.021	0.023	0.024	0.025	0.024	0.026	0.026	0.028	0.022	0.022	0.024	0.025	0.022	0.024
SAMIA	F	0.003	0.006	0.005	0.003	0.005	0.007	0.006	0.007	0.009	0.01	0.008	0.009	0.007	0.008	0.006	0.004	0.004	0.005	0.005	0.002	0.003
SAMIHA	F	0.003	0.003	0.003	0.005	0.005	0.006	0.008	0.008	0.004	0.005	0.007	0.006	0.004	0.005	0.004	0.002	0.002	0.002	0.003	0.002	0.001
SAMIR	M	0.008	0.007	0.009	0.01	0.008	0.012	0.012	0.012	0.015	0.009	0.011	0.007	0.009	0.01	0.011	0.01	0.009	0.006	0.01	0.008	0.006
SAMIRA	F	0.006	0.008	0.007	0.009	0.01	0.01	0.014	0.011	0.015	0.014	0.013	0.011	0.011	0.012	0.01	0.01	0.008	0.008	0.006	0.006	0.008
SAMIYA	F	0.002	0.003	0.004	0.004	0.004	0.004	0.006	0.006	0.006	0.006	0.005	0.005	0.005	0.006	0.004	0.003	0.004	0.003	0.003	0.004	0.003
SAMMY	M/F	0.006	0.006	0.005	0.006	0.005	0.008	0.007	0.005	0.006	0.008	0.008	0.006	0.007	0.008	0.007	0.006	0.004	0.004	0.004	0.005	0.005
SAMSON	M	0.005	0.004	0.005	0.004	0.005	0.005	0.004	0.006	0.007	0.007	0.006	0.011	0.01	0.012	0.009	0.011	0.009	0.013	0.009	0.014	0.014
SAMUAL	M	0.006	0.006	0.006	0.005	0.004	0.005	0.004	0.008	0.005	0.006	0.004	0.005	0.004	0.005	0.005	0.003	0.002	0.002	0.002	0.001	0.001
SAMUEL	M	1.003	1.048	1.013	1.047	1.024	0.946	0.912	0.86	0.937	0.873	0.782	0.757	0.706	0.662	0.621	0.57	0.522	0.497	0.473	0.422	0.378
SANA	M/F	0.022	0.019	0.024	0.028	0.031	0.039	0.046	0.034	0.033	0.025	0.024	0.028	0.024	0.028	0.023	0.022	0.017	0.016	0.014	0.014	0.013
SANAA	F	0.003	0.004	0.005	0.006	0.008	0.011	0.009	0.008	0.007	0.009	0.005	0.007	0.007	0.006	0.004	0.006	0.005	0.004	0.003	0.003	0.003
SANAH	F	0.007	0.011	0.007	0.007	0.008	0.01	0.008	0.006	0.005	0.003	0.004	0.003	0.004	0.003	0.001	0.001	0.002	0.001	0.001	0.001	0.001
SANDRA	F	0.005	0.005	0.003	0.003	0.005	0.006	0.004	0.005	0.006	0.006	0.006	0.011	0.008	0.01	0.01	0.007	0.011	0.009	0.009	0.007	0.007
SANIA	F	0.002	0.002	0.004	0.004	0.004	0.005	0.006	0.005	0.005	0.006	0.005	0.005	0.005	0.004	0.005	0.003	0.003	0.003	0.003	0.002	0.002
SANTIAGO	M	0.001	0.002	0.001	0.001	0.002	0.001	0.002	0.003	0.005	0.003	0.006	0.007	0.008	0.008	0.007	0.007	0.011	0.011	0.013	0.016	0.016
SANTINO	M	0.002	0.002	0.001	0.002	0.002	0.003	0.002	0.002	0.003	0.004	0.004	0.004	0.005	0.004	0.006	0.006	0.005	0.007	0.006	0.006	0.006
SAOIRSE	F	0.004	0.005	0.005	0.005	0.005	0.006	0.003	0.005	0.005	0.007	0.007	0.008	0.007	0.006	0.008	0.012	0.008	0.013	0.012	0.012	0.018
SAPPHIRE	F	0.009	0.009	0.011	0.011	0.01	0.012	0.012	0.011	0.012	0.012	0.015	0.013	0.012	0.015	0.015	0.021	0.02	0.023	0.022	0.021	0.02
SARA	F	0.066	0.061	0.06	0.064	0.065	0.069	0.072	0.064	0.059	0.074	0.078	0.081	0.084	0.085	0.086	0.079	0.087	0.086	0.093	0.095	0.095
SARAH	F	0.506	0.43	0.344	0.296	0.271	0.231	0.209	0.184	0.174	0.161	0.158	0.141	0.142	0.122	0.108	0.099	0.088	0.089	0.094	0.091	0.089
SARINA	F	0.003	0.002	0.004	0.003	0.003	0.003	0.005	0.003	0.005	0.003	0.004	0.003	0.004	0.006	0.005	0.005	0.004	0.007	0.004	0.004	0.004
SASHA	M/F	0.056	0.062	0.056	0.076	0.061	0.064	0.062	0.062	0.06	0.05	0.045	0.046	0.046	0.046	0.039	0.03	0.033	0.021	0.024	0.02	0.018
SASKIA	F	0.028	0.038	0.037	0.065	0.049	0.037	0.033	0.033	0.039	0.029	0.022	0.023	0.023	0.014	0.018	0.018	0.015	0.015	0.01	0.011	0.011
SAUL	M	0.012	0.012	0.012	0.021	0.022	0.017	0.015	0.013	0.016	0.015	0.016	0.012	0.011	0.01	0.01	0.01	0.011	0.01	0.01	0.008	0.007
SAVANNA	F	0.007	0.007	0.007	0.005	0.004	0.004	0.008	0.006	0.006	0.008	0.006	0.005	0.008	0.007	0.009	0.008	0.009	0.009	0.009	0.009	0.008
SAVANNAH	F	0.037	0.038	0.035	0.033	0.034	0.032	0.029	0.034	0.028	0.032	0.036	0.039	0.046	0.046	0.047	0.058	0.063	0.063	0.064	0.07	0.068
SAYED	M/F	0.004	0.003	0.003	0.004	0.004	0.004	0.003	0.005	0.004	0.004	0.005	0.005	0.004	0.004	0.004	0.005	0.004	0.005	0.004	0.002	0.004
SCARLET	F	0.007	0.011	0.01	0.01	0.012	0.019	0.022	0.024	0.018	0.045	0.051	0.045	0.047	0.054	0.051	0.046	0.05	0.045	0.036	0.038	0.028
SCARLETT	F	0.032	0.034	0.039	0.04	0.042	0.051	0.066	0.07	0.13	0.211	0.207	0.215	0.24	0.314	0.32	0.298	0.335	0.412	0.369	0.356	0.328
SCOTT	M	0.266	0.233	0.198	0.19	0.163	0.15	0.132	0.123	0.112	0.1	0.068	0.055	0.044	0.037	0.034	0.03	0.026	0.02	0.019	0.017	0.017
SEAMUS	M	0.005	0.004	0.007	0.007	0.006	0.007	0.007	0.006	0.006	0.007	0.006	0.007	0.006	0.004	0.005	0.004	0.004	0.005	0.004	0.005	0.003
SEAN	M	0.259	0.228	0.197	0.19	0.171	0.159	0.141	0.15	0.128	0.107	0.115	0.104	0.099	0.069	0.059	0.047	0.037	0.033	0.031	0.027	0.02
SEBASTIAN	M	0.064	0.065	0.07	0.073	0.073	0.078	0.095	0.11	0.108	0.116	0.115	0.125	0.14	0.165	0.186	0.224	0.254	0.285	0.308	0.31	0.311
SEBASTIEN	M	0.003	0.004	0.005	0.004	0.004	0.005	0.005	0.006	0.007	0.008	0.008	0.01	0.008	0.008	0.01	0.009	0.01	0.009	0.011	0.007	0.007
SELENA	F	0.003	0.002	0.004	0.002	0.004	0.004	0.002	0.003	0.004	0.005	0.003	0.004	0.004	0.005	0.005	0.006	0.007	0.008	0.01	0.009	0.01
SELINA	F	0.026	0.018	0.018	0.015	0.012	0.01	0.009	0.013	0.008	0.01	0.009	0.011	0.011	0.01	0.01	0.008	0.008	0.008	0.009	0.007	0.008
SEREN	M/F	0.007	0.009	0.008	0.016	0.023	0.023	0.026	0.028	0.028	0.044	0.047	0.055	0.063	0.069	0.063	0.069	0.082	0.077	0.073	0.067	0.06
SERENA	F	0.023	0.026	0.024	0.026	0.028	0.028	0.027	0.024	0.025	0.026	0.024	0.018	0.015	0.019	0.02	0.019	0.02	0.016	0.013	0.017	0.015
SETH	M	0.007	0.008	0.011	0.011	0.016	0.021	0.021	0.026	0.032	0.04	0.048	0.065	0.069	0.078	0.083	0.095	0.102	0.101	0.109	0.11	0.096
SHAAN	M/F	0.004	0.004	0.005	0.005	0.007	0.006	0.007	0.006	0.008	0.008	0.01	0.01	0.008	0.01	0.009	0.01	0.008	0.008	0.006	0.006	0.006
SHAE	M/F	0.003	0.004	0.01	0.009	0.009	0.006	0.006	0.007	0.008	0.01	0.011	0.01	0.008	0.009	0.009	0.01	0.012	0.008	0.009	0.009	0.009
SHAH	M/F	0.008	0.009	0.007	0.01	0.009	0.01	0.01	0.01	0.01	0.011	0.01	0.008	0.008	0.006	0.007	0.007	0.005	0.006	0.004	0.006	0.005
SHAKIRA	F	0.004	0.005	0.004	0.01	0.008	0.006	0.046	0.025	0.014	0.014	0.02	0.021	0.012	0.01	0.009	0.003	0.005	0.004	0.004	0.003	0.003
SHANAYA	F	0	0	0.001	0.002	0.001	0.002	0.002	0.003	0.002	0.003	0.002	0.003	0.002	0.002	0.004	0.003	0.004	0.01	0.012	0.013	0.013
SHANE	M/F	0.138	0.128	0.095	0.073	0.076	0.064	0.057	0.055	0.055	0.047	0.038	0.04	0.036	0.03	0.025	0.024	0.018	0.018	0.014	0.012	0.013
SHANIA	F	0.004	0.005	0.015	0.057	0.081	0.034	0.028	0.037	0.021	0.029	0.024	0.02	0.018	0.016	0.014	0.012	0.01	0.012	0.006	0.006	0.007
SHANICE	F	0.033	0.03	0.028	0.021	0.019	0.02	0.014	0.013	0.016	0.015	0.007	0.011	0.008	0.007	0.004	0.006	0.005	0.004	0.002	0.001	0.003
SHANNON	M/F	0.758	0.6	0.485	0.403	0.377	0.352	0.287	0.243	0.181	0.153	0.133	0.095	0.054	0.037	0.031	0.021	0.018	0.013	0.012	0.009	0.007
SHARNA	F	0.018	0.017	0.017	0.015	0.018	0.01	0.01	0.007	0.007	0.005	0.007	0.003	0.004	0.004	0.003	0.002	0.002	0.001	0.001	0.001	0
SHARON	F	0.007	0.008	0.007	0.007	0.006	0.006	0.007	0.006	0.008	0.01	0.01	0.01	0.01	0.005	0.006	0.005	0.005	0.005	0.005	0.005	0.005
SHAUN	M	0.126	0.117	0.093	0.083	0.068	0.063	0.057	0.056	0.052	0.04	0.041	0.041	0.032	0.03	0.022	0.02	0.013	0.012	0.01	0.011	0.009
SHAUNA	F	0.051	0.059	0.053	0.05	0.075	0.05	0.049	0.032	0.024	0.017	0.013	0.008	0.008	0.006	0.003	0.004	0.003	0.001	0.003	0.002	0.002
SHAWN	M	0.008	0.007	0.007	0.008	0.006	0.006	0.007	0.007	0.008	0.006	0.007	0.008	0.006	0.006	0.004	0.004	0.003	0.003	0.003	0.003	0.003
SHAY	M/F	0.008	0.018	0.027	0.019	0.018	0.022	0.035	0.037	0.04	0.051	0.054	0.051	0.042	0.045	0.052	0.04	0.043	0.033	0.034	0.033	0.024
SHAYAAN	M	0	0	0	0.001	0.001	0.001	0.001	0.001	0.002	0.004	0.002	0.004	0.004	0.007	0.008	0.007	0.008	0.009	0.005	0.006	0.006
SHAYAN	M/F	0	0.001	0.002	0.002	0.003	0.003	0.004	0.006	0.005	0.006	0.008	0.009	0.007	0.01	0.013	0.012	0.01	0.01	0.009	0.01	0.011
SHAYLA	F	0.001	0.002	0.002	0.004	0.004	0.007	0.005	0.009	0.007	0.007	0.008	0.009	0.009	0.01	0.01	0.009	0.007	0.007	0.007	0.008	0.004
SHAYNE	M/F	0.003	0.003	0.002	0.003	0.002	0.003	0.002	0.002	0.003	0.008	0.026	0.013	0.013	0.006	0.007	0.004	0.004	0.003	0.003	0.002	0.001
SHEA	M/F	0.004	0.007	0.008	0.016	0.01	0.01	0.014	0.015	0.012	0.016	0.013	0.013	0.01	0.013	0.01	0.007	0.008	0.008	0.005	0.007	0.007
SHEIKH	M/F	0.005	0.006	0.005	0.006	0.008	0.009	0.008	0.009	0.012	0.007	0.01	0.008	0.007	0.009	0.006	0.007	0.006	0.007	0.008	0.007	0.008
SHELBY	M/F	0.033	0.051	0.042	0.031	0.031	0.029	0.015	0.02	0.023	0.018	0.018	0.017	0.014	0.014	0.013	0.011	0.011	0.011	0.01	0.008	0.01
SHELDON	M/F	0.009	0.009	0.009	0.008	0.006	0.004	0.005	0.005	0.003	0.004	0.004	0.004	0.003	0.003	0.002	0.002	0.004	0.004	0.002	0.002	0.002
SHILOH	M/F	0.001	0.001	0.001	0.002	0.001	0.002	0.002	0.001	0.002	0.001	0.004	0.008	0.008	0.01	0.009	0.009	0.009	0.009	0.007	0.009	0.009
SHIVAM	M	0.003	0.005	0.004	0.007	0.005	0.006	0.006	0.004	0.004	0.003	0.004	0.004	0.004	0.004	0.004	0.003	0.003	0.003	0.003	0.003	0.003
SHIVANI	F	0.014	0.016	0.016	0.013	0.011	0.008	0.008	0.008	0.005	0.005	0.005	0.004	0.006	0.003	0.004	0.003	0.003	0.005	0.003	0.002	0.003
SHOAIB	M	0.003	0.003	0.003	0.016	0.012	0.006	0.009	0.006	0.005	0.005	0.004	0.005	0.002	0.002	0.001	0.002	0.002	0.003	0.001	0.002	0.002
SHONA	F	0.027	0.033	0.03	0.023	0.025	0.022	0.013	0.01	0.01	0.01	0.007	0.007	0.006	0.006	0.003	0.005	0.002	0.003	0.003	0.002	0.002
SHREYA	F	0.002	0.002	0.003	0.003	0.005	0.004	0.005	0.006	0.009	0.01	0.01	0.01	0.009	0.01	0.008	0.013	0.009	0.009	0.007	0.008	0.007
SIAN	M/F	0.119	0.125	0.11	0.09	0.09	0.072	0.068	0.057	0.048	0.037	0.032	0.025	0.02	0.019	0.019	0.019	0.013	0.008	0.005	0.005	0.005
SID	M	0.001	0.002	0.002	0.002	0.004	0.003	0.003	0.003	0.003	0.004	0.005	0.006	0.005	0.004	0.005	0.007	0.005	0.005	0.006	0.004	0.003
SIDNEY	M/F	0.009	0.008	0.01	0.011	0.014	0.011	0.013	0.015	0.017	0.02	0.024	0.024	0.029	0.031	0.031	0.03	0.033	0.036	0.034	0.04	0.037
SIDRA	F	0.005	0.006	0.004	0.006	0.005	0.006	0.006	0.007	0.005	0.007	0.005	0.003	0.004	0.005	0.004	0.002	0.004	0.003	0.003	0.004	0.004
SIENA	F	0.002	0.002	0.001	0.002	0.003	0.004	0.004	0.004	0.006	0.008	0.009	0.008	0.008	0.013	0.012	0.013	0.012	0.016	0.015	0.012	0.012
SIENNA	F	0.003	0.003	0.003	0.006	0.007	0.012	0.011	0.014	0.057	0.134	0.14	0.152	0.161	0.189	0.208	0.238	0.242	0.344	0.34	0.303	0.284
SILAS	M	0.003	0.003	0.002	0.004	0.003	0.004	0.005	0.004	0.004	0.005	0.005	0.005	0.006	0.005	0.005	0.004	0.004	0.005	0.005	0.005	0.003
SIMEON	M	0.011	0.009	0.009	0.008	0.009	0.004	0.008	0.007	0.005	0.009	0.005	0.007	0.006	0.007	0.004	0.006	0.004	0.006	0.006	0.005	0.006
SIMON	M	0.107	0.075	0.067	0.055	0.046	0.043	0.036	0.03	0.039	0.026	0.029	0.026	0.029	0.021	0.025	0.022	0.025	0.024	0.023	0.021	0.02
SIMONE	M/F	0.027	0.02	0.02	0.018	0.016	0.013	0.013	0.015	0.011	0.009	0.007	0.008	0.008	0.006	0.004	0.005	0.004	0.003	0.002	0.002	0.003
SIMRAN	M/F	0.043	0.04	0.041	0.043	0.043	0.047	0.045	0.042	0.035	0.029	0.026	0.028	0.021	0.024	0.021	0.018	0.018	0.014	0.015	0.015	0.013
SINEAD	F	0.033	0.038	0.034	0.04	0.028	0.031	0.028	0.054	0.032	0.024	0.022	0.017	0.016	0.01	0.01	0.011	0.012	0.011	0.009	0.009	0.004
SIOBHAN	F	0.054	0.046	0.038	0.034	0.032	0.021	0.021	0.015	0.014	0.01	0.011	0.009	0.006	0.006	0.006	0.004	0.004	0.003	0.002	0.002	0.002
SION	M/F	0.013	0.014	0.015	0.014	0.017	0.011	0.013	0.011	0.009	0.011	0.01	0.008	0.007	0.008	0.006	0.006	0.007	0.006	0.004	0.004	0.003
SKY	M/F	0.009	0.009	0.01	0.015	0.012	0.016	0.016	0.015	0.022	0.034	0.037	0.044	0.028	0.027	0.022	0.018	0.015	0.012	0.015	0.01	0.012
SKYE	M/F	0.021	0.03	0.034	0.049	0.054	0.058	0.069	0.076	0.083	0.106	0.126	0.147	0.128	0.138	0.125	0.108	0.1	0.093	0.081	0.079	0.077
SKYLA	F	0	0	0.001	0.002	0.003	0.002	0.003	0.004	0.004	0.006	0.006	0.012	0.009	0.016	0.02	0.026	0.038	0.047	0.056	0.063	0.056
SKYLAR	M/F	0	0	0.001	0.001	0.001	0.001	0.002	0.002	0.003	0.003	0.003	0.005	0.003	0.005	0.004	0.012	0.019	0.027	0.039	0.041	0.044
SKYLER	M/F	0	0	0.001	0.001	0.002	0.001	0.001	0.001	0.002	0.002	0.002	0.003	0.003	0.003	0.004	0.005	0.008	0.013	0.019	0.021	0.018
SOFIA	F	0.021	0.027	0.033	0.033	0.042	0.04	0.052	0.057	0.077	0.091	0.102	0.117	0.128	0.133	0.149	0.187	0.199	0.251	0.265	0.256	0.263
SOFIE	F	0.005	0.004	0.006	0.003	0.004	0.005	0.006	0.005	0.004	0.004	0.002	0.005	0.004	0.005	0.006	0.005	0.004	0.006	0.005	0.006	0.005
SOHAIL	M	0.013	0.009	0.01	0.011	0.011	0.01	0.006	0.008	0.007	0.005	0.004	0.005	0.004	0.004	0.004	0.003	0.001	0.002	0.001	0.001	0
SOL	M/F	0.001	0.002	0.007	0.008	0.012	0.012	0.011	0.01	0.01	0.008	0.008	0.008	0.006	0.005	0.005	0.006	0.006	0.005	0.005	0.003	0.005
SOLOMON	M	0.01	0.011	0.015	0.024	0.023	0.023	0.019	0.023	0.023	0.024	0.024	0.021	0.02	0.023	0.022	0.021	0.021	0.019	0.022	0.025	0.02
SONIA	F	0.02	0.016	0.016	0.015	0.015	0.013	0.016	0.014	0.009	0.008	0.009	0.011	0.01	0.009	0.008	0.009	0.01	0.009	0.009	0.007	0.01
SONNY	M	0.021	0.025	0.027	0.023	0.034	0.039	0.045	0.049	0.07	0.081	0.081	0.091	0.084	0.086	0.084	0.088	0.102	0.098	0.1	0.104	0.088
SOPHIA	F	0.084	0.093	0.099	0.092	0.104	0.104	0.112	0.123	0.148	0.157	0.184	0.219	0.23	0.26	0.304	0.399	0.426	0.43	0.431	0.428	0.412
SOPHIE	F	1.153	1.039	0.948	0.86	0.816	0.82	0.844	0.794	0.786	0.74	0.695	0.657	0.669	0.683	0.67	0.588	0.521	0.469	0.455	0.433	0.392
SORAYA	F	0.002	0.004	0.003	0.003	0.003	0.004	0.004	0.004	0.006	0.005	0.005	0.006	0.009	0.007	0.009	0.008	0.011	0.01	0.009	0.009	0.008
SPENCER	M/F	0.02	0.026	0.033	0.03	0.024	0.023	0.045	0.107	0.064	0.039	0.039	0.046	0.042	0.046	0.048	0.046	0.059	0.055	0.053	0.058	0.063
STACEY	M/F	0.083	0.061	0.047	0.029	0.031	0.024	0.02	0.016	0.017	0.013	0.015	0.011	0.01	0.008	0.009	0.007	0.006	0.004	0.005	0.004	0.002
STANLEY	M	0.018	0.02	0.019	0.027	0.028	0.033	0.032	0.038	0.051	0.058	0.067	0.078	0.079	0.096	0.11	0.123	0.133	0.141	0.166	0.168	0.159
STAR	M/F	0.003	0.003	0.003	0.004	0.003	0.004	0.003	0.005	0.004	0.005	0.005	0.006	0.009	0.009	0.008	0.007	0.009	0.006	0.005	0.006	0.004
STEFAN	M	0.036	0.03	0.025	0.028	0.02	0.018	0.02	0.014	0.015	0.013	0.014	0.013	0.011	0.013	0.012	0.013	0.021	0.017	0.023	0.02	0.021
STEFFAN	M	0.013	0.014	0.014	0.013	0.013	0.011	0.011	0.011	0.008	0.008	0.011	0.008	0.006	0.007	0.006	0.007	0.006	0.005	0.006	0.006	0.005
STELLA	F	0.007	0.007	0.009	0.015	0.016	0.017	0.017	0.019	0.019	0.02	0.021	0.019	0.02	0.016	0.018	0.024	0.02	0.02	0.021	0.018	0.022
STEPHANIE	F	0.206	0.183	0.141	0.122	0.121	0.106	0.09	0.08	0.057	0.051	0.041	0.038	0.037	0.031	0.027	0.024	0.023	0.016	0.018	0.019	0.021
STEPHEN	M	0.183	0.161	0.139	0.128	0.102	0.093	0.076	0.06	0.056	0.047	0.05	0.042	0.038	0.034	0.033	0.028	0.022	0.026	0.021	0.02	0.017
STEVEN	M	0.143	0.125	0.106	0.096	0.075	0.061	0.059	0.052	0.044	0.045	0.041	0.04	0.033	0.031	0.029	0.022	0.02	0.016	0.014	0.016	0.013
STEVIE	M/F	0.016	0.014	0.013	0.012	0.014	0.013	0.012	0.012	0.014	0.015	0.011	0.015	0.013	0.015	0.012	0.012	0.013	0.011	0.013	0.011	0.01
STORM	M/F	0.004	0.006	0.009	0.011	0.011	0.009	0.007	0.008	0.009	0.008	0.009	0.008	0.005	0.007	0.006	0.005	0.004	0.005	0.007	0.006	0.007
STUART	M	0.066	0.052	0.037	0.031	0.028	0.025	0.019	0.019	0.017	0.016	0.013	0.011	0.008	0.009	0.007	0.006	0.005	0.003	0.005	0.005	0.003
SUBHAAN	M	0.001	0.002	0.003	0.002	0.003	0.004	0.006	0.007	0.006	0.008	0.006	0.008	0.011	0.007	0.006	0.007	0.007	0.007	0.005	0.004	0.005
SUBHAN	M	0.002	0.002	0.003	0.004	0.005	0.005	0.006	0.009	0.009	0.008	0.01	0.013	0.013	0.013	0.013	0.015	0.013	0.014	0.012	0.01	0.013
SUFYAAN	M	0.002	0.003	0.004	0.005	0.004	0.005	0.007	0.004	0.005	0.006	0.006	0.005	0.004	0.006	0.004	0.004	0.005	0.004	0.005	0.003	0.004
SUFYAN	M	0.003	0.004	0.002	0.003	0.004	0.003	0.003	0.005	0.005	0.006	0.004	0.006	0.007	0.006	0.006	0.007	0.006	0.007	0.006	0.006	0.006
SULAIMAN	M	0.002	0.004	0.005	0.007	0.005	0.009	0.009	0.005	0.007	0.008	0.008	0.008	0.009	0.01	0.008	0.01	0.009	0.011	0.013	0.014	0.013
SULAYMAN	M	0.002	0.001	0.002	0.003	0.002	0.003	0.004	0.003	0.003	0.004	0.004	0.005	0.005	0.006	0.004	0.005	0.005	0.004	0.007	0.008	0.005
SULLIVAN	M	0.001	0.001	0.002	0.001	0.001	0.002	0.002	0.002	0.003	0.003	0.003	0.004	0.004	0.003	0.004	0.006	0.004	0.007	0.01	0.01	0.011
SULTAN	M/F	0.002	0.003	0.003	0.004	0.005	0.004	0.003	0.004	0.004	0.005	0.004	0.004	0.004	0.005	0.004	0.004	0.004	0.005	0.005	0.007	0.009
SUMAIYA	F	0.003	0.002	0.004	0.005	0.003	0.006	0.007	0.007	0.008	0.008	0.008	0.009	0.009	0.009	0.007	0.007	0.006	0.007	0.007	0.005	0.004
SUMAIYAH	F	0.002	0.003	0.004	0.004	0.006	0.005	0.005	0.005	0.005	0.004	0.004	0.004	0.005	0.005	0.004	0.004	0.004	0.007	0.004	0.003	0.003
SUMAYA	F	0.002	0.003	0.003	0.004	0.006	0.01	0.011	0.012	0.014	0.016	0.017	0.017	0.017	0.013	0.011	0.012	0.011	0.012	0.014	0.009	0.01
SUMAYYAH	F	0.004	0.005	0.005	0.01	0.013	0.012	0.014	0.016	0.013	0.015	0.014	0.013	0.013	0.015	0.012	0.011	0.012	0.012	0.014	0.015	0.014
SUMMER	F	0.033	0.042	0.05	0.055	0.05	0.056	0.058	0.105	0.122	0.143	0.151	0.202	0.346	0.315	0.278	0.256	0.21	0.184	0.167	0.141	0.119
SUMMER-ROSE	F	0	0	0	0	0	0.001	0	0.001	0.001	0.001	0.001	0.002	0.003	0.007	0.008	0.01	0.011	0.009	0.009	0.011	0.009
SUNNY	M/F	0.004	0.005	0.006	0.004	0.003	0.005	0.007	0.006	0.008	0.006	0.006	0.006	0.009	0.007	0.006	0.007	0.008	0.005	0.007	0.006	0.006
SUSAN	F	0.013	0.008	0.008	0.009	0.008	0.008	0.006	0.005	0.005	0.005	0.006	0.006	0.006	0.006	0.004	0.005	0.004	0.003	0.002	0.003	0.003
SUSANNA	F	0.006	0.005	0.006	0.006	0.005	0.004	0.004	0.005	0.004	0.004	0.005	0.004	0.003	0.004	0.004	0.002	0.005	0.005	0.005	0.004	0.003
SUSANNAH	F	0.018	0.015	0.013	0.009	0.008	0.009	0.01	0.007	0.009	0.008	0.007	0.007	0.006	0.006	0.003	0.005	0.004	0.004	0.002	0.004	0.002
SUZANNE	F	0.015	0.009	0.008	0.005	0.005	0.005	0.003	0.004	0.004	0.007	0.002	0.003	0.003	0.003	0.003	0.002	0.001	0.001	0.001	0.002	0.003
SYDNEY	M/F	0.018	0.019	0.027	0.03	0.037	0.037	0.042	0.042	0.038	0.038	0.032	0.032	0.029	0.037	0.029	0.027	0.026	0.024	0.024	0.027	0.021
SYED	M/F	0.039	0.034	0.041	0.043	0.041	0.047	0.049	0.053	0.052	0.048	0.055	0.053	0.058	0.052	0.048	0.052	0.062	0.058	0.059	0.058	0.046
SYEDA	F	0.014	0.021	0.02	0.02	0.02	0.023	0.028	0.028	0.026	0.028	0.031	0.022	0.031	0.027	0.03	0.031	0.029	0.027	0.027	0.026	0.031
SYLVIA	F	0.004	0.003	0.004	0.003	0.004	0.003	0.004	0.003	0.004	0.004	0.005	0.004	0.005	0.006	0.004	0.007	0.007	0.007	0.01	0.01	0.009
SYLVIE	F	0.002	0.002	0.002	0.003	0.003	0.004	0.004	0.004	0.006	0.006	0.01	0.008	0.009	0.012	0.012	0.011	0.013	0.015	0.015	0.019	0.015
SZYMON	M	0	0	0	0	0	0	0	0.001	0.001	0.004	0.007	0.017	0.021	0.027	0.028	0.024	0.023	0.023	0.017	0.023	0.025
TABITHA	F	0.021	0.026	0.026	0.031	0.034	0.036	0.035	0.04	0.042	0.042	0.04	0.037	0.041	0.038	0.042	0.044	0.042	0.043	0.044	0.043	0.039
TAHA	M/F	0.001	0.002	0.001	0.002	0.003	0.004	0.005	0.003	0.006	0.008	0.006	0.008	0.007	0.009	0.011	0.009	0.008	0.01	0.009	0.007	0.009
TAHLIA	F	0.002	0.003	0.002	0.004	0.003	0.004	0.004	0.003	0.006	0.01	0.01	0.011	0.01	0.01	0.011	0.008	0.01	0.007	0.01	0.011	0.008
TAI	M/F	0.002	0.003	0.003	0.005	0.007	0.006	0.008	0.009	0.007	0.007	0.006	0.005	0.006	0.005	0.007	0.005	0.003	0.002	0.004	0.003	0.003
TALHA	M	0.004	0.003	0.004	0.005	0.005	0.005	0.006	0.006	0.009	0.008	0.009	0.006	0.007	0.01	0.009	0.007	0.009	0.009	0.008	0.01	0.006
TALIA	F	0.014	0.012	0.014	0.019	0.027	0.023	0.024	0.032	0.032	0.036	0.028	0.03	0.028	0.025	0.023	0.027	0.027	0.029	0.03	0.032	0.031
TALLULAH	F	0.009	0.008	0.009	0.008	0.012	0.017	0.018	0.019	0.025	0.025	0.032	0.025	0.032	0.029	0.034	0.035	0.033	0.029	0.028	0.023	0.027
TAMARA	F	0.065	0.056	0.05	0.037	0.031	0.024	0.022	0.016	0.019	0.021	0.017	0.017	0.017	0.012	0.013	0.014	0.015	0.012	0.013	0.013	0.012
TAMMY	F	0.015	0.012	0.009	0.009	0.007	0.008	0.007	0.008	0.007	0.005	0.006	0.004	0.005	0.004	0.002	0.003	0.002	0.001	0.002	0.002	0.001
TAMSIN	F	0.022	0.021	0.016	0.016	0.018	0.015	0.018	0.013	0.014	0.017	0.013	0.015	0.013	0.012	0.009	0.008	0.007	0.006	0.005	0.005	0.003
TAMZIN	F	0.004	0.003	0.004	0.015	0.031	0.033	0.036	0.033	0.031	0.031	0.027	0.014	0.018	0.01	0.011	0.008	0.007	0.006	0.005	0.003	0.002
TANIA	F	0.008	0.01	0.008	0.009	0.008	0.008	0.007	0.012	0.006	0.008	0.007	0.005	0.004	0.006	0.004	0.003	0.002	0.002	0.003	0.002	0.003
TANISHA	F	0.014	0.018	0.014	0.019	0.018	0.013	0.012	0.015	0.017	0.018	0.019	0.015	0.019	0.02	0.02	0.018	0.013	0.012	0.007	0.008	0.007
TANYA	F	0.028	0.027	0.021	0.022	0.021	0.022	0.019	0.02	0.02	0.017	0.016	0.013	0.01	0.009	0.007	0.008	0.007	0.003	0.005	0.004	0.005
TARA	F	0.069	0.075	0.078	0.07	0.061	0.054	0.048	0.04	0.034	0.034	0.029	0.026	0.023	0.019	0.018	0.014	0.016	0.015	0.012	0.012	0.015
TARAN	M/F	0.006	0.006	0.006	0.006	0.009	0.009	0.011	0.01	0.01	0.009	0.008	0.01	0.01	0.009	0.006	0.006	0.009	0.007	0.005	0.007	0.005
TARIQ	M	0.006	0.007	0.012	0.01	0.009	0.011	0.01	0.009	0.007	0.008	0.007	0.006	0.005	0.004	0.004	0.005	0.004	0.004	0.003	0.003	0.003
TARYN	M/F	0.006	0.005	0.006	0.007	0.007	0.007	0.009	0.009	0.006	0.005	0.007	0.005	0.004	0.005	0.005	0.005	0.003	0.003	0.003	0.002	0.002
TASNEEM	F	0.004	0.006	0.004	0.006	0.005	0.005	0.007	0.006	0.008	0.004	0.005	0.004	0.005	0.005	0.004	0.005	0.005	0.005	0.005	0.005	0.006
TASNIM	F	0.007	0.008	0.01	0.008	0.01	0.013	0.012	0.008	0.011	0.01	0.009	0.007	0.008	0.006	0.006	0.005	0.004	0.004	0.003	0.004	0.003
TATE	M/F	0.004	0.005	0.006	0.007	0.008	0.006	0.008	0.01	0.008	0.011	0.01	0.009	0.009	0.008	0.009	0.012	0.019	0.023	0.024	0.02	0.02
TATIANA	F	0.003	0.004	0.005	0.004	0.005	0.007	0.007	0.008	0.008	0.006	0.009	0.006	0.008	0.005	0.006	0.006	0.005	0.006	0.005	0.005	0.004
TAYA	F	0.004	0.005	0.004	0.004	0.009	0.01	0.008	0.013	0.014	0.01	0.016	0.014	0.012	0.014	0.015	0.013	0.013	0.01	0.008	0.008	0.006
TAYLA	M/F	0.022	0.024	0.024	0.026	0.026	0.029	0.03	0.033	0.026	0.021	0.023	0.027	0.024	0.027	0.019	0.018	0.018	0.01	0.009	0.008	0.004
TAYLAN	M	0	0.001	0.001	0.001	0.002	0.002	0.001	0.004	0.004	0.004	0.006	0.005	0.005	0.006	0.005	0.009	0.01	0.009	0.007	0.006	0.006
TAYLER	M/F	0.01	0.01	0.007	0.011	0.011	0.01	0.007	0.01	0.009	0.006	0.005	0.005	0.005	0.007	0.006	0.003	0.004	0.002	0.003	0.001	0.001
TAYLOR	M/F	0.113	0.14	0.166	0.159	0.19	0.249	0.222	0.211	0.203	0.178	0.175	0.169	0.166	0.168	0.148	0.14	0.136	0.119	0.079	0.071	0.064
TEAGAN	M/F	0.001	0.003	0.003	0.003	0.007	0.011	0.016	0.019	0.018	0.024	0.029	0.027	0.025	0.026	0.024	0.022	0.017	0.011	0.01	0.007	0.006
TED	M	0.003	0.002	0.005	0.005	0.007	0.009	0.011	0.012	0.015	0.014	0.019	0.017	0.018	0.018	0.025	0.03	0.034	0.049	0.057	0.059	0.058
TEDDIE	M/F	0	0.001	0	0.001	0.001	0	0.001	0.002	0.001	0.003	0.003	0.004	0.004	0.007	0.007	0.009	0.011	0.013	0.02	0.023	0.028
TEDDY	M/F	0.004	0.005	0.004	0.006	0.007	0.011	0.017	0.015	0.017	0.02	0.025	0.029	0.028	0.033	0.04	0.057	0.063	0.11	0.162	0.225	0.235
TEEGAN	M/F	0.001	0.002	0.003	0.004	0.004	0.007	0.007	0.008	0.009	0.012	0.012	0.009	0.012	0.012	0.012	0.009	0.009	0.006	0.006	0.004	0.003
TEGAN	M/F	0.018	0.027	0.029	0.03	0.051	0.083	0.079	0.093	0.082	0.084	0.087	0.074	0.064	0.063	0.051	0.04	0.034	0.021	0.02	0.015	0.011
TEIGAN	M/F	0.001	0.007	0.009	0.009	0.015	0.019	0.022	0.022	0.023	0.021	0.023	0.015	0.014	0.013	0.01	0.01	0.009	0.007	0.006	0.006	0.005
TERENCE	M	0.009	0.01	0.008	0.007	0.006	0.006	0.006	0.005	0.006	0.004	0.006	0.005	0.005	0.005	0.004	0.004	0.004	0.005	0.003	0.003	0.004
TERESA	F	0.008	0.006	0.004	0.006	0.005	0.006	0.004	0.003	0.006	0.004	0.003	0.003	0.004	0.004	0.005	0.003	0.006	0.004	0.003	0.004	0.005
TERRI	F	0.022	0.015	0.011	0.008	0.008	0.01	0.005	0.006	0.004	0.003	0.003	0.004	0.003	0.002	0.001	0.001	0.001	0.001	0.001	0.001	0
TERRY	M/F	0.013	0.014	0.01	0.009	0.01	0.007	0.007	0.007	0.007	0.008	0.009	0.011	0.008	0.008	0.007	0.007	0.005	0.004	0.005	0.005	0.004
TESS	F	0.006	0.006	0.006	0.006	0.011	0.009	0.012	0.01	0.013	0.015	0.014	0.01	0.011	0.015	0.012	0.012	0.01	0.009	0.008	0.009	0.008
TESSA	F	0.013	0.012	0.012	0.009	0.01	0.009	0.009	0.01	0.006	0.009	0.009	0.01	0.009	0.008	0.01	0.009	0.011	0.01	0.011	0.01	0.01
THALIA	F	0.003	0.003	0.003	0.005	0.008	0.008	0.009	0.008	0.011	0.009	0.009	0.011	0.01	0.008	0.011	0.007	0.006	0.01	0.01	0.01	0.009
THEA	F	0.01	0.011	0.017	0.016	0.024	0.023	0.022	0.024	0.029	0.03	0.032	0.034	0.031	0.028	0.03	0.032	0.033	0.072	0.106	0.159	0.177
THEO	M	0.02	0.022	0.022	0.025	0.041	0.052	0.057	0.067	0.082	0.078	0.121	0.153	0.198	0.203	0.221	0.211	0.243	0.274	0.314	0.328	0.357
[truncated: 140 more rows]
