# Supplementary material for: Network analysis of the social and demographic influences on name choice within the UK (1838-2016)
Source: PLoS One. 2018 Oct 31;13(10):e0205759. doi: 10.1371/journal.pone.0205759 (PMC6209202; doi:10.1371/journal.pone.0205759)
Supplement: S14 Table — (XLSX) [file pone.0205759.s015.xlsx]

## Sheet: Table S14
Table S14. Clusters of names with similar usage profiles in the Office for National Statistics dataset, obtained after network analysis of forename usage (as a percentage of total registered forenames per year).
The raw data used for this analysis (usage profiles of forenames, as a percentage of registered births per year) is available in Table S13. This data was processed using the network analysis tool Graphia Professional, which generates a network graph from the name usage profiles.
Histograms are output by Graphia Professional. In each case, the vertical axis shows the average usage of each name in the cluster as a percentage of the registered forenames per year.
Name	Cluster	No. of connections made by this node (name)	Histograms of the usage profile of each cluster of names
AADAM	1	195
AAHIL	1	474
AAMINAH	1	432
AANYA	1	227
AARAV	1	522
AARYAN	1	467
AAYAN	1	190
ABDULLAH	1	459
ABDULRAHMAN	1	307
ABEL	1	308
ADA	1	417
ADDISON	1	383
ADELAIDE	1	335
ADRIAN	1	190
ADRIANA	1	538
AGATHA	1	497
AGNES	1	373
AHMAD	1	390
AILA	1	539
AISHA	1	489
AIZA	1	496
AIZAH	1	318
AKIRA	1	174
ALAN	1	242
ALAYNA	1	518
ALBA	1	397
ALBERT	1	480
ALBIE	1	394
ALBY	1	279
ALEENA	1	480
ALEKSANDER	1	518
ALEKSANDRA	1	313
ALESSIA	1	410
ALEXA	1	442
ALEXANDRU	1	499
ALEXIS	1	385
ALFRED	1	113
ALICJA	1	544
ALISA	1	504
ALISSA	1	145
ALIVIA	1	455
ALIZA	1	487
ALLEGRA	1	401
ALMA	1	537
ALYSSIA	1	499
AMALIA	1	397
AMALIE	1	513
AMARA	1	556
AMARI	1	531
AMAYA	1	529
AMEERA	1	435
AMEERAH	1	523
AMELIA	1	434
AMELIA-ROSE	1	365
AMINAH	1	410
AMIRA	1	480
AMIRAH	1	499
ANA	1	409
ANABELLE	1	297
ANAIYA	1	490
ANASTASIA	1	6
ANAYA	1	491
ANAYAH	1	356
ANDREI	1	409
ANGELO	1	266
ANNABELLA	1	546
ANNABELLE	1	517
ANTONI	1	517
AOIFE	1	464
ARABELLA	1	439
ARCHER	1	395
ARCHIE	1	496
ARIA	1	177
ARIAN	1	150
ARIANA	1	414
ARIANNA	1	469
ARIELLA	1	373
ARJAN	1	170
ARJUN	1	251
ARLO	1	158
ARTHUR	1	492
ARYA	1	402
ASHER	1	386
ASIYA	1	521
ASTRID	1	494
ATHENA	1	316
AUBREY	1	316
AUDREY	1	509
AURELIA	1	524
AURORA	1	271
AUSTIN	1	525
AUTUMN	1	477
AVA	1	491
AVA-MAE	1	443
AVA-ROSE	1	433
AVNEET	1	434
AXEL	1	307
AYA	1	575
AYAAN	1	531
AYAH	1	504
AYAN	1	558
AYANA	1	505
AYAT	1	345
AYDEN	1	576
AYDIN	1	517
AYLA	1	487
AYUB	1	200
AZAAN	1	534
BARNABY	1	539
BARNEY	1	242
BEATRICE	1	606
BEATRIX	1	502
BEAU	1	525
BELLA	1	465
BELLA-ROSE	1	381
BELLE	1	480
BENTLEY	1	246
BERTIE	1	442
BETSY	1	445
BETTY	1	557
BIANCA	1	235
BLAKE	1	551
BLOSSOM	1	544
BOBBY	1	418
BODHI	1	220
BONNIE	1	369
BRODY	1	545
BRUCE	1	83
BRUNO	1	233
BRYAN	1	363
BUDDY	1	418
CADI	1	5
CAELAN	1	351
CAIRO	1	504
CALEB	1	511
CALLIE	1	69
CAOIMHE	1	390
CARSON	1	569
CARTER	1	435
CASPER	1	593
CASSIUS	1	561
CECILIA	1	440
CECILY	1	520
CHASE	1	551
CHESTER	1	179
CILLIAN	1	373
CLARA	1	385
CLARK	1	340
CLAYTON	1	50
CLEMENTINE	1	533
CLEO	1	153
COBY	1	431
COHEN	1	576
COLBY	1	1
CONSTANCE	1	144
COOPER	1	479
CORA	1	345
CRUZ	1	565
DAISIE	1	305
DAISY-MAE	1	511
DAISY-MAY	1	356
DAKOTA	1	355
DAMIAN	1	261
DANIYAL	1	294
DAPHNE	1	458
DARA	1	8
DARCEY	1	584
DARCI	1	371
DARCIE	1	535
DARCY	1	589
DARIA	1	531
DAWSON	1	529
DAWUD	1	377
DEEN	1	387
DELILAH	1	473
DENIS	1	494
DENIZ	1	125
DENNIS	1	19
DEXTER	1	458
DIANA	1	391
DIEGO	1	400
DOLCIE	1	488
DOLLY	1	387
DOMINIK	1	447
DORIAN	1	416
DOROTHY	1	373
DOUGIE	1	381
DULCIE	1	105
EADIE	1	507
EBEN	1	111
EDDIE	1	492
EDEN	1	498
EDGAR	1	398
EDIE	1	531
EDISON	1	399
EDITH	1	501
EDWARD	1	273
EDWIN	1	206
EESA	1	576
EFFIE	1	433
EISA	1	526
ELA	1	368
ELENA	1	130
ELI	1	488
ELIANA	1	559
ELIAS	1	504
ELIF	1	477
ELIJAH	1	517
ELINA	1	533
ELIS	1	293
ELISA	1	491
ELIZA	1	527
ELLA-MAE	1	552
ELLA-MAY	1	322
ELLA-ROSE	1	468
ELLIE-ROSE	1	471
ELODIE	1	544
ELSA	1	11
ELSIE	1	475
EMA	1	487
EMAAN	1	565
EMANUEL	1	133
EMELIA	1	435
EMERSON	1	311
EMIL	1	215
EMILIA	1	573
EMILIJA	1	446
EMILIO	1	53
EMILY-ROSE	1	416
EMMANUELLA	1	137
EMMELINE	1	400
EMMIE	1	527
EMMY	1	417
ENZO	1	583
ERIC	1	413
ERIK	1	409
ERNEST	1	512
ERYN	1	135
ESA	1	519
ESHAAL	1	466
ESHAL	1	255
ESMAE	1	344
ESME	1	562
ESMEE	1	416
ESTHER	1	78
ETTA	1	314
EVA	1	528
EVANGELINE	1	5
EVELYN	1	538
EVIE-MAE	1	495
EVIE-ROSE	1	513
EZEKIEL	1	555
EZRA	1	157
FABIAN	1	528
FATIMA	1	547
FATIMAH	1	525
FEARNE	1	534
FELICITY	1	407
FELIX	1	581
FILIP	1	469
FINLEY	1	516
FINNLEY	1	428
FLETCHER	1	566
FLORA	1	23
FLORENCE	1	516
FLYNN	1	302
FRANCIS	1	2
FRANCISZEK	1	521
FRANK	1	487
FRANKIE	1	577
FRANKLIN	1	402
FRANKY	1	484
FREDDIE	1	565
FREDDY	1	571
FREDERICK	1	521
FREYJA	1	532
GABRIEL	1	393
GABRIELA	1	488
GABRIELE	1	380
GENEVIEVE	1	1
GEORGIANA	1	3
GIULIA	1	366
GRACIE-MAE	1	552
GRACIE-MAY	1	502
GRAYSON	1	343
GRETA	1	522
GWEN	1	380
HADI	1	345
HADLEY	1	458
HAFSA	1	311
HAJRAH	1	347
HALLE	1	113
HALLIE	1	457
HANIYA	1	328
HANNA	1	491
HARI	1	468
HARLEEN	1	375
HARLEY	1	384
HARLOW	1	342
HARMONY	1	294
HARPER	1	206
HARRI	1	405
HARRIS	1	257
HASHIM	1	107
HATTIE	1	433
HAWA	1	419
HAZEL	1	109
HEATH	1	528
HECTOR	1	517
HEIDI	1	512
HENLEY	1	312
HENRI	1	326
HENRIETTA	1	118
HENRY	1	537
HETTIE	1	446
HIBA	1	258
HUBERT	1	358
HUDSON	1	405
HUGO	1	413
HUNTER	1	309
HUSSAIN	1	415
IBRAHEEM	1	561
IBRAHIM	1	506
IDA	1	408
IDRIS	1	286
IGOR	1	405
ILYAS	1	575
INAAYA	1	515
INAYA	1	482
INAYAH	1	526
INDIANA	1	543
INDIE	1	459
INDIGO	1	496
IRIS	1	593
ISA	1	377
ISAAC	1	616
ISABELLA	1	453
ISAIAH	1	573
ISHAAN	1	346
ISHAQ	1	545
ISLA	1	550
ISLA-ROSE	1	328
ISMAEEL	1	401
ISMAEL	1	365
ISRA	1	453
ISRAEL	1	452
ISSAC	1	536
IVAN	1	532
IVY	1	362
IYLA	1	454
IZABELLA	1	471
JACE	1	403
JACKSON	1	515
JACOB	1	344
JAKUB	1	327
JAN	1	573
JANA	1	76
JANELLE	1	5
JANNAH	1	345
JANNAT	1	521
JASLEEN	1	378
JASPER	1	555
JAX	1	229
JAXON	1	283
JAXSON	1	265
JAYLEN	1	384
JENSEN	1	526
JENSON	1	472
JEREMIAH	1	561
JESSE	1	314
JOEY	1	287
JOHAN	1	3
JONAH	1	541
JONAS	1	493
JORGIE	1	33
JOSIAH	1	531
JOVAN	1	382
JUDAH	1	481
JUDE	1	369
JULIA	1	254
JULIAN	1	413
JUNIOR	1	437
KABIR	1	262
KACPER	1	373
KAIA	1	3
KAIDEN	1	379
KALEB	1	450
KAMIL	1	265
KAROLINA	1	264
KASPER	1	549
KAYDEN	1	343
KAYLAN	1	270
KENDALL	1	206
KEVIN	1	86
KHADIJA	1	556
KHADIJAH	1	553
KHLOE	1	230
KINGSLEY	1	121
KIT	1	178
KLARA	1	521
KOBE	1	325
KOBI	1	530
KOBY	1	507
KODY	1	267
KYLAN	1	379
LACEY-MAE	1	310
LACIE	1	224
LAINEY	1	304
LAITH	1	515
LANA	1	235
LAVINIA	1	239
LAWSON	1	428
LAYLA	1	462
LAYTON	1	420
LEELA	1	284
LEIGHTON	1	383
LENA	1	505
LENNIE	1	524
LENNOX	1	451
LENNY	1	586
LEO	1	579
LEONARD	1	500
LEONARDO	1	533
LEONIDAS	1	563
LEXI	1	199
LIANA	1	481
LILA	1	459
LILAH	1	496
LILIANA	1	514
LILLIAN	1	461
LILLIE-MAE	1	318
LILLY-MAE	1	455
LILLY-MAI	1	132
LILLY-MAY	1	275
LILLY-ROSE	1	416
LILY-MAE	1	362
LILY-ROSE	1	490
LINA	1	161
LINCOLN	1	434
LIVIA	1	506
LIYANA	1	517
LOCHLAN	1	163
LOGAN	1	549
LOLA	1	391
LOLA-ROSE	1	392
LORENZO	1	533
LOTTIE	1	559
LOUIE	1	466
LUCA	1	408
LUCAS	1	387
LUCCA	1	295
LUCIA	1	240
LUCIAN	1	551
LUKA	1	342
LUKAS	1	505
LUNA	1	258
LYLA	1	598
LYRA	1	545
MABEL	1	547
MACI	1	58
MACIE	1	338
MADDOX	1	373
MADIHA	1	34
MAEVE	1	371
MAGDALENA	1	285
MAGGIE	1	594
MAGNUS	1	445
MAHDI	1	208
MAHIR	1	2
MAHNOOR	1	212
MAIRA	1	529
MAISON	1	245
MAIYA	1	347
MAJA	1	295
MAKSYMILIAN	1	358
MALAKAI	1	375
MALI	1	297
MALIK	1	240
MANHA	1	443
MARCEL	1	560
MARGOT	1	165
MARIA	1	375
MARIO	1	401
MARLEY	1	321
MARNI	1	5
MARNIE	1	187
MARTA	1	281
MARTHA	1	487
MARWA	1	464
MARYAM	1	594
MASON	1	542
MATAS	1	566
MATEO	1	561
MATILDA	1	552
MATTEO	1	437
MAXIMILIAN	1	401
MAXIMUS	1	551
MAXWELL	1	517
MAYA	1	583
MD	1	26
MEADOW	1	535
MEHREEN	1	54
MELODY	1	529
MEREDITH	1	24
MIA-ROSE	1	457
MICAH	1	247
MIGUEL	1	58
MIKOLAJ	1	450
MILA	1	353
MILAN	1	357
MILANA	1	470
MILENA	1	510
MILLER	1	513
MILO	1	533
MINA	1	275
MINNIE	1	476
MIYA	1	276
MONTGOMERY	1	468
MONTY	1	508
MOSES	1	214
MUHAMMAD	1	612
MUHAMMED	1	441
MUSA	1	575
MUSTAFA	1	521
MYAH	1	397
MYLA	1	446
MYLO	1	489
NANCY	1	474
NATALIA	1	354
NATAN	1	443
NATE	1	579
NEAVE	1	68
NELLIE	1	208
NELLY	1	498
NEVAEH	1	509
NICO	1	446
NICOLAS	1	458
NIEVE	1	220
NIKODEM	1	519
NIKOLA	1	334
NIKOLAS	1	369
NINA	1	244
NOA	1	474
NOAH	1	589
NOEL	1	502
NOOR	1	280
NORA	1	355
NORAH	1	339
NUSAYBAH	1	444
NYLA	1	521
NYLAH	1	448
OAKLEY	1	475
OISIN	1	54
OLAF	1	451
OLIVE	1	484
OLIVIA-ROSE	1	368
OLIVIER	1	327
OLIWIER	1	316
OLLIE	1	432
OLLY	1	102
OMER	1	212
OPHELIA	1	487
ORLA	1	517
ORLAITH	1	568
ORSON	1	516
OSCAR	1	582
OSIAN	1	395
OSKAR	1	437
OTIS	1	499
OTTILIE	1	257
OTTO	1	482
PAISLEY	1	30
PARKER	1	253
PAYTON	1	240
PEARL	1	565
PENELOPE	1	303
PENNY	1	296
PEYTON	1	308
PHOEBE	1	164
PHOENIX	1	481
PIOTR	1	325
PIPER	1	165
PIPPA	1	484
PIXIE	1	413
POLA	1	493
POPPIE	1	489
POPPY	1	500
PRESLEY	1	213
PRIMROSE	1	193
QUINN	1	448
RAE	1	71
RAFAEL	1	556
RAFE	1	441
RAFFERTY	1	561
RAHMA	1	65
RALPH	1	441
RALPHIE	1	428
RANIA	1	278
RAPHAEL	1	598
RAY	1	359
RAYA	1	559
RAYAAN	1	465
RAYAN	1	605
RAYYAN	1	555
REGGIE	1	395
REGINALD	1	258
REID	1	167
REMI	1	8
REMY	1	235
RENAE	1	400
REUBEN	1	619
REX	1	319
RICO	1	291
RILEY	1	167
RITA	1	356
RIVER	1	443
ROBIN	1	165
ROCCO	1	602
ROCKY	1	345
ROMAN	1	513
ROMEO	1	506
RONNIE	1	567
ROSA	1	528
ROSALIE	1	375
ROSE	1	576
ROSIE	1	226
ROWAN	1	554
RUBEN	1	493
RUBY-MAE	1	341
RUDI	1	402
RUDY	1	574
RUEBEN	1	343
RUFUS	1	553
RUMAYSA	1	560
RUPERT	1	342
RUQAYYAH	1	204
RYDER	1	555
SAARA	1	215
SAFAA	1	542
SAFIYYAH	1	388
SAFWAN	1	228
SAHIB	1	528
SAMSON	1	252
SANTIAGO	1	540
SANTINO	1	443
SAOIRSE	1	328
SAPPHIRE	1	425
SARA	1	426
SAVANNAH	1	447
SCARLETT	1	520
SEBASTIAN	1	560
SELENA	1	417
SEREN	1	449
SETH	1	583
SHANAYA	1	319
SHAYAAN	1	305
SHAYAN	1	354
SHILOH	1	291
SIDNEY	1	577
SIENA	1	459
SIENNA	1	565
SKYLA	1	481
SKYLAR	1	355
SKYLER	1	360
SOFIA	1	590
SONNY	1	378
SOPHIA	1	566
SORAYA	1	351
STANLEY	1	608
SULAIMAN	1	149
SULAYMAN	1	43
SULLIVAN	1	448
SULTAN	1	35
SUMMER-ROSE	1	436
SYLVIA	1	400
SYLVIE	1	566
SZYMON	1	317
TATE	1	323
TAYLAN	1	208
TED	1	513
TEDDIE	1	434
TEDDY	1	326
THEA	1	221
THEO	1	613
THEODORA	1	218
THEODORE	1	401
TOBIAS	1	338
TOMASZ	1	320
TOMMIE	1	111
TOMMY	1	174
TOMMY-LEE	1	62
TYLER-JAMES	1	128
VALENTINA	1	474
VEER	1	435
VERONICA	1	17
VICTOR	1	532
VIENNA	1	76
VINCENT	1	554
VINNIE	1	592
VINNY	1	424
VIOLET	1	578
VIVIENNE	1	467
WALTER	1	373
WIKTOR	1	299
WILFRED	1	492
WILLOW	1	515
WILSON	1	461
WOODY	1	501
WREN	1	332
WYATT	1	442
XANDER	1	505
XAVIER	1	392
YAHYA	1	576
YAQUB	1	567
YARA	1	285
YASEEN	1	271
YOUSEF	1	389
YOUSUF	1	338
YUNUS	1	542
YUSUF	1	625
YUVRAJ	1	277
ZACHARY	1	501
ZAHRAA	1	75
ZAINAB	1	382
ZAKARIA	1	73
ZAKARIYA	1	615
ZAKARIYYA	1	402
ZANDER	1	366
ZAYAAN	1	363
ZAYAN	1	526
ZAYD	1	527
ZAYN	1	418
ZEYNEP	1	1
ZION	1	479
ZOEY	1	328
ZOFIA	1	548
ZOHA	1	307
ZOYA	1	534
ZUZANNA	1	478
AAMIR	2	144
AARON	2	359
ABBEY	2	349
ABBIGAIL	2	189
ADAM	2	350
ADEEL	2	180
ADELE	2	57
AILSA	2	22
AISLING	2	182
AKASH	2	306
ALASDAIR	2	245
ALASTAIR	2	314
ALEC	2	133
ALED	2	236
ALEX	2	203
ALEXANDER	2	342
ALEXANDRA	2	337
ALEXANDRIA	2	78
ALISON	2	251
ALISTAIR	2	260
ALIX	2	360
AMANDA	2	95
AMANDEEP	2	254
AMBER	2	79
AMI	2	217
AMIE	2	303
AMY	2	370
ANDRE	2	22
ANDREW	2	320
ANEESA	2	290
ANGHARAD	2	294
ANGUS	2	231
ANISAH	2	224
ANISHA	2	182
ANITA	2	5
ANNA	2	210
ANNE	2	234
ANTHONY	2	308
ANTONY	2	288
AQIB	2	255
ARRAN	2	324
ARRON	2	368
ASHLEIGH	2	318
ASHLEY	2	276
ASIM	2	286
ATLANTA	2	290
BECKY	2	331
BENEDICT	2	68
BETH	2	368
BETHAN	2	368
BETHANIE	2	300
BETHANY	2	341
BILLIE	2	220
BILLIE-JO	2	99
BILLY	2	76
BRAD	2	304
BRADLEY	2	370
BRANDON	2	215
BRENDAN	2	316
BRETT	2	338
BRIDIE	2	323
BRIONY	2	329
BRITTANY	2	16
BROGAN	2	317
BRONTE	2	104
BRONWEN	2	249
BRONWYN	2	212
BRYONY	2	336
CAINE	2	71
CALLUM	2	255
CALUM	2	30
CANDICE	2	99
CARA	2	66
CARL	2	330
CARLA	2	350
CARLY	2	280
CAROLINE	2	285
CARRIE	2	260
CASSANDRA	2	63
CATHERINE	2	331
CATRIONA	2	339
CELINE	2	141
CERI	2	326
CHAD	2	349
CHANTEL	2	251
CHANTELLE	2	350
CHARIS	2	93
CHARLENE	2	250
CHARLES	2	319
CHARLEY	2	121
CHARLOTTE	2	376
CHARLY	2	151
CHARMAINE	2	309
CHELSEA	2	342
CHELSEY	2	116
CHELSIE	2	329
CHEYENNE	2	183
CHLOE	2	240
CHRISTIAN	2	324
CHRISTIE	2	293
CHRISTINA	2	316
CHRISTINE	2	201
CHRISTOPHER	2	307
CLAIRE	2	243
CLARE	2	269
CLARISSA	2	113
CLAUDIA	2	226
CONNER	2	293
CONNOR	2	358
CONOR	2	279
CORAL	2	219
CORY	2	259
COURTENEY	2	250
COURTNEY	2	209
CRAIG	2	332
CURTIS	2	317
DAFYDD	2	147
DALE	2	157
DAMON	2	122
DANA	2	175
DANE	2	26
DANIEL	2	346
DANIELLA	2	325
DANIELLE	2	278
DANNI	2	229
DANNY	2	256
DARNELL	2	81
DARREN	2	316
DARYL	2	108
DAVID	2	206
DAYNA	2	272
DEAN	2	291
DEANNA	2	294
DECLAN	2	244
DEMI	2	50
DION	2	256
DIONNE	2	346
DOMINIC	2	326
DOMINIQUE	2	320
DUNCAN	2	254
ELEANOR	2	332
ELINOR	2	290
ELIOT	2	183
ELISHA	2	205
ELIZABETH	2	303
ELLEN	2	369
ELLENA	2	255
EMILY	2	320
EMMA	2	330
FAISAL	2	311
FAY	2	266
FERGUS	2	3
FERN	2	57
FIONA	2	347
FRANCES	2	235
FRANCESCA	2	221
GABRIELLE	2	182
GARETH	2	296
GARY	2	270
GAVIN	2	269
GEMMA	2	353
GEORGIA	2	284
GEORGINA	2	309
GIANLUCA	2	8
GINA	2	247
GLEN	2	299
GRAHAM	2	237
GRANT	2	166
GREGORY	2	302
GUY	2	167
HAMISH	2	167
HANNAH	2	380
HAROLD	2	99
HAYLEY	2	139
HEATHER	2	358
HELEN	2	303
HELENA	2	231
HENNA	2	303
HUMZA	2	52
HUW	2	298
IAIN	2	314
IAN	2	265
IEUAN	2	216
IKRA	2	157
IRAM	2	302
JACK	2	324
JACQUELINE	2	278
JACQUES	2	271
JADE	2	303
JAKE	2	142
JAMAL	2	159
JAMES	2	362
JAMIE	2	255
JAMIE-LEE	2	299
JANE	2	283
JARED	2	160
JASMIN	2	226
JASON	2	321
JASPREET	2	303
JED	2	181
JEMMA	2	356
JENNIFER	2	348
JENNY	2	319
JEROME	2	215
JESSICA	2	274
JOANNA	2	233
JOANNE	2	272
JODI	2	308
JODIE	2	360
JODY	2	306
JOE	2	312
JOHN	2	359
JOHNATHAN	2	221
JON	2	338
JONATHAN	2	339
JONATHON	2	326
JORDAN	2	276
JORDON	2	286
JOSEF	2	253
JOSEPH	2	325
JOSEPHINE	2	157
JULIE	2	103
JUNAID	2	270
KAINE	2	166
KALLUM	2	223
KANE	2	301
KARAN	2	129
KAREN	2	184
KARL	2	301
KARLA	2	329
KASIM	2	94
KATE	2	369
KATHARINE	2	331
KATHERINE	2	354
KATHLEEN	2	315
KATHRYN	2	344
KATIE	2	257
KATRINA	2	347
KATY	2	318
KAYLEIGH	2	372
KAYLEY	2	296
KEELY	2	314
KEENAN	2	50
KEIR	2	302
KEIRAN	2	318
KEIRON	2	188
KEITH	2	319
KELLY	2	264
KELSEY	2	205
KELVIN	2	34
KENNEDY	2	254
KENNETH	2	175
KERRY	2	310
KIERAN	2	363
KIEREN	2	318
KIM	2	247
KIMBERLEY	2	299
KIMBERLY	2	119
KIRAN	2	294
KIRSTEN	2	348
KIRSTIE	2	307
KIRSTY	2	324
KISHAN	2	283
KRISTEN	2	249
KRISTIAN	2	194
KURT	2	323
KURTIS	2	332
KYLE	2	250
LAURA	2	277
LAUREN	2	363
LAURENCE	2	126
LAURIE	2	81
LAWRENCE	2	236
LEANNE	2	301
LEE	2	341
LEIGH	2	342
LIAM	2	305
LISA	2	325
LLOYD	2	274
LOREN	2	339
LORNA	2	331
LOUISE	2	340
LUCINDA	2	300
LUKE	2	341
LYDIA	2	311
MACAULAY	2	86
MACAULEY	2	88
MARC	2	328
MARCUS	2	312
MARIANNE	2	7
MARIE	2	297
MARK	2	323
MARTIN	2	123
MARY	2	240
MATHEW	2	344
MATT	2	305
MATTHEW	2	382
MEG	2	143
MEGAN	2	288
MEGHAN	2	231
MELANIE	2	270
MELISSA	2	358
MICHAEL	2	334
MICHAELA	2	325
MIRANDA	2	334
MITCHEL	2	244
MITCHELL	2	361
MONICA	2	137
MONIQUE	2	350
NABEEL	2	8
NADINE	2	138
NAOMI	2	304
NATALIE	2	307
NATASHA	2	376
NATHAN	2	291
NEIL	2	183
NIALL	2	325
NICHOLAS	2	321
NICOLA	2	192
NICOLE	2	370
NIKITA	2	330
NIKKI	2	278
NISHA	2	146
PAIGE	2	277
PATRICK	2	325
PAUL	2	337
PERRY	2	163
PETER	2	326
PHILIP	2	214
PHILIPPA	2	185
PHILLIP	2	252
PIERCE	2	199
PIERS	2	298
RACHAEL	2	341
RACHEL	2	364
RAJAN	2	161
REBECCA	2	343
REBEKAH	2	349
REECE	2	292
REISS	2	327
RHIAN	2	335
RHIANNE	2	315
RHIANNON	2	369
RHODRI	2	166
RICHARD	2	261
RICKY	2	216
ROBBIE	2	182
ROBERT	2	339
ROBERTA	2	1
ROBSON	2	161
ROCHELLE	2	284
ROISIN	2	323
ROSANNA	2	115
ROSEANNA	2	1
ROSEMARY	2	305
ROSS	2	312
ROY	2	36
RUSSELL	2	243
RUTH	2	319
RYAN	2	348
SABAH	2	174
SABINA	2	3
SABRINA	2	247
SADE	2	78
SADIA	2	219
SAIMA	2	168
SALLY	2	292
SAM	2	354
SAMANTHA	2	328
SAMUEL	2	286
SANAH	2	205
SARAH	2	305
SCOTT	2	362
SEAN	2	361
SELINA	2	158
SHANE	2	324
SHANICE	2	338
SHANNON	2	337
SHARNA	2	330
SHAUN	2	345
SHAUNA	2	252
SHELBY	2	244
SHELDON	2	243
SHIVANI	2	290
SHONA	2	318
SIAN	2	353
SIMON	2	232
SIMONE	2	340
SIMRAN	2	259
SIOBHAN	2	326
SION	2	238
SOHAIL	2	315
SONIA	2	197
SOPHIE	2	323
STACEY	2	249
STEFFAN	2	302
STEPHANIE	2	334
STEPHEN	2	327
STEVEN	2	324
STUART	2	296
SUSAN	2	179
SUSANNAH	2	274
SUZANNE	2	148
TAMARA	2	244
TAMMY	2	313
TAMSIN	2	181
TANIA	2	71
TANYA	2	339
TARA	2	356
TAYLER	2	109
TERENCE	2	226
TERRI	2	268
TERRY	2	13
THOMAS	2	359
TIFFANY	2	178
TIMOTHY	2	267
TODD	2	173
TONI	2	323
TONY	2	295
TYRONE	2	307
USMAN	2	100
VICTORIA	2	228
WESLEY	2	333
YASMIN	2	314
ZOE	2	339
ABUBAKAR	3	30
ADEN	3	8
AHMED	3	112
AIDEN	3	47
ALEEZA	3	331
ALEXIA	3	319
ALFIE	3	206
ALINA	3	69
ALVIN	3	13
AMELIE	3	390
AMMAR	3	17
ANAS	3	273
ANOUSHKA	3	4
ANUSHKA	3	30
ARCHIBALD	3	54
ARMAAN	3	172
ARYAN	3	235
ASHWIN	3	25
ASTON	3	53
AYMAN	3	213
BARTOSZ	3	158
BRAYDEN	3	244
BRAYDON	3	88
BROOKLYN	3	169
CAIDEN	3	303
CASPAR	3	121
CAYDEN	3	170
CHERRY	3	26
COCO	3	188
CODY	3	196
CONNIE	3	97
DAISY	3	238
DANTE	3	97
DAWID	3	221
DEACON	3	278
DEV	3	86
DIVINE	3	164
ELLA-LOUISE	3	151
ELLIE-MAE	3	173
ELLIE-MAI	3	138
ESHAN	3	148
EVIE	3	345
FARIS	3	229
FREYA	3	335
GABRIELLA	3	100
GETHIN	3	96
GLORIA	3	1
GRACIE	3	296
HARIS	3	160
HARRISON	3	276
HARUN	3	3
HERBIE	3	44
HUDA	3	12
HUSNA	3	119
IMOGEN	3	26
INES	3	18
ISABELL	3	120
ISABELLE	3	350
ISMAIL	3	217
ISOBELLA	3	140
IZZY	3	142
JAGO	3	60
JAIDEN	3	197
JAYDEN	3	163
JEMIMAH	3	73
JIMMY	3	55
JIYA	3	232
JOHNNY	3	50
KARINA	3	2
KEEGAN	3	110
KENDRA	3	2
KHALID	3	46
KLAUDIA	3	285
KONRAD	3	82
KRISH	3	120
KRYSTIAN	3	149
KYAN	3	146
KYRON	3	123
LACEY	3	165
LAILA	3	201
LEILA	3	348
LEWIE	3	16
LEXIE	3	96
LEYLA	3	46
LEYTON	3	314
LILLIA	3	77
LILLIE	3	197
LILLY	3	343
LILY-MAI	3	194
LILY-MAY	3	216
MACIEJ	3	149
MAISEY	3	47
MALACHI	3	148
MALAK	3	147
MALIHA	3	257
MARIAM	3	125
MARIANA	3	166
MARIELLA	3	19
MARIYAH	3	1
MARTYNA	3	216
MATEUSZ	3	122
MIAH	3	17
MICHAL	3	218
MIKAYLA	3	172
MIKEY	3	138
MILEY	3	34
MILLA	3	123
OCEAN	3	5
OLIVER	3	214
OLIWIA	3	175
ORLANDO	3	60
PATRYK	3	169
PAULINA	3	150
PHEOBE	3	87
PRINCE	3	185
PRINCESS	3	128
REHAN	3	143
RIDA	3	170
RYLAN	3	3
RYLEE	3	124
RYLEY	3	75
RYLIE	3	179
SAFA	3	277
SAFIYA	3	285
SAMI	3	162
SANDRA	3	19
SCARLET	3	156
SEBASTIEN	3	129
SID	3	14
STAR	3	57
SUBHAN	3	307
SUFYAN	3	73
SUMMER	3	107
SYEDA	3	5
TAHA	3	251
TAHLIA	3	99
TALHA	3	5
TALLULAH	3	200
TIAGO	3	86
TIANA	3	147
TILLIE	3	231
TRISTAN	3	137
WERONIKA	3	80
WIKTORIA	3	205
XANTHE	3	8
YASIN	3	245
YASIR	3	65
YU	3	159
YUSRA	3	121
ZAC	3	182
ZACH	3	159
ZACHARIAH	3	1
ZACK	3	211
ZAHRA	3	251
ZAID	3	84
ZANE	3	163
ZARA	3	255
ZAYNA	3	24
AADIL	4	5
ABBI	4	137
ABBIE	4	195
ABBY	4	74
ABIGAIL	4	194
ADIL	4	102
AISHAH	4	1
ALICIA	4	54
ALYSHA	4	106
ANDREA	4	2
ANISA	4	178
ANN	4	4
ASAD	4	93
ASHA	4	63
AWAIS	4	51
BEN	4	173
BENJAMIN	4	165
BRANDAN	4	110
BRENDON	4	141
BRYN	4	69
CAIN	4	3
CAITLAN	4	63
CAITLIN	4	108
CAMERON	4	145
CATRIN	4	149
CAVAN	4	37
CHANEL	4	15
CHARLEIGH	4	2
CHARLI	4	2
CIARA	4	182
CIARAN	4	44
DAN	4	20
DANIAL	4	5
DANYAAL	4	36
DAVINA	4	26
DREW	4	98
ELICIA	4	11
ELLE	4	129
ELLISE	4	52
ELLY	4	11
ELYSIA	4	119
FAHIMA	4	100
FAYE	4	13
HAMZAH	4	72
HASAN	4	64
HOLLY	4	62
HUMAYRA	4	10
IWAN	4	32
JAK	4	126
JAY	4	129
JAZMIN	4	14
JAZMINE	4	6
JENNA	4	147
JOEL	4	75
JOSH	4	167
JOSHUA	4	185
KAIN	4	34
KARIS	4	3
KAYLEE	4	1
KEELAN	4	35
KIA	4	81
KIAH	4	117
KIERON	4	104
KIRA	4	134
KOFI	4	6
LEAH	4	95
LEONIE	4	141
LEWIS	4	186
LEWYS	4	7
LIBERTY	4	37
LOUIS	4	60
LOUISA	4	25
LOWRI	4	143
LUC	4	108
LUCY	4	230
MADELAINE	4	70
MADELEINE	4	44
MANON	4	14
MILLICENT	4	4
MOLLY	4	106
MORGAN	4	58
NATALYA	4	89
OWAIN	4	120
RAHUL	4	91
REANNA	4	62
REGAN	4	45
RHEA	4	26
RIANNA	4	51
SABA	4	11
SACHA	4	157
SACHIN	4	6
SAFFRON	4	119
SANA	4	22
SASHA	4	163
SERENA	4	65
SHAH	4	33
SHAWN	4	39
SINEAD	4	77
TARIQ	4	89
TARYN	4	33
TASNIM	4	60
TAYLA	4	22
TIEGAN	4	33
TIERNEY	4	67
TOM	4	166
TOMAS	4	1
TOMOS	4	12
TYLA	4	64
YASMINE	4	87
YAZMIN	4	99
ABDIRAHMAN	5	71
ABDULLAHI	5	28
ABI	5	10
ALISHBA	5	56
ALIYAH	5	15
AMANI	5	31
AMNA	5	46
ANGEL	5	36
ANGELINA	5	85
BAILEY	5	34
CAI	5	23
CAMRON	5	32
CRYSTAL	5	4
DEMI-LEIGH	5	12
DENZEL	5	20
DESTINY	5	22
DYLAN	5	46
ELLA	5	22
ERIN	5	62
ESHA	5	15
FINDLAY	5	9
FINLAY	5	70
GRACE	5	61
HARVEY	5	53
HERMIONE	5	18
IESTYN	5	13
IMAN	5	36
ISABEL	5	42
ISOBELLE	5	51
JAC	5	8
JADEN	5	8
JAYA	5	48
JAYDA	5	8
JAYDON	5	37
JEAN	5	2
JOLIE	5	12
JONTY	5	4
JORJA	5	33
JUSTIN	5	2
KACEY	5	29
KACI	5	12
KACIE	5	67
KAITLYN	5	58
KATELYN	5	41
KEIRA	5	25
KHUSHI	5	27
KITTY	5	38
KYE	5	1
LAIBA	5	72
LEON	5	27
LIBBIE	5	34
LIBBY	5	38
LILI	5	6
LILLI	5	20
MACKENZIE	5	35
MACY	5	23
MADDISON	5	88
MADISON	5	47
MAE	5	5
MALAIKA	5	43
MCKENZIE	5	55
MILLIE	5	44
MILLY	5	30
MIMI	5	8
MOHAMED	5	55
MUSKAAN	5	16
NAIMA	5	10
NANA	5	16
NED	5	35
NEVE	5	65
NIA	5	1
PRECIOUS	5	54
REESE	5	22
RIO	5	90
RIYA	5	71
ROAN	5	2
ROHAN	5	33
SAFAH	5	22
SAHIL	5	24
SALMA	5	8
SAMIA	5	5
SAMIRA	5	22
SAMIYA	5	6
SHAAN	5	35
SHAY	5	45
SHAYLA	5	32
SUBHAAN	5	13
SUMAIYA	5	31
SUMAYA	5	56
TAYA	5	23
TEAGAN	5	62
TEEGAN	5	44
TYE	5	19
TYLER	5	2
WILL	5	9
AIDAN	6	56
AJAY	6	22
ALISHA	6	29
AMAAN	6	16
AMAN	6	39
ARUN	6	24
BAYLEY	6	35
BROOK	6	31
BYRON	6	14
CARYS	6	9
CASEY	6	34
CERYS	6	25
CODIE	6	40
DANYAL	6	38
DILLON	6	47
EBONY	6	47
ELEN	6	4
ELISE	6	15
ELLIE	6	54
EUAN	6	35
EVE	6	51
EWAN	6	14
FAIZA	6	25
FATMA	6	4
FFION	6	30
FIZA	6	4
HAMZA	6	9
HASSAN	6	11
HAYDON	6	8
ISOBEL	6	48
IZAAK	6	3
JADA	6	38
JAIME	6	33
JAMIE-LEIGH	6	2
JASMINE	6	29
JERMAINE	6	8
KAITLIN	6	55
KAMERON	6	45
KAMRAN	6	8
KASEY	6	30
KIERA	6	42
KIYA	6	26
KYA	6	14
LEIGHA	6	7
LEONI	6	52
LIA	6	10
MADELINE	6	41
MAISHA	6	16
MOHAMMED	6	36
NABIL	6	17
NAFISA	6	2
NAJMA	6	19
NIAMH	6	23
NIMRA	6	14
OWEN	6	43
PARIS	6	9
RENEE	6	9
RHIANNA	6	10
RIA	6	33
SAIF	6	16
SAMEER	6	31
SAMIHA	6	3
SANAA	6	11
SANIA	6	21
SOL	6	11
SYDNEY	6	22
TAI	6	5
TAMZIN	6	41
TAYLOR	6	35
TEGAN	6	42
TEIGAN	6	43
TIA	6	49
TRINITY	6	27
TYREECE	6	11
TYRESE	6	6
WILLIAM	6	33
ZAK	6	18
AAMINA	7	48
ADITYA	7	97
ALESHA	7	35
ANGELICA	7	8
AREEBA	7	2
ASHTON	7	69
BLESSING	7	100
BO	7	46
BRIANNA	7	35
BROOKE	7	70
CADEN	7	99
CASSIDY	7	45
CHARLIE	7	208
CHRIS	7	32
CODEY	7	51
COLE	7	121
CYRUS	7	2
DHRUV	7	102
DIYA	7	194
ELLIE-MAY	7	89
EMMANUEL	7	99
EVAN	7	160
FAITH	7	126
FARHAN	7	47
FRED	7	73
FYNN	7	58
GISELLE	7	1
HAYDEN	7	27
HONEY	7	79
IZABELLE	7	120
JAYDAN	7	72
JIA	7	132
KADEN	7	74
KAYLA	7	90
KENZIE	7	42
KOREY	7	3
KYLA	7	94
LENNON	7	157
LEVI	7	57
LILIA	7	39
LILIAN	7	46
LILY	7	178
LULU	7	42
MACEY	7	108
MAKAYLA	7	60
MALACHY	7	58
MATHILDA	7	9
MAY	7	26
MOSHE	7	2
OWAIS	7	31
RAIHAN	7	115
RAYHAN	7	54
REILLY	7	93
RHIA	7	1
RIDWAN	7	111
ROMILLY	7	38
RUBIE	7	74
RUBY	7	95
SHREYA	7	85
SKYE	7	124
TIANNA	7	77
TILLY	7	149
ZAARA	7	13
ZAINA	7	82
ZAKI	7	31
AALIYAH	8	11
ABDUR	8	33
ALI	8	62
ALYSSA	8	105
AMINA	8	28
ANNIKA	8	1
AQSA	8	3
ARMAN	8	4
EESHA	8	9
EHSAN	8	14
ELISSA	8	57
ETHAN	8	17
FINN	8	35
HAJRA	8	17
HIBAH	8	3
IMAAN	8	123
KODI	8	46
LARA	8	6
LEILANI	8	15
MADDIE	8	79
MAHA	8	6
MALEEHA	8	9
MAX	8	59
MIA	8	60
MOHAMMAD	8	70
MYA	8	45
NELL	8	73
NYAH	8	14
REEGAN	8	4
SAAD	8	14
THALIA	8	2
TOBY	8	91
ZAIN	8	17
ABDUL	9	3
ANYA	9	33
CIAN	9	44
HAFSAH	9	51
HANAN	9	2
ISHA	9	22
KAI	9	26
KIAN	9	21
NEO	9	11
TESS	9	3
UZAIR	9	3
ARDA	10	16
AYOMIDE	10	13
CASSIE	10	2
KADIE	10	20
MARISSA	10	2
MISCHA	10	6
SHAYNE	10	2
SKY	10	14
ALEISHA	11	3
COREY	11	2
HASEEB	11	7
KEELEY	11	8
KEISHA	11	13
KELSIE	11	16
HANA	12	9
IOAN	12	12
MAIA	12	3
SUMAYYAH	12	10
TALIA	12	6
ZAYNAH	12	3
ANNIE	13	4
CAMILLA	13	5
DOUGLAS	13	3
ELLIOTT	13	14
GEORGIE	13	3
RORY	13	49
KRYSTAL	14	8
LELAND	14	24
LEONA	14	1
MIKA	14	5
RIHANNA	14	16
BRITNEY	15	3
LAURYN	15	4
SASKIA	15	60
SHANIA	15	5
SHOAIB	15	5
ETIENNE	16	5
KIARA	16	10
NATHANIEL	16	1
STELLA	16	18
TABITHA	16	68
KAIYA	17	2
MAISIE	17	13
MAISY	17	16
MAIZIE	17	17
AAISHA	No Class	3
ADEM	No Class	1
AIMEE	No Class	27
ALEESHA	No Class	2
ALEJANDRO	No Class	1
ALIA	No Class	7
ALICE	No Class	5
ALIYA	No Class	2
ALYS	No Class	2
ALYSIA	No Class	1
AMAR	No Class	1
ANAIS	No Class	5
ANJALI	No Class	2
ANTON	No Class	4
ANTONIA	No Class	8
ANWEN	No Class	22
APRIL	No Class	2
ARMANI	No Class	1
ARWEN	No Class	17
AYSHA	No Class	9
BRODIE	No Class	12
CAITLYN	No Class	41
CALVIN	No Class	4
CHANELLE	No Class	2
DARIUS	No Class	4
ELLIOT	No Class	2
EMILIE	No Class	5
EMRE	No Class	1
FAIZAAN	No Class	11
FARRAH	No Class	6
FLEUR	No Class	1
FRANCESCO	No Class	15
FRAZER	No Class	2
GEORGE	No Class	1
GIOVANNI	No Class	1
HAROON	No Class	1
HARRIET	No Class	4
HARRIETT	No Class	19
HAYDN	No Class	43
IONA	No Class	1
IQRA	No Class	16
JESS	No Class	1
JONNY	No Class	3
KEANE	No Class	7
KEATON	No Class	1
KIANA	No Class	1
LATISHA	No Class	5
LOUI	No Class	5
LUQMAN	No Class	26
MALIKA	No Class	6
MARSHALL	No Class	1
MUNA	No Class	3
NEHA	No Class	7
OLIVIA	No Class	1
PADDY	No Class	22
PEDRO	No Class	10
PRESTON	No Class	35
RAJA	No Class	3
RAVEN	No Class	9
REAGAN	No Class	2
RHYS	No Class	26
RICHIE	No Class	1
ROBYN	No Class	3
ROSALIND	No Class	3
ROXANNE	No Class	1
ROXY	No Class	38
SADIE	No Class	1
SAFIYAH	No Class	2
SAMUAL	No Class	2
SAUL	No Class	8
SHAKIRA	No Class	1
SHEA	No Class	2
SOLOMON	No Class	2
STEFAN	No Class	8
SYED	No Class	8
TATIANA	No Class	1
TORI	No Class	2
TY	No Class	13
TYRELL	No Class	17
WARREN	No Class	1
WAYNE	No Class	23
WHITNEY	No Class	48
YASH	No Class	3
ZACKARY	No Class	21
ZAHRAH	No Class	5
ZAYNAB	No Class	77
