# Supplementary material for: Network analysis of the social and demographic influences on name choice within the UK (1838-2016)
Source: PLoS One. 2018 Oct 31;13(10):e0205759. doi: 10.1371/journal.pone.0205759 (PMC6209202; doi:10.1371/journal.pone.0205759)
Supplement: S15 Table — (XLSX) [file pone.0205759.s016.xlsx]

## Sheet: Table S15
Table S15. Number of unique forenames, and forename diversity, in the Office for National Statistics dataset.
Year	No. of unique forenames	Total no. of birth records	Forename diversity (i.e., ratio of the no. of unique forenames to the total no. of birth records per year)	No. of forenames only registered in this year (out of the 20 year span of this dataset)	% of forenames only registered in this year (out of the 20 year span of this dataset)	No. of forenames registered to > 1 but < 10 people	% of forenames registered to > 1 but < 10 people	% of birth records registered with the most popular name	Top 10 names registered this year	No. of birth records accounted for by the top 10 names	% of birth records accounted for by the top 10 names	No. of forenames containing either of the second names -Ann, -Grace, -James, -Jay, -Lee, -Leigh, -Louise, -Mae, -Mai, -May, -Marie, -Rae, or -Rose	% of forenames containing either of the second names -Ann, -Grace, -James, -Jay, -Lee, -Leigh, -Louise, -Mae, -Mai, -May, -Marie, -Rae, or -Rose	No. of 'root' forenames with either one of the variable endings -ee, -ey, -i, -ie, or -y (considering only those 61 'root' forenames in which all 5 possible endings have been used at least once in the dataset)	% of forenames with either one of the variable endings -ee, -ey, -i, -ie, or -y (considering only those 61 forenames in which all 5 possible endings have been used at least once in the dataset)	% of the 305 total possible name combinations, for the 61 'root' forenames, that are registered this year
1996	8297	614515	0.013502	380	4.58	5463	65.84	1.75	JACK (1.75%), DANIEL (1.68%), THOMAS (1.56%), JAMES (1.53%), JOSHUA (1.28%), MATTHEW (1.21%), SOPHIE (1.15%), CHLOE (1.11%), JESSICA (1.09%), RYAN (1.06%)	82536	13.43	203	2.4467	160	1.93	52.459
1997	8341	607636	0.013727	327	3.92	5457	65.42	1.67	JACK (1.67%), JAMES (1.62%), THOMAS (1.56%), DANIEL (1.49%), CHLOE (1.27%), JOSHUA (1.27%), MATTHEW (1.22%), EMILY (1.09%), SAMUEL (1.05%), SOPHIE (1.04%)	80704	13.28	213	2.5537	165	1.98	54.0984
1998	8412	599650	0.014028	259	3.08	5480	65.15	1.64	JACK (1.64%), CHLOE (1.61%), THOMAS (1.58%), JAMES (1.53%), DANIEL (1.29%), JOSHUA (1.28%), MATTHEW (1.20%), EMILY (1.09%), MEGAN (1.04%), SAMUEL (1.01%)	79582	13.27	232	2.758	168	2	55.082
1999	8497	584938	0.014526	258	3.04	5566	65.51	1.67	JACK (1.67%), THOMAS (1.62%), CHLOE (1.55%), JAMES (1.50%), JOSHUA (1.24%), DANIEL (1.19%), EMILY (1.16%), MEGAN (1.10%), MATTHEW (1.05%), SAMUEL (1.05%)	76714	13.11	201	2.3655	170	2	55.7377
2000	8713	566359	0.015384	254	2.92	5737	65.84	1.6	JACK (1.60%), THOMAS (1.53%), CHLOE (1.33%), JAMES (1.32%), JOSHUA (1.25%), EMILY (1.10%), DANIEL (1.10%), HARRY (1.07%), JOSEPH (1.04%), MEGAN (1.04%)	70147	12.39	191	2.1921	177	2.03	58.0328
2001	8903	555831	0.016017	231	2.59	5834	65.53	1.62	JACK (1.62%), THOMAS (1.50%), JOSHUA (1.29%), JAMES (1.26%), CHLOE (1.26%), EMILY (1.06%), DANIEL (1.04%), HARRY (1.02%), MEGAN (1.00%), SAMUEL (0.95%)	66707	12	198	2.224	183	2.06	60
2002	9199	555680	0.016554	244	2.65	6048	65.75	1.64	JACK (1.64%), JOSHUA (1.47%), THOMAS (1.34%), JAMES (1.15%), CHLOE (1.03%), DANIEL (1.00%), EMILY (0.97%), BENJAMIN (0.92%), JESSICA (0.92%), SAMUEL (0.91%)	63004	11.34	234	2.5438	192	2.09	62.9508
2003	9825	578230	0.016992	258	2.63	6509	66.25	1.56	JACK (1.56%), JOSHUA (1.42%), THOMAS (1.25%), JAMES (1.09%), DANIEL (1.00%), EMILY (0.94%), ELLIE (0.89%), OLIVER (0.88%), CHLOE (0.87%), BENJAMIN (0.86%)	62217	10.76	272	2.7684	192	1.95	62.9508
2004	10326	594375	0.017373	317	3.07	6813	65.98	1.41	JACK (1.41%), JOSHUA (1.32%), THOMAS (1.23%), JAMES (1.03%), DANIEL (0.96%), SAMUEL (0.94%), OLIVER (0.94%), EMILY (0.91%), WILLIAM (0.88%), BENJAMIN (0.87%)	62253	10.47	314	3.0409	203	1.97	66.5574
2005	10708	597737	0.017914	344	3.21	6963	65.03	1.24	JACK (1.24%), JOSHUA (1.20%), THOMAS (1.14%), JAMES (0.95%), OLIVER (0.92%), DANIEL (0.88%), SAMUEL (0.87%), WILLIAM (0.85%), JESSICA (0.84%), EMILY (0.79%)	57940	9.69	342	3.1939	210	1.96	68.8525
2006	11278	619598	0.018202	336	2.98	7414	65.74	1.26	JACK (1.26%), THOMAS (1.07%), JOSHUA (1.05%), OLIVER (0.95%), HARRY (0.91%), JAMES (0.87%), CHARLIE (0.84%), GRACE (0.81%), OLIVIA (0.80%), JESSICA (0.79%)	57996	9.36	404	3.5822	225	2	73.7705
2007	11949	637496	0.018744	388	3.25	7857	65.75	1.19	JACK (1.19%), THOMAS (1.02%), OLIVER (1.01%), JOSHUA (0.95%), HARRY (0.92%), CHARLIE (0.87%), DANIEL (0.82%), WILLIAM (0.81%), JAMES (0.81%), ALFIE (0.79%)	58529	9.18	525	4.3937	214	1.79	70.1639
2008	12467	655171	0.019029	449	3.6	8260	66.25	1.22	JACK (1.22%), OLIVER (1.13%), THOMAS (0.93%), HARRY (0.92%), JOSHUA (0.87%), ALFIE (0.85%), CHARLIE (0.85%), OLIVIA (0.81%), DANIEL (0.79%), JAMES (0.79%)	60008	9.16	649	5.2057	216	1.73	70.8197
2009	12554	651553	0.019268	469	3.74	8264	65.83	1.13	OLIVER (1.13%), JACK (1.09%), HARRY (0.94%), CHARLIE (0.86%), ALFIE (0.85%), JOSHUA (0.85%), THOMAS (0.85%), WILLIAM (0.81%), OLIVIA (0.80%), RUBY (0.70%)	57799	8.87	714	5.6874	223	1.78	73.1148
2010	12885	667340	0.019308	476	3.69	8480	65.81	1.26	OLIVER (1.26%), JACK (1.05%), HARRY (1.03%), CHARLIE (0.84%), ALFIE (0.82%), THOMAS (0.80%), OLIVIA (0.79%), WILLIAM (0.79%), JOSHUA (0.78%), GEORGE (0.68%)	59004	8.84	866	6.721	219	1.7	71.8033
2011	13101	667230	0.019635	562	4.29	8671	66.19	1.13	HARRY (1.13%), OLIVER (1.05%), JACK (1.03%), CHARLIE (0.85%), ALFIE (0.83%), THOMAS (0.80%), AMELIA (0.76%), JACOB (0.76%), JAMES (0.74%), OLIVIA (0.74%)	57908	8.68	940	7.175	222	1.69	72.7869
2012	13356	670522	0.019919	646	4.84	8751	65.52	1.07	HARRY (1.07%), AMELIA (1.05%), OLIVER (0.99%), JACK (0.93%), CHARLIE (0.85%), JACOB (0.79%), THOMAS (0.73%), RILEY (0.72%), ALFIE (0.72%), WILLIAM (0.68%)	57317	8.55	1118	8.3708	210	1.57	68.8525
2013	13069	642085	0.020354	620	4.74	8588	65.71	1.08	OLIVER (1.08%), JACK (0.97%), HARRY (0.92%), AMELIA (0.87%), CHARLIE (0.81%), JACOB (0.80%), OLIVIA (0.72%), THOMAS (0.72%), OSCAR (0.70%), WILLIAM (0.66%)	52910	8.24	1082	8.2791	205	1.57	67.2131
2014	12970	638852	0.020302	674	5.2	8477	65.36	1.04	OLIVER (1.04%), JACK (0.91%), HARRY (0.84%), AMELIA (0.83%), JACOB (0.79%), CHARLIE (0.74%), OLIVIA (0.74%), THOMAS (0.69%), GEORGE (0.68%), OSCAR (0.67%)	50682	7.93	1142	8.8049	200	1.54	65.5738
2015	13058	641216	0.020364	717	5.49	8469	64.86	1.08	OLIVER (1.08%), JACK (0.84%), HARRY (0.83%), AMELIA (0.80%), CHARLIE (0.77%), GEORGE (0.76%), OLIVIA (0.76%), JACOB (0.76%), NOAH (0.65%), WILLIAM (0.64%)	50513	7.88	1154	8.8375	190	1.46	62.2951
2016	13212	639126	0.020672	931	7.05	8549	64.71	1.04	OLIVER (1.04%), HARRY (0.83%), GEORGE (0.82%), OLIVIA (0.78%), AMELIA (0.75%), JACK (0.74%), JACOB (0.70%), NOAH (0.67%), CHARLIE (0.67%), MUHAMMAD (0.61%)	48691	7.62	1203	9.1054	197	1.49	64.5902
